# Supplementary material for: Sphenodontian phylogeny and the impact of model choice in Bayesian morphological clock estimates of divergence times and evolutionary rates
Source: BMC Biol. 2020 Dec 7;18:191. doi: 10.1186/s12915-020-00901-5 (PMC7720557; doi:10.1186/s12915-020-00901-5)
Supplement: Supplementary file 4 — Additional file 4. Phylogenetic data matrices. Data matrix containing all scored taxa (38 taxa) and data matrix with all taxa used for final analysis (35 taxa). [file 12915_2020_901_MOESM4_ESM.zip]

Archive with 2 entries (2 files):
- DATASET_FINAL_35t_131ch.nex
- DATASET_All38t_131ch.nex
