# Supplementary material for: Sphenodontian phylogeny and the impact of model choice in Bayesian morphological clock estimates of divergence times and evolutionary rates
Source: BMC Biol. 2020 Dec 7;18:191. doi: 10.1186/s12915-020-00901-5 (PMC7720557; doi:10.1186/s12915-020-00901-5)
Supplement: Supplementary file 4 — Additional file 4. Phylogenetic data matrices. Data matrix containing all scored taxa (38 taxa) and data matrix with all taxa used for final analysis (35 taxa). [file 12915_2020_901_MOESM4_ESM.zip › DATASET_FINAL_35t_131ch.nex]

#NEXUS
[written Mon Jun 22 14:03:10 EDT 2020 by Mesquite  version 3.04 (build 725) at DESKTOP-N161NTN/10.0.0.128]

BEGIN TAXA;
	TITLE Taxa;
	DIMENSIONS NTAX=35;
	TAXLABELS
		Prolacerta_broomi Palaeagama_vielhaueri Sophineta_cracoviensis Megachirella_wachtleri Marmoretta_oxoniensis Huehuecuetzpalli_mixtecus Eichstaettisaurus_schroederi Ardeosaurus_brevipes Gephyrosaurus_bridensis Diphydontosaurus_avonis Planocephalosaurus_robinsonae Clevosaurus_hudsoni Clevosaurus_cambrica Clevosaurus_brasiliensis Clevosaurus_bairdi Clevosaurus_petilus Clevosaurus_sp_SAM Homeosaurus_maximiliani Homeosaurus_parvipes Sapheosaurus_thiollerei Oenosaurus_muehlheimensis Piocormus_laticeps Derasmosaurus_pietraroiae Palaeopleurosaurus_posidoniae Pleurosaurus_ginsburgi Pleurosaurus_goldfussi Kallimodon_pulchellus Leptosaurus_neptunius Sphenodon_punctatus Kawasphenodon Cynosphenodon_huizachalensis Sphenotitan_leyesi Priosphenodon_avelasi Eilenodon_robustus Toxolophosaurus_cloudi 
	;

END;


BEGIN CHARACTERS;
	TITLE  Character_Matrix;
	DIMENSIONS  NCHAR=131;
	FORMAT DATATYPE = STANDARD GAP = - MISSING = ? SYMBOLS = "  0 1 2 3 4";
	CHARSTATELABELS 
		1 'Premaxillae, fusion', 2 'Premaxillae, posterodorsal process', 3 'Maxillae, premaxillary process', 4 'Maxilla, shape of posterior end', 5 'Nasals, foramina', 6 'Nasals, ventrolateral process', 7 'Nasals, anterior margin, anteromedial process: ', 8 Lacrimals, 9 'Lacrimal duct, posterior opening on skull surface, position', 10 'Jugals, posteroventral process', 11 'Jugal, posteroventral process, orientation', 12 Prefrontal_crest, 13 'Prefrontals, ornamentation', 14 'Postorbitals, fusion to postfrontal', 15 'Postorbitals, lateroventral concavity', 16 'Postorbitals, dorsal margin, position relative to postfrontal', 17 'Postfrontals, medial forking', 18 'Postfrontals, parietal process', 19 'Postfrontals, medial margin, position, relative to frontal and parietal', 20 'Squamosals, anterior margin, bifid facet for postorbital', 21 'Squamosals, dorsal process', 22 'Squamosals, anteroventral process', 23 Supratemporals, 24 Quadratojugals, 25 'Quadratojugal, anterior extension', 26 'Frontals, fusion to each other', 27 'Frontals, parietal tabs', 28 'Parietals, fusion to each other', 29 'Parietals, nuchal fossa', 30 'Parietals, posteromedial (=postparietal) process', 31 'Parietals, parietal table, shape', 32 'Parietal, posterior margin, shape', 33 'Quadrates, posterior emargination', 34 'Quadrates, quadrate conch', 35 'Quadrates, suprastapedial process', 36 Quadrate_foramen, 37 'Quadrates, cephalic condyle, notch for the squamosal', 38 'Vomers, ventral surface, midline crest', 39 'Palatine, shape of posterior end', 40 'Pterygoids, arcuate flanges', 41 'Pterygoids, transverse processes, flange', 42 'Ectopterygoids, lateral process', 43 'Supraoccipital, medial ascending process', 44 'Supraoccipital, sagittal crest', 45 'Basioccipital, ventral aspect, shape, concavity', 46 'Basisphenoid (or parabasisphenoid), ventral aspect, shape, concavity', 47 'Prootics, alar crest', 48 'Dentary symphisis, mentonian process (AN03)', 49 'Dentary symphysis, symphysial spur', 50 'Dentary symphysis, shape', 51 'Dentary, anterior end, symphysial articulatory facet, position', 52 'Dentary, anterior end, split by Meckelian canal', 53 'Dentary, subdental shelf', 54 'Dentary, dorsal margin, contact, with ventral margin in medial view', 55 'Dentary, coronoid process, dorsal expansion', 56 'Dentary, posteroventral process', 57 Splenials, 58 'Surangular, posterior surangular foramen', 59 'Surangular, coronoid process', 60 'Articular, glenoid cavity, central ridge', 61 'Articular, retroarticular process', 62 'Articular, retroarticular process, orientation', 63 'Coronoid, dorsal process', 64 'Coronoid, anterolateral process', 65 'Coronoid, anteromedial process', 66 'Coronoid, posterodorsomedial process', 67 'Coronoid, posteroventromedial process', 68 Vomerine_teeth, 69 'Palatine teeth, number of tooth rows', 70 'Palatine teeth, longitudinal fusion into a single dentigerous element', 71 'Palatine teeth, flanges', 72 Pterygoid_teeth, 73 'Pterygoid teeth, number of tooth rows', 74 'Marginal dentition, posterior teeth series, tooth replacement', 75 'Marginal dentition, hatchling teeth in adults: ', 76 'Marginal dentition, alternating teeth series', 77 'Marginal dentition, longitudinal fusion into a single dentigerous element:', 78 'Marginal dentition,  posterior teeth series, position, relative to dentary crista dorsalis (apex of labial wall) of dentary', 79 'Marginal dentition,  posterior teeth series, ankylosis to crista dorsalis (apex of labial wall) of dentary', 80 'Marginal dentition,  posterior teeth series, delimitation by tooth bearing bone', 81 'Premaxillary teeth, general organization in adults', 82 'Maxillary teeth, posterior teeth series, posteromedial flanges on posterior teeth', 83 'Maxillary teeth, posterior teeth series, anterolateral flange on posterior teeth', 84 'Dentary, anterior teeth series, caniniform successional tooth', 85 'Dentary teeth, anterior teeth series, position relative to the jaw apical margin ', 86 'Dentary teeth, posterior teeth series, shape of basal cross section', 87 'Dentary teeth, posterior teeth series, tooth shape, concave anteriorly', 88 'Dentary teeth, posterior teeth series, anterior flanges', 89 'Dentary teeth, posterior teeth series, anterior flanges, orientation', 90 'Dentary teeth, posterior teeth series, posteromedial flanges on posterior teeth series', 91 'Dentary teeth, posterior teeth series,, labial surface, enamel ornamentation', 92 'Dentary teeth, posterior teeth series, distal(=posterior) surface, groove', 93 'Atlas, pleurocentrum, fusion to axis (odontoid process)', 94 'Axis, ribs', 95 'Presacral pleurocentra, orientation of centrum', 96 'Presacral pleurocentra, notochord, persistent in adults', 97 'Presacral pleurocentra, midventral crest, cervical vertebrae', 98 'Presacral pleurocentra, midventral crest, dorsal vertebrae', 99 'Sacral vertebrae, number', 100 'Caudal vertebrae, autotomic septum', 101 'Intercentra, on anteriormost caudal, shape', 102 'Neural arches, presacral vertebrae, zygosphenes', 103 'Neural arches and pleurocentrum, diapophysis, dorsal vertebrae, fusion to parapophysis', 104 'Neural arch and pleurocentrum, synapophyses, shape', 105 'Presacral ribs, uncinate processes, anterior dorsals', 106 'Sacral/Cloacal ribs, distal forking', 107 'Sacral/Cloacal ribs, fusion to pleurocentra', 108 'Presternum, mineralized', 109 Inscriptional_ribs, 110 'Scapula, posterior emargination', 111 'Scapula, anterior emargination', 112 'Procoracoid, anterior coracoid emargination', 113 'Clavicles, secondary dorsal curvature (anteriorly)', 114 'Ilia, anterior pubic process', 115 'Ilia, anterior process', 116 'Pubes, obturator foramen', 117 'Ischia, ischiadic tuberosity', 118 'Humeri, ectepicondyle foramen', 119 'Humeri, entepicondyle foramen', 120 'Humeri, radial condyle (= capitelum)', 121 'Humeri,  secondary ossification of epiphyses', 122 'Radia, styloid process', 123 'Ulnae, large (ball-like) distal epiphysis', 124 Pisiform, 125 'Distal carpal 1, fusion to first metacarpal', 126 Astragalus_and_calcaneum, 127 Distal_tarsal_2, 128 'Distal tarsal 4, proximal peg', 129 'Metatarsal 5, hooked', 130 'Metatarsal 5, plantar tubercle', 131 Gastralia ; 
	MATRIX
	Prolacerta_broomi              01000000110000010{0 1}311110101000101101000111000000001?0001111?10000111100120000002000000-0-00000011020000-03?0010000011001000?00?0101
	Palaeagama_vielhaueri          ?????????0-??0?1-02??????010?01??????????????????????0??1?????????????????????????????????????0??1200???0?1?0???00??0?31?00??0????0
	Sophineta_cracoviensis         0000???0?0-??00?112011?010100012110????00??????0000100??1?????1?010????110000000?00000-0-000???????????????????????????????????????
	Megachirella_wachtleri         ???0?????10?010-?-2010?01111001011111???10??201?????000?110?1110010????120000000?00??0-0-000?001?1???0?00???00001????330100?1?????1
	Marmoretta_oxoniensis          0000?????10?0????12??????1?1????????????????????????00001?000-1000???????0000000?00000-0-000??01?1???011???????????????????????????
	Huehuecuetzpalli_mixtecus      010??10100-10001?0301011-1011000100?1??????0???00?????01?10?0-11??????????00000?000000-0-000?10???21001?00?1100111110?201?0??0001?0
	Eichstaettisaurus_schroederi   00000001?0-0000211?00011-10000?2?10??????010?2????--?1????0?1?1?010???????000?????????-???0??1????21?111001?1001010?1???111?????1?0
	Ardeosaurus_brevipes           ???????1?0-??00211?00011-001?122?10???????11??????????????????????????????????????????????????1?????????0????00??????????????0??1?0
	Gephyrosaurus_bridensis        000?010001?00001112111?011?100101101000?11??20?00011001101101?1001?1?0?1?0000000000000-0-0001?0011?1?010?????10?010?0311?????1?010?
	Diphydontosaurus_avonis        0000110??1?00002111011?0111011121101010111??20?0001100?101?0101000?12001?1110(1 2)1-000001-0-000???????????????????????????????????????
	Planocephalosaurus_robinsonae  0001110101?00001011011?0111?001211010?0?11??00?1011010110??01???0??110?11111021-???01?-???0????????????????????????????????????????
	Clevosaurus_hudsoni            011101010110000?011111101010001011010?01111022010110101100111110111?00011111021-010011-100001000102?0110031?001001110131100??000111
	Clevosaurus_cambrica           01010001?1?0000101??111010?0001?1101000?1100220?0???101100111110111100011111021-110011-100001?0000???110?????00????????0?00????????
	Clevosaurus_brasiliensis       011{0 1}0??1?11000010112111??0100010110?0001111000?101101011001111??????00012111021-110011-10000???????????????????????????????????????
	Clevosaurus_bairdi             011100011??0000?11??111010?0001011010?0??1?????1011010110?111010????00???1??021-110011-??000??0???21?010??1???????????31?00?????1??
	Clevosaurus_petilus            0111???1?110?001011211???0100010110?0?0011??2??1011010110???1???????0??1?11?021-110??1-0-000???????????????????????????????????????
	Clevosaurus_sp_SAM             01?1?001???00????????1???0??????110?0?0011?????1011010110?1????????????1???????????????????????????????????????????????????????????
	Homeosaurus_maximiliani        010??111?1?1000?01?111???0?0????????????????????01101????????0???????????111021-010011-10000?????????01?0?1??0??0?001301100??0??1?1
	Homeosaurus_parvipes           0100?111???000010111110??0?00020??????????01??????????1?????????????????????????0???1?????????0???2?????031??010?10?1???100???????1
	Sapheosaurus_thiollerei        0101???1?11100?1111?110???01?00010?1??001???22?111101?11????11?0????01-0-10-121-1--???????????0?10210?1????2?1000101133110010(0 1)0?111
	Oenosaurus_muehlheimensis      ???1????????00???1???????0?1??????????0011??22?11110101100111011????01-0-10-121-?--01-------???????????????????????????????????????
	Piocormus_laticeps             010???1????1?00111?111?????10000??????????????????????????????????????????????????????????????????21??100??????0?10?13???00??0??1?1
	Derasmosaurus_pietraroiae      0???0111?101010-1-111?0??0?10000????????????????????????????????????????????021-?????1-11??0??????2??0100????000?10?1??1?0001?????1
	Palaeopleurosaurus_posidoniae  01000111?1010101011011001011000010010?001???02?001101011001?1?10011?0000-100021-110011-???1?1120?02000100301001001011321100??(0 1)10101
	Pleurosaurus_ginsburgi         01000111?10?010-0-20110010100000???????????????00?0?????0???1????????????100021-101011-11000??0???200?10030?0100?10113{1 3}1?000?110101
	Pleurosaurus_goldfussi         010001110100010-0-20110010100000100?0??00???02??????101100?1111????????0-100021-101011-110001?0?0010??100-0?000001011?2110001011001
	Kallimodon_pulchellus          010??1?1?11000??11??1??0?0100001??0???001????0?111101?11001?1?10?1?001-0-110021-11?011-11000110?1121101003111011?1011320100?0000111
	Leptosaurus_neptunius          01????11?1??????11?11?0??0???0?0??????????1?????????????????1????????????1??021-?????1-11000??0???21?1?0031??01???0??3?0100?00??1?1
	Sphenodon_punctatus            00011111111110101111110000100000000(0 1)011111012001111010110111001000100000-111021-11011300-100110000210110101110100101133010010100111
	Kawasphenodon                  ????????????????????????????????????????????????????101?0????????????????11?021-?????300-111???????????????????????????????????????
	Cynosphenodon_huizachalensis   ???????????????????111?????????????????????????111101011?????????????????11?021-???11300-100???????????????????????????????????????
	Sphenotitan_leyesi             0111?????11?????????11001??1000000010?1111?????0111010110??11?10????00113100021-10001200-000???????????????????????????????????????
	Priosphenodon_avelasi          1111011110-1111-1-1111001010000000010?11110100?11110101101111110011?0010-100021-10001210-000??01?0???110???1?1???????321??????????1
	Eilenodon_robustus             ?????????????????????????????????????????????????1??10110?11101?????0????1??021-?????210-000???????????????????????????????????????
	Toxolophosaurus_cloudi         ???????????????????????????????????????????????1111010110?1???10111??????100021-???01210-000???????????????????????????????????????

;

END;
BEGIN LABELS;
	TAXAGROUPLABEL Scleroglossa COLOR = (RGB 0.93333333 0.0627451 0.0627451) ;
	TAXAGROUPLABEL Captorhinidae COLOR = (RGB 0.37254902 0.71372549 0.8) ;
	TAXAGROUPLABEL Sphenodontidae COLOR = (RGB 1 0.83921569 0.2) ;
	TAXAGROUPLABEL Iguania COLOR = (RGB 0.03921569 0.6 0.03921569) ;
	TAXAGROUPLABEL Amphisbaenia COLOR = (RGB 1 0.41960784 0.03529412) ;
	TAXAGROUPLABEL Serpentes COLOR = (RGB 1 0.49411765 0.36862745) ;
	TAXAGROUPLABEL Sauropterygia COLOR = (RGB 0.90196078 0.27843137 0.12156863) ;
	TAXAGROUPLABEL Protorosauria COLOR = (RGB 1 0.30196078 1) ;
	TAXAGROUPLABEL Archosauriformes COLOR = (RGB 0.40392157 0.61568627 0.93333333) ;
	TAXAGROUPLABEL Synapsida COLOR = (RGB 1 0.84705882 0.23529412) ;
	TAXAGROUPLABEL Highly_fragmentary COLOR = (RGB 0.90196078 0.90196078 0.90196078) ;
	TAXAGROUPLABEL Younginiformes COLOR = (RGB 0.52156863 0.8 0.45490196) ;
	TAXAGROUPLABEL Ankyramorpha COLOR = (RGB 0.57254902 0.46666667 1) ;
	TAXAGROUPLABEL other_Pythonomorpha COLOR = (RGB 0.70980392 0.22352941 0.83529412) ;
	TAXAGROUPLABEL Testudinata COLOR = (RGB 0.66666667 0.66666667 0.66666667) ;
	TAXAGROUPLABEL Ichthyopterygia COLOR = (RGB 0.81960784 1 0.70196078) ;
	TAXAGROUPLABEL Thalattosauria COLOR = (RGB 1 0.82745098 0.13333333) ;
	TAXAGROUPLABEL Lanthanosuchoids COLOR = (RGB 1 0.62745098 0.53333333) ;
	TAXAGROUPLABEL Milleretidae COLOR = (RGB 1 0.76078431 0.70196078) ;
	TAXAGROUPLABEL Squamata COLOR = (RGB 1 0.03529412 0.03529412) ;
	TAXAGROUPLABEL Saphaeosauridae COLOR = (RGB 0.13333333 1 1) ;
	TAXAGROUPLABEL Clevosauridae COLOR = (RGB 0.1254902 0.63529412 0.1254902) ;
	TAXAGROUPLABEL Early_Rhynchocephalia COLOR = (RGB 1 0.50196078 0.16862745) ;
	TAXAGROUPLABEL INCOMPLETE_TAXA COLOR = (RGB 0.63529412 0.59607843 0.56862745) ;
	TAXAGROUPLABEL 'SEMI-ROGUE' COLOR = (RGB 0.70196078 0.70196078 0.70196078) ;
	TAXAGROUPLABEL Outgroup COLOR = (RGB 1 0.16862745 1) ;
	TAXAGROUPLABEL Terrible_data_collection COLOR = (RGB 1 0.06666667 0.06666667) ;
	TAXAGROUPLABEL Pleurosauridae COLOR = (RGB 0.32156863 0.58039216 0.96862745) ;
	TAXAGROUPLABEL Opisthodontidae COLOR = (RGB 0.52156863 0.90196078 0.27058824) ;
	TAXAGROUPLABEL ROGUE_TAXA COLOR = (RGB 0.33333333 0.33333333 0.33333333) ;

	CHARGROUPLABEL Character_Matrix;
	CHARGROUPLABEL Untitled_Character_Matrix;


END;

BEGIN SETS;
	TAXPARTITION * UNTITLED  =  Outgroup :  1 -  3, Squamata :  4 -  8, Early_Rhynchocephalia :  9 -  11, Clevosauridae :  12 -  17, Saphaeosauridae :  18 -  22 27 -  28, Pleurosauridae :  23 -  26, Sphenodontidae :  29 -  31, Opisthodontidae :  32 -  35;

	TAXSET Delete_FragandUnscored  =  15;

END;

BEGIN ASSUMPTIONS;
	TYPESET * UNTITLED   =  unord:  1 -  131;

	EXSET * UNTITLED  = ;

	WTSET * UNTITLED  =  1: 1 -  131 ;

END;

BEGIN MESQUITECHARMODELS;
	ProbModelSet * UNTITLED   =  'Mk1 (est.)':  1 -  131;
END;

BEGIN NOTES;

	SUT   TAXA = Taxa TAXON = 4 NAME = color INTEGER = 1;

	SU  T = 4 C = 1 N = color I = 1;

	SU  T = 4 C = 2 N = color I = 1;
	SU  T = 10 C = 2 N = color I = 13;
	SU  T = 28 C = 2 N = color I = 13;

	SU  T = 4 C = 3 N = color I = 1;
	SU  T = 5 C = 3 N = color I = 13;
	SU  T = 6 C = 3 N = color I = 13;
	SU  T = 7 C = 3 N = color I = 13;
	SU  T = 9 C = 3 N = color I = 13;
	SU  T = 10 C = 3 N = color I = 13;
	SU  T = 27 C = 3 N = color I = 13;

	SU  T = 4 C = 4 N = color I = 1;
	SU  T = 19 C = 4 N = color I = 16;

	SU  T = 4 C = 5 N = color I = 1;
	SU  T = 12 C = 5 N = color I = 7;

	SU  T = 4 C = 6 N = color I = 1;

	SU  T = 4 C = 7 N = color I = 1;
	SU  T = 27 C = 7 N = color I = 5;

	SU  T = 4 C = 8 N = color I = 1;
	SU  T = 9 C = 8 N = color I = 16;

	SU  T = 4 C = 9 N = color I = 1;
	SU  T = 9 C = 9 N = color I = 16;
	SU  T = 12 C = 9 N = color I = 16;
	SU  T = 14 C = 9 N = color I = 16;

	SU  T = 4 C = 10 N = color I = 1;

	SU  T = 4 C = 11 N = color I = 1;

	SU  T = 4 C = 12 N = color I = 1;
	SU  T = 18 C = 12 N = color I = 7;
	SU  T = 24 C = 12 N = color I = 13;

	SU  T = 4 C = 13 N = color I = 1;
	SU  T = 29 C = 13 N = color I = 13;
	SU  T = 33 C = 13 N = color I = 13;

	SU  T = 4 C = 14 N = color I = 1;
	SU  T = 24 C = 14 N = color I = 13;
	SU  T = 25 C = 14 N = color I = 13;
	SU  T = 26 C = 14 N = color I = 13;

	SU  T = 4 C = 15 N = color I = 1;
	SU  T = 24 C = 15 N = color I = 13;
	SU  T = 25 C = 15 N = color I = 13;
	SU  T = 26 C = 15 N = color I = 13;

	SU  T = 4 C = 16 N = color I = 1;
	SU  T = 19 C = 16 N = color I = 13;
	SU  T = 24 C = 16 N = color I = 13;
	SU  T = 25 C = 16 N = color I = 13;
	SU  T = 26 C = 16 N = color I = 13;

	SU  T = 4 C = 17 N = color I = 1;
	SU  T = 24 C = 17 N = color I = 13;
	SU  T = 25 C = 17 N = color I = 13;
	SU  T = 26 C = 17 N = color I = 13;
	SU  T = 27 C = 17 N = color I = 13;
	SU  T = 28 C = 17 N = color I = 13;

	SU  T = 4 C = 18 N = color I = 1;
	SU  T = 24 C = 18 N = color I = 13;
	SU  T = 25 C = 18 N = color I = 13;
	SU  T = 26 C = 18 N = color I = 13;

	SU  T = 4 C = 19 N = color I = 1;

	SU  T = 4 C = 20 N = color I = 1;
	SU  T = 9 C = 20 N = color I = 16;
	SU  T = 24 C = 20 N = color I = 13;
	SU  T = 25 C = 20 N = color I = 13;
	SU  T = 26 C = 20 N = color I = 13;
	SU  T = 28 C = 20 N = color I = 13;

	SU  T = 4 C = 21 N = color I = 1;

	SU  T = 4 C = 22 N = color I = 1;

	SU  T = 4 C = 23 N = color I = 1;
	SU  T = 27 C = 23 N = color I = 13;

	SU  T = 4 C = 24 N = color I = 1;

	SU  T = 4 C = 25 N = color I = 1;

	SU  T = 4 C = 26 N = color I = 1;

	SU  T = 4 C = 27 N = color I = 1;

	SU  T = 4 C = 28 N = color I = 1;
	SU  T = 11 C = 28 N = color I = 5;
	SU  T = 21 C = 28 N = color I = 9;
	SU  T = 24 C = 28 N = color I = 13;
	SU  T = 27 C = 28 N = color I = 16;
	SU  T = 28 C = 28 N = color I = 5;

	SU  T = 4 C = 29 N = color I = 1;
	SU  T = 24 C = 29 N = color I = 13;

	SU  T = 4 C = 30 N = color I = 1;
	SU  T = 24 C = 30 N = color I = 13;

	SU  T = 2 C = 31 N = color I = 7;
	SU  T = 4 C = 31 N = color I = 1;
	SU  T = 7 C = 31 N = color I = 7;
	SU  T = 8 C = 31 N = color I = 5;
	SU  T = 19 C = 31 N = color I = 7;
	SU  T = 25 C = 31 N = color I = 13;
	SU  T = 26 C = 31 N = color I = 13;
	SU  T = 28 C = 31 N = color I = 13;
	SU  T = 29 C = 31 N = color I = 13;

	SU  T = 4 C = 32 N = color I = 1;
	SU  T = 28 C = 32 N = color I = 13;

	SU  T = 4 C = 33 N = color I = 1;

	SU  T = 4 C = 34 N = color I = 1;
	SU  T = 27 C = 34 N = color I = 13;

	SU  T = 4 C = 35 N = color I = 1;

	SU  T = 4 C = 36 N = color I = 1;
	SU  T = 9 C = 36 N = color I = 13;
	SU  T = 10 C = 36 N = color I = 13;
	SU  T = 11 C = 36 N = color I = 13;

	SU  T = 4 C = 37 N = color I = 1;
	SU  T = 24 C = 37 N = color I = 13;
	SU  T = 26 C = 37 N = color I = 13;
	SU  T = 33 C = 37 N = color I = 13;

	SU  T = 4 C = 38 N = color I = 1;

	SU  T = 4 C = 39 N = color I = 1;

	SU  T = 4 C = 40 N = color I = 1;

	SU  T = 3 C = 41 N = color I = 5;
	SU  T = 4 C = 41 N = color I = 1;
	SU  T = 11 C = 41 N = color I = 9;

	SU  T = 4 C = 42 N = color I = 1;
	SU  T = 33 C = 42 N = color I = 13;

	SU  T = 4 C = 43 N = color I = 1;

	SU  T = 4 C = 44 N = color I = 1;

	SU  T = 4 C = 45 N = color I = 1;

	SU  T = 4 C = 46 N = color I = 1;

	SU  T = 4 C = 47 N = color I = 1;

	SU  T = 4 C = 48 N = color I = 1;
	SU  T = 26 C = 48 N = color I = 13;
	SU  T = 32 C = 48 N = color I = 5;

	SU  T = 4 C = 49 N = color I = 1;
	SU  T = 20 C = 49 N = color I = 5;

	SU  T = 4 C = 50 N = color I = 1;
	SU  T = 25 C = 50 N = color I = 7;

	SU  T = 4 C = 51 N = color I = 1;
	SU  T = 25 C = 51 N = color I = 13;
	SU  T = 26 C = 51 N = color I = 13;

	SU  T = 4 C = 52 N = color I = 1;
	SU  T = 25 C = 52 N = color I = 7;

	SU  T = 4 C = 53 N = color I = 1;

	SU  T = 4 C = 54 N = color I = 1;

	SU  T = 4 C = 55 N = color I = 1;
	SU  T = 6 C = 55 N = color I = 5;
	SU  T = 26 C = 55 N = color I = 13;

	SU  T = 4 C = 56 N = color I = 1;

	SU  T = 4 C = 57 N = color I = 1;
	SU  T = 25 C = 57 N = color I = 13;
	SU  T = 26 C = 57 N = color I = 13;
	SU  T = 27 C = 57 N = color I = 13;

	SU  T = 4 C = 58 N = color I = 1;
	SU  T = 24 C = 58 N = color I = 13;

	SU  T = 4 C = 59 N = color I = 1;

	SU  T = 4 C = 60 N = color I = 1;

	SU  T = 4 C = 61 N = color I = 1;
	SU  T = 25 C = 61 N = color I = 13;

	SU  T = 4 C = 62 N = color I = 1;

	SU  T = 4 C = 63 N = color I = 1;

	SU  T = 4 C = 64 N = color I = 1;
	SU  T = 24 C = 64 N = color I = 13;

	SU  T = 4 C = 65 N = color I = 1;
	SU  T = 12 C = 65 N = color I = 13;

	SU  T = 4 C = 66 N = color I = 1;
	SU  T = 12 C = 66 N = color I = 13;
	SU  T = 15 C = 66 N = color I = 5;

	SU  T = 4 C = 67 N = color I = 1;
	SU  T = 12 C = 67 N = color I = 13;

	SU  T = 4 C = 68 N = color I = 1;

	SU  T = 4 C = 69 N = color I = 1;
	SU  T = 18 C = 69 N = color I = 16;
	SU  T = 21 C = 69 N = color I = 16;

	SU  T = 4 C = 70 N = color I = 1;
	SU  T = 21 C = 70 N = color I = 16;

	SU  T = 4 C = 71 N = color I = 1;

	SU  T = 4 C = 72 N = color I = 1;
	SU  T = 24 C = 72 N = color I = 13;

	SU  T = 4 C = 73 N = color I = 1;

	SU  T = 4 C = 74 N = color I = 1;
	SU  T = 28 C = 74 N = color I = 13;

	SU  T = 4 C = 75 N = color I = 1;
	SU  T = 10 C = 75 N = color I = 16;
	SU  T = 23 C = 75 N = color I = 16;

	SU  T = 4 C = 76 N = color I = 1;
	SU  T = 10 C = 76 N = color I = 16;

	SU  T = 4 C = 77 N = color I = 1;

	SU  T = 4 C = 78 N = color I = 1;

	SU  T = 4 C = 79 N = color I = 1;
	SU  T = 28 C = 79 N = color I = 13;

	SU  T = 4 C = 80 N = color I = 1;

	SU  T = 4 C = 81 N = color I = 1;

	SU  T = 4 C = 82 N = color I = 1;

	SU  T = 4 C = 83 N = color I = 1;

	SU  T = 4 C = 84 N = color I = 1;

	SU  T = 4 C = 85 N = color I = 1;

	SU  T = 4 C = 86 N = color I = 1;
	SU  T = 29 C = 86 N = color I = 7;
	SU  T = 31 C = 86 N = color I = 9;

	SU  T = 4 C = 87 N = color I = 1;

	SU  T = 4 C = 88 N = color I = 1;
	SU  T = 15 C = 88 N = color I = 5;

	SU  T = 4 C = 89 N = color I = 1;
	SU  T = 18 C = 89 N = color I = 7;

	SU  T = 4 C = 90 N = color I = 1;

	SU  T = 4 C = 91 N = color I = 1;

	SU  T = 4 C = 92 N = color I = 1;

	SU  T = 4 C = 93 N = color I = 1;

	SU  T = 4 C = 94 N = color I = 1;
	SU  T = 12 C = 94 N = color I = 13;

	SU  T = 4 C = 95 N = color I = 1;

	SU  T = 4 C = 96 N = color I = 1;

	SU  T = 4 C = 97 N = color I = 1;

	SU  T = 4 C = 98 N = color I = 1;

	SU  T = 4 C = 99 N = color I = 1;
	SU  T = 26 C = 99 N = color I = 13;

	SU  T = 4 C = 100 N = color I = 1;
	SU  T = 15 C = 100 N = color I = 16;
	SU  T = 18 C = 100 N = color I = 7;
	SU  T = 19 C = 100 N = color I = 7;

	SU  T = 4 C = 101 N = color I = 1;

	SU  T = 4 C = 102 N = color I = 1;

	SU  T = 4 C = 103 N = color I = 1;

	SU  T = 4 C = 104 N = color I = 1;

	SU  T = 4 C = 105 N = color I = 1;

	SU  T = 4 C = 106 N = color I = 1;
	SU  T = 26 C = 106 N = color I = 13;

	SU  T = 4 C = 107 N = color I = 1;

	SU  T = 4 C = 108 N = color I = 1;
	SU  T = 24 C = 108 N = color I = 5;
	SU  T = 27 C = 108 N = color I = 13;

	SU  T = 4 C = 109 N = color I = 1;
	SU  T = 28 C = 109 N = color I = 5;

	SU  T = 4 C = 110 N = color I = 1;

	SU  T = 4 C = 111 N = color I = 1;
	SU  T = 12 C = 111 N = color I = 13;

	SU  T = 4 C = 112 N = color I = 1;
	SU  T = 12 C = 112 N = color I = 13;

	SU  T = 4 C = 113 N = color I = 1;
	SU  T = 12 C = 113 N = color I = 13;
	SU  T = 27 C = 113 N = color I = 7;

	SU  T = 4 C = 114 N = color I = 1;
	SU  T = 26 C = 114 N = color I = 13;

	SU  T = 4 C = 115 N = color I = 1;
	SU  T = 7 C = 115 N = color I = 7;

	SU  T = 4 C = 116 N = color I = 1;

	SU  T = 4 C = 117 N = color I = 1;
	SU  T = 12 C = 117 N = color I = 13;

	SU  C = 118 N = color I = 1;
	SU  T = 4 C = 118 N = color I = 1;
	SU  T = 12 C = 118 N = color I = 5;

	SU  T = 2 C = 119 N = color I = 13;
	SU  T = 4 C = 119 N = color I = 1;

	SU  T = 4 C = 120 N = color I = 1;

	SU  T = 4 C = 121 N = color I = 1;
	SU  T = 12 C = 121 N = color I = 13;

	SU  T = 4 C = 122 N = color I = 1;
	SU  T = 7 C = 122 N = color I = 7;

	SU  T = 4 C = 123 N = color I = 1;
	SU  T = 7 C = 123 N = color I = 7;

	SU  T = 4 C = 124 N = color I = 1;

	SU  T = 4 C = 125 N = color I = 1;
	SU  T = 26 C = 125 N = color I = 13;

	SU  T = 4 C = 126 N = color I = 1;
	SU  T = 12 C = 126 N = color I = 13;

	SU  T = 4 C = 127 N = color I = 1;
	SU  T = 12 C = 127 N = color I = 13;

	SU  T = 4 C = 128 N = color I = 1;
	SU  T = 12 C = 128 N = color I = 13;

	SU  T = 4 C = 129 N = color I = 1;
	SU  T = 24 C = 129 N = color I = 13;

	SU  T = 4 C = 130 N = color I = 1;

	SU  T = 4 C = 131 N = color I = 1;

END;

BEGIN CODONS;
	CODESET * UNTITLED   =  universal:  1 -  131;


END;

Begin MESQUITE;
		MESQUITESCRIPTVERSION 2;
		TITLE AUTO;
		tell ProjectCoordinator;
		timeSaved 1592848991981;
		getEmployee #mesquite.minimal.ManageTaxa.ManageTaxa;
		tell It;
			setID 0 8244300543003131852;
			tell It;
				setDefaultOrder  0 1 2 5 3 4 6 7 17 18 19 68 14 36 41 30 40 32 68 40 52 25 45 58 25 59 19 22 31 49 40 59 20 43 42;
				attachments ;
			endTell;
		endTell;
		getEmployee #mesquite.charMatrices.ManageCharacters.ManageCharacters;
		tell It;
			setID 0 6597317129826461972;
			tell It;
				setDefaultOrder  0 1 2 3 5 4 6 7 8 13 10 10 11 16 17 18 24 23 22 21 20 19 25 13 14 26 27 28 29 31 33 34 48 47 50 47 51 35 41 41 39 43 51 52 54 55 56 57 60 59 65 64 66 67 68 70 75 78 77 71 78 73 78 79 82 113 114 80 82 83 84 38 86 113 88 89 91 111 112 113 89 92 93 98 113 100 108 95 96 104 105 102 113 115 116 117 118 119 120 121 123 124 125 126 127 128 129 130 131 133 134 136 137 138 139 140 141 142 144 145 146 147 148 149 151 153 155 156 158 159 160;
				attachments ;
			endTell;
			mqVersion 304;
			checksumv 0 3 3006708896 null  getNumChars 131 numChars 131 getNumTaxa 35 numTaxa 35   short true   bits 2305843009213693967   states 15   sumSquaresStatesOnly 8799.0 sumSquares -1.8446744073709552E19 longCompressibleToShort false usingShortMatrix true   NumFiles 1 NumMatrices 1;
			mqVersion;
		endTell;
		getWindow;
		tell It;
			suppress;
			setResourcesState false false 107;
			setPopoutState 400;
			setExplanationSize 0;
			setAnnotationSize 0;
			setFontIncAnnot 0;
			setFontIncExp 0;
			setSize 1920 940;
			setLocation -9 0;
			setFont SanSerif;
			setFontSize 10;
			getToolPalette;
			tell It;
			endTell;
			desuppress;
		endTell;
		getEmployee  #mesquite.minimal.ManageTaxa.ManageTaxa;
		tell It;
			showTaxa #8244300543003131852 #mesquite.lists.TaxonList.TaxonList;
			tell It;
				setTaxa #8244300543003131852;
				getWindow;
				tell It;
					newAssistant  #mesquite.lists.TaxonListCurrPartition.TaxonListCurrPartition;
					newAssistant  #mesquite.lists.DefaultTaxaOrder.DefaultTaxaOrder;
					getTable;
					tell It;
						columnWidth 0 149;
					endTell;
					setExplanationSize 30;
					setAnnotationSize 20;
					setFontIncAnnot 0;
					setFontIncExp 0;
					setSize 1813 868;
					setLocation -9 0;
					setFont SanSerif;
					setFontSize 10;
					getToolPalette;
					tell It;
						setTool mesquite.lists.TaxonList.TaxonListWindow.ibeam;
					endTell;
				endTell;
				showWindow;
				getEmployee #mesquite.lists.ColorTaxon.ColorTaxon;
				tell It;
					setColor Red;
					removeColor off;
				endTell;
				getEmployee #mesquite.lists.TaxonListAnnotPanel.TaxonListAnnotPanel;
				tell It;
					togglePanel off;
				endTell;
			endTell;
		endTell;
		getEmployee  #mesquite.charMatrices.BasicDataWindowCoord.BasicDataWindowCoord;
		tell It;
			showDataWindow #6597317129826461972 #mesquite.charMatrices.BasicDataWindowMaker.BasicDataWindowMaker;
			tell It;
				getWindow;
				tell It;
					getTable;
					tell It;
						rowNamesWidth 201;
					endTell;
					setExplanationSize 30;
					setAnnotationSize 20;
					setFontIncAnnot 0;
					setFontIncExp 0;
					setSize 1813 868;
					setLocation -9 0;
					setFont SansSerif;
					setFontSize 12;
					getToolPalette;
					tell It;
						setTool mesquite.charMatrices.BasicDataWindowMaker.BasicDataWindow.ibeam;
					endTell;
					setActive;
					setTool mesquite.charMatrices.BasicDataWindowMaker.BasicDataWindow.ibeam;
					colorCells  #mesquite.charMatrices.ColorCells.ColorCells;
				tell It;
					setColor Magenta;
					removeColor off;
				endTell;
					colorRowNames  #mesquite.charMatrices.TaxonGroupColor.TaxonGroupColor;
					colorColumnNames  #mesquite.charMatrices.CharGroupColor.CharGroupColor;
					colorText  #mesquite.charMatrices.NoColor.NoColor;
					setBackground White;
					toggleShowNames on;
					toggleShowTaxonNames on;
					toggleTight off;
					toggleThinRows off;
					toggleShowChanges on;
					toggleSeparateLines off;
					toggleShowStates on;
					toggleAutoWCharNames on;
					toggleAutoTaxonNames off;
					toggleShowDefaultCharNames off;
					toggleConstrainCW on;
					toggleBirdsEye off;
					toggleShowPaleGrid off;
					toggleShowPaleCellColors off;
					toggleShowPaleExcluded off;
					togglePaleInapplicable on;
					toggleShowBoldCellText off;
					toggleAllowAutosize on;
					toggleColorsPanel on;
					toggleDiagonal on;
					setDiagonalHeight 80;
					toggleLinkedScrolling on;
					toggleScrollLinkedTables off;
				endTell;
				showWindow;
				getWindow;
				tell It;
					forceAutosize;
				endTell;
				getEmployee #mesquite.charMatrices.ColorByState.ColorByState;
				tell It;
					setStateLimit 9;
					toggleUniformMaximum on;
				endTell;
				getEmployee #mesquite.categ.StateNamesStrip.StateNamesStrip;
				tell It;
					showStrip off;
				endTell;
				getEmployee #mesquite.charMatrices.AnnotPanel.AnnotPanel;
				tell It;
					togglePanel off;
				endTell;
				getEmployee #mesquite.charMatrices.CharReferenceStrip.CharReferenceStrip;
				tell It;
					showStrip off;
				endTell;
				getEmployee #mesquite.charMatrices.QuickKeySelector.QuickKeySelector;
				tell It;
					autotabOff;
				endTell;
				getEmployee #mesquite.charMatrices.SelSummaryStrip.SelSummaryStrip;
				tell It;
					showStrip off;
				endTell;
				getEmployee #mesquite.categ.SmallStateNamesEditor.SmallStateNamesEditor;
				tell It;
					panelOpen true;
				endTell;
			endTell;
		endTell;
		getEmployee  #mesquite.charMatrices.ManageCharacters.ManageCharacters;
		tell It;
			showCharacters #6597317129826461972 #mesquite.lists.CharacterList.CharacterList;
			tell It;
				setData 0;
				getWindow;
				tell It;
					newAssistant  #mesquite.lists.DefaultCharOrder.DefaultCharOrder;
					newAssistant  #mesquite.lists.CharListInclusion.CharListInclusion;
					newAssistant  #mesquite.lists.CharListPartition.CharListPartition;
					newAssistant  #mesquite.parsimony.CharListParsModels.CharListParsModels;
					newAssistant  #mesquite.stochchar.CharListProbModels.CharListProbModels;
					getTable;
					tell It;
						rowNamesWidth 950;
						columnWidth 2 36;
						columnWidth 3 56;
					endTell;
					setExplanationSize 30;
					setAnnotationSize 20;
					setFontIncAnnot 0;
					setFontIncExp 0;
					setSize 1813 868;
					setLocation -9 0;
					setFont SanSerif;
					setFontSize 10;
					getToolPalette;
					tell It;
						setTool mesquite.lists.CharacterList.CharacterListWindow.ibeam;
					endTell;
				endTell;
				showWindow;
				getEmployee #mesquite.lists.CharListAnnotPanel.CharListAnnotPanel;
				tell It;
					togglePanel off;
				endTell;
			endTell;
		endTell;
		endTell;
end;
