# Supplementary material for: Sphenodontian phylogeny and the impact of model choice in Bayesian morphological clock estimates of divergence times and evolutionary rates
Source: BMC Biol. 2020 Dec 7;18:191. doi: 10.1186/s12915-020-00901-5 (PMC7720557; doi:10.1186/s12915-020-00901-5)
Supplement: Supplementary file 5 — Additional file 5. Excel spreadsheet containing tables with summary statistics for all posterior parameter estimates, as well as divergence times and prior parameter values (effective priors) for important focal clades. [file 12915_2020_901_MOESM5_ESM.xlsx]

## Sheet: PostParEstimates
	Clock rate (base)			Alpha			Net diversification 1			Net diversification2			Relative extinction 1			Relative extinction 2			Relative fossilization 1			Relative fossilization 2			Relative fossilization 3
	Mean	Variance	Median	Mean	Variance	Median	Mean	Variance	Median	Mean	Variance	Median	Mean	Variance	Median	Mean	Variance	Median	Mean	Variance	Median	Mean	Variance	Median	Mean	Variance	Median
Single clock partition
FBD (FossilTip)+IGR+c(ln)	0.00298802	4.88917e-07	0.00291178	1.2034	0.294701	1.09877	0.00559537	1.03402e-05	0.00510727	na	na	na	0.819984	0.00961922	0.832293	na	na	na	0.616658	0.0633945	0.645848	na	na	na	na	na	na
FBD (FossilTip)+TK02+c(ln)	0.00845824	1.19683e-05	0.00788852	1.3783	0.397382	1.25972	0.00592023	1.16707e-05	0.00539178	na	na	na	0.820205	0.00963849	0.832497	na	na	na	0.615288	0.0635104	0.645082	na	na	na	na	na	na
FBD (Random)+IGR+c(ln)	0.00318283	5.82496e-07	0.00308405	1.47228	0.419175	1.35635	0.00557133	9.90022e-06	0.00507115	na	na	na	0.969566	0.000544781	0.975272	na	na	na	0.0158036	0.000434588	0.0105484	na	na	na	na	na	na
FBD (Random)+TK02+c(ln)	0.00280029	4.39085e-07	0.0027165	1.37635	0.451743	1.24907	0.00549935	9.88565e-06	0.00502118	na	na	na	0.971315	0.000450779	0.976472	na	na	na	0.0137814	0.000178966	0.00972323	na	na	na	na	na	na
FBD(Diversity)+IGR+c(ln)	0.00331	6e-07	0.00321	1.45	0.4	1.34	0.00561486	1.04727e-05	0.00510715	na	na	na	0.969919	0.00056813	0.975683	na	na	na	0.0172032	0.000596964	0.0112503	na	na	na	na	na	na
FBD(Diversity)+TK02+c(ln)	0.00294716	4.89547e-07	0.00285783	1.37846	0.438012	1.25643	0.00561402	1.0348e-05	0.00511764	na	na	na	0.97146	0.000449237	0.976651	na	na	na	0.0147424	0.000206409	0.0103743	na	na	na	na	na	na
FBD(NoSA_Diversity)+IGR+c(ln)	0.00307375	5.20454e-07	0.00299464	1.1929	0.285853	1.09041	0.00581011	1.08069e-05	0.00532584	na	na	na	0.972145	0.000432818	0.977216	na	na	na	0.0143697	0.000198832	0.0100827	na	na	na	na	na	na
FBD(NoSA_Diversity)+TK02+c(ln)**	0.00903305	1.31966e-05	0.00840162	1.3682	0.388374	1.25235	0.00617714	1.21858e-05	0.00566368	na	na	na	0.972216	0.000431246	0.977333	na	na	na	0.014374	0.00019855	0.0100775	na	na	na	na	na	na
Single clock partition (NoSA_Diversity + SFBD)
SFBD(s)2l(NoSA_Diversity)+IGR+c(ln)	0.00321803	5.63421e-07	0.00313876	1.168	0.273361	1.0665	0.00568585	1.03127e-05	0.00521405	na	na	na	0.962491	0.000653334	0.968027	na	na	na	0.0328665	0.000632737	0.0263371	0.0120814	0.000142477	0.00846668	na	na	na
SFBD(s)3l(NoSA_Diversity)+IGR+c(ln)	0.00318845	5.59693e-07	0.00310668	1.17351	0.277643	1.07165	0.0057374	1.02701e-05	0.00527051	na	na	na	0.952607	0.000898103	0.958535	na	na	na	0.0472151	0.000937199	0.0403149	0.0181066	0.000241591	0.0136208	0.108646	0.0131934	0.0693111
SFBD(sdr)2l(NoSA_Diversity)+IGR+c(ln)	0.0029572	5.30262e-07	0.00287862	1.21555	0.30242	1.10894	0.0172611	3.93844e-05	0.0169425	0.00611513	1.85076e-05	0.00514029	0.825216	0.00924284	0.842165	0.977486	0.000358321	0.982587	0.0573064	0.00191503	0.0460281	0.00580128	7.37397e-05	0.00308567	na	na	na
SFBD(s)2l(NoSA_Diversity)+TK02+c(ln)**	0.0109901	1.90666e-05	0.0102312	1.33959	0.372853	1.22569	0.00610715	1.18585e-05	0.00559793	na	na	na	0.963867	0.000607884	0.969288	na	na	na	0.0332682	0.0006437	0.0267327	0.0100256	0.000102035	0.00694933	na	na	na
SFBD(s)3l(NoSA_Diversity)+TK02+c(ln)	0.0105343	1.70002e-05	0.00986145	1.34514	0.377926	1.23069	0.00611479	1.17909e-05	0.00561413	na	na	na	0.953767	0.000857422	0.959501	na	na	na	0.0488466	0.000984732	0.0417839	0.0155465	0.000182662	0.0116858	0.0979956	0.0114436	0.0609401
SFBD(sdr)2l(NoSA_Diversity)+TK02+c(ln)	0.010618	1.87138e-05	0.00990362	1.36262	0.388263	1.24511	0.0187197	5.47031e-05	0.0182405	0.00546327	1.5143e-05	0.00456336	0.855226	0.00641812	0.869164	0.973638	0.000502518	0.979792	0.0500699	0.00137011	0.0406561	0.00861339	0.000171953	0.00447598	na	na	na
Single clock partition (model=best performing analysis above) under asymmetric state frequencies
SFBD(s)2l(NoSA_Diversity)+TK02+c(ln)+Asym**	0.017327	6.4e-05	0.01572	0.987667	0.302666	0.869596	0.006406	1.3e-05	0.005874	na	na	na	0.964073	0.000593	0.969335	na	na	na	0.033482	0.000648	0.026911	0.009649	9.5e-05	0.00666	na	na	na
Multiple clock partitions (Fossiltip + IGR)
FBD(Fossiltip)+IGR+c(ln)+p3	0.00282983	3.79214e-07	0.00276297	1.28741	0.345183	1.17692	0.00509735	8.54036e-06	0.0046425	na	na	na	0.818123	0.0095939	0.829985	na	na	na	0.621247	0.0627376	0.651896	na	na	na	na	na	na
FBD(Fossiltip)+IGR+c(ln)+p3+Start_3per	0.0028313	3.7912e-07	0.00276247	1.29216	0.34317	1.1811	0.00508563	8.5327e-06	0.0046272	na	na	na	0.818522	0.00959787	0.830561	na	na	na	0.61997	0.0628998	0.650421	na	na	na	na	na	na
SFBD(s)3l(Fossiltip)+IGR+c(ln)+p3	0.00302543	4.38702e-07	0.00295016	1.259	0.326977	1.15069	0.00523478	8.73845e-06	0.00479916	na	na	na	0.94972	0.0010083	0.955896	na	na	na	0.0496335	0.00102287	0.0425034	0.0219158	0.00034167	0.0167502	0.0223691	0.000961512	0.0114909
Multiple clock partitions (Fossiltip + TK02)
FBD(Fossiltip)+TK02+c(ln)+p3	0.00380639	1.46727e-06	0.00358071	1.49739	0.468923	1.37133	0.00539978	9.92228e-06	0.00491778	na	na	na	0.818751	0.0096855	0.830354	na	na	na	0.619848	0.062948	0.650331	na	na	na	na	na	na
FBD(Fossiltip)+TK02+c(ln)+p3+Start_3per	0.00387639	1.57633e-06	0.00363716	1.48569	0.46126	1.35991	0.00547124	1.0291e-05	0.00495398	na	na	na	0.819853	0.009668	0.832074	na	na	na	0.616796	0.0635461	0.646874	na	na	na	na	na	na
SFBD(s)3l(Fossiltip)+TK02+c(ln)+p3	0.00452184	2.85513e-06	0.00205383	1.46928	0.453479	0.413098	0.00555738	1.00324e-05	0.000284858	na	na	na	0.950733	0.000977995	0.890718	na	na	na	0.0500425	0.00104799	0.00422302	0.0207848	0.000316742	0.000657606	0.0207314	0.000857682	1.0019e-06
Multiple TK02 clock partitions (Fossiltip + TK02 + DRA corr)
FBD(Fossiltip)+TK02+c(ln)+p3_LExct	0.00367743	1.41411e-06	0.00184193	1.46304	0.452693	0.408913	0.0273797	3.07652e-05	0.0172458	na	na	na	0.196864	0.000983933	0.137027	na	na	na	0.945038	0.0026404	0.841665	na	na	na	na	na	na
FBD(Fossiltip)+TK02+c(ln)+p3_NoR†	0.00608323	2.53594e-06	0.00582557	1.40249	0.393663	1.29264	0.00677962	1.4918e-05	0.00620299	na	na	na	0.820031	0.00959268	0.832022	na	na	na	0.613234	0.0638708	0.641824	na	na	na	na	na	na
SFBD(s)3l(Fossiltip)+TK02+c(ln)+p3_NoR†	0.0060954	2.94754e-06	0.00578023	1.39196	0.388731	1.2803	0.0065732	1.33469e-05	0.00605546	na	na	na	0.951203	0.00094704	0.957094	na	na	na	0.0515792	0.00109417	0.0441488	0.0179783	0.000241559	0.0135328	0.0171612	0.00061212	0.00859954
FBD(Fossiltip)+TK02+c(ln)+p3_LExct_NoR†	0.00529964	2.2392e-06	0.00292887	1.37315	0.380229	0.406685	0.0352264	3.45918e-05	0.0242933	na	na	na	0.196949	0.000984785	0.137787	na	na	na	0.944949	0.00264051	0.841018	na	na	na	na	na	na
SFBD(s)3l(Fossiltip)+TK02+c(ln)+p3_LExct_NoR†	0.00599494	2.82423e-06	0.00569574	1.38589	0.387175	1.2763	0.0287373	2.65584e-05	0.0282927	na	na	na	0.270804	0.00146211	0.269586	na	na	na	0.619417	0.00536109	0.622647	0.391763	0.0133835	0.389417	0.231617	0.0300437	0.195985
FBD(Fossiltip)+TK02+c(ln)+p3_NoR_TopCons	0.005325	2e-06	0.005054	1.03091	0.198243	0.948045	0.006602	1.4e-05	0.006074	na	na	na	0.819605	0.009521	0.831449	na	na	na	0.614055	0.06388	0.643201	na	na	na	na	na	na
Multiple clock partitions (NoSA_Diversity + IGR)
FBD(NoSA_Diversity)+IGR+c(ln)+p3	0.00293705	4.07178e-07	0.00286782	1.26523	0.329502	1.1564	0.00534826	9.18356e-06	0.00489677	na	na	na	0.97167	0.000440615	0.976787	na	na	na	0.014597	0.000201056	0.0102839	na	na	na	na	na	na
FBD(NoSA_Diversity)+IGR+c(ln)+p3+Start_3per	0.00294756	4.20887e-07	0.00177795	1.2673	0.330293	0.386767	0.005359	9.20009e-06	0.000371808	na	na	na	0.971634	0.000447062	0.930168	na	na	na	0.0145606	0.000200851	3.67302e-05	na	na	na	na	na	na
SFBD(s)2l(NoSA_Diversity)+IGR+c(ln)+p3+Start_3per	0.00305542	4.38265e-07	0.00298501	1.25003	0.322416	1.14166	0.00523009	8.7619e-06	0.00480131	na	na	na	0.961206	0.000683349	0.966854	na	na	na	0.0327379	0.000618723	0.0263029	0.013964	0.000180794	0.00993977	na	na	na
Multiple clock partitions (NoSA_Diversity + TK02)
FBD(NoSA_Diversity)+TK02+c(ln)+p3	0.00403451	1.88276e-06	0.00375429	1.46116	0.449452	1.33728	0.00571883	1.0782e-05	0.00520581	na	na	na	0.971751	0.000443914	0.97702	na	na	na	0.0145719	0.000203328	0.0102221	na	na	na	na	na	na
FBD(NoSA_Diversity)+TK02+c(ln)+p3+Start_3per	0.00417435	1.83952e-06	0.0039321	1.48115	0.457591	1.35675	0.00568519	1.05968e-05	0.00518502	na	na	na	0.971745	0.000436014	0.976735	na	na	na	0.0146244	0.000202724	0.0103182	na	na	na	na	na	na
SFBD(s)2l(NoSA_Diversity)+TK02+c(ln)+p3+Start_3per	0.00450772	2.66919e-06	0.00416674	1.43103	0.431344	1.31203	0.00580156	1.10253e-05	0.00528398	na	na	na	0.961573	0.000677321	0.967351	na	na	na	0.0331557	0.000636522	0.0266711	0.0132056	0.000167556	0.00930305	na	na	na
Multiple TK02 clock partitions (NoSA_Diversity + TK02 + DRA corr)
FBD(NoSA_Diversity)+TK02+c(ln)+p3_Start_3per_LExct	0.00396585	1.80051e-06	0.00370187	1.4849	0.466269	1.36009	0.0239637	2.35112e-05	0.0234592	na	na	na	0.274138	0.00150408	0.272977	na	na	na	0.566617	0.00553807	0.568765	na	na	na	na	na	na
FBD(NoSA_Diversity)+TK02+c(ln)+p3_Start_3per_NoR†	0.00566197	2.43998e-06	0.00537636	1.3824	0.386208	1.27264	0.0070031	1.55469e-05	0.00642356	na	na	na	0.97177	0.000438644	0.976875	na	na	na	0.0146223	0.000201663	0.0103208	na	na	na	na	na	na
SFBD(s)2l(NoSA_Diversity)+TK02+c(ln)+p3_Start_3per_NoR†**	0.00616019	2.88475e-06	0.00334692	1.37946	0.38357	0.40523	0.00652474	1.32197e-05	0.000501003	na	na	na	0.962944	0.000623208	0.968354	na	na	na	0.0333861	0.000647245	0.0268724	0.0112056	0.000123975	0.00782794	na	na	na
FBD(Fossiltip)+TK02+c(ln)+p3_Start_3per_LExct_NoR†	0.00564396	2.21576e-06	0.00539978	1.38541	0.385341	1.27552	0.0302809	2.93245e-05	0.0298231	na	na	na	0.274449	0.00150129	0.273287	na	na	na	0.567597	0.00552996	0.569374	na	na	na	na	na	na
SFBD(s)2l(NoSA_Diversity)+TK02+c(ln)+p3_Start_3per_LExct_NoR†	0.00582327	2.52182e-06	0.00318009	1.40464	0.399066	0.419365	0.0290407	2.77754e-05	0.0193816	na	na	na	0.275318	0.00148861	0.200959	na	na	na	0.612699	0.00547788	0.465752	0.392622	0.0135288	0.173241	na	na	na
FBD(NoSA_Diversity)+TK02+c(ln)+p3_NoR_Rate+TopCons§**	1.012(fix)	na	1.012(fix)	1.00515	0.143741	0.949827	0.00674272	1.40513e-05	0.00620858	na	na	na	0.972494	0.000426093	0.977611	na	na	na	0.014323	0.000199036	0.0100102	na	na	na	na	na	na
FBD(NoSA_Diversity)+TK02+c(ln)+p3_LExct_NoR_Rate+TopCons§	1.012(fix)	na	1.012(fix)	1.01278	0.148682	0.955672	0.029472	2.22115e-05	0.029185	na	na	na	0.274568	0.0014995	0.273529	na	na	na	0.567428	0.00554422	0.569328	na	na	na	na	na	na
Multiple clock partitions (model=best performing analysis above w/o constraints) under asymmetric state frequencies
SFBD(s)2l(NoSA_Diversity)+TK02+c(ln)+p3_Start_3per_NoR+Asym**	0.008267	9e-06	0.007712	1.27569	0.414241	1.1544	0.006836	1.5e-05	0.00627	na	na	na	0.963107	0.000621	0.96863	na	na	na	0.033879	0.000667	0.027254	0.01098	0.000119	0.007661	na	na	na

## Sheet: DivTimes
Models	Root				Sphenodontia				Sphenodontinae				Eilenodontinae
	Median	Lower 95%HPD	Upper 95%HPD	Range 95%HPD	Median	Lower 95%HPD	Upper 95%HPD	Range 95%HPD	Median	Lower 95%HPD	Upper 95%HPD	Range 95%HPD	Median	Lower 95%HPD	Upper 95%HPD	Range 95%HPD
Single clock partition
FBD (FossilTip)+IGR+c(ln)	307.3	275.7	346.8	71.1	262.8	237.2	294.7	57.5	191.3	183.6	203.4	19.8	165.5	153.9	190.4	36.5
FBD (FossilTip)+TK02+c(ln)	293.6	264.4	334.2	69.8	262.7	236	296.9	60.9	189.6	182.9	200	17.1	168.3	153.6	194.5	40.9
FBD (Random)+IGR+c(ln)†	330.8	288.5	382.8	94.3	290.4	253.9	334.7	80.8	191.2	182.9	204.8	21.9	165.5	153.3	191.4	38.1
FBD (Random)+TK02+c(ln)	335.2	293.2	384.4	91.2	293.1	257.2	335.5	78.3	188.9	182.7	199.1	16.4	161.1	153	183.4	30.4
FBD(Diversity)+IGR+c(ln)†	326.4	286.7	376.4	89.7	286.83	251.6	329.7	78.1	191	182.7	203.9	21.2	165.2	153	190.4	37.4
FBD(Diversity)+TK02+c(ln)	329.7	290.2	378	87.8	289.5	254.7	330.3	75.6	189	182.7	199.4	16.7	161.3	153	183.2	30.2					æ
FBD(NoSA_Diversity)+IGR+c(ln)	303.8	274	341.6	67.6	260.2	235.5	290.5	55	191.1	183.6	202.5	18.9	165.1	153.9	189.4	35.5
FBD(NoSA_Diversity)+TK02+c(ln)**	289.4	262.9	325	62.1	259.45	234.8	291.1	56.3	189.4	183	199.4	16.4	167.9	153.7	193.7	40
Single clock partition (NoSA_Diversity + SFBD)
SFBD(s)2l(NoSA_Diversity)+IGR+c(ln)**	297.4	270.8	331.6	60.8	255.3	233.5	283.5	50	190.8	183.6	201.6	18	165	154	188.4	34.4
SFBD(s)3l(NoSA_Diversity)+IGR+c(ln)	298.7	270.8	334.1	63.3	256.3	233.8	285	51.2	190.8	183.5	201.8	18.3	165	154	188.5	34.5
SFBD(sdr)2l(NoSA_Diversity)+IGR+c(ln)	305.3	272.1	350	77.9	261.7	234.7	297.9	63.2	191.5	183.6	204.2	20.6	167.4	154	194.6	40.6
SFBD(s)2l(NoSA_Diversity)+TK02+c(ln)**	279.7	258.5	309.6	51.1	251.3	229.6	278.2	48.6	189	182.9	198	15.1	168.7	153.6	193	39.4
SFBD(s)3l(NoSA_Diversity)+TK02+c(ln)	281.5	259.7	313	53.3	252.8	230.9	280.9	50	189	183	198.3	15.3	168.6	153.7	193	39.3
SFBD(sdr)2l(NoSA_Diversity)+TK02+c(ln)	282.1	258.6	319.5	60.9	253.5	230.3	286.6	56.3	189.2	183	199.4	16.4	170.6	154	195.9	41.9
Single clock partition (model=best performing analysis above) under asymmetric state frequencies
SFBD(s)2l(NoSA_Diversity)+TK02+c(ln)+Asym**	278.1	257	308.8	51.8	250.4	228.9	277.5	48.6	188.8	182.9	197.7	14.8	169.9	153.7	195.2	41.5
Multiple clock partitions (Fossiltip + IGR)
FBD(Fossiltip)+IGR+c(ln)+p3	325.9	290.2	368.4	78.2	279.4	247.5	317.3	69.8	192.4	184.3	204.8	20.5	167.7	154.7	193.4	38.7
FBD(Fossiltip)+IGR+c(ln)+p3+Start_3per	326.3	290.9	369.5	78.6	279.4	247.9	318.2	70.3	192.4	184.2	204.8	20.6	167.8	154.8	193.4	38.6
SFBD(s)3l(Fossiltip)+IGR+c(ln)+p3	317.8	285.5	357	71.5	272.2	242.7	307.5	64.8	192	184.2	203.7	19.5	167.2	154.8	192	37.2
Multiple clock partitions (Fossiltip + TK02)
FBD(Fossiltip)+TK02+c(ln)+p3	327.85	285.9	376.1	90.2	287.5	252.2	330.1	77.9	189.8	183	201.2	18.2	164.3	153.3	189.9	36.6
FBD(Fossiltip)+TK02+c(ln)+p3+Start_3per	325.7	284.9	377	92.1	285.9	250.2	328.6	78.4	189.7	183	201	18	164.2	153.4	189.7	36.3
SFBD(s)3l(Fossiltip)+TK02+c(ln)+p3	315	277.3	359.1	81.8	277.8	244.9	317	72.1	189.4	183	200	17	164.3	153.3	188.5	35.2
Multiple TK02 clock partitions (Fossiltip + TK02 + DRA corr)
FBD(Fossiltip)+TK02+c(ln)+p3+Lexct	328.9	285.4	378.3	92.9	288.4	251.7	332.2	80.5	189.8	182.9	201.2	18.3	163.9	153.3	189.3	36
FBD(Fossiltip)+TK02+c(ln)+p3+NoR†	290.6	281.3	299.7	18.4	262.4	243.4	281.8	38.4	188.8	183	197.9	14.9	163.8	153.4	187.3	33.9
SFBD(s)3l(Fossiltip)+TK02+c(ln)+p3+NoR†	289.6	280.5	298.9	18.4	260.6	241.7	280.1	38.4	188.5	182.9	197.1	14.2	163.8	153.3	186.6	33.3
FBD(Fossiltip)+TK02+c(ln)+p3_LExct_NoR†	291.1	282.3	300.3	18	263	244.5	282	37.5	na	na	na	na	163.4	153.3	186.8	33.5
SFBD(s)3l(Fossiltip)+TK02+c(ln)+p3_LExct_NoR†	290.4	281.2	299.8	18.6	262.2	243.4	281.7	38.3	188.7	182.9	197.4	14.5	163.7	153.2	186.8	33.6
Multiple clock partitions (NoSA_Diversity + IGR)
FBD(NoSA_Diversity)+IGR+c(ln)+p3	321.5	288	362.3	74.3	275.5	246	311.9	65.9	192.1	184.2	204.2	20	167.1	154.6	192.4	37.8
FBD(NoSA_Diversity)+IGR+c(ln)+p3+Start_3per	321.2	287.8	362.1	74.3	275.5	245.6	312	66.4	192.1	184.3	204.3	20	167.1	154.8	192.4	37.6
SFBD(s)2l(NoSA_Diversity)+IGR+c(ln)+p3+Start_3per	316.3	286	355.4	69.4	271	243.1	306	62.9	191.9	184.2	203.4	19.2	166.9	154.7	191.5	36.8
Multiple clock partitions (NoSA_Diversity + TK02)
FBD(NoSA_Diversity)+TK02+c(ln)+p3	320.6	282.9	366.1	83.2	282.7	249.4	321.8	72.4	189.6	182.9	200.5	17.6	164	153.3	188.9	35.6
FBD(NoSA_Diversity)+TK02+c(ln)+p3+Start_3per	320.9	282.9	369.6	86.7	282.3	247.9	323	75.1	189.5	182.9	200.3	17.4	164.2	153.3	188.8	35.5
SFBD(s)2l(NoSA_Diversity)+TK02+c(ln)+p3+Start_3per	310.5	275.4	354.5	79.1	274.6	243.1	312.7	69.6	189.3	182.9	199.5	16.6	163.8	153.2	187.6	34.4
Multiple clock partitions (NoSA_Diversity + TK02 + DRA corr)
FBD(NoSA_Diversity)+TK02+c(ln)+p3_Start_3per_LExct	325	286.4	374.2	87.8	285.5	251.2	327.7	76.5	189.7	183	200.9	17.9	164.2	208.8	227.3	18.5
FBD(NoSA_Diversity)+TK02+c(ln)+p3_Start_3per_NoR†	290.4	281.6	299.6	18	262.4	243.6	281.5	37.9	188.7	183	197.7	14.7	163.3	153.5	186.3	32.8
SFBD(s)2l(NoSA_Diversity)+TK02+c(ln)+p3_Start_3per_NoR†**	289.5	280.4	298.8	18.4	260.2	241.7	279.8	38.1	188.6	183	197.2	14.2	163.7	153.4	186.5	33.1
FBD(NoSA_Diversity)+TK02+c(ln)+p3_Start_3per_LExct_NoR†	290.7	281.3	300.1	18.8	262.5	243.3	281.6	38.3	188.7	182.9	197.7	14.8	163.2	153.3	186.1	32.8
SFBD(s)2l(NoSA_Diversity)+TK02+c(ln)+p3_Start_3per_LExct_NoR†	290.4	281.2	299.5	18.3	261.9	242.9	281.2	38.3	188.7	182.9	197.5	14.6	163.7	153.5	186.9	33.4
Constrains
FBD(NoSA_Diversity)+TK02+c(ln)+p3_NoR_Rate+TopCons§**	287.8	279.2	296.6	17.4	261.8	246	278.9	32.9	188.1	183	195.5	12.5	164.6	153.5	187.2	33.7
FBD(NoSA_Diversity)+TK02+c(ln)+p3_LExct_NoR_Rate+TopCons§	287.9	279.3	296.7	17.4	262	246.2	278.9	32.7	188.2	183	195.6	12.6	164.7	153.4	187.5	34.1
Multiple clock partitions (model=best performing analysis above w/o constraints) under asymmetric state frequencies
SFBD(s)2l(NoSA_Diversity)+TK02+c(ln)+p3_Start_3per_NoR+Asym**	288.5	279	297.8	18.8	259.2	239.9	279.7	39.8	188.5	182.9	196.6	13.7	164.1	153.4	187.3	33.9

## Sheet: FocalPriors
PRIORS	Root				Clock rate (base)			Alpha			Net speciation 1			Net speciation 2			Relative extinction 1			Relative extinction 2			Relative fossilization 1			Relative fossilization 2			Relative fossilization 3
	Median	Lower 95%HPD	Upper 95%HPD	Range 95%HPD	Mean	Variance	Median	Mean	Variance	Median	Mean	Variance	Median	Mean	Variance	Median	Mean	Variance	Median	Mean	Variance	Median	Mean	Variance	Median	Mean	Variance	Median	Mean	Variance	Median
Preferred models (NoSA_Diversity+TK02)
FBD(NoSA_Diversity)+TK02+c(ln)**	257.8	250.1	270.8	20.7	0.00579214	4.49064e-05	0.00376693	0.995255	0.990493	0.689707	0.0152206	7.89556e-05	0.0137621	na	na	na	0.974743	0.000357576	0.979363	na	na	na	0.014619	0.000198029	0.0103668	na	na	na	na	na	na
Preferred models (NoSA_Diversity+TK02) + SFBD
SFBD(s)2l(NoSA_Diversity)+TK02+c(ln)**	255.7	249.6	266	16.4	0.00354708	1.9308e-05	6.66434e-05	0.997453	0.997973	1.99334e-05	0.0139285	6.59973e-05	0.000854114	na	na	na	0.970264	0.000428457	0.92979	na	na	na	0.0359035	0.000730933	0.00125949	0.00678358	5.94177e-05	4.08387e-05	na	na	na
SFBD(s)3l(NoSA_Diversity)+TK02+c(ln)	256.5	249.6	267.7	18.1	0.00440447	2.33824e-05	0.000119309	0.998786	0.995277	2.85062e-05	0.0139232	6.69103e-05	0.000741217	na	na	na	0.959375	0.000697204	0.908098	na	na	na	0.0535502	0.00116834	0.00485682	0.0114103	0.000125109	0.000219638	0.071906	0.00847712	1.28834e-06
SFBD(sdr)2l(NoSA_Diversity)+TK02+c(ln)	253.9	249.2	261.4	12.2	0.00279302	1.08742e-05	0.0018068	0.994271	0.981965	0.690405	0.0341433	0.000370031	0.0312419	0.00989266	5.5868e-05	0.0080572	0.956502	0.00104634	0.964547	0.871929	0.0102734	0.899118	0.0248519	0.000479223	0.0185766	0.128859	0.0166414	0.0850147	na	na	na
Preferred models (NoSA_Diversity+TK02): Multiple partitions
FBD(NoSA_Diversity)+TK02+c(ln)+p3	257.1	250	268.8	18.8	0.00406451	1.32176e-05	0.00308655	0.999817	1.00475	0.688881	0.0164756	9.20736e-05	0.0149536	na	na	na	0.975627	0.000344056	0.980312	na	na	na	0.014378	0.000198608	0.0101046	na	na	na	na	na	na
FBD(NoSA_Diversity)+TK02+c(ln)+p3+Start_3per	256.8	249.8	268	18.2	0.00357175	1.31044e-05	0.00247335	0.99489	0.983479	0.688504	0.0163633	8.99519e-05	0.0148656	na	na	na	0.975764	0.000338515	0.980417	na	na	na	0.0143643	0.000195082	0.0100669	na	na	na	na	na	na
SFBD(s)2l(NoSA_Diversity)+TK02+c(ln)+p3+Start_3per	255.3	249.5	264.7	15.2	0.00395421	1.26886e-05	0.00293401	0.992979	0.992244	0.68768	0.0146712	7.26244e-05	0.0132732	na	na	na	0.971175	0.000407218	0.975825	na	na	na	0.0350749	0.000711214	0.0281919	0.00661539	5.75846e-05	0.0041992	na	na	na
Preferred models (NoSA_Diversity+TK02): Multiple partitions + DRA
FBD(NoSA_Diversity)+TK02+c(ln)+p3_Start_3per_NoR†	283	273.1	292.9	19.8	0.00284085	5.87688e-06	0.00218611	0.992133	0.995692	0.686021	0.0120512	5.06099e-05	0.0108528	na	na	na	0.974054	0.000385186	0.978922	na	na	na	0.0143743	0.000198809	0.0101295	na	na	na	na	na	na
SFBD(s)2l(NoSA_Diversity)+TK02+c(ln)+p3_Start_3per_NoR†**	282.2	272.3	292.4	20.1	0.00369953	8.94293e-06	0.00291969	0.99706	1.00294	0.692979	0.0114884	4.52005e-05	0.010358	na	na	na	0.966608	0.000525818	0.971689	na	na	na	0.0347908	0.000694694	0.0279162	0.00935409	0.000103235	0.00616696	na	na	na
FBD(NoSA_Diversity)+TK02+c(ln)+p3_Start_3per_LExct_NoR†	283.7	273.7	293.3	19.6	0.00150606	2.24256e-06	0.00110231	0.994789	0.992451	0.689942	0.0563778	0.000180257	0.055364	na	na	na	0.27638	0.00152615	0.275	na	na	na	0.573711	0.00548733	0.575943	na	na	na	na	na	na
SFBD(s)2l(NoSA_Diversity)+TK02+c(ln)+p3_Start_3per_LExct_NoR†	283.4	273	292.9	19.9	0.00143099	1.68149e-06	0.00106379	0.998603	0.982435	0.696497	0.0539544	0.000205501	0.0525724	na	na	na	0.27701	0.0014943	0.275925	na	na	na	0.617027	0.00553139	0.620572	0.401404	0.0143562	0.39889	na	na	na
