# Supplementary material for: Sphenodontian phylogeny and the impact of model choice in Bayesian morphological clock estimates of divergence times and evolutionary rates
Source: BMC Biol. 2020 Dec 7;18:191. doi: 10.1186/s12915-020-00901-5 (PMC7720557; doi:10.1186/s12915-020-00901-5)
Supplement: Supplementary file 6 — Additional file 6. Input files including the dataset and all necessary coding (see Mr. Bayes blocks) to reproduce the analyses. [file 12915_2020_901_MOESM6_ESM.zip]

Archive with 369 entries (305 files):
- InputFiles&OutputTrees/
- InputFiles&OutputTrees/Bayes/
- InputFiles&OutputTrees/Bayes/Bayes_AllCompCon.t.con.pdf
- InputFiles&OutputTrees/Bayes/Bayes_AllCompCon.t.con.tre
- InputFiles&OutputTrees/Bayes/Bayes_MRC.t.con.pdf
- InputFiles&OutputTrees/Bayes/Bayes_MRC.t.con.tre
- InputFiles&OutputTrees/Bayes/Rhyncho_35t_131ch_Bayes.nex
- InputFiles&OutputTrees/BayesCalibrated/
- InputFiles&OutputTrees/BayesCalibrated/Diversity/
- InputFiles&OutputTrees/BayesCalibrated/Diversity/BayesCal_IGR_ln_p1_60G_Dv/
- InputFiles&OutputTrees/BayesCalibrated/Diversity/BayesCal_IGR_ln_p1_60G_Dv/BayesCal_IGR_ln_p1.nex
- InputFiles&OutputTrees/BayesCalibrated/Diversity/BayesCal_IGR_ln_p1_60G_Dv/BayesCal_IGR_ln_p1_Dv_AllCom.t.con.tre
- InputFiles&OutputTrees/BayesCalibrated/Diversity/BayesCal_IGR_ln_p1_60G_Dv/BayesCal_IGR_ln_p1_Dv_MRC.t.con.tre
- InputFiles&OutputTrees/BayesCalibrated/Diversity/BayesCal_IGR_ln_p1_60G_Dv/BayesCal_IGR_ln_p1_Dv_MRC.t.con.tre.pdf
- InputFiles&OutputTrees/BayesCalibrated/Diversity/BayesCal_IGR_ln_p1_60G_Dv/BayesCal_IGR_ln_p1_Dv_MRC.t.con.tre_Age.pdf
- InputFiles&OutputTrees/BayesCalibrated/Diversity/BayesCal_IGR_ln_p1_60G_Dv/BayesCal_IGR_ln_p1_Dv_MRC.t.con.tre_AgeBars.pdf
- InputFiles&OutputTrees/BayesCalibrated/Diversity/BayesCal_TK02_ln_p1_60G_Dv/
- InputFiles&OutputTrees/BayesCalibrated/Diversity/BayesCal_TK02_ln_p1_60G_Dv/BayesCal_TK02_ln_p1.nex
- InputFiles&OutputTrees/BayesCalibrated/Diversity/BayesCal_TK02_ln_p1_60G_Dv/BayesCal_TK02_ln_p1_Dv_AllCom.t.con.tre
- InputFiles&OutputTrees/BayesCalibrated/Diversity/BayesCal_TK02_ln_p1_60G_Dv/BayesCal_TK02_ln_p1_Dv_MRC.t.con.tre
- InputFiles&OutputTrees/BayesCalibrated/Diversity/BayesCal_TK02_ln_p1_60G_Dv/BayesCal_TK02_ln_p1_Dv_MRC.t.con.tre.pdf
- InputFiles&OutputTrees/BayesCalibrated/Diversity/BayesCal_TK02_ln_p1_60G_Dv/BayesCal_TK02_ln_p1_Dv_MRC.t.con.tre_Age.pdf
- InputFiles&OutputTrees/BayesCalibrated/Diversity/BayesCal_TK02_ln_p1_60G_Dv/BayesCal_TK02_ln_p1_Dv_MRC.t.con.tre_AgeBars.pdf
- InputFiles&OutputTrees/BayesCalibrated/Diversity(NoSA)/
- InputFiles&OutputTrees/BayesCalibrated/Diversity(NoSA)/BayesCal_IGR_ln_p1_60G_DvNoSA/
- InputFiles&OutputTrees/BayesCalibrated/Diversity(NoSA)/BayesCal_IGR_ln_p1_60G_DvNoSA/BayesCal_IGR_ln_p1_60G_DvNoSA.nex
- InputFiles&OutputTrees/BayesCalibrated/Diversity(NoSA)/BayesCal_IGR_ln_p1_60G_DvNoSA/BayesCal_IGR_ln_p1_DvNoSA_AllCom.t.con.tre
- InputFiles&OutputTrees/BayesCalibrated/Diversity(NoSA)/BayesCal_IGR_ln_p1_60G_DvNoSA/BayesCal_IGR_ln_p1_DvNoSA_AllCom.t.con.tre.pdf
- InputFiles&OutputTrees/BayesCalibrated/Diversity(NoSA)/BayesCal_IGR_ln_p1_60G_DvNoSA/BayesCal_IGR_ln_p1_DvNoSA_AllCom.t.con.tre_Age.pdf
- InputFiles&OutputTrees/BayesCalibrated/Diversity(NoSA)/BayesCal_IGR_ln_p1_60G_DvNoSA/BayesCal_IGR_ln_p1_DvNoSA_MRC.t.con.tre
- InputFiles&OutputTrees/BayesCalibrated/Diversity(NoSA)/BayesCal_IGR_ln_p1_60G_DvNoSA/BayesCal_IGR_ln_p1_DvNoSA_MRC.t.con.tre.pdf
- InputFiles&OutputTrees/BayesCalibrated/Diversity(NoSA)/BayesCal_IGR_ln_p1_60G_DvNoSA_SFBD(s)2_2l/
- InputFiles&OutputTrees/BayesCalibrated/Diversity(NoSA)/BayesCal_IGR_ln_p1_60G_DvNoSA_SFBD(s)2_2l/BayesCal_IGR_ln_p1_60G_DvNoSA_SFBD(s)2_2l.nex
- InputFiles&OutputTrees/BayesCalibrated/Diversity(NoSA)/BayesCal_IGR_ln_p1_60G_DvNoSA_SFBD(s)2_2l/BayesCal_IGR_ln_p1_DvNoSA_SFBD%28s%292_2l_AllCom.t.con.tre
- InputFiles&OutputTrees/BayesCalibrated/Diversity(NoSA)/BayesCal_IGR_ln_p1_60G_DvNoSA_SFBD(s)2_2l/BayesCal_IGR_ln_p1_DvNoSA_SFBD%28s%292_2l_AllCom.t.con.tre.pdf
- InputFiles&OutputTrees/BayesCalibrated/Diversity(NoSA)/BayesCal_IGR_ln_p1_60G_DvNoSA_SFBD(s)2_2l/BayesCal_IGR_ln_p1_DvNoSA_SFBD%28s%292_2l_AllCom.t.con.tre_Age.pdf
- InputFiles&OutputTrees/BayesCalibrated/Diversity(NoSA)/BayesCal_IGR_ln_p1_60G_DvNoSA_SFBD(s)2_2l/BayesCal_IGR_ln_p1_DvNoSA_SFBD%28s%292_2l_MRC.t.con.tre
- InputFiles&OutputTrees/BayesCalibrated/Diversity(NoSA)/BayesCal_IGR_ln_p1_60G_DvNoSA_SFBD(s)2_2l/BayesCal_IGR_ln_p1_DvNoSA_SFBD%28s%292_2l_MRC.t.con.tre.pdf
- InputFiles&OutputTrees/BayesCalibrated/Diversity(NoSA)/BayesCal_IGR_ln_p1_60G_DvNoSA_SFBD(s)2_3l/
- InputFiles&OutputTrees/BayesCalibrated/Diversity(NoSA)/BayesCal_IGR_ln_p1_60G_DvNoSA_SFBD(s)2_3l/BayesCal_IGR_ln_p1_60G_DvNoSA_SFBD(s)2_3l.nex
- InputFiles&OutputTrees/BayesCalibrated/Diversity(NoSA)/BayesCal_IGR_ln_p1_60G_DvNoSA_SFBD(s)2_3l/BayesCal_IGR_ln_p1_DvNoSA_SFBD%28s%292_3l_AllCom.t.con.tre
- InputFiles&OutputTrees/BayesCalibrated/Diversity(NoSA)/BayesCal_IGR_ln_p1_60G_DvNoSA_SFBD(s)2_3l/BayesCal_IGR_ln_p1_DvNoSA_SFBD%28s%292_3l_AllCom.t.con.tre.pdf
- InputFiles&OutputTrees/BayesCalibrated/Diversity(NoSA)/BayesCal_IGR_ln_p1_60G_DvNoSA_SFBD(s)2_3l/BayesCal_IGR_ln_p1_DvNoSA_SFBD%28s%292_3l_MRC.t.con.tre
- InputFiles&OutputTrees/BayesCalibrated/Diversity(NoSA)/BayesCal_IGR_ln_p1_60G_DvNoSA_SFBD(s)2_3l/BayesCal_IGR_ln_p1_DvNoSA_SFBD%28s%292_3l_MRC.t.con.tre.pdf
- InputFiles&OutputTrees/BayesCalibrated/Diversity(NoSA)/BayesCal_IGR_ln_p1_60G_DvNoSA_SFBD(sdr)2_2l/
- InputFiles&OutputTrees/BayesCalibrated/Diversity(NoSA)/BayesCal_IGR_ln_p1_60G_DvNoSA_SFBD(sdr)2_2l/BayesCal_IGR_ln_p1_60G_DvNoSA_SFBD(sdr)2_2l.nex
- InputFiles&OutputTrees/BayesCalibrated/Diversity(NoSA)/BayesCal_IGR_ln_p1_60G_DvNoSA_SFBD(sdr)2_2l/BayesCal_IGR_ln_p1_DvNoSA_SFBD%28sdr%292_2l_AllCom.t.con.tre
- InputFiles&OutputTrees/BayesCalibrated/Diversity(NoSA)/BayesCal_IGR_ln_p1_60G_DvNoSA_SFBD(sdr)2_2l/BayesCal_IGR_ln_p1_DvNoSA_SFBD%28sdr%292_2l_AllCom.t.con.tre.pdf
- InputFiles&OutputTrees/BayesCalibrated/Diversity(NoSA)/BayesCal_IGR_ln_p1_60G_DvNoSA_SFBD(sdr)2_2l/BayesCal_IGR_ln_p1_DvNoSA_SFBD%28sdr%292_2l_AllCom.t.con.tre_Age.pdf
- InputFiles&OutputTrees/BayesCalibrated/Diversity(NoSA)/BayesCal_IGR_ln_p1_60G_DvNoSA_SFBD(sdr)2_2l/BayesCal_IGR_ln_p1_DvNoSA_SFBD%28sdr%292_2l_MRC.t.con.tre
- InputFiles&OutputTrees/BayesCalibrated/Diversity(NoSA)/BayesCal_IGR_ln_p1_60G_DvNoSA_SFBD(sdr)2_2l/BayesCal_IGR_ln_p1_DvNoSA_SFBD%28sdr%292_2l_MRC.t.con.tre.pdf
- InputFiles&OutputTrees/BayesCalibrated/Diversity(NoSA)/BayesCal_IGR_ln_p3_60G_DvNoSA/
- InputFiles&OutputTrees/BayesCalibrated/Diversity(NoSA)/BayesCal_IGR_ln_p3_60G_DvNoSA/BayesCal_IGR_ln_p3_60G_DvNoSA.nex
- InputFiles&OutputTrees/BayesCalibrated/Diversity(NoSA)/BayesCal_IGR_ln_p3_60G_DvNoSA/BayesCal_IGR_ln_p3_DvNoSA_AllCom.t.con.tre
- InputFiles&OutputTrees/BayesCalibrated/Diversity(NoSA)/BayesCal_IGR_ln_p3_60G_DvNoSA/BayesCal_IGR_ln_p3_DvNoSA_AllCom.t.con.tre.pdf
- InputFiles&OutputTrees/BayesCalibrated/Diversity(NoSA)/BayesCal_IGR_ln_p3_60G_DvNoSA/BayesCal_IGR_ln_p3_DvNoSA_MRC.t.con.tre
- InputFiles&OutputTrees/BayesCalibrated/Diversity(NoSA)/BayesCal_IGR_ln_p3_60G_DvNoSA/BayesCal_IGR_ln_p3_DvNoSA_MRC.t.con.tre.pdf
- InputFiles&OutputTrees/BayesCalibrated/Diversity(NoSA)/BayesCal_IGR_ln_p3_StartTr_3per_60G_DvNoSA/
- InputFiles&OutputTrees/BayesCalibrated/Diversity(NoSA)/BayesCal_IGR_ln_p3_StartTr_3per_60G_DvNoSA/BayesCal_IGR_ln_p3_StartTr_3per_60G_DvNoSA.nex
- InputFiles&OutputTrees/BayesCalibrated/Diversity(NoSA)/BayesCal_IGR_ln_p3_StartTr_3per_60G_DvNoSA/BayesCal_IGR_ln_p3_StartTR_3per_DvNoSA_AllCom.t.con.tre
- InputFiles&OutputTrees/BayesCalibrated/Diversity(NoSA)/BayesCal_IGR_ln_p3_StartTr_3per_60G_DvNoSA/BayesCal_IGR_ln_p3_StartTR_3per_DvNoSA_AllCom.t.con.tre.pdf
- InputFiles&OutputTrees/BayesCalibrated/Diversity(NoSA)/BayesCal_IGR_ln_p3_StartTr_3per_60G_DvNoSA/BayesCal_IGR_ln_p3_StartTR_3per_DvNoSA_AllCom.t.con.tre_Age.pdf
- InputFiles&OutputTrees/BayesCalibrated/Diversity(NoSA)/BayesCal_IGR_ln_p3_StartTr_3per_60G_DvNoSA/BayesCal_IGR_ln_p3_StartTR_3per_DvNoSA_MRC.t.con.tre
- InputFiles&OutputTrees/BayesCalibrated/Diversity(NoSA)/BayesCal_IGR_ln_p3_StartTr_3per_60G_DvNoSA/BayesCal_IGR_ln_p3_StartTR_3per_DvNoSA_MRC.t.con.tre.pdf
- InputFiles&OutputTrees/BayesCalibrated/Diversity(NoSA)/BayesCal_IGR_ln_p3_StartTr_3per_60G_DvNoSA_SFBD(s)2_2l/
- InputFiles&OutputTrees/BayesCalibrated/Diversity(NoSA)/BayesCal_IGR_ln_p3_StartTr_3per_60G_DvNoSA_SFBD(s)2_2l/BayesCal_IGR_ln_p3_StartTr_3per_60G_DvNoSA_SFBD2.nex
- InputFiles&OutputTrees/BayesCalibrated/Diversity(NoSA)/BayesCal_IGR_ln_p3_StartTr_3per_60G_DvNoSA_SFBD(s)2_2l/BayesCal_IGR_ln_p3_StartTR_3per_DvNoSA_SFBD2_AllCom.t.con.tre
- InputFiles&OutputTrees/BayesCalibrated/Diversity(NoSA)/BayesCal_IGR_ln_p3_StartTr_3per_60G_DvNoSA_SFBD(s)2_2l/BayesCal_IGR_ln_p3_StartTR_3per_DvNoSA_SFBD2_AllCom.t.con.tre.pdf
- InputFiles&OutputTrees/BayesCalibrated/Diversity(NoSA)/BayesCal_IGR_ln_p3_StartTr_3per_60G_DvNoSA_SFBD(s)2_2l/BayesCal_IGR_ln_p3_StartTR_3per_DvNoSA_SFBD2_AllCom.t.con.tre_Age.pdf
- InputFiles&OutputTrees/BayesCalibrated/Diversity(NoSA)/BayesCal_IGR_ln_p3_StartTr_3per_60G_DvNoSA_SFBD(s)2_2l/BayesCal_IGR_ln_p3_StartTR_3per_DvNoSA_SFBD2_MRC.t.con.tre
- InputFiles&OutputTrees/BayesCalibrated/Diversity(NoSA)/BayesCal_IGR_ln_p3_StartTr_3per_60G_DvNoSA_SFBD(s)2_2l/BayesCal_IGR_ln_p3_StartTR_3per_DvNoSA_SFBD2_MRC.t.con.tre.pdf
- InputFiles&OutputTrees/BayesCalibrated/Diversity(NoSA)/BayesCal_TK02_ln_p1_60G_DvNoSA/
- InputFiles&OutputTrees/BayesCalibrated/Diversity(NoSA)/BayesCal_TK02_ln_p1_60G_DvNoSA/BayesCal_TK02_ln_p1_60G_DvNoSA.nex
- InputFiles&OutputTrees/BayesCalibrated/Diversity(NoSA)/BayesCal_TK02_ln_p1_60G_DvNoSA/BayesCal_TK02_ln_p1_DvNoSA_AllCom.t.con.tre
- InputFiles&OutputTrees/BayesCalibrated/Diversity(NoSA)/BayesCal_TK02_ln_p1_60G_DvNoSA/BayesCal_TK02_ln_p1_DvNoSA_AllCom.t.con.tre.pdf
- InputFiles&OutputTrees/BayesCalibrated/Diversity(NoSA)/BayesCal_TK02_ln_p1_60G_DvNoSA/BayesCal_TK02_ln_p1_DvNoSA_AllCom.t.con.tre_Age.pdf
- InputFiles&OutputTrees/BayesCalibrated/Diversity(NoSA)/BayesCal_TK02_ln_p1_60G_DvNoSA/BayesCal_TK02_ln_p1_DvNoSA_MRC.t.con.tre
- InputFiles&OutputTrees/BayesCalibrated/Diversity(NoSA)/BayesCal_TK02_ln_p1_60G_DvNoSA/BayesCal_TK02_ln_p1_DvNoSA_MRC.t.con.tre.pdf
- InputFiles&OutputTrees/BayesCalibrated/Diversity(NoSA)/BayesCal_TK02_ln_p1_60G_DvNoSA/PRIOR/
- InputFiles&OutputTrees/BayesCalibrated/Diversity(NoSA)/BayesCal_TK02_ln_p1_60G_DvNoSA/PRIOR/BayesCal_TK02_ln_p1_DvNoSA_AllCom.t.con.tre
- InputFiles&OutputTrees/BayesCalibrated/Diversity(NoSA)/BayesCal_TK02_ln_p1_60G_DvNoSA/PRIOR/infile.nex
- InputFiles&OutputTrees/BayesCalibrated/Diversity(NoSA)/BayesCal_TK02_ln_p1_60G_DvNoSA/PRIOR/stdout.txt
- InputFiles&OutputTrees/BayesCalibrated/Diversity(NoSA)/BayesCal_TK02_ln_p1_60G_DvNoSA_SFBD(s)2_2l/
- InputFiles&OutputTrees/BayesCalibrated/Diversity(NoSA)/BayesCal_TK02_ln_p1_60G_DvNoSA_SFBD(s)2_2l/BayesCal_TK02_ln_p1_60G_DvNoSA_SFBD2.nex
- InputFiles&OutputTrees/BayesCalibrated/Diversity(NoSA)/BayesCal_TK02_ln_p1_60G_DvNoSA_SFBD(s)2_2l/BayesCal_TK02_ln_p1_DvNoSA_SFBD2_AllCom.t.con.tre
- InputFiles&OutputTrees/BayesCalibrated/Diversity(NoSA)/BayesCal_TK02_ln_p1_60G_DvNoSA_SFBD(s)2_2l/BayesCal_TK02_ln_p1_DvNoSA_SFBD2_AllCom.t.con.tre.pdf
- InputFiles&OutputTrees/BayesCalibrated/Diversity(NoSA)/BayesCal_TK02_ln_p1_60G_DvNoSA_SFBD(s)2_2l/BayesCal_TK02_ln_p1_DvNoSA_SFBD2_AllCom.t.con.tre_Age.pdf
- InputFiles&OutputTrees/BayesCalibrated/Diversity(NoSA)/BayesCal_TK02_ln_p1_60G_DvNoSA_SFBD(s)2_2l/BayesCal_TK02_ln_p1_DvNoSA_SFBD2_AllCom.t.con.tre_AgeBars.pdf
- InputFiles&OutputTrees/BayesCalibrated/Diversity(NoSA)/BayesCal_TK02_ln_p1_60G_DvNoSA_SFBD(s)2_2l/BayesCal_TK02_ln_p1_DvNoSA_SFBD2_AllCom.t.con.tre_Rate.pdf
- InputFiles&OutputTrees/BayesCalibrated/Diversity(NoSA)/BayesCal_TK02_ln_p1_60G_DvNoSA_SFBD(s)2_2l/BayesCal_TK02_ln_p1_DvNoSA_SFBD2_MRC.t.con.tre
- InputFiles&OutputTrees/BayesCalibrated/Diversity(NoSA)/BayesCal_TK02_ln_p1_60G_DvNoSA_SFBD(s)2_2l/BayesCal_TK02_ln_p1_DvNoSA_SFBD2_MRC.t.con.tre.pdf
- InputFiles&OutputTrees/BayesCalibrated/Diversity(NoSA)/BayesCal_TK02_ln_p1_60G_DvNoSA_SFBD(s)2_2l/PRIOR/
- InputFiles&OutputTrees/BayesCalibrated/Diversity(NoSA)/BayesCal_TK02_ln_p1_60G_DvNoSA_SFBD(s)2_2l/PRIOR/BayesCal_TK02_ln_p1_DvNoSA_SFBD2_AllCom.t.con.tre
- InputFiles&OutputTrees/BayesCalibrated/Diversity(NoSA)/BayesCal_TK02_ln_p1_60G_DvNoSA_SFBD(s)2_2l/PRIOR/infile.nex
- InputFiles&OutputTrees/BayesCalibrated/Diversity(NoSA)/BayesCal_TK02_ln_p1_60G_DvNoSA_SFBD(s)2_2l/PRIOR/stdout.txt
- InputFiles&OutputTrees/BayesCalibrated/Diversity(NoSA)/BayesCal_TK02_ln_p1_60G_DvNoSA_SFBD(s)2_2l_Asym/
- InputFiles&OutputTrees/BayesCalibrated/Diversity(NoSA)/BayesCal_TK02_ln_p1_60G_DvNoSA_SFBD(s)2_2l_Asym/BayesCal_TK02_ln_p1_60G_DvNoSA_SFBD2_Asym.nex
- InputFiles&OutputTrees/BayesCalibrated/Diversity(NoSA)/BayesCal_TK02_ln_p1_60G_DvNoSA_SFBD(s)2_2l_Asym/BayesCal_TK02_ln_p1_DvNoSA_SFBD2_Asym_AllCom.t.con.tre
- InputFiles&OutputTrees/BayesCalibrated/Diversity(NoSA)/BayesCal_TK02_ln_p1_60G_DvNoSA_SFBD(s)2_2l_Asym/BayesCal_TK02_ln_p1_DvNoSA_SFBD2_Asym_AllCom.t.con.tre_Ages.pdf
- InputFiles&OutputTrees/BayesCalibrated/Diversity(NoSA)/BayesCal_TK02_ln_p1_60G_DvNoSA_SFBD(s)2_2l_Asym/BayesCal_TK02_ln_p1_DvNoSA_SFBD2_Asym_MRC.t.con.tre
- InputFiles&OutputTrees/BayesCalibrated/Diversity(NoSA)/BayesCal_TK02_ln_p1_60G_DvNoSA_SFBD(s)2_2l_Asym/BayesCal_TK02_ln_p1_DvNoSA_SFBD2_Asym_MRC.t.con.tre.pdf
- InputFiles&OutputTrees/BayesCalibrated/Diversity(NoSA)/BayesCal_TK02_ln_p1_60G_DvNoSA_SFBD(s)2_2l_Asym/BayesCal_TK02_ln_p1_DvNoSA_SFBD2_Asym_MRC.t.con.tre_AgeBars.pdf
- InputFiles&OutputTrees/BayesCalibrated/Diversity(NoSA)/BayesCal_TK02_ln_p1_60G_DvNoSA_SFBD(s)2_2l_Asym/BayesCal_TK02_ln_p1_DvNoSA_SFBD2_Asym_MRC.t.con.tre_Ages.pdf
- InputFiles&OutputTrees/BayesCalibrated/Diversity(NoSA)/BayesCal_TK02_ln_p1_60G_DvNoSA_SFBD(s)2_2l_Asym/stdout.txt
- InputFiles&OutputTrees/BayesCalibrated/Diversity(NoSA)/BayesCal_TK02_ln_p1_60G_DvNoSA_SFBD(s)2_3l/
- InputFiles&OutputTrees/BayesCalibrated/Diversity(NoSA)/BayesCal_TK02_ln_p1_60G_DvNoSA_SFBD(s)2_3l/BayesCal_TK02_ln_p1_60G_DvNoSA_SFBD3.nex
- InputFiles&OutputTrees/BayesCalibrated/Diversity(NoSA)/BayesCal_TK02_ln_p1_60G_DvNoSA_SFBD(s)2_3l/BayesCal_TK02_ln_p1_DvNoSA_SFBD3_AllCom.t.con.tre
- InputFiles&OutputTrees/BayesCalibrated/Diversity(NoSA)/BayesCal_TK02_ln_p1_60G_DvNoSA_SFBD(s)2_3l/BayesCal_TK02_ln_p1_DvNoSA_SFBD3_AllCom.t.con.tre.pdf
- InputFiles&OutputTrees/BayesCalibrated/Diversity(NoSA)/BayesCal_TK02_ln_p1_60G_DvNoSA_SFBD(s)2_3l/BayesCal_TK02_ln_p1_DvNoSA_SFBD3_AllCom.t.con.tre_Age.pdf
- InputFiles&OutputTrees/BayesCalibrated/Diversity(NoSA)/BayesCal_TK02_ln_p1_60G_DvNoSA_SFBD(s)2_3l/BayesCal_TK02_ln_p1_DvNoSA_SFBD3_MRC.t.con.tre
- InputFiles&OutputTrees/BayesCalibrated/Diversity(NoSA)/BayesCal_TK02_ln_p1_60G_DvNoSA_SFBD(s)2_3l/BayesCal_TK02_ln_p1_DvNoSA_SFBD3_MRC.t.con.tre.pdf
- InputFiles&OutputTrees/BayesCalibrated/Diversity(NoSA)/BayesCal_TK02_ln_p1_60G_DvNoSA_SFBD(s)2_3l/PRIOR/
- InputFiles&OutputTrees/BayesCalibrated/Diversity(NoSA)/BayesCal_TK02_ln_p1_60G_DvNoSA_SFBD(s)2_3l/PRIOR/BayesCal_TK02_ln_p1_DvNoSA_SFBD2_3l_AllCom.t.con.tre
- InputFiles&OutputTrees/BayesCalibrated/Diversity(NoSA)/BayesCal_TK02_ln_p1_60G_DvNoSA_SFBD(s)2_3l/PRIOR/infile.nex
- InputFiles&OutputTrees/BayesCalibrated/Diversity(NoSA)/BayesCal_TK02_ln_p1_60G_DvNoSA_SFBD(s)2_3l/PRIOR/stdout.txt
- InputFiles&OutputTrees/BayesCalibrated/Diversity(NoSA)/BayesCal_TK02_ln_p1_60G_DvNoSA_SFBD(sdr)2_2l/
- InputFiles&OutputTrees/BayesCalibrated/Diversity(NoSA)/BayesCal_TK02_ln_p1_60G_DvNoSA_SFBD(sdr)2_2l/BayesCal_TK02_ln_p1_60G_DvNoSA_SFBD(sdr)2_2l.nex
- InputFiles&OutputTrees/BayesCalibrated/Diversity(NoSA)/BayesCal_TK02_ln_p1_60G_DvNoSA_SFBD(sdr)2_2l/BayesCal_TK02_ln_p1_DvNoSA_SFBD2%28sdr%292l_AllCom.t.con.tre
- InputFiles&OutputTrees/BayesCalibrated/Diversity(NoSA)/BayesCal_TK02_ln_p1_60G_DvNoSA_SFBD(sdr)2_2l/BayesCal_TK02_ln_p1_DvNoSA_SFBD2%28sdr%292l_AllCom.t.con.tre.pdf
- InputFiles&OutputTrees/BayesCalibrated/Diversity(NoSA)/BayesCal_TK02_ln_p1_60G_DvNoSA_SFBD(sdr)2_2l/BayesCal_TK02_ln_p1_DvNoSA_SFBD2%28sdr%292l_AllCom.t.con.tre_Age.pdf
- InputFiles&OutputTrees/BayesCalibrated/Diversity(NoSA)/BayesCal_TK02_ln_p1_60G_DvNoSA_SFBD(sdr)2_2l/BayesCal_TK02_ln_p1_DvNoSA_SFBD2%28sdr%292l_MRC.t.con.tre
- InputFiles&OutputTrees/BayesCalibrated/Diversity(NoSA)/BayesCal_TK02_ln_p1_60G_DvNoSA_SFBD(sdr)2_2l/BayesCal_TK02_ln_p1_DvNoSA_SFBD2%28sdr%292l_MRC.t.con.tre.pdf
- InputFiles&OutputTrees/BayesCalibrated/Diversity(NoSA)/BayesCal_TK02_ln_p1_60G_DvNoSA_SFBD(sdr)2_2l/PRIOR/
- InputFiles&OutputTrees/BayesCalibrated/Diversity(NoSA)/BayesCal_TK02_ln_p1_60G_DvNoSA_SFBD(sdr)2_2l/PRIOR/BayesCal_TK02_ln_p1_DvNoSA_SFBD2%28sdr%292l_AllCom.t.con.tre
- InputFiles&OutputTrees/BayesCalibrated/Diversity(NoSA)/BayesCal_TK02_ln_p1_60G_DvNoSA_SFBD(sdr)2_2l/PRIOR/infile.nex
- InputFiles&OutputTrees/BayesCalibrated/Diversity(NoSA)/BayesCal_TK02_ln_p1_60G_DvNoSA_SFBD(sdr)2_2l/PRIOR/stdout.txt
- InputFiles&OutputTrees/BayesCalibrated/Diversity(NoSA)/BayesCal_TK02_ln_p3_60G_DvNoSA/
- InputFiles&OutputTrees/BayesCalibrated/Diversity(NoSA)/BayesCal_TK02_ln_p3_60G_DvNoSA/BayesCal_TK02_ln_p3_60G_DvNoSA.nex
- InputFiles&OutputTrees/BayesCalibrated/Diversity(NoSA)/BayesCal_TK02_ln_p3_60G_DvNoSA/BayesCal_TK02_ln_p3_DvNoSA_AllCom.t.con.tre
- InputFiles&OutputTrees/BayesCalibrated/Diversity(NoSA)/BayesCal_TK02_ln_p3_60G_DvNoSA/BayesCal_TK02_ln_p3_DvNoSA_AllCom.t.con.tre.pdf
- InputFiles&OutputTrees/BayesCalibrated/Diversity(NoSA)/BayesCal_TK02_ln_p3_60G_DvNoSA/BayesCal_TK02_ln_p3_DvNoSA_AllCom.t.con.tre_Ages.pdf
- InputFiles&OutputTrees/BayesCalibrated/Diversity(NoSA)/BayesCal_TK02_ln_p3_60G_DvNoSA/BayesCal_TK02_ln_p3_DvNoSA_MRC.t.con.tre
- InputFiles&OutputTrees/BayesCalibrated/Diversity(NoSA)/BayesCal_TK02_ln_p3_60G_DvNoSA/BayesCal_TK02_ln_p3_DvNoSA_MRC.t.con.tre.pdf
- InputFiles&OutputTrees/BayesCalibrated/Diversity(NoSA)/BayesCal_TK02_ln_p3_60G_DvNoSA/PRIOR/
- InputFiles&OutputTrees/BayesCalibrated/Diversity(NoSA)/BayesCal_TK02_ln_p3_60G_DvNoSA/PRIOR/BayesCal_TK02_ln_p3_DvNoSA_AllCom.t.con.tre
- InputFiles&OutputTrees/BayesCalibrated/Diversity(NoSA)/BayesCal_TK02_ln_p3_60G_DvNoSA/PRIOR/infile.nex
- InputFiles&OutputTrees/BayesCalibrated/Diversity(NoSA)/BayesCal_TK02_ln_p3_60G_DvNoSA/PRIOR/stdout.txt
- InputFiles&OutputTrees/BayesCalibrated/Diversity(NoSA)/BayesCal_TK02_ln_p3_60G_DvNoSA_NoR_LExct_Rate+TopCons/
- InputFiles&OutputTrees/BayesCalibrated/Diversity(NoSA)/BayesCal_TK02_ln_p3_60G_DvNoSA_NoR_LExct_Rate+TopCons/BayesCal_TK02_ln_p3_60G_DvNoSA_NoR_LExct_Rate+TopCons.nex
- InputFiles&OutputTrees/BayesCalibrated/Diversity(NoSA)/BayesCal_TK02_ln_p3_60G_DvNoSA_NoR_LExct_Rate+TopCons/BayesCal_TK02_ln_p3_DvNoSA_LExct_NoR_Rate%2BTopCons_AllCom.t.con.tre
- InputFiles&OutputTrees/BayesCalibrated/Diversity(NoSA)/BayesCal_TK02_ln_p3_60G_DvNoSA_NoR_LExct_Rate+TopCons/BayesCal_TK02_ln_p3_DvNoSA_LExct_NoR_Rate%2BTopCons_MRC.t.con.tre
- InputFiles&OutputTrees/BayesCalibrated/Diversity(NoSA)/BayesCal_TK02_ln_p3_60G_DvNoSA_NoR_Rate+TopCons/
- InputFiles&OutputTrees/BayesCalibrated/Diversity(NoSA)/BayesCal_TK02_ln_p3_60G_DvNoSA_NoR_Rate+TopCons/BayesCal_TK02_ln_p3_60G_DvNoSA_NoR_Rate+TopCons.nex
- InputFiles&OutputTrees/BayesCalibrated/Diversity(NoSA)/BayesCal_TK02_ln_p3_60G_DvNoSA_NoR_Rate+TopCons/BayesCal_TK02_ln_p3_DvNoSA_NoR_Rate%2BTopCons_AllCom.t.con.tre
- InputFiles&OutputTrees/BayesCalibrated/Diversity(NoSA)/BayesCal_TK02_ln_p3_60G_DvNoSA_NoR_Rate+TopCons/BayesCal_TK02_ln_p3_DvNoSA_NoR_Rate%2BTopCons_AllCom.t.con.tre_RateMandTeeth.pdf
- InputFiles&OutputTrees/BayesCalibrated/Diversity(NoSA)/BayesCal_TK02_ln_p3_60G_DvNoSA_NoR_Rate+TopCons/BayesCal_TK02_ln_p3_DvNoSA_NoR_Rate%2BTopCons_AllCom.t.con.tre_RatePostCran.pdf
- InputFiles&OutputTrees/BayesCalibrated/Diversity(NoSA)/BayesCal_TK02_ln_p3_60G_DvNoSA_NoR_Rate+TopCons/BayesCal_TK02_ln_p3_DvNoSA_NoR_Rate%2BTopCons_MRC.t.con.tre
- InputFiles&OutputTrees/BayesCalibrated/Diversity(NoSA)/BayesCal_TK02_ln_p3_StartTr_3per_60G_DvNoSA/
- InputFiles&OutputTrees/BayesCalibrated/Diversity(NoSA)/BayesCal_TK02_ln_p3_StartTr_3per_60G_DvNoSA/BayesCal_TK02_ln_p3_StartTr_3per_60G_DvNoSA.nex
- InputFiles&OutputTrees/BayesCalibrated/Diversity(NoSA)/BayesCal_TK02_ln_p3_StartTr_3per_60G_DvNoSA/BayesCal_TK02_ln_p3_StartTr_3per_DvNoSA_AllCom.t.con.tre
- InputFiles&OutputTrees/BayesCalibrated/Diversity(NoSA)/BayesCal_TK02_ln_p3_StartTr_3per_60G_DvNoSA/BayesCal_TK02_ln_p3_StartTr_3per_DvNoSA_AllCom.t.con.tre.pdf
- InputFiles&OutputTrees/BayesCalibrated/Diversity(NoSA)/BayesCal_TK02_ln_p3_StartTr_3per_60G_DvNoSA/BayesCal_TK02_ln_p3_StartTr_3per_DvNoSA_AllCom.t.con.tre_Age.pdf
- InputFiles&OutputTrees/BayesCalibrated/Diversity(NoSA)/BayesCal_TK02_ln_p3_StartTr_3per_60G_DvNoSA/BayesCal_TK02_ln_p3_StartTr_3per_DvNoSA_MRC.t.con.tre
- InputFiles&OutputTrees/BayesCalibrated/Diversity(NoSA)/BayesCal_TK02_ln_p3_StartTr_3per_60G_DvNoSA/PRIOR/
- InputFiles&OutputTrees/BayesCalibrated/Diversity(NoSA)/BayesCal_TK02_ln_p3_StartTr_3per_60G_DvNoSA/PRIOR/BayesCal_TK02_ln_p3_StartTr_3per_DvNoSA_AllCom.t.con.tre
- InputFiles&OutputTrees/BayesCalibrated/Diversity(NoSA)/BayesCal_TK02_ln_p3_StartTr_3per_60G_DvNoSA/PRIOR/infile.nex
- InputFiles&OutputTrees/BayesCalibrated/Diversity(NoSA)/BayesCal_TK02_ln_p3_StartTr_3per_60G_DvNoSA/PRIOR/stdout.txt
- InputFiles&OutputTrees/BayesCalibrated/Diversity(NoSA)/BayesCal_TK02_ln_p3_StartTr_3per_60G_DvNoSA_LExct/
- InputFiles&OutputTrees/BayesCalibrated/Diversity(NoSA)/BayesCal_TK02_ln_p3_StartTr_3per_60G_DvNoSA_LExct/BayesCal_TK02_ln_p3_StartTr_3per_60G_DvNoSA_LExct.nex
- InputFiles&OutputTrees/BayesCalibrated/Diversity(NoSA)/BayesCal_TK02_ln_p3_StartTr_3per_60G_DvNoSA_LExct/BayesCal_TK02_ln_p3_StartTr_3per_DvNoSA_AllCom.t.con.tre
- InputFiles&OutputTrees/BayesCalibrated/Diversity(NoSA)/BayesCal_TK02_ln_p3_StartTr_3per_60G_DvNoSA_LExct/BayesCal_TK02_ln_p3_StartTr_3per_DvNoSA_AllCom.t.con.tre.pdf
- InputFiles&OutputTrees/BayesCalibrated/Diversity(NoSA)/BayesCal_TK02_ln_p3_StartTr_3per_60G_DvNoSA_LExct/BayesCal_TK02_ln_p3_StartTr_3per_DvNoSA_AllCom.t.con.tre_Age.pdf
- InputFiles&OutputTrees/BayesCalibrated/Diversity(NoSA)/BayesCal_TK02_ln_p3_StartTr_3per_60G_DvNoSA_LExct/BayesCal_TK02_ln_p3_StartTr_3per_DvNoSA_MRC.t.con.tre
- InputFiles&OutputTrees/BayesCalibrated/Diversity(NoSA)/BayesCal_TK02_ln_p3_StartTr_3per_60G_DvNoSA_NoR/
- InputFiles&OutputTrees/BayesCalibrated/Diversity(NoSA)/BayesCal_TK02_ln_p3_StartTr_3per_60G_DvNoSA_NoR/BayesCal_TK02_ln_p3_StartTr_3per_60G_DvNoSA_NoR.nex
- InputFiles&OutputTrees/BayesCalibrated/Diversity(NoSA)/BayesCal_TK02_ln_p3_StartTr_3per_60G_DvNoSA_NoR/BayesCal_TK02_ln_p3_StartTr_3per_DvNoSA_AllCom.t.con.tre
- InputFiles&OutputTrees/BayesCalibrated/Diversity(NoSA)/BayesCal_TK02_ln_p3_StartTr_3per_60G_DvNoSA_NoR/BayesCal_TK02_ln_p3_StartTr_3per_DvNoSA_AllCom.t.con.tre.pdf
- InputFiles&OutputTrees/BayesCalibrated/Diversity(NoSA)/BayesCal_TK02_ln_p3_StartTr_3per_60G_DvNoSA_NoR/BayesCal_TK02_ln_p3_StartTr_3per_DvNoSA_AllCom.t.con.tre_Age.pdf
- InputFiles&OutputTrees/BayesCalibrated/Diversity(NoSA)/BayesCal_TK02_ln_p3_StartTr_3per_60G_DvNoSA_NoR/BayesCal_TK02_ln_p3_StartTr_3per_DvNoSA_MRC.t.con.tre
- InputFiles&OutputTrees/BayesCalibrated/Diversity(NoSA)/BayesCal_TK02_ln_p3_StartTr_3per_60G_DvNoSA_NoR/PRIOR/
- InputFiles&OutputTrees/BayesCalibrated/Diversity(NoSA)/BayesCal_TK02_ln_p3_StartTr_3per_60G_DvNoSA_NoR/PRIOR/BayesCal_TK02_ln_p3_StartTr_3per_DvNoSA_AllCom.t.con.tre
- InputFiles&OutputTrees/BayesCalibrated/Diversity(NoSA)/BayesCal_TK02_ln_p3_StartTr_3per_60G_DvNoSA_NoR/PRIOR/infile.nex
- InputFiles&OutputTrees/BayesCalibrated/Diversity(NoSA)/BayesCal_TK02_ln_p3_StartTr_3per_60G_DvNoSA_NoR/PRIOR/stdout.txt
- InputFiles&OutputTrees/BayesCalibrated/Diversity(NoSA)/BayesCal_TK02_ln_p3_StartTr_3per_60G_DvNoSA_NoR_LExct/
- InputFiles&OutputTrees/BayesCalibrated/Diversity(NoSA)/BayesCal_TK02_ln_p3_StartTr_3per_60G_DvNoSA_NoR_LExct/BayesCal_TK02_ln_p3_StartTr_3per_60G_DvNoSA_NoR_LExct.nex
- InputFiles&OutputTrees/BayesCalibrated/Diversity(NoSA)/BayesCal_TK02_ln_p3_StartTr_3per_60G_DvNoSA_NoR_LExct/BayesCal_TK02_ln_p3_StartTr_3per_DvNoSA_NoR_LExct_AllCom.t.con.tre
- InputFiles&OutputTrees/BayesCalibrated/Diversity(NoSA)/BayesCal_TK02_ln_p3_StartTr_3per_60G_DvNoSA_NoR_LExct/BayesCal_TK02_ln_p3_StartTr_3per_DvNoSA_NoR_LExct_AllCom.t.con.tre.pdf
- InputFiles&OutputTrees/BayesCalibrated/Diversity(NoSA)/BayesCal_TK02_ln_p3_StartTr_3per_60G_DvNoSA_NoR_LExct/BayesCal_TK02_ln_p3_StartTr_3per_DvNoSA_NoR_LExct_AllCom.t.con.tre_Age.pdf
- InputFiles&OutputTrees/BayesCalibrated/Diversity(NoSA)/BayesCal_TK02_ln_p3_StartTr_3per_60G_DvNoSA_NoR_LExct/BayesCal_TK02_ln_p3_StartTr_3per_DvNoSA_NoR_LExct_MRC.t.con.tre
- InputFiles&OutputTrees/BayesCalibrated/Diversity(NoSA)/BayesCal_TK02_ln_p3_StartTr_3per_60G_DvNoSA_NoR_LExct/PRIOR/
- InputFiles&OutputTrees/BayesCalibrated/Diversity(NoSA)/BayesCal_TK02_ln_p3_StartTr_3per_60G_DvNoSA_NoR_LExct/PRIOR/BayesCal_TK02_ln_p3_StartTr_3per_DvNoSA_NoR_LExct_AllCom.t.con.tre
- InputFiles&OutputTrees/BayesCalibrated/Diversity(NoSA)/BayesCal_TK02_ln_p3_StartTr_3per_60G_DvNoSA_NoR_LExct/PRIOR/infile.nex
- InputFiles&OutputTrees/BayesCalibrated/Diversity(NoSA)/BayesCal_TK02_ln_p3_StartTr_3per_60G_DvNoSA_NoR_LExct/PRIOR/stdout.txt
- InputFiles&OutputTrees/BayesCalibrated/Diversity(NoSA)/BayesCal_TK02_ln_p3_StartTr_3per_60G_DvNoSA_SFBD(s)2l_NoR/
- InputFiles&OutputTrees/BayesCalibrated/Diversity(NoSA)/BayesCal_TK02_ln_p3_StartTr_3per_60G_DvNoSA_SFBD(s)2l_NoR/BayesCal_TK02_ln_p3_StartTr_3per_60G_DvNoSA_SFBD2_NoR.nex
- InputFiles&OutputTrees/BayesCalibrated/Diversity(NoSA)/BayesCal_TK02_ln_p3_StartTr_3per_60G_DvNoSA_SFBD(s)2l_NoR/BayesCal_TK02_ln_p3_StartTr_3per_DvNoSA_SFBD2_AllCom.t.con.tre
- InputFiles&OutputTrees/BayesCalibrated/Diversity(NoSA)/BayesCal_TK02_ln_p3_StartTr_3per_60G_DvNoSA_SFBD(s)2l_NoR/BayesCal_TK02_ln_p3_StartTr_3per_DvNoSA_SFBD2_AllCom.t.con.tre.pdf
- InputFiles&OutputTrees/BayesCalibrated/Diversity(NoSA)/BayesCal_TK02_ln_p3_StartTr_3per_60G_DvNoSA_SFBD(s)2l_NoR/BayesCal_TK02_ln_p3_StartTr_3per_DvNoSA_SFBD2_AllCom.t.con.tre_Age.pdf
- InputFiles&OutputTrees/BayesCalibrated/Diversity(NoSA)/BayesCal_TK02_ln_p3_StartTr_3per_60G_DvNoSA_SFBD(s)2l_NoR/BayesCal_TK02_ln_p3_StartTr_3per_DvNoSA_SFBD2_AllCom.t.con.tre_AgeBars.pdf
- InputFiles&OutputTrees/BayesCalibrated/Diversity(NoSA)/BayesCal_TK02_ln_p3_StartTr_3per_60G_DvNoSA_SFBD(s)2l_NoR/BayesCal_TK02_ln_p3_StartTr_3per_DvNoSA_SFBD2_MRC.t.con.tre
- InputFiles&OutputTrees/BayesCalibrated/Diversity(NoSA)/BayesCal_TK02_ln_p3_StartTr_3per_60G_DvNoSA_SFBD(s)2l_NoR/PRIOR/
- InputFiles&OutputTrees/BayesCalibrated/Diversity(NoSA)/BayesCal_TK02_ln_p3_StartTr_3per_60G_DvNoSA_SFBD(s)2l_NoR/PRIOR/BayesCal_TK02_ln_p3_StartTr_3per_DvNoSA_SFBD2_AllCom.t.con.tre
- InputFiles&OutputTrees/BayesCalibrated/Diversity(NoSA)/BayesCal_TK02_ln_p3_StartTr_3per_60G_DvNoSA_SFBD(s)2l_NoR/PRIOR/infile.nex
- InputFiles&OutputTrees/BayesCalibrated/Diversity(NoSA)/BayesCal_TK02_ln_p3_StartTr_3per_60G_DvNoSA_SFBD(s)2l_NoR/PRIOR/stdout.txt
- InputFiles&OutputTrees/BayesCalibrated/Diversity(NoSA)/BayesCal_TK02_ln_p3_StartTr_3per_60G_DvNoSA_SFBD(s)2l_NoR_Asym/
- InputFiles&OutputTrees/BayesCalibrated/Diversity(NoSA)/BayesCal_TK02_ln_p3_StartTr_3per_60G_DvNoSA_SFBD(s)2l_NoR_Asym/BayesCal_TK02_ln_p3_StartTr_3per_60G_DvNoSA_SFBD2_NoR_Asym.nex
- InputFiles&OutputTrees/BayesCalibrated/Diversity(NoSA)/BayesCal_TK02_ln_p3_StartTr_3per_60G_DvNoSA_SFBD(s)2l_NoR_Asym/BayesCal_TK02_ln_p3_StartTr_3per_DvNoSA_SFBD2_Asym_AllCom.t.con.tre
- InputFiles&OutputTrees/BayesCalibrated/Diversity(NoSA)/BayesCal_TK02_ln_p3_StartTr_3per_60G_DvNoSA_SFBD(s)2l_NoR_Asym/BayesCal_TK02_ln_p3_StartTr_3per_DvNoSA_SFBD2_Asym_AllCom.t.con.tre.pdf
- InputFiles&OutputTrees/BayesCalibrated/Diversity(NoSA)/BayesCal_TK02_ln_p3_StartTr_3per_60G_DvNoSA_SFBD(s)2l_NoR_Asym/BayesCal_TK02_ln_p3_StartTr_3per_DvNoSA_SFBD2_Asym_AllCom.t.con.tre_Ages.pdf
- InputFiles&OutputTrees/BayesCalibrated/Diversity(NoSA)/BayesCal_TK02_ln_p3_StartTr_3per_60G_DvNoSA_SFBD(s)2l_NoR_Asym/BayesCal_TK02_ln_p3_StartTr_3per_DvNoSA_SFBD2_Asym_MRC.t.con.tre
- InputFiles&OutputTrees/BayesCalibrated/Diversity(NoSA)/BayesCal_TK02_ln_p3_StartTr_3per_60G_DvNoSA_SFBD(s)2l_NoR_Asym/BayesCal_TK02_ln_p3_StartTr_3per_DvNoSA_SFBD2_Asym_MRC.t.con.tre.pdf
- InputFiles&OutputTrees/BayesCalibrated/Diversity(NoSA)/BayesCal_TK02_ln_p3_StartTr_3per_60G_DvNoSA_SFBD(s)2l_NoR_Asym/stdout.txt
- InputFiles&OutputTrees/BayesCalibrated/Diversity(NoSA)/BayesCal_TK02_ln_p3_StartTr_3per_60G_DvNoSA_SFBD(s)2l_NoR_LExct/
- InputFiles&OutputTrees/BayesCalibrated/Diversity(NoSA)/BayesCal_TK02_ln_p3_StartTr_3per_60G_DvNoSA_SFBD(s)2l_NoR_LExct/BayesCal_TK02_ln_p3_StartTr_3per_60G_DvNoSA_SFBD2_NoR_LExct.nex
- InputFiles&OutputTrees/BayesCalibrated/Diversity(NoSA)/BayesCal_TK02_ln_p3_StartTr_3per_60G_DvNoSA_SFBD(s)2l_NoR_LExct/BayesCal_TK02_ln_p3_StartTr_3per_DvNoSA_SFBD2_NoR_LExct_AllCom.t.con.tre
- InputFiles&OutputTrees/BayesCalibrated/Diversity(NoSA)/BayesCal_TK02_ln_p3_StartTr_3per_60G_DvNoSA_SFBD(s)2l_NoR_LExct/BayesCal_TK02_ln_p3_StartTr_3per_DvNoSA_SFBD2_NoR_LExct_AllCom.t.con.tre.pdf
- InputFiles&OutputTrees/BayesCalibrated/Diversity(NoSA)/BayesCal_TK02_ln_p3_StartTr_3per_60G_DvNoSA_SFBD(s)2l_NoR_LExct/BayesCal_TK02_ln_p3_StartTr_3per_DvNoSA_SFBD2_NoR_LExct_AllCom.t.con.tre_Age.pdf
- InputFiles&OutputTrees/BayesCalibrated/Diversity(NoSA)/BayesCal_TK02_ln_p3_StartTr_3per_60G_DvNoSA_SFBD(s)2l_NoR_LExct/BayesCal_TK02_ln_p3_StartTr_3per_DvNoSA_SFBD2_NoR_LExct_MRC.t.con.tre
- InputFiles&OutputTrees/BayesCalibrated/Diversity(NoSA)/BayesCal_TK02_ln_p3_StartTr_3per_60G_DvNoSA_SFBD(s)2l_NoR_LExct/PRIOR/
- InputFiles&OutputTrees/BayesCalibrated/Diversity(NoSA)/BayesCal_TK02_ln_p3_StartTr_3per_60G_DvNoSA_SFBD(s)2l_NoR_LExct/PRIOR/BayesCal_TK02_ln_p3_StartTr_3per_DvNoSA_SFBD2_NoR_LExct_AllCom.t.con.tre
- InputFiles&OutputTrees/BayesCalibrated/Diversity(NoSA)/BayesCal_TK02_ln_p3_StartTr_3per_60G_DvNoSA_SFBD(s)2l_NoR_LExct/PRIOR/infile.nex
- InputFiles&OutputTrees/BayesCalibrated/Diversity(NoSA)/BayesCal_TK02_ln_p3_StartTr_3per_60G_DvNoSA_SFBD(s)2l_NoR_LExct/PRIOR/stdout.txt
- InputFiles&OutputTrees/BayesCalibrated/Diversity(NoSA)/BayesCal_TK02_ln_p3_StartTr_3per_60G_DvNoSA_SFBD(s)2_2l/
- InputFiles&OutputTrees/BayesCalibrated/Diversity(NoSA)/BayesCal_TK02_ln_p3_StartTr_3per_60G_DvNoSA_SFBD(s)2_2l/BayesCal_TK02_ln_p3_StartTr_3per_60G_DvNoSA_SFBD2.nex
- InputFiles&OutputTrees/BayesCalibrated/Diversity(NoSA)/BayesCal_TK02_ln_p3_StartTr_3per_60G_DvNoSA_SFBD(s)2_2l/BayesCal_TK02_ln_p3_StartTr_3per_DvNoSA_SFBD2_AllCom.t.con.tre
- InputFiles&OutputTrees/BayesCalibrated/Diversity(NoSA)/BayesCal_TK02_ln_p3_StartTr_3per_60G_DvNoSA_SFBD(s)2_2l/BayesCal_TK02_ln_p3_StartTr_3per_DvNoSA_SFBD2_AllCom.t.con.tre.pdf
- InputFiles&OutputTrees/BayesCalibrated/Diversity(NoSA)/BayesCal_TK02_ln_p3_StartTr_3per_60G_DvNoSA_SFBD(s)2_2l/BayesCal_TK02_ln_p3_StartTr_3per_DvNoSA_SFBD2_AllCom.t.con.tre_Age.pdf
- InputFiles&OutputTrees/BayesCalibrated/Diversity(NoSA)/BayesCal_TK02_ln_p3_StartTr_3per_60G_DvNoSA_SFBD(s)2_2l/BayesCal_TK02_ln_p3_StartTr_3per_DvNoSA_SFBD2_MRC.t.con.tre
- InputFiles&OutputTrees/BayesCalibrated/Diversity(NoSA)/BayesCal_TK02_ln_p3_StartTr_3per_60G_DvNoSA_SFBD(s)2_2l/PRIOR/
- InputFiles&OutputTrees/BayesCalibrated/Diversity(NoSA)/BayesCal_TK02_ln_p3_StartTr_3per_60G_DvNoSA_SFBD(s)2_2l/PRIOR/BayesCal_TK02_ln_p3_StartTr_3per_DvNoSA_SFBD2_AllCom.t.con.tre
- InputFiles&OutputTrees/BayesCalibrated/Diversity(NoSA)/BayesCal_TK02_ln_p3_StartTr_3per_60G_DvNoSA_SFBD(s)2_2l/PRIOR/infile.nex
- InputFiles&OutputTrees/BayesCalibrated/Diversity(NoSA)/BayesCal_TK02_ln_p3_StartTr_3per_60G_DvNoSA_SFBD(s)2_2l/PRIOR/stdout.txt
- InputFiles&OutputTrees/BayesCalibrated/FossilTips/
- InputFiles&OutputTrees/BayesCalibrated/FossilTips/BayesCal_IGR_ln_p1_60G_FT/
- InputFiles&OutputTrees/BayesCalibrated/FossilTips/BayesCal_IGR_ln_p1_60G_FT/BayesCal_IGR_ln_p1_FT.nex
- InputFiles&OutputTrees/BayesCalibrated/FossilTips/BayesCal_IGR_ln_p1_60G_FT/BayesCal_IGR_ln_p1_FT_AllCom.t.con.tre
- InputFiles&OutputTrees/BayesCalibrated/FossilTips/BayesCal_IGR_ln_p1_60G_FT/BayesCal_IGR_ln_p1_FT_AllCom.t.con.tre.pdf
- InputFiles&OutputTrees/BayesCalibrated/FossilTips/BayesCal_IGR_ln_p1_60G_FT/BayesCal_IGR_ln_p1_FT_AllCom.t.con.tre_Age.pdf
- InputFiles&OutputTrees/BayesCalibrated/FossilTips/BayesCal_IGR_ln_p1_60G_FT/BayesCal_IGR_ln_p1_FT_AllCom.t.con.tre_AgeBars.pdf
- InputFiles&OutputTrees/BayesCalibrated/FossilTips/BayesCal_IGR_ln_p1_60G_FT/BayesCal_IGR_ln_p1_FT_MRC.t.con.tre
- InputFiles&OutputTrees/BayesCalibrated/FossilTips/BayesCal_IGR_ln_p1_60G_FT/BayesCal_IGR_ln_p1_FT_MRC.t.con.tre.pdf
- InputFiles&OutputTrees/BayesCalibrated/FossilTips/BayesCal_IGR_ln_p3_60G_FT/
- InputFiles&OutputTrees/BayesCalibrated/FossilTips/BayesCal_IGR_ln_p3_60G_FT/BayesCal_IGR_FT_ln_p3_60g_AllCom.t.con.tre
- InputFiles&OutputTrees/BayesCalibrated/FossilTips/BayesCal_IGR_ln_p3_60G_FT/BayesCal_IGR_FT_ln_p3_60g_AllCom.t.con.tre_Age.pdf
- InputFiles&OutputTrees/BayesCalibrated/FossilTips/BayesCal_IGR_ln_p3_60G_FT/BayesCal_IGR_FT_ln_p3_60g_MRC.t.con.tre
- InputFiles&OutputTrees/BayesCalibrated/FossilTips/BayesCal_IGR_ln_p3_60G_FT/BayesCal_IGR_ln_p3_60G_FT.nex
- InputFiles&OutputTrees/BayesCalibrated/FossilTips/BayesCal_IGR_ln_p3_60G_FT_SFBD(s)3l/
- InputFiles&OutputTrees/BayesCalibrated/FossilTips/BayesCal_IGR_ln_p3_60G_FT_SFBD(s)3l/BayesCal_IGR_ln_p3_60G_FT_SFBD2.nex
- InputFiles&OutputTrees/BayesCalibrated/FossilTips/BayesCal_IGR_ln_p3_60G_FT_SFBD(s)3l/BayesCal_IGR_ln_p3_60G_FT_SFBD2_AllCom.t.con.tre
- InputFiles&OutputTrees/BayesCalibrated/FossilTips/BayesCal_IGR_ln_p3_60G_FT_SFBD(s)3l/BayesCal_IGR_ln_p3_60G_FT_SFBD2_AllCom.t.con.tre.pdf
- InputFiles&OutputTrees/BayesCalibrated/FossilTips/BayesCal_IGR_ln_p3_60G_FT_SFBD(s)3l/BayesCal_IGR_ln_p3_60G_FT_SFBD2_AllCom.t.con.tre_Age.pdf
- InputFiles&OutputTrees/BayesCalibrated/FossilTips/BayesCal_IGR_ln_p3_60G_FT_SFBD(s)3l/BayesCal_IGR_ln_p3_60G_FT_SFBD2_MRC.t.con.tre
- InputFiles&OutputTrees/BayesCalibrated/FossilTips/BayesCal_IGR_ln_p3_60G_FT_SFBD(s)3l/BayesCal_IGR_ln_p3_60G_FT_SFBD2_MRC.t.con.tre.pdf
- InputFiles&OutputTrees/BayesCalibrated/FossilTips/BayesCal_IGR_ln_p3_60G_StartTr_3per_FT/
- InputFiles&OutputTrees/BayesCalibrated/FossilTips/BayesCal_IGR_ln_p3_60G_StartTr_3per_FT/BayesCal_IGR_ln_FT_Start_p3_3per_60g_AllCom.t.con.tre
- InputFiles&OutputTrees/BayesCalibrated/FossilTips/BayesCal_IGR_ln_p3_60G_StartTr_3per_FT/BayesCal_IGR_ln_FT_Start_p3_3per_60g_AllCom.t.con.tre_Age.pdf
- InputFiles&OutputTrees/BayesCalibrated/FossilTips/BayesCal_IGR_ln_p3_60G_StartTr_3per_FT/BayesCal_IGR_ln_FT_Start_p3_3per_60g_MRC.t.con.tre
- InputFiles&OutputTrees/BayesCalibrated/FossilTips/BayesCal_IGR_ln_p3_60G_StartTr_3per_FT/BayesCal_IGR_ln_p3_StartTr_3per_60G_FT.nex
- InputFiles&OutputTrees/BayesCalibrated/FossilTips/BayesCal_TK02_ln_p1_60G_FT/
- InputFiles&OutputTrees/BayesCalibrated/FossilTips/BayesCal_TK02_ln_p1_60G_FT/BayesCal_TK02_ln_FT_p1.nex
- InputFiles&OutputTrees/BayesCalibrated/FossilTips/BayesCal_TK02_ln_p1_60G_FT/BayesCal_TK02_ln_p1_FT_AllCom.t.con.tre
- InputFiles&OutputTrees/BayesCalibrated/FossilTips/BayesCal_TK02_ln_p1_60G_FT/BayesCal_TK02_ln_p1_FT_AllCom.t.con.tre.pdf
- InputFiles&OutputTrees/BayesCalibrated/FossilTips/BayesCal_TK02_ln_p1_60G_FT/BayesCal_TK02_ln_p1_FT_AllCom.t.con.tre_AgeBars.pdf
- InputFiles&OutputTrees/BayesCalibrated/FossilTips/BayesCal_TK02_ln_p1_60G_FT/BayesCal_TK02_ln_p1_FT_AllCom.t.con.tre_Ages.pdf
- InputFiles&OutputTrees/BayesCalibrated/FossilTips/BayesCal_TK02_ln_p1_60G_FT/BayesCal_TK02_ln_p1_FT_MRC.t.con.tre
- InputFiles&OutputTrees/BayesCalibrated/FossilTips/BayesCal_TK02_ln_p1_60G_FT/BayesCal_TK02_ln_p1_FT_MRC.t.con.tre.pdf
- InputFiles&OutputTrees/BayesCalibrated/FossilTips/BayesCal_TK02_ln_p3_60G_FT/
- InputFiles&OutputTrees/BayesCalibrated/FossilTips/BayesCal_TK02_ln_p3_60G_FT/BayesCal_TK02_FT_ln_p3_60g_AllCom.t.con.tre
- InputFiles&OutputTrees/BayesCalibrated/FossilTips/BayesCal_TK02_ln_p3_60G_FT/BayesCal_TK02_FT_ln_p3_60g_AllCom.t.con.tre.pdf
- InputFiles&OutputTrees/BayesCalibrated/FossilTips/BayesCal_TK02_ln_p3_60G_FT/BayesCal_TK02_FT_ln_p3_60g_AllCom.t.con.tre_Age.pdf
- InputFiles&OutputTrees/BayesCalibrated/FossilTips/BayesCal_TK02_ln_p3_60G_FT/BayesCal_TK02_FT_ln_p3_60g_MRC.t.con.tre
- InputFiles&OutputTrees/BayesCalibrated/FossilTips/BayesCal_TK02_ln_p3_60G_FT/BayesCal_TK02_FT_ln_p3_60g_MRC.t.con.tre.pdf
- InputFiles&OutputTrees/BayesCalibrated/FossilTips/BayesCal_TK02_ln_p3_60G_FT/BayesCal_TK02_ln_p3_60G_FT.nex
- InputFiles&OutputTrees/BayesCalibrated/FossilTips/BayesCal_TK02_ln_p3_60G_FT_LExct/
- InputFiles&OutputTrees/BayesCalibrated/FossilTips/BayesCal_TK02_ln_p3_60G_FT_LExct/BayesCal_TK02_FT_ln_p3_60g_LExct_AllCom.t.con.tre
- InputFiles&OutputTrees/BayesCalibrated/FossilTips/BayesCal_TK02_ln_p3_60G_FT_LExct/BayesCal_TK02_FT_ln_p3_60g_LExct_AllCom.t.con.tre.pdf
- InputFiles&OutputTrees/BayesCalibrated/FossilTips/BayesCal_TK02_ln_p3_60G_FT_LExct/BayesCal_TK02_FT_ln_p3_60g_LExct_AllCom.t.parts
- InputFiles&OutputTrees/BayesCalibrated/FossilTips/BayesCal_TK02_ln_p3_60G_FT_LExct/BayesCal_TK02_FT_ln_p3_60g_LExct_MRC.t.con.tre
- InputFiles&OutputTrees/BayesCalibrated/FossilTips/BayesCal_TK02_ln_p3_60G_FT_LExct/BayesCal_TK02_ln_p3_60G_FT_LExct.nex
- InputFiles&OutputTrees/BayesCalibrated/FossilTips/BayesCal_TK02_ln_p3_60G_FT_NoR/
- InputFiles&OutputTrees/BayesCalibrated/FossilTips/BayesCal_TK02_ln_p3_60G_FT_NoR/BayesCal_TK02_FT_ln_p3_60g_NoR_AllCom.t.con.tre
- InputFiles&OutputTrees/BayesCalibrated/FossilTips/BayesCal_TK02_ln_p3_60G_FT_NoR/BayesCal_TK02_FT_ln_p3_60g_NoR_AllCom.t.con.tre.pdf
- InputFiles&OutputTrees/BayesCalibrated/FossilTips/BayesCal_TK02_ln_p3_60G_FT_NoR/BayesCal_TK02_FT_ln_p3_60g_NoR_AllCom.t.con.tre_Age.pdf
- InputFiles&OutputTrees/BayesCalibrated/FossilTips/BayesCal_TK02_ln_p3_60G_FT_NoR/BayesCal_TK02_FT_ln_p3_60g_NoR_AllCom.t.con.tre_Age95HPD.pdf
- InputFiles&OutputTrees/BayesCalibrated/FossilTips/BayesCal_TK02_ln_p3_60G_FT_NoR/BayesCal_TK02_FT_ln_p3_60g_NoR_AllCom.t.con.tre_AgeBars.pdf
- InputFiles&OutputTrees/BayesCalibrated/FossilTips/BayesCal_TK02_ln_p3_60G_FT_NoR/BayesCal_TK02_FT_ln_p3_60g_NoR_MRC.t.con.tre
- InputFiles&OutputTrees/BayesCalibrated/FossilTips/BayesCal_TK02_ln_p3_60G_FT_NoR/BayesCal_TK02_FT_ln_p3_60g_NoR_MRC.t.con.tre.pdf
- InputFiles&OutputTrees/BayesCalibrated/FossilTips/BayesCal_TK02_ln_p3_60G_FT_NoR/BayesCal_TK02_ln_p3_60G_FT_NoR.nex
- InputFiles&OutputTrees/BayesCalibrated/FossilTips/BayesCal_TK02_ln_p3_60G_FT_NoR_LExct/
- InputFiles&OutputTrees/BayesCalibrated/FossilTips/BayesCal_TK02_ln_p3_60G_FT_NoR_LExct/BayesCal_TK02_FT_ln_p3_60g_NoR_LExct_AllCom.t.con.tre
- InputFiles&OutputTrees/BayesCalibrated/FossilTips/BayesCal_TK02_ln_p3_60G_FT_NoR_LExct/BayesCal_TK02_FT_ln_p3_60g_NoR_LExct_AllCom.t.con.tre.pdf
- InputFiles&OutputTrees/BayesCalibrated/FossilTips/BayesCal_TK02_ln_p3_60G_FT_NoR_LExct/BayesCal_TK02_FT_ln_p3_60g_NoR_LExct_AllCom.t.con.tre_Age.pdf
- InputFiles&OutputTrees/BayesCalibrated/FossilTips/BayesCal_TK02_ln_p3_60G_FT_NoR_LExct/BayesCal_TK02_FT_ln_p3_60g_NoR_LExct_AllCom.t.vstat
- InputFiles&OutputTrees/BayesCalibrated/FossilTips/BayesCal_TK02_ln_p3_60G_FT_NoR_LExct/BayesCal_TK02_FT_ln_p3_60g_NoR_LExct_MRC.t.con.tre
- InputFiles&OutputTrees/BayesCalibrated/FossilTips/BayesCal_TK02_ln_p3_60G_FT_NoR_LExct/BayesCal_TK02_FT_ln_p3_60g_NoR_LExct_MRC.t.con.tre.pdf
- InputFiles&OutputTrees/BayesCalibrated/FossilTips/BayesCal_TK02_ln_p3_60G_FT_NoR_LExct/BayesCal_TK02_ln_p3_60G_FT_NoR_LExct.nex
- InputFiles&OutputTrees/BayesCalibrated/FossilTips/BayesCal_TK02_ln_p3_60G_FT_SFBD(s)3l/
- InputFiles&OutputTrees/BayesCalibrated/FossilTips/BayesCal_TK02_ln_p3_60G_FT_SFBD(s)3l/BayesCal_TK02_ln_p3_60G_FT_SFBD2.nex
- InputFiles&OutputTrees/BayesCalibrated/FossilTips/BayesCal_TK02_ln_p3_60G_FT_SFBD(s)3l/BayesCal_TK02_ln_p3_60G_FT_SFBD2_AllCom.t.con.tre
- InputFiles&OutputTrees/BayesCalibrated/FossilTips/BayesCal_TK02_ln_p3_60G_FT_SFBD(s)3l/BayesCal_TK02_ln_p3_60G_FT_SFBD2_AllCom.t.con.tre.pdf
- InputFiles&OutputTrees/BayesCalibrated/FossilTips/BayesCal_TK02_ln_p3_60G_FT_SFBD(s)3l/BayesCal_TK02_ln_p3_60G_FT_SFBD2_AllCom.t.con.tre_Ages.pdf
- InputFiles&OutputTrees/BayesCalibrated/FossilTips/BayesCal_TK02_ln_p3_60G_FT_SFBD(s)3l/BayesCal_TK02_ln_p3_60G_FT_SFBD2_MRC.t.con.tre
- InputFiles&OutputTrees/BayesCalibrated/FossilTips/BayesCal_TK02_ln_p3_60G_FT_SFBD(s)3l/BayesCal_TK02_ln_p3_60G_FT_SFBD2_MRC.t.con.tre.pdf
- InputFiles&OutputTrees/BayesCalibrated/FossilTips/BayesCal_TK02_ln_p3_60G_FT_SFBD(s)3l_NoR/
- InputFiles&OutputTrees/BayesCalibrated/FossilTips/BayesCal_TK02_ln_p3_60G_FT_SFBD(s)3l_NoR/BayesCal_TK02_ln_p3_60G_FT_SFBD2_NoR.nex
- InputFiles&OutputTrees/BayesCalibrated/FossilTips/BayesCal_TK02_ln_p3_60G_FT_SFBD(s)3l_NoR/BayesCal_TK02_ln_p3_60G_FT_SFBD2_NoR_AllCom.t.con.tre
- InputFiles&OutputTrees/BayesCalibrated/FossilTips/BayesCal_TK02_ln_p3_60G_FT_SFBD(s)3l_NoR/BayesCal_TK02_ln_p3_60G_FT_SFBD2_NoR_AllCom.t.con.tre.pdf
- InputFiles&OutputTrees/BayesCalibrated/FossilTips/BayesCal_TK02_ln_p3_60G_FT_SFBD(s)3l_NoR/BayesCal_TK02_ln_p3_60G_FT_SFBD2_NoR_AllCom.t.con.tre_AgeBars.pdf
- InputFiles&OutputTrees/BayesCalibrated/FossilTips/BayesCal_TK02_ln_p3_60G_FT_SFBD(s)3l_NoR/BayesCal_TK02_ln_p3_60G_FT_SFBD2_NoR_AllCom.t.con.tre_Ages.pdf
- InputFiles&OutputTrees/BayesCalibrated/FossilTips/BayesCal_TK02_ln_p3_60G_FT_SFBD(s)3l_NoR/BayesCal_TK02_ln_p3_60G_FT_SFBD2_NoR_MRC.t.con.tre
[truncated: 69 more entries]
