# Supplementary material for: Sphenodontian phylogeny and the impact of model choice in Bayesian morphological clock estimates of divergence times and evolutionary rates
Source: BMC Biol. 2020 Dec 7;18:191. doi: 10.1186/s12915-020-00901-5 (PMC7720557; doi:10.1186/s12915-020-00901-5)
Supplement: Supplementary file 6 — Additional file 6. Input files including the dataset and all necessary coding (see Mr. Bayes blocks) to reproduce the analyses. [file 12915_2020_901_MOESM6_ESM.zip › InputFiles&OutputTrees/Bayes/Bayes_MRC.t.con.tre]

#NEXUS
begin taxa;
	dimensions ntax=35;
	taxlabels
	Ardeosaurus_brevipes
	Clevosaurus_bairdi
	Clevosaurus_brasiliensis
	Clevosaurus_cambrica
	Clevosaurus_hudsoni
	Clevosaurus_petilus
	Clevosaurus_sp_SAM
	Cynosphenodon_huizachalensis
	Derasmosaurus_pietraroiae
	Diphydontosaurus_avonis
	Eichstaettisaurus_schroederi
	Eilenodon_robustus
	Gephyrosaurus_bridensis
	Homeosaurus_maximiliani
	Homeosaurus_parvipes
	Huehuecuetzpalli_mixtecus
	Kallimodon_pulchellus
	Kawasphenodon
	Leptosaurus_neptunius
	Marmoretta_oxoniensis
	Megachirella_wachtleri
	Oenosaurus_muehlheimensis
	Palaeagama_vielhaueri
	Palaeopleurosaurus_posidoniae
	Piocormus_laticeps
	Planocephalosaurus_robinsonae
	Pleurosaurus_ginsburgi
	Pleurosaurus_goldfussi
	Priosphenodon_avelasi
	Prolacerta_broomi
	Sapheosaurus_thiollerei
	Sophineta_cracoviensis
	Sphenodon_punctatus
	Sphenotitan_leyesi
	Toxolophosaurus_cloudi
;
end;

begin trees;
	tree con_50_majrule = [&U] (Prolacerta_broomi[&prob=1.0,prob_stddev=0.0,prob_range={1.0,1.0},prob(percent)="100",prob+-sd="100+-0",length_mean=0.275841101,length_median=0.216855,length_95%HPD={0.0136588,0.6869068}]:0.216855,(Megachirella_wachtleri[&prob=1.0,prob_stddev=0.0,prob_range={1.0,1.0},prob(percent)="100",prob+-sd="100+-0",length_mean=0.0841673228,length_median=0.05693822,length_95%HPD={4.704021E-6,0.2512697}]:0.056938,(Marmoretta_oxoniensis[&prob=1.0,prob_stddev=0.0,prob_range={1.0,1.0},prob(percent)="100",prob+-sd="100+-0",length_mean=0.0817814805,length_median=0.05518233,length_95%HPD={3.260886E-7,0.2461366}]:0.055182,(Huehuecuetzpalli_mixtecus[&prob=1.0,prob_stddev=0.0,prob_range={1.0,1.0},prob(percent)="100",prob+-sd="100+-0",length_mean=0.202372617,length_median=0.1522255,length_95%HPD={4.696395E-7,0.5401241}]:0.152226,(Eichstaettisaurus_schroederi[&prob=1.0,prob_stddev=0.0,prob_range={1.0,1.0},prob(percent)="100",prob+-sd="100+-0",length_mean=0.0892717452,length_median=0.05731845,length_95%HPD={3.89734E-6,0.2747046}]:0.057318,Ardeosaurus_brevipes[&prob=1.0,prob_stddev=0.0,prob_range={1.0,1.0},prob(percent)="100",prob+-sd="100+-0",length_mean=0.160487365,length_median=0.1188376,length_95%HPD={7.928671E-6,0.4360088}]:0.118838)[&prob=0.989934004,prob_stddev=4.03659803E-4,prob_range={0.989667356,0.990533964},prob(percent)="99",prob+-sd="99+-0",length_mean=0.330258813,length_median=0.2550074,length_95%HPD={0.01042871,0.8342861}]:0.255007)[&prob=0.911939204,prob_stddev=0.00192052,prob_range={0.909539364,0.914005733},prob(percent)="91",prob+-sd="91+-0",length_mean=0.281153925,length_median=0.2152476,length_95%HPD={1.357697E-4,0.7344648}]:0.215248)[&prob=0.65130658,prob_stddev=0.00407362909,prob_range={0.647023532,0.656022932},prob(percent)="65",prob+-sd="65+-0",length_mean=0.146150026,length_median=0.104983,length_95%HPD={2.104775E-6,0.406217}]:0.104983)[&prob=0.839994,prob_stddev=0.00269652604,prob_range={0.83714419,0.843610426},prob(percent)="84",prob+-sd="84+-0",length_mean=0.201121231,length_median=0.1545547,length_95%HPD={2.624439E-4,0.516461}]:0.154555,(Gephyrosaurus_bridensis[&prob=1.0,prob_stddev=0.0,prob_range={1.0,1.0},prob(percent)="100",prob+-sd="100+-0",length_mean=0.0520253086,length_median=0.03348778,length_95%HPD={2.11711E-6,0.1608968}]:0.033488,(Diphydontosaurus_avonis[&prob=1.0,prob_stddev=0.0,prob_range={1.0,1.0},prob(percent)="100",prob+-sd="100+-0",length_mean=0.134867392,length_median=0.1001586,length_95%HPD={3.832416E-6,0.3643721}]:0.100159,(Planocephalosaurus_robinsonae[&prob=1.0,prob_stddev=0.0,prob_range={1.0,1.0},prob(percent)="100",prob+-sd="100+-0",length_mean=0.0481307215,length_median=0.02926505,length_95%HPD={2.38733E-7,0.1549636}]:0.029265,(Clevosaurus_hudsoni[&prob=1.0,prob_stddev=0.0,prob_range={1.0,1.0},prob(percent)="100",prob+-sd="100+-0",length_mean=0.0478970438,length_median=0.03243743,length_95%HPD={1.519031E-6,0.1422389}]:0.032437,Clevosaurus_cambrica[&prob=1.0,prob_stddev=0.0,prob_range={1.0,1.0},prob(percent)="100",prob+-sd="100+-0",length_mean=0.0475022846,length_median=0.03230405,length_95%HPD={1.486989E-7,0.1419706}]:0.032304,Clevosaurus_brasiliensis[&prob=1.0,prob_stddev=0.0,prob_range={1.0,1.0},prob(percent)="100",prob+-sd="100+-0",length_mean=0.059675517,length_median=0.04213268,length_95%HPD={4.575476E-6,0.1717921}]:0.042133,Clevosaurus_bairdi[&prob=1.0,prob_stddev=0.0,prob_range={1.0,1.0},prob(percent)="100",prob+-sd="100+-0",length_mean=0.0563338054,length_median=0.03926524,length_95%HPD={2.533407E-6,0.1653022}]:0.039265,Clevosaurus_petilus[&prob=1.0,prob_stddev=0.0,prob_range={1.0,1.0},prob(percent)="100",prob+-sd="100+-0",length_mean=0.0370840895,length_median=0.02331609,length_95%HPD={1.101605E-7,0.1160903}]:0.023316,Clevosaurus_sp_SAM[&prob=1.0,prob_stddev=0.0,prob_range={1.0,1.0},prob(percent)="100",prob+-sd="100+-0",length_mean=0.038903055,length_median=0.02209333,length_95%HPD={1.363321E-7,0.1292998}]:0.022093,((Homeosaurus_maximiliani[&prob=1.0,prob_stddev=0.0,prob_range={1.0,1.0},prob(percent)="100",prob+-sd="100+-0",length_mean=0.0575389682,length_median=0.03765123,length_95%HPD={1.711667E-6,0.1778449}]:0.037651,Homeosaurus_parvipes[&prob=1.0,prob_stddev=0.0,prob_range={1.0,1.0},prob(percent)="100",prob+-sd="100+-0",length_mean=0.061736958,length_median=0.03954344,length_95%HPD={2.497618E-6,0.1910753}]:0.039543)[&prob=0.598276782,prob_stddev=0.00272874407,prob_range={0.5944937,0.600893274},prob(percent)="60",prob+-sd="60+-0",length_mean=0.0980248992,length_median=0.06947893,length_95%HPD={2.107961E-6,0.277615}]:0.069479,((((Sapheosaurus_thiollerei[&prob=1.0,prob_stddev=0.0,prob_range={1.0,1.0},prob(percent)="100",prob+-sd="100+-0",length_mean=0.0434990046,length_median=0.02784167,length_95%HPD={4.500125E-7,0.1368761}]:0.027842,Oenosaurus_muehlheimensis[&prob=1.0,prob_stddev=0.0,prob_range={1.0,1.0},prob(percent)="100",prob+-sd="100+-0",length_mean=0.0714195843,length_median=0.04943523,length_95%HPD={3.344304E-7,0.2076571}]:0.049435)[&prob=0.649940004,prob_stddev=0.00492410063,prob_range={0.643423772,0.655289647},prob(percent)="65",prob+-sd="65+-0",length_mean=0.0734617969,length_median=0.05184893,length_95%HPD={1.830859E-6,0.2111314}]:0.051849,Piocormus_laticeps[&prob=1.0,prob_stddev=0.0,prob_range={1.0,1.0},prob(percent)="100",prob+-sd="100+-0",length_mean=0.0312212151,length_median=0.0177064,length_95%HPD={1.969667E-7,0.1056333}]:0.017706)[&prob=0.524965002,prob_stddev=0.0052240957,prob_range={0.518432105,0.531097927},prob(percent)="52",prob+-sd="52+-1",length_mean=0.0820110621,length_median=0.05848571,length_95%HPD={1.763712E-7,0.2333107}]:0.058486,((Kallimodon_pulchellus[&prob=1.0,prob_stddev=0.0,prob_range={1.0,1.0},prob(percent)="100",prob+-sd="100+-0",length_mean=0.0803321325,length_median=0.05812331,length_95%HPD={2.525524E-5,0.2217071}]:0.058123,Leptosaurus_neptunius[&prob=1.0,prob_stddev=0.0,prob_range={1.0,1.0},prob(percent)="100",prob+-sd="100+-0",length_mean=0.030552324,length_median=0.01760184,length_95%HPD={3.874322E-7,0.1011108}]:0.017602)[&prob=0.657172855,prob_stddev=0.00368932895,prob_range={0.653289781,0.662155856},prob(percent)="66",prob+-sd="66+-0",length_mean=0.0856981153,length_median=0.06013001,length_95%HPD={2.663634E-6,0.250003}]:0.06013,((Sphenodon_punctatus[&prob=1.0,prob_stddev=0.0,prob_range={1.0,1.0},prob(percent)="100",prob+-sd="100+-0",length_mean=0.0416911382,length_median=0.02456254,length_95%HPD={1.995395E-6,0.1374312}]:0.024563,Kawasphenodon[&prob=1.0,prob_stddev=0.0,prob_range={1.0,1.0},prob(percent)="100",prob+-sd="100+-0",length_mean=0.155608849,length_median=0.1123474,length_95%HPD={0.003127155,0.4263781}]:0.112347,Cynosphenodon_huizachalensis[&prob=1.0,prob_stddev=0.0,prob_range={1.0,1.0},prob(percent)="100",prob+-sd="100+-0",length_mean=0.0406347569,length_median=0.02318938,length_95%HPD={2.481302E-7,0.1359289}]:0.023189)[&prob=0.975368309,prob_stddev=0.00294045142,prob_range={0.972468502,0.977934804},prob(percent)="98",prob+-sd="98+-0",length_mean=0.203091808,length_median=0.1571544,length_95%HPD={0.003641937,0.514178}]:0.157154,(Sphenotitan_leyesi[&prob=1.0,prob_stddev=0.0,prob_range={1.0,1.0},prob(percent)="100",prob+-sd="100+-0",length_mean=0.100963933,length_median=0.07392839,length_95%HPD={1.534564E-5,0.2731952}]:0.073928,Priosphenodon_avelasi[&prob=1.0,prob_stddev=0.0,prob_range={1.0,1.0},prob(percent)="100",prob+-sd="100+-0",length_mean=0.0780596614,length_median=0.05486229,length_95%HPD={5.420444E-6,0.2252609}]:0.054862,Eilenodon_robustus[&prob=1.0,prob_stddev=0.0,prob_range={1.0,1.0},prob(percent)="100",prob+-sd="100+-0",length_mean=0.0535292319,length_median=0.03067878,length_95%HPD={3.960348E-7,0.1780285}]:0.030679,Toxolophosaurus_cloudi[&prob=1.0,prob_stddev=0.0,prob_range={1.0,1.0},prob(percent)="100",prob+-sd="100+-0",length_mean=0.0569987368,length_median=0.03520272,length_95%HPD={8.548113E-7,0.1803725}]:0.035203)[&prob=0.672738484,prob_stddev=0.00417845951,prob_range={0.669288714,0.678821412},prob(percent)="67",prob+-sd="67+-0",length_mean=0.13754311,length_median=0.1006982,length_95%HPD={1.861163E-5,0.3818011}]:0.100698)[&prob=0.960652623,prob_stddev=0.00278036881,prob_range={0.956869542,0.963135791},prob(percent)="96",prob+-sd="96+-0",length_mean=0.195938089,length_median=0.152073,length_95%HPD={0.003862285,0.4959356}]:0.152073)[&prob=0.637190854,prob_stddev=0.00885721629,prob_range={0.627424838,0.648690087},prob(percent)="64",prob+-sd="64+-1",length_mean=0.0990140261,length_median=0.07251825,length_95%HPD={1.310575E-6,0.277244}]:0.072518)[&prob=0.502433171,prob_stddev=0.00759617903,prob_range={0.493233784,0.511832544},prob(percent)="50",prob+-sd="50+-1",length_mean=0.083673342,length_median=0.05834028,length_95%HPD={2.126637E-5,0.2421555}]:0.05834,(Derasmosaurus_pietraroiae[&prob=1.0,prob_stddev=0.0,prob_range={1.0,1.0},prob(percent)="100",prob+-sd="100+-0",length_mean=0.0444394356,length_median=0.02641934,length_95%HPD={8.422146E-7,0.1454097}]:0.026419,(Palaeopleurosaurus_posidoniae[&prob=1.0,prob_stddev=0.0,prob_range={1.0,1.0},prob(percent)="100",prob+-sd="100+-0",length_mean=0.0567364392,length_median=0.04090348,length_95%HPD={1.084103E-7,0.1576688}]:0.040903,(Pleurosaurus_ginsburgi[&prob=1.0,prob_stddev=0.0,prob_range={1.0,1.0},prob(percent)="100",prob+-sd="100+-0",length_mean=0.0662908636,length_median=0.04835339,length_95%HPD={2.809485E-6,0.181765}]:0.048353,Pleurosaurus_goldfussi[&prob=1.0,prob_stddev=0.0,prob_range={1.0,1.0},prob(percent)="100",prob+-sd="100+-0",length_mean=0.0867442086,length_median=0.06538095,length_95%HPD={0.004032546,0.2262412}]:0.065381)[&prob=0.99490034,prob_stddev=3.82945313E-4,prob_range={0.994667022,0.995466969},prob(percent)="99",prob+-sd="99+-0",length_mean=0.116010309,length_median=0.08865363,length_95%HPD={0.003380679,0.3004014}]:0.088654)[&prob=0.744167056,prob_stddev=0.00516230662,prob_range={0.737350843,0.749416706},prob(percent)="74",prob+-sd="74+-1",length_mean=0.0755894201,length_median=0.05446274,length_95%HPD={6.528411E-6,0.2115128}]:0.054463)[&prob=0.990583961,prob_stddev=0.00116404661,prob_range={0.989467369,0.99220052},prob(percent)="99",prob+-sd="99+-0",length_mean=0.179847364,length_median=0.1382243,length_95%HPD={0.008758256,0.4605629}]:0.138224)[&prob=0.800746617,prob_stddev=0.00371797553,prob_range={0.796413572,0.80534631},prob(percent)="80",prob+-sd="80+-0",length_mean=0.133314645,length_median=0.1011909,length_95%HPD={8.239318E-5,0.3537005}]:0.101191)[&prob=0.975601627,prob_stddev=0.00214841357,prob_range={0.973268449,0.97780148},prob(percent)="98",prob+-sd="98+-0",length_mean=0.190718992,length_median=0.147391,length_95%HPD={0.005699351,0.4848325}]:0.147391)[&prob=0.992617159,prob_stddev=0.00147299379,prob_range={0.990733951,0.994333711},prob(percent)="99",prob+-sd="99+-0",length_mean=0.230711161,length_median=0.1789261,length_95%HPD={0.02133328,0.5825532}]:0.178926)[&prob=0.996016932,prob_stddev=6.30947753E-4,prob_range={0.99520032,0.996733551},prob(percent)="100",prob+-sd="100+-0",length_mean=0.243666722,length_median=0.1892516,length_95%HPD={0.02246537,0.6096327}]:0.189252)[&prob=0.997566829,prob_stddev=5.92506794E-4,prob_range={0.996733551,0.998133458},prob(percent)="100",prob+-sd="100+-0",length_mean=0.271349733,length_median=0.2114895,length_95%HPD={0.03240777,0.6699451}]:0.21149)[&prob=0.761282581,prob_stddev=0.00242195882,prob_range={0.758082794,0.763682421},prob(percent)="76",prob+-sd="76+-0",length_mean=0.0949217638,length_median=0.06887671,length_95%HPD={7.710881E-6,0.2665856}]:0.068877,(Palaeagama_vielhaueri[&prob=1.0,prob_stddev=0.0,prob_range={1.0,1.0},prob(percent)="100",prob+-sd="100+-0",length_mean=0.103335138,length_median=0.06895957,length_95%HPD={1.311154E-6,0.309714}]:0.06896,Sophineta_cracoviensis[&prob=1.0,prob_stddev=0.0,prob_range={1.0,1.0},prob(percent)="100",prob+-sd="100+-0",length_mean=0.0875438724,length_median=0.0566222,length_95%HPD={1.158843E-6,0.2717504}]:0.056622)[&prob=0.503316446,prob_stddev=0.00702738614,prob_range={0.494967002,0.512165856},prob(percent)="50",prob+-sd="50+-1",length_mean=0.12999465,length_median=0.09580792,length_95%HPD={9.970058E-6,0.360665}]:0.095808);
end;

begin figtree;
	set appearance.backgroundColorAttribute="Default";
	set appearance.backgroundColour=#ffffff;
	set appearance.branchColorAttribute="User selection";
	set appearance.branchColorGradient=false;
	set appearance.branchLineWidth=1.0;
	set appearance.branchMinLineWidth=0.0;
	set appearance.branchWidthAttribute="Fixed";
	set appearance.foregroundColour=#000000;
	set appearance.hilightingGradient=false;
	set appearance.selectionColour=#2d3680;
	set branchLabels.colorAttribute="User selection";
	set branchLabels.displayAttribute="Branch times";
	set branchLabels.fontName="Arial";
	set branchLabels.fontSize=10;
	set branchLabels.fontStyle=0;
	set branchLabels.isShown=false;
	set branchLabels.significantDigits=4;
	set layout.expansion=0;
	set layout.layoutType="RECTILINEAR";
	set layout.zoom=0;
	set legend.attribute=null;
	set legend.fontSize=10.0;
	set legend.isShown=false;
	set legend.significantDigits=4;
	set nodeBars.barWidth=4.0;
	set nodeBars.displayAttribute=null;
	set nodeBars.isShown=false;
	set nodeLabels.colorAttribute="User selection";
	set nodeLabels.displayAttribute="prob";
	set nodeLabels.fontName="Arial";
	set nodeLabels.fontSize=10;
	set nodeLabels.fontStyle=0;
	set nodeLabels.isShown=true;
	set nodeLabels.significantDigits=2;
	set nodeShape.colourAttribute=null;
	set nodeShape.isShown=false;
	set nodeShape.minSize=10.0;
	set nodeShape.scaleType=Width;
	set nodeShape.shapeType=Circle;
	set nodeShape.size=4.0;
	set nodeShape.sizeAttribute=null;
	set polarLayout.alignTipLabels=false;
	set polarLayout.angularRange=0;
	set polarLayout.rootAngle=0;
	set polarLayout.rootLength=100;
	set polarLayout.showRoot=true;
	set radialLayout.spread=0.0;
	set rectilinearLayout.alignTipLabels=false;
	set rectilinearLayout.curvature=0;
	set rectilinearLayout.rootLength=100;
	set scale.offsetAge=0.0;
	set scale.rootAge=1.0;
	set scale.scaleFactor=1.0;
	set scale.scaleRoot=false;
	set scaleAxis.automaticScale=true;
	set scaleAxis.fontSize=8.0;
	set scaleAxis.isShown=false;
	set scaleAxis.lineWidth=1.0;
	set scaleAxis.majorTicks=1.0;
	set scaleAxis.origin=0.0;
	set scaleAxis.reverseAxis=false;
	set scaleAxis.showGrid=true;
	set scaleBar.automaticScale=true;
	set scaleBar.fontSize=10.0;
	set scaleBar.isShown=true;
	set scaleBar.lineWidth=1.0;
	set scaleBar.scaleRange=0.0;
	set tipLabels.colorAttribute="User selection";
	set tipLabels.displayAttribute="Names";
	set tipLabels.fontName="Arial";
	set tipLabels.fontSize=14;
	set tipLabels.fontStyle=2;
	set tipLabels.isShown=true;
	set tipLabels.significantDigits=4;
	set trees.order=true;
	set trees.orderType="decreasing";
	set trees.rooting=false;
	set trees.rootingType="User Selection";
	set trees.transform=false;
	set trees.transformType="cladogram";
end;
