# Supplementary material for: Sphenodontian phylogeny and the impact of model choice in Bayesian morphological clock estimates of divergence times and evolutionary rates
Source: BMC Biol. 2020 Dec 7;18:191. doi: 10.1186/s12915-020-00901-5 (PMC7720557; doi:10.1186/s12915-020-00901-5)
Supplement: Supplementary file 6 — Additional file 6. Input files including the dataset and all necessary coding (see Mr. Bayes blocks) to reproduce the analyses. [file 12915_2020_901_MOESM6_ESM.zip › InputFiles&OutputTrees/BayesCalibrated/Diversity/BayesCal_IGR_ln_p1_60G_Dv/BayesCal_IGR_ln_p1_Dv_AllCom.t.con.tre]

#NEXUS
[ID: 7120782895]
begin taxa;
	dimensions ntax=35;
	taxlabels
		Prolacerta_broomi
		Palaeagama_vielhaueri
		Sophineta_cracoviensis
		Megachirella_wachtleri
		Marmoretta_oxoniensis
		Huehuecuetzpalli_mixtecus
		Eichstaettisaurus_schroederi
		Ardeosaurus_brevipes
		Gephyrosaurus_bridensis
		Diphydontosaurus_avonis
		Planocephalosaurus_robinsonae
		Clevosaurus_hudsoni
		Clevosaurus_cambrica
		Clevosaurus_brasiliensis
		Clevosaurus_bairdi
		Clevosaurus_petilus
		Clevosaurus_sp_SAM
		Homeosaurus_maximiliani
		Homeosaurus_parvipes
		Sapheosaurus_thiollerei
		Oenosaurus_muehlheimensis
		Piocormus_laticeps
		Derasmosaurus_pietraroiae
		Palaeopleurosaurus_posidoniae
		Pleurosaurus_ginsburgi
		Pleurosaurus_goldfussi
		Kallimodon_pulchellus
		Leptosaurus_neptunius
		Sphenodon_punctatus
		Kawasphenodon
		Cynosphenodon_huizachalensis
		Sphenotitan_leyesi
		Priosphenodon_avelasi
		Eilenodon_robustus
		Toxolophosaurus_cloudi
		;
end;
begin trees;
	translate
		1	Prolacerta_broomi,
		2	Palaeagama_vielhaueri,
		3	Sophineta_cracoviensis,
		4	Megachirella_wachtleri,
		5	Marmoretta_oxoniensis,
		6	Huehuecuetzpalli_mixtecus,
		7	Eichstaettisaurus_schroederi,
		8	Ardeosaurus_brevipes,
		9	Gephyrosaurus_bridensis,
		10	Diphydontosaurus_avonis,
		11	Planocephalosaurus_robinsonae,
		12	Clevosaurus_hudsoni,
		13	Clevosaurus_cambrica,
		14	Clevosaurus_brasiliensis,
		15	Clevosaurus_bairdi,
		16	Clevosaurus_petilus,
		17	Clevosaurus_sp_SAM,
		18	Homeosaurus_maximiliani,
		19	Homeosaurus_parvipes,
		20	Sapheosaurus_thiollerei,
		21	Oenosaurus_muehlheimensis,
		22	Piocormus_laticeps,
		23	Derasmosaurus_pietraroiae,
		24	Palaeopleurosaurus_posidoniae,
		25	Pleurosaurus_ginsburgi,
		26	Pleurosaurus_goldfussi,
		27	Kallimodon_pulchellus,
		28	Leptosaurus_neptunius,
		29	Sphenodon_punctatus,
		30	Kawasphenodon,
		31	Cynosphenodon_huizachalensis,
		32	Sphenotitan_leyesi,
		33	Priosphenodon_avelasi,
		34	Eilenodon_robustus,
		35	Toxolophosaurus_cloudi
		;
   tree con_all_compat = [&R] (1[&prob=1.00000000e+00,prob_stddev=0.00000000e+00,prob_range={1.00000000e+00,1.00000000e+00},prob(percent)="100",prob+-sd="100+-0",height_mean=8.26791293e-01,height_median=8.00438940e-01,height_95%HPD={4.77970539e-01,1.23037782e+00},age_mean=2.49632202e+02,age_median=2.49672371e+02,age_95%HPD={2.47458081e+02,2.51899667e+02}]:7.677506e+01[&length_mean=2.48978446e-01,length_median=2.44385300e-01,length_95%HPD={1.50312700e-01,3.56660000e-01},effectivebrlenIgrBrlens_mean=0.249131,effectivebrlenIgrBrlens_median=0.244493,effectivebrlenIgrBrlens_95%HPD={0.151330,0.357327},rateIgrBrlens_mean=1.001826,rateIgrBrlens_median=1.000003,rateIgrBrlens_95%HPD={0.993511,1.006916}],((((2[&prob=1.00000000e+00,prob_stddev=0.00000000e+00,prob_range={1.00000000e+00,1.00000000e+00},prob(percent)="100",prob+-sd="100+-0",height_mean=8.35116955e-01,height_median=8.08460678e-01,height_95%HPD={4.79716307e-01,1.23927086e+00},age_mean=2.52161650e+02,age_median=2.51872223e+02,age_95%HPD={2.47500352e+02,2.57270803e+02}]:1.041505e+01[&length_mean=5.47976063e-02,length_median=4.21886400e-02,length_95%HPD={0.00000000e+00,1.46479600e-01},effectivebrlenIgrBrlens_mean=0.054799,effectivebrlenIgrBrlens_median=0.042184,effectivebrlenIgrBrlens_95%HPD={0.000000,0.146558},rateIgrBrlens_mean=1.003164,rateIgrBrlens_median=1.000000,rateIgrBrlens_95%HPD={0.982604,1.017762}],3[&prob=1.00000000e+00,prob_stddev=0.00000000e+00,prob_range={1.00000000e+00,1.00000000e+00},prob(percent)="100",prob+-sd="100+-0",height_mean=8.21384062e-01,height_median=7.95212360e-01,height_95%HPD={4.74881247e-01,1.22220624e+00},age_mean=2.48002888e+02,age_median=2.48005121e+02,age_95%HPD={2.47549937e+02,2.48498778e+02}]:1.428215e+01[&length_mean=5.37269884e-02,length_median=4.69972300e-02,length_95%HPD={0.00000000e+00,1.19403500e-01},effectivebrlenIgrBrlens_mean=0.053699,effectivebrlenIgrBrlens_median=0.046980,effectivebrlenIgrBrlens_95%HPD={0.000000,0.119396},rateIgrBrlens_mean=1.001511,rateIgrBrlens_median=0.999933,rateIgrBrlens_95%HPD={0.983436,1.016465}])[&prob=6.09826557e-01,prob_stddev=3.67701513e-03,prob_range={6.05126610e-01,6.13459850e-01},prob(percent)="61",prob+-sd="61+-0",height_mean=8.53416671e-01,height_median=8.27299220e-01,height_95%HPD={5.04373810e-01,1.25932907e+00},age_mean=2.63984720e+02,age_median=2.62287273e+02,age_95%HPD={2.49833937e+02,2.81910167e+02}]:1.469672e+01[&length_mean=6.55895417e-02,length_median=6.08540800e-02,length_95%HPD={4.83032900e-05,1.38396400e-01},effectivebrlenIgrBrlens_mean=0.065881,effectivebrlenIgrBrlens_median=0.061034,effectivebrlenIgrBrlens_95%HPD={0.000000,0.139236},rateIgrBrlens_mean=1.009788,rateIgrBrlens_median=1.000073,rateIgrBrlens_95%HPD={0.980962,1.019566}],9[&prob=1.00000000e+00,prob_stddev=0.00000000e+00,prob_range={1.00000000e+00,1.00000000e+00},prob(percent)="100",prob+-sd="100+-0",height_mean=6.53799715e-01,height_median=6.32976266e-01,height_95%HPD={3.77512470e-01,9.74806770e-01},age_mean=1.97372175e+02,age_median=1.97813067e+02,age_95%HPD={1.92309159e+02,2.01399920e+02}]:7.917093e+01[&length_mean=2.46717693e-01,length_median=2.42139700e-01,length_95%HPD={1.11870200e-01,3.94968400e-01},effectivebrlenIgrBrlens_mean=0.245637,effectivebrlenIgrBrlens_median=0.241602,effectivebrlenIgrBrlens_95%HPD={0.107237,0.396348},rateIgrBrlens_mean=0.995737,rateIgrBrlens_median=0.999910,rateIgrBrlens_95%HPD={0.992867,1.006906}])[&prob=2.28555794e-01,prob_stddev=3.78091934e-03,prob_range={2.26130821e-01,2.34130732e-01},prob(percent)="23",prob+-sd="23+-0",height_mean=8.89025189e-01,height_median=8.65605809e-01,height_95%HPD={5.42296430e-01,1.28180495e+00},age_mean=2.78548565e+02,age_median=2.76983994e+02,age_95%HPD={2.56225767e+02,3.03278085e+02}]:1.509981e+01[&length_mean=5.20111998e-02,length_median=4.41513000e-02,length_95%HPD={1.36089100e-05,1.27684100e-01},effectivebrlenIgrBrlens_mean=0.051988,effectivebrlenIgrBrlens_median=0.044127,effectivebrlenIgrBrlens_95%HPD={0.000000,0.127638},rateIgrBrlens_mean=0.999423,rateIgrBrlens_median=1.000039,rateIgrBrlens_95%HPD={0.975109,1.024049}],(4[&prob=1.00000000e+00,prob_stddev=0.00000000e+00,prob_range={1.00000000e+00,1.00000000e+00},prob(percent)="100",prob+-sd="100+-0",height_mean=8.08104310e-01,height_median=7.82311300e-01,height_95%HPD={4.67593755e-01,1.20275490e+00},age_mean=2.43993535e+02,age_median=2.43990373e+02,age_95%HPD={2.43501898e+02,2.44449902e+02}]:1.355414e+01[&length_mean=6.41914405e-02,length_median=5.11370100e-02,length_95%HPD={0.00000000e+00,1.62217400e-01},effectivebrlenIgrBrlens_mean=0.064208,effectivebrlenIgrBrlens_median=0.051127,effectivebrlenIgrBrlens_95%HPD={0.000000,0.162222},rateIgrBrlens_mean=1.000307,rateIgrBrlens_median=1.000000,rateIgrBrlens_95%HPD={0.985404,1.014232}],((5[&prob=1.00000000e+00,prob_stddev=0.00000000e+00,prob_range={1.00000000e+00,1.00000000e+00},prob(percent)="100",prob+-sd="100+-0",height_mean=5.30459842e-01,height_median=5.13426430e-01,height_95%HPD={3.05513446e-01,7.90516197e-01},age_mean=1.60164362e+02,age_median=1.60466020e+02,age_95%HPD={1.53049743e+02,1.66999138e+02}]:1.604425e+01[&length_mean=9.26669645e-02,length_median=7.24894300e-02,length_95%HPD={0.00000000e+00,2.46615700e-01},effectivebrlenIgrBrlens_mean=0.092414,effectivebrlenIgrBrlens_median=0.072335,effectivebrlenIgrBrlens_95%HPD={0.000000,0.245922},rateIgrBrlens_mean=0.997790,rateIgrBrlens_median=0.999973,rateIgrBrlens_95%HPD={0.987345,1.012125}],6[&prob=1.00000000e+00,prob_stddev=0.00000000e+00,prob_range={1.00000000e+00,1.00000000e+00},prob(percent)="100",prob+-sd="100+-0",height_mean=3.39799350e-01,height_median=3.28904200e-01,height_95%HPD={1.95938883e-01,5.05688850e-01},age_mean=1.02591057e+02,age_median=1.02635792e+02,age_95%HPD={1.00276062e+02,1.04999996e+02}]:7.387448e+01[&length_mean=2.67812388e-01,length_median=2.57676700e-01,length_95%HPD={1.37360600e-01,4.16620600e-01},effectivebrlenIgrBrlens_mean=0.267730,effectivebrlenIgrBrlens_median=0.257593,effectivebrlenIgrBrlens_95%HPD={0.137119,0.417830},rateIgrBrlens_mean=0.999954,rateIgrBrlens_median=0.999991,rateIgrBrlens_95%HPD={0.993475,1.006668}])[&prob=6.85559049e-01,prob_stddev=6.28908729e-03,prob_range={6.76148043e-01,6.89136787e-01},prob(percent)="69",prob+-sd="69+-1",height_mean=5.90215438e-01,height_median=5.73682051e-01,height_95%HPD={3.44446169e-01,8.64984720e-01},age_mean=1.78898153e+02,age_median=1.76510274e+02,age_95%HPD={1.55571040e+02,2.06833359e+02}]:3.150666e+01[&length_mean=1.08256195e-01,length_median=9.88256200e-02,length_95%HPD={4.19689400e-05,2.29676400e-01},effectivebrlenIgrBrlens_mean=0.107988,effectivebrlenIgrBrlens_median=0.098622,effectivebrlenIgrBrlens_95%HPD={0.000000,0.229226},rateIgrBrlens_mean=0.998004,rateIgrBrlens_median=0.999936,rateIgrBrlens_95%HPD={0.986205,1.013733}],(7[&prob=1.00000000e+00,prob_stddev=0.00000000e+00,prob_range={1.00000000e+00,1.00000000e+00},prob(percent)="100",prob+-sd="100+-0",height_mean=5.05131273e-01,height_median=4.89083930e-01,height_95%HPD={2.89358322e-01,7.49286340e-01},age_mean=1.52511436e+02,age_median=1.52513841e+02,age_95%HPD={1.50235447e+02,1.54983173e+02}]:1.780653e+01[&length_mean=6.41796124e-02,length_median=5.85599000e-02,length_95%HPD={1.20263600e-02,1.31967800e-01},effectivebrlenIgrBrlens_mean=0.064210,effectivebrlenIgrBrlens_median=0.058574,effectivebrlenIgrBrlens_95%HPD={0.011672,0.131910},rateIgrBrlens_mean=1.004480,rateIgrBrlens_median=1.000000,rateIgrBrlens_95%HPD={0.985278,1.014350}],8[&prob=1.00000000e+00,prob_stddev=0.00000000e+00,prob_range={1.00000000e+00,1.00000000e+00},prob(percent)="100",prob+-sd="100+-0",height_mean=5.04599996e-01,height_median=4.88595260e-01,height_95%HPD={2.91928426e-01,7.51087400e-01},age_mean=1.52357881e+02,age_median=1.52284369e+02,age_95%HPD={1.49999976e+02,1.54706623e+02}]:1.803601e+01[&length_mean=6.50544957e-02,length_median=5.91998900e-02,length_95%HPD={1.31297600e-02,1.31792000e-01},effectivebrlenIgrBrlens_mean=0.065534,effectivebrlenIgrBrlens_median=0.059490,effectivebrlenIgrBrlens_95%HPD={0.013832,0.131603},rateIgrBrlens_mean=1.056993,rateIgrBrlens_median=1.000172,rateIgrBrlens_95%HPD={0.985423,1.014949}])[&prob=9.33206298e-01,prob_stddev=3.96741616e-04,prob_range={9.32856302e-01,9.33756292e-01},prob(percent)="93",prob+-sd="93+-0",height_mean=5.64771251e-01,height_median=5.48545460e-01,height_95%HPD={3.31942589e-01,8.27938660e-01},age_mean=1.71839606e+02,age_median=1.70320374e+02,age_95%HPD={1.56443448e+02,1.91375226e+02}]:3.769656e+01[&length_mean=1.18718244e-01,length_median=1.06923900e-01,length_95%HPD={1.70797300e-04,2.51062500e-01},effectivebrlenIgrBrlens_mean=0.120068,effectivebrlenIgrBrlens_median=0.107462,effectivebrlenIgrBrlens_95%HPD={0.000002,0.255525},rateIgrBrlens_mean=1.022771,rateIgrBrlens_median=1.000053,rateIgrBrlens_95%HPD={0.987815,1.012571}])[&prob=8.94553949e-01,prob_stddev=7.48854397e-03,prob_range={8.84556838e-01,9.02689970e-01},prob(percent)="89",prob+-sd="89+-1",height_mean=6.96758901e-01,height_median=6.78623190e-01,height_95%HPD={4.17942630e-01,1.01111725e+00},age_mean=2.09533403e+02,age_median=2.08016938e+02,age_95%HPD={1.78752589e+02,2.43775106e+02}]:4.952757e+01[&length_mean=1.66863128e-01,length_median=1.59183100e-01,length_95%HPD={2.86509200e-02,3.15819500e-01},effectivebrlenIgrBrlens_mean=0.166652,effectivebrlenIgrBrlens_median=0.159000,effectivebrlenIgrBrlens_95%HPD={0.028846,0.315797},rateIgrBrlens_mean=0.999526,rateIgrBrlens_median=1.000025,rateIgrBrlens_95%HPD={0.990601,1.009516}])[&prob=7.03331074e-01,prob_stddev=3.66719266e-03,prob_range={6.97981134e-01,7.06147709e-01},prob(percent)="70",prob+-sd="70+-0",height_mean=8.46143117e-01,height_median=8.21107320e-01,height_95%HPD={5.08925900e-01,1.23900318e+00},age_mean=2.59585084e+02,age_median=2.57544511e+02,age_95%HPD={2.43500890e+02,2.79483660e+02}]:3.453929e+01[&length_mean=8.67944860e-02,length_median=8.12897300e-02,length_95%HPD={8.07982800e-03,1.73258400e-01},effectivebrlenIgrBrlens_mean=0.087712,effectivebrlenIgrBrlens_median=0.081717,effectivebrlenIgrBrlens_95%HPD={0.008032,0.176143},rateIgrBrlens_mean=1.023284,rateIgrBrlens_median=1.000096,rateIgrBrlens_95%HPD={0.985931,1.013828}])[&prob=6.57462139e-01,prob_stddev=5.60016099e-03,prob_range={6.51548316e-01,6.62470417e-01},prob(percent)="66",prob+-sd="66+-1",height_mean=9.40467016e-01,height_median=9.16621202e-01,height_95%HPD={5.80131955e-01,1.33981637e+00},age_mean=2.93995467e+02,age_median=2.92083800e+02,age_95%HPD={2.67602910e+02,3.23715417e+02}]:2.725845e+01[&length_mean=8.64260339e-02,length_median=8.26260800e-02,length_95%HPD={3.39246800e-04,1.68116400e-01},effectivebrlenIgrBrlens_mean=0.086411,effectivebrlenIgrBrlens_median=0.082623,effectivebrlenIgrBrlens_95%HPD={0.000000,0.167824},rateIgrBrlens_mean=0.999631,rateIgrBrlens_median=0.999985,rateIgrBrlens_95%HPD={0.985997,1.014600}],(10[&prob=1.00000000e+00,prob_stddev=0.00000000e+00,prob_range={1.00000000e+00,1.00000000e+00},prob(percent)="100",prob+-sd="100+-0",height_mean=6.78723372e-01,height_median=6.57183370e-01,height_95%HPD={3.91004571e-01,1.00894938e+00},age_mean=2.04927219e+02,age_median=2.04938210e+02,age_95%HPD={2.01602918e+02,2.08437742e+02}]:8.188948e+01[&length_mean=2.34656074e-01,length_median=2.41087900e-01,length_95%HPD={7.29861200e-02,3.70821400e-01},effectivebrlenIgrBrlens_mean=0.234835,effectivebrlenIgrBrlens_median=0.241213,effectivebrlenIgrBrlens_95%HPD={0.071568,0.369275},rateIgrBrlens_mean=1.015523,rateIgrBrlens_median=0.999997,rateIgrBrlens_95%HPD={0.992516,1.007428}],((11[&prob=1.00000000e+00,prob_stddev=0.00000000e+00,prob_range={1.00000000e+00,1.00000000e+00},prob(percent)="100",prob+-sd="100+-0",height_mean=6.78865909e-01,height_median=6.57248730e-01,height_95%HPD={3.94208870e-01,1.01222843e+00},age_mean=2.04974371e+02,age_median=2.05010381e+02,age_95%HPD={2.01679832e+02,2.08499829e+02}]:3.827160e+01[&length_mean=1.20901677e-01,length_median=1.18261600e-01,length_95%HPD={2.51165200e-02,2.17264600e-01},effectivebrlenIgrBrlens_mean=0.120630,effectivebrlenIgrBrlens_median=0.118105,effectivebrlenIgrBrlens_95%HPD={0.022267,0.215644},rateIgrBrlens_mean=0.999319,rateIgrBrlens_median=0.999983,rateIgrBrlens_95%HPD={0.990130,1.010241}],(((12[&prob=1.00000000e+00,prob_stddev=0.00000000e+00,prob_range={1.00000000e+00,1.00000000e+00},prob(percent)="100",prob+-sd="100+-0",height_mean=6.66208232e-01,height_median=6.44606926e-01,height_95%HPD={3.81535526e-01,9.93923903e-01},age_mean=2.01079177e+02,age_median=2.01542346e+02,age_95%HPD={1.92834761e+02,2.08499705e+02}]:1.185039e+01[&length_mean=4.60883407e-02,length_median=4.39246000e-02,length_95%HPD={1.07736200e-02,8.52851600e-02},effectivebrlenIgrBrlens_mean=0.045911,effectivebrlenIgrBrlens_median=0.043826,effectivebrlenIgrBrlens_95%HPD={0.010745,0.085094},rateIgrBrlens_mean=0.998581,rateIgrBrlens_median=0.999973,rateIgrBrlens_95%HPD={0.983328,1.017329}],13[&prob=1.00000000e+00,prob_stddev=0.00000000e+00,prob_range={1.00000000e+00,1.00000000e+00},prob(percent)="100",prob+-sd="100+-0",height_mean=6.77625988e-01,height_median=6.56046910e-01,height_95%HPD={3.91946810e-01,1.00845669e+00},age_mean=2.04611570e+02,age_median=2.04475630e+02,age_95%HPD={2.01300625e+02,2.08030942e+02}]:8.917110e+00[&length_mean=2.91121044e-02,length_median=2.67394600e-02,length_95%HPD={0.00000000e+00,5.99890000e-02},effectivebrlenIgrBrlens_mean=0.029030,effectivebrlenIgrBrlens_median=0.026705,effectivebrlenIgrBrlens_95%HPD={0.000000,0.059784},rateIgrBrlens_mean=0.999974,rateIgrBrlens_median=0.999978,rateIgrBrlens_95%HPD={0.978373,1.021116}])[&prob=4.21853646e-01,prob_stddev=2.11358858e-03,prob_range={4.19606449e-01,4.24250842e-01},prob(percent)="42",prob+-sd="42+-0",height_mean=7.01632744e-01,height_median=6.81445970e-01,height_95%HPD={4.19901712e-01,1.02942016e+00},age_mean=2.14002505e+02,age_median=2.13392740e+02,age_95%HPD={2.05210904e+02,2.24035530e+02}]:4.905810e+00[&length_mean=2.67480552e-02,length_median=2.28259500e-02,length_95%HPD={2.81088600e-06,6.39968700e-02},effectivebrlenIgrBrlens_mean=0.026702,effectivebrlenIgrBrlens_median=0.022790,effectivebrlenIgrBrlens_95%HPD={0.000000,0.063862},rateIgrBrlens_mean=1.000722,rateIgrBrlens_median=0.999888,rateIgrBrlens_95%HPD={0.967028,1.030897}],(15[&prob=1.00000000e+00,prob_stddev=0.00000000e+00,prob_range={1.00000000e+00,1.00000000e+00},prob(percent)="100",prob+-sd="100+-0",height_mean=6.63304263e-01,height_median=6.42185639e-01,height_95%HPD={3.80816572e-01,9.84383115e-01},age_mean=2.00274239e+02,age_median=2.00261254e+02,age_95%HPD={1.99302872e+02,2.01193788e+02}]:7.911288e+00[&length_mean=3.21257548e-02,length_median=2.70064400e-02,length_95%HPD={0.00000000e+00,7.79663700e-02},effectivebrlenIgrBrlens_mean=0.032095,effectivebrlenIgrBrlens_median=0.026987,effectivebrlenIgrBrlens_95%HPD={0.000000,0.077900},rateIgrBrlens_mean=1.001289,rateIgrBrlens_median=1.000000,rateIgrBrlens_95%HPD={0.976843,1.023005}],(16[&prob=1.00000000e+00,prob_stddev=0.00000000e+00,prob_range={1.00000000e+00,1.00000000e+00},prob(percent)="100",prob+-sd="100+-0",height_mean=6.63440902e-01,height_median=6.42364550e-01,height_95%HPD={3.81053594e-01,9.84844213e-01},age_mean=2.00313549e+02,age_median=2.00320401e+02,age_95%HPD={1.99403910e+02,2.01299530e+02}]:3.339684e+00[&length_mean=2.35179256e-02,length_median=1.90127000e-02,length_95%HPD={0.00000000e+00,6.00180700e-02},effectivebrlenIgrBrlens_mean=0.023453,effectivebrlenIgrBrlens_median=0.018972,effectivebrlenIgrBrlens_95%HPD={0.000000,0.059871},rateIgrBrlens_mean=0.998552,rateIgrBrlens_median=1.000000,rateIgrBrlens_95%HPD={0.975204,1.024541}],17[&prob=1.00000000e+00,prob_stddev=0.00000000e+00,prob_range={1.00000000e+00,1.00000000e+00},prob(percent)="100",prob+-sd="100+-0",height_mean=6.46215606e-01,height_median=6.25266871e-01,height_95%HPD={3.70896492e-01,9.65904470e-01},age_mean=1.95035594e+02,age_median=1.96179769e+02,age_95%HPD={1.85468021e+02,2.01299957e+02}]:7.480316e+00[&length_mean=3.66034897e-02,length_median=3.18727900e-02,length_95%HPD={0.00000000e+00,8.27400500e-02},effectivebrlenIgrBrlens_mean=0.036447,effectivebrlenIgrBrlens_median=0.031739,effectivebrlenIgrBrlens_95%HPD={0.000000,0.082652},rateIgrBrlens_mean=0.995534,rateIgrBrlens_median=0.999966,rateIgrBrlens_95%HPD={0.977379,1.021943}])[&prob=4.26875812e-01,prob_stddev=2.22583109e-03,prob_range={4.24873057e-01,4.29650782e-01},prob(percent)="43",prob+-sd="43+-0",height_mean=6.73254104e-01,height_median=6.52479607e-01,height_95%HPD={3.92031331e-01,9.95139500e-01},age_mean=2.04533826e+02,age_median=2.03660085e+02,age_95%HPD={1.99306430e+02,2.11638095e+02}]:4.512456e+00[&length_mean=2.40859287e-02,length_median=2.03476200e-02,length_95%HPD={1.11488900e-06,5.88632300e-02},effectivebrlenIgrBrlens_mean=0.024034,effectivebrlenIgrBrlens_median=0.020324,effectivebrlenIgrBrlens_95%HPD={0.000000,0.058750},rateIgrBrlens_mean=1.003016,rateIgrBrlens_median=0.999844,rateIgrBrlens_95%HPD={0.963151,1.037672}])[&prob=4.71286430e-01,prob_stddev=1.17613448e-03,prob_range={4.70672548e-01,4.73050299e-01},prob(percent)="47",prob+-sd="47+-0",height_mean=6.91613418e-01,height_median=6.70984290e-01,height_95%HPD={4.07217750e-01,1.01909151e+00},age_mean=2.09078411e+02,age_median=2.08172542e+02,age_95%HPD={2.00840827e+02,2.19064539e+02}]:1.012601e+01[&length_mean=3.49990918e-02,length_median=3.09113100e-02,length_95%HPD={1.03322400e-05,7.96492800e-02},effectivebrlenIgrBrlens_mean=0.035046,effectivebrlenIgrBrlens_median=0.030973,effectivebrlenIgrBrlens_95%HPD={0.000000,0.079749},rateIgrBrlens_mean=1.008898,rateIgrBrlens_median=0.999952,rateIgrBrlens_95%HPD={0.971771,1.027187}])[&prob=3.15196498e-01,prob_stddev=4.17975015e-03,prob_range={3.10896546e-01,3.19063122e-01},prob(percent)="32",prob+-sd="32+-0",height_mean=7.36150680e-01,height_median=7.15370410e-01,height_95%HPD={4.39475740e-01,1.07713882e+00},age_mean=2.18978672e+02,age_median=2.18298551e+02,age_95%HPD={2.09296181e+02,2.29995593e+02}]:7.131263e+00[&length_mean=2.36485711e-02,length_median=2.05025100e-02,length_95%HPD={7.61517300e-06,5.53013200e-02},effectivebrlenIgrBrlens_mean=0.023621,effectivebrlenIgrBrlens_median=0.020475,effectivebrlenIgrBrlens_95%HPD={0.000000,0.055251},rateIgrBrlens_mean=1.002098,rateIgrBrlens_median=0.999979,rateIgrBrlens_95%HPD={0.966856,1.031707}],14[&prob=1.00000000e+00,prob_stddev=0.00000000e+00,prob_range={1.00000000e+00,1.00000000e+00},prob(percent)="100",prob+-sd="100+-0",height_mean=6.98179038e-01,height_median=6.75957324e-01,height_95%HPD={4.04765750e-01,1.04202881e+00},age_mean=2.10828891e+02,age_median=2.10911708e+02,age_95%HPD={2.02315775e+02,2.19991240e+02}]:1.451810e+01[&length_mean=3.13112921e-02,length_median=2.82605500e-02,length_95%HPD={0.00000000e+00,6.73113700e-02},effectivebrlenIgrBrlens_mean=0.031233,effectivebrlenIgrBrlens_median=0.028210,effectivebrlenIgrBrlens_95%HPD={0.000000,0.067167},rateIgrBrlens_mean=0.998740,rateIgrBrlens_median=1.000000,rateIgrBrlens_95%HPD={0.980245,1.020535}])[&prob=8.34521283e-01,prob_stddev=3.37087876e-03,prob_range={8.31401873e-01,8.39312897e-01},prob(percent)="83",prob+-sd="83+-0",height_mean=7.33895995e-01,height_median=7.12919276e-01,height_95%HPD={4.43954720e-01,1.06546762e+00},age_mean=2.26396946e+02,age_median=2.25429813e+02,age_95%HPD={2.13650310e+02,2.41362258e+02}]:1.785217e+01[&length_mean=7.03440315e-02,length_median=6.61620700e-02,length_95%HPD={8.26483200e-04,1.41077100e-01},effectivebrlenIgrBrlens_mean=0.070306,effectivebrlenIgrBrlens_median=0.066159,effectivebrlenIgrBrlens_95%HPD={0.000000,0.140344},rateIgrBrlens_mean=0.999206,rateIgrBrlens_median=1.000021,rateIgrBrlens_95%HPD={0.984447,1.016525}])[&prob=4.91700092e-01,prob_stddev=9.11548253e-03,prob_range={4.80905768e-01,5.02261086e-01},prob(percent)="49",prob+-sd="49+-1",height_mean=7.65099456e-01,height_median=7.44792100e-01,height_95%HPD={4.82606937e-01,1.09331838e+00},age_mean=2.44821941e+02,age_median=2.43281982e+02,age_95%HPD={2.22415133e+02,2.69778017e+02}]:1.736069e+01[&length_mean=5.78327108e-02,length_median=5.42890800e-02,length_95%HPD={2.85425200e-05,1.19847600e-01},effectivebrlenIgrBrlens_mean=0.057817,effectivebrlenIgrBrlens_median=0.054264,effectivebrlenIgrBrlens_95%HPD={0.000000,0.119848},rateIgrBrlens_mean=0.999518,rateIgrBrlens_median=0.999981,rateIgrBrlens_95%HPD={0.980223,1.018299}],((((18[&prob=1.00000000e+00,prob_stddev=0.00000000e+00,prob_range={1.00000000e+00,1.00000000e+00},prob(percent)="100",prob+-sd="100+-0",height_mean=5.05150298e-01,height_median=4.89087271e-01,height_95%HPD={2.88544971e-01,7.48320620e-01},age_mean=1.52520570e+02,age_median=1.52528176e+02,age_95%HPD={1.50244965e+02,1.54984420e+02}]:8.950114e+00[&length_mean=3.77696386e-02,length_median=2.98463700e-02,length_95%HPD={0.00000000e+00,9.53018800e-02},effectivebrlenIgrBrlens_mean=0.037723,effectivebrlenIgrBrlens_median=0.029817,effectivebrlenIgrBrlens_95%HPD={0.000000,0.095188},rateIgrBrlens_mean=1.003369,rateIgrBrlens_median=0.999976,rateIgrBrlens_95%HPD={0.979596,1.020534}],19[&prob=1.00000000e+00,prob_stddev=0.00000000e+00,prob_range={1.00000000e+00,1.00000000e+00},prob(percent)="100",prob+-sd="100+-0",height_mean=5.05238115e-01,height_median=4.89122849e-01,height_95%HPD={2.87920560e-01,7.47888260e-01},age_mean=1.52548635e+02,age_median=1.52574164e+02,age_95%HPD={1.50271231e+02,1.54999550e+02}]:8.904126e+00[&length_mean=3.66455972e-02,length_median=2.96728700e-02,length_95%HPD={0.00000000e+00,9.03894800e-02},effectivebrlenIgrBrlens_mean=0.036596,effectivebrlenIgrBrlens_median=0.029632,effectivebrlenIgrBrlens_95%HPD={0.000000,0.090256},rateIgrBrlens_mean=1.002712,rateIgrBrlens_median=0.999928,rateIgrBrlens_95%HPD={0.979129,1.020396}])[&prob=9.45272830e-01,prob_stddev=2.19787019e-03,prob_range={9.43200631e-01,9.48133910e-01},prob(percent)="95",prob+-sd="95+-0",height_mean=5.37821887e-01,height_median=5.22066670e-01,height_95%HPD={3.11267551e-01,7.87789180e-01},age_mean=1.63381195e+02,age_median=1.61478290e+02,age_95%HPD={1.52446151e+02,1.79396456e+02}]:3.864499e+01[&length_mean=1.20514670e-01,length_median=1.17791400e-01,length_95%HPD={2.03218800e-02,2.21148700e-01},effectivebrlenIgrBrlens_mean=0.120417,effectivebrlenIgrBrlens_median=0.117717,effectivebrlenIgrBrlens_95%HPD={0.020591,0.221264},rateIgrBrlens_mean=1.001596,rateIgrBrlens_median=0.999944,rateIgrBrlens_95%HPD={0.988894,1.011397}],(((20[&prob=1.00000000e+00,prob_stddev=0.00000000e+00,prob_range={1.00000000e+00,1.00000000e+00},prob(percent)="100",prob+-sd="100+-0",height_mean=5.08541640e-01,height_median=4.92333416e-01,height_95%HPD={2.92660010e-01,7.55216750e-01},age_mean=1.53547341e+02,age_median=1.53548274e+02,age_95%HPD={1.52157188e+02,1.54907314e+02}]:3.752657e+00[&length_mean=2.13087293e-02,length_median=1.77555600e-02,length_95%HPD={0.00000000e+00,5.23627300e-02},effectivebrlenIgrBrlens_mean=0.021245,effectivebrlenIgrBrlens_median=0.017711,effectivebrlenIgrBrlens_95%HPD={0.000000,0.052229},rateIgrBrlens_mean=0.998080,rateIgrBrlens_median=1.000000,rateIgrBrlens_95%HPD={0.974247,1.024593}],22[&prob=1.00000000e+00,prob_stddev=0.00000000e+00,prob_range={1.00000000e+00,1.00000000e+00},prob(percent)="100",prob+-sd="100+-0",height_mean=5.05586208e-01,height_median=4.89589690e-01,height_95%HPD={2.89230452e-01,7.49641938e-01},age_mean=1.52648504e+02,age_median=1.52718782e+02,age_95%HPD={1.50311307e+02,1.54999928e+02}]:4.582149e+00[&length_mean=2.40448732e-02,length_median=1.83524000e-02,length_95%HPD={0.00000000e+00,6.54133200e-02},effectivebrlenIgrBrlens_mean=0.023968,effectivebrlenIgrBrlens_median=0.018297,effectivebrlenIgrBrlens_95%HPD={0.000000,0.065304},rateIgrBrlens_mean=0.996791,rateIgrBrlens_median=1.000000,rateIgrBrlens_95%HPD={0.973873,1.025371}])[&prob=4.14703726e-01,prob_stddev=2.90094497e-03,prob_range={4.10662104e-01,4.16950923e-01},prob(percent)="41",prob+-sd="41+-0",height_mean=5.17318941e-01,height_median=5.01329985e-01,height_95%HPD={3.03976866e-01,7.62889480e-01},age_mean=1.58188875e+02,age_median=1.57300931e+02,age_95%HPD={1.52578224e+02,1.65870636e+02}]:5.832567e+00[&length_mean=2.24572013e-02,length_median=1.76405300e-02,length_95%HPD={3.15387100e-07,5.93987400e-02},effectivebrlenIgrBrlens_mean=0.022339,effectivebrlenIgrBrlens_median=0.017562,effectivebrlenIgrBrlens_95%HPD={0.000000,0.059098},rateIgrBrlens_mean=0.997434,rateIgrBrlens_median=0.999905,rateIgrBrlens_95%HPD={0.958958,1.040358}],21[&prob=1.00000000e+00,prob_stddev=0.00000000e+00,prob_range={1.00000000e+00,1.00000000e+00},prob(percent)="100",prob+-sd="100+-0",height_mean=5.00261258e-01,height_median=4.84289286e-01,height_95%HPD={2.87789750e-01,7.42871965e-01},age_mean=1.51045873e+02,age_median=1.51044144e+02,age_95%HPD={1.50000710e+02,1.51993936e+02}]:1.208935e+01[&length_mean=3.37031090e-02,length_median=2.95202000e-02,length_95%HPD={1.58632900e-03,7.44531200e-02},effectivebrlenIgrBrlens_mean=0.033728,effectivebrlenIgrBrlens_median=0.029545,effectivebrlenIgrBrlens_95%HPD={0.000000,0.073015},rateIgrBrlens_mean=1.007675,rateIgrBrlens_median=1.000000,rateIgrBrlens_95%HPD={0.978810,1.021617}])[&prob=9.09476006e-01,prob_stddev=2.32043917e-03,prob_range={9.06545483e-01,9.12056533e-01},prob(percent)="91",prob+-sd="91+-0",height_mean=5.39267522e-01,height_median=5.23800681e-01,height_95%HPD={3.18107656e-01,7.88978300e-01},age_mean=1.64462514e+02,age_median=1.63133498e+02,age_95%HPD={1.54359439e+02,1.77816180e+02}]:2.573255e+01[&length_mean=8.50267146e-02,length_median=8.08797900e-02,length_95%HPD={1.17993400e-02,1.63479500e-01},effectivebrlenIgrBrlens_mean=0.084931,effectivebrlenIgrBrlens_median=0.080826,effectivebrlenIgrBrlens_95%HPD={0.012179,0.163613},rateIgrBrlens_mean=1.000927,rateIgrBrlens_median=1.000000,rateIgrBrlens_95%HPD={0.986489,1.013214}],(27[&prob=1.00000000e+00,prob_stddev=0.00000000e+00,prob_range={1.00000000e+00,1.00000000e+00},prob(percent)="100",prob+-sd="100+-0",height_mean=5.04236974e-01,height_median=4.88240200e-01,height_95%HPD={2.91620610e-01,7.50145260e-01},age_mean=1.52255713e+02,age_median=1.52132852e+02,age_95%HPD={1.50000023e+02,1.54660052e+02}]:6.694347e+00[&length_mean=2.62274348e-02,length_median=2.14308800e-02,length_95%HPD={0.00000000e+00,6.38123400e-02},effectivebrlenIgrBrlens_mean=0.026224,effectivebrlenIgrBrlens_median=0.021440,effectivebrlenIgrBrlens_95%HPD={0.000000,0.063731},rateIgrBrlens_mean=1.010748,rateIgrBrlens_median=1.000050,rateIgrBrlens_95%HPD={0.975234,1.024718}],28[&prob=1.00000000e+00,prob_stddev=0.00000000e+00,prob_range={1.00000000e+00,1.00000000e+00},prob(percent)="100",prob+-sd="100+-0",height_mean=5.00442324e-01,height_median=4.84482053e-01,height_95%HPD={2.87103879e-01,7.42471420e-01},age_mean=1.51098207e+02,age_median=1.51121866e+02,age_95%HPD={1.50120319e+02,1.52099995e+02}]:7.705333e+00[&length_mean=2.92931219e-02,length_median=2.50716000e-02,length_95%HPD={0.00000000e+00,6.64476400e-02},effectivebrlenIgrBrlens_mean=0.029155,effectivebrlenIgrBrlens_median=0.024986,effectivebrlenIgrBrlens_95%HPD={0.000000,0.066188},rateIgrBrlens_mean=0.998321,rateIgrBrlens_median=0.999908,rateIgrBrlens_95%HPD={0.977206,1.021693}])[&prob=9.50092221e-01,prob_stddev=2.10654822e-03,prob_range={9.47456139e-01,9.52411640e-01},prob(percent)="95",prob+-sd="95+-0",height_mean=5.27344357e-01,height_median=5.11515862e-01,height_95%HPD={3.09056099e-01,7.77080570e-01},age_mean=1.60155156e+02,age_median=1.58827199e+02,age_95%HPD={1.51485506e+02,1.72149496e+02}]:3.003884e+01[&length_mean=9.04413743e-02,length_median=8.75860300e-02,length_95%HPD={1.16257300e-02,1.67616800e-01},effectivebrlenIgrBrlens_mean=0.090394,effectivebrlenIgrBrlens_median=0.087551,effectivebrlenIgrBrlens_95%HPD={0.012825,0.168791},rateIgrBrlens_mean=1.001611,rateIgrBrlens_median=1.000006,rateIgrBrlens_95%HPD={0.986869,1.013053}])[&prob=4.89322341e-01,prob_stddev=7.16718993e-03,prob_range={4.84250175e-01,4.99838891e-01},prob(percent)="49",prob+-sd="49+-1",height_mean=5.98346707e-01,height_median=5.85002959e-01,height_95%HPD={3.78319250e-01,8.43781830e-01},age_mean=1.90276071e+02,age_median=1.88866044e+02,age_95%HPD={1.69496128e+02,2.13942987e+02}]:1.125724e+01[&length_mean=6.38336262e-02,length_median=5.86511200e-02,length_95%HPD={9.56245900e-06,1.37661100e-01},effectivebrlenIgrBrlens_mean=0.063544,effectivebrlenIgrBrlens_median=0.058390,effectivebrlenIgrBrlens_95%HPD={0.000000,0.137193},rateIgrBrlens_mean=0.997545,rateIgrBrlens_median=0.999897,rateIgrBrlens_95%HPD={0.980107,1.020736}])[&prob=3.38901790e-01,prob_stddev=2.78993485e-03,prob_range={3.35807380e-01,3.42485083e-01},prob(percent)="34",prob+-sd="34+-0",height_mean=6.44134962e-01,height_median=6.30938775e-01,height_95%HPD={4.11541150e-01,8.92946770e-01},age_mean=2.01223617e+02,age_median=2.00123281e+02,age_95%HPD={1.77662402e+02,2.26064326e+02}]:1.896628e+01[&length_mean=5.87001178e-02,length_median=5.37432500e-02,length_95%HPD={5.09107300e-06,1.28142400e-01},effectivebrlenIgrBrlens_mean=0.058347,effectivebrlenIgrBrlens_median=0.053433,effectivebrlenIgrBrlens_95%HPD={0.000000,0.127661},rateIgrBrlens_mean=0.995393,rateIgrBrlens_median=0.999956,rateIgrBrlens_95%HPD={0.978398,1.021650}],((23[&prob=1.00000000e+00,prob_stddev=0.00000000e+00,prob_range={1.00000000e+00,1.00000000e+00},prob(percent)="100",prob+-sd="100+-0",height_mean=3.57952561e-01,height_median=3.46198715e-01,height_95%HPD={2.04058663e-01,5.34524500e-01},age_mean=1.08042694e+02,age_median=1.08634529e+02,age_95%HPD={1.01661333e+02,1.12999968e+02}]:6.138185e+01[&length_mean=2.01054617e-01,length_median=1.97639000e-01,length_95%HPD={9.92072600e-02,3.31304100e-01},effectivebrlenIgrBrlens_mean=0.200109,effectivebrlenIgrBrlens_median=0.197041,effectivebrlenIgrBrlens_95%HPD={0.095832,0.331476},rateIgrBrlens_mean=0.996484,rateIgrBrlens_median=1.000007,rateIgrBrlens_95%HPD={0.992139,1.007655}],(25[&prob=1.00000000e+00,prob_stddev=0.00000000e+00,prob_range={1.00000000e+00,1.00000000e+00},prob(percent)="100",prob+-sd="100+-0",height_mean=5.00288008e-01,height_median=4.84361550e-01,height_95%HPD={2.88320510e-01,7.43569050e-01},age_mean=1.51052853e+02,age_median=1.51054247e+02,age_95%HPD={1.50079323e+02,1.52073687e+02}]:1.301447e+01[&length_mean=4.16514924e-02,length_median=3.97242100e-02,length_95%HPD={5.74071100e-03,7.93445800e-02},effectivebrlenIgrBrlens_mean=0.041558,effectivebrlenIgrBrlens_median=0.039669,effectivebrlenIgrBrlens_95%HPD={0.005792,0.079434},rateIgrBrlens_mean=0.999287,rateIgrBrlens_median=0.999954,rateIgrBrlens_95%HPD={0.983939,1.016930}],26[&prob=1.00000000e+00,prob_stddev=0.00000000e+00,prob_range={1.00000000e+00,1.00000000e+00},prob(percent)="100",prob+-sd="100+-0",height_mean=5.04627010e-01,height_median=4.88481221e-01,height_95%HPD={2.90779480e-01,7.50219060e-01},age_mean=1.52362365e+02,age_median=1.52296915e+02,age_95%HPD={1.50000196e+02,1.54702552e+02}]:1.177180e+01[&length_mean=3.98793352e-02,length_median=3.74481400e-02,length_95%HPD={8.37793800e-03,7.57533800e-02},effectivebrlenIgrBrlens_mean=0.039919,effectivebrlenIgrBrlens_median=0.037477,effectivebrlenIgrBrlens_95%HPD={0.008713,0.076056},rateIgrBrlens_mean=1.010892,rateIgrBrlens_median=1.000069,rateIgrBrlens_95%HPD={0.981560,1.017689}])[&prob=6.98281130e-01,prob_stddev=3.93687657e-03,prob_range={6.93714514e-01,7.03203298e-01},prob(percent)="70",prob+-sd="70+-0",height_mean=5.33859779e-01,height_median=5.17131510e-01,height_95%HPD={3.18913868e-01,7.89061950e-01},age_mean=1.64875240e+02,age_median=1.64068714e+02,age_95%HPD={1.55534284e+02,1.75902377e+02}]:5.947665e+00[&length_mean=4.78782331e-02,length_median=4.41077400e-02,length_95%HPD={1.09186400e-05,1.02716400e-01},effectivebrlenIgrBrlens_mean=0.048064,effectivebrlenIgrBrlens_median=0.044253,effectivebrlenIgrBrlens_95%HPD={0.000000,0.103142},rateIgrBrlens_mean=1.009422,rateIgrBrlens_median=1.000022,rateIgrBrlens_95%HPD={0.977148,1.022761}])[&prob=6.87184031e-01,prob_stddev=4.66093572e-03,prob_range={6.83192409e-01,6.93781180e-01},prob(percent)="69",prob+-sd="69+-0",height_mean=5.67964932e-01,height_median=5.52609672e-01,height_95%HPD={3.40229910e-01,8.21174640e-01},age_mean=1.71042985e+02,age_median=1.70016379e+02,age_95%HPD={1.57902499e+02,1.86710668e+02}]:1.793117e+01[&length_mean=5.70155195e-02,length_median=5.49911700e-02,length_95%HPD={1.66569700e-04,1.11063100e-01},effectivebrlenIgrBrlens_mean=0.057014,effectivebrlenIgrBrlens_median=0.054990,effectivebrlenIgrBrlens_95%HPD={0.000000,0.111075},rateIgrBrlens_mean=1.000629,rateIgrBrlens_median=0.999994,rateIgrBrlens_95%HPD={0.981704,1.018718}],24[&prob=1.00000000e+00,prob_stddev=0.00000000e+00,prob_range={1.00000000e+00,1.00000000e+00},prob(percent)="100",prob+-sd="100+-0",height_mean=5.90245635e-01,height_median=5.71775125e-01,height_95%HPD={3.41882105e-01,8.77129750e-01},age_mean=1.78263188e+02,age_median=1.77951900e+02,age_95%HPD={1.74200002e+02,1.82950261e+02}]:9.995645e+00[&length_mean=2.79819886e-02,length_median=2.52965300e-02,length_95%HPD={0.00000000e+00,6.02296700e-02},effectivebrlenIgrBrlens_mean=0.027969,effectivebrlenIgrBrlens_median=0.025291,effectivebrlenIgrBrlens_95%HPD={0.000000,0.060181},rateIgrBrlens_mean=0.999762,rateIgrBrlens_median=1.000000,rateIgrBrlens_95%HPD={0.979092,1.020950}])[&prob=8.67773691e-01,prob_stddev=4.26328563e-03,prob_range={8.62634860e-01,8.71812535e-01},prob(percent)="87",prob+-sd="87+-0",height_mean=6.10942249e-01,height_median=5.93226900e-01,height_95%HPD={3.71911970e-01,8.90306520e-01},age_mean=1.88927052e+02,age_median=1.87947545e+02,age_95%HPD={1.77285512e+02,2.02344269e+02}]:3.114202e+01[&length_mean=9.05550706e-02,length_median=8.68357400e-02,length_95%HPD={1.69579800e-02,1.68801800e-01},effectivebrlenIgrBrlens_mean=0.091177,effectivebrlenIgrBrlens_median=0.087199,effectivebrlenIgrBrlens_95%HPD={0.016772,0.170217},rateIgrBrlens_mean=1.016192,rateIgrBrlens_median=1.000077,rateIgrBrlens_95%HPD={0.987252,1.012874}])[&prob=4.48914457e-01,prob_stddev=3.10500422e-03,prob_range={4.45639493e-01,4.52128310e-01},prob(percent)="45",prob+-sd="45+-0",height_mean=6.96428790e-01,height_median=6.82551190e-01,height_95%HPD={4.50406690e-01,9.57401670e-01},age_mean=2.20196741e+02,age_median=2.19089562e+02,age_95%HPD={1.96721358e+02,2.45150472e+02}]:2.322596e+01[&length_mean=6.87414577e-02,length_median=6.43329000e-02,length_95%HPD={2.15643700e-04,1.39086600e-01},effectivebrlenIgrBrlens_mean=0.068455,effectivebrlenIgrBrlens_median=0.064105,effectivebrlenIgrBrlens_95%HPD={0.000000,0.138838},rateIgrBrlens_mean=0.996526,rateIgrBrlens_median=0.999969,rateIgrBrlens_95%HPD={0.981825,1.017535}],(((29[&prob=1.00000000e+00,prob_stddev=0.00000000e+00,prob_range={1.00000000e+00,1.00000000e+00},prob(percent)="100",prob+-sd="100+-0",height_mean=0.00000000e+00,height_median=0.00000000e+00,height_95%HPD={0.00000000e+00,0.00000000e+00},age_mean=0.00000000e+00,age_median=0.00000000e+00,age_95%HPD={0.00000000e+00,0.00000000e+00}]:9.940707e+01[&length_mean=3.56334564e-01,length_median=3.44517200e-01,length_95%HPD={1.84618700e-01,5.48900900e-01},effectivebrlenIgrBrlens_mean=0.354435,effectivebrlenIgrBrlens_median=0.343332,effectivebrlenIgrBrlens_95%HPD={0.182796,0.551927},rateIgrBrlens_mean=0.995874,rateIgrBrlens_median=0.999953,rateIgrBrlens_95%HPD={0.993989,1.005695}],30[&prob=1.00000000e+00,prob_stddev=0.00000000e+00,prob_range={1.00000000e+00,1.00000000e+00},prob(percent)="100",prob+-sd="100+-0",height_mean=2.56864440e-01,height_median=2.48595940e-01,height_95%HPD={1.46728100e-01,3.84688553e-01},age_mean=7.75777898e+01,age_median=7.79658274e+01,age_95%HPD={7.09098748e+01,8.35999811e+01}]:2.144125e+01[&length_mean=1.66200802e-01,length_median=1.07893400e-01,length_95%HPD={0.00000000e+00,4.62242400e-01},effectivebrlenIgrBrlens_mean=0.165899,effectivebrlenIgrBrlens_median=0.107360,effectivebrlenIgrBrlens_95%HPD={0.000000,0.462184},rateIgrBrlens_mean=0.998380,rateIgrBrlens_median=1.000004,rateIgrBrlens_95%HPD={0.988595,1.012005}])[&prob=6.85375718e-01,prob_stddev=1.50913269e-02,prob_range={6.66981478e-01,7.03825513e-01},prob(percent)="69",prob+-sd="69+-2",height_mean=3.26993529e-01,height_median=3.14667800e-01,height_95%HPD={1.76576100e-01,5.00347900e-01},age_mean=1.05080963e+02,age_median=9.94070746e+01,age_95%HPD={7.21638586e+01,1.52495082e+02}]:9.161602e+01[&length_mean=1.98316856e-01,length_median=1.94818800e-01,length_95%HPD={3.01145100e-02,3.70490800e-01},effectivebrlenIgrBrlens_mean=0.196437,effectivebrlenIgrBrlens_median=0.193218,effectivebrlenIgrBrlens_95%HPD={0.026858,0.364472},rateIgrBrlens_mean=0.994236,rateIgrBrlens_median=0.999968,rateIgrBrlens_95%HPD={0.990814,1.009342}],31[&prob=1.00000000e+00,prob_stddev=0.00000000e+00,prob_range={1.00000000e+00,1.00000000e+00},prob(percent)="100",prob+-sd="100+-0",height_mean=6.17160007e-01,height_median=5.97270240e-01,height_95%HPD={3.53934714e-01,9.17570804e-01},age_mean=1.86313132e+02,age_median=1.86097057e+02,age_95%HPD={1.82700011e+02,1.90250441e+02}]:4.926038e+00[&length_mean=6.87107882e-02,length_median=4.48923100e-02,length_95%HPD={0.00000000e+00,1.96124000e-01},effectivebrlenIgrBrlens_mean=0.068731,effectivebrlenIgrBrlens_median=0.044898,effectivebrlenIgrBrlens_95%HPD={0.000000,0.196186},rateIgrBrlens_mean=1.000261,rateIgrBrlens_median=1.000000,rateIgrBrlens_95%HPD={0.984360,1.016228}])[&prob=3.93006744e-01,prob_stddev=2.84824341e-02,prob_range={3.65351496e-01,4.32861857e-01},prob(percent)="39",prob+-sd="39+-3",height_mean=5.46806438e-01,height_median=5.33932400e-01,height_95%HPD={3.48921300e-01,7.72379300e-01},age_mean=1.92229496e+02,age_median=1.91023095e+02,age_95%HPD={1.82736275e+02,2.03940663e+02}]:3.186023e+01[&length_mean=7.35717396e-02,length_median=6.98986900e-02,length_95%HPD={1.05501700e-02,1.43784100e-01},effectivebrlenIgrBrlens_mean=0.074726,effectivebrlenIgrBrlens_median=0.070543,effectivebrlenIgrBrlens_95%HPD={0.009966,0.146371},rateIgrBrlens_mean=1.033085,rateIgrBrlens_median=1.000098,rateIgrBrlens_95%HPD={0.984415,1.016081}],(32[&prob=1.00000000e+00,prob_stddev=0.00000000e+00,prob_range={1.00000000e+00,1.00000000e+00},prob(percent)="100",prob+-sd="100+-0",height_mean=7.04605671e-01,height_median=6.81765730e-01,height_95%HPD={4.06964612e-01,1.04802507e+00},age_mean=2.12783326e+02,age_median=2.11606505e+02,age_95%HPD={2.08500023e+02,2.21034060e+02}]:4.921147e+00[&length_mean=2.86531918e-02,length_median=1.69519000e-02,length_95%HPD={0.00000000e+00,9.62980400e-02},effectivebrlenIgrBrlens_mean=0.028658,effectivebrlenIgrBrlens_median=0.016949,effectivebrlenIgrBrlens_95%HPD={0.000000,0.096312},rateIgrBrlens_mean=1.000199,rateIgrBrlens_median=1.000000,rateIgrBrlens_95%HPD={0.978928,1.021204}],((33[&prob=1.00000000e+00,prob_stddev=0.00000000e+00,prob_range={1.00000000e+00,1.00000000e+00},prob(percent)="100",prob+-sd="100+-0",height_mean=3.17586032e-01,height_median=3.07562110e-01,height_95%HPD={1.82893723e-01,4.73834850e-01},age_mean=9.59011601e+01,age_median=9.62568793e+01,age_95%HPD={9.06144334e+01,1.00499777e+02}]:3.222859e+01[&length_mean=9.28619416e-02,length_median=8.81673800e-02,length_95%HPD={0.00000000e+00,1.79065700e-01},effectivebrlenIgrBrlens_mean=0.092442,effectivebrlenIgrBrlens_median=0.087822,effectivebrlenIgrBrlens_95%HPD={0.000000,0.178561},rateIgrBrlens_mean=0.996737,rateIgrBrlens_median=0.999924,rateIgrBrlens_95%HPD={0.988353,1.012029}],35[&prob=1.00000000e+00,prob_stddev=0.00000000e+00,prob_range={1.00000000e+00,1.00000000e+00},prob(percent)="100",prob+-sd="100+-0",height_mean=3.88984567e-01,height_median=3.76612230e-01,height_95%HPD={2.24990530e-01,5.82035140e-01},age_mean=1.17460992e+02,age_median=1.17448179e+02,age_95%HPD={1.10000511e+02,1.24247749e+02}]:1.103729e+01[&length_mean=4.73493530e-02,length_median=3.67039800e-02,length_95%HPD={0.00000000e+00,1.26287500e-01},effectivebrlenIgrBrlens_mean=0.047220,effectivebrlenIgrBrlens_median=0.036578,effectivebrlenIgrBrlens_95%HPD={0.000000,0.126140},rateIgrBrlens_mean=0.997892,rateIgrBrlens_median=0.999941,rateIgrBrlens_95%HPD={0.983600,1.016954}])[&prob=5.83721292e-01,prob_stddev=1.73667462e-02,prob_range={5.65927045e-01,6.07515472e-01},prob(percent)="58",prob+-sd="58+-2",height_mean=3.97231804e-01,height_median=3.86721260e-01,height_95%HPD={2.41305200e-01,5.75644699e-01},age_mean=1.30562194e+02,age_median=1.28485465e+02,age_95%HPD={1.12289077e+02,1.53470253e+02}]:3.673026e+01[&length_mean=9.49137593e-02,length_median=9.11834800e-02,length_95%HPD={2.80373500e-05,1.91876800e-01},effectivebrlenIgrBrlens_mean=0.094017,effectivebrlenIgrBrlens_median=0.090329,effectivebrlenIgrBrlens_95%HPD={0.000000,0.190543},rateIgrBrlens_mean=0.993820,rateIgrBrlens_median=0.999851,rateIgrBrlens_95%HPD={0.983009,1.016567}],34[&prob=1.00000000e+00,prob_stddev=0.00000000e+00,prob_range={1.00000000e+00,1.00000000e+00},prob(percent)="100",prob+-sd="100+-0",height_mean=5.12920107e-01,height_median=4.96589630e-01,height_95%HPD={2.93738021e-01,7.60598310e-01},age_mean=1.54870408e+02,age_median=1.54854870e+02,age_95%HPD={1.53001914e+02,1.56603667e+02}]:1.036086e+01[&length_mean=3.93167491e-02,length_median=2.80338000e-02,length_95%HPD={0.00000000e+00,1.14504900e-01},effectivebrlenIgrBrlens_mean=0.039262,effectivebrlenIgrBrlens_median=0.027987,effectivebrlenIgrBrlens_95%HPD={0.000000,0.114371},rateIgrBrlens_mean=0.998898,rateIgrBrlens_median=1.000000,rateIgrBrlens_95%HPD={0.981816,1.018283}])[&prob=4.74153065e-01,prob_stddev=2.75716741e-02,prob_range={4.46595038e-01,5.12405418e-01},prob(percent)="47",prob+-sd="47+-3",height_mean=4.87794312e-01,height_median=4.76307430e-01,height_95%HPD={3.04623920e-01,6.92771490e-01},age_mean=1.68057203e+02,age_median=1.65215728e+02,age_95%HPD={1.53001772e+02,1.90427156e+02}]:5.131192e+01[&length_mean=1.30591756e-01,length_median=1.31566000e-01,length_95%HPD={2.43654700e-02,2.26562100e-01},effectivebrlenIgrBrlens_mean=0.129306,effectivebrlenIgrBrlens_median=0.130653,effectivebrlenIgrBrlens_95%HPD={0.021803,0.222537},rateIgrBrlens_mean=0.993020,rateIgrBrlens_median=0.999865,rateIgrBrlens_95%HPD={0.988737,1.011741}])[&prob=3.05557716e-01,prob_stddev=1.87634669e-02,prob_range={2.89619004e-01,3.32662970e-01},prob(percent)="31",prob+-sd="31+-2",height_mean=6.17722745e-01,height_median=6.04936240e-01,height_95%HPD={4.01289831e-01,8.62789600e-01},age_mean=2.17617471e+02,age_median=2.16527652e+02,age_95%HPD={2.08701766e+02,2.28686808e+02}]:6.355670e+00[&length_mean=5.28542291e-02,length_median=4.80138200e-02,length_95%HPD={6.74557700e-05,1.16772100e-01},effectivebrlenIgrBrlens_mean=0.053299,effectivebrlenIgrBrlens_median=0.048234,effectivebrlenIgrBrlens_95%HPD={0.000000,0.117739},rateIgrBrlens_mean=1.024236,rateIgrBrlens_median=1.000185,rateIgrBrlens_95%HPD={0.978385,1.022126}])[&prob=3.64729281e-01,prob_stddev=1.28320283e-02,prob_range={3.51507205e-01,3.82284641e-01},prob(percent)="36",prob+-sd="36+-1",height_mean=6.74779508e-01,height_median=6.57392090e-01,height_95%HPD={4.17200159e-01,9.61517380e-01},age_mean=2.24323449e+02,age_median=2.22883322e+02,age_95%HPD={2.09111035e+02,2.41549407e+02}]:1.943220e+01[&length_mean=6.21092257e-02,length_median=5.72677700e-02,length_95%HPD={6.92473600e-05,1.26583200e-01},effectivebrlenIgrBrlens_mean=0.064839,effectivebrlenIgrBrlens_median=0.058294,effectivebrlenIgrBrlens_95%HPD={0.000000,0.135442},rateIgrBrlens_mean=1.148241,rateIgrBrlens_median=1.000201,rateIgrBrlens_95%HPD={0.981428,1.017909}])[&prob=6.61378762e-01,prob_stddev=1.17956636e-02,prob_range={6.52826080e-01,6.78825791e-01},prob(percent)="66",prob+-sd="66+-1",height_mean=7.57060516e-01,height_median=7.36880608e-01,height_95%HPD={4.80986603e-01,1.07393481e+00},age_mean=2.43478799e+02,age_median=2.42315527e+02,age_95%HPD={2.21200562e+02,2.68253116e+02}]:1.832715e+01[&length_mean=6.16276363e-02,length_median=5.81642100e-02,length_95%HPD={7.87950500e-03,1.19044400e-01},effectivebrlenIgrBrlens_mean=0.062689,effectivebrlenIgrBrlens_median=0.058660,effectivebrlenIgrBrlens_95%HPD={0.008766,0.122689},rateIgrBrlens_mean=1.055743,rateIgrBrlens_median=1.000135,rateIgrBrlens_95%HPD={0.983878,1.015908}])[&prob=8.71751425e-01,prob_stddev=4.55256364e-03,prob_range={8.65634826e-01,8.76401373e-01},prob(percent)="87",prob+-sd="87+-0",height_mean=8.63825288e-01,height_median=8.42252710e-01,height_95%HPD={5.46265479e-01,1.23072097e+00},age_mean=2.62226187e+02,age_median=2.60642676e+02,age_95%HPD={2.35920119e+02,2.92405273e+02}]:2.618502e+01[&length_mean=1.20470531e-01,length_median=1.08604200e-01,length_95%HPD={2.10262200e-02,2.44651600e-01},effectivebrlenIgrBrlens_mean=0.121317,effectivebrlenIgrBrlens_median=0.109272,effectivebrlenIgrBrlens_95%HPD={0.021327,0.245103},rateIgrBrlens_mean=1.032542,rateIgrBrlens_median=1.000121,rateIgrBrlens_95%HPD={0.988550,1.011162}])[&prob=7.26072488e-01,prob_stddev=9.05745822e-03,prob_range={7.17358696e-01,7.38780680e-01},prob(percent)="73",prob+-sd="73+-1",height_mean=9.43377970e-01,height_median=9.21121779e-01,height_95%HPD={5.98918194e-01,1.32646504e+00},age_mean=2.88610525e+02,age_median=2.86827693e+02,age_95%HPD={2.51647671e+02,3.29702926e+02}]:3.251456e+01[&length_mean=9.69539682e-02,length_median=9.17341100e-02,length_95%HPD={1.36348300e-02,1.87863000e-01},effectivebrlenIgrBrlens_mean=0.098242,effectivebrlenIgrBrlens_median=0.092336,effectivebrlenIgrBrlens_95%HPD={0.013977,0.190834},rateIgrBrlens_mean=1.038517,rateIgrBrlens_median=1.000087,rateIgrBrlens_95%HPD={0.987404,1.013072}])[&prob=1.00000000e+00,prob_stddev=0.00000000e+00,prob_range={1.00000000e+00,1.00000000e+00},prob(percent)="100",prob+-sd="100+-0",height_mean=1.05207226e+00,height_median=1.02794446e+00,height_95%HPD={6.78563393e-01,1.47145563e+00},age_mean=3.21402635e+02,age_median=3.19342249e+02,age_95%HPD={2.79978368e+02,3.65742544e+02}]:7.105180e+00[&length_mean=2.36974768e-02,length_median=1.71893700e-02,length_95%HPD={6.46138900e-06,6.83604500e-02},effectivebrlenIgrBrlens_mean=0.023736,effectivebrlenIgrBrlens_median=0.017137,effectivebrlenIgrBrlens_95%HPD={0.000000,0.068514},rateIgrBrlens_mean=1.003598,rateIgrBrlens_median=0.999938,rateIgrBrlens_95%HPD={0.954944,1.044244}])[&prob=1.00000000e+00,prob_stddev=0.00000000e+00,prob_range={1.00000000e+00,1.00000000e+00},prob(percent)="100",prob+-sd="100+-0",height_mean=1.07576974e+00,height_median=1.05121275e+00,height_95%HPD={6.99899679e-01,1.50958679e+00},age_mean=3.28723821e+02,age_median=3.26447429e+02,age_95%HPD={2.86667722e+02,3.76432033e+02}][&length_mean=0.00000000e+00,length_median=0.00000000e+00,length_95%HPD={0.00000000e+00,0.00000000e+00},effectivebrlenIgrBrlens_mean=1.000000,effectivebrlenIgrBrlens_median=1.000000,effectivebrlenIgrBrlens_95%HPD={1.000000,1.000000},rateIgrBrlens_mean=1.000000,rateIgrBrlens_median=1.000000,rateIgrBrlens_95%HPD={1.000000,1.000000}];
end;
