# Supplementary material for: Sphenodontian phylogeny and the impact of model choice in Bayesian morphological clock estimates of divergence times and evolutionary rates
Source: BMC Biol. 2020 Dec 7;18:191. doi: 10.1186/s12915-020-00901-5 (PMC7720557; doi:10.1186/s12915-020-00901-5)
Supplement: Supplementary file 6 — Additional file 6. Input files including the dataset and all necessary coding (see Mr. Bayes blocks) to reproduce the analyses. [file 12915_2020_901_MOESM6_ESM.zip › InputFiles&OutputTrees/BayesCalibrated/Diversity/BayesCal_TK02_ln_p1_60G_Dv/BayesCal_TK02_ln_p1_Dv_AllCom.t.con.tre]

#NEXUS
[ID: 7067361614]
begin taxa;
	dimensions ntax=35;
	taxlabels
		Prolacerta_broomi
		Palaeagama_vielhaueri
		Sophineta_cracoviensis
		Megachirella_wachtleri
		Marmoretta_oxoniensis
		Huehuecuetzpalli_mixtecus
		Eichstaettisaurus_schroederi
		Ardeosaurus_brevipes
		Gephyrosaurus_bridensis
		Diphydontosaurus_avonis
		Planocephalosaurus_robinsonae
		Clevosaurus_hudsoni
		Clevosaurus_cambrica
		Clevosaurus_brasiliensis
		Clevosaurus_bairdi
		Clevosaurus_petilus
		Clevosaurus_sp_SAM
		Homeosaurus_maximiliani
		Homeosaurus_parvipes
		Sapheosaurus_thiollerei
		Oenosaurus_muehlheimensis
		Piocormus_laticeps
		Derasmosaurus_pietraroiae
		Palaeopleurosaurus_posidoniae
		Pleurosaurus_ginsburgi
		Pleurosaurus_goldfussi
		Kallimodon_pulchellus
		Leptosaurus_neptunius
		Sphenodon_punctatus
		Kawasphenodon
		Cynosphenodon_huizachalensis
		Sphenotitan_leyesi
		Priosphenodon_avelasi
		Eilenodon_robustus
		Toxolophosaurus_cloudi
		;
end;
begin trees;
	translate
		1	Prolacerta_broomi,
		2	Palaeagama_vielhaueri,
		3	Sophineta_cracoviensis,
		4	Megachirella_wachtleri,
		5	Marmoretta_oxoniensis,
		6	Huehuecuetzpalli_mixtecus,
		7	Eichstaettisaurus_schroederi,
		8	Ardeosaurus_brevipes,
		9	Gephyrosaurus_bridensis,
		10	Diphydontosaurus_avonis,
		11	Planocephalosaurus_robinsonae,
		12	Clevosaurus_hudsoni,
		13	Clevosaurus_cambrica,
		14	Clevosaurus_brasiliensis,
		15	Clevosaurus_bairdi,
		16	Clevosaurus_petilus,
		17	Clevosaurus_sp_SAM,
		18	Homeosaurus_maximiliani,
		19	Homeosaurus_parvipes,
		20	Sapheosaurus_thiollerei,
		21	Oenosaurus_muehlheimensis,
		22	Piocormus_laticeps,
		23	Derasmosaurus_pietraroiae,
		24	Palaeopleurosaurus_posidoniae,
		25	Pleurosaurus_ginsburgi,
		26	Pleurosaurus_goldfussi,
		27	Kallimodon_pulchellus,
		28	Leptosaurus_neptunius,
		29	Sphenodon_punctatus,
		30	Kawasphenodon,
		31	Cynosphenodon_huizachalensis,
		32	Sphenotitan_leyesi,
		33	Priosphenodon_avelasi,
		34	Eilenodon_robustus,
		35	Toxolophosaurus_cloudi
		;
   tree con_all_compat = [&R] (1[&prob=1.00000000e+00,prob_stddev=0.00000000e+00,prob_range={1.00000000e+00,1.00000000e+00},prob(percent)="100",prob+-sd="100+-0",height_mean=7.35716021e-01,height_median=7.13286349e-01,height_95%HPD={4.32278136e-01,1.09771542e+00},age_mean=2.49633766e+02,age_median=2.49675669e+02,age_95%HPD={2.47459067e+02,2.51899913e+02}]:7.997486e+01[&length_mean=2.31913788e-01,length_median=2.28251200e-01,length_95%HPD={1.37964400e-01,3.33297100e-01},effectivebrlenTK02Brlens_mean=0.231913,effectivebrlenTK02Brlens_median=0.228254,effectivebrlenTK02Brlens_95%HPD={0.137956,0.333280},rateTK02Brlens_mean=0.999999,rateTK02Brlens_median=0.999999,rateTK02Brlens_95%HPD={0.998740,1.001217}],((((2[&prob=1.00000000e+00,prob_stddev=0.00000000e+00,prob_range={1.00000000e+00,1.00000000e+00},prob(percent)="100",prob+-sd="100+-0",height_mean=7.43048268e-01,height_median=7.20417534e-01,height_95%HPD={4.33189363e-01,1.10567310e+00},age_mean=2.52131700e+02,age_median=2.51833149e+02,age_95%HPD={2.47499944e+02,2.57247048e+02}]:9.636988e+00[&length_mean=4.55996999e-02,length_median=3.41678400e-02,length_95%HPD={0.00000000e+00,1.26442400e-01},effectivebrlenTK02Brlens_mean=0.045601,effectivebrlenTK02Brlens_median=0.034168,effectivebrlenTK02Brlens_95%HPD={0.000000,0.126432},rateTK02Brlens_mean=1.000038,rateTK02Brlens_median=1.000033,rateTK02Brlens_95%HPD={0.997814,1.002276}],3[&prob=1.00000000e+00,prob_stddev=0.00000000e+00,prob_range={1.00000000e+00,1.00000000e+00},prob(percent)="100",prob+-sd="100+-0",height_mean=7.30905640e-01,height_median=7.08752040e-01,height_95%HPD={4.30961770e-01,1.09221126e+00},age_mean=2.48003617e+02,age_median=2.48005076e+02,age_95%HPD={2.47548148e+02,2.48496915e+02}]:1.346506e+01[&length_mean=4.54097715e-02,length_median=3.91232600e-02,length_95%HPD={0.00000000e+00,1.04625900e-01},effectivebrlenTK02Brlens_mean=0.045411,effectivebrlenTK02Brlens_median=0.039122,effectivebrlenTK02Brlens_95%HPD={0.000000,0.104614},rateTK02Brlens_mean=1.000040,rateTK02Brlens_median=1.000040,rateTK02Brlens_95%HPD={0.997747,1.002350}])[&prob=6.50040000e-01,prob_stddev=3.07163885e-03,prob_range={6.47692803e-01,6.54270508e-01},prob(percent)="65",prob+-sd="65+-0",height_mean=7.60770981e-01,height_median=7.39045510e-01,height_95%HPD={4.52153630e-01,1.12999974e+00},age_mean=2.63182643e+02,age_median=2.61470137e+02,age_95%HPD={2.49346991e+02,2.80579350e+02}]:1.583597e+01[&length_mean=6.36119582e-02,length_median=5.94657500e-02,length_95%HPD={4.85277400e-07,1.31393000e-01},effectivebrlenTK02Brlens_mean=0.063614,effectivebrlenTK02Brlens_median=0.059472,effectivebrlenTK02Brlens_95%HPD={0.000000,0.131387},rateTK02Brlens_mean=1.000040,rateTK02Brlens_median=1.000033,rateTK02Brlens_95%HPD={0.998069,1.002000}],9[&prob=1.00000000e+00,prob_stddev=0.00000000e+00,prob_range={1.00000000e+00,1.00000000e+00},prob(percent)="100",prob+-sd="100+-0",height_mean=5.81713632e-01,height_median=5.63911140e-01,height_95%HPD={3.36125800e-01,8.64129651e-01},age_mean=1.97354300e+02,age_median=1.97793882e+02,age_95%HPD={1.92295065e+02,2.01399962e+02}]:7.951223e+01[&length_mean=2.27655468e-01,length_median=2.23402100e-01,length_95%HPD={1.09092800e-01,3.57894900e-01},effectivebrlenTK02Brlens_mean=0.227659,effectivebrlenTK02Brlens_median=0.223397,effectivebrlenTK02Brlens_95%HPD={0.109371,0.358179},rateTK02Brlens_mean=1.000018,rateTK02Brlens_median=1.000024,rateTK02Brlens_95%HPD={0.997713,1.002462}])[&prob=2.56027711e-01,prob_stddev=1.52924155e-03,prob_range={2.54519394e-01,2.57863802e-01},prob(percent)="26",prob+-sd="26+-0",height_mean=7.98996949e-01,height_median=7.80276940e-01,height_95%HPD={4.83242907e-01,1.15690968e+00},age_mean=2.78754350e+02,age_median=2.77306109e+02,age_95%HPD={2.56612784e+02,3.03739957e+02}]:1.575821e+01[&length_mean=4.80025717e-02,length_median=4.05590900e-02,length_95%HPD={4.44386700e-07,1.17980100e-01},effectivebrlenTK02Brlens_mean=0.048003,effectivebrlenTK02Brlens_median=0.040559,effectivebrlenTK02Brlens_95%HPD={0.000000,0.118001},rateTK02Brlens_mean=1.000020,rateTK02Brlens_median=1.000020,rateTK02Brlens_95%HPD={0.998224,1.001762}],(4[&prob=1.00000000e+00,prob_stddev=0.00000000e+00,prob_range={1.00000000e+00,1.00000000e+00},prob(percent)="100",prob+-sd="100+-0",height_mean=7.19090899e-01,height_median=6.97275098e-01,height_95%HPD={4.22858072e-01,1.07337310e+00},age_mean=2.43994909e+02,age_median=2.43992530e+02,age_95%HPD={2.43501313e+02,2.44450061e+02}]:1.288933e+01[&length_mean=5.25087534e-02,length_median=4.09624300e-02,length_95%HPD={0.00000000e+00,1.39639300e-01},effectivebrlenTK02Brlens_mean=0.052510,effectivebrlenTK02Brlens_median=0.040965,effectivebrlenTK02Brlens_95%HPD={0.000000,0.139632},rateTK02Brlens_mean=1.000033,rateTK02Brlens_median=1.000031,rateTK02Brlens_95%HPD={0.997729,1.002316}],((5[&prob=1.00000000e+00,prob_stddev=0.00000000e+00,prob_range={1.00000000e+00,1.00000000e+00},prob(percent)="100",prob+-sd="100+-0",height_mean=4.72073313e-01,height_median=4.57459450e-01,height_95%HPD={2.73530907e-01,7.03133281e-01},age_mean=1.60181352e+02,age_median=1.60489854e+02,age_95%HPD={1.53063657e+02,1.66999497e+02}]:1.358347e+01[&length_mean=7.31878435e-02,length_median=5.42633000e-02,length_95%HPD={0.00000000e+00,2.12425200e-01},effectivebrlenTK02Brlens_mean=0.073189,effectivebrlenTK02Brlens_median=0.054263,effectivebrlenTK02Brlens_95%HPD={0.000000,0.212407},rateTK02Brlens_mean=1.000025,rateTK02Brlens_median=1.000022,rateTK02Brlens_95%HPD={0.996756,1.003270}],6[&prob=1.00000000e+00,prob_stddev=0.00000000e+00,prob_range={1.00000000e+00,1.00000000e+00},prob(percent)="100",prob+-sd="100+-0",height_mean=3.02352012e-01,height_median=2.93129046e-01,height_95%HPD={1.77604839e-01,4.51838660e-01},age_mean=1.02585067e+02,age_median=1.02629994e+02,age_95%HPD={1.00273310e+02,1.04998447e+02}]:7.144333e+01[&length_mean=2.31879537e-01,length_median=2.23101900e-01,length_95%HPD={1.18583800e-01,3.64643100e-01},effectivebrlenTK02Brlens_mean=0.231887,effectivebrlenTK02Brlens_median=0.223101,effectivebrlenTK02Brlens_95%HPD={0.118535,0.364545},rateTK02Brlens_mean=1.000030,rateTK02Brlens_median=1.000025,rateTK02Brlens_95%HPD={0.996482,1.003413}])[&prob=7.41375096e-01,prob_stddev=4.15299825e-03,prob_range={7.36191820e-01,7.46013933e-01},prob(percent)="74",prob+-sd="74+-0",height_mean=5.20563829e-01,height_median=5.07222190e-01,height_95%HPD={3.06939040e-01,7.68253760e-01},age_mean=1.76716227e+02,age_median=1.74073325e+02,age_95%HPD={1.54570886e+02,2.03870394e+02}]:3.394073e+01[&length_mean=1.04101296e-01,length_median=9.59946000e-02,length_95%HPD={8.19296800e-07,2.15349900e-01},effectivebrlenTK02Brlens_mean=0.104104,effectivebrlenTK02Brlens_median=0.095987,effectivebrlenTK02Brlens_95%HPD={0.000001,0.215347},rateTK02Brlens_mean=1.000026,rateTK02Brlens_median=1.000020,rateTK02Brlens_95%HPD={0.996989,1.003004}],(7[&prob=1.00000000e+00,prob_stddev=0.00000000e+00,prob_range={1.00000000e+00,1.00000000e+00},prob(percent)="100",prob+-sd="100+-0",height_mean=4.49407814e-01,height_median=4.35759637e-01,height_95%HPD={2.61839791e-01,6.68872510e-01},age_mean=1.52484510e+02,age_median=1.52475376e+02,age_95%HPD={1.50000396e+02,1.54742186e+02}]:1.820316e+01[&length_mean=5.83277666e-02,length_median=5.32343500e-02,length_95%HPD={1.02994900e-02,1.16716900e-01},effectivebrlenTK02Brlens_mean=0.058329,effectivebrlenTK02Brlens_median=0.053236,effectivebrlenTK02Brlens_95%HPD={0.010310,0.116718},rateTK02Brlens_mean=1.000025,rateTK02Brlens_median=1.000022,rateTK02Brlens_95%HPD={0.996419,1.003282}],8[&prob=1.00000000e+00,prob_stddev=0.00000000e+00,prob_range={1.00000000e+00,1.00000000e+00},prob(percent)="100",prob+-sd="100+-0",height_mean=4.49041889e-01,height_median=4.35342500e-01,height_95%HPD={2.62884879e-01,6.69025330e-01},age_mean=1.52366970e+02,age_median=1.52300938e+02,age_95%HPD={1.50000199e+02,1.54706520e+02}]:1.837760e+01[&length_mean=5.88458741e-02,length_median=5.36189300e-02,length_95%HPD={1.15542000e-02,1.17124900e-01},effectivebrlenTK02Brlens_mean=0.058847,effectivebrlenTK02Brlens_median=0.053619,effectivebrlenTK02Brlens_95%HPD={0.011679,0.117260},rateTK02Brlens_mean=1.000027,rateTK02Brlens_median=1.000021,rateTK02Brlens_95%HPD={0.996470,1.003333}])[&prob=9.44645059e-01,prob_stddev=1.74639373e-03,prob_range={9.42511750e-01,9.46478372e-01},prob(percent)="94",prob+-sd="94+-0",height_mean=5.04372143e-01,height_median=4.90791649e-01,height_95%HPD={3.01179864e-01,7.43520190e-01},age_mean=1.72195768e+02,age_median=1.70678535e+02,age_95%HPD={1.56478301e+02,1.90973094e+02}]:3.733553e+01[&length_mean=1.09207871e-01,length_median=9.80674500e-02,length_95%HPD={3.24722600e-03,2.34290000e-01},effectivebrlenTK02Brlens_mean=0.109211,effectivebrlenTK02Brlens_median=0.098071,effectivebrlenTK02Brlens_95%HPD={0.003226,0.234268},rateTK02Brlens_mean=1.000029,rateTK02Brlens_median=1.000023,rateTK02Brlens_95%HPD={0.996939,1.003061}])[&prob=8.89209564e-01,prob_stddev=4.01879345e-03,prob_range={8.86312374e-01,8.95045611e-01},prob(percent)="89",prob+-sd="89+-0",height_mean=6.20191651e-01,height_median=6.05325370e-01,height_95%HPD={3.69436880e-01,9.03542520e-01},age_mean=2.09511227e+02,age_median=2.08014060e+02,age_95%HPD={1.79095646e+02,2.42109113e+02}]:4.886780e+01[&length_mean=1.46751103e-01,length_median=1.40476700e-01,length_95%HPD={2.77676300e-02,2.74708300e-01},effectivebrlenTK02Brlens_mean=0.146756,effectivebrlenTK02Brlens_median=0.140478,effectivebrlenTK02Brlens_95%HPD={0.027690,0.274636},rateTK02Brlens_mean=1.000035,rateTK02Brlens_median=1.000032,rateTK02Brlens_95%HPD={0.997600,1.002491}])[&prob=7.39341785e-01,prob_stddev=8.69628406e-03,prob_range={7.28658570e-01,7.49758336e-01},prob(percent)="74",prob+-sd="74+-1",height_mean=7.54304963e-01,height_median=7.34239301e-01,height_95%HPD={4.47875890e-01,1.09965027e+00},age_mean=2.58944181e+02,age_median=2.56881856e+02,age_95%HPD={2.43765006e+02,2.78991396e+02}]:3.618246e+01[&length_mean=8.23344666e-02,length_median=7.73562500e-02,length_95%HPD={7.95000100e-03,1.61961000e-01},effectivebrlenTK02Brlens_mean=0.082337,effectivebrlenTK02Brlens_median=0.077364,effectivebrlenTK02Brlens_95%HPD={0.007969,0.161992},rateTK02Brlens_mean=1.000035,rateTK02Brlens_median=1.000029,rateTK02Brlens_95%HPD={0.998121,1.001950}])[&prob=6.95095054e-01,prob_stddev=5.64161333e-03,prob_range={6.88436795e-01,7.01914423e-01},prob(percent)="70",prob+-sd="70+-1",height_mean=8.45165139e-01,height_median=8.26673330e-01,height_95%HPD={5.28151804e-01,1.21055648e+00},age_mean=2.94899335e+02,age_median=2.93064319e+02,age_95%HPD={2.68755617e+02,3.24764127e+02}]:2.926479e+01[&length_mean=8.14868564e-02,length_median=7.80852700e-02,length_95%HPD={4.49477400e-04,1.57726600e-01},effectivebrlenTK02Brlens_mean=0.081488,effectivebrlenTK02Brlens_median=0.078089,effectivebrlenTK02Brlens_95%HPD={0.000049,0.157332},rateTK02Brlens_mean=1.000011,rateTK02Brlens_median=1.000012,rateTK02Brlens_95%HPD={0.998881,1.001089}],(10[&prob=1.00000000e+00,prob_stddev=0.00000000e+00,prob_range={1.00000000e+00,1.00000000e+00},prob(percent)="100",prob+-sd="100+-0",height_mean=6.04004137e-01,height_median=5.85585830e-01,height_95%HPD={3.53366260e-01,9.00116542e-01},age_mean=2.04944840e+02,age_median=2.04967547e+02,age_95%HPD={2.01671323e+02,2.08499290e+02}]:8.437588e+01[&length_mean=2.18084995e-01,length_median=2.23964800e-01,length_95%HPD={6.89000700e-02,3.41522100e-01},effectivebrlenTK02Brlens_mean=0.218084,effectivebrlenTK02Brlens_median=0.223959,effectivebrlenTK02Brlens_95%HPD={0.068970,0.341624},rateTK02Brlens_mean=1.000000,rateTK02Brlens_median=1.000016,rateTK02Brlens_95%HPD={0.997668,1.002281}],((11[&prob=1.00000000e+00,prob_stddev=0.00000000e+00,prob_range={1.00000000e+00,1.00000000e+00},prob(percent)="100",prob+-sd="100+-0",height_mean=6.04083832e-01,height_median=5.85712090e-01,height_95%HPD={3.50056110e-01,8.96869771e-01},age_mean=2.04973958e+02,age_median=2.05006061e+02,age_95%HPD={2.01677828e+02,2.08497869e+02}]:3.910810e+01[&length_mean=1.11815623e-01,length_median=1.09594400e-01,length_95%HPD={2.25453200e-02,2.02113000e-01},effectivebrlenTK02Brlens_mean=0.111812,effectivebrlenTK02Brlens_median=0.109595,effectivebrlenTK02Brlens_95%HPD={0.022610,0.202160},rateTK02Brlens_mean=0.999970,rateTK02Brlens_median=1.000015,rateTK02Brlens_95%HPD={0.997096,1.002705}],(((12[&prob=1.00000000e+00,prob_stddev=0.00000000e+00,prob_range={1.00000000e+00,1.00000000e+00},prob(percent)="100",prob+-sd="100+-0",height_mean=5.92268864e-01,height_median=5.73891870e-01,height_95%HPD={3.44938649e-01,8.86353639e-01},age_mean=2.00897907e+02,age_median=2.01304921e+02,age_95%HPD={1.92737349e+02,2.08499605e+02}]:1.228346e+01[&length_mean=4.25146674e-02,length_median=4.05373100e-02,length_95%HPD={1.03632100e-02,7.85820100e-02},effectivebrlenTK02Brlens_mean=0.042513,effectivebrlenTK02Brlens_median=0.040539,effectivebrlenTK02Brlens_95%HPD={0.010188,0.078397},rateTK02Brlens_mean=0.999968,rateTK02Brlens_median=1.000004,rateTK02Brlens_95%HPD={0.996777,1.002930}],13[&prob=1.00000000e+00,prob_stddev=0.00000000e+00,prob_range={1.00000000e+00,1.00000000e+00},prob(percent)="100",prob+-sd="100+-0",height_mean=6.03009470e-01,height_median=5.84771460e-01,height_95%HPD={3.55300153e-01,9.00456890e-01},age_mean=2.04619582e+02,age_median=2.04487006e+02,age_95%HPD={2.01300007e+02,2.08039316e+02}]:9.101375e+00[&length_mean=2.64809031e-02,length_median=2.42456800e-02,length_95%HPD={0.00000000e+00,5.58164800e-02},effectivebrlenTK02Brlens_mean=0.026480,effectivebrlenTK02Brlens_median=0.024246,effectivebrlenTK02Brlens_95%HPD={0.000000,0.055821},rateTK02Brlens_mean=0.999965,rateTK02Brlens_median=1.000006,rateTK02Brlens_95%HPD={0.996842,1.003038}])[&prob=4.36275708e-01,prob_stddev=8.30988667e-03,prob_range={4.25439717e-01,4.44606171e-01},prob(percent)="44",prob+-sd="44+-1",height_mean=6.27683183e-01,height_median=6.10881299e-01,height_95%HPD={3.73536113e-01,9.19535286e-01},age_mean=2.14193914e+02,age_median=2.13588381e+02,age_95%HPD={2.05089416e+02,2.24307052e+02}]:4.908755e+00[&length_mean=2.50570046e-02,length_median=2.13523500e-02,length_95%HPD={4.71212600e-07,6.01375900e-02},effectivebrlenTK02Brlens_mean=0.025056,effectivebrlenTK02Brlens_median=0.021353,effectivebrlenTK02Brlens_95%HPD={0.000000,0.060138},rateTK02Brlens_mean=0.999967,rateTK02Brlens_median=1.000017,rateTK02Brlens_95%HPD={0.996967,1.002920}],(15[&prob=1.00000000e+00,prob_stddev=0.00000000e+00,prob_range={1.00000000e+00,1.00000000e+00},prob(percent)="100",prob+-sd="100+-0",height_mean=5.90228456e-01,height_median=5.72300369e-01,height_95%HPD={3.46812742e-01,8.80580510e-01},age_mean=2.00270914e+02,age_median=2.00255616e+02,age_95%HPD={1.99300207e+02,2.01191514e+02}]:7.442569e+00[&length_mean=2.73027870e-02,length_median=2.22848600e-02,length_95%HPD={0.00000000e+00,6.95858100e-02},effectivebrlenTK02Brlens_mean=0.027302,effectivebrlenTK02Brlens_median=0.022284,effectivebrlenTK02Brlens_95%HPD={0.000000,0.069576},rateTK02Brlens_mean=0.999957,rateTK02Brlens_median=0.999997,rateTK02Brlens_95%HPD={0.996712,1.003028}],(16[&prob=1.00000000e+00,prob_stddev=0.00000000e+00,prob_range={1.00000000e+00,1.00000000e+00},prob(percent)="100",prob+-sd="100+-0",height_mean=5.90346215e-01,height_median=5.72406330e-01,height_95%HPD={3.46862553e-01,8.81063816e-01},age_mean=2.00309529e+02,age_median=2.00315082e+02,age_95%HPD={1.99402262e+02,2.01299172e+02}]:2.158768e+00[&length_mean=1.73658349e-02,length_median=1.27167600e-02,length_95%HPD={0.00000000e+00,4.94814000e-02},effectivebrlenTK02Brlens_mean=0.017365,effectivebrlenTK02Brlens_median=0.012718,effectivebrlenTK02Brlens_95%HPD={0.000000,0.049481},rateTK02Brlens_mean=0.999959,rateTK02Brlens_median=0.999998,rateTK02Brlens_95%HPD={0.996630,1.003032}],17[&prob=1.00000000e+00,prob_stddev=0.00000000e+00,prob_range={1.00000000e+00,1.00000000e+00},prob(percent)="100",prob+-sd="100+-0",height_mean=5.75654577e-01,height_median=5.57662330e-01,height_95%HPD={3.34143160e-01,8.61006800e-01},age_mean=1.95250737e+02,age_median=1.96454925e+02,age_95%HPD={1.85656070e+02,2.01299957e+02}]:6.018925e+00[&length_mean=2.81056244e-02,length_median=2.38798500e-02,length_95%HPD={0.00000000e+00,6.71362400e-02},effectivebrlenTK02Brlens_mean=0.028104,effectivebrlenTK02Brlens_median=0.023879,effectivebrlenTK02Brlens_95%HPD={0.000000,0.067133},rateTK02Brlens_mean=0.999959,rateTK02Brlens_median=0.999994,rateTK02Brlens_95%HPD={0.996735,1.003175}])[&prob=4.85541827e-01,prob_stddev=4.56914629e-03,prob_range={4.78805791e-01,4.88516794e-01},prob(percent)="49",prob+-sd="49+-0",height_mean=5.97182967e-01,height_median=5.79849855e-01,height_95%HPD={3.53685930e-01,8.88952800e-01},age_mean=2.03395321e+02,age_median=2.02473850e+02,age_95%HPD={1.99349049e+02,2.09687058e+02}]:5.224336e+00[&length_mean=2.38494611e-02,length_median=2.05953900e-02,length_95%HPD={3.86392600e-07,5.65882700e-02},effectivebrlenTK02Brlens_mean=0.023849,effectivebrlenTK02Brlens_median=0.020595,effectivebrlenTK02Brlens_95%HPD={0.000000,0.056591},rateTK02Brlens_mean=0.999965,rateTK02Brlens_median=1.000005,rateTK02Brlens_95%HPD={0.996638,1.002973}])[&prob=5.07369363e-01,prob_stddev=5.93143177e-03,prob_range={5.02672193e-01,5.15649826e-01},prob(percent)="51",prob+-sd="51+-1",height_mean=6.15527808e-01,height_median=5.98540490e-01,height_95%HPD={3.64421276e-01,9.07729759e-01},age_mean=2.08630415e+02,age_median=2.07698185e+02,age_95%HPD={2.00969975e+02,2.18319988e+02}]:1.079895e+01[&length_mean=3.32775819e-02,length_median=2.93925600e-02,length_95%HPD={3.66183300e-06,7.57994300e-02},effectivebrlenTK02Brlens_mean=0.033276,effectivebrlenTK02Brlens_median=0.029393,effectivebrlenTK02Brlens_95%HPD={0.000001,0.075796},rateTK02Brlens_mean=0.999956,rateTK02Brlens_median=1.000003,rateTK02Brlens_95%HPD={0.996828,1.002947}])[&prob=3.15327052e-01,prob_stddev=5.86292736e-03,prob_range={3.09629893e-01,3.22174198e-01},prob(percent)="32",prob+-sd="32+-1",height_mean=6.55740020e-01,height_median=6.37037770e-01,height_95%HPD={3.92267335e-01,9.59261232e-01},age_mean=2.19141529e+02,age_median=2.18497136e+02,age_95%HPD={2.09438448e+02,2.30124602e+02}]:7.254069e+00[&length_mean=2.12222202e-02,length_median=1.83675400e-02,length_95%HPD={1.30432400e-06,4.97548300e-02},effectivebrlenTK02Brlens_mean=0.021221,effectivebrlenTK02Brlens_median=0.018370,effectivebrlenTK02Brlens_95%HPD={0.000001,0.049745},rateTK02Brlens_mean=0.999965,rateTK02Brlens_median=1.000004,rateTK02Brlens_95%HPD={0.996826,1.002723}],14[&prob=1.00000000e+00,prob_stddev=0.00000000e+00,prob_range={1.00000000e+00,1.00000000e+00},prob(percent)="100",prob+-sd="100+-0",height_mean=6.21738302e-01,height_median=6.02773892e-01,height_95%HPD={3.61181770e-01,9.25200596e-01},age_mean=2.10980939e+02,age_median=2.11121032e+02,age_95%HPD={2.02369324e+02,2.19999763e+02}]:1.463017e+01[&length_mean=2.74861925e-02,length_median=2.46142300e-02,length_95%HPD={0.00000000e+00,6.08843500e-02},effectivebrlenTK02Brlens_mean=0.027485,effectivebrlenTK02Brlens_median=0.024614,effectivebrlenTK02Brlens_95%HPD={0.000000,0.060871},rateTK02Brlens_mean=0.999960,rateTK02Brlens_median=1.000011,rateTK02Brlens_95%HPD={0.996911,1.002925}])[&prob=8.66943145e-01,prob_stddev=1.68709960e-03,prob_range={8.64823724e-01,8.68745903e-01},prob(percent)="87",prob+-sd="87+-0",height_mean=6.57560294e-01,height_median=6.40470189e-01,height_95%HPD={4.01672863e-01,9.58878989e-01},age_mean=2.26669954e+02,age_median=2.25751206e+02,age_95%HPD={2.13825337e+02,2.41450399e+02}]:1.836295e+01[&length_mean=6.53495142e-02,length_median=6.13119000e-02,length_95%HPD={1.80275100e-04,1.30286900e-01},effectivebrlenTK02Brlens_mean=0.065347,effectivebrlenTK02Brlens_median=0.061306,effectivebrlenTK02Brlens_95%HPD={0.000212,0.130319},rateTK02Brlens_mean=0.999966,rateTK02Brlens_median=1.000018,rateTK02Brlens_95%HPD={0.997219,1.002585}])[&prob=5.39530116e-01,prob_stddev=3.73619386e-03,prob_range={5.34116288e-01,5.42449528e-01},prob(percent)="54",prob+-sd="54+-0",height_mean=6.88662806e-01,height_median=6.74054690e-01,height_95%HPD={4.32989130e-01,9.83776690e-01},age_mean=2.45514682e+02,age_median=2.44114158e+02,age_95%HPD={2.23212680e+02,2.69802550e+02}]:1.836209e+01[&length_mean=5.42219178e-02,length_median=5.10777800e-02,length_95%HPD={3.67295400e-06,1.11342300e-01},effectivebrlenTK02Brlens_mean=0.054221,effectivebrlenTK02Brlens_median=0.051079,effectivebrlenTK02Brlens_95%HPD={0.000004,0.111341},rateTK02Brlens_mean=0.999980,rateTK02Brlens_median=1.000029,rateTK02Brlens_95%HPD={0.997404,1.002337}],((((18[&prob=1.00000000e+00,prob_stddev=0.00000000e+00,prob_range={1.00000000e+00,1.00000000e+00},prob(percent)="100",prob+-sd="100+-0",height_mean=4.49525587e-01,height_median=4.35819857e-01,height_95%HPD={2.64332830e-01,6.71183840e-01},age_mean=1.52527046e+02,age_median=1.52539949e+02,age_95%HPD={1.50243220e+02,1.54978402e+02}]:7.756349e+00[&length_mean=2.92565190e-02,length_median=2.27893900e-02,length_95%HPD={0.00000000e+00,7.46958400e-02},effectivebrlenTK02Brlens_mean=0.029255,effectivebrlenTK02Brlens_median=0.022788,effectivebrlenTK02Brlens_95%HPD={0.000000,0.074702},rateTK02Brlens_mean=0.999946,rateTK02Brlens_median=1.000023,rateTK02Brlens_95%HPD={0.996141,1.003330}],19[&prob=1.00000000e+00,prob_stddev=0.00000000e+00,prob_range={1.00000000e+00,1.00000000e+00},prob(percent)="100",prob+-sd="100+-0",height_mean=4.49571866e-01,height_median=4.35880058e-01,height_95%HPD={2.65207222e-01,6.72334860e-01},age_mean=1.52545164e+02,age_median=1.52564492e+02,age_95%HPD={1.50266959e+02,1.54999904e+02}]:7.731806e+00[&length_mean=2.85127185e-02,length_median=2.27119700e-02,length_95%HPD={0.00000000e+00,7.20078600e-02},effectivebrlenTK02Brlens_mean=0.028511,effectivebrlenTK02Brlens_median=0.022711,effectivebrlenTK02Brlens_95%HPD={0.000000,0.072003},rateTK02Brlens_mean=0.999945,rateTK02Brlens_median=1.000020,rateTK02Brlens_95%HPD={0.996203,1.003381}])[&prob=9.64508728e-01,prob_stddev=2.41589045e-03,prob_range={9.61189320e-01,9.66633704e-01},prob(percent)="96",prob+-sd="96+-0",height_mean=4.75764406e-01,height_median=4.62394940e-01,height_95%HPD={2.79474530e-01,7.01765960e-01},age_mean=1.62125537e+02,age_median=1.60296298e+02,age_95%HPD={1.51900108e+02,1.76899348e+02}]:4.003396e+01[&length_mean=1.16033074e-01,length_median=1.13165800e-01,length_95%HPD={2.56718100e-02,2.10025600e-01},effectivebrlenTK02Brlens_mean=0.116027,effectivebrlenTK02Brlens_median=0.113171,effectivebrlenTK02Brlens_95%HPD={0.025505,0.209830},rateTK02Brlens_mean=0.999950,rateTK02Brlens_median=1.000039,rateTK02Brlens_95%HPD={0.996472,1.003043}],(((20[&prob=1.00000000e+00,prob_stddev=0.00000000e+00,prob_range={1.00000000e+00,1.00000000e+00},prob(percent)="100",prob+-sd="100+-0",height_mean=4.52508643e-01,height_median=4.38765300e-01,height_95%HPD={2.66842870e-01,6.76271395e-01},age_mean=1.53541905e+02,age_median=1.53538372e+02,age_95%HPD={1.52104757e+02,1.54854499e+02}]:2.357953e+00[&length_mean=1.51875850e-02,length_median=1.15655100e-02,length_95%HPD={0.00000000e+00,4.18109400e-02},effectivebrlenTK02Brlens_mean=0.015187,effectivebrlenTK02Brlens_median=0.011565,effectivebrlenTK02Brlens_95%HPD={0.000000,0.041799},rateTK02Brlens_mean=0.999944,rateTK02Brlens_median=1.000046,rateTK02Brlens_95%HPD={0.995989,1.003194}],22[&prob=1.00000000e+00,prob_stddev=0.00000000e+00,prob_range={1.00000000e+00,1.00000000e+00},prob(percent)="100",prob+-sd="100+-0",height_mean=4.49902696e-01,height_median=4.36236376e-01,height_95%HPD={2.62810122e-01,6.70213360e-01},age_mean=1.52652354e+02,age_median=1.52724082e+02,age_95%HPD={1.50316642e+02,1.54999922e+02}]:3.172243e+00[&length_mean=1.60030352e-02,length_median=1.11919000e-02,length_95%HPD={0.00000000e+00,4.78290600e-02},effectivebrlenTK02Brlens_mean=0.016002,effectivebrlenTK02Brlens_median=0.011190,effectivebrlenTK02Brlens_95%HPD={0.000000,0.047817},rateTK02Brlens_mean=0.999944,rateTK02Brlens_median=1.000046,rateTK02Brlens_95%HPD={0.995922,1.003121}])[&prob=4.87808469e-01,prob_stddev=8.85586551e-03,prob_range={4.75772491e-01,4.95994489e-01},prob(percent)="49",prob+-sd="49+-1",height_mean=4.58641855e-01,height_median=4.45713645e-01,height_95%HPD={2.73482950e-01,6.82164106e-01},age_mean=1.56814931e+02,age_median=1.55896324e+02,age_95%HPD={1.52253882e+02,1.63312868e+02}]:6.374529e+00[&length_mean=2.24046737e-02,length_median=1.80780800e-02,length_95%HPD={6.34459700e-07,5.77401300e-02},effectivebrlenTK02Brlens_mean=0.022403,effectivebrlenTK02Brlens_median=0.018074,effectivebrlenTK02Brlens_95%HPD={0.000001,0.057731},rateTK02Brlens_mean=0.999943,rateTK02Brlens_median=1.000049,rateTK02Brlens_95%HPD={0.995904,1.003066}],21[&prob=1.00000000e+00,prob_stddev=0.00000000e+00,prob_range={1.00000000e+00,1.00000000e+00},prob(percent)="100",prob+-sd="100+-0",height_mean=4.45137216e-01,height_median=4.31574950e-01,height_95%HPD={2.61701218e-01,6.64554195e-01},age_mean=1.51038964e+02,age_median=1.51033807e+02,age_95%HPD={1.50000723e+02,1.51991995e+02}]:1.123705e+01[&length_mean=2.86428897e-02,length_median=2.46489100e-02,length_95%HPD={0.00000000e+00,6.52835400e-02},effectivebrlenTK02Brlens_mean=0.028641,effectivebrlenTK02Brlens_median=0.024649,effectivebrlenTK02Brlens_95%HPD={0.000000,0.065269},rateTK02Brlens_mean=0.999944,rateTK02Brlens_median=1.000041,rateTK02Brlens_95%HPD={0.995956,1.003199}])[&prob=9.46370040e-01,prob_stddev=2.95938224e-03,prob_range={9.43278408e-01,9.49845002e-01},prob(percent)="95",prob+-sd="95+-0",height_mean=4.79209486e-01,height_median=4.65954990e-01,height_95%HPD={2.83459446e-01,7.03495761e-01},age_mean=1.63601242e+02,age_median=1.62270854e+02,age_95%HPD={1.53913763e+02,1.76378566e+02}]:2.725159e+01[&length_mean=8.26453115e-02,length_median=7.89108100e-02,length_95%HPD={1.45001100e-02,1.55561800e-01},effectivebrlenTK02Brlens_mean=0.082640,effectivebrlenTK02Brlens_median=0.078906,effectivebrlenTK02Brlens_95%HPD={0.014051,0.155104},rateTK02Brlens_mean=0.999945,rateTK02Brlens_median=1.000041,rateTK02Brlens_95%HPD={0.996257,1.002940}],(27[&prob=1.00000000e+00,prob_stddev=0.00000000e+00,prob_range={1.00000000e+00,1.00000000e+00},prob(percent)="100",prob+-sd="100+-0",height_mean=4.48611323e-01,height_median=4.34993050e-01,height_95%HPD={2.61951133e-01,6.66918377e-01},age_mean=1.52229770e+02,age_median=1.52099126e+02,age_95%HPD={1.50000036e+02,1.54651024e+02}]:6.128905e+00[&length_mean=2.12698979e-02,length_median=1.72484700e-02,length_95%HPD={0.00000000e+00,5.27650900e-02},effectivebrlenTK02Brlens_mean=0.021268,effectivebrlenTK02Brlens_median=0.017249,effectivebrlenTK02Brlens_95%HPD={0.000000,0.052763},rateTK02Brlens_mean=0.999940,rateTK02Brlens_median=1.000036,rateTK02Brlens_95%HPD={0.996009,1.003353}],28[&prob=1.00000000e+00,prob_stddev=0.00000000e+00,prob_range={1.00000000e+00,1.00000000e+00},prob(percent)="100",prob+-sd="100+-0",height_mean=4.45332355e-01,height_median=4.31809800e-01,height_95%HPD={2.61587620e-01,6.64559391e-01},age_mean=1.51103621e+02,age_median=1.51130815e+02,age_95%HPD={1.50121757e+02,1.52099990e+02}]:7.097216e+00[&length_mean=2.40891562e-02,length_median=2.04947400e-02,length_95%HPD={0.00000000e+00,5.57360900e-02},effectivebrlenTK02Brlens_mean=0.024087,effectivebrlenTK02Brlens_median=0.020491,effectivebrlenTK02Brlens_95%HPD={0.000000,0.055741},rateTK02Brlens_mean=0.999938,rateTK02Brlens_median=1.000036,rateTK02Brlens_95%HPD={0.996080,1.003445}])[&prob=9.68467017e-01,prob_stddev=3.11806597e-03,prob_range={9.65133721e-01,9.72211420e-01},prob(percent)="97",prob+-sd="97+-0",height_mean=4.67981761e-01,height_median=4.54642970e-01,height_95%HPD={2.76077910e-01,6.90404669e-01},age_mean=1.59494226e+02,age_median=1.58228031e+02,age_95%HPD={1.51256449e+02,1.70810364e+02}]:3.129442e+01[&length_mean=8.81542768e-02,length_median=8.52752600e-02,length_95%HPD={1.91911600e-02,1.61806600e-01},effectivebrlenTK02Brlens_mean=0.088149,effectivebrlenTK02Brlens_median=0.085272,effectivebrlenTK02Brlens_95%HPD={0.019611,0.162177},rateTK02Brlens_mean=0.999944,rateTK02Brlens_median=1.000038,rateTK02Brlens_95%HPD={0.996254,1.003100}])[&prob=5.48666126e-01,prob_stddev=5.58953361e-03,prob_range={5.43560627e-01,5.55516050e-01},prob(percent)="55",prob+-sd="55+-1",height_mean=5.42694854e-01,height_median=5.32936284e-01,height_95%HPD={3.37304334e-01,7.64900410e-01},age_mean=1.90818496e+02,age_median=1.89522447e+02,age_95%HPD={1.69977611e+02,2.13841860e+02}]:1.080781e+01[&length_mean=5.93931940e-02,length_median=5.46696300e-02,length_95%HPD={1.92030000e-06,1.27402300e-01},effectivebrlenTK02Brlens_mean=0.059392,effectivebrlenTK02Brlens_median=0.054665,effectivebrlenTK02Brlens_95%HPD={0.000001,0.127380},rateTK02Brlens_mean=0.999973,rateTK02Brlens_median=1.000063,rateTK02Brlens_95%HPD={0.996584,1.002830}])[&prob=3.84998500e-01,prob_stddev=5.14981493e-03,prob_range={3.79751336e-01,3.91317874e-01},prob(percent)="38",prob+-sd="38+-1",height_mean=5.86697886e-01,height_median=5.77728280e-01,height_95%HPD={3.75722610e-01,8.25077053e-01},age_mean=2.01453597e+02,age_median=2.00330260e+02,age_95%HPD={1.78717318e+02,2.26594563e+02}]:1.921999e+01[&length_mean=5.43557416e-02,length_median=4.97235100e-02,length_95%HPD={3.71933500e-06,1.18573300e-01},effectivebrlenTK02Brlens_mean=0.054355,effectivebrlenTK02Brlens_median=0.049723,effectivebrlenTK02Brlens_95%HPD={0.000004,0.118566},rateTK02Brlens_mean=0.999985,rateTK02Brlens_median=1.000066,rateTK02Brlens_95%HPD={0.996690,1.002706}],((23[&prob=1.00000000e+00,prob_stddev=0.00000000e+00,prob_range={1.00000000e+00,1.00000000e+00},prob(percent)="100",prob+-sd="100+-0",height_mean=3.18508376e-01,height_median=3.08469714e-01,height_95%HPD={1.82936871e-01,4.74726622e-01},age_mean=1.08043023e+02,age_median=1.08626050e+02,age_95%HPD={1.01671738e+02,1.12999971e+02}]:6.152655e+01[&length_mean=1.81538802e-01,length_median=1.78908100e-01,length_95%HPD={8.93237500e-02,2.93714400e-01},effectivebrlenTK02Brlens_mean=0.181532,effectivebrlenTK02Brlens_median=0.178898,effectivebrlenTK02Brlens_95%HPD={0.089507,0.293864},rateTK02Brlens_mean=0.999975,rateTK02Brlens_median=1.000065,rateTK02Brlens_95%HPD={0.996136,1.003441}],(25[&prob=1.00000000e+00,prob_stddev=0.00000000e+00,prob_range={1.00000000e+00,1.00000000e+00},prob(percent)="100",prob+-sd="100+-0",height_mean=4.45171668e-01,height_median=4.31690600e-01,height_95%HPD={2.63428880e-01,6.66304864e-01},age_mean=1.51050193e+02,age_median=1.51050250e+02,age_95%HPD={1.50064452e+02,1.52058098e+02}]:1.329939e+01[&length_mean=3.73544018e-02,length_median=3.57889000e-02,length_95%HPD={0.00000000e+00,6.84935800e-02},effectivebrlenTK02Brlens_mean=0.037353,effectivebrlenTK02Brlens_median=0.035787,effectivebrlenTK02Brlens_95%HPD={0.000000,0.068482},rateTK02Brlens_mean=0.999970,rateTK02Brlens_median=1.000055,rateTK02Brlens_95%HPD={0.996213,1.003406}],26[&prob=1.00000000e+00,prob_stddev=0.00000000e+00,prob_range={1.00000000e+00,1.00000000e+00},prob(percent)="100",prob+-sd="100+-0",height_mean=4.49043097e-01,height_median=4.35342069e-01,height_95%HPD={2.60788269e-01,6.67107250e-01},age_mean=1.52364856e+02,age_median=1.52299406e+02,age_95%HPD={1.50000012e+02,1.54702315e+02}]:1.205024e+01[&length_mean=3.63598150e-02,length_median=3.41491300e-02,length_95%HPD={7.47615100e-03,6.91938800e-02},effectivebrlenTK02Brlens_mean=0.036359,effectivebrlenTK02Brlens_median=0.034152,effectivebrlenTK02Brlens_95%HPD={0.007388,0.069101},rateTK02Brlens_mean=0.999972,rateTK02Brlens_median=1.000061,rateTK02Brlens_95%HPD={0.996196,1.003365}])[&prob=7.11014322e-01,prob_stddev=3.33728152e-03,prob_range={7.06625482e-01,7.14003178e-01},prob(percent)="71",prob+-sd="71+-0",height_mean=4.75949988e-01,height_median=4.62249670e-01,height_95%HPD={2.88034235e-01,7.01894830e-01},age_mean=1.65195039e+02,age_median=1.64349644e+02,age_95%HPD={1.55619033e+02,1.76560488e+02}]:5.802960e+00[&length_mean=4.48059017e-02,length_median=4.21017100e-02,length_95%HPD={3.90197900e-05,9.33886500e-02},effectivebrlenTK02Brlens_mean=0.044804,effectivebrlenTK02Brlens_median=0.042094,effectivebrlenTK02Brlens_95%HPD={0.000021,0.093353},rateTK02Brlens_mean=0.999975,rateTK02Brlens_median=1.000060,rateTK02Brlens_95%HPD={0.996391,1.003293}])[&prob=6.63856513e-01,prob_stddev=4.84791779e-03,prob_range={6.57614915e-01,6.68737014e-01},prob(percent)="66",prob+-sd="66+-0",height_mean=5.09237305e-01,height_median=4.97222770e-01,height_95%HPD={3.08208510e-01,7.36536000e-01},age_mean=1.71190320e+02,age_median=1.70152603e+02,age_95%HPD={1.57833425e+02,1.86715111e+02}]:1.805333e+01[&length_mean=5.09865858e-02,length_median=4.93130200e-02,length_95%HPD={1.43483700e-05,9.95839600e-02},effectivebrlenTK02Brlens_mean=0.050984,effectivebrlenTK02Brlens_median=0.049306,effectivebrlenTK02Brlens_95%HPD={0.000066,0.099613},rateTK02Brlens_mean=0.999967,rateTK02Brlens_median=1.000061,rateTK02Brlens_95%HPD={0.996419,1.003052}],24[&prob=1.00000000e+00,prob_stddev=0.00000000e+00,prob_range={1.00000000e+00,1.00000000e+00},prob(percent)="100",prob+-sd="100+-0",height_mean=5.25286401e-01,height_median=5.09517712e-01,height_95%HPD={3.05353512e-01,7.79304500e-01},age_mean=1.78271449e+02,age_median=1.77951325e+02,age_95%HPD={1.74199995e+02,1.82947133e+02}]:1.025461e+01[&length_mean=2.41625253e-02,length_median=2.16942100e-02,length_95%HPD={0.00000000e+00,5.40067600e-02},effectivebrlenTK02Brlens_mean=0.024162,effectivebrlenTK02Brlens_median=0.021691,effectivebrlenTK02Brlens_95%HPD={0.000000,0.054010},rateTK02Brlens_mean=0.999968,rateTK02Brlens_median=1.000054,rateTK02Brlens_95%HPD={0.996481,1.003160}])[&prob=9.00259442e-01,prob_stddev=5.53342338e-03,prob_range={8.94778947e-01,9.07123254e-01},prob(percent)="90",prob+-sd="90+-1",height_mean=5.46764669e-01,height_median=5.32849700e-01,height_95%HPD={3.29179958e-01,7.90975630e-01},age_mean=1.89167457e+02,age_median=1.88205938e+02,age_95%HPD={1.77527990e+02,2.02567141e+02}]:3.134431e+01[&length_mean=8.58650256e-02,length_median=8.25786400e-02,length_95%HPD={1.74815900e-02,1.58898600e-01},effectivebrlenTK02Brlens_mean=0.085862,effectivebrlenTK02Brlens_median=0.082576,effectivebrlenTK02Brlens_95%HPD={0.017427,0.158842},rateTK02Brlens_mean=0.999965,rateTK02Brlens_median=1.000059,rateTK02Brlens_95%HPD={0.996664,1.002743}])[&prob=5.03538850e-01,prob_stddev=6.57161460e-03,prob_range={4.96883368e-01,5.12260975e-01},prob(percent)="50",prob+-sd="50+-1",height_mean=6.37219112e-01,height_median=6.28200960e-01,height_95%HPD={4.09334520e-01,8.85058340e-01},age_mean=2.20540069e+02,age_median=2.19550250e+02,age_95%HPD={1.97466765e+02,2.44515464e+02}]:2.330415e+01[&length_mean=6.16906893e-02,length_median=5.75864800e-02,length_95%HPD={3.11248700e-05,1.25194400e-01},effectivebrlenTK02Brlens_mean=0.061690,effectivebrlenTK02Brlens_median=0.057585,effectivebrlenTK02Brlens_95%HPD={0.000037,0.125223},rateTK02Brlens_mean=0.999988,rateTK02Brlens_median=1.000080,rateTK02Brlens_95%HPD={0.997054,1.002587}],(((29[&prob=1.00000000e+00,prob_stddev=0.00000000e+00,prob_range={1.00000000e+00,1.00000000e+00},prob(percent)="100",prob+-sd="100+-0",height_mean=0.00000000e+00,height_median=0.00000000e+00,height_95%HPD={0.00000000e+00,0.00000000e+00},age_mean=0.00000000e+00,age_median=0.00000000e+00,age_95%HPD={0.00000000e+00,0.00000000e+00}]:9.786731e+01[&length_mean=3.09107513e-01,length_median=2.97999900e-01,length_95%HPD={1.59127300e-01,4.79769500e-01},effectivebrlenTK02Brlens_mean=0.309084,effectivebrlenTK02Brlens_median=0.297972,effectivebrlenTK02Brlens_95%HPD={0.158206,0.478845},rateTK02Brlens_mean=0.999932,rateTK02Brlens_median=1.000009,rateTK02Brlens_95%HPD={0.995556,1.004235}],30[&prob=1.00000000e+00,prob_stddev=0.00000000e+00,prob_range={1.00000000e+00,1.00000000e+00},prob(percent)="100",prob+-sd="100+-0",height_mean=2.28642143e-01,height_median=2.21701660e-01,height_95%HPD={1.31312300e-01,3.41342600e-01},age_mean=7.76060371e+01,age_median=7.80172718e+01,age_95%HPD={7.09156096e+01,8.35991413e+01}]:1.985004e+01[&length_mean=1.26838671e-01,length_median=7.75112100e-02,length_95%HPD={0.00000000e+00,3.97571600e-01},effectivebrlenTK02Brlens_mean=0.126833,effectivebrlenTK02Brlens_median=0.077506,effectivebrlenTK02Brlens_95%HPD={0.000000,0.397469},rateTK02Brlens_mean=0.999949,rateTK02Brlens_median=1.000031,rateTK02Brlens_95%HPD={0.995907,1.003915}])[&prob=7.69952556e-01,prob_stddev=5.34783351e-03,prob_range={7.62169309e-01,7.74035844e-01},prob(percent)="77",prob+-sd="77+-1",height_mean=2.89064925e-01,height_median=2.78718900e-01,height_95%HPD={1.55867500e-01,4.43305100e-01},age_mean=1.03270119e+02,age_median=9.78673123e+01,age_95%HPD={7.19683486e+01,1.48875163e+02}]:9.112796e+01[&length_mean=1.97446685e-01,length_median=1.97228000e-01,length_95%HPD={3.86905600e-02,3.52596400e-01},effectivebrlenTK02Brlens_mean=0.197434,effectivebrlenTK02Brlens_median=0.197212,effectivebrlenTK02Brlens_95%HPD={0.038414,0.352283},rateTK02Brlens_mean=0.999942,rateTK02Brlens_median=1.000033,rateTK02Brlens_95%HPD={0.996064,1.003248}],31[&prob=1.00000000e+00,prob_stddev=0.00000000e+00,prob_range={1.00000000e+00,1.00000000e+00},prob(percent)="100",prob+-sd="100+-0",height_mean=5.48809338e-01,height_median=5.31984074e-01,height_95%HPD={3.20216067e-01,8.18357891e-01},age_mean=1.86189073e+02,age_median=1.85925812e+02,age_95%HPD={1.82699970e+02,1.90196594e+02}]:3.069456e+00[&length_mean=4.48609762e-02,length_median=1.63955000e-02,length_95%HPD={0.00000000e+00,1.63942900e-01},effectivebrlenTK02Brlens_mean=0.044859,effectivebrlenTK02Brlens_median=0.016396,effectivebrlenTK02Brlens_95%HPD={0.000000,0.163932},rateTK02Brlens_mean=0.999955,rateTK02Brlens_median=1.000041,rateTK02Brlens_95%HPD={0.996626,1.003049}])[&prob=5.33780180e-01,prob_stddev=6.83811486e-03,prob_range={5.26094155e-01,5.42471750e-01},prob(percent)="53",prob+-sd="53+-1",height_mean=5.00506549e-01,height_median=4.92791600e-01,height_95%HPD={3.17259300e-01,7.00839100e-01},age_mean=1.89917055e+02,age_median=1.88995268e+02,age_95%HPD={1.82740551e+02,1.99414463e+02}]:3.233006e+01[&length_mean=6.95044832e-02,length_median=6.60639900e-02,length_95%HPD={9.31285200e-03,1.34762100e-01},effectivebrlenTK02Brlens_mean=0.069501,effectivebrlenTK02Brlens_median=0.066062,effectivebrlenTK02Brlens_95%HPD={0.009192,0.134597},rateTK02Brlens_mean=0.999954,rateTK02Brlens_median=1.000056,rateTK02Brlens_95%HPD={0.996560,1.002844}],(32[&prob=1.00000000e+00,prob_stddev=0.00000000e+00,prob_range={1.00000000e+00,1.00000000e+00},prob(percent)="100",prob+-sd="100+-0",height_mean=6.26444958e-01,height_median=6.07372456e-01,height_95%HPD={3.63352490e-01,9.29323910e-01},age_mean=2.12604885e+02,age_median=2.11455339e+02,age_95%HPD={2.08500014e+02,2.20639857e+02}]:3.205074e+00[&length_mean=1.67787905e-02,length_median=8.24660900e-03,length_95%HPD={0.00000000e+00,6.91433500e-02},effectivebrlenTK02Brlens_mean=0.016777,effectivebrlenTK02Brlens_median=0.008246,effectivebrlenTK02Brlens_95%HPD={0.000000,0.069133},rateTK02Brlens_mean=0.999967,rateTK02Brlens_median=1.000048,rateTK02Brlens_95%HPD={0.996919,1.002829}],((33[&prob=1.00000000e+00,prob_stddev=0.00000000e+00,prob_range={1.00000000e+00,1.00000000e+00},prob(percent)="100",prob+-sd="100+-0",height_mean=2.82782609e-01,height_median=2.74213456e-01,height_95%HPD={1.64392970e-01,4.22054260e-01},age_mean=9.59531745e+01,age_median=9.63251956e+01,age_95%HPD={9.06514024e+01,1.00499904e+02}]:2.966653e+01[&length_mean=8.02932731e-02,length_median=7.66073400e-02,length_95%HPD={0.00000000e+00,1.53204600e-01},effectivebrlenTK02Brlens_mean=0.080291,effectivebrlenTK02Brlens_median=0.076603,effectivebrlenTK02Brlens_95%HPD={0.000000,0.153196},rateTK02Brlens_mean=0.999969,rateTK02Brlens_median=1.000021,rateTK02Brlens_95%HPD={0.995877,1.003889}],35[&prob=1.00000000e+00,prob_stddev=0.00000000e+00,prob_range={1.00000000e+00,1.00000000e+00},prob(percent)="100",prob+-sd="100+-0",height_mean=3.46127908e-01,height_median=3.35582090e-01,height_95%HPD={2.00434060e-01,5.16671010e-01},age_mean=1.17457375e+02,age_median=1.17433452e+02,age_95%HPD={1.10000271e+02,1.24243142e+02}]:8.558269e+00[&length_mean=3.33456897e-02,length_median=2.40213700e-02,length_95%HPD={0.00000000e+00,9.78755900e-02},effectivebrlenTK02Brlens_mean=0.033344,effectivebrlenTK02Brlens_median=0.024020,effectivebrlenTK02Brlens_95%HPD={0.000000,0.097864},rateTK02Brlens_mean=0.999969,rateTK02Brlens_median=1.000018,rateTK02Brlens_95%HPD={0.995862,1.003698}])[&prob=6.88784014e-01,prob_stddev=1.21382489e-02,prob_range={6.72692526e-01,7.01592205e-01},prob(percent)="69",prob+-sd="69+-1",height_mean=3.52927868e-01,height_median=3.45385420e-01,height_95%HPD={2.13424810e-01,5.06567980e-01},age_mean=1.27942916e+02,age_median=1.25991721e+02,age_95%HPD={1.11380660e+02,1.48963949e+02}]:3.525907e+01[&length_mean=8.91522490e-02,length_median=8.71346600e-02,length_95%HPD={1.46722000e-05,1.67366800e-01},effectivebrlenTK02Brlens_mean=0.089151,effectivebrlenTK02Brlens_median=0.087142,effectivebrlenTK02Brlens_95%HPD={0.000015,0.167331},rateTK02Brlens_mean=0.999987,rateTK02Brlens_median=1.000033,rateTK02Brlens_95%HPD={0.996441,1.003658}],34[&prob=1.00000000e+00,prob_stddev=0.00000000e+00,prob_range={1.00000000e+00,1.00000000e+00},prob(percent)="100",prob+-sd="100+-0",height_mean=4.56422664e-01,height_median=4.42547997e-01,height_95%HPD={2.65708490e-01,6.78620630e-01},age_mean=1.54870460e+02,age_median=1.54854953e+02,age_95%HPD={1.53003894e+02,1.56606072e+02}]:6.395835e+00[&length_mean=2.48679338e-02,length_median=1.57413400e-02,length_95%HPD={0.00000000e+00,7.93941300e-02},effectivebrlenTK02Brlens_mean=0.024867,effectivebrlenTK02Brlens_median=0.015743,effectivebrlenTK02Brlens_95%HPD={0.000000,0.079401},rateTK02Brlens_mean=0.999957,rateTK02Brlens_median=1.000016,rateTK02Brlens_95%HPD={0.996318,1.003392}])[&prob=6.06648815e-01,prob_stddev=1.49105011e-02,prob_range={5.89349007e-01,6.24115288e-01},prob(percent)="61",prob+-sd="61+-1",height_mean=4.38982971e-01,height_median=4.31166237e-01,height_95%HPD={2.70736620e-01,6.16914600e-01},age_mean=1.64110709e+02,age_median=1.61250788e+02,age_95%HPD={1.53086068e+02,1.83248624e+02}]:5.340963e+01[&length_mean=1.29021817e-01,length_median=1.29959100e-01,length_95%HPD={3.89426700e-02,2.13582900e-01},effectivebrlenTK02Brlens_mean=0.129020,effectivebrlenTK02Brlens_median=0.129966,effectivebrlenTK02Brlens_95%HPD={0.039541,0.214165},rateTK02Brlens_mean=0.999987,rateTK02Brlens_median=1.000053,rateTK02Brlens_95%HPD={0.996641,1.002983}])[&prob=4.05603827e-01,prob_stddev=1.10587520e-02,prob_range={3.96440040e-01,4.21517539e-01},prob(percent)="41",prob+-sd="41+-1",height_mean=5.69864118e-01,height_median=5.61117050e-01,height_95%HPD={3.62610060e-01,7.90857280e-01},age_mean=2.15734146e+02,age_median=2.14660414e+02,age_95%HPD={2.08616529e+02,2.25543873e+02}]:6.664916e+00[&length_mean=5.13106185e-02,length_median=4.72799000e-02,length_95%HPD={3.21060900e-06,1.10977500e-01},effectivebrlenTK02Brlens_mean=0.051309,effectivebrlenTK02Brlens_median=0.047280,effectivebrlenTK02Brlens_95%HPD={0.000003,0.110997},rateTK02Brlens_mean=0.999975,rateTK02Brlens_median=1.000055,rateTK02Brlens_95%HPD={0.996968,1.002715}])[&prob=4.35936823e-01,prob_stddev=4.98929433e-03,prob_range={4.29950778e-01,4.41550649e-01},prob(percent)="44",prob+-sd="44+-0",height_mean=6.11740333e-01,height_median=6.00222480e-01,height_95%HPD={3.76291342e-01,8.75199920e-01},age_mean=2.22814855e+02,age_median=2.21325329e+02,age_95%HPD={2.09293109e+02,2.39545798e+02}]:2.152907e+01[&length_mean=5.94244126e-02,length_median=5.50993800e-02,length_95%HPD={9.01920600e-05,1.18264500e-01},effectivebrlenTK02Brlens_mean=0.059425,effectivebrlenTK02Brlens_median=0.055101,effectivebrlenTK02Brlens_95%HPD={0.000076,0.118258},rateTK02Brlens_mean=0.999991,rateTK02Brlens_median=1.000083,rateTK02Brlens_95%HPD={0.997063,1.002598}])[&prob=7.27153032e-01,prob_stddev=3.10891312e-03,prob_range={7.24291952e-01,7.30658548e-01},prob(percent)="73",prob+-sd="73+-0",height_mean=6.81528760e-01,height_median=6.67707520e-01,height_95%HPD={4.33008587e-01,9.64029930e-01},age_mean=2.43972256e+02,age_median=2.42854402e+02,age_95%HPD={2.22767318e+02,2.67563185e+02}]:1.962185e+01[&length_mean=5.79210071e-02,length_median=5.47264300e-02,length_95%HPD={9.25350400e-03,1.12016300e-01},effectivebrlenTK02Brlens_mean=0.057920,effectivebrlenTK02Brlens_median=0.054727,effectivebrlenTK02Brlens_95%HPD={0.009512,0.112279},rateTK02Brlens_mean=0.999978,rateTK02Brlens_median=1.000049,rateTK02Brlens_95%HPD={0.997399,1.002339}])[&prob=8.72473639e-01,prob_stddev=5.46841606e-03,prob_range={8.66112599e-01,8.78868013e-01},prob(percent)="87",prob+-sd="87+-1",height_mean=7.73012864e-01,height_median=7.55890393e-01,height_95%HPD={4.84308810e-01,1.10297066e+00},age_mean=2.63949024e+02,age_median=2.62476251e+02,age_95%HPD={2.37777386e+02,2.93443287e+02}]:2.686717e+01[&length_mean=1.08655967e-01,length_median=9.73306900e-02,length_95%HPD={1.85825500e-02,2.20981000e-01},effectivebrlenTK02Brlens_mean=0.108654,effectivebrlenTK02Brlens_median=0.097326,effectivebrlenTK02Brlens_95%HPD={0.018672,0.221085},rateTK02Brlens_mean=0.999978,rateTK02Brlens_median=1.000016,rateTK02Brlens_95%HPD={0.998134,1.001697}])[&prob=7.49088899e-01,prob_stddev=7.42879214e-03,prob_range={7.42280641e-01,7.59158232e-01},prob(percent)="75",prob+-sd="75+-1",height_mean=8.47300516e-01,height_median=8.30739290e-01,height_95%HPD={5.37926590e-01,1.19925436e+00},age_mean=2.91042162e+02,age_median=2.89343423e+02,age_95%HPD={2.54654669e+02,3.30301073e+02}]:3.298569e+01[&length_mean=8.83815075e-02,length_median=8.33312000e-02,length_95%HPD={1.45580400e-02,1.73226100e-01},effectivebrlenTK02Brlens_mean=0.088381,effectivebrlenTK02Brlens_median=0.083335,effectivebrlenTK02Brlens_95%HPD={0.014564,0.173230},rateTK02Brlens_mean=0.999993,rateTK02Brlens_median=1.000009,rateTK02Brlens_95%HPD={0.998793,1.001074}])[&prob=1.00000000e+00,prob_stddev=0.00000000e+00,prob_range={1.00000000e+00,1.00000000e+00},prob(percent)="100",prob+-sd="100+-0",height_mean=9.45889292e-01,height_median=9.27842324e-01,height_95%HPD={6.05923568e-01,1.32788209e+00},age_mean=3.24318416e+02,age_median=3.22329114e+02,age_95%HPD={2.84487082e+02,3.68328848e+02}]:7.321415e+00[&length_mean=2.17405169e-02,length_median=1.58581200e-02,length_95%HPD={7.25186800e-07,6.22987400e-02},effectivebrlenTK02Brlens_mean=0.021740,effectivebrlenTK02Brlens_median=0.015858,effectivebrlenTK02Brlens_95%HPD={0.000001,0.062295},rateTK02Brlens_mean=1.000000,rateTK02Brlens_median=1.000001,rateTK02Brlens_95%HPD={0.999621,1.000360}])[&prob=1.00000000e+00,prob_stddev=0.00000000e+00,prob_range={1.00000000e+00,1.00000000e+00},prob(percent)="100",prob+-sd="100+-0",height_mean=9.67629809e-01,height_median=9.49253456e-01,height_95%HPD={6.16992514e-01,1.35379231e+00},age_mean=3.31852431e+02,age_median=3.29650529e+02,age_95%HPD={2.90185448e+02,3.77998860e+02}][&length_mean=0.00000000e+00,length_median=0.00000000e+00,length_95%HPD={0.00000000e+00,0.00000000e+00},effectivebrlenTK02Brlens_mean=1.000000,effectivebrlenTK02Brlens_median=1.000000,effectivebrlenTK02Brlens_95%HPD={1.000000,1.000000},rateTK02Brlens_mean=1.000000,rateTK02Brlens_median=1.000000,rateTK02Brlens_95%HPD={1.000000,1.000000}];
end;
