# Supplementary material for: Sphenodontian phylogeny and the impact of model choice in Bayesian morphological clock estimates of divergence times and evolutionary rates
Source: BMC Biol. 2020 Dec 7;18:191. doi: 10.1186/s12915-020-00901-5 (PMC7720557; doi:10.1186/s12915-020-00901-5)
Supplement: Supplementary file 6 — Additional file 6. Input files including the dataset and all necessary coding (see Mr. Bayes blocks) to reproduce the analyses. [file 12915_2020_901_MOESM6_ESM.zip › InputFiles&OutputTrees/BayesCalibrated/Diversity(NoSA)/BayesCal_IGR_ln_p1_60G_DvNoSA/BayesCal_IGR_ln_p1_DvNoSA_AllCom.t.con.tre]

#NEXUS
begin taxa;
	dimensions ntax=35;
	taxlabels
	Ardeosaurus_brevipes
	Clevosaurus_bairdi
	Clevosaurus_brasiliensis
	Clevosaurus_cambrica
	Clevosaurus_hudsoni
	Clevosaurus_petilus
	Clevosaurus_sp_SAM
	Cynosphenodon_huizachalensis
	Derasmosaurus_pietraroiae
	Diphydontosaurus_avonis
	Eichstaettisaurus_schroederi
	Eilenodon_robustus
	Gephyrosaurus_bridensis
	Homeosaurus_maximiliani
	Homeosaurus_parvipes
	Huehuecuetzpalli_mixtecus
	Kallimodon_pulchellus
	Kawasphenodon
	Leptosaurus_neptunius
	Marmoretta_oxoniensis
	Megachirella_wachtleri
	Oenosaurus_muehlheimensis
	Palaeagama_vielhaueri
	Palaeopleurosaurus_posidoniae
	Piocormus_laticeps
	Planocephalosaurus_robinsonae
	Pleurosaurus_ginsburgi
	Pleurosaurus_goldfussi
	Priosphenodon_avelasi
	Prolacerta_broomi
	Sapheosaurus_thiollerei
	Sophineta_cracoviensis
	Sphenodon_punctatus
	Sphenotitan_leyesi
	Toxolophosaurus_cloudi
;
end;

begin trees;
	tree con_all_compat = [&R] (Prolacerta_broomi[&prob=1.0,prob_stddev=0.0,prob_range={1.0,1.0},prob(percent)="100",prob+-sd="100+-0",height_mean=0.767204879,height_median=0.747416066,height_95%HPD={0.445631476,1.13402738},age_mean=249.597955,age_median=249.627812,age_95%HPD={247.451616,251.899733},length_mean=0.168283605,length_median=0.1619346,length_95%HPD={0.07204931,0.2743001},effectivebrlenIgrBrlens_mean=0.19835,effectivebrlenIgrBrlens_median=0.190719,effectivebrlenIgrBrlens_95%HPD={0.045759,0.360745},rateIgrBrlens_mean=1.263302,rateIgrBrlens_median=1.169549,rateIgrBrlens_95%HPD={0.235165,2.454504}]:54.17869,((Palaeagama_vielhaueri[&prob=1.0,prob_stddev=0.0,prob_range={1.0,1.0},prob(percent)="100",prob+-sd="100+-0",height_mean=0.775083984,height_median=0.754983632,height_95%HPD={0.452800468,1.14892333},age_mean=252.172041,age_median=251.896109,age_95%HPD={247.499969,257.263717},length_mean=0.0434845293,length_median=0.03390855,length_95%HPD={6.259346E-4,0.1143923},effectivebrlenIgrBrlens_mean=0.056754,effectivebrlenIgrBrlens_median=0.041255,effectivebrlenIgrBrlens_95%HPD={0.0,0.164775},rateIgrBrlens_mean=1.923764,rateIgrBrlens_median=1.128859,rateIgrBrlens_95%HPD={1.0E-6,5.959116}]:10.34939,Sophineta_cracoviensis[&prob=1.0,prob_stddev=0.0,prob_range={1.0,1.0},prob(percent)="100",prob+-sd="100+-0",height_mean=0.762302879,height_median=0.742699993,height_95%HPD={0.441596344,1.12543306},age_mean=248.00404,age_median=248.005692,age_95%HPD={247.551022,248.499956},length_mean=0.0512075678,length_median=0.0446101,length_95%HPD={0.003620195,0.1135276},effectivebrlenIgrBrlens_mean=0.036785,effectivebrlenIgrBrlens_median=0.021899,effectivebrlenIgrBrlens_95%HPD={0.0,0.123385},rateIgrBrlens_mean=0.758553,rateIgrBrlens_median=0.471651,rateIgrBrlens_95%HPD={1.0E-6,2.394276}]:14.23981)[&prob=0.811857646,prob_stddev=0.00155588215,prob_range={0.809824335,0.813568738},prob(percent)="81",prob+-sd="81+-0",height_mean=0.805165902,height_median=0.785229933,height_95%HPD={0.468631373,1.18314745},age_mean=263.925483,age_median=262.245503,age_95%HPD={250.004373,281.318604},length_mean=0.0642612948,length_median=0.05837995,length_95%HPD={0.001940319,0.1368491},effectivebrlenIgrBrlens_mean=0.08942,effectivebrlenIgrBrlens_median=0.081463,effectivebrlenIgrBrlens_95%HPD={0.0,0.196726},rateIgrBrlens_mean=1.92408,rateIgrBrlens_median=1.309038,rateIgrBrlens_95%HPD={1.0E-6,5.293539}]:30.29553,((Megachirella_wachtleri[&prob=1.0,prob_stddev=0.0,prob_range={1.0,1.0},prob(percent)="100",prob+-sd="100+-0",height_mean=0.749977151,height_median=0.73068418,height_95%HPD={0.434431208,1.10716284},age_mean=243.994279,age_median=243.99087,age_95%HPD={243.500171,244.448938},length_mean=0.0344544005,length_median=0.02648802,length_95%HPD={1.481031E-4,0.09223544},effectivebrlenIgrBrlens_mean=0.037388,effectivebrlenIgrBrlens_median=0.020545,effectivebrlenIgrBrlens_95%HPD={0.0,0.133769},rateIgrBrlens_mean=1.334073,rateIgrBrlens_median=0.685051,rateIgrBrlens_95%HPD={1.0E-6,4.514366}]:8.791436,((Marmoretta_oxoniensis[&prob=1.0,prob_stddev=0.0,prob_range={1.0,1.0},prob(percent)="100",prob+-sd="100+-0",height_mean=0.492579215,height_median=0.479637175,height_95%HPD={0.280035594,0.725198949},age_mean=160.248138,age_median=160.586142,age_95%HPD={153.079099,166.999833},length_mean=0.0964527087,length_median=0.0754089,length_95%HPD={3.531665E-4,0.2548838},effectivebrlenIgrBrlens_mean=0.055549,effectivebrlenIgrBrlens_median=0.038069,effectivebrlenIgrBrlens_95%HPD={0.0,0.172105},rateIgrBrlens_mean=0.653068,rateIgrBrlens_median=0.455701,rateIgrBrlens_95%HPD={1.0E-6,1.84198}]:13.33058,Huehuecuetzpalli_mixtecus[&prob=1.0,prob_stddev=0.0,prob_range={1.0,1.0},prob(percent)="100",prob+-sd="100+-0",height_mean=0.31529419,height_median=0.307104156,height_95%HPD={0.181911023,0.465258974},age_mean=102.573736,age_median=102.609873,age_95%HPD={100.271156,104.999172},length_mean=0.243330312,length_median=0.2332248,length_95%HPD={0.1198075,0.384873},effectivebrlenIgrBrlens_mean=0.233523,effectivebrlenIgrBrlens_median=0.217541,effectivebrlenIgrBrlens_95%HPD={0.0663,0.433774},rateIgrBrlens_mean=0.99217,rateIgrBrlens_median=0.930039,rateIgrBrlens_95%HPD={0.300421,1.804302}]:71.30685)[&prob=0.517541472,prob_stddev=0.00227728043,prob_range={0.515038722,0.52052755},prob(percent)="52",prob+-sd="52+-0",height_mean=0.543424656,height_median=0.529238715,height_95%HPD={0.306252109,0.800948198},age_mean=176.4553,age_median=173.916719,age_95%HPD={155.126873,202.670419},length_mean=0.093661666,length_median=0.08178158,length_95%HPD={9.961945E-4,0.2157011},effectivebrlenIgrBrlens_mean=0.055837,effectivebrlenIgrBrlens_median=0.041284,effectivebrlenIgrBrlens_95%HPD={0.0,0.162242},rateIgrBrlens_mean=0.641234,rateIgrBrlens_median=0.483799,rateIgrBrlens_95%HPD={1.0E-6,1.709833}]:30.62108,(Eichstaettisaurus_schroederi[&prob=1.0,prob_stddev=0.0,prob_range={1.0,1.0},prob(percent)="100",prob+-sd="100+-0",height_mean=0.468851639,height_median=0.456729896,height_95%HPD={0.270884969,0.691696032},age_mean=152.532705,age_median=152.550968,age_95%HPD={150.263302,154.999338},length_mean=0.0457909888,length_median=0.03947848,length_95%HPD={0.00216369,0.1040711},effectivebrlenIgrBrlens_mean=0.042823,effectivebrlenIgrBrlens_median=0.026988,effectivebrlenIgrBrlens_95%HPD={0.0,0.139217},rateIgrBrlens_mean=1.109421,rateIgrBrlens_median=0.616919,rateIgrBrlens_95%HPD={1.0E-6,3.712567}]:13.0683,Ardeosaurus_brevipes[&prob=1.0,prob_stddev=0.0,prob_range={1.0,1.0},prob(percent)="100",prob+-sd="100+-0",height_mean=0.468350292,height_median=0.45620146,height_95%HPD={0.270121928,0.690776436},age_mean=152.372226,age_median=152.308266,age_95%HPD={149.999986,154.708928},length_mean=0.0466028656,length_median=0.04011401,length_95%HPD={0.002931501,0.1050575},effectivebrlenIgrBrlens_mean=0.096651,effectivebrlenIgrBrlens_median=0.084876,effectivebrlenIgrBrlens_95%HPD={0.0,0.215524},rateIgrBrlens_mean=3.074887,rateIgrBrlens_median=2.041547,rateIgrBrlens_95%HPD={1.0E-6,8.851444}]:13.311)[&prob=0.968436462,prob_stddev=0.00106102175,prob_range={0.967278141,0.969611449},prob(percent)="97",prob+-sd="97+-0",height_mean=0.513720224,height_median=0.500582,height_95%HPD={0.297970125,0.75846695},age_mean=167.479833,age_median=165.619268,age_95%HPD={153.434,185.884198},length_mean=0.0916288794,length_median=0.07909036,length_95%HPD={0.002579674,0.2091585},effectivebrlenIgrBrlens_mean=0.245108,effectivebrlenIgrBrlens_median=0.223505,effectivebrlenIgrBrlens_95%HPD={0.0,0.494497},rateIgrBrlens_mean=3.966758,rateIgrBrlens_median=2.694347,rateIgrBrlens_95%HPD={1.0E-6,10.693599}]:38.91853)[&prob=0.927025811,prob_stddev=5.10168594E-4,prob_range={0.926289708,0.927467473},prob(percent)="93",prob+-sd="93+-0",height_mean=0.633553419,height_median=0.61673591,height_95%HPD={0.36332541,0.94075503},age_mean=206.085014,age_median=204.537795,age_95%HPD={173.356245,242.036858},length_mean=0.150810786,length_median=0.1453643,length_95%HPD={0.0166562,0.2853073},effectivebrlenIgrBrlens_mean=0.153837,effectivebrlenIgrBrlens_median=0.142158,effectivebrlenIgrBrlens_95%HPD={0.0,0.320026},rateIgrBrlens_mean=1.124065,rateIgrBrlens_median=0.973118,rateIgrBrlens_95%HPD={1.0E-6,2.351738}]:48.24451)[&prob=0.912287086,prob_stddev=0.00139493055,prob_range={0.910267664,0.913467628},prob(percent)="91",prob+-sd="91+-0",height_mean=0.781815214,height_median=0.762260834,height_95%HPD={0.452493636,1.14343023},age_mean=254.870337,age_median=252.782306,age_95%HPD={243.900763,271.468977},length_mean=0.071890267,length_median=0.06607374,length_95%HPD={0.004391629,0.1477476},effectivebrlenIgrBrlens_mean=0.147001,effectivebrlenIgrBrlens_median=0.138004,effectivebrlenIgrBrlens_95%HPD={0.020255,0.289364},rateIgrBrlens_mean=2.902616,rateIgrBrlens_median=2.03882,rateIgrBrlens_95%HPD={1.0E-6,7.482762}]:25.4604,(Gephyrosaurus_bridensis[&prob=1.0,prob_stddev=0.0,prob_range={1.0,1.0},prob(percent)="100",prob+-sd="100+-0",height_mean=0.605867144,height_median=0.590038327,height_95%HPD={0.34745262,0.892641336},age_mean=197.094389,age_median=197.417097,age_95%HPD={192.161084,201.399931},length_mean=0.22129114,length_median=0.218184,length_95%HPD={0.09709262,0.3575784},effectivebrlenIgrBrlens_mean=0.092878,effectivebrlenIgrBrlens_median=0.085774,effectivebrlenIgrBrlens_95%HPD={0.0,0.185684},rateIgrBrlens_mean=0.428831,rateIgrBrlens_median=0.396807,rateIgrBrlens_95%HPD={0.040696,0.859386}]:72.021,(Diphydontosaurus_avonis[&prob=1.0,prob_stddev=0.0,prob_range={1.0,1.0},prob(percent)="100",prob+-sd="100+-0",height_mean=0.630164041,height_median=0.613846008,height_95%HPD={0.3626623,0.928416583},age_mean=205.016417,age_median=205.073023,age_95%HPD={201.692914,208.498462},length_mean=0.151229928,length_median=0.1521778,length_95%HPD={0.01909006,0.2570891},effectivebrlenIgrBrlens_mean=0.166987,effectivebrlenIgrBrlens_median=0.15239,effectivebrlenIgrBrlens_95%HPD={0.02739,0.338094},rateIgrBrlens_mean=1.617125,rateIgrBrlens_median=0.970988,rateIgrBrlens_95%HPD={0.047633,4.998204}]:55.09997,(Planocephalosaurus_robinsonae[&prob=1.0,prob_stddev=0.0,prob_range={1.0,1.0},prob(percent)="100",prob+-sd="100+-0",height_mean=0.630524399,height_median=0.61423618,height_95%HPD={0.364733027,0.93128341},age_mean=205.128928,age_median=205.243595,age_95%HPD={201.730382,208.499692},length_mean=0.111009887,length_median=0.1115191,length_95%HPD={0.01499148,0.1943628},effectivebrlenIgrBrlens_mean=0.078827,effectivebrlenIgrBrlens_median=0.063483,effectivebrlenIgrBrlens_95%HPD={0.0,0.202353},rateIgrBrlens_mean=0.945821,rateIgrBrlens_median=0.540504,rateIgrBrlens_95%HPD={1.0E-6,3.03603}]:43.24062,(((Clevosaurus_hudsoni[&prob=1.0,prob_stddev=0.0,prob_range={1.0,1.0},prob(percent)="100",prob+-sd="100+-0",height_mean=0.616970554,height_median=0.600764033,height_95%HPD={0.350036623,0.90724504},age_mean=200.705893,age_median=201.055102,age_95%HPD={192.574138,208.499978},length_mean=0.0615589992,length_median=0.05646224,length_95%HPD={0.006679839,0.1249818},effectivebrlenIgrBrlens_mean=0.038958,effectivebrlenIgrBrlens_median=0.03454,effectivebrlenIgrBrlens_95%HPD={0.0,0.088098},rateIgrBrlens_mean=0.841347,rateIgrBrlens_median=0.598061,rateIgrBrlens_95%HPD={1.0E-6,2.267965}]:14.65121,Clevosaurus_cambrica[&prob=1.0,prob_stddev=0.0,prob_range={1.0,1.0},prob(percent)="100",prob+-sd="100+-0",height_mean=0.629529202,height_median=0.61317694,height_95%HPD={0.365050003,0.93020032},age_mean=204.809161,age_median=204.764094,age_95%HPD={201.300731,208.11334},length_mean=0.0418408171,length_median=0.03588421,length_95%HPD={8.071063E-4,0.0975998},effectivebrlenIgrBrlens_mean=0.02991,effectivebrlenIgrBrlens_median=0.025069,effectivebrlenIgrBrlens_95%HPD={0.0,0.077493},rateIgrBrlens_mean=1.044268,rateIgrBrlens_median=0.629507,rateIgrBrlens_95%HPD={1.0E-6,3.196733}]:10.94222)[&prob=0.338696237,prob_stddev=0.00286153415,prob_range={0.335818491,0.342385085},prob(percent)="34",prob+-sd="34+-0",height_mean=0.663938918,height_median=0.646790085,height_95%HPD={0.383451471,0.973154281},age_mean=216.89654,age_median=215.70631,age_95%HPD={204.52886,231.460179},length_mean=0.0376585798,length_median=0.03183142,length_95%HPD={3.928518E-4,0.08982018},effectivebrlenIgrBrlens_mean=0.026739,effectivebrlenIgrBrlens_median=0.020142,effectivebrlenIgrBrlens_95%HPD={0.0,0.078054},rateIgrBrlens_mean=0.961369,rateIgrBrlens_median=0.548606,rateIgrBrlens_95%HPD={1.0E-6,3.060004}]:15.90012,(Clevosaurus_brasiliensis[&prob=1.0,prob_stddev=0.0,prob_range={1.0,1.0},prob(percent)="100",prob+-sd="100+-0",height_mean=0.645073758,height_median=0.628157978,height_95%HPD={0.369572357,0.950600805},age_mean=209.882849,age_median=209.518647,age_95%HPD={201.300073,218.752018},length_mean=0.040962847,length_median=0.0355711,length_95%HPD={0.001058543,0.0937649},effectivebrlenIgrBrlens_mean=0.031515,effectivebrlenIgrBrlens_median=0.026238,effectivebrlenIgrBrlens_95%HPD={0.0,0.081687},rateIgrBrlens_mean=1.151014,rateIgrBrlens_median=0.676234,rateIgrBrlens_95%HPD={1.0E-6,3.565862}]:12.44143,(Clevosaurus_bairdi[&prob=1.0,prob_stddev=0.0,prob_range={1.0,1.0},prob(percent)="100",prob+-sd="100+-0",height_mean=0.615619157,height_median=0.599796228,height_95%HPD={0.355759581,0.90797162},age_mean=200.282872,age_median=200.273081,age_95%HPD={199.300071,201.195179},length_mean=0.0370953354,length_median=0.02981204,length_95%HPD={2.358906E-4,0.09405419},effectivebrlenIgrBrlens_mean=0.030055,effectivebrlenIgrBrlens_median=0.023468,effectivebrlenIgrBrlens_95%HPD={0.0,0.084827},rateIgrBrlens_mean=1.094565,rateIgrBrlens_median=0.671301,rateIgrBrlens_95%HPD={1.0E-6,3.395904}]:11.42176,(Clevosaurus_petilus[&prob=1.0,prob_stddev=0.0,prob_range={1.0,1.0},prob(percent)="100",prob+-sd="100+-0",height_mean=0.615663037,height_median=0.599846367,height_95%HPD={0.355735957,0.907938183},age_mean=200.297306,age_median=200.296447,age_95%HPD={199.317021,201.214639},length_mean=0.0313915252,length_median=0.02471349,length_95%HPD={3.260005E-4,0.08125477},effectivebrlenIgrBrlens_mean=0.013755,effectivebrlenIgrBrlens_median=0.005842,effectivebrlenIgrBrlens_95%HPD={0.0,0.053087},rateIgrBrlens_mean=0.497365,rateIgrBrlens_median=0.213454,rateIgrBrlens_95%HPD={1.0E-6,1.770073}]:4.630455,Clevosaurus_sp_SAM[&prob=1.0,prob_stddev=0.0,prob_range={1.0,1.0},prob(percent)="100",prob+-sd="100+-0",height_mean=0.597516938,height_median=0.58173436,height_95%HPD={0.339548822,0.880462654},age_mean=194.356675,age_median=195.324689,age_95%HPD={184.853469,201.299957},length_mean=0.0423304824,length_median=0.03733083,length_95%HPD={0.002210794,0.09356799},effectivebrlenIgrBrlens_mean=0.015761,effectivebrlenIgrBrlens_median=0.007113,effectivebrlenIgrBrlens_95%HPD={0.0,0.060443},rateIgrBrlens_mean=0.381888,rateIgrBrlens_median=0.186253,rateIgrBrlens_95%HPD={1.0E-6,1.368547}]:9.602213)[&prob=0.397420584,prob_stddev=6.18725069E-4,prob_range={0.396995589,0.398340018},prob(percent)="40",prob+-sd="40+-0",height_mean=0.633329455,height_median=0.616997479,height_95%HPD={0.36705243,0.93433417},age_mean=206.068597,age_median=204.926902,age_95%HPD={199.928914,215.206613},length_mean=0.0319377228,length_median=0.0261389,length_95%HPD={3.177345E-4,0.07950713},effectivebrlenIgrBrlens_mean=0.018424,effectivebrlenIgrBrlens_median=0.010657,effectivebrlenIgrBrlens_95%HPD={0.0,0.063074},rateIgrBrlens_mean=0.699214,rateIgrBrlens_median=0.353309,rateIgrBrlens_95%HPD={1.0E-6,2.40076}]:6.767939)[&prob=0.489925112,prob_stddev=0.00296893373,prob_range={0.487205698,0.494127843},prob(percent)="49",prob+-sd="49+-0",height_mean=0.654038941,height_median=0.63789819,height_95%HPD={0.38006495,0.960568064},age_mean=212.936865,age_median=211.694841,age_95%HPD={202.520914,226.136844},length_mean=0.0389701551,length_median=0.03284611,length_95%HPD={6.283693E-4,0.0927831},effectivebrlenIgrBrlens_mean=0.03395,effectivebrlenIgrBrlens_median=0.028042,effectivebrlenIgrBrlens_95%HPD={0.0,0.090773},rateIgrBrlens_mean=1.274968,rateIgrBrlens_median=0.748756,rateIgrBrlens_95%HPD={1.0E-6,3.990913}]:10.26524)[&prob=0.200431106,prob_stddev=0.00185523552,prob_range={0.198808902,0.203008855},prob(percent)="20",prob+-sd="20+-0",height_mean=0.678478682,height_median=0.661709729,height_95%HPD={0.396710113,0.99505168},age_mean=222.826248,age_median=221.960078,age_95%HPD={209.016417,238.204013},length_mean=0.0309814551,length_median=0.02542505,length_95%HPD={2.663043E-4,0.07659295},effectivebrlenIgrBrlens_mean=0.026583,effectivebrlenIgrBrlens_median=0.019847,effectivebrlenIgrBrlens_95%HPD={0.0,0.078244},rateIgrBrlens_mean=1.228978,rateIgrBrlens_median=0.655563,rateIgrBrlens_95%HPD={1.0E-6,4.107666}]:9.646356)[&prob=0.582535194,prob_stddev=0.00423550087,prob_range={0.577349141,0.587560138},prob(percent)="58",prob+-sd="58+-0",height_mean=0.703343598,height_median=0.686275794,height_95%HPD={0.41847254,1.02406533},age_mean=232.579185,age_median=231.606434,age_95%HPD={217.026209,249.910709},length_mean=0.0330923539,length_median=0.0273504,length_95%HPD={4.730419E-4,0.08118851},effectivebrlenIgrBrlens_mean=0.029475,effectivebrlenIgrBrlens_median=0.016713,effectivebrlenIgrBrlens_95%HPD={0.0,0.100638},rateIgrBrlens_mean=1.07978,rateIgrBrlens_median=0.542005,rateIgrBrlens_95%HPD={1.0E-6,3.686766}]:8.891449,((((Homeosaurus_maximiliani[&prob=1.0,prob_stddev=0.0,prob_range={1.0,1.0},prob(percent)="100",prob+-sd="100+-0",height_mean=0.468883651,height_median=0.45677203,height_95%HPD={0.269630474,0.69055482},age_mean=152.543585,age_median=152.564018,age_95%HPD={150.267022,154.999908},length_mean=0.0421816329,length_median=0.03436051,length_95%HPD={0.001144498,0.1020304},effectivebrlenIgrBrlens_mean=0.026697,effectivebrlenIgrBrlens_median=0.01612,effectivebrlenIgrBrlens_95%HPD={0.0,0.089672},rateIgrBrlens_mean=0.794543,rateIgrBrlens_median=0.429952,rateIgrBrlens_95%HPD={1.0E-6,2.671656}]:11.30338,Homeosaurus_parvipes[&prob=1.0,prob_stddev=0.0,prob_range={1.0,1.0},prob(percent)="100",prob+-sd="100+-0",height_mean=0.468809109,height_median=0.456672938,height_95%HPD={0.270534811,0.69172652},age_mean=152.520084,age_median=152.52964,age_95%HPD={150.25316,154.994286},length_mean=0.0417868677,length_median=0.03441136,length_95%HPD={0.001237813,0.1004393},effectivebrlenIgrBrlens_mean=0.026764,effectivebrlenIgrBrlens_median=0.01757,effectivebrlenIgrBrlens_95%HPD={0.0,0.085244},rateIgrBrlens_mean=0.831442,rateIgrBrlens_median=0.475564,rateIgrBrlens_95%HPD={1.0E-6,2.70917}]:11.33776)[&prob=0.982019644,prob_stddev=7.79110557E-4,prob_range={0.981244653,0.982744636},prob(percent)="98",prob+-sd="98+-0",height_mean=0.509265506,height_median=0.496193788,height_95%HPD={0.292748507,0.749100586},age_mean=165.99553,age_median=163.867395,age_95%HPD={152.927185,184.483438},length_mean=0.121303398,length_median=0.1161396,length_95%HPD={0.01582726,0.2287399},effectivebrlenIgrBrlens_mean=0.112455,effectivebrlenIgrBrlens_median=0.104673,effectivebrlenIgrBrlens_95%HPD={0.010211,0.227061},rateIgrBrlens_mean=1.165053,rateIgrBrlens_median=0.896683,rateIgrBrlens_95%HPD={1.0E-6,2.701212}]:43.22204,((Derasmosaurus_pietraroiae[&prob=1.0,prob_stddev=0.0,prob_range={1.0,1.0},prob(percent)="100",prob+-sd="100+-0",height_mean=0.331126393,height_median=0.32236598,height_95%HPD={0.191208993,0.492083416},age_mean=107.708414,age_median=108.156238,age_95%HPD={101.49738,112.999999},length_mean=0.216796779,length_median=0.2104243,length_95%HPD={0.111825,0.334831},effectivebrlenIgrBrlens_mean=0.097529,effectivebrlenIgrBrlens_median=0.089059,effectivebrlenIgrBrlens_95%HPD={0.013861,0.197007},rateIgrBrlens_mean=0.466805,rateIgrBrlens_median=0.424475,rateIgrBrlens_95%HPD={0.072527,0.952626}]:66.59447,(Pleurosaurus_ginsburgi[&prob=1.0,prob_stddev=0.0,prob_range={1.0,1.0},prob(percent)="100",prob+-sd="100+-0",height_mean=0.464292761,height_median=0.45233261,height_95%HPD={0.268161,0.68481936},age_mean=151.050363,age_median=151.050155,age_95%HPD={150.096887,152.091005},length_mean=0.0442792615,length_median=0.04000915,length_95%HPD={0.005094037,0.09222487},effectivebrlenIgrBrlens_mean=0.036536,effectivebrlenIgrBrlens_median=0.031504,effectivebrlenIgrBrlens_95%HPD={0.0,0.087578},rateIgrBrlens_mean=1.035634,rateIgrBrlens_median=0.75592,rateIgrBrlens_95%HPD={1.0E-6,2.829858}]:13.52097,Pleurosaurus_goldfussi[&prob=1.0,prob_stddev=0.0,prob_range={1.0,1.0},prob(percent)="100",prob+-sd="100+-0",height_mean=0.468450714,height_median=0.45638908,height_95%HPD={0.27226229,0.6930615},age_mean=152.404342,age_median=152.359078,age_95%HPD={150.000162,154.716595},length_mean=0.0409783332,length_median=0.03665058,length_95%HPD={0.003136537,0.08761589},effectivebrlenIgrBrlens_mean=0.050626,effectivebrlenIgrBrlens_median=0.045562,effectivebrlenIgrBrlens_95%HPD={0.004611,0.10731},rateIgrBrlens_mean=1.81207,rateIgrBrlens_median=1.221752,rateIgrBrlens_95%HPD={1.0E-6,4.943838}]:12.21205)[&prob=0.89256786,prob_stddev=0.00141884601,prob_range={0.890612327,0.893701181},prob(percent)="89",prob+-sd="89+-0",height_mean=0.506897704,height_median=0.49377743,height_95%HPD={0.29295307,0.74545189},age_mean=165.743065,age_median=164.571127,age_95%HPD={153.530686,180.517535},length_mean=0.0510435147,length_median=0.04561676,length_95%HPD={0.001203717,0.1116786},effectivebrlenIgrBrlens_mean=0.067875,effectivebrlenIgrBrlens_median=0.062453,effectivebrlenIgrBrlens_95%HPD={0.0,0.141505},rateIgrBrlens_mean=1.980721,rateIgrBrlens_median=1.314851,rateIgrBrlens_95%HPD={1.0E-6,5.39591}]:10.17958)[&prob=0.625526383,prob_stddev=0.00100077047,prob_range={0.624659726,0.6269597},prob(percent)="63",prob+-sd="63+-0",height_mean=0.54513275,height_median=0.531578099,height_95%HPD={0.317844397,0.800288492},age_mean=175.224312,age_median=174.750708,age_95%HPD={159.02214,191.826759},length_mean=0.0454924056,length_median=0.04041111,length_95%HPD={7.372432E-4,0.1017284},effectivebrlenIgrBrlens_mean=0.035488,effectivebrlenIgrBrlens_median=0.024893,effectivebrlenIgrBrlens_95%HPD={0.0,0.108066},rateIgrBrlens_mean=0.902109,rateIgrBrlens_median=0.571498,rateIgrBrlens_95%HPD={1.0E-6,2.756196}]:15.40192,Palaeopleurosaurus_posidoniae[&prob=1.0,prob_stddev=0.0,prob_range={1.0,1.0},prob(percent)="100",prob+-sd="100+-0",height_mean=0.548331288,height_median=0.534176183,height_95%HPD={0.312520207,0.80496272},age_mean=178.403448,age_median=178.14663,age_95%HPD={174.200007,183.019251},length_mean=0.0296133337,length_median=0.0245404,length_95%HPD={3.776777E-4,0.07238783},effectivebrlenIgrBrlens_mean=0.022665,effectivebrlenIgrBrlens_median=0.017379,effectivebrlenIgrBrlens_95%HPD={0.0,0.065431},rateIgrBrlens_mean=1.117622,rateIgrBrlens_median=0.600817,rateIgrBrlens_95%HPD={1.0E-6,3.670774}]:12.006)[&prob=0.975533605,prob_stddev=8.50795056E-4,prob_range={0.97435584,0.97637804},prob(percent)="98",prob+-sd="98+-0",height_mean=0.586320647,height_median=0.57159186,height_95%HPD={0.343003207,0.858437881},age_mean=191.411672,age_median=190.15263,age_95%HPD={177.146577,207.915067},length_mean=0.069003472,length_median=0.06351714,length_95%HPD={0.004436312,0.1427618},effectivebrlenIgrBrlens_mean=0.142416,effectivebrlenIgrBrlens_median=0.136032,effectivebrlenIgrBrlens_95%HPD={0.03062,0.267223},rateIgrBrlens_mean=3.037712,rateIgrBrlens_median=2.103361,rateIgrBrlens_95%HPD={1.0E-6,7.820123}]:16.9368)[&prob=0.344740614,prob_stddev=0.0016623711,prob_range={0.343273964,0.346240597},prob(percent)="34",prob+-sd="34+-0",height_mean=0.626296637,height_median=0.612036552,height_95%HPD={0.371577792,0.911503032},age_mean=208.161084,age_median=207.089435,age_95%HPD={185.856906,232.264418},length_mean=0.0459845135,length_median=0.03967263,length_95%HPD={4.264188E-4,0.1069959},effectivebrlenIgrBrlens_mean=0.045971,effectivebrlenIgrBrlens_median=0.034787,effectivebrlenIgrBrlens_95%HPD={0.0,0.13298},rateIgrBrlens_mean=1.306306,rateIgrBrlens_median=0.783082,rateIgrBrlens_95%HPD={1.0E-6,4.039169}]:10.35485,(((Sapheosaurus_thiollerei[&prob=1.0,prob_stddev=0.0,prob_range={1.0,1.0},prob(percent)="100",prob+-sd="100+-0",height_mean=0.471973651,height_median=0.459867264,height_95%HPD={0.27451568,0.6979589},age_mean=153.550271,age_median=153.551282,age_95%HPD={152.178617,154.929957},length_mean=0.0291141935,length_median=0.02314029,length_95%HPD={2.609751E-4,0.07406404},effectivebrlenIgrBrlens_mean=0.01295,effectivebrlenIgrBrlens_median=0.004931,effectivebrlenIgrBrlens_95%HPD={0.0,0.051896},rateIgrBrlens_mean=0.529493,rateIgrBrlens_median=0.193857,rateIgrBrlens_95%HPD={1.0E-6,1.996029}]:5.311264,Piocormus_laticeps[&prob=1.0,prob_stddev=0.0,prob_range={1.0,1.0},prob(percent)="100",prob+-sd="100+-0",height_mean=0.468993968,height_median=0.45685737,height_95%HPD={0.269553041,0.6906404},age_mean=152.578184,age_median=152.614891,age_95%HPD={150.286501,154.999915},length_mean=0.0309619139,length_median=0.02333265,length_95%HPD={3.715639E-4,0.08303289},effectivebrlenIgrBrlens_mean=0.009448,effectivebrlenIgrBrlens_median=0.002745,effectivebrlenIgrBrlens_95%HPD={0.0,0.041087},rateIgrBrlens_mean=0.331239,rateIgrBrlens_median=0.109082,rateIgrBrlens_95%HPD={1.0E-6,1.302974}]:6.247655)[&prob=0.416812035,prob_stddev=0.00396931902,prob_range={0.412050977,0.421739758},prob(percent)="42",prob+-sd="42+-0",height_mean=0.489798984,height_median=0.47735385,height_95%HPD={0.28375931,0.72141922},age_mean=160.071144,age_median=158.862546,age_95%HPD={153.205878,169.993377},length_mean=0.0316837473,length_median=0.02530992,length_95%HPD={3.19453E-4,0.08066127},effectivebrlenIgrBrlens_mean=0.014456,effectivebrlenIgrBrlens_median=0.005882,effectivebrlenIgrBrlens_95%HPD={0.0,0.056593},rateIgrBrlens_mean=0.551017,rateIgrBrlens_median=0.212249,rateIgrBrlens_95%HPD={1.0E-6,2.002892}]:9.00036,Oenosaurus_muehlheimensis[&prob=1.0,prob_stddev=0.0,prob_range={1.0,1.0},prob(percent)="100",prob+-sd="100+-0",height_mean=0.46428658,height_median=0.4523529,height_95%HPD={0.267870719,0.6842694},age_mean=151.048835,age_median=151.048097,age_95%HPD={150.073903,152.06705},length_mean=0.0419891097,length_median=0.03557138,length_95%HPD={0.003168304,0.09698987},effectivebrlenIgrBrlens_mean=0.038672,effectivebrlenIgrBrlens_median=0.031064,effectivebrlenIgrBrlens_95%HPD={0.0,0.102722},rateIgrBrlens_mean=1.179338,rateIgrBrlens_median=0.798909,rateIgrBrlens_95%HPD={1.0E-6,3.50903}]:16.81481)[&prob=0.919634226,prob_stddev=5.10219005E-4,prob_range={0.918967567,0.920145332},prob(percent)="92",prob+-sd="92+-0",height_mean=0.519086239,height_median=0.505862084,height_95%HPD={0.30257622,0.76438062},age_mean=169.433964,age_median=167.862905,age_95%HPD={155.784412,186.5441},length_mean=0.0888187979,length_median=0.08236396,length_95%HPD={0.006555164,0.1805651},effectivebrlenIgrBrlens_mean=0.078923,effectivebrlenIgrBrlens_median=0.072934,effectivebrlenIgrBrlens_95%HPD={0.0,0.162382},rateIgrBrlens_mean=1.160016,rateIgrBrlens_median=0.863477,rateIgrBrlens_95%HPD={1.0E-6,2.872249}]:24.51919,(Kallimodon_pulchellus[&prob=1.0,prob_stddev=0.0,prob_range={1.0,1.0},prob(percent)="100",prob+-sd="100+-0",height_mean=0.468376543,height_median=0.456333231,height_95%HPD={0.269540165,0.68990186},age_mean=152.381286,age_median=152.321892,age_95%HPD={149.999977,154.707256},length_mean=0.0364410097,length_median=0.02993984,length_95%HPD={0.001056861,0.08850889},effectivebrlenIgrBrlens_mean=0.034135,effectivebrlenIgrBrlens_median=0.026159,effectivebrlenIgrBrlens_95%HPD={0.0,0.093441},rateIgrBrlens_mean=1.377128,rateIgrBrlens_median=0.839562,rateIgrBrlens_95%HPD={1.0E-6,4.223269}]:9.840406,Leptosaurus_neptunius[&prob=1.0,prob_stddev=0.0,prob_range={1.0,1.0},prob(percent)="100",prob+-sd="100+-0",height_mean=0.464384596,height_median=0.45241402,height_95%HPD={0.269157795,0.68566469},age_mean=151.080256,age_median=151.096053,age_95%HPD={150.114218,152.099655},length_mean=0.0395211005,length_median=0.03347067,length_95%HPD={0.002610618,0.09099715},effectivebrlenIgrBrlens_mean=0.012014,effectivebrlenIgrBrlens_median=0.005349,effectivebrlenIgrBrlens_95%HPD={0.0,0.046294},rateIgrBrlens_mean=0.329835,rateIgrBrlens_median=0.150524,rateIgrBrlens_95%HPD={1.0E-6,1.216374}]:11.06625)[&prob=0.960153221,prob_stddev=6.60730181E-4,prob_range={0.959567116,0.960800436},prob(percent)="96",prob+-sd="96+-0",height_mean=0.502784917,height_median=0.48978897,height_95%HPD={0.28988602,0.739305708},age_mean=163.900681,age_median=162.162299,age_95%HPD={152.173256,179.752085},length_mean=0.0967799349,length_median=0.09082801,length_95%HPD={0.007573625,0.1911427},effectivebrlenIgrBrlens_mean=0.087267,effectivebrlenIgrBrlens_median=0.08101,effectivebrlenIgrBrlens_95%HPD={0.0,0.177847},rateIgrBrlens_mean=1.129537,rateIgrBrlens_median=0.876071,rateIgrBrlens_95%HPD={1.0E-6,2.666712}]:30.2198)[&prob=0.592273975,prob_stddev=0.00256855941,prob_range={0.589415673,0.595526716},prob(percent)="59",prob+-sd="59+-0",height_mean=0.5893324,height_median=0.575099421,height_95%HPD={0.34622429,0.862242142},age_mean=193.500534,age_median=192.382098,age_95%HPD={169.016102,219.624368},length_mean=0.0676561632,length_median=0.0610406,length_95%HPD={0.001317394,0.147829},effectivebrlenIgrBrlens_mean=0.038686,effectivebrlenIgrBrlens_median=0.030687,effectivebrlenIgrBrlens_95%HPD={0.0,0.105882},rateIgrBrlens_mean=0.687685,rateIgrBrlens_median=0.472266,rateIgrBrlens_95%HPD={1.0E-6,1.941683}]:25.06219)[&prob=0.566963145,prob_stddev=0.00119927916,prob_range={0.565238164,0.568015911},prob(percent)="57",prob+-sd="57+-0",height_mean=0.681650279,height_median=0.666027228,height_95%HPD={0.403090412,0.98946171},age_mean=217.772642,age_median=217.444286,age_95%HPD={196.717767,238.840247},length_mean=0.0400597114,length_median=0.03308719,length_95%HPD={3.820372E-4,0.0983747},effectivebrlenIgrBrlens_mean=0.020319,effectivebrlenIgrBrlens_median=0.009166,effectivebrlenIgrBrlens_95%HPD={0.0,0.076674},rateIgrBrlens_mean=0.573496,rateIgrBrlens_median=0.258534,rateIgrBrlens_95%HPD={1.0E-6,2.026875}]:13.3807,((((Sphenodon_punctatus[&prob=1.0,prob_stddev=0.0,prob_range={1.0,1.0},prob(percent)="100",prob+-sd="100+-0",height_mean=0.0,height_median=0.0,height_95%HPD={0.0,0.0},age_mean=0.0,age_median=0.0,age_95%HPD={0.0,0.0},length_mean=0.341388002,length_median=0.3259133,length_95%HPD={0.1690475,0.5457729},effectivebrlenIgrBrlens_mean=0.134415,effectivebrlenIgrBrlens_median=0.121728,effectivebrlenIgrBrlens_95%HPD={0.015578,0.276797},rateIgrBrlens_mean=0.400338,rateIgrBrlens_median=0.371725,rateIgrBrlens_95%HPD={0.070617,0.790349}]:106.635,Kawasphenodon[&prob=1.0,prob_stddev=0.0,prob_range={1.0,1.0},prob(percent)="100",prob+-sd="100+-0",height_mean=0.23913815,height_median=0.232743,height_95%HPD={0.13634363,0.35530986},age_mean=77.8019792,age_median=78.288953,age_95%HPD={71.0359603,83.5999144},length_mean=0.103122215,length_median=0.08612908,length_95%HPD={0.001671675,0.2475241},effectivebrlenIgrBrlens_mean=0.117443,effectivebrlenIgrBrlens_median=0.097539,effectivebrlenIgrBrlens_95%HPD={0.0,0.284693},rateIgrBrlens_mean=1.569965,rateIgrBrlens_median=1.089231,rateIgrBrlens_95%HPD={1.0E-6,4.125369}]:28.34606)[&prob=0.987300141,prob_stddev=9.68718411E-4,prob_range={0.986244597,0.988511239},prob(percent)="99",prob+-sd="99+-0",height_mean=0.339195704,height_median=0.32455,height_95%HPD={0.1689162,0.5379956},age_mean=111.027305,age_median=106.635013,age_95%HPD={75.579554,156.882181},length_mean=0.244238884,length_median=0.2415908,length_95%HPD={0.05466921,0.4270813},effectivebrlenIgrBrlens_mean=0.098166,effectivebrlenIgrBrlens_median=0.086452,effectivebrlenIgrBrlens_95%HPD={0.0,0.220568},rateIgrBrlens_mean=0.419789,rateIgrBrlens_median=0.365073,rateIgrBrlens_95%HPD={1.0E-6,0.876246}]:84.43874,Cynosphenodon_huizachalensis[&prob=1.0,prob_stddev=0.0,prob_range={1.0,1.0},prob(percent)="100",prob+-sd="100+-0",height_mean=0.572021803,height_median=0.55717768,height_95%HPD={0.33176991,0.8453065},age_mean=186.104597,age_median=185.805997,age_95%HPD={182.69999,190.134936},length_mean=0.0199604132,length_median=0.01406906,length_95%HPD={5.762399E-5,0.05573574},effectivebrlenIgrBrlens_mean=0.013148,effectivebrlenIgrBrlens_median=0.001464,effectivebrlenIgrBrlens_95%HPD={0.0,0.061837},rateIgrBrlens_mean=0.636159,rateIgrBrlens_median=0.10198,rateIgrBrlens_95%HPD={1.0E-6,2.702606}]:5.267759)[&prob=0.962069866,prob_stddev=0.00305954417,prob_range={0.958111577,0.965144832},prob(percent)="96",prob+-sd="96+-0",height_mean=0.584994222,height_median=0.5709826,height_95%HPD={0.3383305,0.8547701},age_mean=192.007035,age_median=191.073756,age_95%HPD={183.581323,202.477893},length_mean=0.0623394156,length_median=0.05895354,length_95%HPD={0.005122845,0.1229205},effectivebrlenIgrBrlens_mean=0.11568,effectivebrlenIgrBrlens_median=0.10528,effectivebrlenIgrBrlens_95%HPD={0.016916,0.236679},rateIgrBrlens_mean=2.652115,rateIgrBrlens_median=1.831115,rateIgrBrlens_95%HPD={0.100614,7.021636}]:16.18283,((Priosphenodon_avelasi[&prob=1.0,prob_stddev=0.0,prob_range={1.0,1.0},prob(percent)="100",prob+-sd="100+-0",height_mean=0.294397563,height_median=0.28658099,height_95%HPD={0.16688308,0.43381898},age_mean=95.7646253,age_median=96.0536686,age_95%HPD={90.5452647,100.499643},length_mean=0.118339936,length_median=0.1082409,length_95%HPD={0.03818181,0.2237917},effectivebrlenIgrBrlens_mean=0.05777,effectivebrlenIgrBrlens_median=0.049528,effectivebrlenIgrBrlens_95%HPD={0.0,0.135574},rateIgrBrlens_mean=0.517326,rateIgrBrlens_median=0.444399,rateIgrBrlens_95%HPD={1.0E-6,1.198503}]:34.43796,Toxolophosaurus_cloudi[&prob=1.0,prob_stddev=0.0,prob_range={1.0,1.0},prob(percent)="100",prob+-sd="100+-0",height_mean=0.361451771,height_median=0.35179472,height_95%HPD={0.20770305,0.53620696},age_mean=117.590101,age_median=117.631612,age_95%HPD={110.788323,124.997539},length_mean=0.051884564,length_median=0.04018865,length_95%HPD={2.814441E-4,0.1368931},effectivebrlenIgrBrlens_mean=0.029473,effectivebrlenIgrBrlens_median=0.017499,effectivebrlenIgrBrlens_95%HPD={0.0,0.100127},rateIgrBrlens_mean=0.713562,rateIgrBrlens_median=0.385172,rateIgrBrlens_95%HPD={1.0E-6,2.332165}]:12.86001)[&prob=0.918831457,prob_stddev=0.00167606281,prob_range={0.916700926,0.920556438},prob(percent)="92",prob+-sd="92+-0",height_mean=0.406159733,height_median=0.394985909,height_95%HPD={0.22850731,0.6032185},age_mean=132.556318,age_median=130.491625,age_95%HPD={113.568394,155.653495},length_mean=0.108151355,length_median=0.1026423,length_95%HPD={0.004965511,0.2081166},effectivebrlenIgrBrlens_mean=0.049617,effectivebrlenIgrBrlens_median=0.039643,effectivebrlenIgrBrlens_95%HPD={0.0,0.131633},rateIgrBrlens_mean=0.474235,rateIgrBrlens_median=0.385281,rateIgrBrlens_95%HPD={1.0E-6,1.181569}]:34.60749,Eilenodon_robustus[&prob=1.0,prob_stddev=0.0,prob_range={1.0,1.0},prob(percent)="100",prob+-sd="100+-0",height_mean=0.476076452,height_median=0.46376193,height_95%HPD={0.27523648,0.70242768},age_mean=154.884177,age_median=154.879183,age_95%HPD={153.001207,156.607526},length_mean=0.0384686373,length_median=0.02821971,length_95%HPD={1.61312E-4,0.1082615},effectivebrlenIgrBrlens_mean=0.02163,effectivebrlenIgrBrlens_median=0.007606,effectivebrlenIgrBrlens_95%HPD={0.0,0.088963},rateIgrBrlens_mean=0.626658,rateIgrBrlens_median=0.248265,rateIgrBrlens_95%HPD={1.0E-6,2.27055}]:10.21993)[&prob=0.958944901,prob_stddev=0.00306769252,prob_range={0.955344941,0.962611527},prob(percent)="96",prob+-sd="96+-0",height_mean=0.511877979,height_median=0.498587721,height_95%HPD={0.295204284,0.75492824},age_mean=167.859166,age_median=165.099115,age_95%HPD={153.896948,189.397909},length_mean=0.133073252,length_median=0.1311663,length_95%HPD={0.03596873,0.2313947},effectivebrlenIgrBrlens_mean=0.07328,effectivebrlenIgrBrlens_median=0.065168,effectivebrlenIgrBrlens_95%HPD={0.0,0.161706},rateIgrBrlens_mean=0.57836,rateIgrBrlens_median=0.505641,rateIgrBrlens_95%HPD={1.0E-6,1.249868}]:42.15747)[&prob=0.542224531,prob_stddev=0.00241154297,prob_range={0.539182898,0.544405062},prob(percent)="54",prob+-sd="54+-0",height_mean=0.643058131,height_median=0.62742323,height_95%HPD={0.37038869,0.94271003},age_mean=207.175157,age_median=207.256582,age_95%HPD={191.698349,221.832479},length_mean=0.0355848593,length_median=0.03077639,length_95%HPD={4.921486E-4,0.08243682},effectivebrlenIgrBrlens_mean=0.019723,effectivebrlenIgrBrlens_median=0.008716,effectivebrlenIgrBrlens_95%HPD={0.0,0.075825},rateIgrBrlens_mean=0.622301,rateIgrBrlens_median=0.269876,rateIgrBrlens_95%HPD={1.0E-6,2.23277}]:11.89164,Sphenotitan_leyesi[&prob=1.0,prob_stddev=0.0,prob_range={1.0,1.0},prob(percent)="100",prob+-sd="100+-0",height_mean=0.652771888,height_median=0.63603551,height_95%HPD={0.379582758,0.96364147},age_mean=212.428205,age_median=211.342038,age_95%HPD={208.500022,220.025989},length_mean=0.0160172481,length_median=0.0127731,length_95%HPD={2.524563E-4,0.04094506},effectivebrlenIgrBrlens_mean=0.026638,effectivebrlenIgrBrlens_median=0.014201,effectivebrlenIgrBrlens_95%HPD={0.0,0.094379},rateIgrBrlens_mean=2.425593,rateIgrBrlens_median=0.918331,rateIgrBrlens_95%HPD={1.0E-6,9.321411}]:7.806184)[&prob=0.878584682,prob_stddev=0.00156830321,prob_range={0.877090255,0.880556883},prob(percent)="88",prob+-sd="88+-0",height_mean=0.670805729,height_median=0.6546363,height_95%HPD={0.3954291,0.98460798},age_mean=220.256201,age_median=219.148222,age_95%HPD={209.76443,232.857238},length_mean=0.0283386681,length_median=0.0239661,length_95%HPD={0.001468544,0.06649259},effectivebrlenIgrBrlens_mean=0.163653,effectivebrlenIgrBrlens_median=0.15424,effectivebrlenIgrBrlens_95%HPD={0.034245,0.318365},rateIgrBrlens_mean=9.515793,rateIgrBrlens_median=6.2811,rateIgrBrlens_95%HPD={1.0E-6,28.362909}]:11.67676)[&prob=0.971061433,prob_stddev=0.00142825541,prob_range={0.969411451,0.972522528},prob(percent)="97",prob+-sd="97+-0",height_mean=0.709331016,height_median=0.69251826,height_95%HPD={0.420989168,1.03079225},age_mean=232.102005,age_median=230.824984,age_95%HPD={215.214151,251.241602},length_mean=0.0329251725,length_median=0.02770506,length_95%HPD={0.001305007,0.07764174},effectivebrlenIgrBrlens_mean=0.144607,effectivebrlenIgrBrlens_median=0.136614,effectivebrlenIgrBrlens_95%HPD={0.031561,0.272065},rateIgrBrlens_mean=7.525286,rateIgrBrlens_median=4.829529,rateIgrBrlens_95%HPD={1.0E-6,22.390432},!rotate=true]:9.672899)[&prob=0.731252986,prob_stddev=0.00714975436,prob_range={0.722280864,0.739769558},prob(percent)="73",prob+-sd="73+-1",height_mean=0.736392912,height_median=0.71931022,height_95%HPD={0.440419694,1.06830748},age_mean=241.777547,age_median=240.497883,age_95%HPD={223.6365,262.251508},length_mean=0.0269029689,length_median=0.02220964,length_95%HPD={9.726824E-4,0.06538033},effectivebrlenIgrBrlens_mean=0.119975,effectivebrlenIgrBrlens_median=0.112838,effectivebrlenIgrBrlens_95%HPD={0.0,0.23987},rateIgrBrlens_mean=7.663902,rateIgrBrlens_median=4.765243,rateIgrBrlens_95%HPD={1.0E-6,24.038635}]:7.986331)[&prob=0.848476684,prob_stddev=0.00160024904,prob_range={0.846079488,0.84936834},prob(percent)="85",prob+-sd="85+-0",height_mean=0.759704135,height_median=0.742488175,height_95%HPD={0.44983733,1.09712265},age_mean=249.83303,age_median=248.484214,age_95%HPD={228.87545,273.383405},length_mean=0.0435560941,length_median=0.0357012,length_95%HPD={0.001447943,0.1068487},effectivebrlenIgrBrlens_mean=0.187162,effectivebrlenIgrBrlens_median=0.1602,effectivebrlenIgrBrlens_95%HPD={0.016161,0.427912},rateIgrBrlens_mean=6.873893,rateIgrBrlens_median=4.448815,rateIgrBrlens_95%HPD={1.0E-6,20.251969}]:11.68878)[&prob=0.905212164,prob_stddev=0.00389087687,prob_range={0.901201098,0.908934345},prob(percent)="91",prob+-sd="91+-0",height_mean=0.798461218,height_median=0.780487617,height_95%HPD={0.482087876,1.15628785},age_mean=261.772948,age_median=260.172992,age_95%HPD={235.457357,290.534827},length_mean=0.053452859,length_median=0.04570357,length_95%HPD={0.001663747,0.123395},effectivebrlenIgrBrlens_mean=0.177262,effectivebrlenIgrBrlens_median=0.154971,effectivebrlenIgrBrlens_95%HPD={0.021119,0.389871},rateIgrBrlens_mean=5.216069,rateIgrBrlens_median=3.391124,rateIgrBrlens_95%HPD={1.0E-6,14.924449}]:9.265106)[&prob=0.505588827,prob_stddev=0.00673636558,prob_range={0.497438917,0.51253875},prob(percent)="51",prob+-sd="51+-1",height_mean=0.843189709,height_median=0.824105157,height_95%HPD={0.506556169,1.22524476},age_mean=270.836651,age_median=269.438098,age_95%HPD={244.13655,299.857231},length_mean=0.0457726829,length_median=0.0386219,length_95%HPD={5.307367E-4,0.1096547},effectivebrlenIgrBrlens_mean=0.045114,effectivebrlenIgrBrlens_median=0.035315,effectivebrlenIgrBrlens_95%HPD={0.0,0.126474},rateIgrBrlens_mean=1.327287,rateIgrBrlens_median=0.808471,rateIgrBrlens_95%HPD={1.0E-6,4.086539}]:8.804609)[&prob=0.340965656,prob_stddev=0.00208273727,prob_range={0.338829569,0.343773958},prob(percent)="34",prob+-sd="34+-0",height_mean=0.870236994,height_median=0.849545892,height_95%HPD={0.524261503,1.265013},age_mean=279.593888,age_median=278.242707,age_95%HPD={255.771364,305.925892},length_mean=0.0348454371,length_median=0.02856582,length_95%HPD={4.24542E-4,0.08603801},effectivebrlenIgrBrlens_mean=0.044961,effectivebrlenIgrBrlens_median=0.033121,effectivebrlenIgrBrlens_95%HPD={0.0,0.133549},rateIgrBrlens_mean=1.820864,rateIgrBrlens_median=0.965942,rateIgrBrlens_95%HPD={1.0E-6,6.143353}]:14.29833)[&prob=1.0,prob_stddev=0.0,prob_range={1.0,1.0},prob(percent)="100",prob+-sd="100+-0",height_mean=0.900637213,height_median=0.879986921,height_95%HPD={0.54341259,1.30454339},age_mean=294.346319,age_median=292.541035,age_95%HPD={266.719795,325.053455},length_mean=0.0348512723,length_median=0.02698365,length_95%HPD={2.936111E-4,0.09228572},effectivebrlenIgrBrlens_mean=0.039404,effectivebrlenIgrBrlens_median=0.017251,effectivebrlenIgrBrlens_95%HPD={0.0,0.149676},rateIgrBrlens_mean=1.412823,rateIgrBrlens_median=0.556283,rateIgrBrlens_95%HPD={1.0E-6,5.299115}]:11.26547)[&prob=1.0,prob_stddev=0.0,prob_range={1.0,1.0},prob(percent)="100",prob+-sd="100+-0",height_mean=0.935488485,height_median=0.914335076,height_95%HPD={0.566456935,1.35542185},age_mean=305.860054,age_median=303.806505,age_95%HPD={274.0397,341.633114},length_mean=0.0,length_median=0.0,length_95%HPD={0.0,0.0},effectivebrlenIgrBrlens_mean=1.0,effectivebrlenIgrBrlens_median=1.0,effectivebrlenIgrBrlens_95%HPD={1.0,1.0},rateIgrBrlens_mean=1.0,rateIgrBrlens_median=1.0,rateIgrBrlens_95%HPD={1.0,1.0}];
end;

begin figtree;
	set appearance.backgroundColorAttribute="Default";
	set appearance.backgroundColour=#ffffff;
	set appearance.branchColorAttribute="User selection";
	set appearance.branchColorGradient=false;
	set appearance.branchLineWidth=1.0;
	set appearance.branchMinLineWidth=0.0;
	set appearance.branchWidthAttribute="Fixed";
	set appearance.foregroundColour=#000000;
	set appearance.hilightingGradient=false;
	set appearance.selectionColour=#2d3680;
	set branchLabels.colorAttribute="User selection";
	set branchLabels.displayAttribute="Branch times";
	set branchLabels.fontName="Arial";
	set branchLabels.fontSize=9;
	set branchLabels.fontStyle=0;
	set branchLabels.isShown=false;
	set branchLabels.significantDigits=4;
	set layout.expansion=163;
	set layout.layoutType="RECTILINEAR";
	set layout.zoom=0;
	set legend.attribute="age_mean";
	set legend.fontSize=10.0;
	set legend.isShown=false;
	set legend.significantDigits=4;
	set nodeBars.barWidth=4.0;
	set nodeBars.displayAttribute="age_95%HPD";
	set nodeBars.isShown=false;
	set nodeLabels.colorAttribute="User selection";
	set nodeLabels.displayAttribute="prob";
	set nodeLabels.fontName="Arial";
	set nodeLabels.fontSize=9;
	set nodeLabels.fontStyle=0;
	set nodeLabels.isShown=true;
	set nodeLabels.significantDigits=2;
	set nodeShape.colourAttribute="User selection";
	set nodeShape.isShown=false;
	set nodeShape.minSize=10.0;
	set nodeShape.scaleType=Width;
	set nodeShape.shapeType=Circle;
	set nodeShape.size=4.0;
	set nodeShape.sizeAttribute="Fixed";
	set polarLayout.alignTipLabels=false;
	set polarLayout.angularRange=0;
	set polarLayout.rootAngle=0;
	set polarLayout.rootLength=100;
	set polarLayout.showRoot=true;
	set radialLayout.spread=0.0;
	set rectilinearLayout.alignTipLabels=false;
	set rectilinearLayout.curvature=0;
	set rectilinearLayout.rootLength=100;
	set scale.offsetAge=0.0;
	set scale.rootAge=1.0;
	set scale.scaleFactor=1.0;
	set scale.scaleRoot=false;
	set scaleAxis.automaticScale=true;
	set scaleAxis.fontSize=8.0;
	set scaleAxis.isShown=false;
	set scaleAxis.lineWidth=1.0;
	set scaleAxis.majorTicks=1.0;
	set scaleAxis.origin=0.0;
	set scaleAxis.reverseAxis=false;
	set scaleAxis.showGrid=true;
	set scaleBar.automaticScale=true;
	set scaleBar.fontSize=10.0;
	set scaleBar.isShown=true;
	set scaleBar.lineWidth=1.0;
	set scaleBar.scaleRange=0.0;
	set tipLabels.colorAttribute="User selection";
	set tipLabels.displayAttribute="Names";
	set tipLabels.fontName="Arial";
	set tipLabels.fontSize=14;
	set tipLabels.fontStyle=2;
	set tipLabels.isShown=true;
	set tipLabels.significantDigits=4;
	set trees.order=true;
	set trees.orderType="decreasing";
	set trees.rooting=false;
	set trees.rootingType="User Selection";
	set trees.transform=false;
	set trees.transformType="cladogram";
end;
