# Supplementary material for: Sphenodontian phylogeny and the impact of model choice in Bayesian morphological clock estimates of divergence times and evolutionary rates
Source: BMC Biol. 2020 Dec 7;18:191. doi: 10.1186/s12915-020-00901-5 (PMC7720557; doi:10.1186/s12915-020-00901-5)
Supplement: Supplementary file 6 — Additional file 6. Input files including the dataset and all necessary coding (see Mr. Bayes blocks) to reproduce the analyses. [file 12915_2020_901_MOESM6_ESM.zip › InputFiles&OutputTrees/BayesCalibrated/Diversity(NoSA)/BayesCal_IGR_ln_p1_60G_DvNoSA_SFBD(s)2_2l/BayesCal_IGR_ln_p1_DvNoSA_SFBD%28s%292_2l_AllCom.t.con.tre]

#NEXUS
[ID: 4453243781]
begin taxa;
	dimensions ntax=35;
	taxlabels
		Prolacerta_broomi
		Palaeagama_vielhaueri
		Sophineta_cracoviensis
		Megachirella_wachtleri
		Marmoretta_oxoniensis
		Huehuecuetzpalli_mixtecus
		Eichstaettisaurus_schroederi
		Ardeosaurus_brevipes
		Gephyrosaurus_bridensis
		Diphydontosaurus_avonis
		Planocephalosaurus_robinsonae
		Clevosaurus_hudsoni
		Clevosaurus_cambrica
		Clevosaurus_brasiliensis
		Clevosaurus_bairdi
		Clevosaurus_petilus
		Clevosaurus_sp_SAM
		Homeosaurus_maximiliani
		Homeosaurus_parvipes
		Sapheosaurus_thiollerei
		Oenosaurus_muehlheimensis
		Piocormus_laticeps
		Derasmosaurus_pietraroiae
		Palaeopleurosaurus_posidoniae
		Pleurosaurus_ginsburgi
		Pleurosaurus_goldfussi
		Kallimodon_pulchellus
		Leptosaurus_neptunius
		Sphenodon_punctatus
		Kawasphenodon
		Cynosphenodon_huizachalensis
		Sphenotitan_leyesi
		Priosphenodon_avelasi
		Eilenodon_robustus
		Toxolophosaurus_cloudi
		;
end;
begin trees;
	translate
		1	Prolacerta_broomi,
		2	Palaeagama_vielhaueri,
		3	Sophineta_cracoviensis,
		4	Megachirella_wachtleri,
		5	Marmoretta_oxoniensis,
		6	Huehuecuetzpalli_mixtecus,
		7	Eichstaettisaurus_schroederi,
		8	Ardeosaurus_brevipes,
		9	Gephyrosaurus_bridensis,
		10	Diphydontosaurus_avonis,
		11	Planocephalosaurus_robinsonae,
		12	Clevosaurus_hudsoni,
		13	Clevosaurus_cambrica,
		14	Clevosaurus_brasiliensis,
		15	Clevosaurus_bairdi,
		16	Clevosaurus_petilus,
		17	Clevosaurus_sp_SAM,
		18	Homeosaurus_maximiliani,
		19	Homeosaurus_parvipes,
		20	Sapheosaurus_thiollerei,
		21	Oenosaurus_muehlheimensis,
		22	Piocormus_laticeps,
		23	Derasmosaurus_pietraroiae,
		24	Palaeopleurosaurus_posidoniae,
		25	Pleurosaurus_ginsburgi,
		26	Pleurosaurus_goldfussi,
		27	Kallimodon_pulchellus,
		28	Leptosaurus_neptunius,
		29	Sphenodon_punctatus,
		30	Kawasphenodon,
		31	Cynosphenodon_huizachalensis,
		32	Sphenotitan_leyesi,
		33	Priosphenodon_avelasi,
		34	Eilenodon_robustus,
		35	Toxolophosaurus_cloudi
		;
   tree con_all_compat = [&R] (1[&prob=1.00000000e+00,prob_stddev=0.00000000e+00,prob_range={1.00000000e+00,1.00000000e+00},prob(percent)="100",prob+-sd="100+-0",height_mean=8.03234272e-01,height_median=7.83383078e-01,height_95%HPD={4.65399641e-01,1.18234166e+00},age_mean=2.49603366e+02,age_median=2.49632599e+02,age_95%HPD={2.47449946e+02,2.51899983e+02}]:4.779129e+01[&length_mean=1.56082225e-01,length_median=1.49851200e-01,length_95%HPD={6.70037100e-02,2.59161900e-01},effectivebrlenIgrBrlens_mean=0.193605,effectivebrlenIgrBrlens_median=0.186301,effectivebrlenIgrBrlens_95%HPD={0.038892,0.358880},rateIgrBrlens_mean=1.336162,rateIgrBrlens_median=1.231034,rateIgrBrlens_95%HPD={0.215192,2.666690}],((2[&prob=1.00000000e+00,prob_stddev=0.00000000e+00,prob_range={1.00000000e+00,1.00000000e+00},prob(percent)="100",prob+-sd="100+-0",height_mean=8.11262903e-01,height_median=7.91180940e-01,height_95%HPD={4.69730017e-01,1.19389517e+00},age_mean=2.52112578e+02,age_median=2.51810829e+02,age_95%HPD={2.47499997e+02,2.57234937e+02}]:9.400297e+00[&length_mean=4.12763975e-02,length_median=3.22701400e-02,length_95%HPD={6.70013200e-04,1.08078900e-01},effectivebrlenIgrBrlens_mean=0.055353,effectivebrlenIgrBrlens_median=0.040074,effectivebrlenIgrBrlens_95%HPD={0.000000,0.161321},rateIgrBrlens_mean=1.995480,rateIgrBrlens_median=1.150483,rateIgrBrlens_95%HPD={0.000001,6.300581}],3[&prob=1.00000000e+00,prob_stddev=0.00000000e+00,prob_range={1.00000000e+00,1.00000000e+00},prob(percent)="100",prob+-sd="100+-0",height_mean=7.98085303e-01,height_median=7.78412563e-01,height_95%HPD={4.60724060e-01,1.17283156e+00},age_mean=2.48004098e+02,age_median=2.48006130e+02,age_95%HPD={2.47551025e+02,2.48499694e+02}]:1.320500e+01[&length_mean=4.93883346e-02,length_median=4.32953700e-02,length_95%HPD={3.75295000e-03,1.08440600e-01},effectivebrlenIgrBrlens_mean=0.036656,effectivebrlenIgrBrlens_median=0.021650,effectivebrlenIgrBrlens_95%HPD={0.000000,0.123530},rateIgrBrlens_mean=0.792559,rateIgrBrlens_median=0.476417,rateIgrBrlens_95%HPD={0.000001,2.532237}])[&prob=8.07379918e-01,prob_stddev=2.80953504e-03,prob_range={8.05113277e-01,8.11224320e-01},prob(percent)="81",prob+-sd="81+-0",height_mean=8.38445679e-01,height_median=8.18469934e-01,height_95%HPD={4.83476255e-01,1.22217291e+00},age_mean=2.62694929e+02,age_median=2.61211126e+02,age_95%HPD={2.49832102e+02,2.78548621e+02}]:2.571012e+01[&length_mean=5.94573443e-02,length_median=5.35474100e-02,length_95%HPD={1.89544600e-03,1.27998100e-01},effectivebrlenIgrBrlens_mean=0.087569,effectivebrlenIgrBrlens_median=0.079748,effectivebrlenIgrBrlens_95%HPD={0.000000,0.193876},rateIgrBrlens_mean=2.066691,rateIgrBrlens_median=1.389845,rateIgrBrlens_95%HPD={0.000001,5.765772}],((4[&prob=1.00000000e+00,prob_stddev=0.00000000e+00,prob_range={1.00000000e+00,1.00000000e+00},prob(percent)="100",prob+-sd="100+-0",height_mean=7.85179778e-01,height_median=7.65814949e-01,height_95%HPD={4.52600281e-01,1.15308191e+00},age_mean=2.43993764e+02,age_median=2.43990630e+02,age_95%HPD={2.43500062e+02,2.44447620e+02}]:7.585484e+00[&length_mean=3.18715338e-02,length_median=2.43315100e-02,length_95%HPD={1.61252100e-04,8.57761500e-02},effectivebrlenIgrBrlens_mean=0.036067,effectivebrlenIgrBrlens_median=0.018612,effectivebrlenIgrBrlens_95%HPD={0.000000,0.132906},rateIgrBrlens_mean=1.396714,rateIgrBrlens_median=0.674405,rateIgrBrlens_95%HPD={0.000001,4.858616}],((5[&prob=1.00000000e+00,prob_stddev=0.00000000e+00,prob_range={1.00000000e+00,1.00000000e+00},prob(percent)="100",prob+-sd="100+-0",height_mean=5.15250723e-01,height_median=5.02257692e-01,height_95%HPD={2.95073092e-01,7.58571950e-01},age_mean=1.60107391e+02,age_median=1.60374086e+02,age_95%HPD={1.53022104e+02,1.66999983e+02}]:1.247535e+01[&length_mean=9.15318483e-02,length_median=7.11822500e-02,length_95%HPD={2.86286000e-04,2.44354500e-01},effectivebrlenIgrBrlens_mean=0.052193,effectivebrlenIgrBrlens_median=0.034741,effectivebrlenIgrBrlens_95%HPD={0.000000,0.164364},rateIgrBrlens_mean=0.647735,rateIgrBrlens_median=0.440482,rateIgrBrlens_95%HPD={0.000001,1.864806}],6[&prob=1.00000000e+00,prob_stddev=0.00000000e+00,prob_range={1.00000000e+00,1.00000000e+00},prob(percent)="100",prob+-sd="100+-0",height_mean=3.30028394e-01,height_median=3.21770730e-01,height_95%HPD={1.92140069e-01,4.87158880e-01},age_mean=1.02553253e+02,age_median=1.02578034e+02,age_95%HPD={1.00262070e+02,1.04999759e+02}]:7.027140e+01[&length_mean=2.48737616e-01,length_median=2.38854700e-01,length_95%HPD={1.26486100e-01,3.93282700e-01},effectivebrlenIgrBrlens_mean=0.235819,effectivebrlenIgrBrlens_median=0.219878,effectivebrlenIgrBrlens_95%HPD={0.065194,0.436617},rateIgrBrlens_mean=0.978023,rateIgrBrlens_median=0.921329,rateIgrBrlens_95%HPD={0.297494,1.772364}])[&prob=5.28085799e-01,prob_stddev=2.60054678e-03,prob_range={5.24905279e-01,5.30905212e-01},prob(percent)="53",prob+-sd="53+-0",height_mean=5.64240240e-01,height_median=5.50089840e-01,height_95%HPD={3.23105828e-01,8.31570874e-01},age_mean=1.75144606e+02,age_median=1.72849435e+02,age_95%HPD={1.55018852e+02,1.99406627e+02}]:2.876412e+01[&length_mean=9.24283653e-02,length_median=8.06438400e-02,length_95%HPD={1.21584300e-03,2.12427600e-01},effectivebrlenIgrBrlens_mean=0.054109,effectivebrlenIgrBrlens_median=0.039611,effectivebrlenIgrBrlens_95%HPD={0.000000,0.158572},rateIgrBrlens_mean=0.633555,rateIgrBrlens_median=0.470179,rateIgrBrlens_95%HPD={0.000001,1.711734}],(7[&prob=1.00000000e+00,prob_stddev=0.00000000e+00,prob_range={1.00000000e+00,1.00000000e+00},prob(percent)="100",prob+-sd="100+-0",height_mean=4.90789077e-01,height_median=4.78683296e-01,height_95%HPD={2.82229795e-01,7.20288130e-01},age_mean=1.52510765e+02,age_median=1.52515300e+02,age_95%HPD={1.50252097e+02,1.54994547e+02}]:1.252325e+01[&length_mean=4.57480823e-02,length_median=3.95010000e-02,length_95%HPD={2.41905900e-03,1.03990000e-01},effectivebrlenIgrBrlens_mean=0.042520,effectivebrlenIgrBrlens_median=0.026376,effectivebrlenIgrBrlens_95%HPD={0.000000,0.139600},rateIgrBrlens_mean=1.098744,rateIgrBrlens_median=0.601862,rateIgrBrlens_95%HPD={0.000001,3.710876}],8[&prob=1.00000000e+00,prob_stddev=0.00000000e+00,prob_range={1.00000000e+00,1.00000000e+00},prob(percent)="100",prob+-sd="100+-0",height_mean=4.90261637e-01,height_median=4.78153757e-01,height_95%HPD={2.85854863e-01,7.23534590e-01},age_mean=1.52349459e+02,age_median=1.52271775e+02,age_95%HPD={1.50000032e+02,1.54699104e+02}]:1.276677e+01[&length_mean=4.65878079e-02,length_median=4.02321600e-02,length_95%HPD={3.15188700e-03,1.04871000e-01},effectivebrlenIgrBrlens_mean=0.097206,effectivebrlenIgrBrlens_median=0.085257,effectivebrlenIgrBrlens_95%HPD={0.000000,0.217165},rateIgrBrlens_mean=3.078005,rateIgrBrlens_median=2.051518,rateIgrBrlens_95%HPD={0.000001,8.848747}])[&prob=9.67736470e-01,prob_stddev=3.81391833e-04,prob_range={9.67178142e-01,9.68033689e-01},prob(percent)="97",prob+-sd="97+-0",height_mean=5.35493032e-01,height_median=5.22380721e-01,height_95%HPD={3.13767801e-01,7.91375450e-01},age_mean=1.66775650e+02,age_median=1.65038545e+02,age_95%HPD={1.53274022e+02,1.84200577e+02}]:3.657501e+01[&length_mean=8.99508058e-02,length_median=7.76492400e-02,length_95%HPD={2.81353200e-03,2.05271500e-01},effectivebrlenIgrBrlens_mean=0.247136,effectivebrlenIgrBrlens_median=0.225655,effectivebrlenIgrBrlens_95%HPD={0.000000,0.495841},rateIgrBrlens_mean=4.098904,rateIgrBrlens_median=2.779969,rateIgrBrlens_95%HPD={0.000001,11.102003}])[&prob=9.49456117e-01,prob_stddev=1.19658683e-03,prob_range={9.47800580e-01,9.50500550e-01},prob(percent)="95",prob+-sd="95+-0",height_mean=6.53580178e-01,height_median=6.37181274e-01,height_95%HPD={3.75876862e-01,9.68018609e-01},age_mean=2.03302006e+02,age_median=2.01613558e+02,age_95%HPD={1.72229592e+02,2.38675397e+02}]:4.996256e+01[&length_mean=1.62167066e-01,length_median=1.56959600e-01,length_95%HPD={2.42062900e-02,3.02397200e-01},effectivebrlenIgrBrlens_mean=0.161340,effectivebrlenIgrBrlens_median=0.149223,effectivebrlenIgrBrlens_95%HPD={0.000000,0.331401},rateIgrBrlens_mean=1.083749,rateIgrBrlens_median=0.951213,rateIgrBrlens_95%HPD={0.000001,2.239555}])[&prob=9.24195287e-01,prob_stddev=2.36936873e-03,prob_range={9.22278641e-01,9.27545249e-01},prob(percent)="92",prob+-sd="92+-0",height_mean=8.13404051e-01,height_median=7.94040990e-01,height_95%HPD={4.76656020e-01,1.19300652e+00},age_mean=2.53452755e+02,age_median=2.51576114e+02,age_95%HPD={2.43929782e+02,2.68201594e+02}]:2.213039e+01[&length_mean=6.75091440e-02,length_median=6.18079100e-02,length_95%HPD={4.99505700e-03,1.40684600e-01},effectivebrlenIgrBrlens_mean=0.147667,effectivebrlenIgrBrlens_median=0.138882,effectivebrlenIgrBrlens_95%HPD={0.020087,0.288854},rateIgrBrlens_mean=3.146460,rateIgrBrlens_median=2.196141,rateIgrBrlens_95%HPD={0.000001,8.113558}],(9[&prob=1.00000000e+00,prob_stddev=0.00000000e+00,prob_range={1.00000000e+00,1.00000000e+00},prob(percent)="100",prob+-sd="100+-0",height_mean=6.34464396e-01,height_median=6.18799948e-01,height_95%HPD={3.67828743e-01,9.35469635e-01},age_mean=1.97146079e+02,age_median=1.97501193e+02,age_95%HPD={1.92189913e+02,2.01399853e+02}]:6.695323e+01[&length_mean=2.17159930e-01,length_median=2.13859700e-01,length_95%HPD={9.74292400e-02,3.51928700e-01},effectivebrlenIgrBrlens_mean=0.089973,effectivebrlenIgrBrlens_median=0.082636,effectivebrlenIgrBrlens_95%HPD={0.000000,0.182599},rateIgrBrlens_mean=0.423211,rateIgrBrlens_median=0.388800,rateIgrBrlens_95%HPD={0.031490,0.850963}],(10[&prob=1.00000000e+00,prob_stddev=0.00000000e+00,prob_range={1.00000000e+00,1.00000000e+00},prob(percent)="100",prob+-sd="100+-0",height_mean=6.59802319e-01,height_median=6.43462183e-01,height_95%HPD={3.85093806e-01,9.74246933e-01},age_mean=2.05033766e+02,age_median=2.05101591e+02,age_95%HPD={2.01700960e+02,2.08499721e+02}]:5.021840e+01[&length_mean=1.46005109e-01,length_median=1.46003600e-01,length_95%HPD={2.19870000e-02,2.49702500e-01},effectivebrlenIgrBrlens_mean=0.161502,effectivebrlenIgrBrlens_median=0.146980,effectivebrlenIgrBrlens_95%HPD={0.024215,0.329423},rateIgrBrlens_mean=1.595542,rateIgrBrlens_median=0.973756,rateIgrBrlens_95%HPD={0.064541,4.854014}],(11[&prob=1.00000000e+00,prob_stddev=0.00000000e+00,prob_range={1.00000000e+00,1.00000000e+00},prob(percent)="100",prob+-sd="100+-0",height_mean=6.60194464e-01,height_median=6.43813750e-01,height_95%HPD={3.85803467e-01,9.75554911e-01},age_mean=2.05151947e+02,age_median=2.05276773e+02,age_95%HPD={2.01743623e+02,2.08499437e+02}]:3.929140e+01[&length_mean=1.07237005e-01,length_median=1.07232200e-01,length_95%HPD={1.41692100e-02,1.86193000e-01},effectivebrlenIgrBrlens_mean=0.075072,effectivebrlenIgrBrlens_median=0.058819,effectivebrlenIgrBrlens_95%HPD={0.000000,0.198244},rateIgrBrlens_mean=0.932821,rateIgrBrlens_median=0.520996,rateIgrBrlens_95%HPD={0.000001,3.121172}],(((12[&prob=1.00000000e+00,prob_stddev=0.00000000e+00,prob_range={1.00000000e+00,1.00000000e+00},prob(percent)="100",prob+-sd="100+-0",height_mean=6.46104108e-01,height_median=6.29866540e-01,height_95%HPD={3.69117314e-01,9.50438939e-01},age_mean=2.00752986e+02,age_median=2.01116657e+02,age_95%HPD={1.92601410e+02,2.08499880e+02}]:1.374027e+01[&length_mean=6.02738970e-02,length_median=5.54097800e-02,length_95%HPD={6.41550300e-03,1.22150700e-01},effectivebrlenIgrBrlens_mean=0.038548,effectivebrlenIgrBrlens_median=0.034137,effectivebrlenIgrBrlens_95%HPD={0.000000,0.087554},rateIgrBrlens_mean=0.844219,rateIgrBrlens_median=0.601443,rateIgrBrlens_95%HPD={0.000001,2.297753}],13[&prob=1.00000000e+00,prob_stddev=0.00000000e+00,prob_range={1.00000000e+00,1.00000000e+00},prob(percent)="100",prob+-sd="100+-0",height_mean=6.59007094e-01,height_median=6.42733904e-01,height_95%HPD={3.82191560e-01,9.70485850e-01},age_mean=2.04786986e+02,age_median=2.04726968e+02,age_95%HPD={2.01300102e+02,2.08101121e+02}]:1.012996e+01[&length_mean=4.03719643e-02,length_median=3.46184800e-02,length_95%HPD={6.91138600e-04,9.41510100e-02},effectivebrlenIgrBrlens_mean=0.029595,effectivebrlenIgrBrlens_median=0.024703,effectivebrlenIgrBrlens_95%HPD={0.000000,0.077131},rateIgrBrlens_mean=1.078516,rateIgrBrlens_median=0.645714,rateIgrBrlens_95%HPD={0.000001,3.339023}])[&prob=3.36429595e-01,prob_stddev=1.16550677e-03,prob_range={3.35140721e-01,3.37618471e-01},prob(percent)="34",prob+-sd="34+-0",height_mean=6.93000012e-01,height_median=6.76449873e-01,height_95%HPD={4.00107979e-01,1.01336010e+00},age_mean=2.15907081e+02,age_median=2.14856924e+02,age_95%HPD={2.04498412e+02,2.29294491e+02}]:1.450304e+01[&length_mean=3.60649574e-02,length_median=3.04707900e-02,length_95%HPD={4.67574100e-04,8.61092800e-02},effectivebrlenIgrBrlens_mean=0.026414,effectivebrlenIgrBrlens_median=0.019690,effectivebrlenIgrBrlens_95%HPD={0.000000,0.077621},rateIgrBrlens_mean=1.004513,rateIgrBrlens_median=0.551336,rateIgrBrlens_95%HPD={0.000001,3.307261}],(14[&prob=1.00000000e+00,prob_stddev=0.00000000e+00,prob_range={1.00000000e+00,1.00000000e+00},prob(percent)="100",prob+-sd="100+-0",height_mean=6.75062780e-01,height_median=6.58134809e-01,height_95%HPD={3.93178371e-01,9.98423234e-01},age_mean=2.09787931e+02,age_median=2.09374904e+02,age_95%HPD={2.01300107e+02,2.18716855e+02}]:1.129318e+01[&length_mean=3.94984288e-02,length_median=3.42789600e-02,length_95%HPD={8.51965500e-04,9.02180700e-02},effectivebrlenIgrBrlens_mean=0.030995,effectivebrlenIgrBrlens_median=0.025677,effectivebrlenIgrBrlens_95%HPD={0.000000,0.081259},rateIgrBrlens_mean=1.179144,rateIgrBrlens_median=0.683125,rateIgrBrlens_95%HPD={0.000001,3.690356}],(15[&prob=1.00000000e+00,prob_stddev=0.00000000e+00,prob_range={1.00000000e+00,1.00000000e+00},prob(percent)="100",prob+-sd="100+-0",height_mean=6.44507149e-01,height_median=6.28649456e-01,height_95%HPD={3.72402610e-01,9.47437370e-01},age_mean=2.00279957e+02,age_median=2.00270491e+02,age_95%HPD={1.99301683e+02,2.01195329e+02}]:1.070255e+01[&length_mean=3.59005988e-02,length_median=2.88075300e-02,length_95%HPD={2.55016200e-04,9.14399700e-02},effectivebrlenIgrBrlens_mean=0.029657,effectivebrlenIgrBrlens_median=0.023032,effectivebrlenIgrBrlens_95%HPD={0.000000,0.084028},rateIgrBrlens_mean=1.116461,rateIgrBrlens_median=0.678830,rateIgrBrlens_95%HPD={0.000001,3.499054}],(16[&prob=1.00000000e+00,prob_stddev=0.00000000e+00,prob_range={1.00000000e+00,1.00000000e+00},prob(percent)="100",prob+-sd="100+-0",height_mean=6.44564051e-01,height_median=6.28669207e-01,height_95%HPD={3.73509323e-01,9.48517353e-01},age_mean=2.00297743e+02,age_median=2.00295153e+02,age_95%HPD={1.99392435e+02,2.01291276e+02}]:4.364566e+00[&length_mean=3.06244275e-02,length_median=2.41392900e-02,length_95%HPD={1.64389400e-04,7.91659400e-02},effectivebrlenIgrBrlens_mean=0.013355,effectivebrlenIgrBrlens_median=0.005433,effectivebrlenIgrBrlens_95%HPD={0.000000,0.052077},rateIgrBrlens_mean=0.496980,rateIgrBrlens_median=0.204083,rateIgrBrlens_95%HPD={0.000001,1.805233}],17[&prob=1.00000000e+00,prob_stddev=0.00000000e+00,prob_range={1.00000000e+00,1.00000000e+00},prob(percent)="100",prob+-sd="100+-0",height_mean=6.26092248e-01,height_median=6.10431508e-01,height_95%HPD={3.61834318e-01,9.26083090e-01},age_mean=1.94515991e+02,age_median=1.95543930e+02,age_95%HPD={1.84991134e+02,2.01299879e+02}]:9.115789e+00[&length_mean=4.20143822e-02,length_median=3.69713100e-02,length_95%HPD={2.34303900e-03,9.29393000e-02},effectivebrlenIgrBrlens_mean=0.015340,effectivebrlenIgrBrlens_median=0.006749,effectivebrlenIgrBrlens_95%HPD={0.000000,0.059609},rateIgrBrlens_mean=0.375036,rateIgrBrlens_median=0.177996,rateIgrBrlens_95%HPD={0.000001,1.364846}])[&prob=3.97676137e-01,prob_stddev=1.88970376e-03,prob_range={3.96040044e-01,3.99628893e-01},prob(percent)="40",prob+-sd="40+-0",height_mean=6.62367875e-01,height_median=6.46549770e-01,height_95%HPD={3.87202340e-01,9.74078767e-01},age_mean=2.05728220e+02,age_median=2.04659719e+02,age_95%HPD={1.99847169e+02,2.14252226e+02}]:6.313321e+00[&length_mean=3.10558221e-02,length_median=2.54563700e-02,length_95%HPD={3.40488700e-04,7.68030400e-02},effectivebrlenIgrBrlens_mean=0.018146,effectivebrlenIgrBrlens_median=0.010254,effectivebrlenIgrBrlens_95%HPD={0.000000,0.062641},rateIgrBrlens_mean=0.705705,rateIgrBrlens_median=0.348121,rateIgrBrlens_95%HPD={0.000001,2.468152}])[&prob=5.01947201e-01,prob_stddev=2.39309412e-03,prob_range={4.98994456e-01,5.04605504e-01},prob(percent)="50",prob+-sd="50+-0",height_mean=6.83106893e-01,height_median=6.66689360e-01,height_95%HPD={4.02829616e-01,1.00778712e+00},age_mean=2.12120355e+02,age_median=2.10973040e+02,age_95%HPD={2.02374582e+02,2.24372688e+02}]:9.695044e+00[&length_mean=3.78642478e-02,length_median=3.20174300e-02,length_95%HPD={7.01630500e-04,8.96300800e-02},effectivebrlenIgrBrlens_mean=0.033944,effectivebrlenIgrBrlens_median=0.028032,effectivebrlenIgrBrlens_95%HPD={0.000000,0.090244},rateIgrBrlens_mean=1.313799,rateIgrBrlens_median=0.773121,rateIgrBrlens_95%HPD={0.000001,4.111764}])[&prob=1.94206175e-01,prob_stddev=9.11614613e-04,prob_range={1.93142298e-01,1.95353385e-01},prob(percent)="19",prob+-sd="19+-0",height_mean=7.06834209e-01,height_median=6.90608294e-01,height_95%HPD={4.17866690e-01,1.03324356e+00},age_mean=2.21412622e+02,age_median=2.20668084e+02,age_95%HPD={2.08747100e+02,2.35804426e+02}]:8.691876e+00[&length_mean=2.97110390e-02,length_median=2.43837700e-02,length_95%HPD={3.83322300e-04,7.38028700e-02},effectivebrlenIgrBrlens_mean=0.026243,effectivebrlenIgrBrlens_median=0.019275,effectivebrlenIgrBrlens_95%HPD={0.000000,0.078260},rateIgrBrlens_mean=1.290136,rateIgrBrlens_median=0.655088,rateIgrBrlens_95%HPD={0.000001,4.345742}])[&prob=5.63363185e-01,prob_stddev=4.27630506e-03,prob_range={5.57327141e-01,5.67060366e-01},prob(percent)="56",prob+-sd="56+-0",height_mean=7.29355865e-01,height_median=7.12721750e-01,height_95%HPD={4.36694856e-01,1.06220672e+00},age_mean=2.30256844e+02,age_median=2.29359959e+02,age_95%HPD={2.16079560e+02,2.46264433e+02}]:7.818984e+00[&length_mean=3.04815549e-02,length_median=2.50376100e-02,length_95%HPD={3.13225000e-04,7.51013900e-02},effectivebrlenIgrBrlens_mean=0.027384,effectivebrlenIgrBrlens_median=0.014260,effectivebrlenIgrBrlens_95%HPD={0.000000,0.097216},rateIgrBrlens_mean=1.103150,rateIgrBrlens_median=0.501101,rateIgrBrlens_95%HPD={0.000001,3.904154}],((((18[&prob=1.00000000e+00,prob_stddev=0.00000000e+00,prob_range={1.00000000e+00,1.00000000e+00},prob(percent)="100",prob+-sd="100+-0",height_mean=4.90816529e-01,height_median=4.78631890e-01,height_95%HPD={2.85414280e-01,7.23569969e-01},age_mean=1.52520831e+02,age_median=1.52530984e+02,age_95%HPD={1.50239377e+02,1.54980078e+02}]:1.096181e+01[&length_mean=4.23994435e-02,length_median=3.47891900e-02,length_95%HPD={1.09008900e-03,1.01721600e-01},effectivebrlenIgrBrlens_mean=0.026579,effectivebrlenIgrBrlens_median=0.015937,effectivebrlenIgrBrlens_95%HPD={0.000000,0.089408},rateIgrBrlens_mean=0.784794,rateIgrBrlens_median=0.422621,rateIgrBrlens_95%HPD={0.000001,2.655061}],19[&prob=1.00000000e+00,prob_stddev=0.00000000e+00,prob_range={1.00000000e+00,1.00000000e+00},prob(percent)="100",prob+-sd="100+-0",height_mean=4.90763058e-01,height_median=4.78637190e-01,height_95%HPD={2.85833191e-01,7.23992203e-01},age_mean=1.52503597e+02,age_median=1.52506506e+02,age_95%HPD={1.50227277e+02,1.54970669e+02}]:1.098629e+01[&length_mean=4.20051795e-02,length_median=3.48141800e-02,length_95%HPD={1.54969200e-03,1.00249800e-01},effectivebrlenIgrBrlens_mean=0.026650,effectivebrlenIgrBrlens_median=0.017505,effectivebrlenIgrBrlens_95%HPD={0.000000,0.084994},rateIgrBrlens_mean=0.819377,rateIgrBrlens_median=0.468566,rateIgrBrlens_95%HPD={0.000001,2.684779}])[&prob=9.82739081e-01,prob_stddev=6.37277539e-04,prob_range={9.82022422e-01,9.83422406e-01},prob(percent)="98",prob+-sd="98+-0",height_mean=5.31514004e-01,height_median=5.18269200e-01,height_95%HPD={3.07469145e-01,7.81416939e-01},age_mean=1.65457587e+02,age_median=1.63492792e+02,age_95%HPD={1.52967451e+02,1.82947222e+02}]:3.669644e+01[&length_mean=1.18170623e-01,length_median=1.13034600e-01,length_95%HPD={1.55759400e-02,2.25326800e-01},effectivebrlenIgrBrlens_mean=0.112416,effectivebrlenIgrBrlens_median=0.104575,effectivebrlenIgrBrlens_95%HPD={0.010257,0.227153},rateIgrBrlens_mean=1.215178,rateIgrBrlens_median=0.920530,rateIgrBrlens_95%HPD={0.000001,2.881300}],(((20[&prob=1.00000000e+00,prob_stddev=0.00000000e+00,prob_range={1.00000000e+00,1.00000000e+00},prob(percent)="100",prob+-sd="100+-0",height_mean=4.94102255e-01,height_median=4.81888000e-01,height_95%HPD={2.87721894e-01,7.28678390e-01},age_mean=1.53540635e+02,age_median=1.53535959e+02,age_95%HPD={1.52102311e+02,1.54852142e+02}]:5.205433e+00[&length_mean=2.95326318e-02,length_median=2.36399900e-02,length_95%HPD={4.56250500e-04,7.46916800e-02},effectivebrlenIgrBrlens_mean=0.012961,effectivebrlenIgrBrlens_median=0.004906,effectivebrlenIgrBrlens_95%HPD={0.000000,0.051766},rateIgrBrlens_mean=0.529621,rateIgrBrlens_median=0.189114,rateIgrBrlens_95%HPD={0.000001,1.979733}],22[&prob=1.00000000e+00,prob_stddev=0.00000000e+00,prob_range={1.00000000e+00,1.00000000e+00},prob(percent)="100",prob+-sd="100+-0",height_mean=4.90953752e-01,height_median=4.78793570e-01,height_95%HPD={2.83392703e-01,7.21715490e-01},age_mean=1.52561895e+02,age_median=1.52592973e+02,age_95%HPD={1.50278617e+02,1.54998566e+02}]:6.148419e+00[&length_mean=3.15940514e-02,length_median=2.39783300e-02,length_95%HPD={4.21382400e-04,8.39257200e-02},effectivebrlenIgrBrlens_mean=0.009418,effectivebrlenIgrBrlens_median=0.002721,effectivebrlenIgrBrlens_95%HPD={0.000000,0.040893},rateIgrBrlens_mean=0.323468,rateIgrBrlens_median=0.106234,rateIgrBrlens_95%HPD={0.000001,1.271617}])[&prob=4.13781514e-01,prob_stddev=1.46455504e-03,prob_range={4.12750969e-01,4.15950934e-01},prob(percent)="41",prob+-sd="41+-0",height_mean=5.12692571e-01,height_median=5.00157830e-01,height_95%HPD={2.96717686e-01,7.53687962e-01},age_mean=1.59889732e+02,age_median=1.58741392e+02,age_95%HPD={1.53163492e+02,1.69412449e+02}]:8.615251e+00[&length_mean=3.16343065e-02,length_median=2.53091300e-02,length_95%HPD={1.64922200e-04,8.04895800e-02},effectivebrlenIgrBrlens_mean=0.014206,effectivebrlenIgrBrlens_median=0.005550,effectivebrlenIgrBrlens_95%HPD={0.000000,0.056495},rateIgrBrlens_mean=0.538292,rateIgrBrlens_median=0.200114,rateIgrBrlens_95%HPD={0.000001,2.000269}],21[&prob=1.00000000e+00,prob_stddev=0.00000000e+00,prob_range={1.00000000e+00,1.00000000e+00},prob(percent)="100",prob+-sd="100+-0",height_mean=4.86051909e-01,height_median=4.74049210e-01,height_95%HPD={2.81276360e-01,7.15006236e-01},age_mean=1.51040239e+02,age_median=1.51033623e+02,age_95%HPD={1.50000068e+02,1.51992725e+02}]:1.632302e+01[&length_mean=4.26623948e-02,length_median=3.63706500e-02,length_95%HPD={3.24545400e-03,9.74512600e-02},effectivebrlenIgrBrlens_mean=0.038847,effectivebrlenIgrBrlens_median=0.031222,effectivebrlenIgrBrlens_95%HPD={0.000000,0.102916},rateIgrBrlens_mean=1.159793,rateIgrBrlens_median=0.789912,rateIgrBrlens_95%HPD={0.000001,3.452414}])[&prob=9.17906468e-01,prob_stddev=1.67896056e-03,prob_range={9.15723159e-01,9.19778669e-01},prob(percent)="92",prob+-sd="92+-0",height_mean=5.41555224e-01,height_median=5.28235622e-01,height_95%HPD={3.14459001e-01,7.94828720e-01},age_mean=1.68801692e+02,age_median=1.67356643e+02,age_95%HPD={1.55897471e+02,1.85134832e+02}]:2.277310e+01[&length_mean=8.69496317e-02,length_median=8.04002600e-02,length_95%HPD={6.04513600e-03,1.77523600e-01},effectivebrlenIgrBrlens_mean=0.078522,effectivebrlenIgrBrlens_median=0.072154,effectivebrlenIgrBrlens_95%HPD={0.000000,0.162437},rateIgrBrlens_mean=1.188898,rateIgrBrlens_median=0.874934,rateIgrBrlens_95%HPD={0.000001,2.994898}],(27[&prob=1.00000000e+00,prob_stddev=0.00000000e+00,prob_range={1.00000000e+00,1.00000000e+00},prob(percent)="100",prob+-sd="100+-0",height_mean=4.90288438e-01,height_median=4.78179410e-01,height_95%HPD={2.85483747e-01,7.23313175e-01},age_mean=1.52358729e+02,age_median=1.52290620e+02,age_95%HPD={1.50000102e+02,1.54700002e+02}]:9.541835e+00[&length_mean=3.66959797e-02,length_median=3.03432600e-02,length_95%HPD={1.09960800e-03,8.81808300e-02},effectivebrlenIgrBrlens_mean=0.034194,effectivebrlenIgrBrlens_median=0.026174,effectivebrlenIgrBrlens_95%HPD={0.000000,0.093497},rateIgrBrlens_mean=1.358794,rateIgrBrlens_median=0.825469,rateIgrBrlens_95%HPD={0.000001,4.106683}],28[&prob=1.00000000e+00,prob_stddev=0.00000000e+00,prob_range={1.00000000e+00,1.00000000e+00},prob(percent)="100",prob+-sd="100+-0",height_mean=4.86164999e-01,height_median=4.74145580e-01,height_95%HPD={2.81437175e-01,7.15252120e-01},age_mean=1.51074532e+02,age_median=1.51085352e+02,age_95%HPD={1.50113218e+02,1.52099970e+02}]:1.074710e+01[&length_mean=3.99369247e-02,length_median=3.40010000e-02,length_95%HPD={2.70889500e-03,9.10363800e-02},effectivebrlenIgrBrlens_mean=0.011877,effectivebrlenIgrBrlens_median=0.005222,effectivebrlenIgrBrlens_95%HPD={0.000000,0.045998},rateIgrBrlens_mean=0.322524,rateIgrBrlens_median=0.145304,rateIgrBrlens_95%HPD={0.000001,1.196221}])[&prob=9.59844891e-01,prob_stddev=2.39703947e-03,prob_range={9.58122688e-01,9.63255964e-01},prob(percent)="96",prob+-sd="96+-0",height_mean=5.24864713e-01,height_median=5.12007980e-01,height_95%HPD={3.06840178e-01,7.74026830e-01},age_mean=1.63445636e+02,age_median=1.61832455e+02,age_95%HPD={1.52282225e+02,1.78557242e+02}]:2.829728e+01[&length_mean=9.48924588e-02,length_median=8.88089700e-02,length_95%HPD={7.25327600e-03,1.88027900e-01},effectivebrlenIgrBrlens_mean=0.086914,effectivebrlenIgrBrlens_median=0.080651,effectivebrlenIgrBrlens_95%HPD={0.000000,0.177511},rateIgrBrlens_mean=1.150812,rateIgrBrlens_median=0.887810,rateIgrBrlens_95%HPD={0.000001,2.748757}])[&prob=5.89168454e-01,prob_stddev=3.52209984e-03,prob_range={5.84349063e-01,5.92815635e-01},prob(percent)="59",prob+-sd="59+-0",height_mean=6.10313198e-01,height_median=5.96114970e-01,height_95%HPD={3.54486306e-01,8.87488380e-01},age_mean=1.91286860e+02,age_median=1.90129738e+02,age_95%HPD={1.68624157e+02,2.16420403e+02}]:1.005950e+01[&length_mean=6.77875247e-02,length_median=6.11063100e-02,length_95%HPD={1.36423200e-03,1.48534600e-01},effectivebrlenIgrBrlens_mean=0.039235,effectivebrlenIgrBrlens_median=0.031253,effectivebrlenIgrBrlens_95%HPD={0.000000,0.107315},rateIgrBrlens_mean=0.706093,rateIgrBrlens_median=0.478731,rateIgrBrlens_95%HPD={0.000001,2.002984}])[&prob=3.43810069e-01,prob_stddev=3.57454334e-03,prob_range={3.39596227e-01,3.48340574e-01},prob(percent)="34",prob+-sd="34+-0",height_mean=6.59960756e-01,height_median=6.45149470e-01,height_95%HPD={3.87750713e-01,9.57778227e-01},age_mean=2.00809697e+02,age_median=2.00189236e+02,age_95%HPD={1.78306923e+02,2.23819509e+02}]:1.467130e+01[&length_mean=5.42098868e-02,length_median=4.66737200e-02,length_95%HPD={5.82688100e-04,1.27228800e-01},effectivebrlenIgrBrlens_mean=0.022801,effectivebrlenIgrBrlens_median=0.013423,effectivebrlenIgrBrlens_95%HPD={0.000000,0.077338},rateIgrBrlens_mean=0.473169,rateIgrBrlens_median=0.270862,rateIgrBrlens_95%HPD={0.000001,1.506162}],((23[&prob=1.00000000e+00,prob_stddev=0.00000000e+00,prob_range={1.00000000e+00,1.00000000e+00},prob(percent)="100",prob+-sd="100+-0",height_mean=3.46328884e-01,height_median=3.37517964e-01,height_95%HPD={1.99962611e-01,5.13057140e-01},age_mean=1.07605146e+02,age_median=1.08015671e+02,age_95%HPD={1.01438406e+02,1.12999938e+02}]:6.608372e+01[&length_mean=2.23956377e-01,length_median=2.17568200e-01,length_95%HPD={1.17044100e-01,3.45790500e-01},effectivebrlenIgrBrlens_mean=0.098896,effectivebrlenIgrBrlens_median=0.090105,effectivebrlenIgrBrlens_95%HPD={0.015106,0.201315},rateIgrBrlens_mean=0.457949,rateIgrBrlens_median=0.415478,rateIgrBrlens_95%HPD={0.069920,0.934733}],(25[&prob=1.00000000e+00,prob_stddev=0.00000000e+00,prob_range={1.00000000e+00,1.00000000e+00},prob(percent)="100",prob+-sd="100+-0",height_mean=4.86077801e-01,height_median=4.74069761e-01,height_95%HPD={2.79082102e-01,7.12918810e-01},age_mean=1.51048125e+02,age_median=1.51046379e+02,age_95%HPD={1.50000277e+02,1.51992615e+02}]:1.306720e+01[&length_mean=4.48053142e-02,length_median=4.05879100e-02,length_95%HPD={5.34654800e-03,9.32690300e-02},effectivebrlenIgrBrlens_mean=0.036615,effectivebrlenIgrBrlens_median=0.031591,effectivebrlenIgrBrlens_95%HPD={0.000000,0.087868},rateIgrBrlens_mean=1.023089,rateIgrBrlens_median=0.746132,rateIgrBrlens_95%HPD={0.000001,2.796587}],26[&prob=1.00000000e+00,prob_stddev=0.00000000e+00,prob_range={1.00000000e+00,1.00000000e+00},prob(percent)="100",prob+-sd="100+-0",height_mean=4.90348796e-01,height_median=4.78194850e-01,height_95%HPD={2.83340906e-01,7.21183860e-01},age_mean=1.52376684e+02,age_median=1.52314514e+02,age_95%HPD={1.50000084e+02,1.54708908e+02}]:1.179906e+01[&length_mean=4.14233368e-02,length_median=3.71230600e-02,length_95%HPD={3.07146200e-03,8.83288400e-02},effectivebrlenIgrBrlens_mean=0.050658,effectivebrlenIgrBrlens_median=0.045551,effectivebrlenIgrBrlens_95%HPD={0.004585,0.107436},rateIgrBrlens_mean=1.808578,rateIgrBrlens_median=1.213660,rateIgrBrlens_95%HPD={0.000001,4.930023}])[&prob=8.86631815e-01,prob_stddev=2.27932147e-03,prob_range={8.84234620e-01,8.89279008e-01},prob(percent)="89",prob+-sd="89+-0",height_mean=5.28987083e-01,height_median=5.16223610e-01,height_95%HPD={3.07233994e-01,7.75065820e-01},age_mean=1.65244193e+02,age_median=1.64113578e+02,age_95%HPD={1.53312669e+02,1.79318786e+02}]:9.985811e+00[&length_mean=5.09870468e-02,length_median=4.54105200e-02,length_95%HPD={1.71704500e-03,1.12170500e-01},effectivebrlenIgrBrlens_mean=0.068140,effectivebrlenIgrBrlens_median=0.062795,effectivebrlenIgrBrlens_95%HPD={0.000000,0.142581},rateIgrBrlens_mean=1.967717,rateIgrBrlens_median=1.321660,rateIgrBrlens_95%HPD={0.000001,5.356949}])[&prob=6.49112232e-01,prob_stddev=6.24562954e-03,prob_range={6.41870646e-01,6.55248275e-01},prob(percent)="65",prob+-sd="65+-1",height_mean=5.68428579e-01,height_median=5.54548450e-01,height_95%HPD={3.31007840e-01,8.32456762e-01},age_mean=1.74487805e+02,age_median=1.74099388e+02,age_95%HPD={1.58630870e+02,1.90120825e+02}]:1.493969e+01[&length_mean=4.68166698e-02,length_median=4.18137300e-02,length_95%HPD={6.44284400e-04,1.03698300e-01},effectivebrlenIgrBrlens_mean=0.035748,effectivebrlenIgrBrlens_median=0.024956,effectivebrlenIgrBrlens_95%HPD={0.000000,0.108890},rateIgrBrlens_mean=0.882577,rateIgrBrlens_median=0.556512,rateIgrBrlens_95%HPD={0.000001,2.677455}],24[&prob=1.00000000e+00,prob_stddev=0.00000000e+00,prob_range={1.00000000e+00,1.00000000e+00},prob(percent)="100",prob+-sd="100+-0",height_mean=5.73768671e-01,height_median=5.59583370e-01,height_95%HPD={3.34679226e-01,8.46837790e-01},age_mean=1.78312933e+02,age_median=1.78013372e+02,age_95%HPD={1.74200022e+02,1.82985352e+02}]:1.102570e+01[&length_mean=2.89185978e-02,length_median=2.39286100e-02,length_95%HPD={4.21200000e-04,7.08127600e-02},effectivebrlenIgrBrlens_mean=0.022407,effectivebrlenIgrBrlens_median=0.017010,effectivebrlenIgrBrlens_95%HPD={0.000000,0.064905},rateIgrBrlens_mean=1.140930,rateIgrBrlens_median=0.606049,rateIgrBrlens_95%HPD={0.000001,3.790762}])[&prob=9.73805847e-01,prob_stddev=1.82582300e-03,prob_range={9.72122532e-01,9.76289152e-01},prob(percent)="97",prob+-sd="97+-0",height_mean=6.10302637e-01,height_median=5.95574940e-01,height_95%HPD={3.56070897e-01,8.90994910e-01},age_mean=1.90226320e+02,age_median=1.89039074e+02,age_95%HPD={1.76882547e+02,2.05655090e+02}]:2.582146e+01[&length_mean=6.76059167e-02,length_median=6.20472100e-02,length_95%HPD={4.09718200e-03,1.40731600e-01},effectivebrlenIgrBrlens_mean=0.142925,effectivebrlenIgrBrlens_median=0.136120,effectivebrlenIgrBrlens_95%HPD={0.031826,0.268823},rateIgrBrlens_mean=3.124522,rateIgrBrlens_median=2.163908,rateIgrBrlens_95%HPD={0.000001,8.154196}])[&prob=6.22098643e-01,prob_stddev=2.40782221e-03,prob_range={6.19315341e-01,6.25159720e-01},prob(percent)="62",prob+-sd="62+-0",height_mean=7.03019074e-01,height_median=6.86907910e-01,height_95%HPD={4.16622790e-01,1.01983302e+00},age_mean=2.15059241e+02,age_median=2.14860531e+02,age_95%HPD={1.94847888e+02,2.34675363e+02}]:1.308939e+01[&length_mean=4.18971384e-02,length_median=3.51765600e-02,length_95%HPD={4.53189200e-04,1.00979200e-01},effectivebrlenIgrBrlens_mean=0.021202,effectivebrlenIgrBrlens_median=0.009789,effectivebrlenIgrBrlens_95%HPD={0.000000,0.079442},rateIgrBrlens_mean=0.572781,rateIgrBrlens_median=0.263196,rateIgrBrlens_95%HPD={0.000001,1.995463}],((((29[&prob=1.00000000e+00,prob_stddev=0.00000000e+00,prob_range={1.00000000e+00,1.00000000e+00},prob(percent)="100",prob+-sd="100+-0",height_mean=0.00000000e+00,height_median=0.00000000e+00,height_95%HPD={0.00000000e+00,0.00000000e+00},age_mean=0.00000000e+00,age_median=0.00000000e+00,age_95%HPD={0.00000000e+00,0.00000000e+00}]:1.112166e+02[&length_mean=3.71915121e-01,length_median=3.54667400e-01,length_95%HPD={1.79027600e-01,6.00380100e-01},effectivebrlenIgrBrlens_mean=0.142638,effectivebrlenIgrBrlens_median=0.129131,effectivebrlenIgrBrlens_95%HPD={0.018891,0.293212},rateIgrBrlens_mean=0.390352,rateIgrBrlens_median=0.362915,rateIgrBrlens_95%HPD={0.072464,0.760533}],30[&prob=1.00000000e+00,prob_stddev=0.00000000e+00,prob_range={1.00000000e+00,1.00000000e+00},prob(percent)="100",prob+-sd="100+-0",height_mean=2.49382356e-01,height_median=2.42980250e-01,height_95%HPD={1.41065820e-01,3.68443800e-01},age_mean=7.74971595e+01,age_median=7.78563589e+01,age_95%HPD={7.09047965e+01,8.35999500e+01}]:3.336026e+01[&length_mean=1.23533738e-01,length_median=1.05623900e-01,length_95%HPD={2.68679900e-03,2.87165400e-01},effectivebrlenIgrBrlens_mean=0.130550,effectivebrlenIgrBrlens_median=0.109127,effectivebrlenIgrBrlens_95%HPD={0.000000,0.312225},rateIgrBrlens_mean=1.408993,rateIgrBrlens_median=1.009687,rateIgrBrlens_95%HPD={0.000001,3.567465}])[&prob=9.84600171e-01,prob_stddev=2.05007006e-03,prob_range={9.82944634e-01,9.87511250e-01},prob(percent)="98",prob+-sd="98+-0",height_mean=3.69215242e-01,height_median=3.52992900e-01,height_95%HPD={1.79048800e-01,5.91830800e-01},age_mean=1.15330656e+02,age_median=1.11216618e+02,age_95%HPD={7.70929504e+01,1.63739431e+02}]:7.957591e+01[&length_mean=2.41787107e-01,length_median=2.38806300e-01,length_95%HPD={4.63929000e-02,4.33138100e-01},effectivebrlenIgrBrlens_mean=0.094527,effectivebrlenIgrBrlens_median=0.082462,effectivebrlenIgrBrlens_95%HPD={0.000000,0.217271},rateIgrBrlens_mean=0.403738,rateIgrBrlens_median=0.352779,rateIgrBrlens_95%HPD={0.000001,0.859132}],31[&prob=1.00000000e+00,prob_stddev=0.00000000e+00,prob_range={1.00000000e+00,1.00000000e+00},prob(percent)="100",prob+-sd="100+-0",height_mean=5.98696257e-01,height_median=5.83821267e-01,height_95%HPD={3.44524981e-01,8.79197690e-01},age_mean=1.86051152e+02,age_median=1.85730709e+02,age_95%HPD={1.82700032e+02,1.90111170e+02}]:5.061824e+00[&length_mean=1.94537199e-02,length_median=1.38874100e-02,length_95%HPD={1.35669900e-04,5.39809900e-02},effectivebrlenIgrBrlens_mean=0.012539,effectivebrlenIgrBrlens_median=0.001336,effectivebrlenIgrBrlens_95%HPD={0.000000,0.059004},rateIgrBrlens_mean=0.643865,rateIgrBrlens_median=0.094928,rateIgrBrlens_95%HPD={0.000001,2.768224}])[&prob=9.64739281e-01,prob_stddev=3.06215406e-03,prob_range={9.60855990e-01,9.68344796e-01},prob(percent)="96",prob+-sd="96+-0",height_mean=6.12246502e-01,height_median=5.97829700e-01,height_95%HPD={3.59329900e-01,8.97586400e-01},age_mean=1.91647161e+02,age_median=1.90792533e+02,age_95%HPD={1.83591884e+02,2.01632169e+02}]:1.550709e+01[&length_mean=6.07839745e-02,length_median=5.72615200e-02,length_95%HPD={5.38921300e-03,1.21348900e-01},effectivebrlenIgrBrlens_mean=0.116817,effectivebrlenIgrBrlens_median=0.106463,effectivebrlenIgrBrlens_95%HPD={0.016722,0.238143},rateIgrBrlens_mean=2.775134,rateIgrBrlens_median=1.901396,rateIgrBrlens_95%HPD={0.129115,7.403918}],((33[&prob=1.00000000e+00,prob_stddev=0.00000000e+00,prob_range={1.00000000e+00,1.00000000e+00},prob(percent)="100",prob+-sd="100+-0",height_mean=3.08064480e-01,height_median=3.00308220e-01,height_95%HPD={1.76248250e-01,4.54231940e-01},age_mean=9.57211520e+01,age_median=9.60002976e+01,age_95%HPD={9.05420128e+01,1.00499946e+02}]:3.572436e+01[&length_mean=1.28746837e-01,length_median=1.18124200e-01,length_95%HPD={4.06744000e-02,2.40856600e-01},effectivebrlenIgrBrlens_mean=0.060628,effectivebrlenIgrBrlens_median=0.052049,effectivebrlenIgrBrlens_95%HPD={0.000000,0.141484},rateIgrBrlens_mean=0.498423,rateIgrBrlens_median=0.428883,rateIgrBrlens_95%HPD={0.000001,1.136494}],35[&prob=1.00000000e+00,prob_stddev=0.00000000e+00,prob_range={1.00000000e+00,1.00000000e+00},prob(percent)="100",prob+-sd="100+-0",height_mean=3.78369346e-01,height_median=3.68742136e-01,height_95%HPD={2.19763550e-01,5.61616770e-01},age_mean=1.17577497e+02,age_median=1.17609072e+02,age_95%HPD={1.10784459e+02,1.24997183e+02}]:1.411558e+01[&length_mean=5.88316729e-02,length_median=4.68802800e-02,length_95%HPD={3.32963200e-04,1.50071900e-01},effectivebrlenIgrBrlens_mean=0.032254,effectivebrlenIgrBrlens_median=0.019997,effectivebrlenIgrBrlens_95%HPD={0.000000,0.106785},rateIgrBrlens_mean=0.677543,rateIgrBrlens_median=0.381646,rateIgrBrlens_95%HPD={0.000001,2.155717}])[&prob=9.10220442e-01,prob_stddev=1.32304370e-03,prob_range={9.08645459e-01,9.11812091e-01},prob(percent)="91",prob+-sd="91+-0",height_mean=4.29297040e-01,height_median=4.17850890e-01,height_95%HPD={2.43804460e-01,6.40114690e-01},age_mean=1.33636581e+02,age_median=1.31724654e+02,age_95%HPD={1.13762013e+02,1.56750144e+02}]:3.322107e+01[&length_mean=1.08622596e-01,length_median=1.03151600e-01,length_95%HPD={4.55612700e-03,2.11062000e-01},effectivebrlenIgrBrlens_mean=0.048673,effectivebrlenIgrBrlens_median=0.038614,effectivebrlenIgrBrlens_95%HPD={0.000000,0.130765},rateIgrBrlens_mean=0.464119,rateIgrBrlens_median=0.373205,rateIgrBrlens_95%HPD={0.000001,1.170433}],34[&prob=1.00000000e+00,prob_stddev=0.00000000e+00,prob_range={1.00000000e+00,1.00000000e+00},prob(percent)="100",prob+-sd="100+-0",height_mean=4.98390825e-01,height_median=4.86112540e-01,height_95%HPD={2.87852056e-01,7.32657350e-01},age_mean=1.54874919e+02,age_median=1.54862377e+02,age_95%HPD={1.53000100e+02,1.56600165e+02}]:1.008335e+01[&length_mean=3.88727477e-02,length_median=2.87834600e-02,length_95%HPD={1.69101300e-04,1.07974200e-01},effectivebrlenIgrBrlens_mean=0.021485,effectivebrlenIgrBrlens_median=0.007538,effectivebrlenIgrBrlens_95%HPD={0.000000,0.088820},rateIgrBrlens_mean=0.617636,rateIgrBrlens_median=0.241448,rateIgrBrlens_95%HPD={0.000001,2.257772}])[&prob=9.63961512e-01,prob_stddev=2.90457596e-03,prob_range={9.60244886e-01,9.67300363e-01},prob(percent)="96",prob+-sd="96+-0",height_mean=5.35816912e-01,height_median=5.22280780e-01,height_95%HPD={3.10189340e-01,7.90793080e-01},age_mean=1.67593230e+02,age_median=1.64945724e+02,age_95%HPD={1.53992427e+02,1.88345111e+02}]:4.135390e+01[&length_mean=1.35965861e-01,length_median=1.34021800e-01,length_95%HPD={3.79966100e-02,2.37289100e-01},effectivebrlenIgrBrlens_mean=0.073118,effectivebrlenIgrBrlens_median=0.064710,effectivebrlenIgrBrlens_95%HPD={0.000000,0.162372},rateIgrBrlens_mean=0.563229,rateIgrBrlens_median=0.491754,rateIgrBrlens_95%HPD={0.000001,1.222869}])[&prob=5.90418440e-01,prob_stddev=4.27272377e-03,prob_range={5.84982389e-01,5.94548949e-01},prob(percent)="59",prob+-sd="59+-0",height_mean=6.69603597e-01,height_median=6.53700860e-01,height_95%HPD={3.90830830e-01,9.83272480e-01},age_mean=2.06171387e+02,age_median=2.06299620e+02,age_95%HPD={1.91606513e+02,2.20394213e+02}]:1.152184e+01[&length_mean=3.69849207e-02,length_median=3.23032800e-02,length_95%HPD={5.71945400e-04,8.45301600e-02},effectivebrlenIgrBrlens_mean=0.020399,effectivebrlenIgrBrlens_median=0.009285,effectivebrlenIgrBrlens_95%HPD={0.000000,0.077079},rateIgrBrlens_mean=0.618324,rateIgrBrlens_median=0.275392,rateIgrBrlens_95%HPD={0.000001,2.188369}],32[&prob=1.00000000e+00,prob_stddev=0.00000000e+00,prob_range={1.00000000e+00,1.00000000e+00},prob(percent)="100",prob+-sd="100+-0",height_mean=6.82332583e-01,height_median=6.65493036e-01,height_95%HPD={3.94726500e-01,1.00161879e+00},age_mean=2.12092426e+02,age_median=2.11064721e+02,age_95%HPD={2.08500012e+02,2.19105088e+02}]:6.756742e+00[&length_mean=1.51601491e-02,length_median=1.20921400e-02,length_95%HPD={2.43777400e-04,3.87462100e-02},effectivebrlenIgrBrlens_mean=0.026134,effectivebrlenIgrBrlens_median=0.013108,effectivebrlenIgrBrlens_95%HPD={0.000000,0.094013},rateIgrBrlens_mean=2.525861,rateIgrBrlens_median=0.904749,rateIgrBrlens_95%HPD={0.000001,9.953264}])[&prob=8.86709592e-01,prob_stddev=2.14555013e-03,prob_range={8.84834613e-01,8.89090121e-01},prob(percent)="89",prob+-sd="89+-0",height_mean=6.99038549e-01,height_median=6.82469570e-01,height_95%HPD={4.11830235e-01,1.02514648e+00},age_mean=2.18861965e+02,age_median=2.17821463e+02,age_95%HPD={2.09498555e+02,2.30326856e+02}]:1.012845e+01[&length_mean=2.68183248e-02,length_median=2.26319600e-02,length_95%HPD={1.40789300e-03,6.30798200e-02},effectivebrlenIgrBrlens_mean=0.167276,effectivebrlenIgrBrlens_median=0.157523,effectivebrlenIgrBrlens_95%HPD={0.034777,0.320993},rateIgrBrlens_mean=10.243935,rateIgrBrlens_median=6.801650,rateIgrBrlens_95%HPD={0.000001,30.437910}])[&prob=9.72897523e-01,prob_stddev=7.56003173e-04,prob_range={9.72011422e-01,9.73611404e-01},prob(percent)="97",prob+-sd="97+-0",height_mean=7.33864590e-01,height_median=7.16981830e-01,height_95%HPD={4.38010245e-01,1.06952021e+00},age_mean=2.29191742e+02,age_median=2.27949917e+02,age_95%HPD={2.14200463e+02,2.46577841e+02}]:9.229026e+00[&length_mean=3.15018108e-02,length_median=2.65416200e-02,length_95%HPD={1.26177500e-03,7.41927100e-02},effectivebrlenIgrBrlens_mean=0.146973,effectivebrlenIgrBrlens_median=0.139057,effectivebrlenIgrBrlens_95%HPD={0.034534,0.275406},rateIgrBrlens_mean=7.921502,rateIgrBrlens_median=5.144408,rateIgrBrlens_95%HPD={0.000001,23.542717}])[&prob=7.50549994e-01,prob_stddev=3.02130855e-03,prob_range={7.48091688e-01,7.54958278e-01},prob(percent)="75",prob+-sd="75+-0",height_mean=7.60080585e-01,height_median=7.43036660e-01,height_95%HPD={4.51241859e-01,1.09908896e+00},age_mean=2.38368974e+02,age_median=2.37178943e+02,age_95%HPD={2.21926842e+02,2.56909765e+02}]:7.389230e+00[&length_mean=2.58254872e-02,length_median=2.13839200e-02,length_95%HPD={8.82691600e-04,6.21897600e-02},effectivebrlenIgrBrlens_mean=0.122998,effectivebrlenIgrBrlens_median=0.115896,effectivebrlenIgrBrlens_95%HPD={0.000000,0.242939},rateIgrBrlens_mean=8.100282,rateIgrBrlens_median=5.139045,rateIgrBrlens_95%HPD={0.000001,25.035529}])[&prob=8.57701581e-01,prob_stddev=6.29139011e-03,prob_range={8.51601649e-01,8.63145965e-01},prob(percent)="86",prob+-sd="86+-1",height_mean=7.83384851e-01,height_median=7.65667619e-01,height_95%HPD={4.64521640e-01,1.13351413e+00},age_mean=2.45804216e+02,age_median=2.44568173e+02,age_95%HPD={2.26656126e+02,2.67089220e+02}]:1.075182e+01[&length_mean=4.10949898e-02,length_median=3.37009100e-02,length_95%HPD={1.38405000e-03,1.00248700e-01},effectivebrlenIgrBrlens_mean=0.185166,effectivebrlenIgrBrlens_median=0.158455,effectivebrlenIgrBrlens_95%HPD={0.018393,0.423702},rateIgrBrlens_mean=7.268263,rateIgrBrlens_median=4.688421,rateIgrBrlens_95%HPD={0.000001,21.482592}])[&prob=9.13884290e-01,prob_stddev=4.89334843e-03,prob_range={9.08267686e-01,9.20045333e-01},prob(percent)="91",prob+-sd="91+-0",height_mean=8.20413185e-01,height_median=8.02427930e-01,height_95%HPD={4.88450501e-01,1.18156368e+00},age_mean=2.56776985e+02,age_median=2.55319993e+02,age_95%HPD={2.33500773e+02,2.83475794e+02}]:9.134434e+00[&length_mean=5.14104342e-02,length_median=4.40423800e-02,length_95%HPD={2.11983100e-03,1.19035700e-01},effectivebrlenIgrBrlens_mean=0.177035,effectivebrlenIgrBrlens_median=0.155476,effectivebrlenIgrBrlens_95%HPD={0.023197,0.387223},rateIgrBrlens_mean=5.390453,rateIgrBrlens_median=3.542045,rateIgrBrlens_95%HPD={0.000001,15.281791}])[&prob=5.58054911e-01,prob_stddev=3.08726212e-03,prob_range={5.55327163e-01,5.61527094e-01},prob(percent)="56",prob+-sd="56+-0",height_mean=8.63618206e-01,height_median=8.44639450e-01,height_95%HPD={5.16902806e-01,1.25516310e+00},age_mean=2.65718234e+02,age_median=2.64454428e+02,age_95%HPD={2.41371689e+02,2.92313497e+02}]:9.252071e+00[&length_mean=4.65982816e-02,length_median=3.96008400e-02,length_95%HPD={4.83904700e-04,1.10261800e-01},effectivebrlenIgrBrlens_mean=0.046053,effectivebrlenIgrBrlens_median=0.036461,effectivebrlenIgrBrlens_95%HPD={0.000000,0.127323},rateIgrBrlens_mean=1.334960,rateIgrBrlens_median=0.817815,rateIgrBrlens_95%HPD={0.000001,4.053295}])[&prob=3.87212364e-01,prob_stddev=4.01286155e-03,prob_range={3.83995733e-01,3.92884524e-01},prob(percent)="39",prob+-sd="39+-0",height_mean=8.94034952e-01,height_median=8.74296641e-01,height_95%HPD={5.33273095e-01,1.29567765e+00},age_mean=2.75070561e+02,age_median=2.73706499e+02,age_95%HPD={2.53637819e+02,2.99045945e+02}]:1.321475e+01[&length_mean=3.46681768e-02,length_median=2.86242800e-02,length_95%HPD={2.35793000e-04,8.46607200e-02},effectivebrlenIgrBrlens_mean=0.045992,effectivebrlenIgrBrlens_median=0.034666,effectivebrlenIgrBrlens_95%HPD={0.000000,0.134650},rateIgrBrlens_mean=1.902946,rateIgrBrlens_median=1.006628,rateIgrBrlens_95%HPD={0.000001,6.357452}])[&prob=1.00000000e+00,prob_stddev=0.00000000e+00,prob_range={1.00000000e+00,1.00000000e+00},prob(percent)="100",prob+-sd="100+-0",height_mean=9.25078543e-01,height_median=9.04712709e-01,height_95%HPD={5.51541945e-01,1.33432670e+00},age_mean=2.88602902e+02,age_median=2.86921251e+02,age_95%HPD={2.64415866e+02,3.16332566e+02}]:1.050264e+01[&length_mean=3.42379531e-02,length_median=2.65919600e-02,length_95%HPD={2.25383300e-04,9.00930500e-02},effectivebrlenIgrBrlens_mean=0.040348,effectivebrlenIgrBrlens_median=0.017252,effectivebrlenIgrBrlens_95%HPD={0.000000,0.154734},rateIgrBrlens_mean=1.494768,rateIgrBrlens_median=0.562279,rateIgrBrlens_95%HPD={0.000001,5.593660}])[&prob=1.00000000e+00,prob_stddev=0.00000000e+00,prob_range={1.00000000e+00,1.00000000e+00},prob(percent)="100",prob+-sd="100+-0",height_mean=9.59316496e-01,height_median=9.38429110e-01,height_95%HPD={5.74640411e-01,1.38463612e+00},age_mean=2.99414815e+02,age_median=2.97423890e+02,age_95%HPD={2.70840992e+02,3.31570878e+02}][&length_mean=0.00000000e+00,length_median=0.00000000e+00,length_95%HPD={0.00000000e+00,0.00000000e+00},effectivebrlenIgrBrlens_mean=1.000000,effectivebrlenIgrBrlens_median=1.000000,effectivebrlenIgrBrlens_95%HPD={1.000000,1.000000},rateIgrBrlens_mean=1.000000,rateIgrBrlens_median=1.000000,rateIgrBrlens_95%HPD={1.000000,1.000000}];
end;
