# Supplementary material for: Sphenodontian phylogeny and the impact of model choice in Bayesian morphological clock estimates of divergence times and evolutionary rates
Source: BMC Biol. 2020 Dec 7;18:191. doi: 10.1186/s12915-020-00901-5 (PMC7720557; doi:10.1186/s12915-020-00901-5)
Supplement: Supplementary file 6 — Additional file 6. Input files including the dataset and all necessary coding (see Mr. Bayes blocks) to reproduce the analyses. [file 12915_2020_901_MOESM6_ESM.zip › InputFiles&OutputTrees/BayesCalibrated/Diversity(NoSA)/BayesCal_IGR_ln_p1_60G_DvNoSA_SFBD(s)2_2l/BayesCal_IGR_ln_p1_DvNoSA_SFBD%28s%292_2l_MRC.t.con.tre]

#NEXUS
begin taxa;
	dimensions ntax=35;
	taxlabels
	Ardeosaurus_brevipes
	Clevosaurus_bairdi
	Clevosaurus_brasiliensis
	Clevosaurus_cambrica
	Clevosaurus_hudsoni
	Clevosaurus_petilus
	Clevosaurus_sp_SAM
	Cynosphenodon_huizachalensis
	Derasmosaurus_pietraroiae
	Diphydontosaurus_avonis
	Eichstaettisaurus_schroederi
	Eilenodon_robustus
	Gephyrosaurus_bridensis
	Homeosaurus_maximiliani
	Homeosaurus_parvipes
	Huehuecuetzpalli_mixtecus
	Kallimodon_pulchellus
	Kawasphenodon
	Leptosaurus_neptunius
	Marmoretta_oxoniensis
	Megachirella_wachtleri
	Oenosaurus_muehlheimensis
	Palaeagama_vielhaueri
	Palaeopleurosaurus_posidoniae
	Piocormus_laticeps
	Planocephalosaurus_robinsonae
	Pleurosaurus_ginsburgi
	Pleurosaurus_goldfussi
	Priosphenodon_avelasi
	Prolacerta_broomi
	Sapheosaurus_thiollerei
	Sophineta_cracoviensis
	Sphenodon_punctatus
	Sphenotitan_leyesi
	Toxolophosaurus_cloudi
;
end;

begin trees;
	tree con_50_majrule = [&R] (Prolacerta_broomi[&prob=1.0,prob_stddev=0.0,prob_range={1.0,1.0},prob(percent)="100",prob+-sd="100+-0",height_mean=0.803234272,height_median=0.783383078,height_95%HPD={0.465399641,1.18234166},age_mean=249.603366,age_median=249.632599,age_95%HPD={247.449946,251.899983},length_mean=0.156082225,length_median=0.1498512,length_95%HPD={0.06700371,0.2591619},effectivebrlenIgrBrlens_mean=0.193605,effectivebrlenIgrBrlens_median=0.186301,effectivebrlenIgrBrlens_95%HPD={0.038892,0.35888},rateIgrBrlens_mean=1.336162,rateIgrBrlens_median=1.231034,rateIgrBrlens_95%HPD={0.215192,2.66669}]:47.79129,((Palaeagama_vielhaueri[&prob=1.0,prob_stddev=0.0,prob_range={1.0,1.0},prob(percent)="100",prob+-sd="100+-0",height_mean=0.811262903,height_median=0.79118094,height_95%HPD={0.469730017,1.19389517},age_mean=252.112578,age_median=251.810829,age_95%HPD={247.499997,257.234937},length_mean=0.0412763975,length_median=0.03227014,length_95%HPD={6.700132E-4,0.1080789},effectivebrlenIgrBrlens_mean=0.055353,effectivebrlenIgrBrlens_median=0.040074,effectivebrlenIgrBrlens_95%HPD={0.0,0.161321},rateIgrBrlens_mean=1.99548,rateIgrBrlens_median=1.150483,rateIgrBrlens_95%HPD={1.0E-6,6.300581}]:9.400297,Sophineta_cracoviensis[&prob=1.0,prob_stddev=0.0,prob_range={1.0,1.0},prob(percent)="100",prob+-sd="100+-0",height_mean=0.798085303,height_median=0.778412563,height_95%HPD={0.46072406,1.17283156},age_mean=248.004098,age_median=248.00613,age_95%HPD={247.551025,248.499694},length_mean=0.0493883346,length_median=0.04329537,length_95%HPD={0.00375295,0.1084406},effectivebrlenIgrBrlens_mean=0.036656,effectivebrlenIgrBrlens_median=0.02165,effectivebrlenIgrBrlens_95%HPD={0.0,0.12353},rateIgrBrlens_mean=0.792559,rateIgrBrlens_median=0.476417,rateIgrBrlens_95%HPD={1.0E-6,2.532237}]:13.205)[&prob=0.807379918,prob_stddev=0.00280953504,prob_range={0.805113277,0.81122432},prob(percent)="81",prob+-sd="81+-0",height_mean=0.838445679,height_median=0.818469934,height_95%HPD={0.483476255,1.22217291},age_mean=262.694929,age_median=261.211126,age_95%HPD={249.832102,278.548621},length_mean=0.0594573443,length_median=0.05354741,length_95%HPD={0.001895446,0.1279981},effectivebrlenIgrBrlens_mean=0.087569,effectivebrlenIgrBrlens_median=0.079748,effectivebrlenIgrBrlens_95%HPD={0.0,0.193876},rateIgrBrlens_mean=2.066691,rateIgrBrlens_median=1.389845,rateIgrBrlens_95%HPD={1.0E-6,5.765772}]:25.71012,(Megachirella_wachtleri[&prob=1.0,prob_stddev=0.0,prob_range={1.0,1.0},prob(percent)="100",prob+-sd="100+-0",height_mean=0.785179778,height_median=0.765814949,height_95%HPD={0.452600281,1.15308191},age_mean=243.993764,age_median=243.99063,age_95%HPD={243.500062,244.44762},length_mean=0.0318715338,length_median=0.02433151,length_95%HPD={1.612521E-4,0.08577615},effectivebrlenIgrBrlens_mean=0.036067,effectivebrlenIgrBrlens_median=0.018612,effectivebrlenIgrBrlens_95%HPD={0.0,0.132906},rateIgrBrlens_mean=1.396714,rateIgrBrlens_median=0.674405,rateIgrBrlens_95%HPD={1.0E-6,4.858616}]:7.585484,((Marmoretta_oxoniensis[&prob=1.0,prob_stddev=0.0,prob_range={1.0,1.0},prob(percent)="100",prob+-sd="100+-0",height_mean=0.515250723,height_median=0.502257692,height_95%HPD={0.295073092,0.75857195},age_mean=160.107391,age_median=160.374086,age_95%HPD={153.022104,166.999983},length_mean=0.0915318483,length_median=0.07118225,length_95%HPD={2.86286E-4,0.2443545},effectivebrlenIgrBrlens_mean=0.052193,effectivebrlenIgrBrlens_median=0.034741,effectivebrlenIgrBrlens_95%HPD={0.0,0.164364},rateIgrBrlens_mean=0.647735,rateIgrBrlens_median=0.440482,rateIgrBrlens_95%HPD={1.0E-6,1.864806}]:12.47535,Huehuecuetzpalli_mixtecus[&prob=1.0,prob_stddev=0.0,prob_range={1.0,1.0},prob(percent)="100",prob+-sd="100+-0",height_mean=0.330028394,height_median=0.32177073,height_95%HPD={0.192140069,0.48715888},age_mean=102.553253,age_median=102.578034,age_95%HPD={100.26207,104.999759},length_mean=0.248737616,length_median=0.2388547,length_95%HPD={0.1264861,0.3932827},effectivebrlenIgrBrlens_mean=0.235819,effectivebrlenIgrBrlens_median=0.219878,effectivebrlenIgrBrlens_95%HPD={0.065194,0.436617},rateIgrBrlens_mean=0.978023,rateIgrBrlens_median=0.921329,rateIgrBrlens_95%HPD={0.297494,1.772364}]:70.2714)[&prob=0.528085799,prob_stddev=0.00260054678,prob_range={0.524905279,0.530905212},prob(percent)="53",prob+-sd="53+-0",height_mean=0.56424024,height_median=0.55008984,height_95%HPD={0.323105828,0.831570874},age_mean=175.144606,age_median=172.849435,age_95%HPD={155.018852,199.406627},length_mean=0.0924283653,length_median=0.08064384,length_95%HPD={0.001215843,0.2124276},effectivebrlenIgrBrlens_mean=0.054109,effectivebrlenIgrBrlens_median=0.039611,effectivebrlenIgrBrlens_95%HPD={0.0,0.158572},rateIgrBrlens_mean=0.633555,rateIgrBrlens_median=0.470179,rateIgrBrlens_95%HPD={1.0E-6,1.711734}]:28.76412,(Eichstaettisaurus_schroederi[&prob=1.0,prob_stddev=0.0,prob_range={1.0,1.0},prob(percent)="100",prob+-sd="100+-0",height_mean=0.490789077,height_median=0.478683296,height_95%HPD={0.282229795,0.72028813},age_mean=152.510765,age_median=152.5153,age_95%HPD={150.252097,154.994547},length_mean=0.0457480823,length_median=0.039501,length_95%HPD={0.002419059,0.10399},effectivebrlenIgrBrlens_mean=0.04252,effectivebrlenIgrBrlens_median=0.026376,effectivebrlenIgrBrlens_95%HPD={0.0,0.1396},rateIgrBrlens_mean=1.098744,rateIgrBrlens_median=0.601862,rateIgrBrlens_95%HPD={1.0E-6,3.710876}]:12.52325,Ardeosaurus_brevipes[&prob=1.0,prob_stddev=0.0,prob_range={1.0,1.0},prob(percent)="100",prob+-sd="100+-0",height_mean=0.490261637,height_median=0.478153757,height_95%HPD={0.285854863,0.72353459},age_mean=152.349459,age_median=152.271775,age_95%HPD={150.000032,154.699104},length_mean=0.0465878079,length_median=0.04023216,length_95%HPD={0.003151887,0.104871},effectivebrlenIgrBrlens_mean=0.097206,effectivebrlenIgrBrlens_median=0.085257,effectivebrlenIgrBrlens_95%HPD={0.0,0.217165},rateIgrBrlens_mean=3.078005,rateIgrBrlens_median=2.051518,rateIgrBrlens_95%HPD={1.0E-6,8.848747}]:12.76677)[&prob=0.96773647,prob_stddev=3.81391833E-4,prob_range={0.967178142,0.968033689},prob(percent)="97",prob+-sd="97+-0",height_mean=0.535493032,height_median=0.522380721,height_95%HPD={0.313767801,0.79137545},age_mean=166.77565,age_median=165.038545,age_95%HPD={153.274022,184.200577},length_mean=0.0899508058,length_median=0.07764924,length_95%HPD={0.002813532,0.2052715},effectivebrlenIgrBrlens_mean=0.247136,effectivebrlenIgrBrlens_median=0.225655,effectivebrlenIgrBrlens_95%HPD={0.0,0.495841},rateIgrBrlens_mean=4.098904,rateIgrBrlens_median=2.779969,rateIgrBrlens_95%HPD={1.0E-6,11.102003}]:36.57501)[&prob=0.949456117,prob_stddev=0.00119658683,prob_range={0.94780058,0.95050055},prob(percent)="95",prob+-sd="95+-0",height_mean=0.653580178,height_median=0.637181274,height_95%HPD={0.375876862,0.968018609},age_mean=203.302006,age_median=201.613558,age_95%HPD={172.229592,238.675397},length_mean=0.162167066,length_median=0.1569596,length_95%HPD={0.02420629,0.3023972},effectivebrlenIgrBrlens_mean=0.16134,effectivebrlenIgrBrlens_median=0.149223,effectivebrlenIgrBrlens_95%HPD={0.0,0.331401},rateIgrBrlens_mean=1.083749,rateIgrBrlens_median=0.951213,rateIgrBrlens_95%HPD={1.0E-6,2.239555}]:49.96256)[&prob=0.924195287,prob_stddev=0.00236936873,prob_range={0.922278641,0.927545249},prob(percent)="92",prob+-sd="92+-0",height_mean=0.813404051,height_median=0.79404099,height_95%HPD={0.47665602,1.19300652},age_mean=253.452755,age_median=251.576114,age_95%HPD={243.929782,268.201594},length_mean=0.067509144,length_median=0.06180791,length_95%HPD={0.004995057,0.1406846},effectivebrlenIgrBrlens_mean=0.147667,effectivebrlenIgrBrlens_median=0.138882,effectivebrlenIgrBrlens_95%HPD={0.020087,0.288854},rateIgrBrlens_mean=3.14646,rateIgrBrlens_median=2.196141,rateIgrBrlens_95%HPD={1.0E-6,8.113558}]:35.34514,(Gephyrosaurus_bridensis[&prob=1.0,prob_stddev=0.0,prob_range={1.0,1.0},prob(percent)="100",prob+-sd="100+-0",height_mean=0.634464396,height_median=0.618799948,height_95%HPD={0.367828743,0.935469635},age_mean=197.146079,age_median=197.501193,age_95%HPD={192.189913,201.399853},length_mean=0.21715993,length_median=0.2138597,length_95%HPD={0.09742924,0.3519287},effectivebrlenIgrBrlens_mean=0.089973,effectivebrlenIgrBrlens_median=0.082636,effectivebrlenIgrBrlens_95%HPD={0.0,0.182599},rateIgrBrlens_mean=0.423211,rateIgrBrlens_median=0.3888,rateIgrBrlens_95%HPD={0.03149,0.850963}]:66.95323,(Diphydontosaurus_avonis[&prob=1.0,prob_stddev=0.0,prob_range={1.0,1.0},prob(percent)="100",prob+-sd="100+-0",height_mean=0.659802319,height_median=0.643462183,height_95%HPD={0.385093806,0.974246933},age_mean=205.033766,age_median=205.101591,age_95%HPD={201.70096,208.499721},length_mean=0.146005109,length_median=0.1460036,length_95%HPD={0.021987,0.2497025},effectivebrlenIgrBrlens_mean=0.161502,effectivebrlenIgrBrlens_median=0.14698,effectivebrlenIgrBrlens_95%HPD={0.024215,0.329423},rateIgrBrlens_mean=1.595542,rateIgrBrlens_median=0.973756,rateIgrBrlens_95%HPD={0.064541,4.854014}]:50.2184,(Planocephalosaurus_robinsonae[&prob=1.0,prob_stddev=0.0,prob_range={1.0,1.0},prob(percent)="100",prob+-sd="100+-0",height_mean=0.660194464,height_median=0.64381375,height_95%HPD={0.385803467,0.975554911},age_mean=205.151947,age_median=205.276773,age_95%HPD={201.743623,208.499437},length_mean=0.107237005,length_median=0.1072322,length_95%HPD={0.01416921,0.186193},effectivebrlenIgrBrlens_mean=0.075072,effectivebrlenIgrBrlens_median=0.058819,effectivebrlenIgrBrlens_95%HPD={0.0,0.198244},rateIgrBrlens_mean=0.932821,rateIgrBrlens_median=0.520996,rateIgrBrlens_95%HPD={1.0E-6,3.121172}]:39.2914,((Clevosaurus_hudsoni[&prob=1.0,prob_stddev=0.0,prob_range={1.0,1.0},prob(percent)="100",prob+-sd="100+-0",height_mean=0.646104108,height_median=0.62986654,height_95%HPD={0.369117314,0.950438939},age_mean=200.752986,age_median=201.116657,age_95%HPD={192.60141,208.49988},length_mean=0.060273897,length_median=0.05540978,length_95%HPD={0.006415503,0.1221507},effectivebrlenIgrBrlens_mean=0.038548,effectivebrlenIgrBrlens_median=0.034137,effectivebrlenIgrBrlens_95%HPD={0.0,0.087554},rateIgrBrlens_mean=0.844219,rateIgrBrlens_median=0.601443,rateIgrBrlens_95%HPD={1.0E-6,2.297753}]:28.2433,Clevosaurus_cambrica[&prob=1.0,prob_stddev=0.0,prob_range={1.0,1.0},prob(percent)="100",prob+-sd="100+-0",height_mean=0.659007094,height_median=0.642733904,height_95%HPD={0.38219156,0.97048585},age_mean=204.786986,age_median=204.726968,age_95%HPD={201.300102,208.101121},length_mean=0.0403719643,length_median=0.03461848,length_95%HPD={6.911386E-4,0.09415101},effectivebrlenIgrBrlens_mean=0.029595,effectivebrlenIgrBrlens_median=0.024703,effectivebrlenIgrBrlens_95%HPD={0.0,0.077131},rateIgrBrlens_mean=1.078516,rateIgrBrlens_median=0.645714,rateIgrBrlens_95%HPD={1.0E-6,3.339023}]:24.63299,Clevosaurus_brasiliensis[&prob=1.0,prob_stddev=0.0,prob_range={1.0,1.0},prob(percent)="100",prob+-sd="100+-0",height_mean=0.67506278,height_median=0.658134809,height_95%HPD={0.393178371,0.998423234},age_mean=209.787931,age_median=209.374904,age_95%HPD={201.300107,218.716855},length_mean=0.0394984288,length_median=0.03427896,length_95%HPD={8.519655E-4,0.09021807},effectivebrlenIgrBrlens_mean=0.030995,effectivebrlenIgrBrlens_median=0.025677,effectivebrlenIgrBrlens_95%HPD={0.0,0.081259},rateIgrBrlens_mean=1.179144,rateIgrBrlens_median=0.683125,rateIgrBrlens_95%HPD={1.0E-6,3.690356}]:19.98506,(Clevosaurus_bairdi[&prob=1.0,prob_stddev=0.0,prob_range={1.0,1.0},prob(percent)="100",prob+-sd="100+-0",height_mean=0.644507149,height_median=0.628649456,height_95%HPD={0.37240261,0.94743737},age_mean=200.279957,age_median=200.270491,age_95%HPD={199.301683,201.195329},length_mean=0.0359005988,length_median=0.02880753,length_95%HPD={2.550162E-4,0.09143997},effectivebrlenIgrBrlens_mean=0.029657,effectivebrlenIgrBrlens_median=0.023032,effectivebrlenIgrBrlens_95%HPD={0.0,0.084028},rateIgrBrlens_mean=1.116461,rateIgrBrlens_median=0.67883,rateIgrBrlens_95%HPD={1.0E-6,3.499054}]:10.70255,Clevosaurus_petilus[&prob=1.0,prob_stddev=0.0,prob_range={1.0,1.0},prob(percent)="100",prob+-sd="100+-0",height_mean=0.644564051,height_median=0.628669207,height_95%HPD={0.373509323,0.948517353},age_mean=200.297743,age_median=200.295153,age_95%HPD={199.392435,201.291276},length_mean=0.0306244275,length_median=0.02413929,length_95%HPD={1.643894E-4,0.07916594},effectivebrlenIgrBrlens_mean=0.013355,effectivebrlenIgrBrlens_median=0.005433,effectivebrlenIgrBrlens_95%HPD={0.0,0.052077},rateIgrBrlens_mean=0.49698,rateIgrBrlens_median=0.204083,rateIgrBrlens_95%HPD={1.0E-6,1.805233}]:10.67789,Clevosaurus_sp_SAM[&prob=1.0,prob_stddev=0.0,prob_range={1.0,1.0},prob(percent)="100",prob+-sd="100+-0",height_mean=0.626092248,height_median=0.610431508,height_95%HPD={0.361834318,0.92608309},age_mean=194.515991,age_median=195.54393,age_95%HPD={184.991134,201.299879},length_mean=0.0420143822,length_median=0.03697131,length_95%HPD={0.002343039,0.0929393},effectivebrlenIgrBrlens_mean=0.01534,effectivebrlenIgrBrlens_median=0.006749,effectivebrlenIgrBrlens_95%HPD={0.0,0.059609},rateIgrBrlens_mean=0.375036,rateIgrBrlens_median=0.177996,rateIgrBrlens_95%HPD={1.0E-6,1.364846}]:15.42911)[&prob=0.501947201,prob_stddev=0.00239309412,prob_range={0.498994456,0.504605504},prob(percent)="50",prob+-sd="50+-0",height_mean=0.683106893,height_median=0.66668936,height_95%HPD={0.402829616,1.00778712},age_mean=212.120355,age_median=210.97304,age_95%HPD={202.374582,224.372688},length_mean=0.0378642478,length_median=0.03201743,length_95%HPD={7.016305E-4,0.08963008},effectivebrlenIgrBrlens_mean=0.033944,effectivebrlenIgrBrlens_median=0.028032,effectivebrlenIgrBrlens_95%HPD={0.0,0.090244},rateIgrBrlens_mean=1.313799,rateIgrBrlens_median=0.773121,rateIgrBrlens_95%HPD={1.0E-6,4.111764}]:18.38692)[&prob=0.563363185,prob_stddev=0.00427630506,prob_range={0.557327141,0.567060366},prob(percent)="56",prob+-sd="56+-0",height_mean=0.729355865,height_median=0.71272175,height_95%HPD={0.436694856,1.06220672},age_mean=230.256844,age_median=229.359959,age_95%HPD={216.07956,246.264433},length_mean=0.0304815549,length_median=0.02503761,length_95%HPD={3.13225E-4,0.07510139},effectivebrlenIgrBrlens_mean=0.027384,effectivebrlenIgrBrlens_median=0.01426,effectivebrlenIgrBrlens_95%HPD={0.0,0.097216},rateIgrBrlens_mean=1.10315,rateIgrBrlens_median=0.501101,rateIgrBrlens_95%HPD={1.0E-6,3.904154}]:7.818984,(((Homeosaurus_maximiliani[&prob=1.0,prob_stddev=0.0,prob_range={1.0,1.0},prob(percent)="100",prob+-sd="100+-0",height_mean=0.490816529,height_median=0.47863189,height_95%HPD={0.28541428,0.723569969},age_mean=152.520831,age_median=152.530984,age_95%HPD={150.239377,154.980078},length_mean=0.0423994435,length_median=0.03478919,length_95%HPD={0.001090089,0.1017216},effectivebrlenIgrBrlens_mean=0.026579,effectivebrlenIgrBrlens_median=0.015937,effectivebrlenIgrBrlens_95%HPD={0.0,0.089408},rateIgrBrlens_mean=0.784794,rateIgrBrlens_median=0.422621,rateIgrBrlens_95%HPD={1.0E-6,2.655061}]:10.96181,Homeosaurus_parvipes[&prob=1.0,prob_stddev=0.0,prob_range={1.0,1.0},prob(percent)="100",prob+-sd="100+-0",height_mean=0.490763058,height_median=0.47863719,height_95%HPD={0.285833191,0.723992203},age_mean=152.503597,age_median=152.506506,age_95%HPD={150.227277,154.970669},length_mean=0.0420051795,length_median=0.03481418,length_95%HPD={0.001549692,0.1002498},effectivebrlenIgrBrlens_mean=0.02665,effectivebrlenIgrBrlens_median=0.017505,effectivebrlenIgrBrlens_95%HPD={0.0,0.084994},rateIgrBrlens_mean=0.819377,rateIgrBrlens_median=0.468566,rateIgrBrlens_95%HPD={1.0E-6,2.684779}]:10.98629)[&prob=0.982739081,prob_stddev=6.37277539E-4,prob_range={0.982022422,0.983422406},prob(percent)="98",prob+-sd="98+-0",height_mean=0.531514004,height_median=0.5182692,height_95%HPD={0.307469145,0.781416939},age_mean=165.457587,age_median=163.492792,age_95%HPD={152.967451,182.947222},length_mean=0.118170623,length_median=0.1130346,length_95%HPD={0.01557594,0.2253268},effectivebrlenIgrBrlens_mean=0.112416,effectivebrlenIgrBrlens_median=0.104575,effectivebrlenIgrBrlens_95%HPD={0.010257,0.227153},rateIgrBrlens_mean=1.215178,rateIgrBrlens_median=0.92053,rateIgrBrlens_95%HPD={1.0E-6,2.8813}]:51.36774,((Sapheosaurus_thiollerei[&prob=1.0,prob_stddev=0.0,prob_range={1.0,1.0},prob(percent)="100",prob+-sd="100+-0",height_mean=0.494102255,height_median=0.481888,height_95%HPD={0.287721894,0.72867839},age_mean=153.540635,age_median=153.535959,age_95%HPD={152.102311,154.852142},length_mean=0.0295326318,length_median=0.02363999,length_95%HPD={4.562505E-4,0.07469168},effectivebrlenIgrBrlens_mean=0.012961,effectivebrlenIgrBrlens_median=0.004906,effectivebrlenIgrBrlens_95%HPD={0.0,0.051766},rateIgrBrlens_mean=0.529621,rateIgrBrlens_median=0.189114,rateIgrBrlens_95%HPD={1.0E-6,1.979733}]:13.82068,Oenosaurus_muehlheimensis[&prob=1.0,prob_stddev=0.0,prob_range={1.0,1.0},prob(percent)="100",prob+-sd="100+-0",height_mean=0.486051909,height_median=0.47404921,height_95%HPD={0.28127636,0.715006236},age_mean=151.040239,age_median=151.033623,age_95%HPD={150.000068,151.992725},length_mean=0.0426623948,length_median=0.03637065,length_95%HPD={0.003245454,0.09745126},effectivebrlenIgrBrlens_mean=0.038847,effectivebrlenIgrBrlens_median=0.031222,effectivebrlenIgrBrlens_95%HPD={0.0,0.102916},rateIgrBrlens_mean=1.159793,rateIgrBrlens_median=0.789912,rateIgrBrlens_95%HPD={1.0E-6,3.452414}]:16.32302,Piocormus_laticeps[&prob=1.0,prob_stddev=0.0,prob_range={1.0,1.0},prob(percent)="100",prob+-sd="100+-0",height_mean=0.490953752,height_median=0.47879357,height_95%HPD={0.283392703,0.72171549},age_mean=152.561895,age_median=152.592973,age_95%HPD={150.278617,154.998566},length_mean=0.0315940514,length_median=0.02397833,length_95%HPD={4.213824E-4,0.08392572},effectivebrlenIgrBrlens_mean=0.009418,effectivebrlenIgrBrlens_median=0.002721,effectivebrlenIgrBrlens_95%HPD={0.0,0.040893},rateIgrBrlens_mean=0.323468,rateIgrBrlens_median=0.106234,rateIgrBrlens_95%HPD={1.0E-6,1.271617}]:14.76367)[&prob=0.917906468,prob_stddev=0.00167896056,prob_range={0.915723159,0.919778669},prob(percent)="92",prob+-sd="92+-0",height_mean=0.541555224,height_median=0.528235622,height_95%HPD={0.314459001,0.79482872},age_mean=168.801692,age_median=167.356643,age_95%HPD={155.897471,185.134832},length_mean=0.0869496317,length_median=0.08040026,length_95%HPD={0.006045136,0.1775236},effectivebrlenIgrBrlens_mean=0.078522,effectivebrlenIgrBrlens_median=0.072154,effectivebrlenIgrBrlens_95%HPD={0.0,0.162437},rateIgrBrlens_mean=1.188898,rateIgrBrlens_median=0.874934,rateIgrBrlens_95%HPD={1.0E-6,2.994898}]:22.7731,(Kallimodon_pulchellus[&prob=1.0,prob_stddev=0.0,prob_range={1.0,1.0},prob(percent)="100",prob+-sd="100+-0",height_mean=0.490288438,height_median=0.47817941,height_95%HPD={0.285483747,0.723313175},age_mean=152.358729,age_median=152.29062,age_95%HPD={150.000102,154.700002},length_mean=0.0366959797,length_median=0.03034326,length_95%HPD={0.001099608,0.08818083},effectivebrlenIgrBrlens_mean=0.034194,effectivebrlenIgrBrlens_median=0.026174,effectivebrlenIgrBrlens_95%HPD={0.0,0.093497},rateIgrBrlens_mean=1.358794,rateIgrBrlens_median=0.825469,rateIgrBrlens_95%HPD={1.0E-6,4.106683}]:9.541835,Leptosaurus_neptunius[&prob=1.0,prob_stddev=0.0,prob_range={1.0,1.0},prob(percent)="100",prob+-sd="100+-0",height_mean=0.486164999,height_median=0.47414558,height_95%HPD={0.281437175,0.71525212},age_mean=151.074532,age_median=151.085352,age_95%HPD={150.113218,152.09997},length_mean=0.0399369247,length_median=0.034001,length_95%HPD={0.002708895,0.09103638},effectivebrlenIgrBrlens_mean=0.011877,effectivebrlenIgrBrlens_median=0.005222,effectivebrlenIgrBrlens_95%HPD={0.0,0.045998},rateIgrBrlens_mean=0.322524,rateIgrBrlens_median=0.145304,rateIgrBrlens_95%HPD={1.0E-6,1.196221}]:10.7471)[&prob=0.959844891,prob_stddev=0.00239703947,prob_range={0.958122688,0.963255964},prob(percent)="96",prob+-sd="96+-0",height_mean=0.524864713,height_median=0.51200798,height_95%HPD={0.306840178,0.77402683},age_mean=163.445636,age_median=161.832455,age_95%HPD={152.282225,178.557242},length_mean=0.0948924588,length_median=0.08880897,length_95%HPD={0.007253276,0.1880279},effectivebrlenIgrBrlens_mean=0.086914,effectivebrlenIgrBrlens_median=0.080651,effectivebrlenIgrBrlens_95%HPD={0.0,0.177511},rateIgrBrlens_mean=1.150812,rateIgrBrlens_median=0.88781,rateIgrBrlens_95%HPD={1.0E-6,2.748757}]:28.29728)[&prob=0.589168454,prob_stddev=0.00352209984,prob_range={0.584349063,0.592815635},prob(percent)="59",prob+-sd="59+-0",height_mean=0.610313198,height_median=0.59611497,height_95%HPD={0.354486306,0.88748838},age_mean=191.28686,age_median=190.129738,age_95%HPD={168.624157,216.420403},length_mean=0.0677875247,length_median=0.06110631,length_95%HPD={0.001364232,0.1485346},effectivebrlenIgrBrlens_mean=0.039235,effectivebrlenIgrBrlens_median=0.031253,effectivebrlenIgrBrlens_95%HPD={0.0,0.107315},rateIgrBrlens_mean=0.706093,rateIgrBrlens_median=0.478731,rateIgrBrlens_95%HPD={1.0E-6,2.002984}]:24.73079,((Derasmosaurus_pietraroiae[&prob=1.0,prob_stddev=0.0,prob_range={1.0,1.0},prob(percent)="100",prob+-sd="100+-0",height_mean=0.346328884,height_median=0.337517964,height_95%HPD={0.199962611,0.51305714},age_mean=107.605146,age_median=108.015671,age_95%HPD={101.438406,112.999938},length_mean=0.223956377,length_median=0.2175682,length_95%HPD={0.1170441,0.3457905},effectivebrlenIgrBrlens_mean=0.098896,effectivebrlenIgrBrlens_median=0.090105,effectivebrlenIgrBrlens_95%HPD={0.015106,0.201315},rateIgrBrlens_mean=0.457949,rateIgrBrlens_median=0.415478,rateIgrBrlens_95%HPD={0.06992,0.934733}]:66.08372,(Pleurosaurus_ginsburgi[&prob=1.0,prob_stddev=0.0,prob_range={1.0,1.0},prob(percent)="100",prob+-sd="100+-0",height_mean=0.486077801,height_median=0.474069761,height_95%HPD={0.279082102,0.71291881},age_mean=151.048125,age_median=151.046379,age_95%HPD={150.000277,151.992615},length_mean=0.0448053142,length_median=0.04058791,length_95%HPD={0.005346548,0.09326903},effectivebrlenIgrBrlens_mean=0.036615,effectivebrlenIgrBrlens_median=0.031591,effectivebrlenIgrBrlens_95%HPD={0.0,0.087868},rateIgrBrlens_mean=1.023089,rateIgrBrlens_median=0.746132,rateIgrBrlens_95%HPD={1.0E-6,2.796587}]:13.0672,Pleurosaurus_goldfussi[&prob=1.0,prob_stddev=0.0,prob_range={1.0,1.0},prob(percent)="100",prob+-sd="100+-0",height_mean=0.490348796,height_median=0.47819485,height_95%HPD={0.283340906,0.72118386},age_mean=152.376684,age_median=152.314514,age_95%HPD={150.000084,154.708908},length_mean=0.0414233368,length_median=0.03712306,length_95%HPD={0.003071462,0.08832884},effectivebrlenIgrBrlens_mean=0.050658,effectivebrlenIgrBrlens_median=0.045551,effectivebrlenIgrBrlens_95%HPD={0.004585,0.107436},rateIgrBrlens_mean=1.808578,rateIgrBrlens_median=1.21366,rateIgrBrlens_95%HPD={1.0E-6,4.930023}]:11.79906)[&prob=0.886631815,prob_stddev=0.00227932147,prob_range={0.88423462,0.889279008},prob(percent)="89",prob+-sd="89+-0",height_mean=0.528987083,height_median=0.51622361,height_95%HPD={0.307233994,0.77506582},age_mean=165.244193,age_median=164.113578,age_95%HPD={153.312669,179.318786},length_mean=0.0509870468,length_median=0.04541052,length_95%HPD={0.001717045,0.1121705},effectivebrlenIgrBrlens_mean=0.06814,effectivebrlenIgrBrlens_median=0.062795,effectivebrlenIgrBrlens_95%HPD={0.0,0.142581},rateIgrBrlens_mean=1.967717,rateIgrBrlens_median=1.32166,rateIgrBrlens_95%HPD={1.0E-6,5.356949}]:9.985811)[&prob=0.649112232,prob_stddev=0.00624562954,prob_range={0.641870646,0.655248275},prob(percent)="65",prob+-sd="65+-1",height_mean=0.568428579,height_median=0.55454845,height_95%HPD={0.33100784,0.832456762},age_mean=174.487805,age_median=174.099388,age_95%HPD={158.63087,190.120825},length_mean=0.0468166698,length_median=0.04181373,length_95%HPD={6.442844E-4,0.1036983},effectivebrlenIgrBrlens_mean=0.035748,effectivebrlenIgrBrlens_median=0.024956,effectivebrlenIgrBrlens_95%HPD={0.0,0.10889},rateIgrBrlens_mean=0.882577,rateIgrBrlens_median=0.556512,rateIgrBrlens_95%HPD={1.0E-6,2.677455}]:14.93969,Palaeopleurosaurus_posidoniae[&prob=1.0,prob_stddev=0.0,prob_range={1.0,1.0},prob(percent)="100",prob+-sd="100+-0",height_mean=0.573768671,height_median=0.55958337,height_95%HPD={0.334679226,0.84683779},age_mean=178.312933,age_median=178.013372,age_95%HPD={174.200022,182.985352},length_mean=0.0289185978,length_median=0.02392861,length_95%HPD={4.212E-4,0.07081276},effectivebrlenIgrBrlens_mean=0.022407,effectivebrlenIgrBrlens_median=0.01701,effectivebrlenIgrBrlens_95%HPD={0.0,0.064905},rateIgrBrlens_mean=1.14093,rateIgrBrlens_median=0.606049,rateIgrBrlens_95%HPD={1.0E-6,3.790762}]:11.0257)[&prob=0.973805847,prob_stddev=0.001825823,prob_range={0.972122532,0.976289152},prob(percent)="97",prob+-sd="97+-0",height_mean=0.610302637,height_median=0.59557494,height_95%HPD={0.356070897,0.89099491},age_mean=190.22632,age_median=189.039074,age_95%HPD={176.882547,205.65509},length_mean=0.0676059167,length_median=0.06204721,length_95%HPD={0.004097182,0.1407316},effectivebrlenIgrBrlens_mean=0.142925,effectivebrlenIgrBrlens_median=0.13612,effectivebrlenIgrBrlens_95%HPD={0.031826,0.268823},rateIgrBrlens_mean=3.124522,rateIgrBrlens_median=2.163908,rateIgrBrlens_95%HPD={1.0E-6,8.154196}]:25.82146)[&prob=0.622098643,prob_stddev=0.00240782221,prob_range={0.619315341,0.62515972},prob(percent)="62",prob+-sd="62+-0",height_mean=0.703019074,height_median=0.68690791,height_95%HPD={0.41662279,1.01983302},age_mean=215.059241,age_median=214.860531,age_95%HPD={194.847888,234.675363},length_mean=0.0418971384,length_median=0.03517656,length_95%HPD={4.531892E-4,0.1009792},effectivebrlenIgrBrlens_mean=0.021202,effectivebrlenIgrBrlens_median=0.009789,effectivebrlenIgrBrlens_95%HPD={0.0,0.079442},rateIgrBrlens_mean=0.572781,rateIgrBrlens_median=0.263196,rateIgrBrlens_95%HPD={1.0E-6,1.995463}]:13.08939,((((Sphenodon_punctatus[&prob=1.0,prob_stddev=0.0,prob_range={1.0,1.0},prob(percent)="100",prob+-sd="100+-0",height_mean=0.0,height_median=0.0,height_95%HPD={0.0,0.0},age_mean=0.0,age_median=0.0,age_95%HPD={0.0,0.0},length_mean=0.371915121,length_median=0.3546674,length_95%HPD={0.1790276,0.6003801},effectivebrlenIgrBrlens_mean=0.142638,effectivebrlenIgrBrlens_median=0.129131,effectivebrlenIgrBrlens_95%HPD={0.018891,0.293212},rateIgrBrlens_mean=0.390352,rateIgrBrlens_median=0.362915,rateIgrBrlens_95%HPD={0.072464,0.760533}]:111.2166,Kawasphenodon[&prob=1.0,prob_stddev=0.0,prob_range={1.0,1.0},prob(percent)="100",prob+-sd="100+-0",height_mean=0.249382356,height_median=0.24298025,height_95%HPD={0.14106582,0.3684438},age_mean=77.4971595,age_median=77.8563589,age_95%HPD={70.9047965,83.59995},length_mean=0.123533738,length_median=0.1056239,length_95%HPD={0.002686799,0.2871654},effectivebrlenIgrBrlens_mean=0.13055,effectivebrlenIgrBrlens_median=0.109127,effectivebrlenIgrBrlens_95%HPD={0.0,0.312225},rateIgrBrlens_mean=1.408993,rateIgrBrlens_median=1.009687,rateIgrBrlens_95%HPD={1.0E-6,3.567465}]:33.36026)[&prob=0.984600171,prob_stddev=0.00205007006,prob_range={0.982944634,0.98751125},prob(percent)="98",prob+-sd="98+-0",height_mean=0.369215242,height_median=0.3529929,height_95%HPD={0.1790488,0.5918308},age_mean=115.330656,age_median=111.216618,age_95%HPD={77.0929504,163.739431},length_mean=0.241787107,length_median=0.2388063,length_95%HPD={0.0463929,0.4331381},effectivebrlenIgrBrlens_mean=0.094527,effectivebrlenIgrBrlens_median=0.082462,effectivebrlenIgrBrlens_95%HPD={0.0,0.217271},rateIgrBrlens_mean=0.403738,rateIgrBrlens_median=0.352779,rateIgrBrlens_95%HPD={1.0E-6,0.859132}]:79.57591,Cynosphenodon_huizachalensis[&prob=1.0,prob_stddev=0.0,prob_range={1.0,1.0},prob(percent)="100",prob+-sd="100+-0",height_mean=0.598696257,height_median=0.583821267,height_95%HPD={0.344524981,0.87919769},age_mean=186.051152,age_median=185.730709,age_95%HPD={182.700032,190.11117},length_mean=0.0194537199,length_median=0.01388741,length_95%HPD={1.356699E-4,0.05398099},effectivebrlenIgrBrlens_mean=0.012539,effectivebrlenIgrBrlens_median=0.001336,effectivebrlenIgrBrlens_95%HPD={0.0,0.059004},rateIgrBrlens_mean=0.643865,rateIgrBrlens_median=0.094928,rateIgrBrlens_95%HPD={1.0E-6,2.768224}]:5.061824)[&prob=0.964739281,prob_stddev=0.00306215406,prob_range={0.96085599,0.968344796},prob(percent)="96",prob+-sd="96+-0",height_mean=0.612246502,height_median=0.5978297,height_95%HPD={0.3593299,0.8975864},age_mean=191.647161,age_median=190.792533,age_95%HPD={183.591884,201.632169},length_mean=0.0607839745,length_median=0.05726152,length_95%HPD={0.005389213,0.1213489},effectivebrlenIgrBrlens_mean=0.116817,effectivebrlenIgrBrlens_median=0.106463,effectivebrlenIgrBrlens_95%HPD={0.016722,0.238143},rateIgrBrlens_mean=2.775134,rateIgrBrlens_median=1.901396,rateIgrBrlens_95%HPD={0.129115,7.403918}]:15.50709,((Priosphenodon_avelasi[&prob=1.0,prob_stddev=0.0,prob_range={1.0,1.0},prob(percent)="100",prob+-sd="100+-0",height_mean=0.30806448,height_median=0.30030822,height_95%HPD={0.17624825,0.45423194},age_mean=95.721152,age_median=96.0002976,age_95%HPD={90.5420128,100.499946},length_mean=0.128746837,length_median=0.1181242,length_95%HPD={0.0406744,0.2408566},effectivebrlenIgrBrlens_mean=0.060628,effectivebrlenIgrBrlens_median=0.052049,effectivebrlenIgrBrlens_95%HPD={0.0,0.141484},rateIgrBrlens_mean=0.498423,rateIgrBrlens_median=0.428883,rateIgrBrlens_95%HPD={1.0E-6,1.136494}]:35.72436,Toxolophosaurus_cloudi[&prob=1.0,prob_stddev=0.0,prob_range={1.0,1.0},prob(percent)="100",prob+-sd="100+-0",height_mean=0.378369346,height_median=0.368742136,height_95%HPD={0.21976355,0.56161677},age_mean=117.577497,age_median=117.609072,age_95%HPD={110.784459,124.997183},length_mean=0.0588316729,length_median=0.04688028,length_95%HPD={3.329632E-4,0.1500719},effectivebrlenIgrBrlens_mean=0.032254,effectivebrlenIgrBrlens_median=0.019997,effectivebrlenIgrBrlens_95%HPD={0.0,0.106785},rateIgrBrlens_mean=0.677543,rateIgrBrlens_median=0.381646,rateIgrBrlens_95%HPD={1.0E-6,2.155717}]:14.11558)[&prob=0.910220442,prob_stddev=0.0013230437,prob_range={0.908645459,0.911812091},prob(percent)="91",prob+-sd="91+-0",height_mean=0.42929704,height_median=0.41785089,height_95%HPD={0.24380446,0.64011469},age_mean=133.636581,age_median=131.724654,age_95%HPD={113.762013,156.750144},length_mean=0.108622596,length_median=0.1031516,length_95%HPD={0.004556127,0.211062},effectivebrlenIgrBrlens_mean=0.048673,effectivebrlenIgrBrlens_median=0.038614,effectivebrlenIgrBrlens_95%HPD={0.0,0.130765},rateIgrBrlens_mean=0.464119,rateIgrBrlens_median=0.373205,rateIgrBrlens_95%HPD={1.0E-6,1.170433}]:33.22107,Eilenodon_robustus[&prob=1.0,prob_stddev=0.0,prob_range={1.0,1.0},prob(percent)="100",prob+-sd="100+-0",height_mean=0.498390825,height_median=0.48611254,height_95%HPD={0.287852056,0.73265735},age_mean=154.874919,age_median=154.862377,age_95%HPD={153.0001,156.600165},length_mean=0.0388727477,length_median=0.02878346,length_95%HPD={1.691013E-4,0.1079742},effectivebrlenIgrBrlens_mean=0.021485,effectivebrlenIgrBrlens_median=0.007538,effectivebrlenIgrBrlens_95%HPD={0.0,0.08882},rateIgrBrlens_mean=0.617636,rateIgrBrlens_median=0.241448,rateIgrBrlens_95%HPD={1.0E-6,2.257772}]:10.08335)[&prob=0.963961512,prob_stddev=0.00290457596,prob_range={0.960244886,0.967300363},prob(percent)="96",prob+-sd="96+-0",height_mean=0.535816912,height_median=0.52228078,height_95%HPD={0.31018934,0.79079308},age_mean=167.59323,age_median=164.945724,age_95%HPD={153.992427,188.345111},length_mean=0.135965861,length_median=0.1340218,length_95%HPD={0.03799661,0.2372891},effectivebrlenIgrBrlens_mean=0.073118,effectivebrlenIgrBrlens_median=0.06471,effectivebrlenIgrBrlens_95%HPD={0.0,0.162372},rateIgrBrlens_mean=0.563229,rateIgrBrlens_median=0.491754,rateIgrBrlens_95%HPD={1.0E-6,1.222869}]:41.3539)[&prob=0.59041844,prob_stddev=0.00427272377,prob_range={0.584982389,0.594548949},prob(percent)="59",prob+-sd="59+-0",height_mean=0.669603597,height_median=0.65370086,height_95%HPD={0.39083083,0.98327248},age_mean=206.171387,age_median=206.29962,age_95%HPD={191.606513,220.394213},length_mean=0.0369849207,length_median=0.03230328,length_95%HPD={5.719454E-4,0.08453016},effectivebrlenIgrBrlens_mean=0.020399,effectivebrlenIgrBrlens_median=0.009285,effectivebrlenIgrBrlens_95%HPD={0.0,0.077079},rateIgrBrlens_mean=0.618324,rateIgrBrlens_median=0.275392,rateIgrBrlens_95%HPD={1.0E-6,2.188369}]:11.52184,Sphenotitan_leyesi[&prob=1.0,prob_stddev=0.0,prob_range={1.0,1.0},prob(percent)="100",prob+-sd="100+-0",height_mean=0.682332583,height_median=0.665493036,height_95%HPD={0.3947265,1.00161879},age_mean=212.092426,age_median=211.064721,age_95%HPD={208.500012,219.105088},length_mean=0.0151601491,length_median=0.01209214,length_95%HPD={2.437774E-4,0.03874621},effectivebrlenIgrBrlens_mean=0.026134,effectivebrlenIgrBrlens_median=0.013108,effectivebrlenIgrBrlens_95%HPD={0.0,0.094013},rateIgrBrlens_mean=2.525861,rateIgrBrlens_median=0.904749,rateIgrBrlens_95%HPD={1.0E-6,9.953264}]:6.756742)[&prob=0.886709592,prob_stddev=0.00214555013,prob_range={0.884834613,0.889090121},prob(percent)="89",prob+-sd="89+-0",height_mean=0.699038549,height_median=0.68246957,height_95%HPD={0.411830235,1.02514648},age_mean=218.861965,age_median=217.821463,age_95%HPD={209.498555,230.326856},length_mean=0.0268183248,length_median=0.02263196,length_95%HPD={0.001407893,0.06307982},effectivebrlenIgrBrlens_mean=0.167276,effectivebrlenIgrBrlens_median=0.157523,effectivebrlenIgrBrlens_95%HPD={0.034777,0.320993},rateIgrBrlens_mean=10.243935,rateIgrBrlens_median=6.80165,rateIgrBrlens_95%HPD={1.0E-6,30.43791}]:10.12845)[&prob=0.972897523,prob_stddev=7.56003173E-4,prob_range={0.972011422,0.973611404},prob(percent)="97",prob+-sd="97+-0",height_mean=0.73386459,height_median=0.71698183,height_95%HPD={0.438010245,1.06952021},age_mean=229.191742,age_median=227.949917,age_95%HPD={214.200463,246.577841},length_mean=0.0315018108,length_median=0.02654162,length_95%HPD={0.001261775,0.07419271},effectivebrlenIgrBrlens_mean=0.146973,effectivebrlenIgrBrlens_median=0.139057,effectivebrlenIgrBrlens_95%HPD={0.034534,0.275406},rateIgrBrlens_mean=7.921502,rateIgrBrlens_median=5.144408,rateIgrBrlens_95%HPD={1.0E-6,23.542717},!rotate=true]:9.229026)[&prob=0.750549994,prob_stddev=0.00302130855,prob_range={0.748091688,0.754958278},prob(percent)="75",prob+-sd="75+-0",height_mean=0.760080585,height_median=0.74303666,height_95%HPD={0.451241859,1.09908896},age_mean=238.368974,age_median=237.178943,age_95%HPD={221.926842,256.909765},length_mean=0.0258254872,length_median=0.02138392,length_95%HPD={8.826916E-4,0.06218976},effectivebrlenIgrBrlens_mean=0.122998,effectivebrlenIgrBrlens_median=0.115896,effectivebrlenIgrBrlens_95%HPD={0.0,0.242939},rateIgrBrlens_mean=8.100282,rateIgrBrlens_median=5.139045,rateIgrBrlens_95%HPD={1.0E-6,25.035529}]:7.38923)[&prob=0.857701581,prob_stddev=0.00629139011,prob_range={0.851601649,0.863145965},prob(percent)="86",prob+-sd="86+-1",height_mean=0.783384851,height_median=0.765667619,height_95%HPD={0.46452164,1.13351413},age_mean=245.804216,age_median=244.568173,age_95%HPD={226.656126,267.08922},length_mean=0.0410949898,length_median=0.03370091,length_95%HPD={0.00138405,0.1002487},effectivebrlenIgrBrlens_mean=0.185166,effectivebrlenIgrBrlens_median=0.158455,effectivebrlenIgrBrlens_95%HPD={0.018393,0.423702},rateIgrBrlens_mean=7.268263,rateIgrBrlens_median=4.688421,rateIgrBrlens_95%HPD={1.0E-6,21.482592}]:10.75182)[&prob=0.91388429,prob_stddev=0.00489334843,prob_range={0.908267686,0.920045333},prob(percent)="91",prob+-sd="91+-0",height_mean=0.820413185,height_median=0.80242793,height_95%HPD={0.488450501,1.18156368},age_mean=256.776985,age_median=255.319993,age_95%HPD={233.500773,283.475794},length_mean=0.0514104342,length_median=0.04404238,length_95%HPD={0.002119831,0.1190357},effectivebrlenIgrBrlens_mean=0.177035,effectivebrlenIgrBrlens_median=0.155476,effectivebrlenIgrBrlens_95%HPD={0.023197,0.387223},rateIgrBrlens_mean=5.390453,rateIgrBrlens_median=3.542045,rateIgrBrlens_95%HPD={1.0E-6,15.281791}]:9.134434)[&prob=0.558054911,prob_stddev=0.00308726212,prob_range={0.555327163,0.561527094},prob(percent)="56",prob+-sd="56+-0",height_mean=0.863618206,height_median=0.84463945,height_95%HPD={0.516902806,1.2551631},age_mean=265.718234,age_median=264.454428,age_95%HPD={241.371689,292.313497},length_mean=0.0465982816,length_median=0.03960084,length_95%HPD={4.839047E-4,0.1102618},effectivebrlenIgrBrlens_mean=0.046053,effectivebrlenIgrBrlens_median=0.036461,effectivebrlenIgrBrlens_95%HPD={0.0,0.127323},rateIgrBrlens_mean=1.33496,rateIgrBrlens_median=0.817815,rateIgrBrlens_95%HPD={1.0E-6,4.053295}]:22.46682)[&prob=1.0,prob_stddev=0.0,prob_range={1.0,1.0},prob(percent)="100",prob+-sd="100+-0",height_mean=0.925078543,height_median=0.904712709,height_95%HPD={0.551541945,1.3343267},age_mean=288.602902,age_median=286.921251,age_95%HPD={264.415866,316.332566},length_mean=0.0342379531,length_median=0.02659196,length_95%HPD={2.253833E-4,0.09009305},effectivebrlenIgrBrlens_mean=0.040348,effectivebrlenIgrBrlens_median=0.017252,effectivebrlenIgrBrlens_95%HPD={0.0,0.154734},rateIgrBrlens_mean=1.494768,rateIgrBrlens_median=0.562279,rateIgrBrlens_95%HPD={1.0E-6,5.59366}]:10.50264)[&prob=1.0,prob_stddev=0.0,prob_range={1.0,1.0},prob(percent)="100",prob+-sd="100+-0",height_mean=0.959316496,height_median=0.93842911,height_95%HPD={0.574640411,1.38463612},age_mean=299.414815,age_median=297.42389,age_95%HPD={270.840992,331.570878},length_mean=0.0,length_median=0.0,length_95%HPD={0.0,0.0},effectivebrlenIgrBrlens_mean=1.0,effectivebrlenIgrBrlens_median=1.0,effectivebrlenIgrBrlens_95%HPD={1.0,1.0},rateIgrBrlens_mean=1.0,rateIgrBrlens_median=1.0,rateIgrBrlens_95%HPD={1.0,1.0}];
end;

begin figtree;
	set appearance.backgroundColorAttribute="Default";
	set appearance.backgroundColour=#ffffff;
	set appearance.branchColorAttribute="User selection";
	set appearance.branchColorGradient=false;
	set appearance.branchLineWidth=1.0;
	set appearance.branchMinLineWidth=0.0;
	set appearance.branchWidthAttribute="Fixed";
	set appearance.foregroundColour=#000000;
	set appearance.hilightingGradient=false;
	set appearance.selectionColour=#2d3680;
	set branchLabels.colorAttribute="User selection";
	set branchLabels.displayAttribute="Branch times";
	set branchLabels.fontName="Arial";
	set branchLabels.fontSize=9;
	set branchLabels.fontStyle=0;
	set branchLabels.isShown=false;
	set branchLabels.significantDigits=4;
	set layout.expansion=81;
	set layout.layoutType="RECTILINEAR";
	set layout.zoom=0;
	set legend.attribute="age_mean";
	set legend.fontSize=10.0;
	set legend.isShown=false;
	set legend.significantDigits=4;
	set nodeBars.barWidth=4.0;
	set nodeBars.displayAttribute="age_95%HPD";
	set nodeBars.isShown=false;
	set nodeLabels.colorAttribute="User selection";
	set nodeLabels.displayAttribute="prob";
	set nodeLabels.fontName="Arial";
	set nodeLabels.fontSize=9;
	set nodeLabels.fontStyle=0;
	set nodeLabels.isShown=true;
	set nodeLabels.significantDigits=2;
	set nodeShape.colourAttribute="User selection";
	set nodeShape.isShown=false;
	set nodeShape.minSize=10.0;
	set nodeShape.scaleType=Width;
	set nodeShape.shapeType=Circle;
	set nodeShape.size=4.0;
	set nodeShape.sizeAttribute="Fixed";
	set polarLayout.alignTipLabels=false;
	set polarLayout.angularRange=0;
	set polarLayout.rootAngle=0;
	set polarLayout.rootLength=100;
	set polarLayout.showRoot=true;
	set radialLayout.spread=0.0;
	set rectilinearLayout.alignTipLabels=false;
	set rectilinearLayout.curvature=0;
	set rectilinearLayout.rootLength=100;
	set scale.offsetAge=0.0;
	set scale.rootAge=1.0;
	set scale.scaleFactor=1.0;
	set scale.scaleRoot=false;
	set scaleAxis.automaticScale=true;
	set scaleAxis.fontSize=8.0;
	set scaleAxis.isShown=false;
	set scaleAxis.lineWidth=1.0;
	set scaleAxis.majorTicks=1.0;
	set scaleAxis.origin=0.0;
	set scaleAxis.reverseAxis=false;
	set scaleAxis.showGrid=true;
	set scaleBar.automaticScale=true;
	set scaleBar.fontSize=10.0;
	set scaleBar.isShown=true;
	set scaleBar.lineWidth=1.0;
	set scaleBar.scaleRange=0.0;
	set tipLabels.colorAttribute="User selection";
	set tipLabels.displayAttribute="Names";
	set tipLabels.fontName="Arial";
	set tipLabels.fontSize=14;
	set tipLabels.fontStyle=2;
	set tipLabels.isShown=true;
	set tipLabels.significantDigits=4;
	set trees.order=true;
	set trees.orderType="decreasing";
	set trees.rooting=false;
	set trees.rootingType="User Selection";
	set trees.transform=false;
	set trees.transformType="cladogram";
end;
