# Supplementary material for: Sphenodontian phylogeny and the impact of model choice in Bayesian morphological clock estimates of divergence times and evolutionary rates
Source: BMC Biol. 2020 Dec 7;18:191. doi: 10.1186/s12915-020-00901-5 (PMC7720557; doi:10.1186/s12915-020-00901-5)
Supplement: Supplementary file 6 — Additional file 6. Input files including the dataset and all necessary coding (see Mr. Bayes blocks) to reproduce the analyses. [file 12915_2020_901_MOESM6_ESM.zip › InputFiles&OutputTrees/BayesCalibrated/Diversity(NoSA)/BayesCal_IGR_ln_p1_60G_DvNoSA_SFBD(s)2_3l/BayesCal_IGR_ln_p1_DvNoSA_SFBD%28s%292_3l_MRC.t.con.tre]

#NEXUS
[ID: 5474807032]
begin taxa;
	dimensions ntax=35;
	taxlabels
		Prolacerta_broomi
		Palaeagama_vielhaueri
		Sophineta_cracoviensis
		Megachirella_wachtleri
		Marmoretta_oxoniensis
		Huehuecuetzpalli_mixtecus
		Eichstaettisaurus_schroederi
		Ardeosaurus_brevipes
		Gephyrosaurus_bridensis
		Diphydontosaurus_avonis
		Planocephalosaurus_robinsonae
		Clevosaurus_hudsoni
		Clevosaurus_cambrica
		Clevosaurus_brasiliensis
		Clevosaurus_bairdi
		Clevosaurus_petilus
		Clevosaurus_sp_SAM
		Homeosaurus_maximiliani
		Homeosaurus_parvipes
		Sapheosaurus_thiollerei
		Oenosaurus_muehlheimensis
		Piocormus_laticeps
		Derasmosaurus_pietraroiae
		Palaeopleurosaurus_posidoniae
		Pleurosaurus_ginsburgi
		Pleurosaurus_goldfussi
		Kallimodon_pulchellus
		Leptosaurus_neptunius
		Sphenodon_punctatus
		Kawasphenodon
		Cynosphenodon_huizachalensis
		Sphenotitan_leyesi
		Priosphenodon_avelasi
		Eilenodon_robustus
		Toxolophosaurus_cloudi
		;
end;
begin trees;
	translate
		1	Prolacerta_broomi,
		2	Palaeagama_vielhaueri,
		3	Sophineta_cracoviensis,
		4	Megachirella_wachtleri,
		5	Marmoretta_oxoniensis,
		6	Huehuecuetzpalli_mixtecus,
		7	Eichstaettisaurus_schroederi,
		8	Ardeosaurus_brevipes,
		9	Gephyrosaurus_bridensis,
		10	Diphydontosaurus_avonis,
		11	Planocephalosaurus_robinsonae,
		12	Clevosaurus_hudsoni,
		13	Clevosaurus_cambrica,
		14	Clevosaurus_brasiliensis,
		15	Clevosaurus_bairdi,
		16	Clevosaurus_petilus,
		17	Clevosaurus_sp_SAM,
		18	Homeosaurus_maximiliani,
		19	Homeosaurus_parvipes,
		20	Sapheosaurus_thiollerei,
		21	Oenosaurus_muehlheimensis,
		22	Piocormus_laticeps,
		23	Derasmosaurus_pietraroiae,
		24	Palaeopleurosaurus_posidoniae,
		25	Pleurosaurus_ginsburgi,
		26	Pleurosaurus_goldfussi,
		27	Kallimodon_pulchellus,
		28	Leptosaurus_neptunius,
		29	Sphenodon_punctatus,
		30	Kawasphenodon,
		31	Cynosphenodon_huizachalensis,
		32	Sphenotitan_leyesi,
		33	Priosphenodon_avelasi,
		34	Eilenodon_robustus,
		35	Toxolophosaurus_cloudi
		;
   tree con_50_majrule = [&R] (1[&prob=1.00000000e+00,prob_stddev=0.00000000e+00,prob_range={1.00000000e+00,1.00000000e+00},prob(percent)="100",prob+-sd="100+-0",height_mean=7.95858582e-01,height_median=7.75436130e-01,height_95%HPD={4.63389989e-01,1.17948422e+00},age_mean=2.49604519e+02,age_median=2.49628016e+02,age_95%HPD={2.47450811e+02,2.51899086e+02}]:4.910744e+01[&length_mean=1.58584271e-01,length_median=1.52343900e-01,length_95%HPD={6.59879600e-02,2.62024700e-01},effectivebrlenIgrBrlens_mean=0.194156,effectivebrlenIgrBrlens_median=0.186904,effectivebrlenIgrBrlens_95%HPD={0.040181,0.356672},rateIgrBrlens_mean=1.320095,rateIgrBrlens_median=1.215299,rateIgrBrlens_95%HPD={0.232598,2.623792}],((2[&prob=1.00000000e+00,prob_stddev=0.00000000e+00,prob_range={1.00000000e+00,1.00000000e+00},prob(percent)="100",prob+-sd="100+-0",height_mean=8.03870251e-01,height_median=7.83161074e-01,height_95%HPD={4.67229629e-01,1.18951767e+00},age_mean=2.52134365e+02,age_median=2.51840612e+02,age_95%HPD={2.47500125e+02,2.57249334e+02}]:9.641160e+00[&length_mean=4.18832204e-02,length_median=3.27531600e-02,length_95%HPD={6.12576300e-04,1.09203000e-01},effectivebrlenIgrBrlens_mean=0.055532,effectivebrlenIgrBrlens_median=0.040234,effectivebrlenIgrBrlens_95%HPD={0.000000,0.161771},rateIgrBrlens_mean=1.971021,rateIgrBrlens_median=1.141293,rateIgrBrlens_95%HPD={0.000001,6.214816}],3[&prob=1.00000000e+00,prob_stddev=0.00000000e+00,prob_range={1.00000000e+00,1.00000000e+00},prob(percent)="100",prob+-sd="100+-0",height_mean=7.90747901e-01,height_median=7.70484481e-01,height_95%HPD={4.57360226e-01,1.16865112e+00},age_mean=2.48004098e+02,age_median=2.48006514e+02,age_95%HPD={2.47550045e+02,2.48499004e+02}]:1.347526e+01[&length_mean=4.98750461e-02,length_median=4.37159100e-02,length_95%HPD={3.49351900e-03,1.09276600e-01},effectivebrlenIgrBrlens_mean=0.036924,effectivebrlenIgrBrlens_median=0.022032,effectivebrlenIgrBrlens_95%HPD={0.000000,0.123847},rateIgrBrlens_mean=0.789766,rateIgrBrlens_median=0.481426,rateIgrBrlens_95%HPD={0.000001,2.501534}])[&prob=8.05210498e-01,prob_stddev=2.27404353e-03,prob_range={8.02357752e-01,8.07924356e-01},prob(percent)="81",prob+-sd="81+-0",height_mean=8.31692870e-01,height_median=8.11121674e-01,height_95%HPD={4.83829129e-01,1.22237705e+00},age_mean=2.62976850e+02,age_median=2.61481772e+02,age_95%HPD={2.49920854e+02,2.79168975e+02}]:2.644148e+01[&length_mean=6.02673649e-02,length_median=5.43748600e-02,length_95%HPD={1.97574600e-03,1.29825900e-01},effectivebrlenIgrBrlens_mean=0.087814,effectivebrlenIgrBrlens_median=0.079809,effectivebrlenIgrBrlens_95%HPD={0.000000,0.194457},rateIgrBrlens_mean=2.045943,rateIgrBrlens_median=1.372697,rateIgrBrlens_95%HPD={0.000001,5.727782}],(4[&prob=1.00000000e+00,prob_stddev=0.00000000e+00,prob_range={1.00000000e+00,1.00000000e+00},prob(percent)="100",prob+-sd="100+-0",height_mean=7.77961612e-01,height_median=7.58009241e-01,height_95%HPD={4.49495647e-01,1.14915550e+00},age_mean=2.43994110e+02,age_median=2.43991154e+02,age_95%HPD={2.43500394e+02,2.44448001e+02}]:7.820892e+00[&length_mean=3.25122638e-02,length_median=2.48086000e-02,length_95%HPD={2.53303500e-04,8.77267000e-02},effectivebrlenIgrBrlens_mean=0.036392,effectivebrlenIgrBrlens_median=0.018983,effectivebrlenIgrBrlens_95%HPD={0.000000,0.133731},rateIgrBrlens_mean=1.376676,rateIgrBrlens_median=0.671954,rateIgrBrlens_95%HPD={0.000001,4.784035}],((5[&prob=1.00000000e+00,prob_stddev=0.00000000e+00,prob_range={1.00000000e+00,1.00000000e+00},prob(percent)="100",prob+-sd="100+-0",height_mean=5.10606761e-01,height_median=4.97227372e-01,height_95%HPD={2.93351066e-01,7.55830260e-01},age_mean=1.60136869e+02,age_median=1.60417724e+02,age_95%HPD={1.53030873e+02,1.66999869e+02}]:1.269032e+01[&length_mean=9.24841219e-02,length_median=7.19017200e-02,length_95%HPD={4.03175200e-04,2.46645800e-01},effectivebrlenIgrBrlens_mean=0.052963,effectivebrlenIgrBrlens_median=0.035476,effectivebrlenIgrBrlens_95%HPD={0.000000,0.166327},rateIgrBrlens_mean=0.650880,rateIgrBrlens_median=0.446728,rateIgrBrlens_95%HPD={0.000001,1.866291}],6[&prob=1.00000000e+00,prob_stddev=0.00000000e+00,prob_range={1.00000000e+00,1.00000000e+00},prob(percent)="100",prob+-sd="100+-0",height_mean=3.27029989e-01,height_median=3.18548810e-01,height_95%HPD={1.89358373e-01,4.83945804e-01},age_mean=1.02565198e+02,age_median=1.02596781e+02,age_95%HPD={1.00265671e+02,1.04996347e+02}]:7.051126e+01[&length_mean=2.47868401e-01,length_median=2.37622400e-01,length_95%HPD={1.24329000e-01,3.91378700e-01},effectivebrlenIgrBrlens_mean=0.235158,effectivebrlenIgrBrlens_median=0.219390,effectivebrlenIgrBrlens_95%HPD={0.068123,0.437513},rateIgrBrlens_mean=0.979077,rateIgrBrlens_median=0.919135,rateIgrBrlens_95%HPD={0.292364,1.765880}])[&prob=5.26305263e-01,prob_stddev=3.82849445e-03,prob_range={5.21360874e-01,5.30694103e-01},prob(percent)="53",prob+-sd="53+-0",height_mean=5.60492942e-01,height_median=5.45765339e-01,height_95%HPD={3.18030744e-01,8.26581923e-01},age_mean=1.75435037e+02,age_median=1.73108040e+02,age_95%HPD={1.54675142e+02,1.99840505e+02}]:2.921211e+01[&length_mean=9.29914964e-02,length_median=8.14071800e-02,length_95%HPD={8.94635100e-04,2.12748900e-01},effectivebrlenIgrBrlens_mean=0.054530,effectivebrlenIgrBrlens_median=0.040198,effectivebrlenIgrBrlens_95%HPD={0.000000,0.159334},rateIgrBrlens_mean=0.635348,rateIgrBrlens_median=0.471868,rateIgrBrlens_95%HPD={0.000001,1.712326}],(7[&prob=1.00000000e+00,prob_stddev=0.00000000e+00,prob_range={1.00000000e+00,1.00000000e+00},prob(percent)="100",prob+-sd="100+-0",height_mean=4.86277814e-01,height_median=4.73727452e-01,height_95%HPD={2.80602920e-01,7.18058624e-01},age_mean=1.52511470e+02,age_median=1.52522172e+02,age_95%HPD={1.50230932e+02,1.54975204e+02}]:1.270026e+01[&length_mean=4.59728728e-02,length_median=3.96711400e-02,length_95%HPD={2.02872700e-03,1.03986400e-01},effectivebrlenIgrBrlens_mean=0.042394,effectivebrlenIgrBrlens_median=0.026449,effectivebrlenIgrBrlens_95%HPD={0.000000,0.138882},rateIgrBrlens_mean=1.100446,rateIgrBrlens_median=0.604513,rateIgrBrlens_95%HPD={0.000001,3.684755}],8[&prob=1.00000000e+00,prob_stddev=0.00000000e+00,prob_range={1.00000000e+00,1.00000000e+00},prob(percent)="100",prob+-sd="100+-0",height_mean=4.85770680e-01,height_median=4.73300250e-01,height_95%HPD={2.77923090e-01,7.15271441e-01},age_mean=1.52354882e+02,age_median=1.52283615e+02,age_95%HPD={1.50000032e+02,1.54702051e+02}]:1.293882e+01[&length_mean=4.68011909e-02,length_median=4.03835500e-02,length_95%HPD={3.11647200e-03,1.05318200e-01},effectivebrlenIgrBrlens_mean=0.097183,effectivebrlenIgrBrlens_median=0.085313,effectivebrlenIgrBrlens_95%HPD={0.000000,0.216644},rateIgrBrlens_mean=3.067736,rateIgrBrlens_median=2.038262,rateIgrBrlens_95%HPD={0.000001,8.861868}])[&prob=9.68972567e-01,prob_stddev=5.05315862e-04,prob_range={9.68244797e-01,9.69378118e-01},prob(percent)="97",prob+-sd="97+-0",height_mean=5.31387277e-01,height_median=5.17836750e-01,height_95%HPD={3.06826706e-01,7.84184120e-01},age_mean=1.66988395e+02,age_median=1.65222435e+02,age_95%HPD={1.53393821e+02,1.84676469e+02}]:3.709771e+01[&length_mean=9.03442057e-02,length_median=7.80278100e-02,length_95%HPD={2.67897000e-03,2.06064400e-01},effectivebrlenIgrBrlens_mean=0.246865,effectivebrlenIgrBrlens_median=0.225005,effectivebrlenIgrBrlens_95%HPD={0.000000,0.496832},rateIgrBrlens_mean=4.092306,rateIgrBrlens_median=2.757089,rateIgrBrlens_95%HPD={0.000001,11.011743}])[&prob=9.46192265e-01,prob_stddev=2.41048475e-03,prob_range={9.43378407e-01,9.49122788e-01},prob(percent)="95",prob+-sd="95+-0",height_mean=6.49976582e-01,height_median=6.32858405e-01,height_95%HPD={3.67165635e-01,9.59761133e-01},age_mean=2.03973621e+02,age_median=2.02320148e+02,age_95%HPD={1.72310367e+02,2.39338379e+02}]:4.949190e+01[&length_mean=1.59580542e-01,length_median=1.54250100e-01,length_95%HPD={2.21429600e-02,2.99390000e-01},effectivebrlenIgrBrlens_mean=0.160029,effectivebrlenIgrBrlens_median=0.147922,effectivebrlenIgrBrlens_95%HPD={0.000000,0.329398},rateIgrBrlens_mean=1.093808,rateIgrBrlens_median=0.958015,rateIgrBrlens_95%HPD={0.000001,2.274243}])[&prob=9.21656426e-01,prob_stddev=2.38611316e-03,prob_range={9.19334230e-01,9.24023066e-01},prob(percent)="92",prob+-sd="92+-0",height_mean=8.06779759e-01,height_median=7.86730981e-01,height_95%HPD={4.66158419e-01,1.18115945e+00},age_mean=2.53745814e+02,age_median=2.51812046e+02,age_95%HPD={2.43916672e+02,2.68942663e+02}]:3.611121e+01[&length_mean=6.80190712e-02,length_median=6.23907100e-02,length_95%HPD={4.36924900e-03,1.41559300e-01},effectivebrlenIgrBrlens_mean=0.147775,effectivebrlenIgrBrlens_median=0.138959,effectivebrlenIgrBrlens_95%HPD={0.019052,0.288466},rateIgrBrlens_mean=3.135619,rateIgrBrlens_median=2.177577,rateIgrBrlens_95%HPD={0.000001,8.207745}],(9[&prob=1.00000000e+00,prob_stddev=0.00000000e+00,prob_range={1.00000000e+00,1.00000000e+00},prob(percent)="100",prob+-sd="100+-0",height_mean=6.28593824e-01,height_median=6.12320110e-01,height_95%HPD={3.61293820e-01,9.28419801e-01},age_mean=1.97132579e+02,age_median=1.97478927e+02,age_95%HPD={1.92183997e+02,2.01399897e+02}]:6.770283e+01[&length_mean=2.17292514e-01,length_median=2.14350500e-01,length_95%HPD={9.11662300e-02,3.51173600e-01},effectivebrlenIgrBrlens_mean=0.090380,effectivebrlenIgrBrlens_median=0.083013,effectivebrlenIgrBrlens_95%HPD={0.000000,0.183125},rateIgrBrlens_mean=0.424878,rateIgrBrlens_median=0.390834,rateIgrBrlens_95%HPD={0.040827,0.864131}],(10[&prob=1.00000000e+00,prob_stddev=0.00000000e+00,prob_range={1.00000000e+00,1.00000000e+00},prob(percent)="100",prob+-sd="100+-0",height_mean=6.53672011e-01,height_median=6.36909660e-01,height_95%HPD={3.78166663e-01,9.66386470e-01},age_mean=2.05014562e+02,age_median=2.05075821e+02,age_95%HPD={2.01685333e+02,2.08490570e+02}]:5.120047e+01[&length_mean=1.46610722e-01,length_median=1.46961100e-01,length_95%HPD={1.94147600e-02,2.49646400e-01},effectivebrlenIgrBrlens_mean=0.163753,effectivebrlenIgrBrlens_median=0.149107,effectivebrlenIgrBrlens_95%HPD={0.026323,0.334968},rateIgrBrlens_mean=1.618056,rateIgrBrlens_median=0.979089,rateIgrBrlens_95%HPD={0.053395,4.981551}],(11[&prob=1.00000000e+00,prob_stddev=0.00000000e+00,prob_range={1.00000000e+00,1.00000000e+00},prob(percent)="100",prob+-sd="100+-0",height_mean=6.54117146e-01,height_median=6.37282370e-01,height_95%HPD={3.76202382e-01,9.65440660e-01},age_mean=2.05147449e+02,age_median=2.05262742e+02,age_95%HPD={2.01741792e+02,2.08500008e+02}]:4.009459e+01[&length_mean=1.07426353e-01,length_median=1.07600800e-01,length_95%HPD={1.34122100e-02,1.87354600e-01},effectivebrlenIgrBrlens_mean=0.076997,effectivebrlenIgrBrlens_median=0.060649,effectivebrlenIgrBrlens_95%HPD={0.000000,0.201288},rateIgrBrlens_mean=0.973846,rateIgrBrlens_median=0.533701,rateIgrBrlens_95%HPD={0.000001,3.220243}],((12[&prob=1.00000000e+00,prob_stddev=0.00000000e+00,prob_range={1.00000000e+00,1.00000000e+00},prob(percent)="100",prob+-sd="100+-0",height_mean=6.40123573e-01,height_median=6.23325357e-01,height_95%HPD={3.65434472e-01,9.45221400e-01},age_mean=2.00743060e+02,age_median=2.01107893e+02,age_95%HPD={1.92598122e+02,2.08499144e+02}]:2.879786e+01[&length_mean=6.05923066e-02,length_median=5.57511500e-02,length_95%HPD={6.63825000e-03,1.23108400e-01},effectivebrlenIgrBrlens_mean=0.038633,effectivebrlenIgrBrlens_median=0.034184,effectivebrlenIgrBrlens_95%HPD={0.000000,0.087598},rateIgrBrlens_mean=0.841904,rateIgrBrlens_median=0.600941,rateIgrBrlens_95%HPD={0.000001,2.263013}],13[&prob=1.00000000e+00,prob_stddev=0.00000000e+00,prob_range={1.00000000e+00,1.00000000e+00},prob(percent)="100",prob+-sd="100+-0",height_mean=6.52954349e-01,height_median=6.36112080e-01,height_95%HPD={3.77373020e-01,9.64922035e-01},age_mean=2.04791051e+02,age_median=2.04733265e+02,age_95%HPD={2.01300029e+02,2.08104322e+02}]:2.517249e+01[&length_mean=4.08538305e-02,length_median=3.49984400e-02,length_95%HPD={5.92487800e-04,9.50679900e-02},effectivebrlenIgrBrlens_mean=0.029732,effectivebrlenIgrBrlens_median=0.024854,effectivebrlenIgrBrlens_95%HPD={0.000000,0.077266},rateIgrBrlens_mean=1.070767,rateIgrBrlens_median=0.638824,rateIgrBrlens_95%HPD={0.000001,3.313335}],14[&prob=1.00000000e+00,prob_stddev=0.00000000e+00,prob_range={1.00000000e+00,1.00000000e+00},prob(percent)="100",prob+-sd="100+-0",height_mean=6.68978575e-01,height_median=6.51824062e-01,height_95%HPD={3.88669243e-01,9.93075558e-01},age_mean=2.09830559e+02,age_median=2.09447284e+02,age_95%HPD={2.01300015e+02,2.18734114e+02}]:2.045847e+01[&length_mean=3.97297660e-02,length_median=3.44143100e-02,length_95%HPD={8.01493000e-04,9.08687300e-02},effectivebrlenIgrBrlens_mean=0.030908,effectivebrlenIgrBrlens_median=0.025627,effectivebrlenIgrBrlens_95%HPD={0.000000,0.081088},rateIgrBrlens_mean=1.161711,rateIgrBrlens_median=0.676992,rateIgrBrlens_95%HPD={0.000001,3.644685}],(15[&prob=1.00000000e+00,prob_stddev=0.00000000e+00,prob_range={1.00000000e+00,1.00000000e+00},prob(percent)="100",prob+-sd="100+-0",height_mean=6.38580500e-01,height_median=6.22247979e-01,height_95%HPD={3.69578091e-01,9.43903317e-01},age_mean=2.00279884e+02,age_median=2.00268720e+02,age_95%HPD={1.99300028e+02,2.01194281e+02}]:1.081671e+01[&length_mean=3.62124757e-02,length_median=2.89923000e-02,length_95%HPD={3.20481900e-04,9.24896500e-02},effectivebrlenIgrBrlens_mean=0.029665,effectivebrlenIgrBrlens_median=0.023106,effectivebrlenIgrBrlens_95%HPD={0.000000,0.084005},rateIgrBrlens_mean=1.104446,rateIgrBrlens_median=0.677917,rateIgrBrlens_95%HPD={0.000001,3.439975}],16[&prob=1.00000000e+00,prob_stddev=0.00000000e+00,prob_range={1.00000000e+00,1.00000000e+00},prob(percent)="100",prob+-sd="100+-0",height_mean=6.38626611e-01,height_median=6.22275795e-01,height_95%HPD={3.70187908e-01,9.44605208e-01},age_mean=2.00294353e+02,age_median=2.00291432e+02,age_95%HPD={1.99300087e+02,2.01199540e+02}]:1.079400e+01[&length_mean=3.07318342e-02,length_median=2.41555700e-02,length_95%HPD={2.53193100e-04,7.96900100e-02},effectivebrlenIgrBrlens_mean=0.013448,effectivebrlenIgrBrlens_median=0.005431,effectivebrlenIgrBrlens_95%HPD={0.000000,0.052558},rateIgrBrlens_mean=0.497273,rateIgrBrlens_median=0.204795,rateIgrBrlens_95%HPD={0.000001,1.801891}],17[&prob=1.00000000e+00,prob_stddev=0.00000000e+00,prob_range={1.00000000e+00,1.00000000e+00},prob(percent)="100",prob+-sd="100+-0",height_mean=6.20089734e-01,height_median=6.03800690e-01,height_95%HPD={3.54757856e-01,9.16897980e-01},age_mean=1.94441582e+02,age_median=1.95434335e+02,age_95%HPD={1.84930726e+02,2.01299924e+02}]:1.565109e+01[&length_mean=4.21886703e-02,length_median=3.73073800e-02,length_95%HPD={2.22019700e-03,9.31216500e-02},effectivebrlenIgrBrlens_mean=0.015439,effectivebrlenIgrBrlens_median=0.006809,effectivebrlenIgrBrlens_95%HPD={0.000000,0.059755},rateIgrBrlens_mean=0.376875,rateIgrBrlens_median=0.179111,rateIgrBrlens_95%HPD={0.000001,1.366150}])[&prob=5.00711103e-01,prob_stddev=1.83135908e-03,prob_range={4.98161132e-01,5.02372196e-01},prob(percent)="50",prob+-sd="50+-0",height_mean=6.76648099e-01,height_median=6.59701678e-01,height_95%HPD={3.93901400e-01,9.95172110e-01},age_mean=2.12285902e+02,age_median=2.11085430e+02,age_95%HPD={2.02365572e+02,2.24904433e+02}]:1.882032e+01[&length_mean=3.82031337e-02,length_median=3.23199800e-02,length_95%HPD={7.09412200e-04,9.05093900e-02},effectivebrlenIgrBrlens_mean=0.033861,effectivebrlenIgrBrlens_median=0.027942,effectivebrlenIgrBrlens_95%HPD={0.000000,0.090381},rateIgrBrlens_mean=1.303753,rateIgrBrlens_median=0.761467,rateIgrBrlens_95%HPD={0.000001,4.108594}])[&prob=5.63813180e-01,prob_stddev=7.62246888e-03,prob_range={5.55838268e-01,5.73226964e-01},prob(percent)="56",prob+-sd="56+-1",height_mean=7.23968191e-01,height_median=7.06902237e-01,height_95%HPD={4.28484833e-01,1.05363647e+00},age_mean=2.30842923e+02,age_median=2.29905751e+02,age_95%HPD={2.16398621e+02,2.47528365e+02}]:7.990185e+00[&length_mean=3.11493661e-02,length_median=2.55825400e-02,length_95%HPD={3.35953900e-04,7.68019700e-02},effectivebrlenIgrBrlens_mean=0.028172,effectivebrlenIgrBrlens_median=0.015127,effectivebrlenIgrBrlens_95%HPD={0.000000,0.098552},rateIgrBrlens_mean=1.115718,rateIgrBrlens_median=0.524978,rateIgrBrlens_95%HPD={0.000001,3.913365}],(((18[&prob=1.00000000e+00,prob_stddev=0.00000000e+00,prob_range={1.00000000e+00,1.00000000e+00},prob(percent)="100",prob+-sd="100+-0",height_mean=4.86292561e-01,height_median=4.73736985e-01,height_95%HPD={2.81159800e-01,7.18860727e-01},age_mean=1.52518247e+02,age_median=1.52523734e+02,age_95%HPD={1.50257544e+02,1.54998656e+02}]:1.105721e+01[&length_mean=4.24545060e-02,length_median=3.48421300e-02,length_95%HPD={1.36301500e-03,1.02047900e-01},effectivebrlenIgrBrlens_mean=0.026457,effectivebrlenIgrBrlens_median=0.016026,effectivebrlenIgrBrlens_95%HPD={0.000000,0.088489},rateIgrBrlens_mean=0.779856,rateIgrBrlens_median=0.423388,rateIgrBrlens_95%HPD={0.000001,2.636385}],19[&prob=1.00000000e+00,prob_stddev=0.00000000e+00,prob_range={1.00000000e+00,1.00000000e+00},prob(percent)="100",prob+-sd="100+-0",height_mean=4.86237830e-01,height_median=4.73820505e-01,height_95%HPD={2.79179636e-01,7.16696040e-01},age_mean=1.52500744e+02,age_median=1.52501480e+02,age_95%HPD={1.50143882e+02,1.54886318e+02}]:1.107946e+01[&length_mean=4.20637641e-02,length_median=3.48239800e-02,length_95%HPD={1.69753500e-03,1.00798400e-01},effectivebrlenIgrBrlens_mean=0.026636,effectivebrlenIgrBrlens_median=0.017525,effectivebrlenIgrBrlens_95%HPD={0.000000,0.084625},rateIgrBrlens_mean=0.821873,rateIgrBrlens_median=0.468747,rateIgrBrlens_95%HPD={0.000001,2.711123}])[&prob=9.82622415e-01,prob_stddev=2.22774610e-04,prob_range={9.82333530e-01,9.82833524e-01},prob(percent)="98",prob+-sd="98+-0",height_mean=5.27090153e-01,height_median=5.13634060e-01,height_95%HPD={3.02970560e-01,7.75948590e-01},age_mean=1.65594748e+02,age_median=1.63580939e+02,age_95%HPD={1.53017040e+02,1.83439063e+02}]:5.183174e+01[&length_mean=1.19198286e-01,length_median=1.13951600e-01,length_95%HPD={1.67317500e-02,2.27465500e-01},effectivebrlenIgrBrlens_mean=0.112624,effectivebrlenIgrBrlens_median=0.104738,effectivebrlenIgrBrlens_95%HPD={0.012172,0.229528},rateIgrBrlens_mean=1.201654,rateIgrBrlens_median=0.914465,rateIgrBrlens_95%HPD={0.000001,2.832638}],((20[&prob=1.00000000e+00,prob_stddev=0.00000000e+00,prob_range={1.00000000e+00,1.00000000e+00},prob(percent)="100",prob+-sd="100+-0",height_mean=4.89555801e-01,height_median=4.76992250e-01,height_95%HPD={2.82223070e-01,7.22824940e-01},age_mean=1.53541116e+02,age_median=1.53535635e+02,age_95%HPD={1.52105333e+02,1.54855896e+02}]:1.398145e+01[&length_mean=2.95852289e-02,length_median=2.35329900e-02,length_95%HPD={2.76902100e-04,7.51772400e-02},effectivebrlenIgrBrlens_mean=0.013054,effectivebrlenIgrBrlens_median=0.004975,effectivebrlenIgrBrlens_95%HPD={0.000000,0.052310},rateIgrBrlens_mean=0.525508,rateIgrBrlens_median=0.194274,rateIgrBrlens_95%HPD={0.000001,1.989024}],21[&prob=1.00000000e+00,prob_stddev=0.00000000e+00,prob_range={1.00000000e+00,1.00000000e+00},prob(percent)="100",prob+-sd="100+-0",height_mean=4.81593936e-01,height_median=4.69224736e-01,height_95%HPD={2.78910943e-01,7.12086790e-01},age_mean=1.51043601e+02,age_median=1.51040740e+02,age_95%HPD={1.50001510e+02,1.51994135e+02}]:1.647635e+01[&length_mean=4.27532156e-02,length_median=3.63681900e-02,length_95%HPD={3.15208600e-03,9.78592600e-02},effectivebrlenIgrBrlens_mean=0.038911,effectivebrlenIgrBrlens_median=0.031296,effectivebrlenIgrBrlens_95%HPD={0.000000,0.103316},rateIgrBrlens_mean=1.163915,rateIgrBrlens_median=0.785957,rateIgrBrlens_95%HPD={0.000001,3.457955}],22[&prob=1.00000000e+00,prob_stddev=0.00000000e+00,prob_range={1.00000000e+00,1.00000000e+00},prob(percent)="100",prob+-sd="100+-0",height_mean=4.86440272e-01,height_median=4.73906102e-01,height_95%HPD={2.82800142e-01,7.20183610e-01},age_mean=1.52563193e+02,age_median=1.52593357e+02,age_95%HPD={1.50279099e+02,1.54999005e+02}]:1.492373e+01[&length_mean=3.15976507e-02,length_median=2.39602100e-02,length_95%HPD={3.82310100e-04,8.43170000e-02},effectivebrlenIgrBrlens_mean=0.009458,effectivebrlenIgrBrlens_median=0.002769,effectivebrlenIgrBrlens_95%HPD={0.000000,0.041222},rateIgrBrlens_mean=0.325373,rateIgrBrlens_median=0.107088,rateIgrBrlens_95%HPD={0.000001,1.291128}])[&prob=9.17773136e-01,prob_stddev=1.75362458e-03,prob_range={9.15623160e-01,9.19900890e-01},prob(percent)="92",prob+-sd="92+-0",height_mean=5.37108192e-01,height_median=5.23584350e-01,height_95%HPD={3.10664398e-01,7.90139470e-01},age_mean=1.69014106e+02,age_median=1.67517089e+02,age_95%HPD={1.55747313e+02,1.85614020e+02}]:2.323858e+01[&length_mean=8.72947702e-02,length_median=8.06495000e-02,length_95%HPD={7.02372400e-03,1.79417900e-01},effectivebrlenIgrBrlens_mean=0.078424,effectivebrlenIgrBrlens_median=0.072388,effectivebrlenIgrBrlens_95%HPD={0.000000,0.162102},rateIgrBrlens_mean=1.180312,rateIgrBrlens_median=0.872312,rateIgrBrlens_95%HPD={0.000001,2.940209}],(27[&prob=1.00000000e+00,prob_stddev=0.00000000e+00,prob_range={1.00000000e+00,1.00000000e+00},prob(percent)="100",prob+-sd="100+-0",height_mean=4.85788827e-01,height_median=4.73341142e-01,height_95%HPD={2.82824460e-01,7.19891979e-01},age_mean=1.52360692e+02,age_median=1.52290211e+02,age_95%HPD={1.50000076e+02,1.54703955e+02}]:9.573033e+00[&length_mean=3.65703109e-02,length_median=3.01375000e-02,length_95%HPD={8.34413900e-04,8.81891500e-02},effectivebrlenIgrBrlens_mean=0.034215,effectivebrlenIgrBrlens_median=0.026296,effectivebrlenIgrBrlens_95%HPD={0.000000,0.093482},rateIgrBrlens_mean=1.368570,rateIgrBrlens_median=0.835946,rateIgrBrlens_95%HPD={0.000001,4.141542}],28[&prob=1.00000000e+00,prob_stddev=0.00000000e+00,prob_range={1.00000000e+00,1.00000000e+00},prob(percent)="100",prob+-sd="100+-0",height_mean=4.81709703e-01,height_median=4.69365020e-01,height_95%HPD={2.78628498e-01,7.12002070e-01},age_mean=1.51078742e+02,age_median=1.51091335e+02,age_95%HPD={1.50113929e+02,1.52099965e+02}]:1.077191e+01[&length_mean=3.97832402e-02,length_median=3.37866700e-02,length_95%HPD={2.30740100e-03,9.07670500e-02},effectivebrlenIgrBrlens_mean=0.011914,effectivebrlenIgrBrlens_median=0.005215,effectivebrlenIgrBrlens_95%HPD={0.000000,0.046005},rateIgrBrlens_mean=0.325762,rateIgrBrlens_median=0.145602,rateIgrBrlens_95%HPD={0.000001,1.212758}])[&prob=9.59786558e-01,prob_stddev=6.04596679e-04,prob_range={9.59111565e-01,9.60511550e-01},prob(percent)="96",prob+-sd="96+-0",height_mean=5.20189238e-01,height_median=5.07007278e-01,height_95%HPD={2.96601066e-01,7.62637324e-01},age_mean=1.63508839e+02,age_median=1.61863244e+02,age_95%HPD={1.52108790e+02,1.78669865e+02}]:2.889243e+01[&length_mean=9.55363276e-02,length_median=8.93632200e-02,length_95%HPD={8.07829500e-03,1.89984900e-01},effectivebrlenIgrBrlens_mean=0.087015,effectivebrlenIgrBrlens_median=0.080816,effectivebrlenIgrBrlens_95%HPD={0.000000,0.177199},rateIgrBrlens_mean=1.142442,rateIgrBrlens_median=0.880873,rateIgrBrlens_95%HPD={0.000001,2.722613}])[&prob=5.91879535e-01,prob_stddev=2.45369880e-03,prob_range={5.89171231e-01,5.94348952e-01},prob(percent)="59",prob+-sd="59+-0",height_mean=6.06329421e-01,height_median=5.92024958e-01,height_95%HPD={3.54878172e-01,8.87055371e-01},age_mean=1.91859563e+02,age_median=1.90755673e+02,age_95%HPD={1.68829094e+02,2.17424461e+02}]:2.465701e+01[&length_mean=6.76606177e-02,length_median=6.09538900e-02,length_95%HPD={9.33329300e-04,1.48039000e-01},effectivebrlenIgrBrlens_mean=0.039275,effectivebrlenIgrBrlens_median=0.031262,effectivebrlenIgrBrlens_95%HPD={0.000000,0.107225},rateIgrBrlens_mean=0.706091,rateIgrBrlens_median=0.482497,rateIgrBrlens_95%HPD={0.000001,1.994514}],((23[&prob=1.00000000e+00,prob_stddev=0.00000000e+00,prob_range={1.00000000e+00,1.00000000e+00},prob(percent)="100",prob+-sd="100+-0",height_mean=3.43256977e-01,height_median=3.34144751e-01,height_95%HPD={1.96160967e-01,5.08463400e-01},age_mean=1.07640282e+02,age_median=1.08054619e+02,age_95%HPD={1.01473237e+02,1.12999941e+02}]:6.614238e+01[&length_mean=2.22310043e-01,length_median=2.15878100e-01,length_95%HPD={1.14156700e-01,3.43169800e-01},effectivebrlenIgrBrlens_mean=0.098556,effectivebrlenIgrBrlens_median=0.089844,effectivebrlenIgrBrlens_95%HPD={0.013587,0.199332},rateIgrBrlens_mean=0.459922,rateIgrBrlens_median=0.417432,rateIgrBrlens_95%HPD={0.072757,0.940677}],(25[&prob=1.00000000e+00,prob_stddev=0.00000000e+00,prob_range={1.00000000e+00,1.00000000e+00},prob(percent)="100",prob+-sd="100+-0",height_mean=4.81603078e-01,height_median=4.69275407e-01,height_95%HPD={2.79594973e-01,7.12894094e-01},age_mean=1.51046385e+02,age_median=1.51045539e+02,age_95%HPD={1.50002784e+02,1.51996489e+02}]:1.318650e+01[&length_mean=4.46770950e-02,length_median=4.04885700e-02,length_95%HPD={4.75304700e-03,9.23837800e-02},effectivebrlenIgrBrlens_mean=0.036542,effectivebrlenIgrBrlens_median=0.031536,effectivebrlenIgrBrlens_95%HPD={0.000000,0.087900},rateIgrBrlens_mean=1.025526,rateIgrBrlens_median=0.747728,rateIgrBrlens_95%HPD={0.000001,2.780621}],26[&prob=1.00000000e+00,prob_stddev=0.00000000e+00,prob_range={1.00000000e+00,1.00000000e+00},prob(percent)="100",prob+-sd="100+-0",height_mean=4.85858222e-01,height_median=4.73434090e-01,height_95%HPD={2.81627401e-01,7.19083919e-01},age_mean=1.52381137e+02,age_median=1.52319855e+02,age_95%HPD={1.50000675e+02,1.54709809e+02}]:1.191218e+01[&length_mean=4.13066067e-02,length_median=3.70262100e-02,length_95%HPD={3.15080600e-03,8.81431700e-02},effectivebrlenIgrBrlens_mean=0.050661,effectivebrlenIgrBrlens_median=0.045552,effectivebrlenIgrBrlens_95%HPD={0.005234,0.108169},rateIgrBrlens_mean=1.815464,rateIgrBrlens_median=1.209177,rateIgrBrlens_95%HPD={0.000001,4.981735}])[&prob=8.86590149e-01,prob_stddev=1.95727966e-03,prob_range={8.84701281e-01,8.89334563e-01},prob(percent)="89",prob+-sd="89+-0",height_mean=5.24388442e-01,height_median=5.11012520e-01,height_95%HPD={3.06524750e-01,7.73896600e-01},age_mean=1.65324779e+02,age_median=1.64232036e+02,age_95%HPD={1.53298765e+02,1.79449583e+02}]:9.964968e+00[&length_mean=5.09089522e-02,length_median=4.54046300e-02,length_95%HPD={1.30929700e-03,1.11887000e-01},effectivebrlenIgrBrlens_mean=0.067968,effectivebrlenIgrBrlens_median=0.062708,effectivebrlenIgrBrlens_95%HPD={0.000000,0.142039},rateIgrBrlens_mean=1.978173,rateIgrBrlens_median=1.316108,rateIgrBrlens_95%HPD={0.000001,5.440382}])[&prob=6.46701148e-01,prob_stddev=2.18053664e-03,prob_range={6.43970623e-01,6.49270564e-01},prob(percent)="65",prob+-sd="65+-0",height_mean=5.63376029e-01,height_median=5.49318022e-01,height_95%HPD={3.28398883e-01,8.28475090e-01},age_mean=1.74607774e+02,age_median=1.74197004e+02,age_95%HPD={1.58943463e+02,1.90832087e+02}]:1.501729e+01[&length_mean=4.66457041e-02,length_median=4.16521900e-02,length_95%HPD={5.51104600e-04,1.03154400e-01},effectivebrlenIgrBrlens_mean=0.035690,effectivebrlenIgrBrlens_median=0.024943,effectivebrlenIgrBrlens_95%HPD={0.000000,0.108671},rateIgrBrlens_mean=0.879506,rateIgrBrlens_median=0.558861,rateIgrBrlens_95%HPD={0.000001,2.679322}],24[&prob=1.00000000e+00,prob_stddev=0.00000000e+00,prob_range={1.00000000e+00,1.00000000e+00},prob(percent)="100",prob+-sd="100+-0",height_mean=5.68584224e-01,height_median=5.53928438e-01,height_95%HPD={3.28132121e-01,8.39388327e-01},age_mean=1.78340116e+02,age_median=1.78057639e+02,age_95%HPD={1.74199989e+02,1.82987932e+02}]:1.115666e+01[&length_mean=2.91400632e-02,length_median=2.40600800e-02,length_95%HPD={3.89092500e-04,7.15138300e-02},effectivebrlenIgrBrlens_mean=0.022694,effectivebrlenIgrBrlens_median=0.017389,effectivebrlenIgrBrlens_95%HPD={0.000000,0.065709},rateIgrBrlens_mean=1.138568,rateIgrBrlens_median=0.614348,rateIgrBrlens_95%HPD={0.000001,3.754723}])[&prob=9.73891957e-01,prob_stddev=1.98563380e-03,prob_range={9.71666981e-01,9.76166931e-01},prob(percent)="97",prob+-sd="97+-0",height_mean=6.05197723e-01,height_median=5.90232350e-01,height_95%HPD={3.58613950e-01,8.93314690e-01},age_mean=1.90459232e+02,age_median=1.89214295e+02,age_95%HPD={1.77068433e+02,2.06336155e+02}]:2.619839e+01[&length_mean=6.82314821e-02,length_median=6.25972200e-02,length_95%HPD={3.74143400e-03,1.41594900e-01},effectivebrlenIgrBrlens_mean=0.142264,effectivebrlenIgrBrlens_median=0.135708,effectivebrlenIgrBrlens_95%HPD={0.031418,0.267488},rateIgrBrlens_mean=3.066755,rateIgrBrlens_median=2.129347,rateIgrBrlens_95%HPD={0.000001,7.919716}])[&prob=6.06282152e-01,prob_stddev=4.44029136e-03,prob_range={6.02493306e-01,6.12682081e-01},prob(percent)="61",prob+-sd="61+-0",height_mean=6.99198532e-01,height_median=6.82805450e-01,height_95%HPD={4.09801583e-01,1.01400024e+00},age_mean=2.15673436e+02,age_median=2.15412682e+02,age_95%HPD={1.95288703e+02,2.35670005e+02}]:1.322383e+01[&length_mean=4.13551940e-02,length_median=3.46499400e-02,length_95%HPD={3.72254000e-04,9.98845100e-02},effectivebrlenIgrBrlens_mean=0.021179,effectivebrlenIgrBrlens_median=0.009708,effectivebrlenIgrBrlens_95%HPD={0.000000,0.079436},rateIgrBrlens_mean=0.581504,rateIgrBrlens_median=0.262577,rateIgrBrlens_95%HPD={0.000001,2.038525}],((((29[&prob=1.00000000e+00,prob_stddev=0.00000000e+00,prob_range={1.00000000e+00,1.00000000e+00},prob(percent)="100",prob+-sd="100+-0",height_mean=0.00000000e+00,height_median=0.00000000e+00,height_95%HPD={0.00000000e+00,0.00000000e+00},age_mean=0.00000000e+00,age_median=0.00000000e+00,age_95%HPD={0.00000000e+00,0.00000000e+00}]:1.092369e+02[&length_mean=3.62989747e-01,length_median=3.45667200e-01,length_95%HPD={1.73993300e-01,5.87863100e-01},effectivebrlenIgrBrlens_mean=0.140998,effectivebrlenIgrBrlens_median=0.127194,effectivebrlenIgrBrlens_95%HPD={0.018988,0.293291},rateIgrBrlens_mean=0.395110,rateIgrBrlens_median=0.366971,rateIgrBrlens_95%HPD={0.066481,0.770893}],30[&prob=1.00000000e+00,prob_stddev=0.00000000e+00,prob_range={1.00000000e+00,1.00000000e+00},prob(percent)="100",prob+-sd="100+-0",height_mean=2.44945575e-01,height_median=2.38374880e-01,height_95%HPD={1.40970290e-01,3.65913520e-01},age_mean=7.68257037e+01,age_median=7.68466619e+01,age_95%HPD={7.05133621e+01,8.34168563e+01}]:3.239024e+01[&length_mean=1.19076291e-01,length_median=1.00616500e-01,length_95%HPD={2.02375700e-03,2.81004900e-01},effectivebrlenIgrBrlens_mean=0.127639,effectivebrlenIgrBrlens_median=0.106204,effectivebrlenIgrBrlens_95%HPD={0.000000,0.308333},rateIgrBrlens_mean=1.448720,rateIgrBrlens_median=1.029024,rateIgrBrlens_95%HPD={0.000001,3.749012}])[&prob=9.84783502e-01,prob_stddev=2.03211631e-03,prob_range={9.82322419e-01,9.86833480e-01},prob(percent)="98",prob+-sd="98+-0",height_mean=3.60320511e-01,height_median=3.43894100e-01,height_95%HPD={1.74935300e-01,5.80272700e-01},age_mean=1.13655863e+02,age_median=1.09236905e+02,age_95%HPD={7.55875487e+01,1.61963728e+02}]:8.159845e+01[&length_mean=2.44364657e-01,length_median=2.41612100e-01,length_95%HPD={4.51997300e-02,4.35011900e-01},effectivebrlenIgrBrlens_mean=0.096737,effectivebrlenIgrBrlens_median=0.084509,effectivebrlenIgrBrlens_95%HPD={0.000000,0.220725},rateIgrBrlens_mean=0.408780,rateIgrBrlens_median=0.356769,rateIgrBrlens_95%HPD={0.000001,0.873305}],31[&prob=1.00000000e+00,prob_stddev=0.00000000e+00,prob_range={1.00000000e+00,1.00000000e+00},prob(percent)="100",prob+-sd="100+-0",height_mean=5.93237223e-01,height_median=5.77980180e-01,height_95%HPD={3.41201673e-01,8.75302750e-01},age_mean=1.86063805e+02,age_median=1.85751899e+02,age_95%HPD={1.82699979e+02,1.90110602e+02}]:5.083452e+00[&length_mean=1.98495156e-02,length_median=1.39426200e-02,length_95%HPD={4.73950700e-05,5.55955400e-02},effectivebrlenIgrBrlens_mean=0.013130,effectivebrlenIgrBrlens_median=0.001375,effectivebrlenIgrBrlens_95%HPD={0.000000,0.062277},rateIgrBrlens_mean=0.635446,rateIgrBrlens_median=0.097626,rateIgrBrlens_95%HPD={0.000001,2.735265}])[&prob=9.61114321e-01,prob_stddev=2.49052030e-03,prob_range={9.58089355e-01,9.63178187e-01},prob(percent)="96",prob+-sd="96+-0",height_mean=6.06130524e-01,height_median=5.91453700e-01,height_95%HPD={3.55735960e-01,8.92850200e-01},age_mean=1.91714136e+02,age_median=1.90835351e+02,age_95%HPD={1.83522350e+02,2.01781631e+02}]:1.567332e+01[&length_mean=6.15434836e-02,length_median=5.80532500e-02,length_95%HPD={5.18745000e-03,1.22023200e-01},effectivebrlenIgrBrlens_mean=0.116195,effectivebrlenIgrBrlens_median=0.105863,effectivebrlenIgrBrlens_95%HPD={0.016399,0.237422},rateIgrBrlens_mean=2.691462,rateIgrBrlens_median=1.868472,rateIgrBrlens_95%HPD={0.079046,7.198896}],((33[&prob=1.00000000e+00,prob_stddev=0.00000000e+00,prob_range={1.00000000e+00,1.00000000e+00},prob(percent)="100",prob+-sd="100+-0",height_mean=3.05325169e-01,height_median=2.97327050e-01,height_95%HPD={1.73293000e-01,4.50933910e-01},age_mean=9.57492735e+01,age_median=9.60419253e+01,age_95%HPD={9.05463529e+01,1.00499852e+02}]:3.554413e+01[&length_mean=1.27021982e-01,length_median=1.16416700e-01,length_95%HPD={4.01192500e-02,2.38731200e-01},effectivebrlenIgrBrlens_mean=0.059860,effectivebrlenIgrBrlens_median=0.051384,effectivebrlenIgrBrlens_95%HPD={0.000000,0.139641},rateIgrBrlens_mean=0.498543,rateIgrBrlens_median=0.429600,rateIgrBrlens_95%HPD={0.000001,1.140987}],35[&prob=1.00000000e+00,prob_stddev=0.00000000e+00,prob_range={1.00000000e+00,1.00000000e+00},prob(percent)="100",prob+-sd="100+-0",height_mean=3.74938596e-01,height_median=3.64988400e-01,height_95%HPD={2.14677713e-01,5.55922430e-01},age_mean=1.17592458e+02,age_median=1.17638610e+02,age_95%HPD={1.10780135e+02,1.24993517e+02}]:1.394745e+01[&length_mean=5.79477147e-02,length_median=4.59929200e-02,length_95%HPD={2.36646600e-04,1.48350000e-01},effectivebrlenIgrBrlens_mean=0.031947,effectivebrlenIgrBrlens_median=0.019613,effectivebrlenIgrBrlens_95%HPD={0.000000,0.106437},rateIgrBrlens_mean=0.679263,rateIgrBrlens_median=0.381119,rateIgrBrlens_95%HPD={0.000001,2.169737}])[&prob=9.08081577e-01,prob_stddev=1.69321087e-03,prob_range={9.06301041e-01,9.09756558e-01},prob(percent)="91",prob+-sd="91+-0",height_mean=4.24637348e-01,height_median=4.13118490e-01,height_95%HPD={2.40537190e-01,6.34707620e-01},age_mean=1.33533227e+02,age_median=1.31586058e+02,age_95%HPD={1.13534561e+02,1.56406370e+02}]:3.345330e+01[&length_mean=1.08047033e-01,length_median=1.02692300e-01,length_95%HPD={4.00947800e-03,2.09482900e-01},effectivebrlenIgrBrlens_mean=0.048748,effectivebrlenIgrBrlens_median=0.038703,effectivebrlenIgrBrlens_95%HPD={0.000000,0.131100},rateIgrBrlens_mean=0.466102,rateIgrBrlens_median=0.375874,rateIgrBrlens_95%HPD={0.000001,1.175800}],34[&prob=1.00000000e+00,prob_stddev=0.00000000e+00,prob_range={1.00000000e+00,1.00000000e+00},prob(percent)="100",prob+-sd="100+-0",height_mean=4.93814084e-01,height_median=4.81129800e-01,height_95%HPD={2.83465730e-01,7.27899610e-01},age_mean=1.54875803e+02,age_median=1.54862587e+02,age_95%HPD={1.53001631e+02,1.56604715e+02}]:1.017677e+01[&length_mean=3.87188202e-02,length_median=2.87380900e-02,length_95%HPD={2.17522700e-04,1.07879100e-01},effectivebrlenIgrBrlens_mean=0.021445,effectivebrlenIgrBrlens_median=0.007545,effectivebrlenIgrBrlens_95%HPD={0.000000,0.088665},rateIgrBrlens_mean=0.621607,rateIgrBrlens_median=0.242348,rateIgrBrlens_95%HPD={0.000001,2.257273}])[&prob=9.60450439e-01,prob_stddev=3.21906233e-03,prob_range={9.56444928e-01,9.64111510e-01},prob(percent)="96",prob+-sd="96+-0",height_mean=5.30623097e-01,height_median=5.17271171e-01,height_95%HPD={3.07217380e-01,7.84678000e-01},age_mean=1.67668373e+02,age_median=1.65039353e+02,age_95%HPD={1.53982322e+02,1.88543044e+02}]:4.146932e+01[&length_mean=1.35490164e-01,length_median=1.33447700e-01,length_95%HPD={3.77173500e-02,2.36213300e-01},effectivebrlenIgrBrlens_mean=0.073251,effectivebrlenIgrBrlens_median=0.064988,effectivebrlenIgrBrlens_95%HPD={0.000000,0.161963},rateIgrBrlens_mean=0.566595,rateIgrBrlens_median=0.496016,rateIgrBrlens_95%HPD={0.000001,1.223647}])[&prob=5.74829724e-01,prob_stddev=1.76524596e-03,prob_range={5.73104743e-01,5.76615815e-01},prob(percent)="57",prob+-sd="57+-0",height_mean=6.63258718e-01,height_median=6.47178830e-01,height_95%HPD={3.86971050e-01,9.78325170e-01},age_mean=2.06424881e+02,age_median=2.06508669e+02,age_95%HPD={1.91350837e+02,2.20521878e+02}]:1.165871e+01[&length_mean=3.66789419e-02,length_median=3.20553200e-02,length_95%HPD={4.86327200e-04,8.39904100e-02},effectivebrlenIgrBrlens_mean=0.020327,effectivebrlenIgrBrlens_median=0.009186,effectivebrlenIgrBrlens_95%HPD={0.000000,0.077054},rateIgrBrlens_mean=0.616694,rateIgrBrlens_median=0.276287,rateIgrBrlens_95%HPD={0.000001,2.198954}],32[&prob=1.00000000e+00,prob_stddev=0.00000000e+00,prob_range={1.00000000e+00,1.00000000e+00},prob(percent)="100",prob+-sd="100+-0",height_mean=6.76313063e-01,height_median=6.59057450e-01,height_95%HPD={3.94191973e-01,1.00053965e+00},age_mean=2.12174005e+02,age_median=2.11127292e+02,age_95%HPD={2.08500001e+02,2.19402561e+02}]:7.040084e+00[&length_mean=1.54301077e-02,length_median=1.22238600e-02,length_95%HPD={1.93418100e-04,3.94968700e-02},effectivebrlenIgrBrlens_mean=0.026154,effectivebrlenIgrBrlens_median=0.013323,effectivebrlenIgrBrlens_95%HPD={0.000000,0.093644},rateIgrBrlens_mean=2.488304,rateIgrBrlens_median=0.902311,rateIgrBrlens_95%HPD={0.000001,9.718565}])[&prob=8.81304097e-01,prob_stddev=3.86157976e-03,prob_range={8.77679137e-01,8.86312374e-01},prob(percent)="88",prob+-sd="88+-0",height_mean=6.93125696e-01,height_median=6.76614220e-01,height_95%HPD={4.08610830e-01,1.01935203e+00},age_mean=2.19215485e+02,age_median=2.18167377e+02,age_95%HPD={2.09503862e+02,2.30906419e+02}]:1.046914e+01[&length_mean=2.70649071e-02,length_median=2.27514000e-02,length_95%HPD={1.31863900e-03,6.39548300e-02},effectivebrlenIgrBrlens_mean=0.166410,effectivebrlenIgrBrlens_median=0.156693,effectivebrlenIgrBrlens_95%HPD={0.036534,0.322943},rateIgrBrlens_mean=10.189051,rateIgrBrlens_median=6.728353,rateIgrBrlens_95%HPD={0.000001,30.537018}])[&prob=9.71797536e-01,prob_stddev=8.80430390e-04,prob_range={9.70889212e-01,9.72622526e-01},prob(percent)="97",prob+-sd="97+-0",height_mean=7.28865076e-01,height_median=7.11865950e-01,height_95%HPD={4.29797377e-01,1.05984495e+00},age_mean=2.29879518e+02,age_median=2.28636515e+02,age_95%HPD={2.14344146e+02,2.47831990e+02}]:9.259421e+00[&length_mean=3.19661566e-02,length_median=2.68819400e-02,length_95%HPD={1.37368400e-03,7.54039400e-02},effectivebrlenIgrBrlens_mean=0.146188,effectivebrlenIgrBrlens_median=0.138421,effectivebrlenIgrBrlens_95%HPD={0.033002,0.273010},rateIgrBrlens_mean=7.799351,rateIgrBrlens_median=5.044848,rateIgrBrlens_95%HPD={0.000001,23.189276}])[&prob=7.36683481e-01,prob_stddev=1.33136476e-02,prob_range={7.19880890e-01,7.50569438e-01},prob(percent)="74",prob+-sd="74+-1",height_mean=7.55249638e-01,height_median=7.37733904e-01,height_95%HPD={4.47891092e-01,1.09628035e+00},age_mean=2.39120708e+02,age_median=2.37895936e+02,age_95%HPD={2.22131713e+02,2.58474761e+02}]:7.461392e+00[&length_mean=2.60406080e-02,length_median=2.14338200e-02,length_95%HPD={9.15154400e-04,6.33604800e-02},effectivebrlenIgrBrlens_mean=0.121499,effectivebrlenIgrBrlens_median=0.114418,effectivebrlenIgrBrlens_95%HPD={0.000000,0.241168},rateIgrBrlens_mean=8.028273,rateIgrBrlens_median=5.020628,rateIgrBrlens_95%HPD={0.000001,25.254748}])[&prob=8.56534927e-01,prob_stddev=8.62961640e-03,prob_range={8.47835024e-01,8.68457017e-01},prob(percent)="86",prob+-sd="86+-1",height_mean=7.78137234e-01,height_median=7.60653977e-01,height_95%HPD={4.64108898e-01,1.13160210e+00},age_mean=2.46649440e+02,age_median=2.45357328e+02,age_95%HPD={2.26834254e+02,2.68719930e+02}]:1.091897e+01[&length_mean=4.15851918e-02,length_median=3.41416900e-02,length_95%HPD={1.16273200e-03,1.01306600e-01},effectivebrlenIgrBrlens_mean=0.187996,effectivebrlenIgrBrlens_median=0.160757,effectivebrlenIgrBrlens_95%HPD={0.017123,0.428762},rateIgrBrlens_mean=7.255983,rateIgrBrlens_median=4.686404,rateIgrBrlens_95%HPD={0.000001,21.453503}])[&prob=9.07137143e-01,prob_stddev=5.58926764e-03,prob_range={9.00767769e-01,9.11978756e-01},prob(percent)="91",prob+-sd="91+-1",height_mean=8.15934625e-01,height_median=7.97692957e-01,height_95%HPD={4.90771621e-01,1.18648685e+00},age_mean=2.57798719e+02,age_median=2.56276293e+02,age_95%HPD={2.33748579e+02,2.85065140e+02}]:8.905465e+00[&length_mean=5.18461258e-02,length_median=4.42797500e-02,length_95%HPD={1.73555800e-03,1.20091600e-01},effectivebrlenIgrBrlens_mean=0.176303,effectivebrlenIgrBrlens_median=0.154360,effectivebrlenIgrBrlens_95%HPD={0.022315,0.388564},rateIgrBrlens_mean=5.353139,rateIgrBrlens_median=3.474249,rateIgrBrlens_95%HPD={0.000001,15.339896}])[&prob=5.45263386e-01,prob_stddev=3.61953818e-03,prob_range={5.42249531e-01,5.49538338e-01},prob(percent)="55",prob+-sd="55+-0",height_mean=8.59723001e-01,height_median=8.40304510e-01,height_95%HPD={5.10243230e-01,1.25239593e+00},age_mean=2.66596958e+02,age_median=2.65181758e+02,age_95%HPD={2.41925195e+02,2.94437845e+02}]:2.274149e+01[&length_mean=4.66046030e-02,length_median=3.94857500e-02,length_95%HPD={5.08880700e-04,1.10576700e-01},effectivebrlenIgrBrlens_mean=0.045966,effectivebrlenIgrBrlens_median=0.036308,effectivebrlenIgrBrlens_95%HPD={0.000000,0.127015},rateIgrBrlens_mean=1.328174,rateIgrBrlens_median=0.819492,rateIgrBrlens_95%HPD={0.000001,4.089837}])[&prob=1.00000000e+00,prob_stddev=0.00000000e+00,prob_range={1.00000000e+00,1.00000000e+00},prob(percent)="100",prob+-sd="100+-0",height_mean=9.19975252e-01,height_median=8.99066250e-01,height_95%HPD={5.49269361e-01,1.33130724e+00},age_mean=2.89739383e+02,age_median=2.87923252e+02,age_95%HPD={2.64515381e+02,3.18543964e+02}]:1.081221e+01[&length_mean=3.44676003e-02,length_median=2.67858000e-02,length_95%HPD={2.19182200e-04,9.05980000e-02},effectivebrlenIgrBrlens_mean=0.040144,effectivebrlenIgrBrlens_median=0.017326,effectivebrlenIgrBrlens_95%HPD={0.000000,0.153422},rateIgrBrlens_mean=1.464793,rateIgrBrlens_median=0.562882,rateIgrBrlens_95%HPD={0.000001,5.508645}])[&prob=1.00000000e+00,prob_stddev=0.00000000e+00,prob_range={1.00000000e+00,1.00000000e+00},prob(percent)="100",prob+-sd="100+-0",height_mean=9.54442853e-01,height_median=9.32783139e-01,height_95%HPD={5.72039741e-01,1.38148178e+00},age_mean=3.00721613e+02,age_median=2.98735459e+02,age_95%HPD={2.70802890e+02,3.34142025e+02}][&length_mean=0.00000000e+00,length_median=0.00000000e+00,length_95%HPD={0.00000000e+00,0.00000000e+00},effectivebrlenIgrBrlens_mean=1.000000,effectivebrlenIgrBrlens_median=1.000000,effectivebrlenIgrBrlens_95%HPD={1.000000,1.000000},rateIgrBrlens_mean=1.000000,rateIgrBrlens_median=1.000000,rateIgrBrlens_95%HPD={1.000000,1.000000}];
end;
