# Supplementary material for: Sphenodontian phylogeny and the impact of model choice in Bayesian morphological clock estimates of divergence times and evolutionary rates
Source: BMC Biol. 2020 Dec 7;18:191. doi: 10.1186/s12915-020-00901-5 (PMC7720557; doi:10.1186/s12915-020-00901-5)
Supplement: Supplementary file 6 — Additional file 6. Input files including the dataset and all necessary coding (see Mr. Bayes blocks) to reproduce the analyses. [file 12915_2020_901_MOESM6_ESM.zip › InputFiles&OutputTrees/BayesCalibrated/Diversity(NoSA)/BayesCal_IGR_ln_p1_60G_DvNoSA_SFBD(sdr)2_2l/BayesCal_IGR_ln_p1_DvNoSA_SFBD%28sdr%292_2l_AllCom.t.con.tre]

#NEXUS
[ID: 4350224241]
begin taxa;
	dimensions ntax=35;
	taxlabels
		Prolacerta_broomi
		Palaeagama_vielhaueri
		Sophineta_cracoviensis
		Megachirella_wachtleri
		Marmoretta_oxoniensis
		Huehuecuetzpalli_mixtecus
		Eichstaettisaurus_schroederi
		Ardeosaurus_brevipes
		Gephyrosaurus_bridensis
		Diphydontosaurus_avonis
		Planocephalosaurus_robinsonae
		Clevosaurus_hudsoni
		Clevosaurus_cambrica
		Clevosaurus_brasiliensis
		Clevosaurus_bairdi
		Clevosaurus_petilus
		Clevosaurus_sp_SAM
		Homeosaurus_maximiliani
		Homeosaurus_parvipes
		Sapheosaurus_thiollerei
		Oenosaurus_muehlheimensis
		Piocormus_laticeps
		Derasmosaurus_pietraroiae
		Palaeopleurosaurus_posidoniae
		Pleurosaurus_ginsburgi
		Pleurosaurus_goldfussi
		Kallimodon_pulchellus
		Leptosaurus_neptunius
		Sphenodon_punctatus
		Kawasphenodon
		Cynosphenodon_huizachalensis
		Sphenotitan_leyesi
		Priosphenodon_avelasi
		Eilenodon_robustus
		Toxolophosaurus_cloudi
		;
end;
begin trees;
	translate
		1	Prolacerta_broomi,
		2	Palaeagama_vielhaueri,
		3	Sophineta_cracoviensis,
		4	Megachirella_wachtleri,
		5	Marmoretta_oxoniensis,
		6	Huehuecuetzpalli_mixtecus,
		7	Eichstaettisaurus_schroederi,
		8	Ardeosaurus_brevipes,
		9	Gephyrosaurus_bridensis,
		10	Diphydontosaurus_avonis,
		11	Planocephalosaurus_robinsonae,
		12	Clevosaurus_hudsoni,
		13	Clevosaurus_cambrica,
		14	Clevosaurus_brasiliensis,
		15	Clevosaurus_bairdi,
		16	Clevosaurus_petilus,
		17	Clevosaurus_sp_SAM,
		18	Homeosaurus_maximiliani,
		19	Homeosaurus_parvipes,
		20	Sapheosaurus_thiollerei,
		21	Oenosaurus_muehlheimensis,
		22	Piocormus_laticeps,
		23	Derasmosaurus_pietraroiae,
		24	Palaeopleurosaurus_posidoniae,
		25	Pleurosaurus_ginsburgi,
		26	Pleurosaurus_goldfussi,
		27	Kallimodon_pulchellus,
		28	Leptosaurus_neptunius,
		29	Sphenodon_punctatus,
		30	Kawasphenodon,
		31	Cynosphenodon_huizachalensis,
		32	Sphenotitan_leyesi,
		33	Priosphenodon_avelasi,
		34	Eilenodon_robustus,
		35	Toxolophosaurus_cloudi
		;
   tree con_all_compat = [&R] (1[&prob=1.00000000e+00,prob_stddev=0.00000000e+00,prob_range={1.00000000e+00,1.00000000e+00},prob(percent)="100",prob+-sd="100+-0",height_mean=7.38106852e-01,height_median=7.18476540e-01,height_95%HPD={4.11409179e-01,1.10532073e+00},age_mean=2.49594714e+02,age_median=2.49619235e+02,age_95%HPD={2.47448602e+02,2.51899900e+02}]:5.565193e+01[&length_mean=1.66815581e-01,length_median=1.60390700e-01,length_95%HPD={7.06926100e-02,2.74757800e-01},effectivebrlenIgrBrlens_mean=0.199477,effectivebrlenIgrBrlens_median=0.192096,effectivebrlenIgrBrlens_95%HPD={0.043743,0.362242},rateIgrBrlens_mean=1.285955,rateIgrBrlens_median=1.183810,rateIgrBrlens_95%HPD={0.234352,2.512849}],((2[&prob=1.00000000e+00,prob_stddev=0.00000000e+00,prob_range={1.00000000e+00,1.00000000e+00},prob(percent)="100",prob+-sd="100+-0",height_mean=7.45691700e-01,height_median=7.25841630e-01,height_95%HPD={4.16507770e-01,1.11789446e+00},age_mean=2.52174825e+02,age_median=2.51898977e+02,age_95%HPD={2.47500332e+02,2.57274515e+02}]:1.061799e+01[&length_mean=4.28142766e-02,length_median=3.35104700e-02,length_95%HPD={5.97430000e-04,1.12335700e-01},effectivebrlenIgrBrlens_mean=0.056949,effectivebrlenIgrBrlens_median=0.041258,effectivebrlenIgrBrlens_95%HPD={0.000000,0.165976},rateIgrBrlens_mean=1.964510,rateIgrBrlens_median=1.147701,rateIgrBrlens_95%HPD={0.000001,6.121193}],3[&prob=1.00000000e+00,prob_stddev=0.00000000e+00,prob_range={1.00000000e+00,1.00000000e+00},prob(percent)="100",prob+-sd="100+-0",height_mean=7.33395651e-01,height_median=7.13944260e-01,height_95%HPD={4.05390297e-01,1.09467559e+00},age_mean=2.48003259e+02,age_median=2.48005489e+02,age_95%HPD={2.47545622e+02,2.48494695e+02}]:1.451147e+01[&length_mean=5.01548608e-02,length_median=4.35727200e-02,length_95%HPD={3.55446500e-03,1.11625600e-01},effectivebrlenIgrBrlens_mean=0.035897,effectivebrlenIgrBrlens_median=0.020897,effectivebrlenIgrBrlens_95%HPD={0.000000,0.121873},rateIgrBrlens_mean=0.753666,rateIgrBrlens_median=0.459009,rateIgrBrlens_95%HPD={0.000001,2.400527}])[&prob=8.06377151e-01,prob_stddev=1.17529445e-03,prob_range={8.04724392e-01,8.07502139e-01},prob(percent)="81",prob+-sd="81+-0",height_mean=7.75693034e-01,height_median=7.55916490e-01,height_95%HPD={4.44818581e-01,1.15999798e+00},age_mean=2.64379626e+02,age_median=2.62516963e+02,age_95%HPD={2.49960386e+02,2.82696483e+02}]:3.135739e+01[&length_mean=6.30512937e-02,length_median=5.69657000e-02,length_95%HPD={1.91609800e-03,1.35570700e-01},effectivebrlenIgrBrlens_mean=0.089702,effectivebrlenIgrBrlens_median=0.081943,effectivebrlenIgrBrlens_95%HPD={0.000000,0.197302},rateIgrBrlens_mean=1.976170,rateIgrBrlens_median=1.343862,rateIgrBrlens_95%HPD={0.000001,5.483824}],((4[&prob=1.00000000e+00,prob_stddev=0.00000000e+00,prob_range={1.00000000e+00,1.00000000e+00},prob(percent)="100",prob+-sd="100+-0",height_mean=7.21539757e-01,height_median=7.02383685e-01,height_95%HPD={4.00796070e-01,1.07879681e+00},age_mean=2.43994608e+02,age_median=2.43991416e+02,age_95%HPD={2.43500653e+02,2.44449028e+02}]:9.333223e+00[&length_mean=3.45668576e-02,length_median=2.66578100e-02,length_95%HPD={2.24365700e-04,9.20876000e-02},effectivebrlenIgrBrlens_mean=0.037293,effectivebrlenIgrBrlens_median=0.020471,effectivebrlenIgrBrlens_95%HPD={0.000000,0.133323},rateIgrBrlens_mean=1.332129,rateIgrBrlens_median=0.676622,rateIgrBrlens_95%HPD={0.000001,4.522895}],((5[&prob=1.00000000e+00,prob_stddev=0.00000000e+00,prob_range={1.00000000e+00,1.00000000e+00},prob(percent)="100",prob+-sd="100+-0",height_mean=4.72599683e-01,height_median=4.59922418e-01,height_95%HPD={2.58605377e-01,7.06365871e-01},age_mean=1.59799063e+02,age_median=1.59932745e+02,age_95%HPD={1.52914731e+02,1.66999897e+02}]:1.656688e+01[&length_mean=1.07397347e-01,length_median=8.91823600e-02,length_95%HPD={5.18344800e-04,2.62735100e-01},effectivebrlenIgrBrlens_mean=0.061366,effectivebrlenIgrBrlens_median=0.044752,effectivebrlenIgrBrlens_95%HPD={0.000000,0.180510},rateIgrBrlens_mean=0.631345,rateIgrBrlens_median=0.467722,rateIgrBrlens_95%HPD={0.000001,1.696008}],6[&prob=1.00000000e+00,prob_stddev=0.00000000e+00,prob_range={1.00000000e+00,1.00000000e+00},prob(percent)="100",prob+-sd="100+-0",height_mean=3.03301712e-01,height_median=2.95177070e-01,height_95%HPD={1.66865580e-01,4.52492907e-01},age_mean=1.02562539e+02,age_median=1.02593014e+02,age_95%HPD={1.00264505e+02,1.04998795e+02}]:7.390661e+01[&length_mean=2.45315549e-01,length_median=2.35426800e-01,length_95%HPD={1.20704000e-01,3.90045500e-01},effectivebrlenIgrBrlens_mean=0.235949,effectivebrlenIgrBrlens_median=0.219509,effectivebrlenIgrBrlens_95%HPD={0.064749,0.440036},rateIgrBrlens_mean=0.995127,rateIgrBrlens_median=0.930419,rateIgrBrlens_95%HPD={0.292728,1.818824}])[&prob=4.94030622e-01,prob_stddev=1.03629941e-03,prob_range={4.92738970e-01,4.95272275e-01},prob(percent)="49",prob+-sd="49+-0",height_mean=5.34446642e-01,height_median=5.20650972e-01,height_95%HPD={2.97564268e-01,7.94902617e-01},age_mean=1.79319105e+02,age_median=1.76499625e+02,age_95%HPD={1.55193742e+02,2.08699929e+02}]:3.175691e+01[&length_mean=9.32354936e-02,length_median=8.18893700e-02,length_95%HPD={8.57688400e-04,2.13046600e-01},effectivebrlenIgrBrlens_mean=0.055596,effectivebrlenIgrBrlens_median=0.040615,effectivebrlenIgrBrlens_95%HPD={0.000000,0.163326},rateIgrBrlens_mean=0.638897,rateIgrBrlens_median=0.476955,rateIgrBrlens_95%HPD={0.000001,1.714001}],(7[&prob=1.00000000e+00,prob_stddev=0.00000000e+00,prob_range={1.00000000e+00,1.00000000e+00},prob(percent)="100",prob+-sd="100+-0",height_mean=4.50891412e-01,height_median=4.38914598e-01,height_95%HPD={2.52834870e-01,6.76925514e-01},age_mean=1.52469862e+02,age_median=1.52452126e+02,age_95%HPD={1.50000700e+02,1.54739893e+02}]:1.553507e+01[&length_mean=5.13691409e-02,length_median=4.50088100e-02,length_95%HPD={2.51988600e-03,1.13919100e-01},effectivebrlenIgrBrlens_mean=0.046038,effectivebrlenIgrBrlens_median=0.030365,effectivebrlenIgrBrlens_95%HPD={0.000000,0.146002},rateIgrBrlens_mean=1.047092,rateIgrBrlens_median=0.618439,rateIgrBrlens_95%HPD={0.000001,3.403685}],8[&prob=1.00000000e+00,prob_stddev=0.00000000e+00,prob_range={1.00000000e+00,1.00000000e+00},prob(percent)="100",prob+-sd="100+-0",height_mean=4.50475735e-01,height_median=4.38488479e-01,height_95%HPD={2.47684142e-01,6.71293150e-01},age_mean=1.52334475e+02,age_median=1.52253210e+02,age_95%HPD={1.50000005e+02,1.54696542e+02}]:1.573398e+01[&length_mean=5.21224402e-02,length_median=4.55690900e-02,length_95%HPD={3.38570500e-03,1.14944400e-01},effectivebrlenIgrBrlens_mean=0.099519,effectivebrlenIgrBrlens_median=0.087362,effectivebrlenIgrBrlens_95%HPD={0.000000,0.221593},rateIgrBrlens_mean=2.760385,rateIgrBrlens_median=1.859499,rateIgrBrlens_95%HPD={0.000001,7.822149}])[&prob=9.67950356e-01,prob_stddev=4.89430283e-04,prob_range={9.67478139e-01,9.68389240e-01},prob(percent)="97",prob+-sd="97+-0",height_mean=5.01310793e-01,height_median=4.88378506e-01,height_95%HPD={2.81143572e-01,7.44708074e-01},age_mean=1.70081262e+02,age_median=1.67987193e+02,age_95%HPD={1.53574975e+02,1.91275425e+02}]:4.026934e+01[&length_mean=9.17893876e-02,length_median=7.97142600e-02,length_95%HPD={2.90083900e-03,2.07530000e-01},effectivebrlenIgrBrlens_mean=0.246651,effectivebrlenIgrBrlens_median=0.224096,effectivebrlenIgrBrlens_95%HPD={0.000000,0.502716},rateIgrBrlens_mean=3.889413,rateIgrBrlens_median=2.689211,rateIgrBrlens_95%HPD={0.000001,10.260850}])[&prob=8.92770636e-01,prob_stddev=2.11757615e-03,prob_range={8.90956767e-01,8.95823380e-01},prob(percent)="89",prob+-sd="89+-0",height_mean=6.22700034e-01,height_median=6.06213614e-01,height_95%HPD={3.54288840e-01,9.30252344e-01},age_mean=2.09631697e+02,age_median=2.08256537e+02,age_95%HPD={1.75910671e+02,2.46450946e+02}]:4.506810e+01[&length_mean=1.38011587e-01,length_median=1.31673100e-01,length_95%HPD={8.73055000e-03,2.66567800e-01},effectivebrlenIgrBrlens_mean=0.146716,effectivebrlenIgrBrlens_median=0.134786,effectivebrlenIgrBrlens_95%HPD={0.000000,0.312180},rateIgrBrlens_mean=1.199267,rateIgrBrlens_median=1.009094,rateIgrBrlens_95%HPD={0.000001,2.625021}])[&prob=8.95398384e-01,prob_stddev=9.63196176e-04,prob_range={8.94601171e-01,8.96723370e-01},prob(percent)="90",prob+-sd="90+-0",height_mean=7.56253697e-01,height_median=7.37077767e-01,height_95%HPD={4.28948172e-01,1.12068216e+00},age_mean=2.55788144e+02,age_median=2.53324639e+02,age_95%HPD={2.43958208e+02,2.74533348e+02}]:2.496305e+01[&length_mean=6.95537796e-02,length_median=6.36026200e-02,length_95%HPD={4.48756700e-03,1.44815500e-01},effectivebrlenIgrBrlens_mean=0.146114,effectivebrlenIgrBrlens_median=0.137475,effectivebrlenIgrBrlens_95%HPD={0.020571,0.289336},rateIgrBrlens_mean=2.998957,rateIgrBrlens_median=2.110283,rateIgrBrlens_95%HPD={0.000001,7.733984}],(9[&prob=1.00000000e+00,prob_stddev=0.00000000e+00,prob_range={1.00000000e+00,1.00000000e+00},prob(percent)="100",prob+-sd="100+-0",height_mean=5.82608629e-01,height_median=5.66939546e-01,height_95%HPD={3.26849190e-01,8.76367580e-01},age_mean=1.96991132e+02,age_median=1.97280616e+02,age_95%HPD={1.92107147e+02,2.01399943e+02}]:7.273237e+01[&length_mean=2.16508704e-01,length_median=2.13463800e-01,length_95%HPD={9.20765400e-02,3.48625900e-01},effectivebrlenIgrBrlens_mean=0.091160,effectivebrlenIgrBrlens_median=0.084066,effectivebrlenIgrBrlens_95%HPD={0.000000,0.183969},rateIgrBrlens_mean=0.431147,rateIgrBrlens_median=0.397299,rateIgrBrlens_95%HPD={0.035823,0.868674}],(10[&prob=1.00000000e+00,prob_stddev=0.00000000e+00,prob_range={1.00000000e+00,1.00000000e+00},prob(percent)="100",prob+-sd="100+-0",height_mean=6.06156136e-01,height_median=5.90025810e-01,height_95%HPD={3.36012936e-01,9.06320080e-01},age_mean=2.04973329e+02,age_median=2.05015137e+02,age_95%HPD={2.01668339e+02,2.08490767e+02}]:5.668050e+01[&length_mean=1.48194460e-01,length_median=1.49280600e-01,length_95%HPD={1.80629100e-02,2.53004300e-01},effectivebrlenIgrBrlens_mean=0.169060,effectivebrlenIgrBrlens_median=0.154741,effectivebrlenIgrBrlens_95%HPD={0.026860,0.341708},rateIgrBrlens_mean=1.667204,rateIgrBrlens_median=1.006083,rateIgrBrlens_95%HPD={0.046014,5.196546}],(11[&prob=1.00000000e+00,prob_stddev=0.00000000e+00,prob_range={1.00000000e+00,1.00000000e+00},prob(percent)="100",prob+-sd="100+-0",height_mean=6.06522662e-01,height_median=5.90285696e-01,height_95%HPD={3.36065648e-01,9.06979502e-01},age_mean=2.05090828e+02,age_median=2.05189056e+02,age_95%HPD={2.01718093e+02,2.08498789e+02}]:4.500889e+01[&length_mean=1.09408163e-01,length_median=1.09708200e-01,length_95%HPD={1.35553800e-02,1.92213400e-01},effectivebrlenIgrBrlens_mean=0.079712,effectivebrlenIgrBrlens_median=0.064020,effectivebrlenIgrBrlens_95%HPD={0.000000,0.205077},rateIgrBrlens_mean=0.978149,rateIgrBrlens_median=0.550560,rateIgrBrlens_95%HPD={0.000001,3.212058}],(((12[&prob=1.00000000e+00,prob_stddev=0.00000000e+00,prob_range={1.00000000e+00,1.00000000e+00},prob(percent)="100",prob+-sd="100+-0",height_mean=5.93114540e-01,height_median=5.77150940e-01,height_95%HPD={3.25537948e-01,8.87385759e-01},age_mean=2.00531806e+02,age_median=2.00810477e+02,age_95%HPD={1.92489699e+02,2.08499953e+02}]:1.552064e+01[&length_mean=6.24799408e-02,length_median=5.73400000e-02,length_95%HPD={7.55208100e-03,1.27074900e-01},effectivebrlenIgrBrlens_mean=0.038958,effectivebrlenIgrBrlens_median=0.034493,effectivebrlenIgrBrlens_95%HPD={0.000000,0.088314},rateIgrBrlens_mean=0.820330,rateIgrBrlens_median=0.585661,rateIgrBrlens_95%HPD={0.000001,2.201103}],13[&prob=1.00000000e+00,prob_stddev=0.00000000e+00,prob_range={1.00000000e+00,1.00000000e+00},prob(percent)="100",prob+-sd="100+-0",height_mean=6.05615496e-01,height_median=5.89618129e-01,height_95%HPD={3.36373354e-01,9.06460890e-01},age_mean=2.04794157e+02,age_median=2.04741684e+02,age_95%HPD={2.01300275e+02,2.08105180e+02}]:1.158944e+01[&length_mean=4.27078325e-02,length_median=3.66048300e-02,length_95%HPD={7.43992600e-04,9.93502400e-02},effectivebrlenIgrBrlens_mean=0.029882,effectivebrlenIgrBrlens_median=0.025042,effectivebrlenIgrBrlens_95%HPD={0.000000,0.077733},rateIgrBrlens_mean=1.013678,rateIgrBrlens_median=0.614543,rateIgrBrlens_95%HPD={0.000001,3.109389}])[&prob=3.33282408e-01,prob_stddev=3.56459435e-03,prob_range={3.29951889e-01,3.37296252e-01},prob(percent)="33",prob+-sd="33+-0",height_mean=6.41102894e-01,height_median=6.25086141e-01,height_95%HPD={3.63540349e-01,9.54420670e-01},age_mean=2.17733446e+02,age_median=2.16331120e+02,age_95%HPD={2.04979441e+02,2.34092594e+02}]:1.662163e+01[&length_mean=3.79148435e-02,length_median=3.20823500e-02,length_95%HPD={5.02695500e-04,9.03006200e-02},effectivebrlenIgrBrlens_mean=0.026727,effectivebrlenIgrBrlens_median=0.020134,effectivebrlenIgrBrlens_95%HPD={0.000000,0.077742},rateIgrBrlens_mean=0.958367,rateIgrBrlens_median=0.544026,rateIgrBrlens_95%HPD={0.000001,3.073549}],(14[&prob=1.00000000e+00,prob_stddev=0.00000000e+00,prob_range={1.00000000e+00,1.00000000e+00},prob(percent)="100",prob+-sd="100+-0",height_mean=6.20430416e-01,height_median=6.03812300e-01,height_95%HPD={3.43356070e-01,9.29244121e-01},age_mean=2.09821509e+02,age_median=2.09413926e+02,age_95%HPD={2.01300023e+02,2.18750286e+02}]:1.341665e+01[&length_mean=4.15541555e-02,length_median=3.60592500e-02,length_95%HPD={8.94615700e-04,9.45831000e-02},effectivebrlenIgrBrlens_mean=0.032057,effectivebrlenIgrBrlens_median=0.026866,effectivebrlenIgrBrlens_95%HPD={0.000000,0.082563},rateIgrBrlens_mean=1.154670,rateIgrBrlens_median=0.683104,rateIgrBrlens_95%HPD={0.000001,3.554536}],(15[&prob=1.00000000e+00,prob_stddev=0.00000000e+00,prob_range={1.00000000e+00,1.00000000e+00},prob(percent)="100",prob+-sd="100+-0",height_mean=5.92271025e-01,height_median=5.76555030e-01,height_95%HPD={3.30388487e-01,8.86823601e-01},age_mean=2.00281224e+02,age_median=2.00271542e+02,age_95%HPD={1.99303772e+02,2.01196496e+02}]:1.204899e+01[&length_mean=3.76050010e-02,length_median=3.03366000e-02,length_95%HPD={2.85019900e-04,9.52829800e-02},effectivebrlenIgrBrlens_mean=0.030380,effectivebrlenIgrBrlens_median=0.023810,effectivebrlenIgrBrlens_95%HPD={0.000000,0.085273},rateIgrBrlens_mean=1.085037,rateIgrBrlens_median=0.674479,rateIgrBrlens_95%HPD={0.000001,3.336890}],(16[&prob=1.00000000e+00,prob_stddev=0.00000000e+00,prob_range={1.00000000e+00,1.00000000e+00},prob(percent)="100",prob+-sd="100+-0",height_mean=5.92314571e-01,height_median=5.76606786e-01,height_95%HPD={3.28279092e-01,8.84870923e-01},age_mean=2.00295832e+02,age_median=2.00293510e+02,age_95%HPD={1.99304600e+02,2.01202670e+02}]:4.924839e+00[&length_mean=3.21643550e-02,length_median=2.55118400e-02,length_95%HPD={3.29937300e-04,8.26695200e-02},effectivebrlenIgrBrlens_mean=0.014103,effectivebrlenIgrBrlens_median=0.006120,effectivebrlenIgrBrlens_95%HPD={0.000000,0.053935},rateIgrBrlens_mean=0.492842,rateIgrBrlens_median=0.216908,rateIgrBrlens_95%HPD={0.000001,1.757473}],17[&prob=1.00000000e+00,prob_stddev=0.00000000e+00,prob_range={1.00000000e+00,1.00000000e+00},prob(percent)="100",prob+-sd="100+-0",height_mean=5.73985566e-01,height_median=5.58532908e-01,height_95%HPD={3.16988525e-01,8.62544122e-01},age_mean=1.94032088e+02,age_median=1.94943506e+02,age_95%HPD={1.84536397e+02,2.01299891e+02}]:1.027484e+01[&length_mean=4.31471032e-02,length_median=3.82016200e-02,length_95%HPD={2.52374400e-03,9.49577700e-02},effectivebrlenIgrBrlens_mean=0.015849,effectivebrlenIgrBrlens_median=0.007205,effectivebrlenIgrBrlens_95%HPD={0.000000,0.060885},rateIgrBrlens_mean=0.375844,rateIgrBrlens_median=0.184617,rateIgrBrlens_95%HPD={0.000001,1.351549}])[&prob=3.91567871e-01,prob_stddev=2.73418357e-03,prob_range={3.87495694e-01,3.93351185e-01},prob(percent)="39",prob+-sd="39+-0",height_mean=6.10678370e-01,height_median=5.94912399e-01,height_95%HPD={3.51070810e-01,9.20887780e-01},age_mean=2.06488957e+02,age_median=2.05218349e+02,age_95%HPD={1.99899054e+02,2.16302030e+02}]:7.102179e+00[&length_mean=3.20885781e-02,length_median=2.63424200e-02,length_95%HPD={4.03550000e-04,7.95362900e-02},effectivebrlenIgrBrlens_mean=0.018589,effectivebrlenIgrBrlens_median=0.010746,effectivebrlenIgrBrlens_95%HPD={0.000000,0.063575},rateIgrBrlens_mean=0.708718,rateIgrBrlens_median=0.354296,rateIgrBrlens_95%HPD={0.000001,2.413339}])[&prob=4.78089132e-01,prob_stddev=2.87002783e-03,prob_range={4.75750269e-01,4.81772425e-01},prob(percent)="48",prob+-sd="48+-0",height_mean=6.33635145e-01,height_median=6.17098160e-01,height_95%HPD={3.59405961e-01,9.45149162e-01},age_mean=2.13744864e+02,age_median=2.12320528e+02,age_95%HPD={2.02524283e+02,2.28176677e+02}]:1.051005e+01[&length_mean=3.88058389e-02,length_median=3.27803500e-02,length_95%HPD={5.65513100e-04,9.23158300e-02},effectivebrlenIgrBrlens_mean=0.033812,effectivebrlenIgrBrlens_median=0.027832,effectivebrlenIgrBrlens_95%HPD={0.000000,0.090250},rateIgrBrlens_mean=1.292751,rateIgrBrlens_median=0.744280,rateIgrBrlens_95%HPD={0.000001,4.108716}])[&prob=1.99847779e-01,prob_stddev=1.42412929e-03,prob_range={1.98142243e-01,2.01619982e-01},prob(percent)="20",prob+-sd="20+-0",height_mean=6.55386270e-01,height_median=6.38826587e-01,height_95%HPD={3.77863790e-01,9.75397150e-01},age_mean=2.23975673e+02,age_median=2.22830574e+02,age_95%HPD={2.08866352e+02,2.41149606e+02}]:1.012217e+01[&length_mean=3.12384967e-02,length_median=2.56341300e-02,length_95%HPD={3.88984900e-04,7.73733300e-02},effectivebrlenIgrBrlens_mean=0.027092,effectivebrlenIgrBrlens_median=0.020306,effectivebrlenIgrBrlens_95%HPD={0.000000,0.079581},rateIgrBrlens_mean=1.259703,rateIgrBrlens_median=0.661341,rateIgrBrlens_95%HPD={0.000001,4.176375}])[&prob=5.81893535e-01,prob_stddev=4.28449250e-03,prob_range={5.75982489e-01,5.85993489e-01},prob(percent)="58",prob+-sd="58+-0",height_mean=6.79392272e-01,height_median=6.63164300e-01,height_95%HPD={3.95913888e-01,9.99471130e-01},age_mean=2.34382575e+02,age_median=2.32952748e+02,age_95%HPD={2.16900389e+02,2.54862468e+02}]:8.920103e+00[&length_mean=3.32344710e-02,length_median=2.73640800e-02,length_95%HPD={3.64276600e-04,8.19754100e-02},effectivebrlenIgrBrlens_mean=0.029724,effectivebrlenIgrBrlens_median=0.016962,effectivebrlenIgrBrlens_95%HPD={0.000000,0.101638},rateIgrBrlens_mean=1.098564,rateIgrBrlens_median=0.541320,rateIgrBrlens_95%HPD={0.000001,3.796910}],((((18[&prob=1.00000000e+00,prob_stddev=0.00000000e+00,prob_range={1.00000000e+00,1.00000000e+00},prob(percent)="100",prob+-sd="100+-0",height_mean=4.50921423e-01,height_median=4.38875800e-01,height_95%HPD={2.52270840e-01,6.76520838e-01},age_mean=1.52482090e+02,age_median=1.52475585e+02,age_95%HPD={1.50003292e+02,1.54745864e+02}]:1.351837e+01[&length_mean=4.81065237e-02,length_median=3.95864800e-02,length_95%HPD={1.52443000e-03,1.15415500e-01},effectivebrlenIgrBrlens_mean=0.028897,effectivebrlenIgrBrlens_median=0.017992,effectivebrlenIgrBrlens_95%HPD={0.000000,0.095336},rateIgrBrlens_mean=0.735864,rateIgrBrlens_median=0.421992,rateIgrBrlens_95%HPD={0.000001,2.417924}],19[&prob=1.00000000e+00,prob_stddev=0.00000000e+00,prob_range={1.00000000e+00,1.00000000e+00},prob(percent)="100",prob+-sd="100+-0",height_mean=4.50869642e-01,height_median=4.38917433e-01,height_95%HPD={2.50362809e-01,6.74739051e-01},age_mean=1.52463663e+02,age_median=1.52444191e+02,age_95%HPD={1.50000556e+02,1.54736004e+02}]:1.354976e+01[&length_mean=4.75590052e-02,length_median=3.95754900e-02,length_95%HPD={1.93619800e-03,1.13252400e-01},effectivebrlenIgrBrlens_mean=0.028882,effectivebrlenIgrBrlens_median=0.019424,effectivebrlenIgrBrlens_95%HPD={0.000000,0.090245},rateIgrBrlens_mean=0.768437,rateIgrBrlens_median=0.460140,rateIgrBrlens_95%HPD={0.000001,2.459120}])[&prob=9.78455795e-01,prob_stddev=4.77039788e-04,prob_range={9.77911357e-01,9.79033566e-01},prob(percent)="98",prob+-sd="98+-0",height_mean=4.96765923e-01,height_median=4.83686090e-01,height_95%HPD={2.79956084e-01,7.40482305e-01},age_mean=1.68512998e+02,age_median=1.65993952e+02,age_95%HPD={1.53153029e+02,1.90375443e+02}]:4.412936e+01[&length_mean=1.20568447e-01,length_median=1.15666300e-01,length_95%HPD={1.65880300e-02,2.26027000e-01},effectivebrlenIgrBrlens_mean=0.110978,effectivebrlenIgrBrlens_median=0.103204,effectivebrlenIgrBrlens_95%HPD={0.000000,0.217447},rateIgrBrlens_mean=1.136645,rateIgrBrlens_median=0.887644,rateIgrBrlens_95%HPD={0.000001,2.633703}],((23[&prob=1.00000000e+00,prob_stddev=0.00000000e+00,prob_range={1.00000000e+00,1.00000000e+00},prob(percent)="100",prob+-sd="100+-0",height_mean=3.18222890e-01,height_median=3.09555349e-01,height_95%HPD={1.76464317e-01,4.78951920e-01},age_mean=1.07596084e+02,age_median=1.07999868e+02,age_95%HPD={1.01446274e+02,1.12999847e+02}]:6.897697e+01[&length_mean=2.17835856e-01,length_median=2.11574900e-01,length_95%HPD={1.12195100e-01,3.34796500e-01},effectivebrlenIgrBrlens_mean=0.096273,effectivebrlenIgrBrlens_median=0.087766,effectivebrlenIgrBrlens_95%HPD={0.013499,0.194877},rateIgrBrlens_mean=0.458124,rateIgrBrlens_median=0.416399,rateIgrBrlens_95%HPD={0.068929,0.931588}],(25[&prob=1.00000000e+00,prob_stddev=0.00000000e+00,prob_range={1.00000000e+00,1.00000000e+00},prob(percent)="100",prob+-sd="100+-0",height_mean=4.46648154e-01,height_median=4.34766830e-01,height_95%HPD={2.48149730e-01,6.67972870e-01},age_mean=1.51036924e+02,age_median=1.51031159e+02,age_95%HPD={1.50001769e+02,1.51992361e+02}]:1.567276e+01[&length_mean=4.87950184e-02,length_median=4.46589800e-02,length_95%HPD={6.72387500e-03,9.94734000e-02},effectivebrlenIgrBrlens_mean=0.037876,effectivebrlenIgrBrlens_median=0.032867,effectivebrlenIgrBrlens_95%HPD={0.000000,0.089629},rateIgrBrlens_mean=0.951982,rateIgrBrlens_median=0.715205,rateIgrBrlens_95%HPD={0.000001,2.547372}],26[&prob=1.00000000e+00,prob_stddev=0.00000000e+00,prob_range={1.00000000e+00,1.00000000e+00},prob(percent)="100",prob+-sd="100+-0",height_mean=4.50558402e-01,height_median=4.38616068e-01,height_95%HPD={2.48911160e-01,6.72432964e-01},age_mean=1.52361830e+02,age_median=1.52295160e+02,age_95%HPD={1.50000013e+02,1.54701474e+02}]:1.440876e+01[&length_mean=4.54681781e-02,length_median=4.12425700e-02,length_95%HPD={4.12302700e-03,9.46411600e-02},effectivebrlenIgrBrlens_mean=0.051302,effectivebrlenIgrBrlens_median=0.046294,effectivebrlenIgrBrlens_95%HPD={0.005360,0.108849},rateIgrBrlens_mean=1.610065,rateIgrBrlens_median=1.106251,rateIgrBrlens_95%HPD={0.000001,4.303722}])[&prob=9.15709270e-01,prob_stddev=4.58779753e-04,prob_range={9.15223164e-01,9.16212042e-01},prob(percent)="92",prob+-sd="92+-0",height_mean=4.93562972e-01,height_median=4.80946578e-01,height_95%HPD={2.77081720e-01,7.32013450e-01},age_mean=1.68006760e+02,age_median=1.66703923e+02,age_95%HPD={1.53848094e+02,1.84891664e+02}]:1.027291e+01[&length_mean=5.22539133e-02,length_median=4.69966100e-02,length_95%HPD={1.70437200e-03,1.12533000e-01},effectivebrlenIgrBrlens_mean=0.069167,effectivebrlenIgrBrlens_median=0.063905,effectivebrlenIgrBrlens_95%HPD={0.000000,0.142094},rateIgrBrlens_mean=1.921942,rateIgrBrlens_median=1.313920,rateIgrBrlens_95%HPD={0.000001,5.104480}])[&prob=5.48943901e-01,prob_stddev=1.88198179e-03,prob_range={5.46493928e-01,5.50693881e-01},prob(percent)="55",prob+-sd="55+-0",height_mean=5.36995687e-01,height_median=5.23320630e-01,height_95%HPD={3.03189795e-01,7.92729365e-01},age_mean=1.77579397e+02,age_median=1.76976834e+02,age_95%HPD={1.59897446e+02,1.95814419e+02}]:1.523071e+01[&length_mean=4.21662996e-02,length_median=3.66952300e-02,length_95%HPD={5.32882600e-04,9.69748100e-02},effectivebrlenIgrBrlens_mean=0.032415,effectivebrlenIgrBrlens_median=0.021282,effectivebrlenIgrBrlens_95%HPD={0.000000,0.102888},rateIgrBrlens_mean=0.908284,rateIgrBrlens_median=0.531591,rateIgrBrlens_95%HPD={0.000001,2.879371}],24[&prob=1.00000000e+00,prob_stddev=0.00000000e+00,prob_range={1.00000000e+00,1.00000000e+00},prob(percent)="100",prob+-sd="100+-0",height_mean=5.27430149e-01,height_median=5.13451695e-01,height_95%HPD={2.96123878e-01,7.92128462e-01},age_mean=1.78370623e+02,age_median=1.78091800e+02,age_95%HPD={1.74200080e+02,1.83008925e+02}]:1.411574e+01[&length_mean=3.16947820e-02,length_median=2.64467800e-02,length_95%HPD={2.54395600e-04,7.67236700e-02},effectivebrlenIgrBrlens_mean=0.023043,effectivebrlenIgrBrlens_median=0.017677,effectivebrlenIgrBrlens_95%HPD={0.000000,0.066494},rateIgrBrlens_mean=1.051734,rateIgrBrlens_median=0.570494,rateIgrBrlens_95%HPD={0.000001,3.424583}])[&prob=9.77780802e-01,prob_stddev=8.19926399e-04,prob_range={9.76844702e-01,9.78844680e-01},prob(percent)="98",prob+-sd="98+-0",height_mean=5.70560042e-01,height_median=5.55931785e-01,height_95%HPD={3.27288490e-01,8.44691950e-01},age_mean=1.93835930e+02,age_median=1.92207543e+02,age_95%HPD={1.77362828e+02,2.13111017e+02}]:1.791577e+01[&length_mean=6.77254015e-02,length_median=6.23106600e-02,length_95%HPD={4.83472600e-03,1.40331300e-01},effectivebrlenIgrBrlens_mean=0.141938,effectivebrlenIgrBrlens_median=0.135499,effectivebrlenIgrBrlens_95%HPD={0.031510,0.268132},rateIgrBrlens_mean=3.043131,rateIgrBrlens_median=2.136893,rateIgrBrlens_95%HPD={0.000001,7.930215}])[&prob=3.56473817e-01,prob_stddev=1.67679002e-03,prob_range={3.54573838e-01,3.58484906e-01},prob(percent)="36",prob+-sd="36+-0",height_mean=6.10953259e-01,height_median=5.96750785e-01,height_95%HPD={3.50508540e-01,8.89144740e-01},age_mean=2.11667787e+02,age_median=2.10123317e+02,age_95%HPD={1.86560609e+02,2.39142221e+02}]:8.811173e+00[&length_mean=4.42132924e-02,length_median=3.79853100e-02,length_95%HPD={6.19695000e-04,1.03057500e-01},effectivebrlenIgrBrlens_mean=0.044883,effectivebrlenIgrBrlens_median=0.033601,effectivebrlenIgrBrlens_95%HPD={0.000000,0.131098},rateIgrBrlens_mean=1.318758,rateIgrBrlens_median=0.784709,rateIgrBrlens_95%HPD={0.000001,4.213324}],(((20[&prob=1.00000000e+00,prob_stddev=0.00000000e+00,prob_range={1.00000000e+00,1.00000000e+00},prob(percent)="100",prob+-sd="100+-0",height_mean=4.54036275e-01,height_median=4.41979233e-01,height_95%HPD={2.50812555e-01,6.77726110e-01},age_mean=1.53535292e+02,age_median=1.53527386e+02,age_95%HPD={1.52101075e+02,1.54849512e+02}]:6.464593e+00[&length_mean=3.36388924e-02,length_median=2.71801100e-02,length_95%HPD={4.21726800e-04,8.40923800e-02},effectivebrlenIgrBrlens_mean=0.014309,effectivebrlenIgrBrlens_median=0.006129,effectivebrlenIgrBrlens_95%HPD={0.000000,0.055281},rateIgrBrlens_mean=0.496534,rateIgrBrlens_median=0.205639,rateIgrBrlens_95%HPD={0.000001,1.822668}],22[&prob=1.00000000e+00,prob_stddev=0.00000000e+00,prob_range={1.00000000e+00,1.00000000e+00},prob(percent)="100",prob+-sd="100+-0",height_mean=4.51074326e-01,height_median=4.39081618e-01,height_95%HPD={2.50890156e-01,6.75018722e-01},age_mean=1.52532143e+02,age_median=1.52548750e+02,age_95%HPD={1.50263359e+02,1.54997837e+02}]:7.443229e+00[&length_mean=3.62684539e-02,length_median=2.76289000e-02,length_95%HPD={5.34934800e-04,9.65368200e-02},effectivebrlenIgrBrlens_mean=0.010936,effectivebrlenIgrBrlens_median=0.003654,effectivebrlenIgrBrlens_95%HPD={0.000000,0.045848},rateIgrBrlens_mean=0.323262,rateIgrBrlens_median=0.123132,rateIgrBrlens_95%HPD={0.000001,1.237618}])[&prob=4.19628671e-01,prob_stddev=2.96970463e-03,prob_range={4.16662037e-01,4.23584182e-01},prob(percent)="42",prob+-sd="42+-0",height_mean=4.75336522e-01,height_median=4.62830500e-01,height_95%HPD={2.67798747e-01,7.08983912e-01},age_mean=1.61555591e+02,age_median=1.59991979e+02,age_95%HPD={1.53122411e+02,1.73794041e+02}]:1.069468e+01[&length_mean=3.49228672e-02,length_median=2.82753500e-02,length_95%HPD={3.10426700e-04,8.76202000e-02},effectivebrlenIgrBrlens_mean=0.015216,effectivebrlenIgrBrlens_median=0.006474,effectivebrlenIgrBrlens_95%HPD={0.000000,0.058787},rateIgrBrlens_mean=0.515801,rateIgrBrlens_median=0.211113,rateIgrBrlens_95%HPD={0.000001,1.863673}],21[&prob=1.00000000e+00,prob_stddev=0.00000000e+00,prob_range={1.00000000e+00,1.00000000e+00},prob(percent)="100",prob+-sd="100+-0",height_mean=4.46647466e-01,height_median=4.34744724e-01,height_95%HPD={2.46415735e-01,6.66304280e-01},age_mean=1.51036740e+02,age_median=1.51029563e+02,age_95%HPD={1.50000786e+02,1.51992153e+02}]:1.965709e+01[&length_mean=4.73555119e-02,length_median=4.07496500e-02,length_95%HPD={3.74268000e-03,1.07064700e-01},effectivebrlenIgrBrlens_mean=0.040321,effectivebrlenIgrBrlens_median=0.032645,effectivebrlenIgrBrlens_95%HPD={0.000000,0.105895},rateIgrBrlens_mean=1.079850,rateIgrBrlens_median=0.744007,rateIgrBrlens_95%HPD={0.000001,3.185250}])[&prob=9.12487083e-01,prob_stddev=3.06385862e-03,prob_range={9.08545461e-01,9.15334274e-01},prob(percent)="91",prob+-sd="91+-0",height_mean=5.08003365e-01,height_median=4.94982150e-01,height_95%HPD={2.86588358e-01,7.54307565e-01},age_mean=1.72562022e+02,age_median=1.70686657e+02,age_95%HPD={1.56199660e+02,1.92836679e+02}]:2.575272e+01[&length_mean=8.85248621e-02,length_median=8.25127700e-02,length_95%HPD={6.41259500e-03,1.77704200e-01},effectivebrlenIgrBrlens_mean=0.078046,effectivebrlenIgrBrlens_median=0.072056,effectivebrlenIgrBrlens_95%HPD={0.000000,0.161010},rateIgrBrlens_mean=1.135053,rateIgrBrlens_median=0.851441,rateIgrBrlens_95%HPD={0.000001,2.761323}],(27[&prob=1.00000000e+00,prob_stddev=0.00000000e+00,prob_range={1.00000000e+00,1.00000000e+00},prob(percent)="100",prob+-sd="100+-0",height_mean=4.50524301e-01,height_median=4.38489854e-01,height_95%HPD={2.49856315e-01,6.73525790e-01},age_mean=1.52349326e+02,age_median=1.52274799e+02,age_95%HPD={1.50000043e+02,1.54699725e+02}]:1.179260e+01[&length_mean=4.16494929e-02,length_median=3.45822500e-02,length_95%HPD={1.04418500e-03,9.95618700e-02},effectivebrlenIgrBrlens_mean=0.035907,effectivebrlenIgrBrlens_median=0.027746,effectivebrlenIgrBrlens_95%HPD={0.000000,0.097143},rateIgrBrlens_mean=1.231228,rateIgrBrlens_median=0.773240,rateIgrBrlens_95%HPD={0.000001,3.657627}],28[&prob=1.00000000e+00,prob_stddev=0.00000000e+00,prob_range={1.00000000e+00,1.00000000e+00},prob(percent)="100",prob+-sd="100+-0",height_mean=4.46735142e-01,height_median=4.34824490e-01,height_95%HPD={2.47160953e-01,6.67075200e-01},age_mean=1.51066115e+02,age_median=1.51073899e+02,age_95%HPD={1.50109522e+02,1.52099950e+02}]:1.299350e+01[&length_mean=4.44518340e-02,length_median=3.78234900e-02,length_95%HPD={3.12043900e-03,1.01863100e-01},effectivebrlenIgrBrlens_mean=0.013304,effectivebrlenIgrBrlens_median=0.006276,effectivebrlenIgrBrlens_95%HPD={0.000000,0.049995},rateIgrBrlens_mean=0.322651,rateIgrBrlens_median=0.157002,rateIgrBrlens_95%HPD={0.000001,1.155884}])[&prob=9.56450484e-01,prob_stddev=8.29364092e-04,prob_range={9.55389385e-01,9.57233809e-01},prob(percent)="96",prob+-sd="96+-0",height_mean=4.89766928e-01,height_median=4.77074469e-01,height_95%HPD={2.77356291e-01,7.31778310e-01},age_mean=1.66154749e+02,age_median=1.64067396e+02,age_95%HPD={1.52372173e+02,1.85064774e+02}]:3.237198e+01[&length_mean=9.86729026e-02,length_median=9.32408400e-02,length_95%HPD={9.35865200e-03,1.93251100e-01},effectivebrlenIgrBrlens_mean=0.086711,effectivebrlenIgrBrlens_median=0.080672,effectivebrlenIgrBrlens_95%HPD={0.000000,0.176754},rateIgrBrlens_mean=1.077769,rateIgrBrlens_median=0.847089,rateIgrBrlens_95%HPD={0.000001,2.537941}])[&prob=5.81043544e-01,prob_stddev=2.31355026e-03,prob_range={5.78704681e-01,5.83515739e-01},prob(percent)="58",prob+-sd="58+-0",height_mean=5.79030053e-01,height_median=5.65181590e-01,height_95%HPD={3.39064429e-01,8.54204040e-01},age_mean=1.97735356e+02,age_median=1.96439374e+02,age_95%HPD={1.71215028e+02,2.26722635e+02}]:2.249512e+01[&length_mean=6.33642287e-02,length_median=5.66669300e-02,length_95%HPD={1.25624100e-03,1.40073300e-01},effectivebrlenIgrBrlens_mean=0.036429,effectivebrlenIgrBrlens_median=0.028154,effectivebrlenIgrBrlens_95%HPD={0.000000,0.102088},rateIgrBrlens_mean=0.697464,rateIgrBrlens_median=0.465622,rateIgrBrlens_95%HPD={0.000001,2.019256}])[&prob=5.16316485e-01,prob_stddev=3.44859713e-03,prob_range={5.12660970e-01,5.20827546e-01},prob(percent)="52",prob+-sd="52+-0",height_mean=6.70878437e-01,height_median=6.54634760e-01,height_95%HPD={3.95350080e-01,9.83422630e-01},age_mean=2.19762769e+02,age_median=2.18934490e+02,age_95%HPD={1.96319835e+02,2.43088317e+02}]:1.367935e+01[&length_mean=3.71407033e-02,length_median=3.04423600e-02,length_95%HPD={3.42674600e-04,9.23437300e-02},effectivebrlenIgrBrlens_mean=0.018618,effectivebrlenIgrBrlens_median=0.007688,effectivebrlenIgrBrlens_95%HPD={0.000000,0.072596},rateIgrBrlens_mean=0.565827,rateIgrBrlens_median=0.236551,rateIgrBrlens_95%HPD={0.000001,2.049405}],((((29[&prob=1.00000000e+00,prob_stddev=0.00000000e+00,prob_range={1.00000000e+00,1.00000000e+00},prob(percent)="100",prob+-sd="100+-0",height_mean=0.00000000e+00,height_median=0.00000000e+00,height_95%HPD={0.00000000e+00,0.00000000e+00},age_mean=0.00000000e+00,age_median=0.00000000e+00,age_95%HPD={0.00000000e+00,0.00000000e+00}]:1.098083e+02[&length_mean=3.37511989e-01,length_median=3.20300800e-01,length_95%HPD={1.56881900e-01,5.54349800e-01},effectivebrlenIgrBrlens_mean=0.129396,effectivebrlenIgrBrlens_median=0.116707,effectivebrlenIgrBrlens_95%HPD={0.014377,0.268925},rateIgrBrlens_mean=0.390740,rateIgrBrlens_median=0.362342,rateIgrBrlens_95%HPD={0.060042,0.766384}],30[&prob=1.00000000e+00,prob_stddev=0.00000000e+00,prob_range={1.00000000e+00,1.00000000e+00},prob(percent)="100",prob+-sd="100+-0",height_mean=2.29127124e-01,height_median=2.22714700e-01,height_95%HPD={1.24365300e-01,3.44194900e-01},age_mean=7.74813258e+01,age_median=7.78212695e+01,age_95%HPD={7.09162752e+01,8.35999066e+01}]:3.198705e+01[&length_mean=1.08785355e-01,length_median=9.21704300e-02,length_95%HPD={2.07028300e-03,2.58417300e-01},effectivebrlenIgrBrlens_mean=0.121432,effectivebrlenIgrBrlens_median=0.101496,effectivebrlenIgrBrlens_95%HPD={0.000000,0.290772},rateIgrBrlens_mean=1.518363,rateIgrBrlens_median=1.072971,rateIgrBrlens_95%HPD={0.000001,3.908395}])[&prob=9.85891823e-01,prob_stddev=7.38100549e-04,prob_range={9.85122388e-01,9.86800147e-01},prob(percent)="99",prob+-sd="99+-0",height_mean=3.34861858e-01,height_median=3.18781600e-01,height_95%HPD={1.57137300e-01,5.45158600e-01},age_mean=1.13554387e+02,age_median=1.09808315e+02,age_95%HPD={7.56408691e+01,1.60010460e+02}]:8.168714e+01[&length_mean=2.31360016e-01,length_median=2.27097700e-01,length_95%HPD={4.99325500e-02,4.14873200e-01},effectivebrlenIgrBrlens_mean=0.090005,effectivebrlenIgrBrlens_median=0.078648,effectivebrlenIgrBrlens_95%HPD={0.000000,0.205804},rateIgrBrlens_mean=0.399958,rateIgrBrlens_median=0.351130,rateIgrBrlens_95%HPD={0.000001,0.850461}],31[&prob=1.00000000e+00,prob_stddev=0.00000000e+00,prob_range={1.00000000e+00,1.00000000e+00},prob(percent)="100",prob+-sd="100+-0",height_mean=5.50313664e-01,height_median=5.35726750e-01,height_95%HPD={3.05254260e-01,8.23015110e-01},age_mean=1.86103971e+02,age_median=1.85802344e+02,age_95%HPD={1.82699978e+02,1.90144836e+02}]:5.693107e+00[&length_mean=1.96405039e-02,length_median=1.44770600e-02,length_95%HPD={9.39928500e-05,5.32368800e-02},effectivebrlenIgrBrlens_mean=0.011183,effectivebrlenIgrBrlens_median=0.001424,effectivebrlenIgrBrlens_95%HPD={0.000000,0.051804},rateIgrBrlens_mean=0.597286,rateIgrBrlens_median=0.096389,rateIgrBrlens_95%HPD={0.000001,2.566601}])[&prob=9.77894690e-01,prob_stddev=2.88030434e-03,prob_range={9.74389173e-01,9.81400207e-01},prob(percent)="98",prob+-sd="98+-0",height_mean=5.66499716e-01,height_median=5.52040300e-01,height_95%HPD={3.20387996e-01,8.45348200e-01},age_mean=1.92617274e+02,age_median=1.91495451e+02,age_95%HPD={1.83609145e+02,2.04193409e+02}]:1.636649e+01[&length_mean=6.27658709e-02,length_median=5.94856800e-02,length_95%HPD={5.74832800e-03,1.23223800e-01},effectivebrlenIgrBrlens_mean=0.116863,effectivebrlenIgrBrlens_median=0.106677,effectivebrlenIgrBrlens_95%HPD={0.015703,0.238831},rateIgrBrlens_mean=2.622618,rateIgrBrlens_median=1.837395,rateIgrBrlens_95%HPD={0.083279,6.927820}],((33[&prob=1.00000000e+00,prob_stddev=0.00000000e+00,prob_range={1.00000000e+00,1.00000000e+00},prob(percent)="100",prob+-sd="100+-0",height_mean=2.83009701e-01,height_median=2.75330270e-01,height_95%HPD={1.56279120e-01,4.25143850e-01},age_mean=9.56901204e+01,age_median=9.59522137e+01,age_95%HPD={9.05227406e+01,1.00499823e+02}]:3.485764e+01[&length_mean=1.15318211e-01,length_median=1.04292600e-01,length_95%HPD={3.52540000e-02,2.21510800e-01},effectivebrlenIgrBrlens_mean=0.056071,effectivebrlenIgrBrlens_median=0.047492,effectivebrlenIgrBrlens_95%HPD={0.000000,0.133731},rateIgrBrlens_mean=0.516670,rateIgrBrlens_median=0.437247,rateIgrBrlens_95%HPD={0.000003,1.212576}],35[&prob=1.00000000e+00,prob_stddev=0.00000000e+00,prob_range={1.00000000e+00,1.00000000e+00},prob(percent)="100",prob+-sd="100+-0",height_mean=3.47420662e-01,height_median=3.37960314e-01,height_95%HPD={1.90144547e-01,5.20611840e-01},age_mean=1.17481711e+02,age_median=1.17472099e+02,age_95%HPD={1.10061526e+02,1.24301551e+02}]:1.333775e+01[&length_mean=5.09212708e-02,length_median=3.91520400e-02,length_95%HPD={2.78659700e-04,1.38638000e-01},effectivebrlenIgrBrlens_mean=0.029209,effectivebrlenIgrBrlens_median=0.017016,effectivebrlenIgrBrlens_95%HPD={0.000000,0.099994},rateIgrBrlens_mean=0.728027,rateIgrBrlens_median=0.382783,rateIgrBrlens_95%HPD={0.000001,2.421367}])[&prob=9.26717481e-01,prob_stddev=2.68787170e-03,prob_range={9.22689748e-01,9.28223020e-01},prob(percent)="93",prob+-sd="93+-0",height_mean=3.91270311e-01,height_median=3.79697372e-01,height_95%HPD={2.13433650e-01,5.95249980e-01},age_mean=1.32457937e+02,age_median=1.30809851e+02,age_95%HPD={1.13326576e+02,1.55230158e+02}]:3.662374e+01[&length_mean=1.12207988e-01,length_median=1.05461100e-01,length_95%HPD={7.82797700e-03,2.17207100e-01},effectivebrlenIgrBrlens_mean=0.051568,effectivebrlenIgrBrlens_median=0.041539,effectivebrlenIgrBrlens_95%HPD={0.000000,0.135395},rateIgrBrlens_mean=0.474840,rateIgrBrlens_median=0.388987,rateIgrBrlens_95%HPD={0.000001,1.173555}],34[&prob=1.00000000e+00,prob_stddev=0.00000000e+00,prob_range={1.00000000e+00,1.00000000e+00},prob(percent)="100",prob+-sd="100+-0",height_mean=4.57963925e-01,height_median=4.45827485e-01,height_95%HPD={2.54055025e-01,6.84470800e-01},age_mean=1.54865203e+02,age_median=1.54848302e+02,age_95%HPD={1.53000136e+02,1.56601384e+02}]:1.258529e+01[&length_mean=4.44723298e-02,length_median=3.39782900e-02,length_95%HPD={2.41939800e-04,1.20398700e-01},effectivebrlenIgrBrlens_mean=0.024808,effectivebrlenIgrBrlens_median=0.009994,effectivebrlenIgrBrlens_95%HPD={0.000000,0.098820},rateIgrBrlens_mean=0.611018,rateIgrBrlens_median=0.273034,rateIgrBrlens_95%HPD={0.000001,2.142599}])[&prob=9.65183720e-01,prob_stddev=3.10986600e-03,prob_range={9.60978211e-01,9.68167020e-01},prob(percent)="97",prob+-sd="97+-0",height_mean=5.01545260e-01,height_median=4.88308070e-01,height_95%HPD={2.82102490e-01,7.52958650e-01},age_mean=1.70370802e+02,age_median=1.67433592e+02,age_95%HPD={1.54008356e+02,1.94605258e+02}]:4.042835e+01[&length_mean=1.24710292e-01,length_median=1.22760500e-01,length_95%HPD={2.76380500e-02,2.22431200e-01},effectivebrlenIgrBrlens_mean=0.069476,effectivebrlenIgrBrlens_median=0.061264,effectivebrlenIgrBrlens_95%HPD={0.000000,0.156810},rateIgrBrlens_mean=0.591933,rateIgrBrlens_median=0.507447,rateIgrBrlens_95%HPD={0.000001,1.317517}])[&prob=5.13722070e-01,prob_stddev=1.98250452e-03,prob_range={5.11994311e-01,5.15760936e-01},prob(percent)="51",prob+-sd="51+-0",height_mean=6.30048961e-01,height_median=6.13829360e-01,height_95%HPD={3.57969760e-01,9.37475400e-01},age_mean=2.07984409e+02,age_median=2.07861942e+02,age_95%HPD={1.91699575e+02,2.23379623e+02}]:1.224142e+01[&length_mean=3.41973727e-02,length_median=2.94913900e-02,length_95%HPD={5.17553900e-04,7.96636500e-02},effectivebrlenIgrBrlens_mean=0.018681,effectivebrlenIgrBrlens_median=0.007711,effectivebrlenIgrBrlens_95%HPD={0.000000,0.073218},rateIgrBrlens_mean=0.621909,rateIgrBrlens_median=0.250557,rateIgrBrlens_95%HPD={0.000001,2.278060}],32[&prob=1.00000000e+00,prob_stddev=0.00000000e+00,prob_range={1.00000000e+00,1.00000000e+00},prob(percent)="100",prob+-sd="100+-0",height_mean=6.28391998e-01,height_median=6.11887740e-01,height_95%HPD={3.53018316e-01,9.41119390e-01},age_mean=2.12596234e+02,age_median=2.11448214e+02,age_95%HPD={2.08499986e+02,2.20610818e+02}]:8.655151e+00[&length_mean=1.66868666e-02,length_median=1.32751300e-02,length_95%HPD={1.96112100e-04,4.25795100e-02},effectivebrlenIgrBrlens_mean=0.027975,effectivebrlenIgrBrlens_median=0.015716,effectivebrlenIgrBrlens_95%HPD={0.000000,0.097071},rateIgrBrlens_mean=2.490727,rateIgrBrlens_median=0.973947,rateIgrBrlens_95%HPD={0.000001,9.449229}])[&prob=8.88404018e-01,prob_stddev=5.10146714e-03,prob_range={8.81112432e-01,8.93012300e-01},prob(percent)="89",prob+-sd="89+-1",height_mean=6.50182495e-01,height_median=6.33753990e-01,height_95%HPD={3.71714140e-01,9.64390850e-01},age_mean=2.21490447e+02,age_median=2.20103365e+02,age_95%HPD={2.09654619e+02,2.36239748e+02}]:1.251047e+01[&length_mean=2.83570410e-02,length_median=2.39572300e-02,length_95%HPD={1.40616400e-03,6.66891700e-02},effectivebrlenIgrBrlens_mean=0.163033,effectivebrlenIgrBrlens_median=0.153513,effectivebrlenIgrBrlens_95%HPD={0.032733,0.316054},rateIgrBrlens_mean=9.555476,rateIgrBrlens_median=6.245802,rateIgrBrlens_95%HPD={0.000001,28.619794}])[&prob=9.71122543e-01,prob_stddev=4.64805961e-04,prob_range={9.70666993e-01,9.71766980e-01},prob(percent)="97",prob+-sd="97+-0",height_mean=6.89449589e-01,height_median=6.72594480e-01,height_95%HPD={4.03128580e-01,1.01050253e+00},age_mean=2.34574179e+02,age_median=2.32613836e+02,age_95%HPD={2.14924058e+02,2.58263639e+02}]:9.259015e+00[&length_mean=3.22415266e-02,length_median=2.71162100e-02,length_95%HPD={1.34956700e-03,7.61538200e-02},effectivebrlenIgrBrlens_mean=0.144862,effectivebrlenIgrBrlens_median=0.136976,effectivebrlenIgrBrlens_95%HPD={0.033549,0.274784},rateIgrBrlens_mean=7.711851,rateIgrBrlens_median=4.948627,rateIgrBrlens_95%HPD={0.000001,23.223393}])[&prob=7.08378240e-01,prob_stddev=5.64344389e-03,prob_range={7.02214420e-01,7.15880935e-01},prob(percent)="71",prob+-sd="71+-1",height_mean=7.16397399e-01,height_median=6.99637672e-01,height_95%HPD={4.21225606e-01,1.04540710e+00},age_mean=2.43755218e+02,age_median=2.41872851e+02,age_95%HPD={2.22674579e+02,2.68333129e+02}]:8.325098e+00[&length_mean=2.62592182e-02,length_median=2.17209000e-02,length_95%HPD={8.46345800e-04,6.32662900e-02},effectivebrlenIgrBrlens_mean=0.119863,effectivebrlenIgrBrlens_median=0.112925,effectivebrlenIgrBrlens_95%HPD={0.000000,0.240659},rateIgrBrlens_mean=7.796087,rateIgrBrlens_median=4.879150,rateIgrBrlens_95%HPD={0.000001,24.475160}])[&prob=8.33254631e-01,prob_stddev=1.02310393e-02,prob_range={8.24024178e-01,8.42668415e-01},prob(percent)="83",prob+-sd="83+-1",height_mean=7.36126764e-01,height_median=7.18974518e-01,height_95%HPD={4.36211162e-01,1.07531466e+00},age_mean=2.52234528e+02,age_median=2.50197949e+02,age_95%HPD={2.27833706e+02,2.80723998e+02}]:1.149768e+01[&length_mean=4.19046915e-02,length_median=3.41995500e-02,length_95%HPD={1.42415200e-03,1.03121300e-01},effectivebrlenIgrBrlens_mean=0.191808,effectivebrlenIgrBrlens_median=0.164237,effectivebrlenIgrBrlens_95%HPD={0.017991,0.438927},rateIgrBrlens_mean=7.377086,rateIgrBrlens_median=4.770603,rateIgrBrlens_95%HPD={0.000001,21.887822}])[&prob=8.97331696e-01,prob_stddev=5.72394817e-03,prob_range={8.91256764e-01,9.02867746e-01},prob(percent)="90",prob+-sd="90+-1",height_mean=7.74518715e-01,height_median=7.56725140e-01,height_95%HPD={4.56296723e-01,1.12302846e+00},age_mean=2.63995517e+02,age_median=2.61695633e+02,age_95%HPD={2.34687276e+02,2.97874539e+02}]:8.317349e+00[&length_mean=5.19652278e-02,length_median=4.44528400e-02,length_95%HPD={1.55711700e-03,1.20077500e-01},effectivebrlenIgrBrlens_mean=0.180399,effectivebrlenIgrBrlens_median=0.156883,effectivebrlenIgrBrlens_95%HPD={0.024667,0.404969},rateIgrBrlens_mean=5.440634,rateIgrBrlens_median=3.550767,rateIgrBrlens_95%HPD={0.000001,15.538821}])[&prob=4.89158454e-01,prob_stddev=5.73940592e-03,prob_range={4.81272430e-01,4.95038944e-01},prob(percent)="49",prob+-sd="49+-1",height_mean=8.20292015e-01,height_median=8.01401670e-01,height_95%HPD={4.81056724e-01,1.19124390e+00},age_mean=2.72136980e+02,age_median=2.70012982e+02,age_95%HPD={2.42737223e+02,3.06063665e+02}]:8.274708e+00[&length_mean=4.43213702e-02,length_median=3.73750300e-02,length_95%HPD={5.40976000e-04,1.05857600e-01},effectivebrlenIgrBrlens_mean=0.044136,effectivebrlenIgrBrlens_median=0.034319,effectivebrlenIgrBrlens_95%HPD={0.000000,0.124421},rateIgrBrlens_mean=1.343432,rateIgrBrlens_median=0.808000,rateIgrBrlens_95%HPD={0.000001,4.172428}])[&prob=3.26224153e-01,prob_stddev=3.21066531e-03,prob_range={3.21785313e-01,3.28963012e-01},prob(percent)="33",prob+-sd="33+-0",height_mean=8.49053638e-01,height_median=8.29132828e-01,height_95%HPD={5.07207133e-01,1.24269006e+00},age_mean=2.80200772e+02,age_median=2.78287690e+02,age_95%HPD={2.54520982e+02,3.09608955e+02}]:1.558667e+01[&length_mean=3.37240750e-02,length_median=2.77354500e-02,length_95%HPD={2.97505000e-04,8.31063700e-02},effectivebrlenIgrBrlens_mean=0.044976,effectivebrlenIgrBrlens_median=0.033142,effectivebrlenIgrBrlens_95%HPD={0.000000,0.134251},rateIgrBrlens_mean=1.887528,rateIgrBrlens_median=0.993840,rateIgrBrlens_95%HPD={0.000001,6.358087}])[&prob=1.00000000e+00,prob_stddev=0.00000000e+00,prob_range={1.00000000e+00,1.00000000e+00},prob(percent)="100",prob+-sd="100+-0",height_mean=8.71147194e-01,height_median=8.50763210e-01,height_95%HPD={5.14011956e-01,1.26398782e+00},age_mean=2.96625328e+02,age_median=2.93874358e+02,age_95%HPD={2.65320445e+02,3.33546221e+02}]:1.139681e+01[&length_mean=3.37752394e-02,length_median=2.60864500e-02,length_95%HPD={2.77974600e-04,8.96619600e-02},effectivebrlenIgrBrlens_mean=0.038722,effectivebrlenIgrBrlens_median=0.016174,effectivebrlenIgrBrlens_95%HPD={0.000000,0.150162},rateIgrBrlens_mean=1.435316,rateIgrBrlens_median=0.541547,rateIgrBrlens_95%HPD={0.000001,5.419671}])[&prob=1.00000000e+00,prob_stddev=0.00000000e+00,prob_range={1.00000000e+00,1.00000000e+00},prob(percent)="100",prob+-sd="100+-0",height_mean=9.04922434e-01,height_median=8.84223573e-01,height_95%HPD={5.32165337e-01,1.30943803e+00},age_mean=3.08287471e+02,age_median=3.05271167e+02,age_95%HPD={2.72138305e+02,3.50037313e+02}][&length_mean=0.00000000e+00,length_median=0.00000000e+00,length_95%HPD={0.00000000e+00,0.00000000e+00},effectivebrlenIgrBrlens_mean=1.000000,effectivebrlenIgrBrlens_median=1.000000,effectivebrlenIgrBrlens_95%HPD={1.000000,1.000000},rateIgrBrlens_mean=1.000000,rateIgrBrlens_median=1.000000,rateIgrBrlens_95%HPD={1.000000,1.000000}];
end;
