# Supplementary material for: Sphenodontian phylogeny and the impact of model choice in Bayesian morphological clock estimates of divergence times and evolutionary rates
Source: BMC Biol. 2020 Dec 7;18:191. doi: 10.1186/s12915-020-00901-5 (PMC7720557; doi:10.1186/s12915-020-00901-5)
Supplement: Supplementary file 6 — Additional file 6. Input files including the dataset and all necessary coding (see Mr. Bayes blocks) to reproduce the analyses. [file 12915_2020_901_MOESM6_ESM.zip › InputFiles&OutputTrees/BayesCalibrated/Diversity(NoSA)/BayesCal_IGR_ln_p1_60G_DvNoSA_SFBD(sdr)2_2l/BayesCal_IGR_ln_p1_DvNoSA_SFBD%28sdr%292_2l_MRC.t.con.tre]

#NEXUS
begin taxa;
	dimensions ntax=35;
	taxlabels
	Ardeosaurus_brevipes
	Clevosaurus_bairdi
	Clevosaurus_brasiliensis
	Clevosaurus_cambrica
	Clevosaurus_hudsoni
	Clevosaurus_petilus
	Clevosaurus_sp_SAM
	Cynosphenodon_huizachalensis
	Derasmosaurus_pietraroiae
	Diphydontosaurus_avonis
	Eichstaettisaurus_schroederi
	Eilenodon_robustus
	Gephyrosaurus_bridensis
	Homeosaurus_maximiliani
	Homeosaurus_parvipes
	Huehuecuetzpalli_mixtecus
	Kallimodon_pulchellus
	Kawasphenodon
	Leptosaurus_neptunius
	Marmoretta_oxoniensis
	Megachirella_wachtleri
	Oenosaurus_muehlheimensis
	Palaeagama_vielhaueri
	Palaeopleurosaurus_posidoniae
	Piocormus_laticeps
	Planocephalosaurus_robinsonae
	Pleurosaurus_ginsburgi
	Pleurosaurus_goldfussi
	Priosphenodon_avelasi
	Prolacerta_broomi
	Sapheosaurus_thiollerei
	Sophineta_cracoviensis
	Sphenodon_punctatus
	Sphenotitan_leyesi
	Toxolophosaurus_cloudi
;
end;

begin trees;
	tree con_50_majrule = [&R] (Prolacerta_broomi[&prob=1.0,prob_stddev=0.0,prob_range={1.0,1.0},prob(percent)="100",prob+-sd="100+-0",height_mean=0.738106852,height_median=0.71847654,height_95%HPD={0.411409179,1.10532073},age_mean=249.594714,age_median=249.619235,age_95%HPD={247.448602,251.8999},length_mean=0.166815581,length_median=0.1603907,length_95%HPD={0.07069261,0.2747578},effectivebrlenIgrBrlens_mean=0.199477,effectivebrlenIgrBrlens_median=0.192096,effectivebrlenIgrBrlens_95%HPD={0.043743,0.362242},rateIgrBrlens_mean=1.285955,rateIgrBrlens_median=1.18381,rateIgrBrlens_95%HPD={0.234352,2.512849}]:55.65193,((Palaeagama_vielhaueri[&prob=1.0,prob_stddev=0.0,prob_range={1.0,1.0},prob(percent)="100",prob+-sd="100+-0",height_mean=0.7456917,height_median=0.72584163,height_95%HPD={0.41650777,1.11789446},age_mean=252.174825,age_median=251.898977,age_95%HPD={247.500332,257.274515},length_mean=0.0428142766,length_median=0.03351047,length_95%HPD={5.9743E-4,0.1123357},effectivebrlenIgrBrlens_mean=0.056949,effectivebrlenIgrBrlens_median=0.041258,effectivebrlenIgrBrlens_95%HPD={0.0,0.165976},rateIgrBrlens_mean=1.96451,rateIgrBrlens_median=1.147701,rateIgrBrlens_95%HPD={1.0E-6,6.121193}]:10.61799,Sophineta_cracoviensis[&prob=1.0,prob_stddev=0.0,prob_range={1.0,1.0},prob(percent)="100",prob+-sd="100+-0",height_mean=0.733395651,height_median=0.71394426,height_95%HPD={0.405390297,1.09467559},age_mean=248.003259,age_median=248.005489,age_95%HPD={247.545622,248.494695},length_mean=0.0501548608,length_median=0.04357272,length_95%HPD={0.003554465,0.1116256},effectivebrlenIgrBrlens_mean=0.035897,effectivebrlenIgrBrlens_median=0.020897,effectivebrlenIgrBrlens_95%HPD={0.0,0.121873},rateIgrBrlens_mean=0.753666,rateIgrBrlens_median=0.459009,rateIgrBrlens_95%HPD={1.0E-6,2.400527}]:14.51147)[&prob=0.806377151,prob_stddev=0.00117529445,prob_range={0.804724392,0.807502139},prob(percent)="81",prob+-sd="81+-0",height_mean=0.775693034,height_median=0.75591649,height_95%HPD={0.444818581,1.15999798},age_mean=264.379626,age_median=262.516963,age_95%HPD={249.960386,282.696483},length_mean=0.0630512937,length_median=0.0569657,length_95%HPD={0.001916098,0.1355707},effectivebrlenIgrBrlens_mean=0.089702,effectivebrlenIgrBrlens_median=0.081943,effectivebrlenIgrBrlens_95%HPD={0.0,0.197302},rateIgrBrlens_mean=1.97617,rateIgrBrlens_median=1.343862,rateIgrBrlens_95%HPD={1.0E-6,5.483824}]:31.35739,(Megachirella_wachtleri[&prob=1.0,prob_stddev=0.0,prob_range={1.0,1.0},prob(percent)="100",prob+-sd="100+-0",height_mean=0.721539757,height_median=0.702383685,height_95%HPD={0.40079607,1.07879681},age_mean=243.994608,age_median=243.991416,age_95%HPD={243.500653,244.449028},length_mean=0.0345668576,length_median=0.02665781,length_95%HPD={2.243657E-4,0.0920876},effectivebrlenIgrBrlens_mean=0.037293,effectivebrlenIgrBrlens_median=0.020471,effectivebrlenIgrBrlens_95%HPD={0.0,0.133323},rateIgrBrlens_mean=1.332129,rateIgrBrlens_median=0.676622,rateIgrBrlens_95%HPD={1.0E-6,4.522895}]:9.333223,(Marmoretta_oxoniensis[&prob=1.0,prob_stddev=0.0,prob_range={1.0,1.0},prob(percent)="100",prob+-sd="100+-0",height_mean=0.472599683,height_median=0.459922418,height_95%HPD={0.258605377,0.706365871},age_mean=159.799063,age_median=159.932745,age_95%HPD={152.914731,166.999897},length_mean=0.107397347,length_median=0.08918236,length_95%HPD={5.183448E-4,0.2627351},effectivebrlenIgrBrlens_mean=0.061366,effectivebrlenIgrBrlens_median=0.044752,effectivebrlenIgrBrlens_95%HPD={0.0,0.18051},rateIgrBrlens_mean=0.631345,rateIgrBrlens_median=0.467722,rateIgrBrlens_95%HPD={1.0E-6,1.696008}]:48.32379,Huehuecuetzpalli_mixtecus[&prob=1.0,prob_stddev=0.0,prob_range={1.0,1.0},prob(percent)="100",prob+-sd="100+-0",height_mean=0.303301712,height_median=0.29517707,height_95%HPD={0.16686558,0.452492907},age_mean=102.562539,age_median=102.593014,age_95%HPD={100.264505,104.998795},length_mean=0.245315549,length_median=0.2354268,length_95%HPD={0.120704,0.3900455},effectivebrlenIgrBrlens_mean=0.235949,effectivebrlenIgrBrlens_median=0.219509,effectivebrlenIgrBrlens_95%HPD={0.064749,0.440036},rateIgrBrlens_mean=0.995127,rateIgrBrlens_median=0.930419,rateIgrBrlens_95%HPD={0.292728,1.818824}]:105.6635,(Eichstaettisaurus_schroederi[&prob=1.0,prob_stddev=0.0,prob_range={1.0,1.0},prob(percent)="100",prob+-sd="100+-0",height_mean=0.450891412,height_median=0.438914598,height_95%HPD={0.25283487,0.676925514},age_mean=152.469862,age_median=152.452126,age_95%HPD={150.0007,154.739893},length_mean=0.0513691409,length_median=0.04500881,length_95%HPD={0.002519886,0.1139191},effectivebrlenIgrBrlens_mean=0.046038,effectivebrlenIgrBrlens_median=0.030365,effectivebrlenIgrBrlens_95%HPD={0.0,0.146002},rateIgrBrlens_mean=1.047092,rateIgrBrlens_median=0.618439,rateIgrBrlens_95%HPD={1.0E-6,3.403685}]:15.53507,Ardeosaurus_brevipes[&prob=1.0,prob_stddev=0.0,prob_range={1.0,1.0},prob(percent)="100",prob+-sd="100+-0",height_mean=0.450475735,height_median=0.438488479,height_95%HPD={0.247684142,0.67129315},age_mean=152.334475,age_median=152.25321,age_95%HPD={150.000005,154.696542},length_mean=0.0521224402,length_median=0.04556909,length_95%HPD={0.003385705,0.1149444},effectivebrlenIgrBrlens_mean=0.099519,effectivebrlenIgrBrlens_median=0.087362,effectivebrlenIgrBrlens_95%HPD={0.0,0.221593},rateIgrBrlens_mean=2.760385,rateIgrBrlens_median=1.859499,rateIgrBrlens_95%HPD={1.0E-6,7.822149}]:15.73398)[&prob=0.967950356,prob_stddev=4.89430283E-4,prob_range={0.967478139,0.96838924},prob(percent)="97",prob+-sd="97+-0",height_mean=0.501310793,height_median=0.488378506,height_95%HPD={0.281143572,0.744708074},age_mean=170.081262,age_median=167.987193,age_95%HPD={153.574975,191.275425},length_mean=0.0917893876,length_median=0.07971426,length_95%HPD={0.002900839,0.20753},effectivebrlenIgrBrlens_mean=0.246651,effectivebrlenIgrBrlens_median=0.224096,effectivebrlenIgrBrlens_95%HPD={0.0,0.502716},rateIgrBrlens_mean=3.889413,rateIgrBrlens_median=2.689211,rateIgrBrlens_95%HPD={1.0E-6,10.26085}]:40.26934)[&prob=0.892770636,prob_stddev=0.00211757615,prob_range={0.890956767,0.89582338},prob(percent)="89",prob+-sd="89+-0",height_mean=0.622700034,height_median=0.606213614,height_95%HPD={0.35428884,0.930252344},age_mean=209.631697,age_median=208.256537,age_95%HPD={175.910671,246.450946},length_mean=0.138011587,length_median=0.1316731,length_95%HPD={0.00873055,0.2665678},effectivebrlenIgrBrlens_mean=0.146716,effectivebrlenIgrBrlens_median=0.134786,effectivebrlenIgrBrlens_95%HPD={0.0,0.31218},rateIgrBrlens_mean=1.199267,rateIgrBrlens_median=1.009094,rateIgrBrlens_95%HPD={1.0E-6,2.625021}]:45.0681)[&prob=0.895398384,prob_stddev=9.63196176E-4,prob_range={0.894601171,0.89672337},prob(percent)="90",prob+-sd="90+-0",height_mean=0.756253697,height_median=0.737077767,height_95%HPD={0.428948172,1.12068216},age_mean=255.788144,age_median=253.324639,age_95%HPD={243.958208,274.533348},length_mean=0.0695537796,length_median=0.06360262,length_95%HPD={0.004487567,0.1448155},effectivebrlenIgrBrlens_mean=0.146114,effectivebrlenIgrBrlens_median=0.137475,effectivebrlenIgrBrlens_95%HPD={0.020571,0.289336},rateIgrBrlens_mean=2.998957,rateIgrBrlens_median=2.110283,rateIgrBrlens_95%HPD={1.0E-6,7.733984}]:40.54972,Gephyrosaurus_bridensis[&prob=1.0,prob_stddev=0.0,prob_range={1.0,1.0},prob(percent)="100",prob+-sd="100+-0",height_mean=0.582608629,height_median=0.566939546,height_95%HPD={0.32684919,0.87636758},age_mean=196.991132,age_median=197.280616,age_95%HPD={192.107147,201.399943},length_mean=0.216508704,length_median=0.2134638,length_95%HPD={0.09207654,0.3486259},effectivebrlenIgrBrlens_mean=0.09116,effectivebrlenIgrBrlens_median=0.084066,effectivebrlenIgrBrlens_95%HPD={0.0,0.183969},rateIgrBrlens_mean=0.431147,rateIgrBrlens_median=0.397299,rateIgrBrlens_95%HPD={0.035823,0.868674}]:96.59374,(Diphydontosaurus_avonis[&prob=1.0,prob_stddev=0.0,prob_range={1.0,1.0},prob(percent)="100",prob+-sd="100+-0",height_mean=0.606156136,height_median=0.59002581,height_95%HPD={0.336012936,0.90632008},age_mean=204.973329,age_median=205.015137,age_95%HPD={201.668339,208.490767},length_mean=0.14819446,length_median=0.1492806,length_95%HPD={0.01806291,0.2530043},effectivebrlenIgrBrlens_mean=0.16906,effectivebrlenIgrBrlens_median=0.154741,effectivebrlenIgrBrlens_95%HPD={0.02686,0.341708},rateIgrBrlens_mean=1.667204,rateIgrBrlens_median=1.006083,rateIgrBrlens_95%HPD={0.046014,5.196546}]:56.6805,(Planocephalosaurus_robinsonae[&prob=1.0,prob_stddev=0.0,prob_range={1.0,1.0},prob(percent)="100",prob+-sd="100+-0",height_mean=0.606522662,height_median=0.590285696,height_95%HPD={0.336065648,0.906979502},age_mean=205.090828,age_median=205.189056,age_95%HPD={201.718093,208.498789},length_mean=0.109408163,length_median=0.1097082,length_95%HPD={0.01355538,0.1922134},effectivebrlenIgrBrlens_mean=0.079712,effectivebrlenIgrBrlens_median=0.06402,effectivebrlenIgrBrlens_95%HPD={0.0,0.205077},rateIgrBrlens_mean=0.978149,rateIgrBrlens_median=0.55056,rateIgrBrlens_95%HPD={1.0E-6,3.212058}]:45.00889,((Clevosaurus_hudsoni[&prob=1.0,prob_stddev=0.0,prob_range={1.0,1.0},prob(percent)="100",prob+-sd="100+-0",height_mean=0.59311454,height_median=0.57715094,height_95%HPD={0.325537948,0.887385759},age_mean=200.531806,age_median=200.810477,age_95%HPD={192.489699,208.499953},length_mean=0.0624799408,length_median=0.05734,length_95%HPD={0.007552081,0.1270749},effectivebrlenIgrBrlens_mean=0.038958,effectivebrlenIgrBrlens_median=0.034493,effectivebrlenIgrBrlens_95%HPD={0.0,0.088314},rateIgrBrlens_mean=0.82033,rateIgrBrlens_median=0.585661,rateIgrBrlens_95%HPD={1.0E-6,2.201103}]:32.14227,Clevosaurus_cambrica[&prob=1.0,prob_stddev=0.0,prob_range={1.0,1.0},prob(percent)="100",prob+-sd="100+-0",height_mean=0.605615496,height_median=0.589618129,height_95%HPD={0.336373354,0.90646089},age_mean=204.794157,age_median=204.741684,age_95%HPD={201.300275,208.10518},length_mean=0.0427078325,length_median=0.03660483,length_95%HPD={7.439926E-4,0.09935024},effectivebrlenIgrBrlens_mean=0.029882,effectivebrlenIgrBrlens_median=0.025042,effectivebrlenIgrBrlens_95%HPD={0.0,0.077733},rateIgrBrlens_mean=1.013678,rateIgrBrlens_median=0.614543,rateIgrBrlens_95%HPD={1.0E-6,3.109389}]:28.21106,Clevosaurus_brasiliensis[&prob=1.0,prob_stddev=0.0,prob_range={1.0,1.0},prob(percent)="100",prob+-sd="100+-0",height_mean=0.620430416,height_median=0.6038123,height_95%HPD={0.34335607,0.929244121},age_mean=209.821509,age_median=209.413926,age_95%HPD={201.300023,218.750286},length_mean=0.0415541555,length_median=0.03605925,length_95%HPD={8.946157E-4,0.0945831},effectivebrlenIgrBrlens_mean=0.032057,effectivebrlenIgrBrlens_median=0.026866,effectivebrlenIgrBrlens_95%HPD={0.0,0.082563},rateIgrBrlens_mean=1.15467,rateIgrBrlens_median=0.683104,rateIgrBrlens_95%HPD={1.0E-6,3.554536}]:23.53882,Clevosaurus_bairdi[&prob=1.0,prob_stddev=0.0,prob_range={1.0,1.0},prob(percent)="100",prob+-sd="100+-0",height_mean=0.592271025,height_median=0.57655503,height_95%HPD={0.330388487,0.886823601},age_mean=200.281224,age_median=200.271542,age_95%HPD={199.303772,201.196496},length_mean=0.037605001,length_median=0.0303366,length_95%HPD={2.850199E-4,0.09528298},effectivebrlenIgrBrlens_mean=0.03038,effectivebrlenIgrBrlens_median=0.02381,effectivebrlenIgrBrlens_95%HPD={0.0,0.085273},rateIgrBrlens_mean=1.085037,rateIgrBrlens_median=0.674479,rateIgrBrlens_95%HPD={1.0E-6,3.33689}]:32.68121,Clevosaurus_petilus[&prob=1.0,prob_stddev=0.0,prob_range={1.0,1.0},prob(percent)="100",prob+-sd="100+-0",height_mean=0.592314571,height_median=0.576606786,height_95%HPD={0.328279092,0.884870923},age_mean=200.295832,age_median=200.29351,age_95%HPD={199.3046,201.20267},length_mean=0.032164355,length_median=0.02551184,length_95%HPD={3.299373E-4,0.08266952},effectivebrlenIgrBrlens_mean=0.014103,effectivebrlenIgrBrlens_median=0.00612,effectivebrlenIgrBrlens_95%HPD={0.0,0.053935},rateIgrBrlens_mean=0.492842,rateIgrBrlens_median=0.216908,rateIgrBrlens_95%HPD={1.0E-6,1.757473}]:32.65924,Clevosaurus_sp_SAM[&prob=1.0,prob_stddev=0.0,prob_range={1.0,1.0},prob(percent)="100",prob+-sd="100+-0",height_mean=0.573985566,height_median=0.558532908,height_95%HPD={0.316988525,0.862544122},age_mean=194.032088,age_median=194.943506,age_95%HPD={184.536397,201.299891},length_mean=0.0431471032,length_median=0.03820162,length_95%HPD={0.002523744,0.09495777},effectivebrlenIgrBrlens_mean=0.015849,effectivebrlenIgrBrlens_median=0.007205,effectivebrlenIgrBrlens_95%HPD={0.0,0.060885},rateIgrBrlens_mean=0.375844,rateIgrBrlens_median=0.184617,rateIgrBrlens_95%HPD={1.0E-6,1.351549}]:38.00924)[&prob=0.581893535,prob_stddev=0.0042844925,prob_range={0.575982489,0.585993489},prob(percent)="58",prob+-sd="58+-0",height_mean=0.679392272,height_median=0.6631643,height_95%HPD={0.395913888,0.99947113},age_mean=234.382575,age_median=232.952748,age_95%HPD={216.900389,254.862468},length_mean=0.033234471,length_median=0.02736408,length_95%HPD={3.642766E-4,0.08197541},effectivebrlenIgrBrlens_mean=0.029724,effectivebrlenIgrBrlens_median=0.016962,effectivebrlenIgrBrlens_95%HPD={0.0,0.101638},rateIgrBrlens_mean=1.098564,rateIgrBrlens_median=0.54132,rateIgrBrlens_95%HPD={1.0E-6,3.79691}]:8.920103,(((Homeosaurus_maximiliani[&prob=1.0,prob_stddev=0.0,prob_range={1.0,1.0},prob(percent)="100",prob+-sd="100+-0",height_mean=0.450921423,height_median=0.4388758,height_95%HPD={0.25227084,0.676520838},age_mean=152.48209,age_median=152.475585,age_95%HPD={150.003292,154.745864},length_mean=0.0481065237,length_median=0.03958648,length_95%HPD={0.00152443,0.1154155},effectivebrlenIgrBrlens_mean=0.028897,effectivebrlenIgrBrlens_median=0.017992,effectivebrlenIgrBrlens_95%HPD={0.0,0.095336},rateIgrBrlens_mean=0.735864,rateIgrBrlens_median=0.421992,rateIgrBrlens_95%HPD={1.0E-6,2.417924}]:13.51837,Homeosaurus_parvipes[&prob=1.0,prob_stddev=0.0,prob_range={1.0,1.0},prob(percent)="100",prob+-sd="100+-0",height_mean=0.450869642,height_median=0.438917433,height_95%HPD={0.250362809,0.674739051},age_mean=152.463663,age_median=152.444191,age_95%HPD={150.000556,154.736004},length_mean=0.0475590052,length_median=0.03957549,length_95%HPD={0.001936198,0.1132524},effectivebrlenIgrBrlens_mean=0.028882,effectivebrlenIgrBrlens_median=0.019424,effectivebrlenIgrBrlens_95%HPD={0.0,0.090245},rateIgrBrlens_mean=0.768437,rateIgrBrlens_median=0.46014,rateIgrBrlens_95%HPD={1.0E-6,2.45912}]:13.54976)[&prob=0.978455795,prob_stddev=4.77039788E-4,prob_range={0.977911357,0.979033566},prob(percent)="98",prob+-sd="98+-0",height_mean=0.496765923,height_median=0.48368609,height_95%HPD={0.279956084,0.740482305},age_mean=168.512998,age_median=165.993952,age_95%HPD={153.153029,190.375443},length_mean=0.120568447,length_median=0.1156663,length_95%HPD={0.01658803,0.226027},effectivebrlenIgrBrlens_mean=0.110978,effectivebrlenIgrBrlens_median=0.103204,effectivebrlenIgrBrlens_95%HPD={0.0,0.217447},rateIgrBrlens_mean=1.136645,rateIgrBrlens_median=0.887644,rateIgrBrlens_95%HPD={1.0E-6,2.633703}]:52.94054,((Sapheosaurus_thiollerei[&prob=1.0,prob_stddev=0.0,prob_range={1.0,1.0},prob(percent)="100",prob+-sd="100+-0",height_mean=0.454036275,height_median=0.441979233,height_95%HPD={0.250812555,0.67772611},age_mean=153.535292,age_median=153.527386,age_95%HPD={152.101075,154.849512},length_mean=0.0336388924,length_median=0.02718011,length_95%HPD={4.217268E-4,0.08409238},effectivebrlenIgrBrlens_mean=0.014309,effectivebrlenIgrBrlens_median=0.006129,effectivebrlenIgrBrlens_95%HPD={0.0,0.055281},rateIgrBrlens_mean=0.496534,rateIgrBrlens_median=0.205639,rateIgrBrlens_95%HPD={1.0E-6,1.822668}]:17.15927,Oenosaurus_muehlheimensis[&prob=1.0,prob_stddev=0.0,prob_range={1.0,1.0},prob(percent)="100",prob+-sd="100+-0",height_mean=0.446647466,height_median=0.434744724,height_95%HPD={0.246415735,0.66630428},age_mean=151.03674,age_median=151.029563,age_95%HPD={150.000786,151.992153},length_mean=0.0473555119,length_median=0.04074965,length_95%HPD={0.00374268,0.1070647},effectivebrlenIgrBrlens_mean=0.040321,effectivebrlenIgrBrlens_median=0.032645,effectivebrlenIgrBrlens_95%HPD={0.0,0.105895},rateIgrBrlens_mean=1.07985,rateIgrBrlens_median=0.744007,rateIgrBrlens_95%HPD={1.0E-6,3.18525}]:19.65709,Piocormus_laticeps[&prob=1.0,prob_stddev=0.0,prob_range={1.0,1.0},prob(percent)="100",prob+-sd="100+-0",height_mean=0.451074326,height_median=0.439081618,height_95%HPD={0.250890156,0.675018722},age_mean=152.532143,age_median=152.54875,age_95%HPD={150.263359,154.997837},length_mean=0.0362684539,length_median=0.0276289,length_95%HPD={5.349348E-4,0.09653682},effectivebrlenIgrBrlens_mean=0.010936,effectivebrlenIgrBrlens_median=0.003654,effectivebrlenIgrBrlens_95%HPD={0.0,0.045848},rateIgrBrlens_mean=0.323262,rateIgrBrlens_median=0.123132,rateIgrBrlens_95%HPD={1.0E-6,1.237618}]:18.13791)[&prob=0.912487083,prob_stddev=0.00306385862,prob_range={0.908545461,0.915334274},prob(percent)="91",prob+-sd="91+-0",height_mean=0.508003365,height_median=0.49498215,height_95%HPD={0.286588358,0.754307565},age_mean=172.562022,age_median=170.686657,age_95%HPD={156.19966,192.836679},length_mean=0.0885248621,length_median=0.08251277,length_95%HPD={0.006412595,0.1777042},effectivebrlenIgrBrlens_mean=0.078046,effectivebrlenIgrBrlens_median=0.072056,effectivebrlenIgrBrlens_95%HPD={0.0,0.16101},rateIgrBrlens_mean=1.135053,rateIgrBrlens_median=0.851441,rateIgrBrlens_95%HPD={1.0E-6,2.761323}]:25.75272,(Kallimodon_pulchellus[&prob=1.0,prob_stddev=0.0,prob_range={1.0,1.0},prob(percent)="100",prob+-sd="100+-0",height_mean=0.450524301,height_median=0.438489854,height_95%HPD={0.249856315,0.67352579},age_mean=152.349326,age_median=152.274799,age_95%HPD={150.000043,154.699725},length_mean=0.0416494929,length_median=0.03458225,length_95%HPD={0.001044185,0.09956187},effectivebrlenIgrBrlens_mean=0.035907,effectivebrlenIgrBrlens_median=0.027746,effectivebrlenIgrBrlens_95%HPD={0.0,0.097143},rateIgrBrlens_mean=1.231228,rateIgrBrlens_median=0.77324,rateIgrBrlens_95%HPD={1.0E-6,3.657627}]:11.7926,Leptosaurus_neptunius[&prob=1.0,prob_stddev=0.0,prob_range={1.0,1.0},prob(percent)="100",prob+-sd="100+-0",height_mean=0.446735142,height_median=0.43482449,height_95%HPD={0.247160953,0.6670752},age_mean=151.066115,age_median=151.073899,age_95%HPD={150.109522,152.09995},length_mean=0.044451834,length_median=0.03782349,length_95%HPD={0.003120439,0.1018631},effectivebrlenIgrBrlens_mean=0.013304,effectivebrlenIgrBrlens_median=0.006276,effectivebrlenIgrBrlens_95%HPD={0.0,0.049995},rateIgrBrlens_mean=0.322651,rateIgrBrlens_median=0.157002,rateIgrBrlens_95%HPD={1.0E-6,1.155884}]:12.9935)[&prob=0.956450484,prob_stddev=8.29364092E-4,prob_range={0.955389385,0.957233809},prob(percent)="96",prob+-sd="96+-0",height_mean=0.489766928,height_median=0.477074469,height_95%HPD={0.277356291,0.73177831},age_mean=166.154749,age_median=164.067396,age_95%HPD={152.372173,185.064774},length_mean=0.0986729026,length_median=0.09324084,length_95%HPD={0.009358652,0.1932511},effectivebrlenIgrBrlens_mean=0.086711,effectivebrlenIgrBrlens_median=0.080672,effectivebrlenIgrBrlens_95%HPD={0.0,0.176754},rateIgrBrlens_mean=1.077769,rateIgrBrlens_median=0.847089,rateIgrBrlens_95%HPD={1.0E-6,2.537941}]:32.37198)[&prob=0.581043544,prob_stddev=0.00231355026,prob_range={0.578704681,0.583515739},prob(percent)="58",prob+-sd="58+-0",height_mean=0.579030053,height_median=0.56518159,height_95%HPD={0.339064429,0.85420404},age_mean=197.735356,age_median=196.439374,age_95%HPD={171.215028,226.722635},length_mean=0.0633642287,length_median=0.05666693,length_95%HPD={0.001256241,0.1400733},effectivebrlenIgrBrlens_mean=0.036429,effectivebrlenIgrBrlens_median=0.028154,effectivebrlenIgrBrlens_95%HPD={0.0,0.102088},rateIgrBrlens_mean=0.697464,rateIgrBrlens_median=0.465622,rateIgrBrlens_95%HPD={1.0E-6,2.019256}]:22.49512,((Derasmosaurus_pietraroiae[&prob=1.0,prob_stddev=0.0,prob_range={1.0,1.0},prob(percent)="100",prob+-sd="100+-0",height_mean=0.31822289,height_median=0.309555349,height_95%HPD={0.176464317,0.47895192},age_mean=107.596084,age_median=107.999868,age_95%HPD={101.446274,112.999847},length_mean=0.217835856,length_median=0.2115749,length_95%HPD={0.1121951,0.3347965},effectivebrlenIgrBrlens_mean=0.096273,effectivebrlenIgrBrlens_median=0.087766,effectivebrlenIgrBrlens_95%HPD={0.013499,0.194877},rateIgrBrlens_mean=0.458124,rateIgrBrlens_median=0.416399,rateIgrBrlens_95%HPD={0.068929,0.931588}]:68.97697,(Pleurosaurus_ginsburgi[&prob=1.0,prob_stddev=0.0,prob_range={1.0,1.0},prob(percent)="100",prob+-sd="100+-0",height_mean=0.446648154,height_median=0.43476683,height_95%HPD={0.24814973,0.66797287},age_mean=151.036924,age_median=151.031159,age_95%HPD={150.001769,151.992361},length_mean=0.0487950184,length_median=0.04465898,length_95%HPD={0.006723875,0.0994734},effectivebrlenIgrBrlens_mean=0.037876,effectivebrlenIgrBrlens_median=0.032867,effectivebrlenIgrBrlens_95%HPD={0.0,0.089629},rateIgrBrlens_mean=0.951982,rateIgrBrlens_median=0.715205,rateIgrBrlens_95%HPD={1.0E-6,2.547372}]:15.67276,Pleurosaurus_goldfussi[&prob=1.0,prob_stddev=0.0,prob_range={1.0,1.0},prob(percent)="100",prob+-sd="100+-0",height_mean=0.450558402,height_median=0.438616068,height_95%HPD={0.24891116,0.672432964},age_mean=152.36183,age_median=152.29516,age_95%HPD={150.000013,154.701474},length_mean=0.0454681781,length_median=0.04124257,length_95%HPD={0.004123027,0.09464116},effectivebrlenIgrBrlens_mean=0.051302,effectivebrlenIgrBrlens_median=0.046294,effectivebrlenIgrBrlens_95%HPD={0.00536,0.108849},rateIgrBrlens_mean=1.610065,rateIgrBrlens_median=1.106251,rateIgrBrlens_95%HPD={1.0E-6,4.303722}]:14.40876)[&prob=0.91570927,prob_stddev=4.58779753E-4,prob_range={0.915223164,0.916212042},prob(percent)="92",prob+-sd="92+-0",height_mean=0.493562972,height_median=0.480946578,height_95%HPD={0.27708172,0.73201345},age_mean=168.00676,age_median=166.703923,age_95%HPD={153.848094,184.891664},length_mean=0.0522539133,length_median=0.04699661,length_95%HPD={0.001704372,0.112533},effectivebrlenIgrBrlens_mean=0.069167,effectivebrlenIgrBrlens_median=0.063905,effectivebrlenIgrBrlens_95%HPD={0.0,0.142094},rateIgrBrlens_mean=1.921942,rateIgrBrlens_median=1.31392,rateIgrBrlens_95%HPD={1.0E-6,5.10448}]:10.27291)[&prob=0.548943901,prob_stddev=0.00188198179,prob_range={0.546493928,0.550693881},prob(percent)="55",prob+-sd="55+-0",height_mean=0.536995687,height_median=0.52332063,height_95%HPD={0.303189795,0.792729365},age_mean=177.579397,age_median=176.976834,age_95%HPD={159.897446,195.814419},length_mean=0.0421662996,length_median=0.03669523,length_95%HPD={5.328826E-4,0.09697481},effectivebrlenIgrBrlens_mean=0.032415,effectivebrlenIgrBrlens_median=0.021282,effectivebrlenIgrBrlens_95%HPD={0.0,0.102888},rateIgrBrlens_mean=0.908284,rateIgrBrlens_median=0.531591,rateIgrBrlens_95%HPD={1.0E-6,2.879371}]:15.23071,Palaeopleurosaurus_posidoniae[&prob=1.0,prob_stddev=0.0,prob_range={1.0,1.0},prob(percent)="100",prob+-sd="100+-0",height_mean=0.527430149,height_median=0.513451695,height_95%HPD={0.296123878,0.792128462},age_mean=178.370623,age_median=178.0918,age_95%HPD={174.20008,183.008925},length_mean=0.031694782,length_median=0.02644678,length_95%HPD={2.543956E-4,0.07672367},effectivebrlenIgrBrlens_mean=0.023043,effectivebrlenIgrBrlens_median=0.017677,effectivebrlenIgrBrlens_95%HPD={0.0,0.066494},rateIgrBrlens_mean=1.051734,rateIgrBrlens_median=0.570494,rateIgrBrlens_95%HPD={1.0E-6,3.424583}]:14.11574)[&prob=0.977780802,prob_stddev=8.19926399E-4,prob_range={0.976844702,0.97884468},prob(percent)="98",prob+-sd="98+-0",height_mean=0.570560042,height_median=0.555931785,height_95%HPD={0.32728849,0.84469195},age_mean=193.83593,age_median=192.207543,age_95%HPD={177.362828,213.111017},length_mean=0.0677254015,length_median=0.06231066,length_95%HPD={0.004834726,0.1403313},effectivebrlenIgrBrlens_mean=0.141938,effectivebrlenIgrBrlens_median=0.135499,effectivebrlenIgrBrlens_95%HPD={0.03151,0.268132},rateIgrBrlens_mean=3.043131,rateIgrBrlens_median=2.136893,rateIgrBrlens_95%HPD={1.0E-6,7.930215}]:26.72695)[&prob=0.516316485,prob_stddev=0.00344859713,prob_range={0.51266097,0.520827546},prob(percent)="52",prob+-sd="52+-0",height_mean=0.670878437,height_median=0.65463476,height_95%HPD={0.39535008,0.98342263},age_mean=219.762769,age_median=218.93449,age_95%HPD={196.319835,243.088317},length_mean=0.0371407033,length_median=0.03044236,length_95%HPD={3.426746E-4,0.09234373},effectivebrlenIgrBrlens_mean=0.018618,effectivebrlenIgrBrlens_median=0.007688,effectivebrlenIgrBrlens_95%HPD={0.0,0.072596},rateIgrBrlens_mean=0.565827,rateIgrBrlens_median=0.236551,rateIgrBrlens_95%HPD={1.0E-6,2.049405}]:13.67935,((((Sphenodon_punctatus[&prob=1.0,prob_stddev=0.0,prob_range={1.0,1.0},prob(percent)="100",prob+-sd="100+-0",height_mean=0.0,height_median=0.0,height_95%HPD={0.0,0.0},age_mean=0.0,age_median=0.0,age_95%HPD={0.0,0.0},length_mean=0.337511989,length_median=0.3203008,length_95%HPD={0.1568819,0.5543498},effectivebrlenIgrBrlens_mean=0.129396,effectivebrlenIgrBrlens_median=0.116707,effectivebrlenIgrBrlens_95%HPD={0.014377,0.268925},rateIgrBrlens_mean=0.39074,rateIgrBrlens_median=0.362342,rateIgrBrlens_95%HPD={0.060042,0.766384}]:109.8083,Kawasphenodon[&prob=1.0,prob_stddev=0.0,prob_range={1.0,1.0},prob(percent)="100",prob+-sd="100+-0",height_mean=0.229127124,height_median=0.2227147,height_95%HPD={0.1243653,0.3441949},age_mean=77.4813258,age_median=77.8212695,age_95%HPD={70.9162752,83.5999066},length_mean=0.108785355,length_median=0.09217043,length_95%HPD={0.002070283,0.2584173},effectivebrlenIgrBrlens_mean=0.121432,effectivebrlenIgrBrlens_median=0.101496,effectivebrlenIgrBrlens_95%HPD={0.0,0.290772},rateIgrBrlens_mean=1.518363,rateIgrBrlens_median=1.072971,rateIgrBrlens_95%HPD={1.0E-6,3.908395}]:31.98705)[&prob=0.985891823,prob_stddev=7.38100549E-4,prob_range={0.985122388,0.986800147},prob(percent)="99",prob+-sd="99+-0",height_mean=0.334861858,height_median=0.3187816,height_95%HPD={0.1571373,0.5451586},age_mean=113.554387,age_median=109.808315,age_95%HPD={75.6408691,160.01046},length_mean=0.231360016,length_median=0.2270977,length_95%HPD={0.04993255,0.4148732},effectivebrlenIgrBrlens_mean=0.090005,effectivebrlenIgrBrlens_median=0.078648,effectivebrlenIgrBrlens_95%HPD={0.0,0.205804},rateIgrBrlens_mean=0.399958,rateIgrBrlens_median=0.35113,rateIgrBrlens_95%HPD={1.0E-6,0.850461}]:81.68714,Cynosphenodon_huizachalensis[&prob=1.0,prob_stddev=0.0,prob_range={1.0,1.0},prob(percent)="100",prob+-sd="100+-0",height_mean=0.550313664,height_median=0.53572675,height_95%HPD={0.30525426,0.82301511},age_mean=186.103971,age_median=185.802344,age_95%HPD={182.699978,190.144836},length_mean=0.0196405039,length_median=0.01447706,length_95%HPD={9.399285E-5,0.05323688},effectivebrlenIgrBrlens_mean=0.011183,effectivebrlenIgrBrlens_median=0.001424,effectivebrlenIgrBrlens_95%HPD={0.0,0.051804},rateIgrBrlens_mean=0.597286,rateIgrBrlens_median=0.096389,rateIgrBrlens_95%HPD={1.0E-6,2.566601}]:5.693107)[&prob=0.97789469,prob_stddev=0.00288030434,prob_range={0.974389173,0.981400207},prob(percent)="98",prob+-sd="98+-0",height_mean=0.566499716,height_median=0.5520403,height_95%HPD={0.320387996,0.8453482},age_mean=192.617274,age_median=191.495451,age_95%HPD={183.609145,204.193409},length_mean=0.0627658709,length_median=0.05948568,length_95%HPD={0.005748328,0.1232238},effectivebrlenIgrBrlens_mean=0.116863,effectivebrlenIgrBrlens_median=0.106677,effectivebrlenIgrBrlens_95%HPD={0.015703,0.238831},rateIgrBrlens_mean=2.622618,rateIgrBrlens_median=1.837395,rateIgrBrlens_95%HPD={0.083279,6.92782}]:16.36649,((Priosphenodon_avelasi[&prob=1.0,prob_stddev=0.0,prob_range={1.0,1.0},prob(percent)="100",prob+-sd="100+-0",height_mean=0.283009701,height_median=0.27533027,height_95%HPD={0.15627912,0.42514385},age_mean=95.6901204,age_median=95.9522137,age_95%HPD={90.5227406,100.499823},length_mean=0.115318211,length_median=0.1042926,length_95%HPD={0.035254,0.2215108},effectivebrlenIgrBrlens_mean=0.056071,effectivebrlenIgrBrlens_median=0.047492,effectivebrlenIgrBrlens_95%HPD={0.0,0.133731},rateIgrBrlens_mean=0.51667,rateIgrBrlens_median=0.437247,rateIgrBrlens_95%HPD={3.0E-6,1.212576}]:34.85764,Toxolophosaurus_cloudi[&prob=1.0,prob_stddev=0.0,prob_range={1.0,1.0},prob(percent)="100",prob+-sd="100+-0",height_mean=0.347420662,height_median=0.337960314,height_95%HPD={0.190144547,0.52061184},age_mean=117.481711,age_median=117.472099,age_95%HPD={110.061526,124.301551},length_mean=0.0509212708,length_median=0.03915204,length_95%HPD={2.786597E-4,0.138638},effectivebrlenIgrBrlens_mean=0.029209,effectivebrlenIgrBrlens_median=0.017016,effectivebrlenIgrBrlens_95%HPD={0.0,0.099994},rateIgrBrlens_mean=0.728027,rateIgrBrlens_median=0.382783,rateIgrBrlens_95%HPD={1.0E-6,2.421367}]:13.33775)[&prob=0.926717481,prob_stddev=0.0026878717,prob_range={0.922689748,0.92822302},prob(percent)="93",prob+-sd="93+-0",height_mean=0.391270311,height_median=0.379697372,height_95%HPD={0.21343365,0.59524998},age_mean=132.457937,age_median=130.809851,age_95%HPD={113.326576,155.230158},length_mean=0.112207988,length_median=0.1054611,length_95%HPD={0.007827977,0.2172071},effectivebrlenIgrBrlens_mean=0.051568,effectivebrlenIgrBrlens_median=0.041539,effectivebrlenIgrBrlens_95%HPD={0.0,0.135395},rateIgrBrlens_mean=0.47484,rateIgrBrlens_median=0.388987,rateIgrBrlens_95%HPD={1.0E-6,1.173555}]:36.62374,Eilenodon_robustus[&prob=1.0,prob_stddev=0.0,prob_range={1.0,1.0},prob(percent)="100",prob+-sd="100+-0",height_mean=0.457963925,height_median=0.445827485,height_95%HPD={0.254055025,0.6844708},age_mean=154.865203,age_median=154.848302,age_95%HPD={153.000136,156.601384},length_mean=0.0444723298,length_median=0.03397829,length_95%HPD={2.419398E-4,0.1203987},effectivebrlenIgrBrlens_mean=0.024808,effectivebrlenIgrBrlens_median=0.009994,effectivebrlenIgrBrlens_95%HPD={0.0,0.09882},rateIgrBrlens_mean=0.611018,rateIgrBrlens_median=0.273034,rateIgrBrlens_95%HPD={1.0E-6,2.142599}]:12.58529)[&prob=0.96518372,prob_stddev=0.003109866,prob_range={0.960978211,0.96816702},prob(percent)="97",prob+-sd="97+-0",height_mean=0.50154526,height_median=0.48830807,height_95%HPD={0.28210249,0.75295865},age_mean=170.370802,age_median=167.433592,age_95%HPD={154.008356,194.605258},length_mean=0.124710292,length_median=0.1227605,length_95%HPD={0.02763805,0.2224312},effectivebrlenIgrBrlens_mean=0.069476,effectivebrlenIgrBrlens_median=0.061264,effectivebrlenIgrBrlens_95%HPD={0.0,0.15681},rateIgrBrlens_mean=0.591933,rateIgrBrlens_median=0.507447,rateIgrBrlens_95%HPD={1.0E-6,1.317517}]:40.42835)[&prob=0.51372207,prob_stddev=0.00198250452,prob_range={0.511994311,0.515760936},prob(percent)="51",prob+-sd="51+-0",height_mean=0.630048961,height_median=0.61382936,height_95%HPD={0.35796976,0.9374754},age_mean=207.984409,age_median=207.861942,age_95%HPD={191.699575,223.379623},length_mean=0.0341973727,length_median=0.02949139,length_95%HPD={5.175539E-4,0.07966365},effectivebrlenIgrBrlens_mean=0.018681,effectivebrlenIgrBrlens_median=0.007711,effectivebrlenIgrBrlens_95%HPD={0.0,0.073218},rateIgrBrlens_mean=0.621909,rateIgrBrlens_median=0.250557,rateIgrBrlens_95%HPD={1.0E-6,2.27806}]:12.24142,Sphenotitan_leyesi[&prob=1.0,prob_stddev=0.0,prob_range={1.0,1.0},prob(percent)="100",prob+-sd="100+-0",height_mean=0.628391998,height_median=0.61188774,height_95%HPD={0.353018316,0.94111939},age_mean=212.596234,age_median=211.448214,age_95%HPD={208.499986,220.610818},length_mean=0.0166868666,length_median=0.01327513,length_95%HPD={1.961121E-4,0.04257951},effectivebrlenIgrBrlens_mean=0.027975,effectivebrlenIgrBrlens_median=0.015716,effectivebrlenIgrBrlens_95%HPD={0.0,0.097071},rateIgrBrlens_mean=2.490727,rateIgrBrlens_median=0.973947,rateIgrBrlens_95%HPD={1.0E-6,9.449229}]:8.655151)[&prob=0.888404018,prob_stddev=0.00510146714,prob_range={0.881112432,0.8930123},prob(percent)="89",prob+-sd="89+-1",height_mean=0.650182495,height_median=0.63375399,height_95%HPD={0.37171414,0.96439085},age_mean=221.490447,age_median=220.103365,age_95%HPD={209.654619,236.239748},length_mean=0.028357041,length_median=0.02395723,length_95%HPD={0.001406164,0.06668917},effectivebrlenIgrBrlens_mean=0.163033,effectivebrlenIgrBrlens_median=0.153513,effectivebrlenIgrBrlens_95%HPD={0.032733,0.316054},rateIgrBrlens_mean=9.555476,rateIgrBrlens_median=6.245802,rateIgrBrlens_95%HPD={1.0E-6,28.619794}]:12.51047)[&prob=0.971122543,prob_stddev=4.64805961E-4,prob_range={0.970666993,0.97176698},prob(percent)="97",prob+-sd="97+-0",height_mean=0.689449589,height_median=0.67259448,height_95%HPD={0.40312858,1.01050253},age_mean=234.574179,age_median=232.613836,age_95%HPD={214.924058,258.263639},length_mean=0.0322415266,length_median=0.02711621,length_95%HPD={0.001349567,0.07615382},effectivebrlenIgrBrlens_mean=0.144862,effectivebrlenIgrBrlens_median=0.136976,effectivebrlenIgrBrlens_95%HPD={0.033549,0.274784},rateIgrBrlens_mean=7.711851,rateIgrBrlens_median=4.948627,rateIgrBrlens_95%HPD={1.0E-6,23.223393}]:9.259015)[&prob=0.70837824,prob_stddev=0.00564344389,prob_range={0.70221442,0.715880935},prob(percent)="71",prob+-sd="71+-1",height_mean=0.716397399,height_median=0.699637672,height_95%HPD={0.421225606,1.0454071},age_mean=243.755218,age_median=241.872851,age_95%HPD={222.674579,268.333129},length_mean=0.0262592182,length_median=0.0217209,length_95%HPD={8.463458E-4,0.06326629},effectivebrlenIgrBrlens_mean=0.119863,effectivebrlenIgrBrlens_median=0.112925,effectivebrlenIgrBrlens_95%HPD={0.0,0.240659},rateIgrBrlens_mean=7.796087,rateIgrBrlens_median=4.87915,rateIgrBrlens_95%HPD={1.0E-6,24.47516}]:8.325098)[&prob=0.833254631,prob_stddev=0.0102310393,prob_range={0.824024178,0.842668415},prob(percent)="83",prob+-sd="83+-1",height_mean=0.736126764,height_median=0.718974518,height_95%HPD={0.436211162,1.07531466},age_mean=252.234528,age_median=250.197949,age_95%HPD={227.833706,280.723998},length_mean=0.0419046915,length_median=0.03419955,length_95%HPD={0.001424152,0.1031213},effectivebrlenIgrBrlens_mean=0.191808,effectivebrlenIgrBrlens_median=0.164237,effectivebrlenIgrBrlens_95%HPD={0.017991,0.438927},rateIgrBrlens_mean=7.377086,rateIgrBrlens_median=4.770603,rateIgrBrlens_95%HPD={1.0E-6,21.887822}]:11.49768)[&prob=0.897331696,prob_stddev=0.00572394817,prob_range={0.891256764,0.902867746},prob(percent)="90",prob+-sd="90+-1",height_mean=0.774518715,height_median=0.75672514,height_95%HPD={0.456296723,1.12302846},age_mean=263.995517,age_median=261.695633,age_95%HPD={234.687276,297.874539},length_mean=0.0519652278,length_median=0.04445284,length_95%HPD={0.001557117,0.1200775},effectivebrlenIgrBrlens_mean=0.180399,effectivebrlenIgrBrlens_median=0.156883,effectivebrlenIgrBrlens_95%HPD={0.024667,0.404969},rateIgrBrlens_mean=5.440634,rateIgrBrlens_median=3.550767,rateIgrBrlens_95%HPD={1.0E-6,15.538821}]:32.17872)[&prob=1.0,prob_stddev=0.0,prob_range={1.0,1.0},prob(percent)="100",prob+-sd="100+-0",height_mean=0.871147194,height_median=0.85076321,height_95%HPD={0.514011956,1.26398782},age_mean=296.625328,age_median=293.874358,age_95%HPD={265.320445,333.546221},length_mean=0.0337752394,length_median=0.02608645,length_95%HPD={2.779746E-4,0.08966196},effectivebrlenIgrBrlens_mean=0.038722,effectivebrlenIgrBrlens_median=0.016174,effectivebrlenIgrBrlens_95%HPD={0.0,0.150162},rateIgrBrlens_mean=1.435316,rateIgrBrlens_median=0.541547,rateIgrBrlens_95%HPD={1.0E-6,5.419671}]:11.39681)[&prob=1.0,prob_stddev=0.0,prob_range={1.0,1.0},prob(percent)="100",prob+-sd="100+-0",height_mean=0.904922434,height_median=0.884223573,height_95%HPD={0.532165337,1.30943803},age_mean=308.287471,age_median=305.271167,age_95%HPD={272.138305,350.037313},length_mean=0.0,length_median=0.0,length_95%HPD={0.0,0.0},effectivebrlenIgrBrlens_mean=1.0,effectivebrlenIgrBrlens_median=1.0,effectivebrlenIgrBrlens_95%HPD={1.0,1.0},rateIgrBrlens_mean=1.0,rateIgrBrlens_median=1.0,rateIgrBrlens_95%HPD={1.0,1.0}];
end;

begin figtree;
	set appearance.backgroundColorAttribute="Default";
	set appearance.backgroundColour=#ffffff;
	set appearance.branchColorAttribute="User selection";
	set appearance.branchColorGradient=false;
	set appearance.branchLineWidth=1.0;
	set appearance.branchMinLineWidth=0.0;
	set appearance.branchWidthAttribute="Fixed";
	set appearance.foregroundColour=#000000;
	set appearance.hilightingGradient=false;
	set appearance.selectionColour=#2d3680;
	set branchLabels.colorAttribute="User selection";
	set branchLabels.displayAttribute="Branch times";
	set branchLabels.fontName="Arial";
	set branchLabels.fontSize=9;
	set branchLabels.fontStyle=0;
	set branchLabels.isShown=false;
	set branchLabels.significantDigits=4;
	set layout.expansion=0;
	set layout.layoutType="RECTILINEAR";
	set layout.zoom=0;
	set legend.attribute=null;
	set legend.fontSize=10.0;
	set legend.isShown=false;
	set legend.significantDigits=4;
	set nodeBars.barWidth=4.0;
	set nodeBars.displayAttribute=null;
	set nodeBars.isShown=false;
	set nodeLabels.colorAttribute="User selection";
	set nodeLabels.displayAttribute="prob";
	set nodeLabels.fontName="Arial";
	set nodeLabels.fontSize=9;
	set nodeLabels.fontStyle=0;
	set nodeLabels.isShown=true;
	set nodeLabels.significantDigits=2;
	set nodeShape.colourAttribute=null;
	set nodeShape.isShown=false;
	set nodeShape.minSize=10.0;
	set nodeShape.scaleType=Width;
	set nodeShape.shapeType=Circle;
	set nodeShape.size=4.0;
	set nodeShape.sizeAttribute=null;
	set polarLayout.alignTipLabels=false;
	set polarLayout.angularRange=0;
	set polarLayout.rootAngle=0;
	set polarLayout.rootLength=100;
	set polarLayout.showRoot=true;
	set radialLayout.spread=0.0;
	set rectilinearLayout.alignTipLabels=false;
	set rectilinearLayout.curvature=0;
	set rectilinearLayout.rootLength=100;
	set scale.offsetAge=0.0;
	set scale.rootAge=1.0;
	set scale.scaleFactor=1.0;
	set scale.scaleRoot=false;
	set scaleAxis.automaticScale=true;
	set scaleAxis.fontSize=8.0;
	set scaleAxis.isShown=false;
	set scaleAxis.lineWidth=1.0;
	set scaleAxis.majorTicks=1.0;
	set scaleAxis.origin=0.0;
	set scaleAxis.reverseAxis=false;
	set scaleAxis.showGrid=true;
	set scaleBar.automaticScale=true;
	set scaleBar.fontSize=10.0;
	set scaleBar.isShown=true;
	set scaleBar.lineWidth=1.0;
	set scaleBar.scaleRange=0.0;
	set tipLabels.colorAttribute="User selection";
	set tipLabels.displayAttribute="Names";
	set tipLabels.fontName="Arial";
	set tipLabels.fontSize=14;
	set tipLabels.fontStyle=2;
	set tipLabels.isShown=true;
	set tipLabels.significantDigits=4;
	set trees.order=false;
	set trees.orderType="increasing";
	set trees.rooting=false;
	set trees.rootingType="User Selection";
	set trees.transform=false;
	set trees.transformType="cladogram";
end;
