# Supplementary material for: Sphenodontian phylogeny and the impact of model choice in Bayesian morphological clock estimates of divergence times and evolutionary rates
Source: BMC Biol. 2020 Dec 7;18:191. doi: 10.1186/s12915-020-00901-5 (PMC7720557; doi:10.1186/s12915-020-00901-5)
Supplement: Supplementary file 6 — Additional file 6. Input files including the dataset and all necessary coding (see Mr. Bayes blocks) to reproduce the analyses. [file 12915_2020_901_MOESM6_ESM.zip › InputFiles&OutputTrees/BayesCalibrated/Diversity(NoSA)/BayesCal_IGR_ln_p3_60G_DvNoSA/BayesCal_IGR_ln_p3_DvNoSA_AllCom.t.con.tre]

#NEXUS
begin taxa;
	dimensions ntax=35;
	taxlabels
	Ardeosaurus_brevipes
	Clevosaurus_bairdi
	Clevosaurus_brasiliensis
	Clevosaurus_cambrica
	Clevosaurus_hudsoni
	Clevosaurus_petilus
	Clevosaurus_sp_SAM
	Cynosphenodon_huizachalensis
	Derasmosaurus_pietraroiae
	Diphydontosaurus_avonis
	Eichstaettisaurus_schroederi
	Eilenodon_robustus
	Gephyrosaurus_bridensis
	Homeosaurus_maximiliani
	Homeosaurus_parvipes
	Huehuecuetzpalli_mixtecus
	Kallimodon_pulchellus
	Kawasphenodon
	Leptosaurus_neptunius
	Marmoretta_oxoniensis
	Megachirella_wachtleri
	Oenosaurus_muehlheimensis
	Palaeagama_vielhaueri
	Palaeopleurosaurus_posidoniae
	Piocormus_laticeps
	Planocephalosaurus_robinsonae
	Pleurosaurus_ginsburgi
	Pleurosaurus_goldfussi
	Priosphenodon_avelasi
	Prolacerta_broomi
	Sapheosaurus_thiollerei
	Sophineta_cracoviensis
	Sphenodon_punctatus
	Sphenotitan_leyesi
	Toxolophosaurus_cloudi
;
end;

begin trees;
	tree con_all_compat = [&R] (Prolacerta_broomi[&prob=1.0,prob_stddev=0.0,prob_range={1.0,1.0},prob(percent)="100",prob+-sd="100+-0",height_mean=0.733095518,height_median=0.715815512,height_95%HPD={0.44366582,1.05516314},age_mean=249.601843,age_median=249.628202,age_95%HPD={247.454881,251.899949},length_mean=0.21058016,length_median=0.2059738,length_95%HPD={0.1197391,0.3118275},effectivebrlenIgrBrlens{1}_mean=0.179591,effectivebrlenIgrBrlens{1}_median=0.168688,effectivebrlenIgrBrlens{1}_95%HPD={0.03329,0.340525},rateIgrBrlens{1}_mean=0.867531,rateIgrBrlens{1}_median=0.825427,rateIgrBrlens{1}_95%HPD={0.188794,1.618018},effectivebrlenIgrBrlens{2}_mean=0.142814,effectivebrlenIgrBrlens{2}_median=0.12843,effectivebrlenIgrBrlens{2}_95%HPD={0.012077,0.301742},rateIgrBrlens{2}_mean=0.691805,rateIgrBrlens{2}_median=0.626064,rateIgrBrlens{2}_95%HPD={0.066242,1.444808},effectivebrlenIgrBrlens{3}_mean=0.292274,effectivebrlenIgrBrlens{3}_median=0.270026,effectivebrlenIgrBrlens{3}_95%HPD={0.087583,0.545708},rateIgrBrlens{3}_mean=1.416467,rateIgrBrlens{3}_median=1.294624,rateIgrBrlens{3}_95%HPD={0.483231,2.64863}]:71.89841,((((Palaeagama_vielhaueri[&prob=1.0,prob_stddev=0.0,prob_range={1.0,1.0},prob(percent)="100",prob+-sd="100+-0",height_mean=0.740721787,height_median=0.723146605,height_95%HPD={0.45091082,1.06870589},age_mean=252.207841,age_median=251.94575,age_95%HPD={247.500091,257.284449},length_mean=0.0512102766,length_median=0.0402941,length_95%HPD={0.002600564,0.1330225},effectivebrlenIgrBrlens{1}_mean=0.06605,effectivebrlenIgrBrlens{1}_median=0.047872,effectivebrlenIgrBrlens{1}_95%HPD={0.0,0.1909},rateIgrBrlens{1}_mean=1.591166,rateIgrBrlens{1}_median=1.101457,rateIgrBrlens{1}_95%HPD={1.0E-6,4.550645},effectivebrlenIgrBrlens{2}_mean=0.041394,effectivebrlenIgrBrlens{2}_median=0.015641,effectivebrlenIgrBrlens{2}_95%HPD={0.0,0.168687},rateIgrBrlens{2}_mean=0.824613,rateIgrBrlens{2}_median=0.361761,rateIgrBrlens{2}_95%HPD={1.0E-6,3.079357},effectivebrlenIgrBrlens{3}_mean=0.060255,effectivebrlenIgrBrlens{3}_median=0.039702,effectivebrlenIgrBrlens{3}_95%HPD={0.0,0.19037},rateIgrBrlens{3}_mean=1.23238,rateIgrBrlens{3}_median=0.903377,rateIgrBrlens{3}_95%HPD={1.0E-6,3.557976}]:12.22666,Sophineta_cracoviensis[&prob=1.0,prob_stddev=0.0,prob_range={1.0,1.0},prob(percent)="100",prob+-sd="100+-0",height_mean=0.728392641,height_median=0.711215255,height_95%HPD={0.446169631,1.05350575},age_mean=248.001801,age_median=248.003387,age_95%HPD={247.549233,248.498909},length_mean=0.0542261429,length_median=0.04743677,length_95%HPD={0.004629787,0.1191019},effectivebrlenIgrBrlens{1}_mean=0.057502,effectivebrlenIgrBrlens{1}_median=0.039097,effectivebrlenIgrBrlens{1}_95%HPD={0.0,0.177879},rateIgrBrlens{1}_mean=1.082781,rateIgrBrlens{1}_median=0.793956,rateIgrBrlens{1}_95%HPD={1.0E-6,3.106695},effectivebrlenIgrBrlens{2}_mean=0.036598,effectivebrlenIgrBrlens{2}_median=0.021359,effectivebrlenIgrBrlens{2}_95%HPD={0.0,0.124359},rateIgrBrlens{2}_mean=0.702097,rateIgrBrlens{2}_median=0.421584,rateIgrBrlens{2}_95%HPD={1.0E-6,2.315314},effectivebrlenIgrBrlens{3}_mean=0.051582,effectivebrlenIgrBrlens{3}_median=0.035296,effectivebrlenIgrBrlens{3}_95%HPD={0.0,0.158109},rateIgrBrlens{3}_mean=0.951252,rateIgrBrlens{3}_median=0.737482,rateIgrBrlens{3}_95%HPD={1.0E-6,2.629965}]:16.16903)[&prob=0.737508472,prob_stddev=0.00322594536,prob_range={0.733236297,0.74091399},prob(percent)="74",prob+-sd="74+-0",height_mean=0.775302649,height_median=0.758047815,height_95%HPD={0.4735604,1.11023143},age_mean=266.056127,age_median=264.172414,age_95%HPD={251.00381,285.061893},length_mean=0.0735403568,length_median=0.06771705,length_95%HPD={0.004769423,0.1521189},effectivebrlenIgrBrlens{1}_mean=0.114589,effectivebrlenIgrBrlens{1}_median=0.100416,effectivebrlenIgrBrlens{1}_95%HPD={0.0,0.26752},rateIgrBrlens{1}_mean=1.84292,rateIgrBrlens{1}_median=1.389553,rateIgrBrlens{1}_95%HPD={1.0E-6,4.743834},effectivebrlenIgrBrlens{2}_mean=0.048158,effectivebrlenIgrBrlens{2}_median=0.033093,effectivebrlenIgrBrlens{2}_95%HPD={0.0,0.148077},rateIgrBrlens{2}_mean=0.691353,rateIgrBrlens{2}_median=0.4708,rateIgrBrlens{2}_95%HPD={1.0E-6,2.086446},effectivebrlenIgrBrlens{3}_mean=0.083888,effectivebrlenIgrBrlens{3}_median=0.068489,effectivebrlenIgrBrlens{3}_95%HPD={0.0,0.218404},rateIgrBrlens{3}_mean=1.206262,rateIgrBrlens{3}_median=0.971103,rateIgrBrlens{3}_95%HPD={1.0E-6,3.050774}]:22.72147,(Megachirella_wachtleri[&prob=1.0,prob_stddev=0.0,prob_range={1.0,1.0},prob(percent)="100",prob+-sd="100+-0",height_mean=0.716623011,height_median=0.69966643,height_95%HPD={0.431932543,1.02943196},age_mean=243.99479,age_median=243.991683,age_95%HPD={243.50093,244.449607},length_mean=0.0515048867,length_median=0.040218,length_95%HPD={0.001628968,0.135259},effectivebrlenIgrBrlens{1}_mean=0.088896,effectivebrlenIgrBrlens{1}_median=0.062767,effectivebrlenIgrBrlens{1}_95%HPD={0.0,0.269691},rateIgrBrlens{1}_mean=1.96718,rateIgrBrlens{1}_median=1.39843,rateIgrBrlens{1}_95%HPD={1.0E-6,5.637292},effectivebrlenIgrBrlens{2}_mean=0.021009,effectivebrlenIgrBrlens{2}_median=0.007771,effectivebrlenIgrBrlens{2}_95%HPD={0.0,0.085957},rateIgrBrlens{2}_mean=0.421946,rateIgrBrlens{2}_median=0.180253,rateIgrBrlens{2}_95%HPD={1.0E-6,1.562665},effectivebrlenIgrBrlens{3}_mean=0.058573,effectivebrlenIgrBrlens{3}_median=0.037967,effectivebrlenIgrBrlens{3}_95%HPD={0.0,0.187322},rateIgrBrlens{3}_mean=1.176425,rateIgrBrlens{3}_median=0.872652,rateIgrBrlens{3}_95%HPD={1.0E-6,3.384127}]:12.78638,((Marmoretta_oxoniensis[&prob=1.0,prob_stddev=0.0,prob_range={1.0,1.0},prob(percent)="100",prob+-sd="100+-0",height_mean=0.469953305,height_median=0.45868163,height_95%HPD={0.286160245,0.680920704},age_mean=160.001552,age_median=160.225707,age_95%HPD={152.989875,167.000001},length_mean=0.0957862228,length_median=0.07395983,length_95%HPD={0.002060033,0.2503149},effectivebrlenIgrBrlens{1}_mean=0.074932,effectivebrlenIgrBrlens{1}_median=0.051907,effectivebrlenIgrBrlens{1}_95%HPD={0.0,0.228094},rateIgrBrlens{1}_mean=0.828857,rateIgrBrlens{1}_median=0.646836,rateIgrBrlens{1}_95%HPD={1.0E-6,2.193255},effectivebrlenIgrBrlens{2}_mean=0.088655,effectivebrlenIgrBrlens{2}_median=0.067599,effectivebrlenIgrBrlens{2}_95%HPD={0.0,0.249944},rateIgrBrlens{2}_mean=1.143575,rateIgrBrlens{2}_median=0.790637,rateIgrBrlens{2}_95%HPD={1.0E-6,3.283608},effectivebrlenIgrBrlens{3}_mean=0.085939,effectivebrlenIgrBrlens{3}_median=0.057456,effectivebrlenIgrBrlens{3}_95%HPD={0.0,0.267147},rateIgrBrlens{3}_mean=0.879937,rateIgrBrlens{3}_median=0.761957,rateIgrBrlens{3}_95%HPD={1.0E-6,2.124705}]:16.97525,Huehuecuetzpalli_mixtecus[&prob=1.0,prob_stddev=0.0,prob_range={1.0,1.0},prob(percent)="100",prob+-sd="100+-0",height_mean=0.301272683,height_median=0.29414761,height_95%HPD={0.18224688,0.4340793},age_mean=102.573384,age_median=102.611995,age_95%HPD={100.269343,104.999321},length_mean=0.240280963,length_median=0.2309674,length_95%HPD={0.1262059,0.3753151},effectivebrlenIgrBrlens{1}_mean=0.341854,effectivebrlenIgrBrlens{1}_median=0.316266,effectivebrlenIgrBrlens{1}_95%HPD={0.108479,0.631838},rateIgrBrlens{1}_mean=1.457516,rateIgrBrlens{1}_median=1.344426,rateIgrBrlens{1}_95%HPD={0.547053,2.645896},effectivebrlenIgrBrlens{2}_mean=0.151812,effectivebrlenIgrBrlens{2}_median=0.132866,effectivebrlenIgrBrlens{2}_95%HPD={0.009833,0.334955},rateIgrBrlens{2}_mean=0.639834,rateIgrBrlens{2}_median=0.572461,rateIgrBrlens{2}_95%HPD={0.061676,1.364315},effectivebrlenIgrBrlens{3}_mean=0.207822,effectivebrlenIgrBrlens{3}_median=0.193643,effectivebrlenIgrBrlens{3}_95%HPD={0.030438,0.411013},rateIgrBrlens{3}_mean=0.863809,rateIgrBrlens{3}_median=0.843484,rateIgrBrlens{3}_95%HPD={0.172493,1.54284}]:74.58896)[&prob=0.643898401,prob_stddev=0.00507635965,prob_range={0.639615115,0.650614993},prob(percent)="64",prob+-sd="64+-1",height_mean=0.52751494,height_median=0.515531774,height_95%HPD={0.31661042,0.75814368},age_mean=179.555386,age_median=177.20096,age_95%HPD={156.960282,207.01875},length_mean=0.0973782818,length_median=0.08887302,length_95%HPD={0.004715736,0.2060222},effectivebrlenIgrBrlens{1}_mean=0.082215,effectivebrlenIgrBrlens{1}_median=0.063414,effectivebrlenIgrBrlens{1}_95%HPD={0.0,0.226412},rateIgrBrlens{1}_mean=0.856451,rateIgrBrlens{1}_median=0.713757,rateIgrBrlens{1}_95%HPD={1.0E-6,2.10815},effectivebrlenIgrBrlens{2}_mean=0.07474,effectivebrlenIgrBrlens{2}_median=0.059752,effectivebrlenIgrBrlens{2}_95%HPD={0.0,0.199854},rateIgrBrlens{2}_mean=0.873066,rateIgrBrlens{2}_median=0.646874,rateIgrBrlens{2}_95%HPD={1.0E-6,2.34722},effectivebrlenIgrBrlens{3}_mean=0.085973,effectivebrlenIgrBrlens{3}_median=0.067369,effectivebrlenIgrBrlens{3}_95%HPD={0.0,0.233612},rateIgrBrlens{3}_mean=0.876674,rateIgrBrlens{3}_median=0.776086,rateIgrBrlens{3}_95%HPD={1.0E-6,2.019895}]:33.5922,(Eichstaettisaurus_schroederi[&prob=1.0,prob_stddev=0.0,prob_range={1.0,1.0},prob(percent)="100",prob+-sd="100+-0",height_mean=0.44793463,height_median=0.437378802,height_95%HPD={0.272321094,0.645966213},age_mean=152.511274,age_median=152.516019,age_95%HPD={150.249702,154.994173},length_mean=0.052500184,length_median=0.04594784,length_95%HPD={0.005211898,0.1148548},effectivebrlenIgrBrlens{1}_mean=0.047501,effectivebrlenIgrBrlens{1}_median=0.034591,effectivebrlenIgrBrlens{1}_95%HPD={0.0,0.139846},rateIgrBrlens{1}_mean=0.994046,rateIgrBrlens{1}_median=0.703304,rateIgrBrlens{1}_95%HPD={1.0E-6,2.917644},effectivebrlenIgrBrlens{2}_mean=0.048215,effectivebrlenIgrBrlens{2}_median=0.024181,effectivebrlenIgrBrlens{2}_95%HPD={0.0,0.176414},rateIgrBrlens{2}_mean=0.945536,rateIgrBrlens{2}_median=0.496657,rateIgrBrlens{2}_95%HPD={1.0E-6,3.351935},effectivebrlenIgrBrlens{3}_mean=0.060535,effectivebrlenIgrBrlens{3}_median=0.042426,effectivebrlenIgrBrlens{3}_95%HPD={0.0,0.182565},rateIgrBrlens{3}_mean=1.159996,rateIgrBrlens{3}_median=0.899246,rateIgrBrlens{3}_95%HPD={1.0E-6,3.234137}]:15.61474,Ardeosaurus_brevipes[&prob=1.0,prob_stddev=0.0,prob_range={1.0,1.0},prob(percent)="100",prob+-sd="100+-0",height_mean=0.447546558,height_median=0.436874066,height_95%HPD={0.270611509,0.64367596},age_mean=152.382135,age_median=152.323334,age_95%HPD={150.000016,154.710668},length_mean=0.0531233875,length_median=0.04647915,length_95%HPD={0.006245066,0.1154939},effectivebrlenIgrBrlens{1}_mean=0.111021,effectivebrlenIgrBrlens{1}_median=0.096799,effectivebrlenIgrBrlens{1}_95%HPD={0.0,0.244933},rateIgrBrlens{1}_mean=2.798555,rateIgrBrlens{1}_median=1.990626,rateIgrBrlens{1}_95%HPD={1.0E-6,7.642153},effectivebrlenIgrBrlens{2}_mean=0.046241,effectivebrlenIgrBrlens{2}_median=0.020641,effectivebrlenIgrBrlens{2}_95%HPD={0.0,0.177366},rateIgrBrlens{2}_mean=0.876953,rateIgrBrlens{2}_median=0.42392,rateIgrBrlens{2}_95%HPD={1.0E-6,3.199478},effectivebrlenIgrBrlens{3}_mean=0.050068,effectivebrlenIgrBrlens{3}_median=0.034823,effectivebrlenIgrBrlens{3}_95%HPD={0.0,0.152277},rateIgrBrlens{3}_mean=0.935768,rateIgrBrlens{3}_median=0.739072,rateIgrBrlens{3}_95%HPD={1.0E-6,2.561643}]:15.80743)[&prob=0.941433984,prob_stddev=0.00206359489,prob_range={0.938889568,0.943700626},prob(percent)="94",prob+-sd="94+-0",height_mean=0.497601002,height_median=0.486239132,height_95%HPD={0.29992725,0.712904202},age_mean=170.01981,age_median=168.130763,age_95%HPD={154.78721,189.762255},length_mean=0.108946156,length_median=0.09941395,length_95%HPD={0.007754328,0.2264402},effectivebrlenIgrBrlens{1}_mean=0.183066,effectivebrlenIgrBrlens{1}_median=0.158733,effectivebrlenIgrBrlens{1}_95%HPD={0.0,0.421938},rateIgrBrlens{1}_mean=1.897993,rateIgrBrlens{1}_median=1.524744,rateIgrBrlens{1}_95%HPD={1.0E-6,4.409276},effectivebrlenIgrBrlens{2}_mean=0.095556,effectivebrlenIgrBrlens{2}_median=0.070698,effectivebrlenIgrBrlens{2}_95%HPD={0.0,0.275393},rateIgrBrlens{2}_mean=0.926429,rateIgrBrlens{2}_median=0.684158,rateIgrBrlens{2}_95%HPD={1.0E-6,2.583973},effectivebrlenIgrBrlens{3}_mean=0.162595,effectivebrlenIgrBrlens{3}_median=0.137874,effectivebrlenIgrBrlens{3}_95%HPD={0.0,0.387448},rateIgrBrlens{3}_mean=1.612654,rateIgrBrlens{3}_median=1.319254,rateIgrBrlens{3}_95%HPD={1.0E-6,3.654104}]:42.66239)[&prob=0.896998367,prob_stddev=0.00213553404,prob_range={0.894656726,0.899834446},prob(percent)="90",prob+-sd="90+-0",height_mean=0.624357642,height_median=0.61063529,height_95%HPD={0.38070887,0.896248752},age_mean=212.149304,age_median=210.793155,age_95%HPD={181.350509,245.427556},length_mean=0.139101189,length_median=0.1338006,length_95%HPD={0.01994703,0.2582103},effectivebrlenIgrBrlens{1}_mean=0.170949,effectivebrlenIgrBrlens{1}_median=0.151357,effectivebrlenIgrBrlens{1}_95%HPD={0.0,0.385004},rateIgrBrlens{1}_mean=1.262792,rateIgrBrlens{1}_median=1.116777,rateIgrBrlens{1}_95%HPD={1.0E-6,2.668133},effectivebrlenIgrBrlens{2}_mean=0.057224,effectivebrlenIgrBrlens{2}_median=0.041906,effectivebrlenIgrBrlens{2}_95%HPD={0.0,0.164731},rateIgrBrlens{2}_mean=0.411812,rateIgrBrlens{2}_median=0.316585,rateIgrBrlens{2}_95%HPD={1.0E-6,1.105278},effectivebrlenIgrBrlens{3}_mean=0.208515,effectivebrlenIgrBrlens{3}_median=0.18905,effectivebrlenIgrBrlens{3}_95%HPD={0.0,0.432609},rateIgrBrlens{3}_mean=1.612128,rateIgrBrlens{3}_median=1.367189,rateIgrBrlens{3}_95%HPD={1.0E-6,3.348438}]:45.9849)[&prob=0.795485606,prob_stddev=0.00249232274,prob_range={0.792291197,0.797668915},prob(percent)="80",prob+-sd="80+-0",height_mean=0.757275434,height_median=0.740807274,height_95%HPD={0.46604483,1.08040048},age_mean=258.992763,age_median=256.778059,age_95%HPD={244.753225,278.957345},length_mean=0.0830421383,length_median=0.07811158,length_95%HPD={0.009883993,0.1616225},effectivebrlenIgrBrlens{1}_mean=0.158062,effectivebrlenIgrBrlens{1}_median=0.140462,effectivebrlenIgrBrlens{1}_95%HPD={0.0,0.342746},rateIgrBrlens{1}_mean=2.224221,rateIgrBrlens{1}_median=1.750237,rateIgrBrlens{1}_95%HPD={1.0E-6,5.253896},effectivebrlenIgrBrlens{2}_mean=0.054331,effectivebrlenIgrBrlens{2}_median=0.04075,effectivebrlenIgrBrlens{2}_95%HPD={0.0,0.154918},rateIgrBrlens{2}_mean=0.705494,rateIgrBrlens{2}_median=0.510868,rateIgrBrlens{2}_95%HPD={1.0E-6,2.001066},effectivebrlenIgrBrlens{3}_mean=0.099406,effectivebrlenIgrBrlens{3}_median=0.085872,effectivebrlenIgrBrlens{3}_95%HPD={0.0,0.235571},rateIgrBrlens{3}_mean=1.265306,rateIgrBrlens{3}_median=1.057677,rateIgrBrlens{3}_95%HPD={1.0E-6,2.941129}]:30.11583)[&prob=0.324843613,prob_stddev=0.00285024267,prob_range={0.322585305,0.32882968},prob(percent)="32",prob+-sd="32+-0",height_mean=0.834370822,height_median=0.818639887,height_95%HPD={0.517429701,1.1718746},age_mean=288.492865,age_median=286.893886,age_95%HPD={265.210554,314.827706},length_mean=0.0451710789,length_median=0.03849255,length_95%HPD={0.002207246,0.1056014},effectivebrlenIgrBrlens{1}_mean=0.063497,effectivebrlenIgrBrlens{1}_median=0.042229,effectivebrlenIgrBrlens{1}_95%HPD={0.0,0.200525},rateIgrBrlens{1}_mean=1.515807,rateIgrBrlens{1}_median=1.017781,rateIgrBrlens{1}_95%HPD={1.0E-6,4.630451},effectivebrlenIgrBrlens{2}_mean=0.054677,effectivebrlenIgrBrlens{2}_median=0.036701,effectivebrlenIgrBrlens{2}_95%HPD={0.0,0.17293},rateIgrBrlens{2}_mean=1.491276,rateIgrBrlens{2}_median=0.828895,rateIgrBrlens{2}_95%HPD={1.0E-6,4.981652},effectivebrlenIgrBrlens{3}_mean=0.044973,effectivebrlenIgrBrlens{3}_median=0.029006,effectivebrlenIgrBrlens{3}_95%HPD={0.0,0.143952},rateIgrBrlens{3}_mean=1.015783,rateIgrBrlens{3}_median=0.736554,rateIgrBrlens{3}_95%HPD={1.0E-6,2.98201}]:8.03035,Gephyrosaurus_bridensis[&prob=1.0,prob_stddev=0.0,prob_range={1.0,1.0},prob(percent)="100",prob+-sd="100+-0",height_mean=0.579068574,height_median=0.56520108,height_95%HPD={0.347677405,0.83191501},age_mean=197.14263,age_median=197.487446,age_95%HPD={192.188437,201.399662},length_mean=0.234745866,length_median=0.2355739,length_95%HPD={0.08972564,0.367325},effectivebrlenIgrBrlens{1}_mean=0.152062,effectivebrlenIgrBrlens{1}_median=0.141741,effectivebrlenIgrBrlens{1}_95%HPD={0.007063,0.308691},rateIgrBrlens{1}_mean=0.649374,rateIgrBrlens{1}_median=0.617003,rateIgrBrlens{1}_95%HPD={0.081251,1.23362},effectivebrlenIgrBrlens{2}_mean=0.112438,effectivebrlenIgrBrlens{2}_median=0.099209,effectivebrlenIgrBrlens{2}_95%HPD={0.0,0.249355},rateIgrBrlens{2}_mean=0.495476,rateIgrBrlens{2}_median=0.43202,rateIgrBrlens{2}_95%HPD={1.0E-6,1.071979},effectivebrlenIgrBrlens{3}_mean=0.23734,effectivebrlenIgrBrlens{3}_median=0.226244,effectivebrlenIgrBrlens{3}_95%HPD={0.033602,0.450856},rateIgrBrlens{3}_mean=1.021403,rateIgrBrlens{3}_median=0.972009,rateIgrBrlens{3}_95%HPD={0.28323,1.850578}]:97.43679)[&prob=0.37262086,prob_stddev=0.00616835881,prob_range={0.365640382,0.379029122},prob(percent)="37",prob+-sd="37+-1",height_mean=0.835778842,height_median=0.82086082,height_95%HPD={0.53452544,1.15950472},age_mean=296.426537,age_median=294.924236,age_95%HPD={270.878075,324.656363},length_mean=0.0508520032,length_median=0.04482102,length_95%HPD={0.002745418,0.113341},effectivebrlenIgrBrlens{1}_mean=0.056696,effectivebrlenIgrBrlens{1}_median=0.040602,effectivebrlenIgrBrlens{1}_95%HPD={0.0,0.169703},rateIgrBrlens{1}_mean=1.21458,rateIgrBrlens{1}_median=0.849773,rateIgrBrlens{1}_95%HPD={1.0E-6,3.567225},effectivebrlenIgrBrlens{2}_mean=0.03632,effectivebrlenIgrBrlens{2}_median=0.018447,effectivebrlenIgrBrlens{2}_95%HPD={0.0,0.131781},rateIgrBrlens{2}_mean=0.760891,rateIgrBrlens{2}_median=0.394856,rateIgrBrlens{2}_95%HPD={1.0E-6,2.645837},effectivebrlenIgrBrlens{3}_mean=0.052918,effectivebrlenIgrBrlens{3}_median=0.038702,effectivebrlenIgrBrlens{3}_95%HPD={0.0,0.155595},rateIgrBrlens{3}_mean=1.106563,rateIgrBrlens{3}_median=0.829382,rateIgrBrlens{3}_95%HPD={1.0E-6,3.100752}]:14.3673,(Diphydontosaurus_avonis[&prob=1.0,prob_stddev=0.0,prob_range={1.0,1.0},prob(percent)="100",prob+-sd="100+-0",height_mean=0.601847226,height_median=0.58758745,height_95%HPD={0.363702605,0.8657336},age_mean=204.915734,age_median=204.920928,age_95%HPD={201.662983,208.498136},length_mean=0.174226279,length_median=0.1786886,length_95%HPD={0.03379716,0.2962816},effectivebrlenIgrBrlens{1}_mean=0.224768,effectivebrlenIgrBrlens{1}_median=0.209126,effectivebrlenIgrBrlens{1}_95%HPD={0.045808,0.432184},rateIgrBrlens{1}_mean=1.458022,rateIgrBrlens{1}_median=1.239058,rateIgrBrlens{1}_95%HPD={0.333388,3.004089},effectivebrlenIgrBrlens{2}_mean=0.203396,effectivebrlenIgrBrlens{2}_median=0.180526,effectivebrlenIgrBrlens{2}_95%HPD={0.002273,0.449016},rateIgrBrlens{2}_mean=1.642023,rateIgrBrlens{2}_median=1.019271,rateIgrBrlens{2}_95%HPD={2.0E-6,5.119591},effectivebrlenIgrBrlens{3}_mean=0.165466,effectivebrlenIgrBrlens{3}_median=0.151696,effectivebrlenIgrBrlens{3}_95%HPD={0.0,0.356566},rateIgrBrlens{3}_mean=0.947226,rateIgrBrlens{3}_median=0.888692,rateIgrBrlens{3}_95%HPD={1.0E-6,1.833078}]:70.58698,(Planocephalosaurus_robinsonae[&prob=1.0,prob_stddev=0.0,prob_range={1.0,1.0},prob(percent)="100",prob+-sd="100+-0",height_mean=0.602202327,height_median=0.58787414,height_95%HPD={0.36451934,0.867314509},age_mean=205.033738,age_median=205.103885,age_95%HPD={201.69743,208.498842},length_mean=0.119822592,length_median=0.1192864,length_95%HPD={0.02433825,0.2113744},effectivebrlenIgrBrlens{1}_mean=0.13075,effectivebrlenIgrBrlens{1}_median=0.121991,effectivebrlenIgrBrlens{1}_95%HPD={0.0,0.271934},rateIgrBrlens{1}_mean=1.242104,rateIgrBrlens{1}_median=1.003089,rateIgrBrlens{1}_95%HPD={1.0E-6,2.986817},effectivebrlenIgrBrlens{2}_mean=0.098762,effectivebrlenIgrBrlens{2}_median=0.08438,effectivebrlenIgrBrlens{2}_95%HPD={0.0,0.240187},rateIgrBrlens{2}_mean=0.917435,rateIgrBrlens{2}_median=0.722808,rateIgrBrlens{2}_95%HPD={1.0E-6,2.354084},effectivebrlenIgrBrlens{3}_mean=0.113852,effectivebrlenIgrBrlens{3}_median=0.099182,effectivebrlenIgrBrlens{3}_95%HPD={0.0,0.266557},rateIgrBrlens{3}_mean=0.946625,rateIgrBrlens{3}_median=0.859262,rateIgrBrlens{3}_95%HPD={1.0E-6,2.029944}]:55.42802,(((Clevosaurus_hudsoni[&prob=1.0,prob_stddev=0.0,prob_range={1.0,1.0},prob(percent)="100",prob+-sd="100+-0",height_mean=0.588908899,height_median=0.57476691,height_95%HPD={0.354173939,0.84915672},age_mean=200.483922,age_median=200.729502,age_95%HPD={192.496869,208.499737},length_mean=0.063987512,length_median=0.05974207,length_95%HPD={0.01339938,0.1226113},effectivebrlenIgrBrlens{1}_mean=0.048238,effectivebrlenIgrBrlens{1}_median=0.040433,effectivebrlenIgrBrlens{1}_95%HPD={0.0,0.119927},rateIgrBrlens{1}_mean=0.846019,rateIgrBrlens{1}_median=0.664805,rateIgrBrlens{1}_95%HPD={1.0E-6,2.190369},effectivebrlenIgrBrlens{2}_mean=0.033024,effectivebrlenIgrBrlens{2}_median=0.025566,effectivebrlenIgrBrlens{2}_95%HPD={0.0,0.088528},rateIgrBrlens{2}_mean=0.584069,rateIgrBrlens{2}_median=0.425214,rateIgrBrlens{2}_95%HPD={1.0E-6,1.63801},effectivebrlenIgrBrlens{3}_mean=0.072258,effectivebrlenIgrBrlens{3}_median=0.061127,effectivebrlenIgrBrlens{3}_95%HPD={0.0,0.176608},rateIgrBrlens{3}_mean=1.188349,rateIgrBrlens{3}_median=0.993005,rateIgrBrlens{3}_95%HPD={1.0E-6,2.870146}]:17.5651,Clevosaurus_cambrica[&prob=1.0,prob_stddev=0.0,prob_range={1.0,1.0},prob(percent)="100",prob+-sd="100+-0",height_mean=0.601501464,height_median=0.587286998,height_95%HPD={0.36795563,0.86985496},age_mean=204.802724,age_median=204.75281,age_95%HPD={201.300985,208.109014},length_mean=0.0429503555,length_median=0.03820282,length_95%HPD={0.002581863,0.09375352},effectivebrlenIgrBrlens{1}_mean=0.041837,effectivebrlenIgrBrlens{1}_median=0.034003,effectivebrlenIgrBrlens{1}_95%HPD={0.0,0.110791},rateIgrBrlens{1}_mean=1.157596,rateIgrBrlens{1}_median=0.837083,rateIgrBrlens{1}_95%HPD={1.0E-6,3.282666},effectivebrlenIgrBrlens{2}_mean=0.011329,effectivebrlenIgrBrlens{2}_median=0.004201,effectivebrlenIgrBrlens{2}_95%HPD={0.0,0.046396},rateIgrBrlens{2}_mean=0.278332,rateIgrBrlens{2}_median=0.10652,rateIgrBrlens{2}_95%HPD={1.0E-6,1.082527},effectivebrlenIgrBrlens{3}_mean=0.056226,effectivebrlenIgrBrlens{3}_median=0.041938,effectivebrlenIgrBrlens{3}_95%HPD={0.0,0.161881},rateIgrBrlens{3}_mean=1.426576,rateIgrBrlens{3}_median=1.026707,rateIgrBrlens{3}_95%HPD={1.0E-6,4.095998}]:13.5418)[&prob=0.437686803,prob_stddev=0.00273512972,prob_range={0.434995167,0.440495106},prob(percent)="44",prob+-sd="44+-0",height_mean=0.643940231,height_median=0.63008065,height_95%HPD={0.397870944,0.91761049},age_mean=219.365667,age_median=218.294605,age_95%HPD={206.514295,234.336658},length_mean=0.0433549889,length_median=0.03822345,length_95%HPD={0.002335586,0.0961231},effectivebrlenIgrBrlens{1}_mean=0.033976,effectivebrlenIgrBrlens{1}_median=0.025513,effectivebrlenIgrBrlens{1}_95%HPD={0.0,0.097567},rateIgrBrlens{1}_mean=0.915497,rateIgrBrlens{1}_median=0.625599,rateIgrBrlens{1}_95%HPD={1.0E-6,2.720642},effectivebrlenIgrBrlens{2}_mean=0.019165,effectivebrlenIgrBrlens{2}_median=0.008491,effectivebrlenIgrBrlens{2}_95%HPD={0.0,0.073368},rateIgrBrlens{2}_mean=0.484695,rateIgrBrlens{2}_median=0.21314,rateIgrBrlens{2}_95%HPD={1.0E-6,1.775694},effectivebrlenIgrBrlens{3}_mean=0.05222,effectivebrlenIgrBrlens{3}_median=0.038708,effectivebrlenIgrBrlens{3}_95%HPD={0.0,0.151118},rateIgrBrlens{3}_mean=1.299329,rateIgrBrlens{3}_median=0.950426,rateIgrBrlens{3}_95%HPD={1.0E-6,3.680673}]:18.34412,(Clevosaurus_brasiliensis[&prob=1.0,prob_stddev=0.0,prob_range={1.0,1.0},prob(percent)="100",prob+-sd="100+-0",height_mean=0.61807592,height_median=0.60346447,height_95%HPD={0.373668439,0.891035061},age_mean=210.451,age_median=210.362004,age_95%HPD={201.308708,218.971807},length_mean=0.0456131995,length_median=0.04069554,length_95%HPD={0.003237746,0.0982305},effectivebrlenIgrBrlens{1}_mean=0.039054,effectivebrlenIgrBrlens{1}_median=0.030662,effectivebrlenIgrBrlens{1}_95%HPD={0.0,0.106917},rateIgrBrlens{1}_mean=1.035081,rateIgrBrlens{1}_median=0.719177,rateIgrBrlens{1}_95%HPD={1.0E-6,3.025005},effectivebrlenIgrBrlens{2}_mean=0.027589,effectivebrlenIgrBrlens{2}_median=0.018628,effectivebrlenIgrBrlens{2}_95%HPD={0.0,0.086732},rateIgrBrlens{2}_mean=0.711408,rateIgrBrlens{2}_median=0.425355,rateIgrBrlens{2}_95%HPD={1.0E-6,2.30973},effectivebrlenIgrBrlens{3}_mean=0.043335,effectivebrlenIgrBrlens{3}_median=0.028367,effectivebrlenIgrBrlens{3}_95%HPD={0.0,0.137654},rateIgrBrlens{3}_mean=0.954345,rateIgrBrlens{3}_median=0.697029,rateIgrBrlens{3}_95%HPD={1.0E-6,2.771322}]:14.6654,(Clevosaurus_bairdi[&prob=1.0,prob_stddev=0.0,prob_range={1.0,1.0},prob(percent)="100",prob+-sd="100+-0",height_mean=0.588247472,height_median=0.57436973,height_95%HPD={0.354767409,0.845089468},age_mean=200.285419,age_median=200.277432,age_95%HPD={199.300011,201.195054},length_mean=0.0384541163,length_median=0.03118439,length_95%HPD={0.001608675,0.09534106},effectivebrlenIgrBrlens{1}_mean=0.037959,effectivebrlenIgrBrlens{1}_median=0.027901,effectivebrlenIgrBrlens{1}_95%HPD={0.0,0.110981},rateIgrBrlens{1}_mean=1.17257,rateIgrBrlens{1}_median=0.799335,rateIgrBrlens{1}_95%HPD={1.0E-6,3.496988},effectivebrlenIgrBrlens{2}_mean=0.023805,effectivebrlenIgrBrlens{2}_median=0.010806,effectivebrlenIgrBrlens{2}_95%HPD={0.0,0.090457},rateIgrBrlens{2}_mean=0.665342,rateIgrBrlens{2}_median=0.306726,rateIgrBrlens{2}_95%HPD={1.0E-6,2.428045},effectivebrlenIgrBrlens{3}_mean=0.03151,effectivebrlenIgrBrlens{3}_median=0.018222,effectivebrlenIgrBrlens{3}_95%HPD={0.0,0.107668},rateIgrBrlens{3}_mean=0.848747,rateIgrBrlens{3}_median=0.570996,rateIgrBrlens{3}_95%HPD={1.0E-6,2.600291}]:12.81204,(Clevosaurus_petilus[&prob=1.0,prob_stddev=0.0,prob_range={1.0,1.0},prob(percent)="100",prob+-sd="100+-0",height_mean=0.588286151,height_median=0.574379486,height_95%HPD={0.355875957,0.846270699},age_mean=200.298887,age_median=200.296935,age_95%HPD={199.334541,201.233742},length_mean=0.0318590017,length_median=0.02618862,length_95%HPD={0.001656605,0.07726718},effectivebrlenIgrBrlens{1}_mean=0.016584,effectivebrlenIgrBrlens{1}_median=0.007602,effectivebrlenIgrBrlens{1}_95%HPD={0.0,0.062822},rateIgrBrlens{1}_mean=0.537848,rateIgrBrlens{1}_median=0.279549,rateIgrBrlens{1}_95%HPD={1.0E-6,1.85499},effectivebrlenIgrBrlens{2}_mean=0.023597,effectivebrlenIgrBrlens{2}_median=0.009673,effectivebrlenIgrBrlens{2}_95%HPD={0.0,0.092075},rateIgrBrlens{2}_mean=0.810523,rateIgrBrlens{2}_median=0.332807,rateIgrBrlens{2}_95%HPD={1.0E-6,3.077104},effectivebrlenIgrBrlens{3}_mean=0.030367,effectivebrlenIgrBrlens{3}_median=0.01576,effectivebrlenIgrBrlens{3}_95%HPD={0.0,0.109483},rateIgrBrlens{3}_mean=0.970918,rateIgrBrlens{3}_median=0.59181,rateIgrBrlens{3}_95%HPD={1.0E-6,3.160314}]:5.431358,Clevosaurus_sp_SAM[&prob=1.0,prob_stddev=0.0,prob_range={1.0,1.0},prob(percent)="100",prob+-sd="100+-0",height_mean=0.571123996,height_median=0.55724401,height_95%HPD={0.340667232,0.82215307},age_mean=194.405155,age_median=195.396762,age_95%HPD={184.879486,201.299942},length_mean=0.042930019,length_median=0.03828938,length_95%HPD={0.004319433,0.0911581},effectivebrlenIgrBrlens{1}_mean=0.026535,effectivebrlenIgrBrlens{1}_median=0.015217,effectivebrlenIgrBrlens{1}_95%HPD={0.0,0.091155},rateIgrBrlens{1}_mean=0.61368,rateIgrBrlens{1}_median=0.398156,rateIgrBrlens{1}_95%HPD={1.0E-6,1.938532},effectivebrlenIgrBrlens{2}_mean=0.02259,effectivebrlenIgrBrlens{2}_median=0.008434,effectivebrlenIgrBrlens{2}_95%HPD={0.0,0.092089},rateIgrBrlens{2}_mean=0.540742,rateIgrBrlens{2}_median=0.21496,rateIgrBrlens{2}_95%HPD={1.0E-6,2.111309},effectivebrlenIgrBrlens{3}_mean=0.040806,effectivebrlenIgrBrlens{3}_median=0.026181,effectivebrlenIgrBrlens{3}_95%HPD={0.0,0.130764},rateIgrBrlens{3}_mean=0.953007,rateIgrBrlens{3}_median=0.687936,rateIgrBrlens{3}_95%HPD={1.0E-6,2.829048}]:10.33153)[&prob=0.378729125,prob_stddev=0.00283866346,prob_range={0.37450695,0.380651326},prob(percent)="38",prob+-sd="38+-0",height_mean=0.607590917,height_median=0.593257461,height_95%HPD={0.370169807,0.87339902},age_mean=206.772204,age_median=205.728293,age_95%HPD={200.471052,215.732366},length_mean=0.0309217457,length_median=0.0255706,length_95%HPD={0.001669043,0.07403708},effectivebrlenIgrBrlens{1}_mean=0.020779,effectivebrlenIgrBrlens{1}_median=0.011289,effectivebrlenIgrBrlens{1}_95%HPD={0.0,0.072985},rateIgrBrlens{1}_mean=0.717458,rateIgrBrlens{1}_median=0.410617,rateIgrBrlens{1}_95%HPD={1.0E-6,2.393136},effectivebrlenIgrBrlens{2}_mean=0.021729,effectivebrlenIgrBrlens{2}_median=0.008523,effectivebrlenIgrBrlens{2}_95%HPD={0.0,0.086047},rateIgrBrlens{2}_mean=0.77472,rateIgrBrlens{2}_median=0.300304,rateIgrBrlens{2}_95%HPD={1.0E-6,3.002715},effectivebrlenIgrBrlens{3}_mean=0.029566,effectivebrlenIgrBrlens{3}_median=0.015558,effectivebrlenIgrBrlens{3}_95%HPD={0.0,0.106283},rateIgrBrlens{3}_mean=0.972907,rateIgrBrlens{3}_median=0.596094,rateIgrBrlens{3}_95%HPD={1.0E-6,3.170846}]:7.361178)[&prob=0.500247219,prob_stddev=0.00254557836,prob_range={0.497394473,0.503283297},prob(percent)="50",prob+-sd="50+-0",height_mean=0.629983386,height_median=0.61599386,height_95%HPD={0.383366247,0.89450446},age_mean=214.250075,age_median=213.08947,age_95%HPD={203.764517,227.336978},length_mean=0.0420462766,length_median=0.03637251,length_95%HPD={0.002534503,0.09594394},effectivebrlenIgrBrlens{1}_mean=0.036631,effectivebrlenIgrBrlens{1}_median=0.026189,effectivebrlenIgrBrlens{1}_95%HPD={0.0,0.10955},rateIgrBrlens{1}_mean=0.957068,rateIgrBrlens{1}_median=0.67104,rateIgrBrlens{1}_95%HPD={1.0E-6,2.804593},effectivebrlenIgrBrlens{2}_mean=0.037747,effectivebrlenIgrBrlens{2}_median=0.026196,effectivebrlenIgrBrlens{2}_95%HPD={0.0,0.116853},rateIgrBrlens{2}_mean=1.150399,rateIgrBrlens{2}_median=0.645646,rateIgrBrlens{2}_95%HPD={1.0E-6,3.91025},effectivebrlenIgrBrlens{3}_mean=0.033247,effectivebrlenIgrBrlens{3}_median=0.021328,effectivebrlenIgrBrlens{3}_95%HPD={0.0,0.106729},rateIgrBrlens{3}_mean=0.824022,rateIgrBrlens{3}_median=0.579911,rateIgrBrlens{3}_95%HPD={1.0E-6,2.415923}]:11.93793)[&prob=0.267608138,prob_stddev=0.00354710341,prob_range={0.264308174,0.271974756},prob(percent)="27",prob+-sd="27+-0",height_mean=0.658732335,height_median=0.645358703,height_95%HPD={0.410391479,0.93222173},age_mean=225.941296,age_median=225.027404,age_95%HPD={211.919959,242.250898},length_mean=0.0384582238,length_median=0.03338507,length_95%HPD={0.001886252,0.08667829},effectivebrlenIgrBrlens{1}_mean=0.044504,effectivebrlenIgrBrlens{1}_median=0.035024,effectivebrlenIgrBrlens{1}_95%HPD={0.0,0.123293},rateIgrBrlens{1}_mean=1.370272,rateIgrBrlens{1}_median=0.946788,rateIgrBrlens{1}_95%HPD={1.0E-6,3.987586},effectivebrlenIgrBrlens{2}_mean=0.018689,effectivebrlenIgrBrlens{2}_median=0.008749,effectivebrlenIgrBrlens{2}_95%HPD={0.0,0.070477},rateIgrBrlens{2}_mean=0.55844,rateIgrBrlens{2}_median=0.244315,rateIgrBrlens{2}_95%HPD={1.0E-6,2.065976},effectivebrlenIgrBrlens{3}_mean=0.029572,effectivebrlenIgrBrlens{3}_median=0.017803,effectivebrlenIgrBrlens{3}_95%HPD={0.0,0.098866},rateIgrBrlens{3}_mean=0.788543,rateIgrBrlens{3}_median=0.538532,rateIgrBrlens{3}_95%HPD={1.0E-6,2.3895}]:11.61132)[&prob=0.682284086,prob_stddev=0.00994336092,prob_range={0.673925845,0.695770047},prob(percent)="68",prob+-sd="68+-1",height_mean=0.690382638,height_median=0.677383786,height_95%HPD={0.43744262,0.9720318},age_mean=237.732574,age_median=236.638722,age_95%HPD={220.688168,257.468683},length_mean=0.0474026406,length_median=0.04194417,length_95%HPD={0.002706389,0.1044632},effectivebrlenIgrBrlens{1}_mean=0.053194,effectivebrlenIgrBrlens{1}_median=0.040047,effectivebrlenIgrBrlens{1}_95%HPD={0.0,0.153126},rateIgrBrlens{1}_mean=1.261054,rateIgrBrlens{1}_median=0.87664,rateIgrBrlens{1}_95%HPD={1.0E-6,3.724142},effectivebrlenIgrBrlens{2}_mean=0.029023,effectivebrlenIgrBrlens{2}_median=0.013871,effectivebrlenIgrBrlens{2}_95%HPD={0.0,0.108293},rateIgrBrlens{2}_mean=0.656944,rateIgrBrlens{2}_median=0.316033,rateIgrBrlens{2}_95%HPD={1.0E-6,2.349389},effectivebrlenIgrBrlens{3}_mean=0.042138,effectivebrlenIgrBrlens{3}_median=0.02929,effectivebrlenIgrBrlens{3}_95%HPD={0.0,0.1285},rateIgrBrlens{3}_mean=0.906954,rateIgrBrlens{3}_median=0.696122,rateIgrBrlens{3}_95%HPD={1.0E-6,2.511268}]:14.87348,((((Homeosaurus_maximiliani[&prob=1.0,prob_stddev=0.0,prob_range={1.0,1.0},prob(percent)="100",prob+-sd="100+-0",height_mean=0.448111457,height_median=0.43756108,height_95%HPD={0.2709114,0.64482311},age_mean=152.570601,age_median=152.603245,age_95%HPD={150.272286,154.999412},length_mean=0.0417749966,length_median=0.03399533,length_95%HPD={0.003207656,0.09859649},effectivebrlenIgrBrlens{1}_mean=0.03103,effectivebrlenIgrBrlens{1}_median=0.019204,effectivebrlenIgrBrlens{1}_95%HPD={0.0,0.101718},rateIgrBrlens{1}_mean=0.839936,rateIgrBrlens{1}_median=0.530277,rateIgrBrlens{1}_95%HPD={1.0E-6,2.685167},effectivebrlenIgrBrlens{2}_mean=0.029835,effectivebrlenIgrBrlens{2}_median=0.009906,effectivebrlenIgrBrlens{2}_95%HPD={0.0,0.126659},rateIgrBrlens{2}_mean=0.72895,rateIgrBrlens{2}_median=0.275692,rateIgrBrlens{2}_95%HPD={1.0E-6,2.865792},effectivebrlenIgrBrlens{3}_mean=0.035691,effectivebrlenIgrBrlens{3}_median=0.02174,effectivebrlenIgrBrlens{3}_95%HPD={0.0,0.118817},rateIgrBrlens{3}_mean=0.857161,rateIgrBrlens{3}_median=0.625018,rateIgrBrlens{3}_95%HPD={1.0E-6,2.532733}]:11.65117,Homeosaurus_parvipes[&prob=1.0,prob_stddev=0.0,prob_range={1.0,1.0},prob(percent)="100",prob+-sd="100+-0",height_mean=0.447988367,height_median=0.437384085,height_95%HPD={0.271742043,0.6453809},age_mean=152.529946,age_median=152.547773,age_95%HPD={150.262519,154.999868},length_mean=0.0410381536,length_median=0.03412456,length_95%HPD={0.003416913,0.09607563},effectivebrlenIgrBrlens{1}_mean=0.044397,effectivebrlenIgrBrlens{1}_median=0.032202,effectivebrlenIgrBrlens{1}_95%HPD={0.0,0.129996},rateIgrBrlens{1}_mean=1.285325,rateIgrBrlens{1}_median=0.878104,rateIgrBrlens{1}_95%HPD={1.0E-6,3.861279},effectivebrlenIgrBrlens{2}_mean=0.03271,effectivebrlenIgrBrlens{2}_median=0.010783,effectivebrlenIgrBrlens{2}_95%HPD={0.0,0.137605},rateIgrBrlens{2}_mean=0.799081,rateIgrBrlens{2}_median=0.303588,rateIgrBrlens{2}_95%HPD={1.0E-6,3.119668},effectivebrlenIgrBrlens{3}_mean=0.028273,effectivebrlenIgrBrlens{3}_median=0.016897,effectivebrlenIgrBrlens{3}_95%HPD={0.0,0.094825},rateIgrBrlens{3}_mean=0.690285,rateIgrBrlens{3}_median=0.487725,rateIgrBrlens{3}_95%HPD={1.0E-6,2.036415}]:11.70664)[&prob=0.980319663,prob_stddev=0.00262514768,prob_range={0.977189142,0.983333519},prob(percent)="98",prob+-sd="98+-0",height_mean=0.487525435,height_median=0.476786005,height_95%HPD={0.29544219,0.69678659},age_mean=166.455272,age_median=164.254414,age_95%HPD={153.595628,184.835365},length_mean=0.147254145,length_median=0.1441441,length_95%HPD={0.03678872,0.2605216},effectivebrlenIgrBrlens{1}_mean=0.125608,effectivebrlenIgrBrlens{1}_median=0.112612,effectivebrlenIgrBrlens{1}_95%HPD={0.0,0.270674},rateIgrBrlens{1}_mean=0.895524,rateIgrBrlens{1}_median=0.799106,rateIgrBrlens{1}_95%HPD={1.0E-6,1.851016},effectivebrlenIgrBrlens{2}_mean=0.141562,effectivebrlenIgrBrlens{2}_median=0.123981,effectivebrlenIgrBrlens{2}_95%HPD={0.0,0.317353},rateIgrBrlens{2}_mean=1.09196,rateIgrBrlens{2}_median=0.873704,rateIgrBrlens{2}_95%HPD={1.0E-6,2.668377},effectivebrlenIgrBrlens{3}_mean=0.127043,effectivebrlenIgrBrlens{3}_median=0.11625,effectivebrlenIgrBrlens{3}_95%HPD={0.0,0.264665},rateIgrBrlens{3}_mean=0.880802,rateIgrBrlens{3}_median=0.823695,rateIgrBrlens{3}_95%HPD={0.078232,1.752093}]:51.14048,((Derasmosaurus_pietraroiae[&prob=1.0,prob_stddev=0.0,prob_range={1.0,1.0},prob(percent)="100",prob+-sd="100+-0",height_mean=0.31709299,height_median=0.309347776,height_95%HPD={0.190023164,0.45854431},age_mean=107.939654,age_median=108.480591,age_95%HPD={101.616174,112.999954},length_mean=0.200205252,length_median=0.195561,length_95%HPD={0.1094367,0.3021353},effectivebrlenIgrBrlens{1}_mean=0.160556,effectivebrlenIgrBrlens{1}_median=0.148963,effectivebrlenIgrBrlens{1}_95%HPD={0.02871,0.314421},rateIgrBrlens{1}_mean=0.821468,rateIgrBrlens{1}_median=0.767365,rateIgrBrlens{1}_95%HPD={0.160681,1.581952},effectivebrlenIgrBrlens{2}_mean=0.132396,effectivebrlenIgrBrlens{2}_median=0.109402,effectivebrlenIgrBrlens{2}_95%HPD={0.0,0.322442},rateIgrBrlens{2}_mean=0.660801,rateIgrBrlens{2}_median=0.562139,rateIgrBrlens{2}_95%HPD={1.0E-6,1.537575},effectivebrlenIgrBrlens{3}_mean=0.136301,effectivebrlenIgrBrlens{3}_median=0.125642,effectivebrlenIgrBrlens{3}_95%HPD={0.008593,0.280573},rateIgrBrlens{3}_mean=0.678685,rateIgrBrlens{3}_median=0.654531,rateIgrBrlens{3}_95%HPD={0.060128,1.269414}]:65.0307,(Pleurosaurus_ginsburgi[&prob=1.0,prob_stddev=0.0,prob_range={1.0,1.0},prob(percent)="100",prob+-sd="100+-0",height_mean=0.443641521,height_median=0.43318353,height_95%HPD={0.270031693,0.63998448},age_mean=151.049612,age_median=151.04806,age_95%HPD={150.03191,152.024407},length_mean=0.0358623732,length_median=0.03282702,length_95%HPD={0.00648729,0.07132896},effectivebrlenIgrBrlens{1}_mean=0.016048,effectivebrlenIgrBrlens{1}_median=0.008848,effectivebrlenIgrBrlens{1}_95%HPD={0.0,0.056033},rateIgrBrlens{1}_mean=0.452079,rateIgrBrlens{1}_median=0.267035,rateIgrBrlens{1}_95%HPD={1.0E-6,1.494956},effectivebrlenIgrBrlens{2}_mean=0.017971,effectivebrlenIgrBrlens{2}_median=0.006126,effectivebrlenIgrBrlens{2}_95%HPD={0.0,0.075404},rateIgrBrlens{2}_mean=0.510676,rateIgrBrlens{2}_median=0.18369,rateIgrBrlens{2}_95%HPD={1.0E-6,2.071174},effectivebrlenIgrBrlens{3}_mean=0.061391,effectivebrlenIgrBrlens{3}_median=0.052687,effectivebrlenIgrBrlens{3}_95%HPD={0.0,0.144455},rateIgrBrlens{3}_mean=2.022066,rateIgrBrlens{3}_median=1.503978,rateIgrBrlens{3}_95%HPD={1.0E-6,5.411336}]:11.51722,Pleurosaurus_goldfussi[&prob=1.0,prob_stddev=0.0,prob_range={1.0,1.0},prob(percent)="100",prob+-sd="100+-0",height_mean=0.44744883,height_median=0.43680523,height_95%HPD={0.26757112,0.640589411},age_mean=152.349881,age_median=152.280635,age_95%HPD={150.000097,154.693218},length_mean=0.0328032598,length_median=0.02963568,length_95%HPD={0.005173277,0.06789723},effectivebrlenIgrBrlens{1}_mean=0.018348,effectivebrlenIgrBrlens{1}_median=0.009958,effectivebrlenIgrBrlens{1}_95%HPD={0.0,0.064377},rateIgrBrlens{1}_mean=0.566235,rateIgrBrlens{1}_median=0.331078,rateIgrBrlens{1}_95%HPD={1.0E-6,1.87738},effectivebrlenIgrBrlens{2}_mean=0.01177,effectivebrlenIgrBrlens{2}_median=0.00343,effectivebrlenIgrBrlens{2}_95%HPD={0.0,0.051459},rateIgrBrlens{2}_mean=0.369956,rateIgrBrlens{2}_median=0.113273,rateIgrBrlens{2}_95%HPD={1.0E-6,1.551896},effectivebrlenIgrBrlens{3}_mean=0.085918,effectivebrlenIgrBrlens{3}_median=0.073047,effectivebrlenIgrBrlens{3}_95%HPD={0.006976,0.196417},rateIgrBrlens{3}_mean=3.485063,rateIgrBrlens{3}_median=2.374038,rateIgrBrlens{3}_95%HPD={0.129105,9.796217}]:10.28464)[&prob=0.900967767,prob_stddev=0.00317480149,prob_range={0.897190031,0.90493439},prob(percent)="90",prob+-sd="90+-0",height_mean=0.476627952,height_median=0.46637341,height_95%HPD={0.29285759,0.68102773},age_mean=163.558186,age_median=162.565275,age_95%HPD={153.843026,175.290602},length_mean=0.0481704429,length_median=0.04295079,length_95%HPD={0.003502025,0.1045199},effectivebrlenIgrBrlens{1}_mean=0.073436,effectivebrlenIgrBrlens{1}_median=0.06496,effectivebrlenIgrBrlens{1}_95%HPD={0.0,0.162719},rateIgrBrlens{1}_mean=2.080286,rateIgrBrlens{1}_median=1.442814,rateIgrBrlens{1}_95%HPD={1.0E-6,5.736985},effectivebrlenIgrBrlens{2}_mean=0.074419,effectivebrlenIgrBrlens{2}_median=0.056778,effectivebrlenIgrBrlens{2}_95%HPD={0.0,0.217765},rateIgrBrlens{2}_mean=1.650066,rateIgrBrlens{2}_median=1.144684,rateIgrBrlens{2}_95%HPD={1.0E-6,5.025188},effectivebrlenIgrBrlens{3}_mean=0.032621,effectivebrlenIgrBrlens{3}_median=0.021494,effectivebrlenIgrBrlens{3}_95%HPD={0.0,0.102895},rateIgrBrlens{3}_mean=0.673568,rateIgrBrlens{3}_median=0.50686,rateIgrBrlens{3}_95%HPD={1.0E-6,1.879751}]:10.94602)[&prob=0.715747603,prob_stddev=0.00212486322,prob_range={0.713492072,0.71841424},prob(percent)="72",prob+-sd="72+-0",height_mean=0.515388957,height_median=0.50458649,height_95%HPD={0.3172145,0.733851575},age_mean=174.067958,age_median=173.511294,age_95%HPD={159.20783,189.741997},length_mean=0.0485165848,length_median=0.04466082,length_95%HPD={0.003368656,0.100584},effectivebrlenIgrBrlens{1}_mean=0.033246,effectivebrlenIgrBrlens{1}_median=0.020749,effectivebrlenIgrBrlens{1}_95%HPD={0.0,0.108096},rateIgrBrlens{1}_mean=0.668171,rateIgrBrlens{1}_median=0.474798,rateIgrBrlens{1}_95%HPD={1.0E-6,1.963109},effectivebrlenIgrBrlens{2}_mean=0.083586,effectivebrlenIgrBrlens{2}_median=0.06656,effectivebrlenIgrBrlens{2}_95%HPD={0.0,0.234288},rateIgrBrlens{2}_mean=1.954888,rateIgrBrlens{2}_median=1.342668,rateIgrBrlens{2}_95%HPD={1.0E-6,5.861787},effectivebrlenIgrBrlens{3}_mean=0.040076,effectivebrlenIgrBrlens{3}_median=0.029805,effectivebrlenIgrBrlens{3}_95%HPD={0.0,0.115974},rateIgrBrlens{3}_mean=0.86973,rateIgrBrlens{3}_median=0.667567,rateIgrBrlens{3}_95%HPD={1.0E-6,2.383478}]:17.00076,Palaeopleurosaurus_posidoniae[&prob=1.0,prob_stddev=0.0,prob_range={1.0,1.0},prob(percent)="100",prob+-sd="100+-0",height_mean=0.523650056,height_median=0.511438323,height_95%HPD={0.317433389,0.75338088},age_mean=178.313379,age_median=178.018302,age_95%HPD={174.200071,182.969285},length_mean=0.0314626878,length_median=0.02770288,length_95%HPD={0.002343614,0.06899777},effectivebrlenIgrBrlens{1}_mean=0.016382,effectivebrlenIgrBrlens{1}_median=0.008147,effectivebrlenIgrBrlens{1}_95%HPD={0.0,0.060124},rateIgrBrlens{1}_mean=0.537397,rateIgrBrlens{1}_median=0.289744,rateIgrBrlens{1}_95%HPD={1.0E-6,1.857051},effectivebrlenIgrBrlens{2}_mean=0.032989,effectivebrlenIgrBrlens{2}_median=0.018993,effectivebrlenIgrBrlens{2}_95%HPD={0.0,0.11378},rateIgrBrlens{2}_mean=1.224708,rateIgrBrlens{2}_median=0.626475,rateIgrBrlens{2}_95%HPD={1.0E-6,4.378041},effectivebrlenIgrBrlens{3}_mean=0.041534,effectivebrlenIgrBrlens{3}_median=0.032487,effectivebrlenIgrBrlens{3}_95%HPD={0.0,0.112871},rateIgrBrlens{3}_mean=1.599008,rateIgrBrlens{3}_median=1.098236,rateIgrBrlens{3}_95%HPD={1.0E-6,4.661901}]:12.49375)[&prob=0.961878201,prob_stddev=0.00430320964,prob_range={0.956178265,0.965955934},prob(percent)="96",prob+-sd="96+-0",height_mean=0.559360035,height_median=0.547589873,height_95%HPD={0.345439213,0.79210485},age_mean=191.719203,age_median=190.512054,age_95%HPD={178.26013,207.527761},length_mean=0.0922666629,length_median=0.08862787,length_95%HPD={0.02112751,0.1698648},effectivebrlenIgrBrlens{1}_mean=0.122993,effectivebrlenIgrBrlens{1}_median=0.1122,effectivebrlenIgrBrlens{1}_95%HPD={0.0,0.252148},rateIgrBrlens{1}_mean=1.46253,rateIgrBrlens{1}_median=1.24963,rateIgrBrlens{1}_95%HPD={1.0E-6,3.159049},effectivebrlenIgrBrlens{2}_mean=0.082862,effectivebrlenIgrBrlens{2}_median=0.066698,effectivebrlenIgrBrlens{2}_95%HPD={0.0,0.218755},rateIgrBrlens{2}_mean=0.957682,rateIgrBrlens{2}_median=0.740338,rateIgrBrlens{2}_95%HPD={1.0E-6,2.57695},effectivebrlenIgrBrlens{3}_mean=0.150004,effectivebrlenIgrBrlens{3}_median=0.135635,effectivebrlenIgrBrlens{3}_95%HPD={0.016009,0.313995},rateIgrBrlens{3}_mean=1.830767,rateIgrBrlens{3}_median=1.48947,rateIgrBrlens{3}_95%HPD={0.21988,4.226136}]:24.88284)[&prob=0.293324519,prob_stddev=0.0047263944,prob_range={0.286896812,0.298263353},prob(percent)="29",prob+-sd="29+-0",height_mean=0.622369087,height_median=0.611740211,height_95%HPD={0.3896804,0.86710977},age_mean=216.716977,age_median=215.394892,age_95%HPD={191.489313,243.275552},length_mean=0.0480074297,length_median=0.04195834,length_95%HPD={0.002815338,0.1082453},effectivebrlenIgrBrlens{1}_mean=0.056109,effectivebrlenIgrBrlens{1}_median=0.042195,effectivebrlenIgrBrlens{1}_95%HPD={0.0,0.161316},rateIgrBrlens{1}_mean=1.315585,rateIgrBrlens{1}_median=0.931001,rateIgrBrlens{1}_95%HPD={1.0E-6,3.871996},effectivebrlenIgrBrlens{2}_mean=0.028537,effectivebrlenIgrBrlens{2}_median=0.012819,effectivebrlenIgrBrlens{2}_95%HPD={0.0,0.108344},rateIgrBrlens{2}_mean=0.638053,rateIgrBrlens{2}_median=0.290754,rateIgrBrlens{2}_95%HPD={1.0E-6,2.30717},effectivebrlenIgrBrlens{3}_mean=0.050201,effectivebrlenIgrBrlens{3}_median=0.035538,effectivebrlenIgrBrlens{3}_95%HPD={0.0,0.151518},rateIgrBrlens{3}_mean=1.085886,rateIgrBrlens{3}_median=0.822135,rateIgrBrlens{3}_95%HPD={1.0E-6,3.046593}]:8.891632,(((Sapheosaurus_thiollerei[&prob=1.0,prob_stddev=0.0,prob_range={1.0,1.0},prob(percent)="100",prob+-sd="100+-0",height_mean=0.45098793,height_median=0.440296452,height_95%HPD={0.26901815,0.644908128},age_mean=153.5519,age_median=153.553984,age_95%HPD={152.229326,154.981432},length_mean=0.0276787857,length_median=0.02286456,length_95%HPD={0.001687937,0.06586559},effectivebrlenIgrBrlens{1}_mean=0.01447,effectivebrlenIgrBrlens{1}_median=0.006146,effectivebrlenIgrBrlens{1}_95%HPD={0.0,0.056432},rateIgrBrlens{1}_mean=0.540224,rateIgrBrlens{1}_median=0.255714,rateIgrBrlens{1}_95%HPD={1.0E-6,1.939819},effectivebrlenIgrBrlens{2}_mean=0.021117,effectivebrlenIgrBrlens{2}_median=0.005459,effectivebrlenIgrBrlens{2}_95%HPD={0.0,0.093393},rateIgrBrlens{2}_mean=0.885468,rateIgrBrlens{2}_median=0.221806,rateIgrBrlens{2}_95%HPD={1.0E-6,3.763541},effectivebrlenIgrBrlens{3}_mean=0.021424,effectivebrlenIgrBrlens{3}_median=0.011059,effectivebrlenIgrBrlens{3}_95%HPD={0.0,0.077421},rateIgrBrlens{3}_mean=0.797224,rateIgrBrlens{3}_median=0.472037,rateIgrBrlens{3}_95%HPD={1.0E-6,2.626555}]:5.828582,Piocormus_laticeps[&prob=1.0,prob_stddev=0.0,prob_range={1.0,1.0},prob(percent)="100",prob+-sd="100+-0",height_mean=0.448121646,height_median=0.43752462,height_95%HPD={0.27180435,0.645416076},age_mean=152.5742,age_median=152.608864,age_95%HPD={150.280602,154.999101},length_mean=0.0311819045,length_median=0.02409115,length_95%HPD={0.001709576,0.07990066},effectivebrlenIgrBrlens{1}_mean=0.0169,effectivebrlenIgrBrlens{1}_median=0.007042,effectivebrlenIgrBrlens{1}_95%HPD={0.0,0.066565},rateIgrBrlens{1}_mean=0.557178,rateIgrBrlens{1}_median=0.272899,rateIgrBrlens{1}_95%HPD={1.0E-6,1.973036},effectivebrlenIgrBrlens{2}_mean=0.027553,effectivebrlenIgrBrlens{2}_median=0.006248,effectivebrlenIgrBrlens{2}_95%HPD={0.0,0.125037},rateIgrBrlens{2}_mean=0.937339,rateIgrBrlens{2}_median=0.239567,rateIgrBrlens{2}_95%HPD={1.0E-6,3.98351},effectivebrlenIgrBrlens{3}_mean=0.021191,effectivebrlenIgrBrlens{3}_median=0.010526,effectivebrlenIgrBrlens{3}_95%HPD={0.0,0.078139},rateIgrBrlens{3}_mean=0.689524,rateIgrBrlens{3}_median=0.419203,rateIgrBrlens{3}_95%HPD={1.0E-6,2.234869}]:6.773703)[&prob=0.374148621,prob_stddev=0.00321814018,prob_range={0.371029211,0.377273586},prob(percent)="37",prob+-sd="37+-0",height_mean=0.468900041,height_median=0.4582001,height_95%HPD={0.282417289,0.66858385},age_mean=160.422297,age_median=159.382566,age_95%HPD={153.790666,169.489371},length_mean=0.0295833298,length_median=0.02407302,length_95%HPD={0.00122826,0.07248885},effectivebrlenIgrBrlens{1}_mean=0.017218,effectivebrlenIgrBrlens{1}_median=0.007673,effectivebrlenIgrBrlens{1}_95%HPD={0.0,0.066271},rateIgrBrlens{1}_mean=0.59594,rateIgrBrlens{1}_median=0.307088,rateIgrBrlens{1}_95%HPD={1.0E-6,2.074817},effectivebrlenIgrBrlens{2}_mean=0.020902,effectivebrlenIgrBrlens{2}_median=0.005511,effectivebrlenIgrBrlens{2}_95%HPD={0.0,0.092339},rateIgrBrlens{2}_mean=0.813487,rateIgrBrlens{2}_median=0.214157,rateIgrBrlens{2}_95%HPD={1.0E-6,3.360373},effectivebrlenIgrBrlens{3}_mean=0.022665,effectivebrlenIgrBrlens{3}_median=0.01208,effectivebrlenIgrBrlens{3}_95%HPD={0.0,0.080937},rateIgrBrlens{3}_mean=0.790173,rateIgrBrlens{3}_median=0.487872,rateIgrBrlens{3}_95%HPD={1.0E-6,2.571796}]:8.463274,Oenosaurus_muehlheimensis[&prob=1.0,prob_stddev=0.0,prob_range={1.0,1.0},prob(percent)="100",prob+-sd="100+-0",height_mean=0.443651185,height_median=0.43317523,height_95%HPD={0.26595056,0.63587383},age_mean=151.053233,age_median=151.055047,age_95%HPD={150.104418,152.098754},length_mean=0.0387279728,length_median=0.03311365,length_95%HPD={0.004665123,0.08659268},effectivebrlenIgrBrlens{1}_mean=0.023157,effectivebrlenIgrBrlens{1}_median=0.012404,effectivebrlenIgrBrlens{1}_95%HPD={0.0,0.082565},rateIgrBrlens{1}_mean=0.601216,rateIgrBrlens{1}_median=0.364513,rateIgrBrlens{1}_95%HPD={1.0E-6,1.96457},effectivebrlenIgrBrlens{2}_mean=0.0582,effectivebrlenIgrBrlens{2}_median=0.045483,effectivebrlenIgrBrlens{2}_95%HPD={0.0,0.16178},rateIgrBrlens{2}_mean=1.840729,rateIgrBrlens{2}_median=1.223082,rateIgrBrlens{2}_95%HPD={1.0E-6,5.729942},effectivebrlenIgrBrlens{3}_mean=0.036948,effectivebrlenIgrBrlens{3}_median=0.022467,effectivebrlenIgrBrlens{3}_95%HPD={0.0,0.122864},rateIgrBrlens{3}_mean=0.959405,rateIgrBrlens{3}_median=0.660617,rateIgrBrlens{3}_95%HPD={1.0E-6,2.925669}]:16.79079)[&prob=0.904456617,prob_stddev=0.00370967242,prob_range={0.901234431,0.908301019},prob(percent)="90",prob+-sd="90+-0",height_mean=0.495213203,height_median=0.484620114,height_95%HPD={0.30596179,0.7083961},age_mean=169.305098,age_median=167.845841,age_95%HPD={156.589514,185.270224},length_mean=0.0845160028,length_median=0.07964863,length_95%HPD={0.01131423,0.1644442},effectivebrlenIgrBrlens{1}_mean=0.075762,effectivebrlenIgrBrlens{1}_median=0.06527,effectivebrlenIgrBrlens{1}_95%HPD={0.0,0.182447},rateIgrBrlens{1}_mean=0.955396,rateIgrBrlens{1}_median=0.805162,rateIgrBrlens{1}_95%HPD={1.0E-6,2.249948},effectivebrlenIgrBrlens{2}_mean=0.08605,effectivebrlenIgrBrlens{2}_median=0.069468,effectivebrlenIgrBrlens{2}_95%HPD={0.0,0.221522},rateIgrBrlens{2}_mean=1.151895,rateIgrBrlens{2}_median=0.869822,rateIgrBrlens{2}_95%HPD={1.0E-6,3.036099},effectivebrlenIgrBrlens{3}_mean=0.063844,effectivebrlenIgrBrlens{3}_median=0.054075,effectivebrlenIgrBrlens{3}_95%HPD={0.0,0.158222},rateIgrBrlens{3}_mean=0.775391,rateIgrBrlens{3}_median=0.683897,rateIgrBrlens{3}_95%HPD={1.0E-6,1.778778}]:26.9215,(Kallimodon_pulchellus[&prob=1.0,prob_stddev=0.0,prob_range={1.0,1.0},prob(percent)="100",prob+-sd="100+-0",height_mean=0.447393901,height_median=0.436807672,height_95%HPD={0.26994199,0.64263777},age_mean=152.333258,age_median=152.25314,age_95%HPD={150.000031,154.69454},length_mean=0.0310848971,length_median=0.02637981,length_95%HPD={0.002797911,0.07055224},effectivebrlenIgrBrlens{1}_mean=0.055404,effectivebrlenIgrBrlens{1}_median=0.042366,effectivebrlenIgrBrlens{1}_95%HPD={0.0,0.150802},rateIgrBrlens{1}_mean=2.315278,rateIgrBrlens{1}_median=1.507029,rateIgrBrlens{1}_95%HPD={1.0E-6,6.988711},effectivebrlenIgrBrlens{2}_mean=0.014454,effectivebrlenIgrBrlens{2}_median=0.003841,effectivebrlenIgrBrlens{2}_95%HPD={0.0,0.064037},rateIgrBrlens{2}_mean=0.488008,rateIgrBrlens{2}_median=0.139695,rateIgrBrlens{2}_95%HPD={1.0E-6,2.039024},effectivebrlenIgrBrlens{3}_mean=0.02512,effectivebrlenIgrBrlens{3}_median=0.013689,effectivebrlenIgrBrlens{3}_95%HPD={0.0,0.088396},rateIgrBrlens{3}_mean=0.803141,rateIgrBrlens{3}_median=0.518346,rateIgrBrlens{3}_95%HPD={1.0E-6,2.524612}]:9.161717,Leptosaurus_neptunius[&prob=1.0,prob_stddev=0.0,prob_range={1.0,1.0},prob(percent)="100",prob+-sd="100+-0",height_mean=0.44373963,height_median=0.433269468,height_95%HPD={0.266812897,0.63688556},age_mean=151.082985,age_median=151.099856,age_95%HPD={150.115865,152.099995},length_mean=0.0340503613,length_median=0.02975541,length_95%HPD={0.004461452,0.07341861},effectivebrlenIgrBrlens{1}_mean=0.023788,effectivebrlenIgrBrlens{1}_median=0.012775,effectivebrlenIgrBrlens{1}_95%HPD={0.0,0.084496},rateIgrBrlens{1}_mean=0.725021,rateIgrBrlens{1}_median=0.412403,rateIgrBrlens{1}_95%HPD={1.0E-6,2.443946},effectivebrlenIgrBrlens{2}_mean=0.018839,effectivebrlenIgrBrlens{2}_median=0.00563,effectivebrlenIgrBrlens{2}_95%HPD={0.0,0.081625},rateIgrBrlens{2}_mean=0.571051,rateIgrBrlens{2}_median=0.182133,rateIgrBrlens{2}_95%HPD={1.0E-6,2.358566},effectivebrlenIgrBrlens{3}_mean=0.020194,effectivebrlenIgrBrlens{3}_median=0.011765,effectivebrlenIgrBrlens{3}_95%HPD={0.0,0.068645},rateIgrBrlens{3}_mean=0.593474,rateIgrBrlens{3}_median=0.394818,rateIgrBrlens{3}_95%HPD={1.0E-6,1.827087}]:10.315)[&prob=0.974219731,prob_stddev=0.00139722971,prob_range={0.972622526,0.975900268},prob(percent)="97",prob+-sd="97+-0",height_mean=0.477349814,height_median=0.46672133,height_95%HPD={0.290975359,0.68263782},age_mean=162.874699,age_median=161.414857,age_95%HPD={152.703928,176.263464},length_mean=0.0966156222,length_median=0.09266742,length_95%HPD={0.01671817,0.1797889},effectivebrlenIgrBrlens{1}_mean=0.071789,effectivebrlenIgrBrlens{1}_median=0.060531,effectivebrlenIgrBrlens{1}_95%HPD={0.0,0.177113},rateIgrBrlens{1}_mean=0.76633,rateIgrBrlens{1}_median=0.656682,rateIgrBrlens{1}_95%HPD={1.0E-6,1.798481},effectivebrlenIgrBrlens{2}_mean=0.053776,effectivebrlenIgrBrlens{2}_median=0.038001,effectivebrlenIgrBrlens{2}_95%HPD={0.0,0.161099},rateIgrBrlens{2}_mean=0.565024,rateIgrBrlens{2}_median=0.410068,rateIgrBrlens{2}_95%HPD={1.0E-6,1.611538},effectivebrlenIgrBrlens{3}_mean=0.157295,effectivebrlenIgrBrlens{3}_median=0.143873,effectivebrlenIgrBrlens{3}_95%HPD={0.012877,0.324931},rateIgrBrlens{3}_mean=1.868665,rateIgrBrlens{3}_median=1.495731,rateIgrBrlens{3}_95%HPD={0.291371,4.397112}]:33.35249)[&prob=0.758338796,prob_stddev=0.00737716241,prob_range={0.753236075,0.76926923},prob(percent)="76",prob+-sd="76+-1",height_mean=0.568864615,height_median=0.55842222,height_95%HPD={0.360795511,0.80067327},age_mean=196.099122,age_median=194.767343,age_95%HPD={172.024006,222.424037},length_mean=0.0722286799,length_median=0.06728296,length_95%HPD={0.004403276,0.1472938},effectivebrlenIgrBrlens{1}_mean=0.048618,effectivebrlenIgrBrlens{1}_median=0.037094,effectivebrlenIgrBrlens{1}_95%HPD={0.0,0.136496},rateIgrBrlens{1}_mean=0.700378,rateIgrBrlens{1}_median=0.550996,rateIgrBrlens{1}_95%HPD={1.0E-6,1.841074},effectivebrlenIgrBrlens{2}_mean=0.083467,effectivebrlenIgrBrlens{2}_median=0.067568,effectivebrlenIgrBrlens{2}_95%HPD={0.0,0.219786},rateIgrBrlens{2}_mean=1.388638,rateIgrBrlens{2}_median=0.968698,rateIgrBrlens{2}_95%HPD={1.0E-6,3.941654},effectivebrlenIgrBrlens{3}_mean=0.051134,effectivebrlenIgrBrlens{3}_median=0.039265,effectivebrlenIgrBrlens{3}_95%HPD={0.0,0.142102},rateIgrBrlens{3}_mean=0.715567,rateIgrBrlens{3}_median=0.601693,rateIgrBrlens{3}_95%HPD={1.0E-6,1.753767}]:29.51918)[&prob=0.446139487,prob_stddev=0.00768493291,prob_range={0.43469517,0.450739436},prob(percent)="45",prob+-sd="45+-1",height_mean=0.679853557,height_median=0.66753791,height_95%HPD={0.43616936,0.94846581},age_mean=225.007084,age_median=224.286523,age_95%HPD={202.579268,249.05522},length_mean=0.0437648093,length_median=0.0374759,length_95%HPD={0.002278315,0.1015348},effectivebrlenIgrBrlens{1}_mean=0.040746,effectivebrlenIgrBrlens{1}_median=0.025059,effectivebrlenIgrBrlens{1}_95%HPD={0.0,0.135554},rateIgrBrlens{1}_mean=0.975244,rateIgrBrlens{1}_median=0.631224,rateIgrBrlens{1}_95%HPD={1.0E-6,3.053537},effectivebrlenIgrBrlens{2}_mean=0.03773,effectivebrlenIgrBrlens{2}_median=0.017954,effectivebrlenIgrBrlens{2}_95%HPD={0.0,0.139967},rateIgrBrlens{2}_mean=0.936341,rateIgrBrlens{2}_median=0.44892,rateIgrBrlens{2}_95%HPD={1.0E-6,3.359786},effectivebrlenIgrBrlens{3}_mean=0.030773,effectivebrlenIgrBrlens{3}_median=0.019189,effectivebrlenIgrBrlens{3}_95%HPD={0.0,0.100919},rateIgrBrlens{3}_mean=0.710533,rateIgrBrlens{3}_median=0.513223,rateIgrBrlens{3}_95%HPD={1.0E-6,2.053348}]:16.25059,((((Sphenodon_punctatus[&prob=1.0,prob_stddev=0.0,prob_range={1.0,1.0},prob(percent)="100",prob+-sd="100+-0",height_mean=0.0,height_median=0.0,height_95%HPD={0.0,0.0},age_mean=0.0,age_median=0.0,age_95%HPD={0.0,0.0},length_mean=0.323338509,length_median=0.3098513,length_95%HPD={0.1689602,0.5062768},effectivebrlenIgrBrlens{1}_mean=0.24074,effectivebrlenIgrBrlens{1}_median=0.224049,effectivebrlenIgrBrlens{1}_95%HPD={0.040311,0.472713},rateIgrBrlens{1}_mean=0.744262,rateIgrBrlens{1}_median=0.723542,rateIgrBrlens{1}_95%HPD={0.179518,1.313269},effectivebrlenIgrBrlens{2}_mean=0.17707,effectivebrlenIgrBrlens{2}_median=0.152306,effectivebrlenIgrBrlens{2}_95%HPD={0.006609,0.401506},rateIgrBrlens{2}_mean=0.549097,rateIgrBrlens{2}_median=0.490274,rateIgrBrlens{2}_95%HPD={0.038981,1.1794},effectivebrlenIgrBrlens{3}_mean=0.271001,effectivebrlenIgrBrlens{3}_median=0.254881,effectivebrlenIgrBrlens{3}_95%HPD={0.055162,0.514687},rateIgrBrlens{3}_mean=0.837974,rateIgrBrlens{3}_median=0.827683,rateIgrBrlens{3}_95%HPD={0.242275,1.418523}]:105.1803,Kawasphenodon[&prob=1.0,prob_stddev=0.0,prob_range={1.0,1.0},prob(percent)="100",prob+-sd="100+-0",height_mean=0.22816393,height_median=0.22275885,height_95%HPD={0.13626481,0.33056784},age_mean=77.6941083,age_median=78.1228293,age_95%HPD={70.993866,83.5999914},length_mean=0.0984521757,length_median=0.07973782,length_95%HPD={0.002426087,0.2446614},effectivebrlenIgrBrlens{1}_mean=0.092195,effectivebrlenIgrBrlens{1}_median=0.063014,effectivebrlenIgrBrlens{1}_95%HPD={0.0,0.284075},rateIgrBrlens{1}_mean=0.939062,rateIgrBrlens{1}_median=0.764069,rateIgrBrlens{1}_95%HPD={1.0E-6,2.394516},effectivebrlenIgrBrlens{2}_mean=0.132812,effectivebrlenIgrBrlens{2}_median=0.106332,effectivebrlenIgrBrlens{2}_95%HPD={0.0,0.344721},rateIgrBrlens{2}_mean=1.862085,rateIgrBrlens{2}_median=1.237763,rateIgrBrlens{2}_95%HPD={1.0E-6,5.327656},effectivebrlenIgrBrlens{3}_mean=0.093912,effectivebrlenIgrBrlens{3}_median=0.066738,effectivebrlenIgrBrlens{3}_95%HPD={0.0,0.279441},rateIgrBrlens{3}_mean=0.95595,rateIgrBrlens{3}_median=0.826249,rateIgrBrlens{3}_95%HPD={1.0E-6,2.29294}]:27.05749)[&prob=0.968892012,prob_stddev=0.00670323454,prob_range={0.95983378,0.97435584},prob(percent)="97",prob+-sd="97+-1",height_mean=0.319290844,height_median=0.3071025,height_95%HPD={0.1689645,0.4944432},age_mean=110.044912,age_median=105.180322,age_95%HPD={75.2504732,157.317309},length_mean=0.222164848,length_median=0.2228415,length_95%HPD={0.04326569,0.3847585},effectivebrlenIgrBrlens{1}_mean=0.164858,effectivebrlenIgrBrlens{1}_median=0.149798,effectivebrlenIgrBrlens{1}_95%HPD={0.0,0.353987},rateIgrBrlens{1}_mean=0.742564,rateIgrBrlens{1}_median=0.701394,rateIgrBrlens{1}_95%HPD={0.072019,1.476648},effectivebrlenIgrBrlens{2}_mean=0.135301,effectivebrlenIgrBrlens{2}_median=0.109713,effectivebrlenIgrBrlens{2}_95%HPD={0.0,0.342861},rateIgrBrlens{2}_mean=0.69696,rateIgrBrlens{2}_median=0.493347,rateIgrBrlens{2}_95%HPD={1.0E-6,1.949239},effectivebrlenIgrBrlens{3}_mean=0.185152,effectivebrlenIgrBrlens{3}_median=0.172033,effectivebrlenIgrBrlens{3}_95%HPD={0.0,0.379199},rateIgrBrlens{3}_mean=0.836286,rateIgrBrlens{3}_median=0.809972,rateIgrBrlens{3}_95%HPD={0.097773,1.562291}]:86.93798,Cynosphenodon_huizachalensis[&prob=1.0,prob_stddev=0.0,prob_range={1.0,1.0},prob(percent)="100",prob+-sd="100+-0",height_mean=0.546700071,height_median=0.53371298,height_95%HPD={0.33096497,0.78760946},age_mean=186.135032,age_median=185.852749,age_95%HPD={182.699975,190.146602},length_mean=0.0273268693,length_median=0.01780728,length_95%HPD={7.373009E-4,0.08897078},effectivebrlenIgrBrlens{1}_mean=0.023581,effectivebrlenIgrBrlens{1}_median=0.006813,effectivebrlenIgrBrlens{1}_95%HPD={0.0,0.104323},rateIgrBrlens{1}_mean=0.883595,rateIgrBrlens{1}_median=0.35948,rateIgrBrlens{1}_95%HPD={1.0E-6,3.352491},effectivebrlenIgrBrlens{2}_mean=0.032889,effectivebrlenIgrBrlens{2}_median=0.002352,effectivebrlenIgrBrlens{2}_95%HPD={0.0,0.202271},rateIgrBrlens{2}_mean=0.930885,rateIgrBrlens{2}_median=0.135516,rateIgrBrlens{2}_95%HPD={1.0E-6,4.115272},effectivebrlenIgrBrlens{3}_mean=0.026376,effectivebrlenIgrBrlens{3}_median=0.009576,effectivebrlenIgrBrlens{3}_95%HPD={0.0,0.111181},rateIgrBrlens{3}_mean=1.002199,rateIgrBrlens{3}_median=0.51151,rateIgrBrlens{3}_95%HPD={1.0E-6,3.551551}]:6.265556)[&prob=0.860798769,prob_stddev=0.0149007289,prob_range={0.839190676,0.872101421},prob(percent)="86",prob+-sd="86+-1",height_mean=0.550248368,height_median=0.540551,height_95%HPD={0.3435006,0.7725075},age_mean=193.109217,age_median=192.118305,age_95%HPD={184.222149,204.145719},length_mean=0.0555281709,length_median=0.05091913,length_95%HPD={0.004720033,0.1145185},effectivebrlenIgrBrlens{1}_mean=0.039962,effectivebrlenIgrBrlens{1}_median=0.026355,effectivebrlenIgrBrlens{1}_95%HPD={0.0,0.126098},rateIgrBrlens{1}_mean=0.722003,rateIgrBrlens{1}_median=0.517887,rateIgrBrlens{1}_95%HPD={1.0E-6,2.091821},effectivebrlenIgrBrlens{2}_mean=0.195532,effectivebrlenIgrBrlens{2}_median=0.175119,effectivebrlenIgrBrlens{2}_95%HPD={0.023989,0.413486},rateIgrBrlens{2}_mean=5.183648,rateIgrBrlens{2}_median=3.48646,rateIgrBrlens{2}_95%HPD={2.0E-6,14.678265},effectivebrlenIgrBrlens{3}_mean=0.046225,effectivebrlenIgrBrlens{3}_median=0.033286,effectivebrlenIgrBrlens{3}_95%HPD={0.0,0.136624},rateIgrBrlens{3}_mean=0.836169,rateIgrBrlens{3}_median=0.663061,rateIgrBrlens{3}_95%HPD={1.0E-6,2.244554}]:14.62738,((Priosphenodon_avelasi[&prob=1.0,prob_stddev=0.0,prob_range={1.0,1.0},prob(percent)="100",prob+-sd="100+-0",height_mean=0.281281107,height_median=0.27461359,height_95%HPD={0.16968328,0.40704676},age_mean=95.7584982,age_median=96.0522989,age_95%HPD={90.5563269,100.499824},length_mean=0.113409385,length_median=0.1046003,length_95%HPD={0.03471798,0.218429},effectivebrlenIgrBrlens{1}_mean=0.090214,effectivebrlenIgrBrlens{1}_median=0.075953,effectivebrlenIgrBrlens{1}_95%HPD={0.0,0.219024},rateIgrBrlens{1}_mean=0.807226,rateIgrBrlens{1}_median=0.715822,rateIgrBrlens{1}_95%HPD={1.0E-6,1.782878},effectivebrlenIgrBrlens{2}_mean=0.058617,effectivebrlenIgrBrlens{2}_median=0.047241,effectivebrlenIgrBrlens{2}_95%HPD={0.0,0.152338},rateIgrBrlens{2}_mean=0.543666,rateIgrBrlens{2}_median=0.43535,rateIgrBrlens{2}_95%HPD={1.0E-6,1.392938},effectivebrlenIgrBrlens{3}_mean=0.109901,effectivebrlenIgrBrlens{3}_median=0.09324,effectivebrlenIgrBrlens{3}_95%HPD={0.0,0.261671},rateIgrBrlens{3}_mean=0.97609,rateIgrBrlens{3}_median=0.878756,rateIgrBrlens{3}_95%HPD={1.0E-6,2.098176}]:35.63989,Toxolophosaurus_cloudi[&prob=1.0,prob_stddev=0.0,prob_range={1.0,1.0},prob(percent)="100",prob+-sd="100+-0",height_mean=0.34542141,height_median=0.33706768,height_95%HPD={0.20752239,0.49939412},age_mean=117.604544,age_median=117.666979,age_95%HPD={110.746645,124.968948},length_mean=0.0530009403,length_median=0.0419471,length_95%HPD={0.00172046,0.1350145},effectivebrlenIgrBrlens{1}_mean=0.049604,effectivebrlenIgrBrlens{1}_median=0.027849,effectivebrlenIgrBrlens{1}_95%HPD={0.0,0.173063},rateIgrBrlens{1}_mean=0.948106,rateIgrBrlens{1}_median=0.626571,rateIgrBrlens{1}_95%HPD={1.0E-6,2.896942},effectivebrlenIgrBrlens{2}_mean=0.028708,effectivebrlenIgrBrlens{2}_median=0.015419,effectivebrlenIgrBrlens{2}_95%HPD={0.0,0.10217},rateIgrBrlens{2}_mean=0.663305,rateIgrBrlens{2}_median=0.324854,rateIgrBrlens{2}_95%HPD={1.0E-6,2.332487},effectivebrlenIgrBrlens{3}_mean=0.050293,effectivebrlenIgrBrlens{3}_median=0.030487,effectivebrlenIgrBrlens{3}_95%HPD={0.0,0.167375},rateIgrBrlens{3}_mean=0.959115,rateIgrBrlens{3}_median=0.707226,rateIgrBrlens{3}_95%HPD={1.0E-6,2.757392}]:14.02521)[&prob=0.859821002,prob_stddev=0.0110695716,prob_range={0.843579516,0.867301474},prob(percent)="86",prob+-sd="86+-1",height_mean=0.385671176,height_median=0.37763314,height_95%HPD={0.23318248,0.55285135},age_mean=133.736753,age_median=131.69219,age_95%HPD={114.170926,156.927821},length_mean=0.101874825,length_median=0.09728892,length_95%HPD={0.008447638,0.1966446},effectivebrlenIgrBrlens{1}_mean=0.079975,effectivebrlenIgrBrlens{1}_median=0.065576,effectivebrlenIgrBrlens{1}_95%HPD={0.0,0.206325},rateIgrBrlens{1}_mean=0.789682,rateIgrBrlens{1}_median=0.681638,rateIgrBrlens{1}_95%HPD={1.0E-6,1.839048},effectivebrlenIgrBrlens{2}_mean=0.04939,effectivebrlenIgrBrlens{2}_median=0.035315,effectivebrlenIgrBrlens{2}_95%HPD={0.0,0.146838},rateIgrBrlens{2}_mean=0.495198,rateIgrBrlens{2}_median=0.363385,rateIgrBrlens{2}_95%HPD={1.0E-6,1.39598},effectivebrlenIgrBrlens{3}_mean=0.098254,effectivebrlenIgrBrlens{3}_median=0.082157,effectivebrlenIgrBrlens{3}_95%HPD={0.0,0.245618},rateIgrBrlens{3}_mean=0.970169,rateIgrBrlens{3}_median=0.857549,rateIgrBrlens{3}_95%HPD={1.0E-6,2.171746}]:35.4345,Eilenodon_robustus[&prob=1.0,prob_stddev=0.0,prob_range={1.0,1.0},prob(percent)="100",prob+-sd="100+-0",height_mean=0.454899417,height_median=0.44422424,height_95%HPD={0.27691541,0.6563043},age_mean=154.883487,age_median=154.877277,age_95%HPD={153.015401,156.61963},length_mean=0.0417618089,length_median=0.03207245,length_95%HPD={0.001271813,0.1104723},effectivebrlenIgrBrlens{1}_mean=0.039233,effectivebrlenIgrBrlens{1}_median=0.019283,effectivebrlenIgrBrlens{1}_95%HPD={0.0,0.145168},rateIgrBrlens{1}_mean=0.961359,rateIgrBrlens{1}_median=0.566548,rateIgrBrlens{1}_95%HPD={1.0E-6,3.173791},effectivebrlenIgrBrlens{2}_mean=0.024306,effectivebrlenIgrBrlens{2}_median=0.008148,effectivebrlenIgrBrlens{2}_95%HPD={0.0,0.101337},rateIgrBrlens{2}_mean=0.636439,rateIgrBrlens{2}_median=0.234086,rateIgrBrlens{2}_95%HPD={1.0E-6,2.443807},effectivebrlenIgrBrlens{3}_mean=0.039806,effectivebrlenIgrBrlens{3}_median=0.021636,effectivebrlenIgrBrlens{3}_95%HPD={0.0,0.141198},rateIgrBrlens{3}_mean=0.969598,rateIgrBrlens{3}_median=0.651216,rateIgrBrlens{3}_95%HPD={1.0E-6,2.98725}]:12.24941)[&prob=0.870806991,prob_stddev=0.0117265601,prob_range={0.853768291,0.880023555},prob(percent)="87",prob+-sd="87+-1",height_mean=0.485326358,height_median=0.47610951,height_95%HPD={0.30239162,0.690066807},age_mean=169.861274,age_median=167.126686,age_95%HPD={154.631577,192.353108},length_mean=0.119343438,length_median=0.1185737,length_95%HPD={0.02720374,0.2068124},effectivebrlenIgrBrlens{1}_mean=0.093931,effectivebrlenIgrBrlens{1}_median=0.081459,effectivebrlenIgrBrlens{1}_95%HPD={0.0,0.22164},rateIgrBrlens{1}_mean=0.786968,rateIgrBrlens{1}_median=0.705716,rateIgrBrlens{1}_95%HPD={1.0E-6,1.719466},effectivebrlenIgrBrlens{2}_mean=0.075503,effectivebrlenIgrBrlens{2}_median=0.062766,effectivebrlenIgrBrlens{2}_95%HPD={0.0,0.189276},rateIgrBrlens{2}_mean=0.658311,rateIgrBrlens{2}_median=0.539576,rateIgrBrlens{2}_95%HPD={1.0E-6,1.610861},effectivebrlenIgrBrlens{3}_mean=0.115322,effectivebrlenIgrBrlens{3}_median=0.102079,effectivebrlenIgrBrlens{3}_95%HPD={0.0,0.261872},rateIgrBrlens{3}_mean=0.97038,rateIgrBrlens{3}_median=0.882536,rateIgrBrlens{3}_95%HPD={1.0E-6,2.053596}]:39.619)[&prob=0.528521905,prob_stddev=0.012587072,prob_range={0.514216509,0.544538394},prob(percent)="53",prob+-sd="53+-1",height_mean=0.602658661,height_median=0.59039347,height_95%HPD={0.36912252,0.8536856},age_mean=206.850537,age_median=206.745687,age_95%HPD={191.990201,221.735749},length_mean=0.0377706069,length_median=0.03383833,length_95%HPD={0.002198409,0.08166196},effectivebrlenIgrBrlens{1}_mean=0.032274,effectivebrlenIgrBrlens{1}_median=0.018242,effectivebrlenIgrBrlens{1}_95%HPD={0.0,0.111564},rateIgrBrlens{1}_mean=0.884382,rateIgrBrlens{1}_median=0.530213,rateIgrBrlens{1}_95%HPD={1.0E-6,2.895442},effectivebrlenIgrBrlens{2}_mean=0.026935,effectivebrlenIgrBrlens{2}_median=0.010484,effectivebrlenIgrBrlens{2}_95%HPD={0.0,0.106933},rateIgrBrlens{2}_mean=0.771458,rateIgrBrlens{2}_median=0.302239,rateIgrBrlens{2}_95%HPD={1.0E-6,2.95506},effectivebrlenIgrBrlens{3}_mean=0.032204,effectivebrlenIgrBrlens{3}_median=0.019718,effectivebrlenIgrBrlens{3}_95%HPD={0.0,0.106572},rateIgrBrlens{3}_mean=0.864814,rateIgrBrlens{3}_median=0.588535,rateIgrBrlens{3}_95%HPD={1.0E-6,2.634083}]:13.82312,Sphenotitan_leyesi[&prob=1.0,prob_stddev=0.0,prob_range={1.0,1.0},prob(percent)="100",prob+-sd="100+-0",height_mean=0.624499643,height_median=0.61000728,height_95%HPD={0.379338511,0.89755486},age_mean=212.707031,age_median=211.571614,age_95%HPD={208.500015,220.738657},length_mean=0.0176943069,length_median=0.01457514,length_95%HPD={0.001099751,0.04235776},effectivebrlenIgrBrlens{1}_mean=0.014304,effectivebrlenIgrBrlens{1}_median=0.003892,effectivebrlenIgrBrlens{1}_95%HPD={0.0,0.062316},rateIgrBrlens{1}_mean=0.848321,rateIgrBrlens{1}_median=0.261249,rateIgrBrlens{1}_95%HPD={1.0E-6,3.445709},effectivebrlenIgrBrlens{2}_mean=0.032321,effectivebrlenIgrBrlens{2}_median=0.011458,effectivebrlenIgrBrlens{2}_95%HPD={0.0,0.128841},rateIgrBrlens{2}_mean=2.334336,rateIgrBrlens{2}_median=0.690899,rateIgrBrlens{2}_95%HPD={1.0E-6,9.654817},effectivebrlenIgrBrlens{3}_mean=0.017168,effectivebrlenIgrBrlens{3}_median=0.006054,effectivebrlenIgrBrlens{3}_95%HPD={0.0,0.070316},rateIgrBrlens{3}_mean=1.010397,rateIgrBrlens{3}_median=0.411957,rateIgrBrlens{3}_95%HPD={1.0E-6,3.83346}]:8.997194)[&prob=0.803921623,prob_stddev=0.0178314434,prob_range={0.781569094,0.824668615},prob(percent)="80",prob+-sd="80+-2",height_mean=0.637169331,height_median=0.62439292,height_95%HPD={0.39427503,0.89962907},age_mean=221.74232,age_median=220.568808,age_95%HPD={210.206392,235.302214},length_mean=0.0450335369,length_median=0.04056244,length_95%HPD={0.004889369,0.09424732},effectivebrlenIgrBrlens{1}_mean=0.144183,effectivebrlenIgrBrlens{1}_median=0.127863,effectivebrlenIgrBrlens{1}_95%HPD={0.0,0.309354},rateIgrBrlens{1}_mean=4.246342,rateIgrBrlens{1}_median=3.0376,rateIgrBrlens{1}_95%HPD={1.0E-6,11.444169},effectivebrlenIgrBrlens{2}_mean=0.168257,effectivebrlenIgrBrlens{2}_median=0.152216,effectivebrlenIgrBrlens{2}_95%HPD={0.0,0.373121},rateIgrBrlens{2}_mean=4.769864,rateIgrBrlens{2}_median=3.533243,rateIgrBrlens{2}_95%HPD={1.0E-6,12.870268},effectivebrlenIgrBrlens{3}_mean=0.038311,effectivebrlenIgrBrlens{3}_median=0.025934,effectivebrlenIgrBrlens{3}_95%HPD={0.0,0.118516},rateIgrBrlens{3}_mean=0.854544,rateIgrBrlens{3}_median=0.641397,rateIgrBrlens{3}_95%HPD={1.0E-6,2.431901}]:19.9683)[&prob=0.922792525,prob_stddev=0.00430876571,prob_range={0.916889812,0.927045255},prob(percent)="92",prob+-sd="92+-0",height_mean=0.702810475,height_median=0.68983528,height_95%HPD={0.448823668,0.98200607},age_mean=241.89134,age_median=240.537111,age_95%HPD={220.966177,265.842193},length_mean=0.0459813156,length_median=0.04103008,length_95%HPD={0.004125363,0.09830564},effectivebrlenIgrBrlens{1}_mean=0.153116,effectivebrlenIgrBrlens{1}_median=0.13718,effectivebrlenIgrBrlens{1}_95%HPD={0.020328,0.323208},rateIgrBrlens{1}_mean=4.744705,rateIgrBrlens{1}_median=3.273723,rateIgrBrlens{1}_95%HPD={0.319605,13.236406},effectivebrlenIgrBrlens{2}_mean=0.057651,effectivebrlenIgrBrlens{2}_median=0.034844,effectivebrlenIgrBrlens{2}_95%HPD={0.0,0.191584},rateIgrBrlens{2}_mean=1.405521,rateIgrBrlens{2}_median=0.777057,rateIgrBrlens{2}_95%HPD={1.0E-6,4.826278},effectivebrlenIgrBrlens{3}_mean=0.040643,effectivebrlenIgrBrlens{3}_median=0.029013,effectivebrlenIgrBrlens{3}_95%HPD={0.0,0.121337},rateIgrBrlens{3}_mean=0.913271,rateIgrBrlens{3}_median=0.69355,rateIgrBrlens{3}_95%HPD={1.0E-6,2.565496}]:10.97509)[&prob=0.463569849,prob_stddev=0.0128155514,prob_range={0.452083866,0.480416884},prob(percent)="46",prob+-sd="46+-1",height_mean=0.745790727,height_median=0.73212736,height_95%HPD={0.479697888,1.04508919},age_mean=253.036476,age_median=251.5122,age_95%HPD={230.062729,279.494169},length_mean=0.0344130611,length_median=0.0290294,length_95%HPD={0.002060201,0.08030831},effectivebrlenIgrBrlens{1}_mean=0.06491,effectivebrlenIgrBrlens{1}_median=0.048012,effectivebrlenIgrBrlens{1}_95%HPD={0.0,0.189271},rateIgrBrlens{1}_mean=2.426097,rateIgrBrlens{1}_median=1.412705,rateIgrBrlens{1}_95%HPD={1.0E-6,8.026759},effectivebrlenIgrBrlens{2}_mean=0.079861,effectivebrlenIgrBrlens{2}_median=0.054605,effectivebrlenIgrBrlens{2}_95%HPD={0.0,0.2501},rateIgrBrlens{2}_mean=2.900377,rateIgrBrlens{2}_median=1.668909,rateIgrBrlens{2}_95%HPD={1.0E-6,9.816577},effectivebrlenIgrBrlens{3}_mean=0.030924,effectivebrlenIgrBrlens{3}_median=0.01817,effectivebrlenIgrBrlens{3}_95%HPD={0.0,0.105305},rateIgrBrlens{3}_mean=0.921261,rateIgrBrlens{3}_median=0.614304,rateIgrBrlens{3}_95%HPD={1.0E-6,2.880101}]:9.019707)[&prob=0.789760669,prob_stddev=0.0168742249,prob_range={0.770602549,0.805746603},prob(percent)="79",prob+-sd="79+-2",height_mean=0.763523778,height_median=0.749117,height_95%HPD={0.486827108,1.06894256},age_mean=262.043129,age_median=260.531906,age_95%HPD={236.541499,290.280303},length_mean=0.0671259694,length_median=0.05667368,length_95%HPD={0.003829316,0.1562915},effectivebrlenIgrBrlens{1}_mean=0.080235,effectivebrlenIgrBrlens{1}_median=0.064284,effectivebrlenIgrBrlens{1}_95%HPD={0.0,0.215111},rateIgrBrlens{1}_mean=1.327701,rateIgrBrlens{1}_median=1.016606,rateIgrBrlens{1}_95%HPD={1.0E-6,3.595026},effectivebrlenIgrBrlens{2}_mean=0.414348,effectivebrlenIgrBrlens{2}_median=0.367573,effectivebrlenIgrBrlens{2}_95%HPD={0.064042,0.883743},rateIgrBrlens{2}_mean=8.906979,rateIgrBrlens{2}_median=6.312357,rateIgrBrlens{2}_95%HPD={0.445855,24.371438},effectivebrlenIgrBrlens{3}_mean=0.059815,effectivebrlenIgrBrlens{3}_median=0.043646,effectivebrlenIgrBrlens{3}_95%HPD={0.0,0.17475},rateIgrBrlens{3}_mean=0.912256,rateIgrBrlens{3}_median=0.746198,rateIgrBrlens{3}_95%HPD={1.0E-6,2.350965}]:14.97601)[&prob=0.802899412,prob_stddev=0.00784932562,prob_range={0.793835624,0.809802113},prob(percent)="80",prob+-sd="80+-1",height_mean=0.809640772,height_median=0.795049218,height_95%HPD={0.51736034,1.12640804},age_mean=277.25657,age_median=275.507912,age_95%HPD={246.002823,311.93218},length_mean=0.0685926406,length_median=0.06132094,length_95%HPD={0.005732779,0.1478399},effectivebrlenIgrBrlens{1}_mean=0.078157,effectivebrlenIgrBrlens{1}_median=0.064258,effectivebrlenIgrBrlens{1}_95%HPD={0.0,0.201132},rateIgrBrlens{1}_mean=1.278984,rateIgrBrlens{1}_median=0.992557,rateIgrBrlens{1}_95%HPD={1.0E-6,3.289509},effectivebrlenIgrBrlens{2}_mean=0.323002,effectivebrlenIgrBrlens{2}_median=0.264833,effectivebrlenIgrBrlens{2}_95%HPD={0.0,0.76513},rateIgrBrlens{2}_mean=6.15061,rateIgrBrlens{2}_median=4.475008,rateIgrBrlens{2}_95%HPD={1.0E-6,16.314707},effectivebrlenIgrBrlens{3}_mean=0.061484,effectivebrlenIgrBrlens{3}_median=0.047111,effectivebrlenIgrBrlens{3}_95%HPD={0.0,0.17089},rateIgrBrlens{3}_mean=0.914916,rateIgrBrlens{3}_median=0.766005,rateIgrBrlens{3}_95%HPD={1.0E-6,2.300121}]:33.78362)[&prob=1.0,prob_stddev=0.0,prob_range={1.0,1.0},prob(percent)="100",prob+-sd="100+-0",height_mean=0.907888246,height_median=0.89146043,height_95%HPD={0.58540673,1.26176327},age_mean=311.077001,age_median=309.291535,age_95%HPD={279.10919,345.95957},length_mean=0.0357874327,length_median=0.02903751,length_95%HPD={0.001426057,0.08838295},effectivebrlenIgrBrlens{1}_mean=0.030431,effectivebrlenIgrBrlens{1}_median=0.015644,effectivebrlenIgrBrlens{1}_95%HPD={0.0,0.110803},rateIgrBrlens{1}_mean=0.894602,rateIgrBrlens{1}_median=0.50608,rateIgrBrlens{1}_95%HPD={1.0E-6,3.009007},effectivebrlenIgrBrlens{2}_mean=0.024261,effectivebrlenIgrBrlens{2}_median=0.007633,effectivebrlenIgrBrlens{2}_95%HPD={0.0,0.103053},rateIgrBrlens{2}_mean=0.755816,rateIgrBrlens{2}_median=0.243273,rateIgrBrlens{2}_95%HPD={1.0E-6,3.034689},effectivebrlenIgrBrlens{3}_mean=0.048362,effectivebrlenIgrBrlens{3}_median=0.027794,effectivebrlenIgrBrlens{3}_95%HPD={0.0,0.167588},rateIgrBrlens{3}_mean=1.460808,rateIgrBrlens{3}_median=0.877096,rateIgrBrlens{3}_95%HPD={1.0E-6,4.824306}]:12.23507)[&prob=1.0,prob_stddev=0.0,prob_range={1.0,1.0},prob(percent)="100",prob+-sd="100+-0",height_mean=0.943675679,height_median=0.92696293,height_95%HPD={0.612423754,1.31233763},age_mean=323.455039,age_median=321.52661,age_95%HPD={287.96172,362.250877},length_mean=0.0,length_median=0.0,length_95%HPD={0.0,0.0},effectivebrlenIgrBrlens{1}_mean=1.0,effectivebrlenIgrBrlens{1}_median=1.0,effectivebrlenIgrBrlens{1}_95%HPD={1.0,1.0},rateIgrBrlens{1}_mean=1.0,rateIgrBrlens{1}_median=1.0,rateIgrBrlens{1}_95%HPD={1.0,1.0},effectivebrlenIgrBrlens{2}_mean=1.0,effectivebrlenIgrBrlens{2}_median=1.0,effectivebrlenIgrBrlens{2}_95%HPD={1.0,1.0},rateIgrBrlens{2}_mean=1.0,rateIgrBrlens{2}_median=1.0,rateIgrBrlens{2}_95%HPD={1.0,1.0},effectivebrlenIgrBrlens{3}_mean=1.0,effectivebrlenIgrBrlens{3}_median=1.0,effectivebrlenIgrBrlens{3}_95%HPD={1.0,1.0},rateIgrBrlens{3}_mean=1.0,rateIgrBrlens{3}_median=1.0,rateIgrBrlens{3}_95%HPD={1.0,1.0}];
end;

begin figtree;
	set appearance.backgroundColorAttribute="Default";
	set appearance.backgroundColour=#ffffff;
	set appearance.branchColorAttribute="User selection";
	set appearance.branchColorGradient=false;
	set appearance.branchLineWidth=1.0;
	set appearance.branchMinLineWidth=0.0;
	set appearance.branchWidthAttribute="Fixed";
	set appearance.foregroundColour=#000000;
	set appearance.hilightingGradient=false;
	set appearance.selectionColour=#2d3680;
	set branchLabels.colorAttribute="User selection";
	set branchLabels.displayAttribute="Branch times";
	set branchLabels.fontName="Arial";
	set branchLabels.fontSize=9;
	set branchLabels.fontStyle=0;
	set branchLabels.isShown=false;
	set branchLabels.significantDigits=4;
	set layout.expansion=0;
	set layout.layoutType="RECTILINEAR";
	set layout.zoom=0;
	set legend.attribute=null;
	set legend.fontSize=10.0;
	set legend.isShown=false;
	set legend.significantDigits=4;
	set nodeBars.barWidth=4.0;
	set nodeBars.displayAttribute=null;
	set nodeBars.isShown=false;
	set nodeLabels.colorAttribute="User selection";
	set nodeLabels.displayAttribute="prob";
	set nodeLabels.fontName="Arial";
	set nodeLabels.fontSize=9;
	set nodeLabels.fontStyle=0;
	set nodeLabels.isShown=true;
	set nodeLabels.significantDigits=2;
	set nodeShape.colourAttribute=null;
	set nodeShape.isShown=false;
	set nodeShape.minSize=10.0;
	set nodeShape.scaleType=Width;
	set nodeShape.shapeType=Circle;
	set nodeShape.size=4.0;
	set nodeShape.sizeAttribute=null;
	set polarLayout.alignTipLabels=false;
	set polarLayout.angularRange=0;
	set polarLayout.rootAngle=0;
	set polarLayout.rootLength=100;
	set polarLayout.showRoot=true;
	set radialLayout.spread=0.0;
	set rectilinearLayout.alignTipLabels=false;
	set rectilinearLayout.curvature=0;
	set rectilinearLayout.rootLength=100;
	set scale.offsetAge=0.0;
	set scale.rootAge=1.0;
	set scale.scaleFactor=1.0;
	set scale.scaleRoot=false;
	set scaleAxis.automaticScale=true;
	set scaleAxis.fontSize=8.0;
	set scaleAxis.isShown=false;
	set scaleAxis.lineWidth=1.0;
	set scaleAxis.majorTicks=1.0;
	set scaleAxis.origin=0.0;
	set scaleAxis.reverseAxis=false;
	set scaleAxis.showGrid=true;
	set scaleBar.automaticScale=true;
	set scaleBar.fontSize=10.0;
	set scaleBar.isShown=true;
	set scaleBar.lineWidth=1.0;
	set scaleBar.scaleRange=0.0;
	set tipLabels.colorAttribute="User selection";
	set tipLabels.displayAttribute="Names";
	set tipLabels.fontName="Arial";
	set tipLabels.fontSize=14;
	set tipLabels.fontStyle=2;
	set tipLabels.isShown=true;
	set tipLabels.significantDigits=4;
	set trees.order=false;
	set trees.orderType="increasing";
	set trees.rooting=false;
	set trees.rootingType="User Selection";
	set trees.transform=false;
	set trees.transformType="cladogram";
end;
