# Supplementary material for: Sphenodontian phylogeny and the impact of model choice in Bayesian morphological clock estimates of divergence times and evolutionary rates
Source: BMC Biol. 2020 Dec 7;18:191. doi: 10.1186/s12915-020-00901-5 (PMC7720557; doi:10.1186/s12915-020-00901-5)
Supplement: Supplementary file 6 — Additional file 6. Input files including the dataset and all necessary coding (see Mr. Bayes blocks) to reproduce the analyses. [file 12915_2020_901_MOESM6_ESM.zip › InputFiles&OutputTrees/BayesCalibrated/Diversity(NoSA)/BayesCal_IGR_ln_p3_60G_DvNoSA/BayesCal_IGR_ln_p3_DvNoSA_MRC.t.con.tre]

#NEXUS
[ID: 6903300238]
begin taxa;
	dimensions ntax=35;
	taxlabels
		Prolacerta_broomi
		Palaeagama_vielhaueri
		Sophineta_cracoviensis
		Megachirella_wachtleri
		Marmoretta_oxoniensis
		Huehuecuetzpalli_mixtecus
		Eichstaettisaurus_schroederi
		Ardeosaurus_brevipes
		Gephyrosaurus_bridensis
		Diphydontosaurus_avonis
		Planocephalosaurus_robinsonae
		Clevosaurus_hudsoni
		Clevosaurus_cambrica
		Clevosaurus_brasiliensis
		Clevosaurus_bairdi
		Clevosaurus_petilus
		Clevosaurus_sp_SAM
		Homeosaurus_maximiliani
		Homeosaurus_parvipes
		Sapheosaurus_thiollerei
		Oenosaurus_muehlheimensis
		Piocormus_laticeps
		Derasmosaurus_pietraroiae
		Palaeopleurosaurus_posidoniae
		Pleurosaurus_ginsburgi
		Pleurosaurus_goldfussi
		Kallimodon_pulchellus
		Leptosaurus_neptunius
		Sphenodon_punctatus
		Kawasphenodon
		Cynosphenodon_huizachalensis
		Sphenotitan_leyesi
		Priosphenodon_avelasi
		Eilenodon_robustus
		Toxolophosaurus_cloudi
		;
end;
begin trees;
	translate
		1	Prolacerta_broomi,
		2	Palaeagama_vielhaueri,
		3	Sophineta_cracoviensis,
		4	Megachirella_wachtleri,
		5	Marmoretta_oxoniensis,
		6	Huehuecuetzpalli_mixtecus,
		7	Eichstaettisaurus_schroederi,
		8	Ardeosaurus_brevipes,
		9	Gephyrosaurus_bridensis,
		10	Diphydontosaurus_avonis,
		11	Planocephalosaurus_robinsonae,
		12	Clevosaurus_hudsoni,
		13	Clevosaurus_cambrica,
		14	Clevosaurus_brasiliensis,
		15	Clevosaurus_bairdi,
		16	Clevosaurus_petilus,
		17	Clevosaurus_sp_SAM,
		18	Homeosaurus_maximiliani,
		19	Homeosaurus_parvipes,
		20	Sapheosaurus_thiollerei,
		21	Oenosaurus_muehlheimensis,
		22	Piocormus_laticeps,
		23	Derasmosaurus_pietraroiae,
		24	Palaeopleurosaurus_posidoniae,
		25	Pleurosaurus_ginsburgi,
		26	Pleurosaurus_goldfussi,
		27	Kallimodon_pulchellus,
		28	Leptosaurus_neptunius,
		29	Sphenodon_punctatus,
		30	Kawasphenodon,
		31	Cynosphenodon_huizachalensis,
		32	Sphenotitan_leyesi,
		33	Priosphenodon_avelasi,
		34	Eilenodon_robustus,
		35	Toxolophosaurus_cloudi
		;
   tree con_50_majrule = [&R] (1[&prob=1.00000000e+00,prob_stddev=0.00000000e+00,prob_range={1.00000000e+00,1.00000000e+00},prob(percent)="100",prob+-sd="100+-0",height_mean=7.33095518e-01,height_median=7.15815512e-01,height_95%HPD={4.43665820e-01,1.05516314e+00},age_mean=2.49601843e+02,age_median=2.49628202e+02,age_95%HPD={2.47454881e+02,2.51899949e+02}]:7.189841e+01[&length_mean=2.10580160e-01,length_median=2.05973800e-01,length_95%HPD={1.19739100e-01,3.11827500e-01},effectivebrlenIgrBrlens{1}_mean=0.179591,effectivebrlenIgrBrlens{1}_median=0.168688,effectivebrlenIgrBrlens{1}_95%HPD={0.033290,0.340525},rateIgrBrlens{1}_mean=0.867531,rateIgrBrlens{1}_median=0.825427,rateIgrBrlens{1}_95%HPD={0.188794,1.618018},effectivebrlenIgrBrlens{2}_mean=0.142814,effectivebrlenIgrBrlens{2}_median=0.128430,effectivebrlenIgrBrlens{2}_95%HPD={0.012077,0.301742},rateIgrBrlens{2}_mean=0.691805,rateIgrBrlens{2}_median=0.626064,rateIgrBrlens{2}_95%HPD={0.066242,1.444808},effectivebrlenIgrBrlens{3}_mean=0.292274,effectivebrlenIgrBrlens{3}_median=0.270026,effectivebrlenIgrBrlens{3}_95%HPD={0.087583,0.545708},rateIgrBrlens{3}_mean=1.416467,rateIgrBrlens{3}_median=1.294624,rateIgrBrlens{3}_95%HPD={0.483231,2.648630}],((2[&prob=1.00000000e+00,prob_stddev=0.00000000e+00,prob_range={1.00000000e+00,1.00000000e+00},prob(percent)="100",prob+-sd="100+-0",height_mean=7.40721787e-01,height_median=7.23146605e-01,height_95%HPD={4.50910820e-01,1.06870589e+00},age_mean=2.52207841e+02,age_median=2.51945750e+02,age_95%HPD={2.47500091e+02,2.57284449e+02}]:1.222666e+01[&length_mean=5.12102766e-02,length_median=4.02941000e-02,length_95%HPD={2.60056400e-03,1.33022500e-01},effectivebrlenIgrBrlens{1}_mean=0.066050,effectivebrlenIgrBrlens{1}_median=0.047872,effectivebrlenIgrBrlens{1}_95%HPD={0.000000,0.190900},rateIgrBrlens{1}_mean=1.591166,rateIgrBrlens{1}_median=1.101457,rateIgrBrlens{1}_95%HPD={0.000001,4.550645},effectivebrlenIgrBrlens{2}_mean=0.041394,effectivebrlenIgrBrlens{2}_median=0.015641,effectivebrlenIgrBrlens{2}_95%HPD={0.000000,0.168687},rateIgrBrlens{2}_mean=0.824613,rateIgrBrlens{2}_median=0.361761,rateIgrBrlens{2}_95%HPD={0.000001,3.079357},effectivebrlenIgrBrlens{3}_mean=0.060255,effectivebrlenIgrBrlens{3}_median=0.039702,effectivebrlenIgrBrlens{3}_95%HPD={0.000000,0.190370},rateIgrBrlens{3}_mean=1.232380,rateIgrBrlens{3}_median=0.903377,rateIgrBrlens{3}_95%HPD={0.000001,3.557976}],3[&prob=1.00000000e+00,prob_stddev=0.00000000e+00,prob_range={1.00000000e+00,1.00000000e+00},prob(percent)="100",prob+-sd="100+-0",height_mean=7.28392641e-01,height_median=7.11215255e-01,height_95%HPD={4.46169631e-01,1.05350575e+00},age_mean=2.48001801e+02,age_median=2.48003387e+02,age_95%HPD={2.47549233e+02,2.48498909e+02}]:1.616903e+01[&length_mean=5.42261429e-02,length_median=4.74367700e-02,length_95%HPD={4.62978700e-03,1.19101900e-01},effectivebrlenIgrBrlens{1}_mean=0.057502,effectivebrlenIgrBrlens{1}_median=0.039097,effectivebrlenIgrBrlens{1}_95%HPD={0.000000,0.177879},rateIgrBrlens{1}_mean=1.082781,rateIgrBrlens{1}_median=0.793956,rateIgrBrlens{1}_95%HPD={0.000001,3.106695},effectivebrlenIgrBrlens{2}_mean=0.036598,effectivebrlenIgrBrlens{2}_median=0.021359,effectivebrlenIgrBrlens{2}_95%HPD={0.000000,0.124359},rateIgrBrlens{2}_mean=0.702097,rateIgrBrlens{2}_median=0.421584,rateIgrBrlens{2}_95%HPD={0.000001,2.315314},effectivebrlenIgrBrlens{3}_mean=0.051582,effectivebrlenIgrBrlens{3}_median=0.035296,effectivebrlenIgrBrlens{3}_95%HPD={0.000000,0.158109},rateIgrBrlens{3}_mean=0.951252,rateIgrBrlens{3}_median=0.737482,rateIgrBrlens{3}_95%HPD={0.000001,2.629965}])[&prob=7.37508472e-01,prob_stddev=3.22594536e-03,prob_range={7.33236297e-01,7.40913990e-01},prob(percent)="74",prob+-sd="74+-0",height_mean=7.75302649e-01,height_median=7.58047815e-01,height_95%HPD={4.73560400e-01,1.11023143e+00},age_mean=2.66056127e+02,age_median=2.64172414e+02,age_95%HPD={2.51003810e+02,2.85061893e+02}]:4.511912e+01[&length_mean=7.35403568e-02,length_median=6.77170500e-02,length_95%HPD={4.76942300e-03,1.52118900e-01},effectivebrlenIgrBrlens{1}_mean=0.114589,effectivebrlenIgrBrlens{1}_median=0.100416,effectivebrlenIgrBrlens{1}_95%HPD={0.000000,0.267520},rateIgrBrlens{1}_mean=1.842920,rateIgrBrlens{1}_median=1.389553,rateIgrBrlens{1}_95%HPD={0.000001,4.743834},effectivebrlenIgrBrlens{2}_mean=0.048158,effectivebrlenIgrBrlens{2}_median=0.033093,effectivebrlenIgrBrlens{2}_95%HPD={0.000000,0.148077},rateIgrBrlens{2}_mean=0.691353,rateIgrBrlens{2}_median=0.470800,rateIgrBrlens{2}_95%HPD={0.000001,2.086446},effectivebrlenIgrBrlens{3}_mean=0.083888,effectivebrlenIgrBrlens{3}_median=0.068489,effectivebrlenIgrBrlens{3}_95%HPD={0.000000,0.218404},rateIgrBrlens{3}_mean=1.206262,rateIgrBrlens{3}_median=0.971103,rateIgrBrlens{3}_95%HPD={0.000001,3.050774}],(4[&prob=1.00000000e+00,prob_stddev=0.00000000e+00,prob_range={1.00000000e+00,1.00000000e+00},prob(percent)="100",prob+-sd="100+-0",height_mean=7.16623011e-01,height_median=6.99666430e-01,height_95%HPD={4.31932543e-01,1.02943196e+00},age_mean=2.43994790e+02,age_median=2.43991683e+02,age_95%HPD={2.43500930e+02,2.44449607e+02}]:1.278638e+01[&length_mean=5.15048867e-02,length_median=4.02180000e-02,length_95%HPD={1.62896800e-03,1.35259000e-01},effectivebrlenIgrBrlens{1}_mean=0.088896,effectivebrlenIgrBrlens{1}_median=0.062767,effectivebrlenIgrBrlens{1}_95%HPD={0.000000,0.269691},rateIgrBrlens{1}_mean=1.967180,rateIgrBrlens{1}_median=1.398430,rateIgrBrlens{1}_95%HPD={0.000001,5.637292},effectivebrlenIgrBrlens{2}_mean=0.021009,effectivebrlenIgrBrlens{2}_median=0.007771,effectivebrlenIgrBrlens{2}_95%HPD={0.000000,0.085957},rateIgrBrlens{2}_mean=0.421946,rateIgrBrlens{2}_median=0.180253,rateIgrBrlens{2}_95%HPD={0.000001,1.562665},effectivebrlenIgrBrlens{3}_mean=0.058573,effectivebrlenIgrBrlens{3}_median=0.037967,effectivebrlenIgrBrlens{3}_95%HPD={0.000000,0.187322},rateIgrBrlens{3}_mean=1.176425,rateIgrBrlens{3}_median=0.872652,rateIgrBrlens{3}_95%HPD={0.000001,3.384127}],((5[&prob=1.00000000e+00,prob_stddev=0.00000000e+00,prob_range={1.00000000e+00,1.00000000e+00},prob(percent)="100",prob+-sd="100+-0",height_mean=4.69953305e-01,height_median=4.58681630e-01,height_95%HPD={2.86160245e-01,6.80920704e-01},age_mean=1.60001552e+02,age_median=1.60225707e+02,age_95%HPD={1.52989875e+02,1.67000001e+02}]:1.697525e+01[&length_mean=9.57862228e-02,length_median=7.39598300e-02,length_95%HPD={2.06003300e-03,2.50314900e-01},effectivebrlenIgrBrlens{1}_mean=0.074932,effectivebrlenIgrBrlens{1}_median=0.051907,effectivebrlenIgrBrlens{1}_95%HPD={0.000000,0.228094},rateIgrBrlens{1}_mean=0.828857,rateIgrBrlens{1}_median=0.646836,rateIgrBrlens{1}_95%HPD={0.000001,2.193255},effectivebrlenIgrBrlens{2}_mean=0.088655,effectivebrlenIgrBrlens{2}_median=0.067599,effectivebrlenIgrBrlens{2}_95%HPD={0.000000,0.249944},rateIgrBrlens{2}_mean=1.143575,rateIgrBrlens{2}_median=0.790637,rateIgrBrlens{2}_95%HPD={0.000001,3.283608},effectivebrlenIgrBrlens{3}_mean=0.085939,effectivebrlenIgrBrlens{3}_median=0.057456,effectivebrlenIgrBrlens{3}_95%HPD={0.000000,0.267147},rateIgrBrlens{3}_mean=0.879937,rateIgrBrlens{3}_median=0.761957,rateIgrBrlens{3}_95%HPD={0.000001,2.124705}],6[&prob=1.00000000e+00,prob_stddev=0.00000000e+00,prob_range={1.00000000e+00,1.00000000e+00},prob(percent)="100",prob+-sd="100+-0",height_mean=3.01272683e-01,height_median=2.94147610e-01,height_95%HPD={1.82246880e-01,4.34079300e-01},age_mean=1.02573384e+02,age_median=1.02611995e+02,age_95%HPD={1.00269343e+02,1.04999321e+02}]:7.458896e+01[&length_mean=2.40280963e-01,length_median=2.30967400e-01,length_95%HPD={1.26205900e-01,3.75315100e-01},effectivebrlenIgrBrlens{1}_mean=0.341854,effectivebrlenIgrBrlens{1}_median=0.316266,effectivebrlenIgrBrlens{1}_95%HPD={0.108479,0.631838},rateIgrBrlens{1}_mean=1.457516,rateIgrBrlens{1}_median=1.344426,rateIgrBrlens{1}_95%HPD={0.547053,2.645896},effectivebrlenIgrBrlens{2}_mean=0.151812,effectivebrlenIgrBrlens{2}_median=0.132866,effectivebrlenIgrBrlens{2}_95%HPD={0.009833,0.334955},rateIgrBrlens{2}_mean=0.639834,rateIgrBrlens{2}_median=0.572461,rateIgrBrlens{2}_95%HPD={0.061676,1.364315},effectivebrlenIgrBrlens{3}_mean=0.207822,effectivebrlenIgrBrlens{3}_median=0.193643,effectivebrlenIgrBrlens{3}_95%HPD={0.030438,0.411013},rateIgrBrlens{3}_mean=0.863809,rateIgrBrlens{3}_median=0.843484,rateIgrBrlens{3}_95%HPD={0.172493,1.542840}])[&prob=6.43898401e-01,prob_stddev=5.07635965e-03,prob_range={6.39615115e-01,6.50614993e-01},prob(percent)="64",prob+-sd="64+-1",height_mean=5.27514940e-01,height_median=5.15531774e-01,height_95%HPD={3.16610420e-01,7.58143680e-01},age_mean=1.79555386e+02,age_median=1.77200960e+02,age_95%HPD={1.56960282e+02,2.07018750e+02}]:3.359220e+01[&length_mean=9.73782818e-02,length_median=8.88730200e-02,length_95%HPD={4.71573600e-03,2.06022200e-01},effectivebrlenIgrBrlens{1}_mean=0.082215,effectivebrlenIgrBrlens{1}_median=0.063414,effectivebrlenIgrBrlens{1}_95%HPD={0.000000,0.226412},rateIgrBrlens{1}_mean=0.856451,rateIgrBrlens{1}_median=0.713757,rateIgrBrlens{1}_95%HPD={0.000001,2.108150},effectivebrlenIgrBrlens{2}_mean=0.074740,effectivebrlenIgrBrlens{2}_median=0.059752,effectivebrlenIgrBrlens{2}_95%HPD={0.000000,0.199854},rateIgrBrlens{2}_mean=0.873066,rateIgrBrlens{2}_median=0.646874,rateIgrBrlens{2}_95%HPD={0.000001,2.347220},effectivebrlenIgrBrlens{3}_mean=0.085973,effectivebrlenIgrBrlens{3}_median=0.067369,effectivebrlenIgrBrlens{3}_95%HPD={0.000000,0.233612},rateIgrBrlens{3}_mean=0.876674,rateIgrBrlens{3}_median=0.776086,rateIgrBrlens{3}_95%HPD={0.000001,2.019895}],(7[&prob=1.00000000e+00,prob_stddev=0.00000000e+00,prob_range={1.00000000e+00,1.00000000e+00},prob(percent)="100",prob+-sd="100+-0",height_mean=4.47934630e-01,height_median=4.37378802e-01,height_95%HPD={2.72321094e-01,6.45966213e-01},age_mean=1.52511274e+02,age_median=1.52516019e+02,age_95%HPD={1.50249702e+02,1.54994173e+02}]:1.561474e+01[&length_mean=5.25001840e-02,length_median=4.59478400e-02,length_95%HPD={5.21189800e-03,1.14854800e-01},effectivebrlenIgrBrlens{1}_mean=0.047501,effectivebrlenIgrBrlens{1}_median=0.034591,effectivebrlenIgrBrlens{1}_95%HPD={0.000000,0.139846},rateIgrBrlens{1}_mean=0.994046,rateIgrBrlens{1}_median=0.703304,rateIgrBrlens{1}_95%HPD={0.000001,2.917644},effectivebrlenIgrBrlens{2}_mean=0.048215,effectivebrlenIgrBrlens{2}_median=0.024181,effectivebrlenIgrBrlens{2}_95%HPD={0.000000,0.176414},rateIgrBrlens{2}_mean=0.945536,rateIgrBrlens{2}_median=0.496657,rateIgrBrlens{2}_95%HPD={0.000001,3.351935},effectivebrlenIgrBrlens{3}_mean=0.060535,effectivebrlenIgrBrlens{3}_median=0.042426,effectivebrlenIgrBrlens{3}_95%HPD={0.000000,0.182565},rateIgrBrlens{3}_mean=1.159996,rateIgrBrlens{3}_median=0.899246,rateIgrBrlens{3}_95%HPD={0.000001,3.234137}],8[&prob=1.00000000e+00,prob_stddev=0.00000000e+00,prob_range={1.00000000e+00,1.00000000e+00},prob(percent)="100",prob+-sd="100+-0",height_mean=4.47546558e-01,height_median=4.36874066e-01,height_95%HPD={2.70611509e-01,6.43675960e-01},age_mean=1.52382135e+02,age_median=1.52323334e+02,age_95%HPD={1.50000016e+02,1.54710668e+02}]:1.580743e+01[&length_mean=5.31233875e-02,length_median=4.64791500e-02,length_95%HPD={6.24506600e-03,1.15493900e-01},effectivebrlenIgrBrlens{1}_mean=0.111021,effectivebrlenIgrBrlens{1}_median=0.096799,effectivebrlenIgrBrlens{1}_95%HPD={0.000000,0.244933},rateIgrBrlens{1}_mean=2.798555,rateIgrBrlens{1}_median=1.990626,rateIgrBrlens{1}_95%HPD={0.000001,7.642153},effectivebrlenIgrBrlens{2}_mean=0.046241,effectivebrlenIgrBrlens{2}_median=0.020641,effectivebrlenIgrBrlens{2}_95%HPD={0.000000,0.177366},rateIgrBrlens{2}_mean=0.876953,rateIgrBrlens{2}_median=0.423920,rateIgrBrlens{2}_95%HPD={0.000001,3.199478},effectivebrlenIgrBrlens{3}_mean=0.050068,effectivebrlenIgrBrlens{3}_median=0.034823,effectivebrlenIgrBrlens{3}_95%HPD={0.000000,0.152277},rateIgrBrlens{3}_mean=0.935768,rateIgrBrlens{3}_median=0.739072,rateIgrBrlens{3}_95%HPD={0.000001,2.561643}])[&prob=9.41433984e-01,prob_stddev=2.06359489e-03,prob_range={9.38889568e-01,9.43700626e-01},prob(percent)="94",prob+-sd="94+-0",height_mean=4.97601002e-01,height_median=4.86239132e-01,height_95%HPD={2.99927250e-01,7.12904202e-01},age_mean=1.70019810e+02,age_median=1.68130763e+02,age_95%HPD={1.54787210e+02,1.89762255e+02}]:4.266239e+01[&length_mean=1.08946156e-01,length_median=9.94139500e-02,length_95%HPD={7.75432800e-03,2.26440200e-01},effectivebrlenIgrBrlens{1}_mean=0.183066,effectivebrlenIgrBrlens{1}_median=0.158733,effectivebrlenIgrBrlens{1}_95%HPD={0.000000,0.421938},rateIgrBrlens{1}_mean=1.897993,rateIgrBrlens{1}_median=1.524744,rateIgrBrlens{1}_95%HPD={0.000001,4.409276},effectivebrlenIgrBrlens{2}_mean=0.095556,effectivebrlenIgrBrlens{2}_median=0.070698,effectivebrlenIgrBrlens{2}_95%HPD={0.000000,0.275393},rateIgrBrlens{2}_mean=0.926429,rateIgrBrlens{2}_median=0.684158,rateIgrBrlens{2}_95%HPD={0.000001,2.583973},effectivebrlenIgrBrlens{3}_mean=0.162595,effectivebrlenIgrBrlens{3}_median=0.137874,effectivebrlenIgrBrlens{3}_95%HPD={0.000000,0.387448},rateIgrBrlens{3}_mean=1.612654,rateIgrBrlens{3}_median=1.319254,rateIgrBrlens{3}_95%HPD={0.000001,3.654104}])[&prob=8.96998367e-01,prob_stddev=2.13553404e-03,prob_range={8.94656726e-01,8.99834446e-01},prob(percent)="90",prob+-sd="90+-0",height_mean=6.24357642e-01,height_median=6.10635290e-01,height_95%HPD={3.80708870e-01,8.96248752e-01},age_mean=2.12149304e+02,age_median=2.10793155e+02,age_95%HPD={1.81350509e+02,2.45427556e+02}]:4.598490e+01[&length_mean=1.39101189e-01,length_median=1.33800600e-01,length_95%HPD={1.99470300e-02,2.58210300e-01},effectivebrlenIgrBrlens{1}_mean=0.170949,effectivebrlenIgrBrlens{1}_median=0.151357,effectivebrlenIgrBrlens{1}_95%HPD={0.000000,0.385004},rateIgrBrlens{1}_mean=1.262792,rateIgrBrlens{1}_median=1.116777,rateIgrBrlens{1}_95%HPD={0.000001,2.668133},effectivebrlenIgrBrlens{2}_mean=0.057224,effectivebrlenIgrBrlens{2}_median=0.041906,effectivebrlenIgrBrlens{2}_95%HPD={0.000000,0.164731},rateIgrBrlens{2}_mean=0.411812,rateIgrBrlens{2}_median=0.316585,rateIgrBrlens{2}_95%HPD={0.000001,1.105278},effectivebrlenIgrBrlens{3}_mean=0.208515,effectivebrlenIgrBrlens{3}_median=0.189050,effectivebrlenIgrBrlens{3}_95%HPD={0.000000,0.432609},rateIgrBrlens{3}_mean=1.612128,rateIgrBrlens{3}_median=1.367189,rateIgrBrlens{3}_95%HPD={0.000001,3.348438}])[&prob=7.95485606e-01,prob_stddev=2.49232274e-03,prob_range={7.92291197e-01,7.97668915e-01},prob(percent)="80",prob+-sd="80+-0",height_mean=7.57275434e-01,height_median=7.40807274e-01,height_95%HPD={4.66044830e-01,1.08040048e+00},age_mean=2.58992763e+02,age_median=2.56778059e+02,age_95%HPD={2.44753225e+02,2.78957345e+02}]:5.251348e+01[&length_mean=8.30421383e-02,length_median=7.81115800e-02,length_95%HPD={9.88399300e-03,1.61622500e-01},effectivebrlenIgrBrlens{1}_mean=0.158062,effectivebrlenIgrBrlens{1}_median=0.140462,effectivebrlenIgrBrlens{1}_95%HPD={0.000000,0.342746},rateIgrBrlens{1}_mean=2.224221,rateIgrBrlens{1}_median=1.750237,rateIgrBrlens{1}_95%HPD={0.000001,5.253896},effectivebrlenIgrBrlens{2}_mean=0.054331,effectivebrlenIgrBrlens{2}_median=0.040750,effectivebrlenIgrBrlens{2}_95%HPD={0.000000,0.154918},rateIgrBrlens{2}_mean=0.705494,rateIgrBrlens{2}_median=0.510868,rateIgrBrlens{2}_95%HPD={0.000001,2.001066},effectivebrlenIgrBrlens{3}_mean=0.099406,effectivebrlenIgrBrlens{3}_median=0.085872,effectivebrlenIgrBrlens{3}_95%HPD={0.000000,0.235571},rateIgrBrlens{3}_mean=1.265306,rateIgrBrlens{3}_median=1.057677,rateIgrBrlens{3}_95%HPD={0.000001,2.941129}],9[&prob=1.00000000e+00,prob_stddev=0.00000000e+00,prob_range={1.00000000e+00,1.00000000e+00},prob(percent)="100",prob+-sd="100+-0",height_mean=5.79068574e-01,height_median=5.65201080e-01,height_95%HPD={3.47677405e-01,8.31915010e-01},age_mean=1.97142630e+02,age_median=1.97487446e+02,age_95%HPD={1.92188437e+02,2.01399662e+02}]:1.118041e+02[&length_mean=2.34745866e-01,length_median=2.35573900e-01,length_95%HPD={8.97256400e-02,3.67325000e-01},effectivebrlenIgrBrlens{1}_mean=0.152062,effectivebrlenIgrBrlens{1}_median=0.141741,effectivebrlenIgrBrlens{1}_95%HPD={0.007063,0.308691},rateIgrBrlens{1}_mean=0.649374,rateIgrBrlens{1}_median=0.617003,rateIgrBrlens{1}_95%HPD={0.081251,1.233620},effectivebrlenIgrBrlens{2}_mean=0.112438,effectivebrlenIgrBrlens{2}_median=0.099209,effectivebrlenIgrBrlens{2}_95%HPD={0.000000,0.249355},rateIgrBrlens{2}_mean=0.495476,rateIgrBrlens{2}_median=0.432020,rateIgrBrlens{2}_95%HPD={0.000001,1.071979},effectivebrlenIgrBrlens{3}_mean=0.237340,effectivebrlenIgrBrlens{3}_median=0.226244,effectivebrlenIgrBrlens{3}_95%HPD={0.033602,0.450856},rateIgrBrlens{3}_mean=1.021403,rateIgrBrlens{3}_median=0.972009,rateIgrBrlens{3}_95%HPD={0.283230,1.850578}],(10[&prob=1.00000000e+00,prob_stddev=0.00000000e+00,prob_range={1.00000000e+00,1.00000000e+00},prob(percent)="100",prob+-sd="100+-0",height_mean=6.01847226e-01,height_median=5.87587450e-01,height_95%HPD={3.63702605e-01,8.65733600e-01},age_mean=2.04915734e+02,age_median=2.04920928e+02,age_95%HPD={2.01662983e+02,2.08498136e+02}]:7.058698e+01[&length_mean=1.74226279e-01,length_median=1.78688600e-01,length_95%HPD={3.37971600e-02,2.96281600e-01},effectivebrlenIgrBrlens{1}_mean=0.224768,effectivebrlenIgrBrlens{1}_median=0.209126,effectivebrlenIgrBrlens{1}_95%HPD={0.045808,0.432184},rateIgrBrlens{1}_mean=1.458022,rateIgrBrlens{1}_median=1.239058,rateIgrBrlens{1}_95%HPD={0.333388,3.004089},effectivebrlenIgrBrlens{2}_mean=0.203396,effectivebrlenIgrBrlens{2}_median=0.180526,effectivebrlenIgrBrlens{2}_95%HPD={0.002273,0.449016},rateIgrBrlens{2}_mean=1.642023,rateIgrBrlens{2}_median=1.019271,rateIgrBrlens{2}_95%HPD={0.000002,5.119591},effectivebrlenIgrBrlens{3}_mean=0.165466,effectivebrlenIgrBrlens{3}_median=0.151696,effectivebrlenIgrBrlens{3}_95%HPD={0.000000,0.356566},rateIgrBrlens{3}_mean=0.947226,rateIgrBrlens{3}_median=0.888692,rateIgrBrlens{3}_95%HPD={0.000001,1.833078}],(11[&prob=1.00000000e+00,prob_stddev=0.00000000e+00,prob_range={1.00000000e+00,1.00000000e+00},prob(percent)="100",prob+-sd="100+-0",height_mean=6.02202327e-01,height_median=5.87874140e-01,height_95%HPD={3.64519340e-01,8.67314509e-01},age_mean=2.05033738e+02,age_median=2.05103885e+02,age_95%HPD={2.01697430e+02,2.08498842e+02}]:5.542802e+01[&length_mean=1.19822592e-01,length_median=1.19286400e-01,length_95%HPD={2.43382500e-02,2.11374400e-01},effectivebrlenIgrBrlens{1}_mean=0.130750,effectivebrlenIgrBrlens{1}_median=0.121991,effectivebrlenIgrBrlens{1}_95%HPD={0.000000,0.271934},rateIgrBrlens{1}_mean=1.242104,rateIgrBrlens{1}_median=1.003089,rateIgrBrlens{1}_95%HPD={0.000001,2.986817},effectivebrlenIgrBrlens{2}_mean=0.098762,effectivebrlenIgrBrlens{2}_median=0.084380,effectivebrlenIgrBrlens{2}_95%HPD={0.000000,0.240187},rateIgrBrlens{2}_mean=0.917435,rateIgrBrlens{2}_median=0.722808,rateIgrBrlens{2}_95%HPD={0.000001,2.354084},effectivebrlenIgrBrlens{3}_mean=0.113852,effectivebrlenIgrBrlens{3}_median=0.099182,effectivebrlenIgrBrlens{3}_95%HPD={0.000000,0.266557},rateIgrBrlens{3}_mean=0.946625,rateIgrBrlens{3}_median=0.859262,rateIgrBrlens{3}_95%HPD={0.000001,2.029944}],(12[&prob=1.00000000e+00,prob_stddev=0.00000000e+00,prob_range={1.00000000e+00,1.00000000e+00},prob(percent)="100",prob+-sd="100+-0",height_mean=5.88908899e-01,height_median=5.74766910e-01,height_95%HPD={3.54173939e-01,8.49156720e-01},age_mean=2.00483922e+02,age_median=2.00729502e+02,age_95%HPD={1.92496869e+02,2.08499737e+02}]:3.590922e+01[&length_mean=6.39875120e-02,length_median=5.97420700e-02,length_95%HPD={1.33993800e-02,1.22611300e-01},effectivebrlenIgrBrlens{1}_mean=0.048238,effectivebrlenIgrBrlens{1}_median=0.040433,effectivebrlenIgrBrlens{1}_95%HPD={0.000000,0.119927},rateIgrBrlens{1}_mean=0.846019,rateIgrBrlens{1}_median=0.664805,rateIgrBrlens{1}_95%HPD={0.000001,2.190369},effectivebrlenIgrBrlens{2}_mean=0.033024,effectivebrlenIgrBrlens{2}_median=0.025566,effectivebrlenIgrBrlens{2}_95%HPD={0.000000,0.088528},rateIgrBrlens{2}_mean=0.584069,rateIgrBrlens{2}_median=0.425214,rateIgrBrlens{2}_95%HPD={0.000001,1.638010},effectivebrlenIgrBrlens{3}_mean=0.072258,effectivebrlenIgrBrlens{3}_median=0.061127,effectivebrlenIgrBrlens{3}_95%HPD={0.000000,0.176608},rateIgrBrlens{3}_mean=1.188349,rateIgrBrlens{3}_median=0.993005,rateIgrBrlens{3}_95%HPD={0.000001,2.870146}],13[&prob=1.00000000e+00,prob_stddev=0.00000000e+00,prob_range={1.00000000e+00,1.00000000e+00},prob(percent)="100",prob+-sd="100+-0",height_mean=6.01501464e-01,height_median=5.87286998e-01,height_95%HPD={3.67955630e-01,8.69854960e-01},age_mean=2.04802724e+02,age_median=2.04752810e+02,age_95%HPD={2.01300985e+02,2.08109014e+02}]:3.188591e+01[&length_mean=4.29503555e-02,length_median=3.82028200e-02,length_95%HPD={2.58186300e-03,9.37535200e-02},effectivebrlenIgrBrlens{1}_mean=0.041837,effectivebrlenIgrBrlens{1}_median=0.034003,effectivebrlenIgrBrlens{1}_95%HPD={0.000000,0.110791},rateIgrBrlens{1}_mean=1.157596,rateIgrBrlens{1}_median=0.837083,rateIgrBrlens{1}_95%HPD={0.000001,3.282666},effectivebrlenIgrBrlens{2}_mean=0.011329,effectivebrlenIgrBrlens{2}_median=0.004201,effectivebrlenIgrBrlens{2}_95%HPD={0.000000,0.046396},rateIgrBrlens{2}_mean=0.278332,rateIgrBrlens{2}_median=0.106520,rateIgrBrlens{2}_95%HPD={0.000001,1.082527},effectivebrlenIgrBrlens{3}_mean=0.056226,effectivebrlenIgrBrlens{3}_median=0.041938,effectivebrlenIgrBrlens{3}_95%HPD={0.000000,0.161881},rateIgrBrlens{3}_mean=1.426576,rateIgrBrlens{3}_median=1.026707,rateIgrBrlens{3}_95%HPD={0.000001,4.095998}],14[&prob=1.00000000e+00,prob_stddev=0.00000000e+00,prob_range={1.00000000e+00,1.00000000e+00},prob(percent)="100",prob+-sd="100+-0",height_mean=6.18075920e-01,height_median=6.03464470e-01,height_95%HPD={3.73668439e-01,8.91035061e-01},age_mean=2.10451000e+02,age_median=2.10362004e+02,age_95%HPD={2.01308708e+02,2.18971807e+02}]:2.627672e+01[&length_mean=4.56131995e-02,length_median=4.06955400e-02,length_95%HPD={3.23774600e-03,9.82305000e-02},effectivebrlenIgrBrlens{1}_mean=0.039054,effectivebrlenIgrBrlens{1}_median=0.030662,effectivebrlenIgrBrlens{1}_95%HPD={0.000000,0.106917},rateIgrBrlens{1}_mean=1.035081,rateIgrBrlens{1}_median=0.719177,rateIgrBrlens{1}_95%HPD={0.000001,3.025005},effectivebrlenIgrBrlens{2}_mean=0.027589,effectivebrlenIgrBrlens{2}_median=0.018628,effectivebrlenIgrBrlens{2}_95%HPD={0.000000,0.086732},rateIgrBrlens{2}_mean=0.711408,rateIgrBrlens{2}_median=0.425355,rateIgrBrlens{2}_95%HPD={0.000001,2.309730},effectivebrlenIgrBrlens{3}_mean=0.043335,effectivebrlenIgrBrlens{3}_median=0.028367,effectivebrlenIgrBrlens{3}_95%HPD={0.000000,0.137654},rateIgrBrlens{3}_mean=0.954345,rateIgrBrlens{3}_median=0.697029,rateIgrBrlens{3}_95%HPD={0.000001,2.771322}],(15[&prob=1.00000000e+00,prob_stddev=0.00000000e+00,prob_range={1.00000000e+00,1.00000000e+00},prob(percent)="100",prob+-sd="100+-0",height_mean=5.88247472e-01,height_median=5.74369730e-01,height_95%HPD={3.54767409e-01,8.45089468e-01},age_mean=2.00285419e+02,age_median=2.00277432e+02,age_95%HPD={1.99300011e+02,2.01195054e+02}]:1.281204e+01[&length_mean=3.84541163e-02,length_median=3.11843900e-02,length_95%HPD={1.60867500e-03,9.53410600e-02},effectivebrlenIgrBrlens{1}_mean=0.037959,effectivebrlenIgrBrlens{1}_median=0.027901,effectivebrlenIgrBrlens{1}_95%HPD={0.000000,0.110981},rateIgrBrlens{1}_mean=1.172570,rateIgrBrlens{1}_median=0.799335,rateIgrBrlens{1}_95%HPD={0.000001,3.496988},effectivebrlenIgrBrlens{2}_mean=0.023805,effectivebrlenIgrBrlens{2}_median=0.010806,effectivebrlenIgrBrlens{2}_95%HPD={0.000000,0.090457},rateIgrBrlens{2}_mean=0.665342,rateIgrBrlens{2}_median=0.306726,rateIgrBrlens{2}_95%HPD={0.000001,2.428045},effectivebrlenIgrBrlens{3}_mean=0.031510,effectivebrlenIgrBrlens{3}_median=0.018222,effectivebrlenIgrBrlens{3}_95%HPD={0.000000,0.107668},rateIgrBrlens{3}_mean=0.848747,rateIgrBrlens{3}_median=0.570996,rateIgrBrlens{3}_95%HPD={0.000001,2.600291}],16[&prob=1.00000000e+00,prob_stddev=0.00000000e+00,prob_range={1.00000000e+00,1.00000000e+00},prob(percent)="100",prob+-sd="100+-0",height_mean=5.88286151e-01,height_median=5.74379486e-01,height_95%HPD={3.55875957e-01,8.46270699e-01},age_mean=2.00298887e+02,age_median=2.00296935e+02,age_95%HPD={1.99334541e+02,2.01233742e+02}]:1.279254e+01[&length_mean=3.18590017e-02,length_median=2.61886200e-02,length_95%HPD={1.65660500e-03,7.72671800e-02},effectivebrlenIgrBrlens{1}_mean=0.016584,effectivebrlenIgrBrlens{1}_median=0.007602,effectivebrlenIgrBrlens{1}_95%HPD={0.000000,0.062822},rateIgrBrlens{1}_mean=0.537848,rateIgrBrlens{1}_median=0.279549,rateIgrBrlens{1}_95%HPD={0.000001,1.854990},effectivebrlenIgrBrlens{2}_mean=0.023597,effectivebrlenIgrBrlens{2}_median=0.009673,effectivebrlenIgrBrlens{2}_95%HPD={0.000000,0.092075},rateIgrBrlens{2}_mean=0.810523,rateIgrBrlens{2}_median=0.332807,rateIgrBrlens{2}_95%HPD={0.000001,3.077104},effectivebrlenIgrBrlens{3}_mean=0.030367,effectivebrlenIgrBrlens{3}_median=0.015760,effectivebrlenIgrBrlens{3}_95%HPD={0.000000,0.109483},rateIgrBrlens{3}_mean=0.970918,rateIgrBrlens{3}_median=0.591810,rateIgrBrlens{3}_95%HPD={0.000001,3.160314}],17[&prob=1.00000000e+00,prob_stddev=0.00000000e+00,prob_range={1.00000000e+00,1.00000000e+00},prob(percent)="100",prob+-sd="100+-0",height_mean=5.71123996e-01,height_median=5.57244010e-01,height_95%HPD={3.40667232e-01,8.22153070e-01},age_mean=1.94405155e+02,age_median=1.95396762e+02,age_95%HPD={1.84879486e+02,2.01299942e+02}]:1.769271e+01[&length_mean=4.29300190e-02,length_median=3.82893800e-02,length_95%HPD={4.31943300e-03,9.11581000e-02},effectivebrlenIgrBrlens{1}_mean=0.026535,effectivebrlenIgrBrlens{1}_median=0.015217,effectivebrlenIgrBrlens{1}_95%HPD={0.000000,0.091155},rateIgrBrlens{1}_mean=0.613680,rateIgrBrlens{1}_median=0.398156,rateIgrBrlens{1}_95%HPD={0.000001,1.938532},effectivebrlenIgrBrlens{2}_mean=0.022590,effectivebrlenIgrBrlens{2}_median=0.008434,effectivebrlenIgrBrlens{2}_95%HPD={0.000000,0.092089},rateIgrBrlens{2}_mean=0.540742,rateIgrBrlens{2}_median=0.214960,rateIgrBrlens{2}_95%HPD={0.000001,2.111309},effectivebrlenIgrBrlens{3}_mean=0.040806,effectivebrlenIgrBrlens{3}_median=0.026181,effectivebrlenIgrBrlens{3}_95%HPD={0.000000,0.130764},rateIgrBrlens{3}_mean=0.953007,rateIgrBrlens{3}_median=0.687936,rateIgrBrlens{3}_95%HPD={0.000001,2.829048}])[&prob=5.00247219e-01,prob_stddev=2.54557836e-03,prob_range={4.97394473e-01,5.03283297e-01},prob(percent)="50",prob+-sd="50+-0",height_mean=6.29983386e-01,height_median=6.15993860e-01,height_95%HPD={3.83366247e-01,8.94504460e-01},age_mean=2.14250075e+02,age_median=2.13089470e+02,age_95%HPD={2.03764517e+02,2.27336978e+02}]:2.354925e+01[&length_mean=4.20462766e-02,length_median=3.63725100e-02,length_95%HPD={2.53450300e-03,9.59439400e-02},effectivebrlenIgrBrlens{1}_mean=0.036631,effectivebrlenIgrBrlens{1}_median=0.026189,effectivebrlenIgrBrlens{1}_95%HPD={0.000000,0.109550},rateIgrBrlens{1}_mean=0.957068,rateIgrBrlens{1}_median=0.671040,rateIgrBrlens{1}_95%HPD={0.000001,2.804593},effectivebrlenIgrBrlens{2}_mean=0.037747,effectivebrlenIgrBrlens{2}_median=0.026196,effectivebrlenIgrBrlens{2}_95%HPD={0.000000,0.116853},rateIgrBrlens{2}_mean=1.150399,rateIgrBrlens{2}_median=0.645646,rateIgrBrlens{2}_95%HPD={0.000001,3.910250},effectivebrlenIgrBrlens{3}_mean=0.033247,effectivebrlenIgrBrlens{3}_median=0.021328,effectivebrlenIgrBrlens{3}_95%HPD={0.000000,0.106729},rateIgrBrlens{3}_mean=0.824022,rateIgrBrlens{3}_median=0.579911,rateIgrBrlens{3}_95%HPD={0.000001,2.415923}])[&prob=6.82284086e-01,prob_stddev=9.94336092e-03,prob_range={6.73925845e-01,6.95770047e-01},prob(percent)="68",prob+-sd="68+-1",height_mean=6.90382638e-01,height_median=6.77383786e-01,height_95%HPD={4.37442620e-01,9.72031800e-01},age_mean=2.37732574e+02,age_median=2.36638722e+02,age_95%HPD={2.20688168e+02,2.57468683e+02}]:2.389318e+01[&length_mean=4.74026406e-02,length_median=4.19441700e-02,length_95%HPD={2.70638900e-03,1.04463200e-01},effectivebrlenIgrBrlens{1}_mean=0.053194,effectivebrlenIgrBrlens{1}_median=0.040047,effectivebrlenIgrBrlens{1}_95%HPD={0.000000,0.153126},rateIgrBrlens{1}_mean=1.261054,rateIgrBrlens{1}_median=0.876640,rateIgrBrlens{1}_95%HPD={0.000001,3.724142},effectivebrlenIgrBrlens{2}_mean=0.029023,effectivebrlenIgrBrlens{2}_median=0.013871,effectivebrlenIgrBrlens{2}_95%HPD={0.000000,0.108293},rateIgrBrlens{2}_mean=0.656944,rateIgrBrlens{2}_median=0.316033,rateIgrBrlens{2}_95%HPD={0.000001,2.349389},effectivebrlenIgrBrlens{3}_mean=0.042138,effectivebrlenIgrBrlens{3}_median=0.029290,effectivebrlenIgrBrlens{3}_95%HPD={0.000000,0.128500},rateIgrBrlens{3}_mean=0.906954,rateIgrBrlens{3}_median=0.696122,rateIgrBrlens{3}_95%HPD={0.000001,2.511268}],((18[&prob=1.00000000e+00,prob_stddev=0.00000000e+00,prob_range={1.00000000e+00,1.00000000e+00},prob(percent)="100",prob+-sd="100+-0",height_mean=4.48111457e-01,height_median=4.37561080e-01,height_95%HPD={2.70911400e-01,6.44823110e-01},age_mean=1.52570601e+02,age_median=1.52603245e+02,age_95%HPD={1.50272286e+02,1.54999412e+02}]:1.165117e+01[&length_mean=4.17749966e-02,length_median=3.39953300e-02,length_95%HPD={3.20765600e-03,9.85964900e-02},effectivebrlenIgrBrlens{1}_mean=0.031030,effectivebrlenIgrBrlens{1}_median=0.019204,effectivebrlenIgrBrlens{1}_95%HPD={0.000000,0.101718},rateIgrBrlens{1}_mean=0.839936,rateIgrBrlens{1}_median=0.530277,rateIgrBrlens{1}_95%HPD={0.000001,2.685167},effectivebrlenIgrBrlens{2}_mean=0.029835,effectivebrlenIgrBrlens{2}_median=0.009906,effectivebrlenIgrBrlens{2}_95%HPD={0.000000,0.126659},rateIgrBrlens{2}_mean=0.728950,rateIgrBrlens{2}_median=0.275692,rateIgrBrlens{2}_95%HPD={0.000001,2.865792},effectivebrlenIgrBrlens{3}_mean=0.035691,effectivebrlenIgrBrlens{3}_median=0.021740,effectivebrlenIgrBrlens{3}_95%HPD={0.000000,0.118817},rateIgrBrlens{3}_mean=0.857161,rateIgrBrlens{3}_median=0.625018,rateIgrBrlens{3}_95%HPD={0.000001,2.532733}],19[&prob=1.00000000e+00,prob_stddev=0.00000000e+00,prob_range={1.00000000e+00,1.00000000e+00},prob(percent)="100",prob+-sd="100+-0",height_mean=4.47988367e-01,height_median=4.37384085e-01,height_95%HPD={2.71742043e-01,6.45380900e-01},age_mean=1.52529946e+02,age_median=1.52547773e+02,age_95%HPD={1.50262519e+02,1.54999868e+02}]:1.170664e+01[&length_mean=4.10381536e-02,length_median=3.41245600e-02,length_95%HPD={3.41691300e-03,9.60756300e-02},effectivebrlenIgrBrlens{1}_mean=0.044397,effectivebrlenIgrBrlens{1}_median=0.032202,effectivebrlenIgrBrlens{1}_95%HPD={0.000000,0.129996},rateIgrBrlens{1}_mean=1.285325,rateIgrBrlens{1}_median=0.878104,rateIgrBrlens{1}_95%HPD={0.000001,3.861279},effectivebrlenIgrBrlens{2}_mean=0.032710,effectivebrlenIgrBrlens{2}_median=0.010783,effectivebrlenIgrBrlens{2}_95%HPD={0.000000,0.137605},rateIgrBrlens{2}_mean=0.799081,rateIgrBrlens{2}_median=0.303588,rateIgrBrlens{2}_95%HPD={0.000001,3.119668},effectivebrlenIgrBrlens{3}_mean=0.028273,effectivebrlenIgrBrlens{3}_median=0.016897,effectivebrlenIgrBrlens{3}_95%HPD={0.000000,0.094825},rateIgrBrlens{3}_mean=0.690285,rateIgrBrlens{3}_median=0.487725,rateIgrBrlens{3}_95%HPD={0.000001,2.036415}])[&prob=9.80319663e-01,prob_stddev=2.62514768e-03,prob_range={9.77189142e-01,9.83333519e-01},prob(percent)="98",prob+-sd="98+-0",height_mean=4.87525435e-01,height_median=4.76786005e-01,height_95%HPD={2.95442190e-01,6.96786590e-01},age_mean=1.66455272e+02,age_median=1.64254414e+02,age_95%HPD={1.53595628e+02,1.84835365e+02}]:7.628270e+01[&length_mean=1.47254145e-01,length_median=1.44144100e-01,length_95%HPD={3.67887200e-02,2.60521600e-01},effectivebrlenIgrBrlens{1}_mean=0.125608,effectivebrlenIgrBrlens{1}_median=0.112612,effectivebrlenIgrBrlens{1}_95%HPD={0.000000,0.270674},rateIgrBrlens{1}_mean=0.895524,rateIgrBrlens{1}_median=0.799106,rateIgrBrlens{1}_95%HPD={0.000001,1.851016},effectivebrlenIgrBrlens{2}_mean=0.141562,effectivebrlenIgrBrlens{2}_median=0.123981,effectivebrlenIgrBrlens{2}_95%HPD={0.000000,0.317353},rateIgrBrlens{2}_mean=1.091960,rateIgrBrlens{2}_median=0.873704,rateIgrBrlens{2}_95%HPD={0.000001,2.668377},effectivebrlenIgrBrlens{3}_mean=0.127043,effectivebrlenIgrBrlens{3}_median=0.116250,effectivebrlenIgrBrlens{3}_95%HPD={0.000000,0.264665},rateIgrBrlens{3}_mean=0.880802,rateIgrBrlens{3}_median=0.823695,rateIgrBrlens{3}_95%HPD={0.078232,1.752093}],((20[&prob=1.00000000e+00,prob_stddev=0.00000000e+00,prob_range={1.00000000e+00,1.00000000e+00},prob(percent)="100",prob+-sd="100+-0",height_mean=4.50987930e-01,height_median=4.40296452e-01,height_95%HPD={2.69018150e-01,6.44908128e-01},age_mean=1.53551900e+02,age_median=1.53553984e+02,age_95%HPD={1.52229326e+02,1.54981432e+02}]:1.429186e+01[&length_mean=2.76787857e-02,length_median=2.28645600e-02,length_95%HPD={1.68793700e-03,6.58655900e-02},effectivebrlenIgrBrlens{1}_mean=0.014470,effectivebrlenIgrBrlens{1}_median=0.006146,effectivebrlenIgrBrlens{1}_95%HPD={0.000000,0.056432},rateIgrBrlens{1}_mean=0.540224,rateIgrBrlens{1}_median=0.255714,rateIgrBrlens{1}_95%HPD={0.000001,1.939819},effectivebrlenIgrBrlens{2}_mean=0.021117,effectivebrlenIgrBrlens{2}_median=0.005459,effectivebrlenIgrBrlens{2}_95%HPD={0.000000,0.093393},rateIgrBrlens{2}_mean=0.885468,rateIgrBrlens{2}_median=0.221806,rateIgrBrlens{2}_95%HPD={0.000001,3.763541},effectivebrlenIgrBrlens{3}_mean=0.021424,effectivebrlenIgrBrlens{3}_median=0.011059,effectivebrlenIgrBrlens{3}_95%HPD={0.000000,0.077421},rateIgrBrlens{3}_mean=0.797224,rateIgrBrlens{3}_median=0.472037,rateIgrBrlens{3}_95%HPD={0.000001,2.626555}],21[&prob=1.00000000e+00,prob_stddev=0.00000000e+00,prob_range={1.00000000e+00,1.00000000e+00},prob(percent)="100",prob+-sd="100+-0",height_mean=4.43651185e-01,height_median=4.33175230e-01,height_95%HPD={2.65950560e-01,6.35873830e-01},age_mean=1.51053233e+02,age_median=1.51055047e+02,age_95%HPD={1.50104418e+02,1.52098754e+02}]:1.679079e+01[&length_mean=3.87279728e-02,length_median=3.31136500e-02,length_95%HPD={4.66512300e-03,8.65926800e-02},effectivebrlenIgrBrlens{1}_mean=0.023157,effectivebrlenIgrBrlens{1}_median=0.012404,effectivebrlenIgrBrlens{1}_95%HPD={0.000000,0.082565},rateIgrBrlens{1}_mean=0.601216,rateIgrBrlens{1}_median=0.364513,rateIgrBrlens{1}_95%HPD={0.000001,1.964570},effectivebrlenIgrBrlens{2}_mean=0.058200,effectivebrlenIgrBrlens{2}_median=0.045483,effectivebrlenIgrBrlens{2}_95%HPD={0.000000,0.161780},rateIgrBrlens{2}_mean=1.840729,rateIgrBrlens{2}_median=1.223082,rateIgrBrlens{2}_95%HPD={0.000001,5.729942},effectivebrlenIgrBrlens{3}_mean=0.036948,effectivebrlenIgrBrlens{3}_median=0.022467,effectivebrlenIgrBrlens{3}_95%HPD={0.000000,0.122864},rateIgrBrlens{3}_mean=0.959405,rateIgrBrlens{3}_median=0.660617,rateIgrBrlens{3}_95%HPD={0.000001,2.925669}],22[&prob=1.00000000e+00,prob_stddev=0.00000000e+00,prob_range={1.00000000e+00,1.00000000e+00},prob(percent)="100",prob+-sd="100+-0",height_mean=4.48121646e-01,height_median=4.37524620e-01,height_95%HPD={2.71804350e-01,6.45416076e-01},age_mean=1.52574200e+02,age_median=1.52608864e+02,age_95%HPD={1.50280602e+02,1.54999101e+02}]:1.523698e+01[&length_mean=3.11819045e-02,length_median=2.40911500e-02,length_95%HPD={1.70957600e-03,7.99006600e-02},effectivebrlenIgrBrlens{1}_mean=0.016900,effectivebrlenIgrBrlens{1}_median=0.007042,effectivebrlenIgrBrlens{1}_95%HPD={0.000000,0.066565},rateIgrBrlens{1}_mean=0.557178,rateIgrBrlens{1}_median=0.272899,rateIgrBrlens{1}_95%HPD={0.000001,1.973036},effectivebrlenIgrBrlens{2}_mean=0.027553,effectivebrlenIgrBrlens{2}_median=0.006248,effectivebrlenIgrBrlens{2}_95%HPD={0.000000,0.125037},rateIgrBrlens{2}_mean=0.937339,rateIgrBrlens{2}_median=0.239567,rateIgrBrlens{2}_95%HPD={0.000001,3.983510},effectivebrlenIgrBrlens{3}_mean=0.021191,effectivebrlenIgrBrlens{3}_median=0.010526,effectivebrlenIgrBrlens{3}_95%HPD={0.000000,0.078139},rateIgrBrlens{3}_mean=0.689524,rateIgrBrlens{3}_median=0.419203,rateIgrBrlens{3}_95%HPD={0.000001,2.234869}])[&prob=9.04456617e-01,prob_stddev=3.70967242e-03,prob_range={9.01234431e-01,9.08301019e-01},prob(percent)="90",prob+-sd="90+-0",height_mean=4.95213203e-01,height_median=4.84620114e-01,height_95%HPD={3.05961790e-01,7.08396100e-01},age_mean=1.69305098e+02,age_median=1.67845841e+02,age_95%HPD={1.56589514e+02,1.85270224e+02}]:2.692150e+01[&length_mean=8.45160028e-02,length_median=7.96486300e-02,length_95%HPD={1.13142300e-02,1.64444200e-01},effectivebrlenIgrBrlens{1}_mean=0.075762,effectivebrlenIgrBrlens{1}_median=0.065270,effectivebrlenIgrBrlens{1}_95%HPD={0.000000,0.182447},rateIgrBrlens{1}_mean=0.955396,rateIgrBrlens{1}_median=0.805162,rateIgrBrlens{1}_95%HPD={0.000001,2.249948},effectivebrlenIgrBrlens{2}_mean=0.086050,effectivebrlenIgrBrlens{2}_median=0.069468,effectivebrlenIgrBrlens{2}_95%HPD={0.000000,0.221522},rateIgrBrlens{2}_mean=1.151895,rateIgrBrlens{2}_median=0.869822,rateIgrBrlens{2}_95%HPD={0.000001,3.036099},effectivebrlenIgrBrlens{3}_mean=0.063844,effectivebrlenIgrBrlens{3}_median=0.054075,effectivebrlenIgrBrlens{3}_95%HPD={0.000000,0.158222},rateIgrBrlens{3}_mean=0.775391,rateIgrBrlens{3}_median=0.683897,rateIgrBrlens{3}_95%HPD={0.000001,1.778778}],(27[&prob=1.00000000e+00,prob_stddev=0.00000000e+00,prob_range={1.00000000e+00,1.00000000e+00},prob(percent)="100",prob+-sd="100+-0",height_mean=4.47393901e-01,height_median=4.36807672e-01,height_95%HPD={2.69941990e-01,6.42637770e-01},age_mean=1.52333258e+02,age_median=1.52253140e+02,age_95%HPD={1.50000031e+02,1.54694540e+02}]:9.161717e+00[&length_mean=3.10848971e-02,length_median=2.63798100e-02,length_95%HPD={2.79791100e-03,7.05522400e-02},effectivebrlenIgrBrlens{1}_mean=0.055404,effectivebrlenIgrBrlens{1}_median=0.042366,effectivebrlenIgrBrlens{1}_95%HPD={0.000000,0.150802},rateIgrBrlens{1}_mean=2.315278,rateIgrBrlens{1}_median=1.507029,rateIgrBrlens{1}_95%HPD={0.000001,6.988711},effectivebrlenIgrBrlens{2}_mean=0.014454,effectivebrlenIgrBrlens{2}_median=0.003841,effectivebrlenIgrBrlens{2}_95%HPD={0.000000,0.064037},rateIgrBrlens{2}_mean=0.488008,rateIgrBrlens{2}_median=0.139695,rateIgrBrlens{2}_95%HPD={0.000001,2.039024},effectivebrlenIgrBrlens{3}_mean=0.025120,effectivebrlenIgrBrlens{3}_median=0.013689,effectivebrlenIgrBrlens{3}_95%HPD={0.000000,0.088396},rateIgrBrlens{3}_mean=0.803141,rateIgrBrlens{3}_median=0.518346,rateIgrBrlens{3}_95%HPD={0.000001,2.524612}],28[&prob=1.00000000e+00,prob_stddev=0.00000000e+00,prob_range={1.00000000e+00,1.00000000e+00},prob(percent)="100",prob+-sd="100+-0",height_mean=4.43739630e-01,height_median=4.33269468e-01,height_95%HPD={2.66812897e-01,6.36885560e-01},age_mean=1.51082985e+02,age_median=1.51099856e+02,age_95%HPD={1.50115865e+02,1.52099995e+02}]:1.031500e+01[&length_mean=3.40503613e-02,length_median=2.97554100e-02,length_95%HPD={4.46145200e-03,7.34186100e-02},effectivebrlenIgrBrlens{1}_mean=0.023788,effectivebrlenIgrBrlens{1}_median=0.012775,effectivebrlenIgrBrlens{1}_95%HPD={0.000000,0.084496},rateIgrBrlens{1}_mean=0.725021,rateIgrBrlens{1}_median=0.412403,rateIgrBrlens{1}_95%HPD={0.000001,2.443946},effectivebrlenIgrBrlens{2}_mean=0.018839,effectivebrlenIgrBrlens{2}_median=0.005630,effectivebrlenIgrBrlens{2}_95%HPD={0.000000,0.081625},rateIgrBrlens{2}_mean=0.571051,rateIgrBrlens{2}_median=0.182133,rateIgrBrlens{2}_95%HPD={0.000001,2.358566},effectivebrlenIgrBrlens{3}_mean=0.020194,effectivebrlenIgrBrlens{3}_median=0.011765,effectivebrlenIgrBrlens{3}_95%HPD={0.000000,0.068645},rateIgrBrlens{3}_mean=0.593474,rateIgrBrlens{3}_median=0.394818,rateIgrBrlens{3}_95%HPD={0.000001,1.827087}])[&prob=9.74219731e-01,prob_stddev=1.39722971e-03,prob_range={9.72622526e-01,9.75900268e-01},prob(percent)="97",prob+-sd="97+-0",height_mean=4.77349814e-01,height_median=4.66721330e-01,height_95%HPD={2.90975359e-01,6.82637820e-01},age_mean=1.62874699e+02,age_median=1.61414857e+02,age_95%HPD={1.52703928e+02,1.76263464e+02}]:3.335249e+01[&length_mean=9.66156222e-02,length_median=9.26674200e-02,length_95%HPD={1.67181700e-02,1.79788900e-01},effectivebrlenIgrBrlens{1}_mean=0.071789,effectivebrlenIgrBrlens{1}_median=0.060531,effectivebrlenIgrBrlens{1}_95%HPD={0.000000,0.177113},rateIgrBrlens{1}_mean=0.766330,rateIgrBrlens{1}_median=0.656682,rateIgrBrlens{1}_95%HPD={0.000001,1.798481},effectivebrlenIgrBrlens{2}_mean=0.053776,effectivebrlenIgrBrlens{2}_median=0.038001,effectivebrlenIgrBrlens{2}_95%HPD={0.000000,0.161099},rateIgrBrlens{2}_mean=0.565024,rateIgrBrlens{2}_median=0.410068,rateIgrBrlens{2}_95%HPD={0.000001,1.611538},effectivebrlenIgrBrlens{3}_mean=0.157295,effectivebrlenIgrBrlens{3}_median=0.143873,effectivebrlenIgrBrlens{3}_95%HPD={0.012877,0.324931},rateIgrBrlens{3}_mean=1.868665,rateIgrBrlens{3}_median=1.495731,rateIgrBrlens{3}_95%HPD={0.291371,4.397112}])[&prob=7.58338796e-01,prob_stddev=7.37716241e-03,prob_range={7.53236075e-01,7.69269230e-01},prob(percent)="76",prob+-sd="76+-1",height_mean=5.68864615e-01,height_median=5.58422220e-01,height_95%HPD={3.60795511e-01,8.00673270e-01},age_mean=1.96099122e+02,age_median=1.94767343e+02,age_95%HPD={1.72024006e+02,2.22424037e+02}]:4.576977e+01[&length_mean=7.22286799e-02,length_median=6.72829600e-02,length_95%HPD={4.40327600e-03,1.47293800e-01},effectivebrlenIgrBrlens{1}_mean=0.048618,effectivebrlenIgrBrlens{1}_median=0.037094,effectivebrlenIgrBrlens{1}_95%HPD={0.000000,0.136496},rateIgrBrlens{1}_mean=0.700378,rateIgrBrlens{1}_median=0.550996,rateIgrBrlens{1}_95%HPD={0.000001,1.841074},effectivebrlenIgrBrlens{2}_mean=0.083467,effectivebrlenIgrBrlens{2}_median=0.067568,effectivebrlenIgrBrlens{2}_95%HPD={0.000000,0.219786},rateIgrBrlens{2}_mean=1.388638,rateIgrBrlens{2}_median=0.968698,rateIgrBrlens{2}_95%HPD={0.000001,3.941654},effectivebrlenIgrBrlens{3}_mean=0.051134,effectivebrlenIgrBrlens{3}_median=0.039265,effectivebrlenIgrBrlens{3}_95%HPD={0.000000,0.142102},rateIgrBrlens{3}_mean=0.715567,rateIgrBrlens{3}_median=0.601693,rateIgrBrlens{3}_95%HPD={0.000001,1.753767}],((23[&prob=1.00000000e+00,prob_stddev=0.00000000e+00,prob_range={1.00000000e+00,1.00000000e+00},prob(percent)="100",prob+-sd="100+-0",height_mean=3.17092990e-01,height_median=3.09347776e-01,height_95%HPD={1.90023164e-01,4.58544310e-01},age_mean=1.07939654e+02,age_median=1.08480591e+02,age_95%HPD={1.01616174e+02,1.12999954e+02}]:6.503070e+01[&length_mean=2.00205252e-01,length_median=1.95561000e-01,length_95%HPD={1.09436700e-01,3.02135300e-01},effectivebrlenIgrBrlens{1}_mean=0.160556,effectivebrlenIgrBrlens{1}_median=0.148963,effectivebrlenIgrBrlens{1}_95%HPD={0.028710,0.314421},rateIgrBrlens{1}_mean=0.821468,rateIgrBrlens{1}_median=0.767365,rateIgrBrlens{1}_95%HPD={0.160681,1.581952},effectivebrlenIgrBrlens{2}_mean=0.132396,effectivebrlenIgrBrlens{2}_median=0.109402,effectivebrlenIgrBrlens{2}_95%HPD={0.000000,0.322442},rateIgrBrlens{2}_mean=0.660801,rateIgrBrlens{2}_median=0.562139,rateIgrBrlens{2}_95%HPD={0.000001,1.537575},effectivebrlenIgrBrlens{3}_mean=0.136301,effectivebrlenIgrBrlens{3}_median=0.125642,effectivebrlenIgrBrlens{3}_95%HPD={0.008593,0.280573},rateIgrBrlens{3}_mean=0.678685,rateIgrBrlens{3}_median=0.654531,rateIgrBrlens{3}_95%HPD={0.060128,1.269414}],(25[&prob=1.00000000e+00,prob_stddev=0.00000000e+00,prob_range={1.00000000e+00,1.00000000e+00},prob(percent)="100",prob+-sd="100+-0",height_mean=4.43641521e-01,height_median=4.33183530e-01,height_95%HPD={2.70031693e-01,6.39984480e-01},age_mean=1.51049612e+02,age_median=1.51048060e+02,age_95%HPD={1.50031910e+02,1.52024407e+02}]:1.151722e+01[&length_mean=3.58623732e-02,length_median=3.28270200e-02,length_95%HPD={6.48729000e-03,7.13289600e-02},effectivebrlenIgrBrlens{1}_mean=0.016048,effectivebrlenIgrBrlens{1}_median=0.008848,effectivebrlenIgrBrlens{1}_95%HPD={0.000000,0.056033},rateIgrBrlens{1}_mean=0.452079,rateIgrBrlens{1}_median=0.267035,rateIgrBrlens{1}_95%HPD={0.000001,1.494956},effectivebrlenIgrBrlens{2}_mean=0.017971,effectivebrlenIgrBrlens{2}_median=0.006126,effectivebrlenIgrBrlens{2}_95%HPD={0.000000,0.075404},rateIgrBrlens{2}_mean=0.510676,rateIgrBrlens{2}_median=0.183690,rateIgrBrlens{2}_95%HPD={0.000001,2.071174},effectivebrlenIgrBrlens{3}_mean=0.061391,effectivebrlenIgrBrlens{3}_median=0.052687,effectivebrlenIgrBrlens{3}_95%HPD={0.000000,0.144455},rateIgrBrlens{3}_mean=2.022066,rateIgrBrlens{3}_median=1.503978,rateIgrBrlens{3}_95%HPD={0.000001,5.411336}],26[&prob=1.00000000e+00,prob_stddev=0.00000000e+00,prob_range={1.00000000e+00,1.00000000e+00},prob(percent)="100",prob+-sd="100+-0",height_mean=4.47448830e-01,height_median=4.36805230e-01,height_95%HPD={2.67571120e-01,6.40589411e-01},age_mean=1.52349881e+02,age_median=1.52280635e+02,age_95%HPD={1.50000097e+02,1.54693218e+02}]:1.028464e+01[&length_mean=3.28032598e-02,length_median=2.96356800e-02,length_95%HPD={5.17327700e-03,6.78972300e-02},effectivebrlenIgrBrlens{1}_mean=0.018348,effectivebrlenIgrBrlens{1}_median=0.009958,effectivebrlenIgrBrlens{1}_95%HPD={0.000000,0.064377},rateIgrBrlens{1}_mean=0.566235,rateIgrBrlens{1}_median=0.331078,rateIgrBrlens{1}_95%HPD={0.000001,1.877380},effectivebrlenIgrBrlens{2}_mean=0.011770,effectivebrlenIgrBrlens{2}_median=0.003430,effectivebrlenIgrBrlens{2}_95%HPD={0.000000,0.051459},rateIgrBrlens{2}_mean=0.369956,rateIgrBrlens{2}_median=0.113273,rateIgrBrlens{2}_95%HPD={0.000001,1.551896},effectivebrlenIgrBrlens{3}_mean=0.085918,effectivebrlenIgrBrlens{3}_median=0.073047,effectivebrlenIgrBrlens{3}_95%HPD={0.006976,0.196417},rateIgrBrlens{3}_mean=3.485063,rateIgrBrlens{3}_median=2.374038,rateIgrBrlens{3}_95%HPD={0.129105,9.796217}])[&prob=9.00967767e-01,prob_stddev=3.17480149e-03,prob_range={8.97190031e-01,9.04934390e-01},prob(percent)="90",prob+-sd="90+-0",height_mean=4.76627952e-01,height_median=4.66373410e-01,height_95%HPD={2.92857590e-01,6.81027730e-01},age_mean=1.63558186e+02,age_median=1.62565275e+02,age_95%HPD={1.53843026e+02,1.75290602e+02}]:1.094602e+01[&length_mean=4.81704429e-02,length_median=4.29507900e-02,length_95%HPD={3.50202500e-03,1.04519900e-01},effectivebrlenIgrBrlens{1}_mean=0.073436,effectivebrlenIgrBrlens{1}_median=0.064960,effectivebrlenIgrBrlens{1}_95%HPD={0.000000,0.162719},rateIgrBrlens{1}_mean=2.080286,rateIgrBrlens{1}_median=1.442814,rateIgrBrlens{1}_95%HPD={0.000001,5.736985},effectivebrlenIgrBrlens{2}_mean=0.074419,effectivebrlenIgrBrlens{2}_median=0.056778,effectivebrlenIgrBrlens{2}_95%HPD={0.000000,0.217765},rateIgrBrlens{2}_mean=1.650066,rateIgrBrlens{2}_median=1.144684,rateIgrBrlens{2}_95%HPD={0.000001,5.025188},effectivebrlenIgrBrlens{3}_mean=0.032621,effectivebrlenIgrBrlens{3}_median=0.021494,effectivebrlenIgrBrlens{3}_95%HPD={0.000000,0.102895},rateIgrBrlens{3}_mean=0.673568,rateIgrBrlens{3}_median=0.506860,rateIgrBrlens{3}_95%HPD={0.000001,1.879751}])[&prob=7.15747603e-01,prob_stddev=2.12486322e-03,prob_range={7.13492072e-01,7.18414240e-01},prob(percent)="72",prob+-sd="72+-0",height_mean=5.15388957e-01,height_median=5.04586490e-01,height_95%HPD={3.17214500e-01,7.33851575e-01},age_mean=1.74067958e+02,age_median=1.73511294e+02,age_95%HPD={1.59207830e+02,1.89741997e+02}]:1.700076e+01[&length_mean=4.85165848e-02,length_median=4.46608200e-02,length_95%HPD={3.36865600e-03,1.00584000e-01},effectivebrlenIgrBrlens{1}_mean=0.033246,effectivebrlenIgrBrlens{1}_median=0.020749,effectivebrlenIgrBrlens{1}_95%HPD={0.000000,0.108096},rateIgrBrlens{1}_mean=0.668171,rateIgrBrlens{1}_median=0.474798,rateIgrBrlens{1}_95%HPD={0.000001,1.963109},effectivebrlenIgrBrlens{2}_mean=0.083586,effectivebrlenIgrBrlens{2}_median=0.066560,effectivebrlenIgrBrlens{2}_95%HPD={0.000000,0.234288},rateIgrBrlens{2}_mean=1.954888,rateIgrBrlens{2}_median=1.342668,rateIgrBrlens{2}_95%HPD={0.000001,5.861787},effectivebrlenIgrBrlens{3}_mean=0.040076,effectivebrlenIgrBrlens{3}_median=0.029805,effectivebrlenIgrBrlens{3}_95%HPD={0.000000,0.115974},rateIgrBrlens{3}_mean=0.869730,rateIgrBrlens{3}_median=0.667567,rateIgrBrlens{3}_95%HPD={0.000001,2.383478}],24[&prob=1.00000000e+00,prob_stddev=0.00000000e+00,prob_range={1.00000000e+00,1.00000000e+00},prob(percent)="100",prob+-sd="100+-0",height_mean=5.23650056e-01,height_median=5.11438323e-01,height_95%HPD={3.17433389e-01,7.53380880e-01},age_mean=1.78313379e+02,age_median=1.78018302e+02,age_95%HPD={1.74200071e+02,1.82969285e+02}]:1.249375e+01[&length_mean=3.14626878e-02,length_median=2.77028800e-02,length_95%HPD={2.34361400e-03,6.89977700e-02},effectivebrlenIgrBrlens{1}_mean=0.016382,effectivebrlenIgrBrlens{1}_median=0.008147,effectivebrlenIgrBrlens{1}_95%HPD={0.000000,0.060124},rateIgrBrlens{1}_mean=0.537397,rateIgrBrlens{1}_median=0.289744,rateIgrBrlens{1}_95%HPD={0.000001,1.857051},effectivebrlenIgrBrlens{2}_mean=0.032989,effectivebrlenIgrBrlens{2}_median=0.018993,effectivebrlenIgrBrlens{2}_95%HPD={0.000000,0.113780},rateIgrBrlens{2}_mean=1.224708,rateIgrBrlens{2}_median=0.626475,rateIgrBrlens{2}_95%HPD={0.000001,4.378041},effectivebrlenIgrBrlens{3}_mean=0.041534,effectivebrlenIgrBrlens{3}_median=0.032487,effectivebrlenIgrBrlens{3}_95%HPD={0.000000,0.112871},rateIgrBrlens{3}_mean=1.599008,rateIgrBrlens{3}_median=1.098236,rateIgrBrlens{3}_95%HPD={0.000001,4.661901}])[&prob=9.61878201e-01,prob_stddev=4.30320964e-03,prob_range={9.56178265e-01,9.65955934e-01},prob(percent)="96",prob+-sd="96+-0",height_mean=5.59360035e-01,height_median=5.47589873e-01,height_95%HPD={3.45439213e-01,7.92104850e-01},age_mean=1.91719203e+02,age_median=1.90512054e+02,age_95%HPD={1.78260130e+02,2.07527761e+02}]:5.002506e+01[&length_mean=9.22666629e-02,length_median=8.86278700e-02,length_95%HPD={2.11275100e-02,1.69864800e-01},effectivebrlenIgrBrlens{1}_mean=0.122993,effectivebrlenIgrBrlens{1}_median=0.112200,effectivebrlenIgrBrlens{1}_95%HPD={0.000000,0.252148},rateIgrBrlens{1}_mean=1.462530,rateIgrBrlens{1}_median=1.249630,rateIgrBrlens{1}_95%HPD={0.000001,3.159049},effectivebrlenIgrBrlens{2}_mean=0.082862,effectivebrlenIgrBrlens{2}_median=0.066698,effectivebrlenIgrBrlens{2}_95%HPD={0.000000,0.218755},rateIgrBrlens{2}_mean=0.957682,rateIgrBrlens{2}_median=0.740338,rateIgrBrlens{2}_95%HPD={0.000001,2.576950},effectivebrlenIgrBrlens{3}_mean=0.150004,effectivebrlenIgrBrlens{3}_median=0.135635,effectivebrlenIgrBrlens{3}_95%HPD={0.016009,0.313995},rateIgrBrlens{3}_mean=1.830767,rateIgrBrlens{3}_median=1.489470,rateIgrBrlens{3}_95%HPD={0.219880,4.226136}],((((29[&prob=1.00000000e+00,prob_stddev=0.00000000e+00,prob_range={1.00000000e+00,1.00000000e+00},prob(percent)="100",prob+-sd="100+-0",height_mean=0.00000000e+00,height_median=0.00000000e+00,height_95%HPD={0.00000000e+00,0.00000000e+00},age_mean=0.00000000e+00,age_median=0.00000000e+00,age_95%HPD={0.00000000e+00,0.00000000e+00}]:1.051803e+02[&length_mean=3.23338509e-01,length_median=3.09851300e-01,length_95%HPD={1.68960200e-01,5.06276800e-01},effectivebrlenIgrBrlens{1}_mean=0.240740,effectivebrlenIgrBrlens{1}_median=0.224049,effectivebrlenIgrBrlens{1}_95%HPD={0.040311,0.472713},rateIgrBrlens{1}_mean=0.744262,rateIgrBrlens{1}_median=0.723542,rateIgrBrlens{1}_95%HPD={0.179518,1.313269},effectivebrlenIgrBrlens{2}_mean=0.177070,effectivebrlenIgrBrlens{2}_median=0.152306,effectivebrlenIgrBrlens{2}_95%HPD={0.006609,0.401506},rateIgrBrlens{2}_mean=0.549097,rateIgrBrlens{2}_median=0.490274,rateIgrBrlens{2}_95%HPD={0.038981,1.179400},effectivebrlenIgrBrlens{3}_mean=0.271001,effectivebrlenIgrBrlens{3}_median=0.254881,effectivebrlenIgrBrlens{3}_95%HPD={0.055162,0.514687},rateIgrBrlens{3}_mean=0.837974,rateIgrBrlens{3}_median=0.827683,rateIgrBrlens{3}_95%HPD={0.242275,1.418523}],30[&prob=1.00000000e+00,prob_stddev=0.00000000e+00,prob_range={1.00000000e+00,1.00000000e+00},prob(percent)="100",prob+-sd="100+-0",height_mean=2.28163930e-01,height_median=2.22758850e-01,height_95%HPD={1.36264810e-01,3.30567840e-01},age_mean=7.76941083e+01,age_median=7.81228293e+01,age_95%HPD={7.09938660e+01,8.35999914e+01}]:2.705749e+01[&length_mean=9.84521757e-02,length_median=7.97378200e-02,length_95%HPD={2.42608700e-03,2.44661400e-01},effectivebrlenIgrBrlens{1}_mean=0.092195,effectivebrlenIgrBrlens{1}_median=0.063014,effectivebrlenIgrBrlens{1}_95%HPD={0.000000,0.284075},rateIgrBrlens{1}_mean=0.939062,rateIgrBrlens{1}_median=0.764069,rateIgrBrlens{1}_95%HPD={0.000001,2.394516},effectivebrlenIgrBrlens{2}_mean=0.132812,effectivebrlenIgrBrlens{2}_median=0.106332,effectivebrlenIgrBrlens{2}_95%HPD={0.000000,0.344721},rateIgrBrlens{2}_mean=1.862085,rateIgrBrlens{2}_median=1.237763,rateIgrBrlens{2}_95%HPD={0.000001,5.327656},effectivebrlenIgrBrlens{3}_mean=0.093912,effectivebrlenIgrBrlens{3}_median=0.066738,effectivebrlenIgrBrlens{3}_95%HPD={0.000000,0.279441},rateIgrBrlens{3}_mean=0.955950,rateIgrBrlens{3}_median=0.826249,rateIgrBrlens{3}_95%HPD={0.000001,2.292940}])[&prob=9.68892012e-01,prob_stddev=6.70323454e-03,prob_range={9.59833780e-01,9.74355840e-01},prob(percent)="97",prob+-sd="97+-1",height_mean=3.19290844e-01,height_median=3.07102500e-01,height_95%HPD={1.68964500e-01,4.94443200e-01},age_mean=1.10044912e+02,age_median=1.05180322e+02,age_95%HPD={7.52504732e+01,1.57317309e+02}]:8.693798e+01[&length_mean=2.22164848e-01,length_median=2.22841500e-01,length_95%HPD={4.32656900e-02,3.84758500e-01},effectivebrlenIgrBrlens{1}_mean=0.164858,effectivebrlenIgrBrlens{1}_median=0.149798,effectivebrlenIgrBrlens{1}_95%HPD={0.000000,0.353987},rateIgrBrlens{1}_mean=0.742564,rateIgrBrlens{1}_median=0.701394,rateIgrBrlens{1}_95%HPD={0.072019,1.476648},effectivebrlenIgrBrlens{2}_mean=0.135301,effectivebrlenIgrBrlens{2}_median=0.109713,effectivebrlenIgrBrlens{2}_95%HPD={0.000000,0.342861},rateIgrBrlens{2}_mean=0.696960,rateIgrBrlens{2}_median=0.493347,rateIgrBrlens{2}_95%HPD={0.000001,1.949239},effectivebrlenIgrBrlens{3}_mean=0.185152,effectivebrlenIgrBrlens{3}_median=0.172033,effectivebrlenIgrBrlens{3}_95%HPD={0.000000,0.379199},rateIgrBrlens{3}_mean=0.836286,rateIgrBrlens{3}_median=0.809972,rateIgrBrlens{3}_95%HPD={0.097773,1.562291}],31[&prob=1.00000000e+00,prob_stddev=0.00000000e+00,prob_range={1.00000000e+00,1.00000000e+00},prob(percent)="100",prob+-sd="100+-0",height_mean=5.46700071e-01,height_median=5.33712980e-01,height_95%HPD={3.30964970e-01,7.87609460e-01},age_mean=1.86135032e+02,age_median=1.85852749e+02,age_95%HPD={1.82699975e+02,1.90146602e+02}]:6.265556e+00[&length_mean=2.73268693e-02,length_median=1.78072800e-02,length_95%HPD={7.37300900e-04,8.89707800e-02},effectivebrlenIgrBrlens{1}_mean=0.023581,effectivebrlenIgrBrlens{1}_median=0.006813,effectivebrlenIgrBrlens{1}_95%HPD={0.000000,0.104323},rateIgrBrlens{1}_mean=0.883595,rateIgrBrlens{1}_median=0.359480,rateIgrBrlens{1}_95%HPD={0.000001,3.352491},effectivebrlenIgrBrlens{2}_mean=0.032889,effectivebrlenIgrBrlens{2}_median=0.002352,effectivebrlenIgrBrlens{2}_95%HPD={0.000000,0.202271},rateIgrBrlens{2}_mean=0.930885,rateIgrBrlens{2}_median=0.135516,rateIgrBrlens{2}_95%HPD={0.000001,4.115272},effectivebrlenIgrBrlens{3}_mean=0.026376,effectivebrlenIgrBrlens{3}_median=0.009576,effectivebrlenIgrBrlens{3}_95%HPD={0.000000,0.111181},rateIgrBrlens{3}_mean=1.002199,rateIgrBrlens{3}_median=0.511510,rateIgrBrlens{3}_95%HPD={0.000001,3.551551}])[&prob=8.60798769e-01,prob_stddev=1.49007289e-02,prob_range={8.39190676e-01,8.72101421e-01},prob(percent)="86",prob+-sd="86+-1",height_mean=5.50248368e-01,height_median=5.40551000e-01,height_95%HPD={3.43500600e-01,7.72507500e-01},age_mean=1.93109217e+02,age_median=1.92118305e+02,age_95%HPD={1.84222149e+02,2.04145719e+02}]:1.462738e+01[&length_mean=5.55281709e-02,length_median=5.09191300e-02,length_95%HPD={4.72003300e-03,1.14518500e-01},effectivebrlenIgrBrlens{1}_mean=0.039962,effectivebrlenIgrBrlens{1}_median=0.026355,effectivebrlenIgrBrlens{1}_95%HPD={0.000000,0.126098},rateIgrBrlens{1}_mean=0.722003,rateIgrBrlens{1}_median=0.517887,rateIgrBrlens{1}_95%HPD={0.000001,2.091821},effectivebrlenIgrBrlens{2}_mean=0.195532,effectivebrlenIgrBrlens{2}_median=0.175119,effectivebrlenIgrBrlens{2}_95%HPD={0.023989,0.413486},rateIgrBrlens{2}_mean=5.183648,rateIgrBrlens{2}_median=3.486460,rateIgrBrlens{2}_95%HPD={0.000002,14.678265},effectivebrlenIgrBrlens{3}_mean=0.046225,effectivebrlenIgrBrlens{3}_median=0.033286,effectivebrlenIgrBrlens{3}_95%HPD={0.000000,0.136624},rateIgrBrlens{3}_mean=0.836169,rateIgrBrlens{3}_median=0.663061,rateIgrBrlens{3}_95%HPD={0.000001,2.244554}],((33[&prob=1.00000000e+00,prob_stddev=0.00000000e+00,prob_range={1.00000000e+00,1.00000000e+00},prob(percent)="100",prob+-sd="100+-0",height_mean=2.81281107e-01,height_median=2.74613590e-01,height_95%HPD={1.69683280e-01,4.07046760e-01},age_mean=9.57584982e+01,age_median=9.60522989e+01,age_95%HPD={9.05563269e+01,1.00499824e+02}]:3.563989e+01[&length_mean=1.13409385e-01,length_median=1.04600300e-01,length_95%HPD={3.47179800e-02,2.18429000e-01},effectivebrlenIgrBrlens{1}_mean=0.090214,effectivebrlenIgrBrlens{1}_median=0.075953,effectivebrlenIgrBrlens{1}_95%HPD={0.000000,0.219024},rateIgrBrlens{1}_mean=0.807226,rateIgrBrlens{1}_median=0.715822,rateIgrBrlens{1}_95%HPD={0.000001,1.782878},effectivebrlenIgrBrlens{2}_mean=0.058617,effectivebrlenIgrBrlens{2}_median=0.047241,effectivebrlenIgrBrlens{2}_95%HPD={0.000000,0.152338},rateIgrBrlens{2}_mean=0.543666,rateIgrBrlens{2}_median=0.435350,rateIgrBrlens{2}_95%HPD={0.000001,1.392938},effectivebrlenIgrBrlens{3}_mean=0.109901,effectivebrlenIgrBrlens{3}_median=0.093240,effectivebrlenIgrBrlens{3}_95%HPD={0.000000,0.261671},rateIgrBrlens{3}_mean=0.976090,rateIgrBrlens{3}_median=0.878756,rateIgrBrlens{3}_95%HPD={0.000001,2.098176}],35[&prob=1.00000000e+00,prob_stddev=0.00000000e+00,prob_range={1.00000000e+00,1.00000000e+00},prob(percent)="100",prob+-sd="100+-0",height_mean=3.45421410e-01,height_median=3.37067680e-01,height_95%HPD={2.07522390e-01,4.99394120e-01},age_mean=1.17604544e+02,age_median=1.17666979e+02,age_95%HPD={1.10746645e+02,1.24968948e+02}]:1.402521e+01[&length_mean=5.30009403e-02,length_median=4.19471000e-02,length_95%HPD={1.72046000e-03,1.35014500e-01},effectivebrlenIgrBrlens{1}_mean=0.049604,effectivebrlenIgrBrlens{1}_median=0.027849,effectivebrlenIgrBrlens{1}_95%HPD={0.000000,0.173063},rateIgrBrlens{1}_mean=0.948106,rateIgrBrlens{1}_median=0.626571,rateIgrBrlens{1}_95%HPD={0.000001,2.896942},effectivebrlenIgrBrlens{2}_mean=0.028708,effectivebrlenIgrBrlens{2}_median=0.015419,effectivebrlenIgrBrlens{2}_95%HPD={0.000000,0.102170},rateIgrBrlens{2}_mean=0.663305,rateIgrBrlens{2}_median=0.324854,rateIgrBrlens{2}_95%HPD={0.000001,2.332487},effectivebrlenIgrBrlens{3}_mean=0.050293,effectivebrlenIgrBrlens{3}_median=0.030487,effectivebrlenIgrBrlens{3}_95%HPD={0.000000,0.167375},rateIgrBrlens{3}_mean=0.959115,rateIgrBrlens{3}_median=0.707226,rateIgrBrlens{3}_95%HPD={0.000001,2.757392}])[&prob=8.59821002e-01,prob_stddev=1.10695716e-02,prob_range={8.43579516e-01,8.67301474e-01},prob(percent)="86",prob+-sd="86+-1",height_mean=3.85671176e-01,height_median=3.77633140e-01,height_95%HPD={2.33182480e-01,5.52851350e-01},age_mean=1.33736753e+02,age_median=1.31692190e+02,age_95%HPD={1.14170926e+02,1.56927821e+02}]:3.543450e+01[&length_mean=1.01874825e-01,length_median=9.72889200e-02,length_95%HPD={8.44763800e-03,1.96644600e-01},effectivebrlenIgrBrlens{1}_mean=0.079975,effectivebrlenIgrBrlens{1}_median=0.065576,effectivebrlenIgrBrlens{1}_95%HPD={0.000000,0.206325},rateIgrBrlens{1}_mean=0.789682,rateIgrBrlens{1}_median=0.681638,rateIgrBrlens{1}_95%HPD={0.000001,1.839048},effectivebrlenIgrBrlens{2}_mean=0.049390,effectivebrlenIgrBrlens{2}_median=0.035315,effectivebrlenIgrBrlens{2}_95%HPD={0.000000,0.146838},rateIgrBrlens{2}_mean=0.495198,rateIgrBrlens{2}_median=0.363385,rateIgrBrlens{2}_95%HPD={0.000001,1.395980},effectivebrlenIgrBrlens{3}_mean=0.098254,effectivebrlenIgrBrlens{3}_median=0.082157,effectivebrlenIgrBrlens{3}_95%HPD={0.000000,0.245618},rateIgrBrlens{3}_mean=0.970169,rateIgrBrlens{3}_median=0.857549,rateIgrBrlens{3}_95%HPD={0.000001,2.171746}],34[&prob=1.00000000e+00,prob_stddev=0.00000000e+00,prob_range={1.00000000e+00,1.00000000e+00},prob(percent)="100",prob+-sd="100+-0",height_mean=4.54899417e-01,height_median=4.44224240e-01,height_95%HPD={2.76915410e-01,6.56304300e-01},age_mean=1.54883487e+02,age_median=1.54877277e+02,age_95%HPD={1.53015401e+02,1.56619630e+02}]:1.224941e+01[&length_mean=4.17618089e-02,length_median=3.20724500e-02,length_95%HPD={1.27181300e-03,1.10472300e-01},effectivebrlenIgrBrlens{1}_mean=0.039233,effectivebrlenIgrBrlens{1}_median=0.019283,effectivebrlenIgrBrlens{1}_95%HPD={0.000000,0.145168},rateIgrBrlens{1}_mean=0.961359,rateIgrBrlens{1}_median=0.566548,rateIgrBrlens{1}_95%HPD={0.000001,3.173791},effectivebrlenIgrBrlens{2}_mean=0.024306,effectivebrlenIgrBrlens{2}_median=0.008148,effectivebrlenIgrBrlens{2}_95%HPD={0.000000,0.101337},rateIgrBrlens{2}_mean=0.636439,rateIgrBrlens{2}_median=0.234086,rateIgrBrlens{2}_95%HPD={0.000001,2.443807},effectivebrlenIgrBrlens{3}_mean=0.039806,effectivebrlenIgrBrlens{3}_median=0.021636,effectivebrlenIgrBrlens{3}_95%HPD={0.000000,0.141198},rateIgrBrlens{3}_mean=0.969598,rateIgrBrlens{3}_median=0.651216,rateIgrBrlens{3}_95%HPD={0.000001,2.987250}])[&prob=8.70806991e-01,prob_stddev=1.17265601e-02,prob_range={8.53768291e-01,8.80023555e-01},prob(percent)="87",prob+-sd="87+-1",height_mean=4.85326358e-01,height_median=4.76109510e-01,height_95%HPD={3.02391620e-01,6.90066807e-01},age_mean=1.69861274e+02,age_median=1.67126686e+02,age_95%HPD={1.54631577e+02,1.92353108e+02}]:3.961900e+01[&length_mean=1.19343438e-01,length_median=1.18573700e-01,length_95%HPD={2.72037400e-02,2.06812400e-01},effectivebrlenIgrBrlens{1}_mean=0.093931,effectivebrlenIgrBrlens{1}_median=0.081459,effectivebrlenIgrBrlens{1}_95%HPD={0.000000,0.221640},rateIgrBrlens{1}_mean=0.786968,rateIgrBrlens{1}_median=0.705716,rateIgrBrlens{1}_95%HPD={0.000001,1.719466},effectivebrlenIgrBrlens{2}_mean=0.075503,effectivebrlenIgrBrlens{2}_median=0.062766,effectivebrlenIgrBrlens{2}_95%HPD={0.000000,0.189276},rateIgrBrlens{2}_mean=0.658311,rateIgrBrlens{2}_median=0.539576,rateIgrBrlens{2}_95%HPD={0.000001,1.610861},effectivebrlenIgrBrlens{3}_mean=0.115322,effectivebrlenIgrBrlens{3}_median=0.102079,effectivebrlenIgrBrlens{3}_95%HPD={0.000000,0.261872},rateIgrBrlens{3}_mean=0.970380,rateIgrBrlens{3}_median=0.882536,rateIgrBrlens{3}_95%HPD={0.000001,2.053596}])[&prob=5.28521905e-01,prob_stddev=1.25870720e-02,prob_range={5.14216509e-01,5.44538394e-01},prob(percent)="53",prob+-sd="53+-1",height_mean=6.02658661e-01,height_median=5.90393470e-01,height_95%HPD={3.69122520e-01,8.53685600e-01},age_mean=2.06850537e+02,age_median=2.06745687e+02,age_95%HPD={1.91990201e+02,2.21735749e+02}]:1.382312e+01[&length_mean=3.77706069e-02,length_median=3.38383300e-02,length_95%HPD={2.19840900e-03,8.16619600e-02},effectivebrlenIgrBrlens{1}_mean=0.032274,effectivebrlenIgrBrlens{1}_median=0.018242,effectivebrlenIgrBrlens{1}_95%HPD={0.000000,0.111564},rateIgrBrlens{1}_mean=0.884382,rateIgrBrlens{1}_median=0.530213,rateIgrBrlens{1}_95%HPD={0.000001,2.895442},effectivebrlenIgrBrlens{2}_mean=0.026935,effectivebrlenIgrBrlens{2}_median=0.010484,effectivebrlenIgrBrlens{2}_95%HPD={0.000000,0.106933},rateIgrBrlens{2}_mean=0.771458,rateIgrBrlens{2}_median=0.302239,rateIgrBrlens{2}_95%HPD={0.000001,2.955060},effectivebrlenIgrBrlens{3}_mean=0.032204,effectivebrlenIgrBrlens{3}_median=0.019718,effectivebrlenIgrBrlens{3}_95%HPD={0.000000,0.106572},rateIgrBrlens{3}_mean=0.864814,rateIgrBrlens{3}_median=0.588535,rateIgrBrlens{3}_95%HPD={0.000001,2.634083}],32[&prob=1.00000000e+00,prob_stddev=0.00000000e+00,prob_range={1.00000000e+00,1.00000000e+00},prob(percent)="100",prob+-sd="100+-0",height_mean=6.24499643e-01,height_median=6.10007280e-01,height_95%HPD={3.79338511e-01,8.97554860e-01},age_mean=2.12707031e+02,age_median=2.11571614e+02,age_95%HPD={2.08500015e+02,2.20738657e+02}]:8.997194e+00[&length_mean=1.76943069e-02,length_median=1.45751400e-02,length_95%HPD={1.09975100e-03,4.23577600e-02},effectivebrlenIgrBrlens{1}_mean=0.014304,effectivebrlenIgrBrlens{1}_median=0.003892,effectivebrlenIgrBrlens{1}_95%HPD={0.000000,0.062316},rateIgrBrlens{1}_mean=0.848321,rateIgrBrlens{1}_median=0.261249,rateIgrBrlens{1}_95%HPD={0.000001,3.445709},effectivebrlenIgrBrlens{2}_mean=0.032321,effectivebrlenIgrBrlens{2}_median=0.011458,effectivebrlenIgrBrlens{2}_95%HPD={0.000000,0.128841},rateIgrBrlens{2}_mean=2.334336,rateIgrBrlens{2}_median=0.690899,rateIgrBrlens{2}_95%HPD={0.000001,9.654817},effectivebrlenIgrBrlens{3}_mean=0.017168,effectivebrlenIgrBrlens{3}_median=0.006054,effectivebrlenIgrBrlens{3}_95%HPD={0.000000,0.070316},rateIgrBrlens{3}_mean=1.010397,rateIgrBrlens{3}_median=0.411957,rateIgrBrlens{3}_95%HPD={0.000001,3.833460}])[&prob=8.03921623e-01,prob_stddev=1.78314434e-02,prob_range={7.81569094e-01,8.24668615e-01},prob(percent)="80",prob+-sd="80+-2",height_mean=6.37169331e-01,height_median=6.24392920e-01,height_95%HPD={3.94275030e-01,8.99629070e-01},age_mean=2.21742320e+02,age_median=2.20568808e+02,age_95%HPD={2.10206392e+02,2.35302214e+02}]:1.996830e+01[&length_mean=4.50335369e-02,length_median=4.05624400e-02,length_95%HPD={4.88936900e-03,9.42473200e-02},effectivebrlenIgrBrlens{1}_mean=0.144183,effectivebrlenIgrBrlens{1}_median=0.127863,effectivebrlenIgrBrlens{1}_95%HPD={0.000000,0.309354},rateIgrBrlens{1}_mean=4.246342,rateIgrBrlens{1}_median=3.037600,rateIgrBrlens{1}_95%HPD={0.000001,11.444169},effectivebrlenIgrBrlens{2}_mean=0.168257,effectivebrlenIgrBrlens{2}_median=0.152216,effectivebrlenIgrBrlens{2}_95%HPD={0.000000,0.373121},rateIgrBrlens{2}_mean=4.769864,rateIgrBrlens{2}_median=3.533243,rateIgrBrlens{2}_95%HPD={0.000001,12.870268},effectivebrlenIgrBrlens{3}_mean=0.038311,effectivebrlenIgrBrlens{3}_median=0.025934,effectivebrlenIgrBrlens{3}_95%HPD={0.000000,0.118516},rateIgrBrlens{3}_mean=0.854544,rateIgrBrlens{3}_median=0.641397,rateIgrBrlens{3}_95%HPD={0.000001,2.431901}])[&prob=9.22792525e-01,prob_stddev=4.30876571e-03,prob_range={9.16889812e-01,9.27045255e-01},prob(percent)="92",prob+-sd="92+-0",height_mean=7.02810475e-01,height_median=6.89835280e-01,height_95%HPD={4.48823668e-01,9.82006070e-01},age_mean=2.41891340e+02,age_median=2.40537111e+02,age_95%HPD={2.20966177e+02,2.65842193e+02}]:1.999480e+01[&length_mean=4.59813156e-02,length_median=4.10300800e-02,length_95%HPD={4.12536300e-03,9.83056400e-02},effectivebrlenIgrBrlens{1}_mean=0.153116,effectivebrlenIgrBrlens{1}_median=0.137180,effectivebrlenIgrBrlens{1}_95%HPD={0.020328,0.323208},rateIgrBrlens{1}_mean=4.744705,rateIgrBrlens{1}_median=3.273723,rateIgrBrlens{1}_95%HPD={0.319605,13.236406},effectivebrlenIgrBrlens{2}_mean=0.057651,effectivebrlenIgrBrlens{2}_median=0.034844,effectivebrlenIgrBrlens{2}_95%HPD={0.000000,0.191584},rateIgrBrlens{2}_mean=1.405521,rateIgrBrlens{2}_median=0.777057,rateIgrBrlens{2}_95%HPD={0.000001,4.826278},effectivebrlenIgrBrlens{3}_mean=0.040643,effectivebrlenIgrBrlens{3}_median=0.029013,effectivebrlenIgrBrlens{3}_95%HPD={0.000000,0.121337},rateIgrBrlens{3}_mean=0.913271,rateIgrBrlens{3}_median=0.693550,rateIgrBrlens{3}_95%HPD={0.000001,2.565496}])[&prob=7.89760669e-01,prob_stddev=1.68742249e-02,prob_range={7.70602549e-01,8.05746603e-01},prob(percent)="79",prob+-sd="79+-2",height_mean=7.63523778e-01,height_median=7.49117000e-01,height_95%HPD={4.86827108e-01,1.06894256e+00},age_mean=2.62043129e+02,age_median=2.60531906e+02,age_95%HPD={2.36541499e+02,2.90280303e+02}]:1.497601e+01[&length_mean=6.71259694e-02,length_median=5.66736800e-02,length_95%HPD={3.82931600e-03,1.56291500e-01},effectivebrlenIgrBrlens{1}_mean=0.080235,effectivebrlenIgrBrlens{1}_median=0.064284,effectivebrlenIgrBrlens{1}_95%HPD={0.000000,0.215111},rateIgrBrlens{1}_mean=1.327701,rateIgrBrlens{1}_median=1.016606,rateIgrBrlens{1}_95%HPD={0.000001,3.595026},effectivebrlenIgrBrlens{2}_mean=0.414348,effectivebrlenIgrBrlens{2}_median=0.367573,effectivebrlenIgrBrlens{2}_95%HPD={0.064042,0.883743},rateIgrBrlens{2}_mean=8.906979,rateIgrBrlens{2}_median=6.312357,rateIgrBrlens{2}_95%HPD={0.445855,24.371438},effectivebrlenIgrBrlens{3}_mean=0.059815,effectivebrlenIgrBrlens{3}_median=0.043646,effectivebrlenIgrBrlens{3}_95%HPD={0.000000,0.174750},rateIgrBrlens{3}_mean=0.912256,rateIgrBrlens{3}_median=0.746198,rateIgrBrlens{3}_95%HPD={0.000001,2.350965}])[&prob=8.02899412e-01,prob_stddev=7.84932562e-03,prob_range={7.93835624e-01,8.09802113e-01},prob(percent)="80",prob+-sd="80+-1",height_mean=8.09640772e-01,height_median=7.95049218e-01,height_95%HPD={5.17360340e-01,1.12640804e+00},age_mean=2.77256570e+02,age_median=2.75507912e+02,age_95%HPD={2.46002823e+02,3.11932180e+02}]:3.378362e+01[&length_mean=6.85926406e-02,length_median=6.13209400e-02,length_95%HPD={5.73277900e-03,1.47839900e-01},effectivebrlenIgrBrlens{1}_mean=0.078157,effectivebrlenIgrBrlens{1}_median=0.064258,effectivebrlenIgrBrlens{1}_95%HPD={0.000000,0.201132},rateIgrBrlens{1}_mean=1.278984,rateIgrBrlens{1}_median=0.992557,rateIgrBrlens{1}_95%HPD={0.000001,3.289509},effectivebrlenIgrBrlens{2}_mean=0.323002,effectivebrlenIgrBrlens{2}_median=0.264833,effectivebrlenIgrBrlens{2}_95%HPD={0.000000,0.765130},rateIgrBrlens{2}_mean=6.150610,rateIgrBrlens{2}_median=4.475008,rateIgrBrlens{2}_95%HPD={0.000001,16.314707},effectivebrlenIgrBrlens{3}_mean=0.061484,effectivebrlenIgrBrlens{3}_median=0.047111,effectivebrlenIgrBrlens{3}_95%HPD={0.000000,0.170890},rateIgrBrlens{3}_mean=0.914916,rateIgrBrlens{3}_median=0.766005,rateIgrBrlens{3}_95%HPD={0.000001,2.300121}])[&prob=1.00000000e+00,prob_stddev=0.00000000e+00,prob_range={1.00000000e+00,1.00000000e+00},prob(percent)="100",prob+-sd="100+-0",height_mean=9.07888246e-01,height_median=8.91460430e-01,height_95%HPD={5.85406730e-01,1.26176327e+00},age_mean=3.11077001e+02,age_median=3.09291535e+02,age_95%HPD={2.79109190e+02,3.45959570e+02}]:1.223507e+01[&length_mean=3.57874327e-02,length_median=2.90375100e-02,length_95%HPD={1.42605700e-03,8.83829500e-02},effectivebrlenIgrBrlens{1}_mean=0.030431,effectivebrlenIgrBrlens{1}_median=0.015644,effectivebrlenIgrBrlens{1}_95%HPD={0.000000,0.110803},rateIgrBrlens{1}_mean=0.894602,rateIgrBrlens{1}_median=0.506080,rateIgrBrlens{1}_95%HPD={0.000001,3.009007},effectivebrlenIgrBrlens{2}_mean=0.024261,effectivebrlenIgrBrlens{2}_median=0.007633,effectivebrlenIgrBrlens{2}_95%HPD={0.000000,0.103053},rateIgrBrlens{2}_mean=0.755816,rateIgrBrlens{2}_median=0.243273,rateIgrBrlens{2}_95%HPD={0.000001,3.034689},effectivebrlenIgrBrlens{3}_mean=0.048362,effectivebrlenIgrBrlens{3}_median=0.027794,effectivebrlenIgrBrlens{3}_95%HPD={0.000000,0.167588},rateIgrBrlens{3}_mean=1.460808,rateIgrBrlens{3}_median=0.877096,rateIgrBrlens{3}_95%HPD={0.000001,4.824306}])[&prob=1.00000000e+00,prob_stddev=0.00000000e+00,prob_range={1.00000000e+00,1.00000000e+00},prob(percent)="100",prob+-sd="100+-0",height_mean=9.43675679e-01,height_median=9.26962930e-01,height_95%HPD={6.12423754e-01,1.31233763e+00},age_mean=3.23455039e+02,age_median=3.21526610e+02,age_95%HPD={2.87961720e+02,3.62250877e+02}][&length_mean=0.00000000e+00,length_median=0.00000000e+00,length_95%HPD={0.00000000e+00,0.00000000e+00},effectivebrlenIgrBrlens{1}_mean=1.000000,effectivebrlenIgrBrlens{1}_median=1.000000,effectivebrlenIgrBrlens{1}_95%HPD={1.000000,1.000000},rateIgrBrlens{1}_mean=1.000000,rateIgrBrlens{1}_median=1.000000,rateIgrBrlens{1}_95%HPD={1.000000,1.000000},effectivebrlenIgrBrlens{2}_mean=1.000000,effectivebrlenIgrBrlens{2}_median=1.000000,effectivebrlenIgrBrlens{2}_95%HPD={1.000000,1.000000},rateIgrBrlens{2}_mean=1.000000,rateIgrBrlens{2}_median=1.000000,rateIgrBrlens{2}_95%HPD={1.000000,1.000000},effectivebrlenIgrBrlens{3}_mean=1.000000,effectivebrlenIgrBrlens{3}_median=1.000000,effectivebrlenIgrBrlens{3}_95%HPD={1.000000,1.000000},rateIgrBrlens{3}_mean=1.000000,rateIgrBrlens{3}_median=1.000000,rateIgrBrlens{3}_95%HPD={1.000000,1.000000}];
end;
