# Supplementary material for: Sphenodontian phylogeny and the impact of model choice in Bayesian morphological clock estimates of divergence times and evolutionary rates
Source: BMC Biol. 2020 Dec 7;18:191. doi: 10.1186/s12915-020-00901-5 (PMC7720557; doi:10.1186/s12915-020-00901-5)
Supplement: Supplementary file 6 — Additional file 6. Input files including the dataset and all necessary coding (see Mr. Bayes blocks) to reproduce the analyses. [file 12915_2020_901_MOESM6_ESM.zip › InputFiles&OutputTrees/BayesCalibrated/Diversity(NoSA)/BayesCal_IGR_ln_p3_StartTr_3per_60G_DvNoSA/BayesCal_IGR_ln_p3_StartTR_3per_DvNoSA_MRC.t.con.tre]

#NEXUS
begin taxa;
	dimensions ntax=35;
	taxlabels
	Ardeosaurus_brevipes
	Clevosaurus_bairdi
	Clevosaurus_brasiliensis
	Clevosaurus_cambrica
	Clevosaurus_hudsoni
	Clevosaurus_petilus
	Clevosaurus_sp_SAM
	Cynosphenodon_huizachalensis
	Derasmosaurus_pietraroiae
	Diphydontosaurus_avonis
	Eichstaettisaurus_schroederi
	Eilenodon_robustus
	Gephyrosaurus_bridensis
	Homeosaurus_maximiliani
	Homeosaurus_parvipes
	Huehuecuetzpalli_mixtecus
	Kallimodon_pulchellus
	Kawasphenodon
	Leptosaurus_neptunius
	Marmoretta_oxoniensis
	Megachirella_wachtleri
	Oenosaurus_muehlheimensis
	Palaeagama_vielhaueri
	Palaeopleurosaurus_posidoniae
	Piocormus_laticeps
	Planocephalosaurus_robinsonae
	Pleurosaurus_ginsburgi
	Pleurosaurus_goldfussi
	Priosphenodon_avelasi
	Prolacerta_broomi
	Sapheosaurus_thiollerei
	Sophineta_cracoviensis
	Sphenodon_punctatus
	Sphenotitan_leyesi
	Toxolophosaurus_cloudi
;
end;

begin trees;
	tree con_50_majrule = [&R] (Prolacerta_broomi[&prob=1.0,prob_stddev=0.0,prob_range={1.0,1.0},prob(percent)="100",prob+-sd="100+-0",height_mean=0.735716816,height_median=0.717043071,height_95%HPD={0.4434483,1.06214294},age_mean=249.600406,age_median=249.625604,age_95%HPD={247.449224,251.896956},length_mean=0.210141351,length_median=0.2054156,length_95%HPD={0.1180823,0.3095686},effectivebrlenIgrBrlens{1}_mean=0.180345,effectivebrlenIgrBrlens{1}_median=0.169487,effectivebrlenIgrBrlens{1}_95%HPD={0.031876,0.343945},rateIgrBrlens{1}_mean=0.873241,rateIgrBrlens{1}_median=0.829251,rateIgrBrlens{1}_95%HPD={0.169928,1.623371},effectivebrlenIgrBrlens{2}_mean=0.142764,effectivebrlenIgrBrlens{2}_median=0.128368,effectivebrlenIgrBrlens{2}_95%HPD={0.012601,0.302192},rateIgrBrlens{2}_mean=0.693075,rateIgrBrlens{2}_median=0.626805,rateIgrBrlens{2}_95%HPD={0.052039,1.440095},effectivebrlenIgrBrlens{3}_mean=0.290814,effectivebrlenIgrBrlens{3}_median=0.269411,effectivebrlenIgrBrlens{3}_95%HPD={0.087988,0.54101},rateIgrBrlens{3}_mean=1.412485,rateIgrBrlens{3}_median=1.29319,rateIgrBrlens{3}_95%HPD={0.463838,2.614568}]:71.57787,((Palaeagama_vielhaueri[&prob=1.0,prob_stddev=0.0,prob_range={1.0,1.0},prob(percent)="100",prob+-sd="100+-0",height_mean=0.743391651,height_median=0.72454334,height_95%HPD={0.449224104,1.07462846},age_mean=252.21401,age_median=251.958972,age_95%HPD={247.49999,257.281662},length_mean=0.0514679626,length_median=0.04046722,length_95%HPD={0.002230222,0.1334566},effectivebrlenIgrBrlens{1}_mean=0.066576,effectivebrlenIgrBrlens{1}_median=0.048196,effectivebrlenIgrBrlens{1}_95%HPD={0.0,0.192586},rateIgrBrlens{1}_mean=1.609476,rateIgrBrlens{1}_median=1.110222,rateIgrBrlens{1}_95%HPD={1.0E-6,4.616188},effectivebrlenIgrBrlens{2}_mean=0.041399,effectivebrlenIgrBrlens{2}_median=0.015722,effectivebrlenIgrBrlens{2}_95%HPD={0.0,0.169162},rateIgrBrlens{2}_mean=0.823791,rateIgrBrlens{2}_median=0.359415,rateIgrBrlens{2}_95%HPD={1.0E-6,3.07665},effectivebrlenIgrBrlens{3}_mean=0.060659,effectivebrlenIgrBrlens{3}_median=0.040274,effectivebrlenIgrBrlens{3}_95%HPD={0.0,0.191033},rateIgrBrlens{3}_mean=1.231525,rateIgrBrlens{3}_median=0.906901,rateIgrBrlens{3}_95%HPD={1.0E-6,3.541575}]:12.18835,Sophineta_cracoviensis[&prob=1.0,prob_stddev=0.0,prob_range={1.0,1.0},prob(percent)="100",prob+-sd="100+-0",height_mean=0.730999861,height_median=0.71250725,height_95%HPD={0.44043552,1.05496316},age_mean=248.001339,age_median=248.00279,age_95%HPD={247.52974,248.479041},length_mean=0.0545306823,length_median=0.0476433,length_95%HPD={0.004040222,0.1197217},effectivebrlenIgrBrlens{1}_mean=0.057779,effectivebrlenIgrBrlens{1}_median=0.039241,effectivebrlenIgrBrlens{1}_95%HPD={0.0,0.178769},rateIgrBrlens{1}_mean=1.077151,rateIgrBrlens{1}_median=0.797186,rateIgrBrlens{1}_95%HPD={1.0E-6,3.052135},effectivebrlenIgrBrlens{2}_mean=0.036792,effectivebrlenIgrBrlens{2}_median=0.021314,effectivebrlenIgrBrlens{2}_95%HPD={0.0,0.12566},rateIgrBrlens{2}_mean=0.701352,rateIgrBrlens{2}_median=0.416199,rateIgrBrlens{2}_95%HPD={1.0E-6,2.333392},effectivebrlenIgrBrlens{3}_mean=0.051955,effectivebrlenIgrBrlens{3}_median=0.035813,effectivebrlenIgrBrlens{3}_95%HPD={0.0,0.158553},rateIgrBrlens{3}_mean=0.953015,rateIgrBrlens{3}_median=0.745472,rateIgrBrlens{3}_95%HPD={1.0E-6,2.607353}]:16.14454)[&prob=0.735566827,prob_stddev=0.00367053373,prob_range={0.731302986,0.739991778},prob(percent)="74",prob+-sd="74+-0",height_mean=0.77826348,height_median=0.759384103,height_95%HPD={0.471737365,1.11727152},age_mean=266.014511,age_median=264.147325,age_95%HPD={250.895598,285.045183},length_mean=0.0733697979,length_median=0.06761096,length_95%HPD={0.004530488,0.152057},effectivebrlenIgrBrlens{1}_mean=0.114939,effectivebrlenIgrBrlens{1}_median=0.100817,effectivebrlenIgrBrlens{1}_95%HPD={0.0,0.268494},rateIgrBrlens{1}_mean=1.872664,rateIgrBrlens{1}_median=1.39093,rateIgrBrlens{1}_95%HPD={1.0E-6,4.829202},effectivebrlenIgrBrlens{2}_mean=0.048171,effectivebrlenIgrBrlens{2}_median=0.033241,effectivebrlenIgrBrlens{2}_95%HPD={0.0,0.148059},rateIgrBrlens{2}_mean=0.696518,rateIgrBrlens{2}_median=0.473878,rateIgrBrlens{2}_95%HPD={1.0E-6,2.094444},effectivebrlenIgrBrlens{3}_mean=0.084184,effectivebrlenIgrBrlens{3}_median=0.068814,effectivebrlenIgrBrlens{3}_95%HPD={0.0,0.21789},rateIgrBrlens{3}_mean=1.216267,rateIgrBrlens{3}_median=0.979437,rateIgrBrlens{3}_95%HPD={1.0E-6,3.072492}]:44.975,(Megachirella_wachtleri[&prob=1.0,prob_stddev=0.0,prob_range={1.0,1.0},prob(percent)="100",prob+-sd="100+-0",height_mean=0.719192707,height_median=0.701000278,height_95%HPD={0.43282104,1.03762441},age_mean=243.995933,age_median=243.99396,age_95%HPD={243.500025,244.448736},length_mean=0.0512641194,length_median=0.04002627,length_95%HPD={0.001832355,0.1349132},effectivebrlenIgrBrlens{1}_mean=0.088645,effectivebrlenIgrBrlens{1}_median=0.062429,effectivebrlenIgrBrlens{1}_95%HPD={0.0,0.268376},rateIgrBrlens{1}_mean=1.966667,rateIgrBrlens{1}_median=1.394396,rateIgrBrlens{1}_95%HPD={1.0E-6,5.594026},effectivebrlenIgrBrlens{2}_mean=0.021125,effectivebrlenIgrBrlens{2}_median=0.007839,effectivebrlenIgrBrlens{2}_95%HPD={0.0,0.086043},rateIgrBrlens{2}_mean=0.426017,rateIgrBrlens{2}_median=0.183381,rateIgrBrlens{2}_95%HPD={1.0E-6,1.57397},effectivebrlenIgrBrlens{3}_mean=0.058326,effectivebrlenIgrBrlens{3}_median=0.037807,effectivebrlenIgrBrlens{3}_95%HPD={0.0,0.185944},rateIgrBrlens{3}_mean=1.173902,rateIgrBrlens{3}_median=0.873361,rateIgrBrlens{3}_95%HPD={1.0E-6,3.36985}]:12.71465,((Marmoretta_oxoniensis[&prob=1.0,prob_stddev=0.0,prob_range={1.0,1.0},prob(percent)="100",prob+-sd="100+-0",height_mean=0.471643121,height_median=0.45961607,height_95%HPD={0.283014818,0.682443553},age_mean=160.00905,age_median=160.2331,age_95%HPD={152.987978,166.999461},length_mean=0.0969700773,length_median=0.07489179,length_95%HPD={0.002128543,0.2534086},effectivebrlenIgrBrlens{1}_mean=0.075457,effectivebrlenIgrBrlens{1}_median=0.051843,effectivebrlenIgrBrlens{1}_95%HPD={0.0,0.231553},rateIgrBrlens{1}_mean=0.827994,rateIgrBrlens{1}_median=0.641686,rateIgrBrlens{1}_95%HPD={1.0E-6,2.189324},effectivebrlenIgrBrlens{2}_mean=0.089215,effectivebrlenIgrBrlens{2}_median=0.068377,effectivebrlenIgrBrlens{2}_95%HPD={0.0,0.250989},rateIgrBrlens{2}_mean=1.128934,rateIgrBrlens{2}_median=0.78345,rateIgrBrlens{2}_95%HPD={1.0E-6,3.209664},effectivebrlenIgrBrlens{3}_mean=0.087117,effectivebrlenIgrBrlens{3}_median=0.058494,effectivebrlenIgrBrlens{3}_95%HPD={0.0,0.270758},rateIgrBrlens{3}_mean=0.885551,rateIgrBrlens{3}_median=0.765845,rateIgrBrlens{3}_95%HPD={1.0E-6,2.125561}]:17.04111,Huehuecuetzpalli_mixtecus[&prob=1.0,prob_stddev=0.0,prob_range={1.0,1.0},prob(percent)="100",prob+-sd="100+-0",height_mean=0.302359925,height_median=0.2946595,height_95%HPD={0.182126205,0.43713605},age_mean=102.575743,age_median=102.61658,age_95%HPD={100.273141,104.999967},length_mean=0.241209184,length_median=0.2318277,length_95%HPD={0.1257097,0.3766581},effectivebrlenIgrBrlens{1}_mean=0.343667,effectivebrlenIgrBrlens{1}_median=0.318968,effectivebrlenIgrBrlens{1}_95%HPD={0.108801,0.633247},rateIgrBrlens{1}_mean=1.4611,rateIgrBrlens{1}_median=1.346441,rateIgrBrlens{1}_95%HPD={0.542804,2.660836},effectivebrlenIgrBrlens{2}_mean=0.152727,effectivebrlenIgrBrlens{2}_median=0.13417,effectivebrlenIgrBrlens{2}_95%HPD={0.00913,0.33447},rateIgrBrlens{2}_mean=0.641859,rateIgrBrlens{2}_median=0.577774,rateIgrBrlens{2}_95%HPD={0.046821,1.347771},effectivebrlenIgrBrlens{3}_mean=0.209247,effectivebrlenIgrBrlens{3}_median=0.194622,effectivebrlenIgrBrlens{3}_95%HPD={0.028673,0.412617},rateIgrBrlens{3}_mean=0.865957,rateIgrBrlens{3}_median=0.844078,rateIgrBrlens{3}_95%HPD={0.165778,1.539035}]:74.65763)[&prob=0.63989289,prob_stddev=0.00551484184,prob_range={0.633515183,0.646692815},prob(percent)="64",prob+-sd="64+-1",height_mean=0.529565872,height_median=0.516855747,height_95%HPD={0.316702465,0.76614173},age_mean=179.611934,age_median=177.274211,age_95%HPD={156.836264,206.875969},length_mean=0.0973322979,length_median=0.08880186,length_95%HPD={0.004184337,0.2055705},effectivebrlenIgrBrlens{1}_mean=0.081729,effectivebrlenIgrBrlens{1}_median=0.062807,effectivebrlenIgrBrlens{1}_95%HPD={0.0,0.226491},rateIgrBrlens{1}_mean=0.853411,rateIgrBrlens{1}_median=0.70774,rateIgrBrlens{1}_95%HPD={1.0E-6,2.11563},effectivebrlenIgrBrlens{2}_mean=0.075322,effectivebrlenIgrBrlens{2}_median=0.060192,effectivebrlenIgrBrlens{2}_95%HPD={0.0,0.201151},rateIgrBrlens{2}_mean=0.878113,rateIgrBrlens{2}_median=0.652683,rateIgrBrlens{2}_95%HPD={1.0E-6,2.367034},effectivebrlenIgrBrlens{3}_mean=0.085962,effectivebrlenIgrBrlens{3}_median=0.06754,effectivebrlenIgrBrlens{3}_95%HPD={0.0,0.23248},rateIgrBrlens{3}_mean=0.883042,rateIgrBrlens{3}_median=0.773759,rateIgrBrlens{3}_95%HPD={1.0E-6,2.033934}]:33.50882,(Eichstaettisaurus_schroederi[&prob=1.0,prob_stddev=0.0,prob_range={1.0,1.0},prob(percent)="100",prob+-sd="100+-0",height_mean=0.449568012,height_median=0.43812969,height_95%HPD={0.267331625,0.64598},age_mean=152.51927,age_median=152.529082,age_95%HPD={150.244174,154.98868},length_mean=0.0522747106,length_median=0.0459662,length_95%HPD={0.005071792,0.1134672},effectivebrlenIgrBrlens{1}_mean=0.046871,effectivebrlenIgrBrlens{1}_median=0.033885,effectivebrlenIgrBrlens{1}_95%HPD={0.0,0.1389},rateIgrBrlens{1}_mean=0.982451,rateIgrBrlens{1}_median=0.693316,rateIgrBrlens{1}_95%HPD={1.0E-6,2.886691},effectivebrlenIgrBrlens{2}_mean=0.047636,effectivebrlenIgrBrlens{2}_median=0.023732,effectivebrlenIgrBrlens{2}_95%HPD={0.0,0.174365},rateIgrBrlens{2}_mean=0.939748,rateIgrBrlens{2}_median=0.487633,rateIgrBrlens{2}_95%HPD={1.0E-6,3.313838},effectivebrlenIgrBrlens{3}_mean=0.060151,effectivebrlenIgrBrlens{3}_median=0.042253,effectivebrlenIgrBrlens{3}_95%HPD={0.0,0.181971},rateIgrBrlens{3}_mean=1.156978,rateIgrBrlens{3}_median=0.89525,rateIgrBrlens{3}_95%HPD={1.0E-6,3.229668}]:15.5544,Ardeosaurus_brevipes[&prob=1.0,prob_stddev=0.0,prob_range={1.0,1.0},prob(percent)="100",prob+-sd="100+-0",height_mean=0.449155134,height_median=0.43782008,height_95%HPD={0.271864612,0.64985976},age_mean=152.384041,age_median=152.328767,age_95%HPD={150.000058,154.711048},length_mean=0.0529100591,length_median=0.04645692,length_95%HPD={0.006314081,0.1144772},effectivebrlenIgrBrlens{1}_mean=0.111849,effectivebrlenIgrBrlens{1}_median=0.097271,effectivebrlenIgrBrlens{1}_95%HPD={0.0,0.246511},rateIgrBrlens{1}_mean=2.842833,rateIgrBrlens{1}_median=1.99718,rateIgrBrlens{1}_95%HPD={1.0E-6,7.807807},effectivebrlenIgrBrlens{2}_mean=0.045734,effectivebrlenIgrBrlens{2}_median=0.020583,effectivebrlenIgrBrlens{2}_95%HPD={0.0,0.175703},rateIgrBrlens{2}_mean=0.87257,rateIgrBrlens{2}_median=0.423875,rateIgrBrlens{2}_95%HPD={1.0E-6,3.186428},effectivebrlenIgrBrlens{3}_mean=0.050107,effectivebrlenIgrBrlens{3}_median=0.034907,effectivebrlenIgrBrlens{3}_95%HPD={0.0,0.151945},rateIgrBrlens{3}_mean=0.941787,rateIgrBrlens{3}_median=0.742177,rateIgrBrlens{3}_95%HPD={1.0E-6,2.552867}]:15.75471)[&prob=0.940942323,prob_stddev=9.88373201E-4,prob_range={0.939967334,0.942200642},prob(percent)="94",prob+-sd="94+-0",height_mean=0.499272557,height_median=0.48733211,height_95%HPD={0.303338732,0.71993568},age_mean=169.919487,age_median=168.083481,age_95%HPD={154.701923,189.444387},length_mean=0.109285719,length_median=0.0998768,length_95%HPD={0.007630753,0.2265643},effectivebrlenIgrBrlens{1}_mean=0.18331,effectivebrlenIgrBrlens{1}_median=0.158919,effectivebrlenIgrBrlens{1}_95%HPD={0.0,0.421555},rateIgrBrlens{1}_mean=1.897948,rateIgrBrlens{1}_median=1.520698,rateIgrBrlens{1}_95%HPD={1.0E-6,4.450353},effectivebrlenIgrBrlens{2}_mean=0.095343,effectivebrlenIgrBrlens{2}_median=0.070624,effectivebrlenIgrBrlens{2}_95%HPD={0.0,0.274466},rateIgrBrlens{2}_mean=0.919378,rateIgrBrlens{2}_median=0.681743,rateIgrBrlens{2}_95%HPD={1.0E-6,2.562607},effectivebrlenIgrBrlens{3}_mean=0.162019,effectivebrlenIgrBrlens{3}_median=0.137665,effectivebrlenIgrBrlens{3}_95%HPD={0.0,0.385836},rateIgrBrlens{3}_mean=1.601493,rateIgrBrlens{3}_median=1.313378,rateIgrBrlens{3}_95%HPD={1.0E-6,3.627186}]:42.69955)[&prob=0.894362285,prob_stddev=0.0058674607,prob_range={0.889667893,0.902889968},prob(percent)="89",prob+-sd="89+-1",height_mean=0.626492864,height_median=0.6117254,height_95%HPD={0.380100557,0.90150442},age_mean=212.117544,age_median=210.783033,age_95%HPD={181.276771,245.366282},length_mean=0.139616776,length_median=0.1342923,length_95%HPD={0.0200552,0.2608867},effectivebrlenIgrBrlens{1}_mean=0.171547,effectivebrlenIgrBrlens{1}_median=0.151877,effectivebrlenIgrBrlens{1}_95%HPD={0.0,0.387338},rateIgrBrlens{1}_mean=1.269327,rateIgrBrlens{1}_median=1.112218,rateIgrBrlens{1}_95%HPD={1.0E-6,2.665709},effectivebrlenIgrBrlens{2}_mean=0.058028,effectivebrlenIgrBrlens{2}_median=0.042352,effectivebrlenIgrBrlens{2}_95%HPD={0.0,0.167807},rateIgrBrlens{2}_mean=0.415459,rateIgrBrlens{2}_median=0.319936,rateIgrBrlens{2}_95%HPD={1.0E-6,1.116172},effectivebrlenIgrBrlens{3}_mean=0.209176,effectivebrlenIgrBrlens{3}_median=0.189759,effectivebrlenIgrBrlens{3}_95%HPD={0.0,0.435381},rateIgrBrlens{3}_mean=1.615353,rateIgrBrlens{3}_median=1.366556,rateIgrBrlens{3}_95%HPD={1.0E-6,3.37624}]:45.92558)[&prob=0.794482839,prob_stddev=0.00659738459,prob_range={0.790602327,0.804302174},prob(percent)="79",prob+-sd="79+-1",height_mean=0.760609258,height_median=0.74265754,height_95%HPD={0.465214693,1.09143031},age_mean=258.948467,age_median=256.708614,age_95%HPD={244.668155,278.854896},length_mean=0.0831641263,length_median=0.07830469,length_95%HPD={0.01013715,0.1622499},effectivebrlenIgrBrlens{1}_mean=0.158313,effectivebrlenIgrBrlens{1}_median=0.140806,effectivebrlenIgrBrlens{1}_95%HPD={0.0,0.342204},rateIgrBrlens{1}_mean=2.217934,rateIgrBrlens{1}_median=1.746231,rateIgrBrlens{1}_95%HPD={1.0E-6,5.240194},effectivebrlenIgrBrlens{2}_mean=0.054233,effectivebrlenIgrBrlens{2}_median=0.040677,effectivebrlenIgrBrlens{2}_95%HPD={0.0,0.15477},rateIgrBrlens{2}_mean=0.703383,rateIgrBrlens{2}_median=0.508944,rateIgrBrlens{2}_95%HPD={1.0E-6,2.013598},effectivebrlenIgrBrlens{3}_mean=0.099619,effectivebrlenIgrBrlens{3}_median=0.085961,effectivebrlenIgrBrlens{3}_95%HPD={0.0,0.235735},rateIgrBrlens{3}_mean=1.267859,rateIgrBrlens{3}_median=1.058771,rateIgrBrlens{3}_95%HPD={1.0E-6,2.963517}]:52.41371,Gephyrosaurus_bridensis[&prob=1.0,prob_stddev=0.0,prob_range={1.0,1.0},prob(percent)="100",prob+-sd="100+-0",height_mean=0.581130783,height_median=0.56628971,height_95%HPD={0.351250621,0.84181304},age_mean=197.13782,age_median=197.492481,age_95%HPD={192.182881,201.399971},length_mean=0.235077386,length_median=0.236174,length_95%HPD={0.0878771,0.3674667},effectivebrlenIgrBrlens{1}_mean=0.15223,effectivebrlenIgrBrlens{1}_median=0.142041,effectivebrlenIgrBrlens{1}_95%HPD={0.0,0.301063},rateIgrBrlens{1}_mean=0.649953,rateIgrBrlens{1}_median=0.616471,rateIgrBrlens{1}_95%HPD={0.100709,1.247188},effectivebrlenIgrBrlens{2}_mean=0.112567,effectivebrlenIgrBrlens{2}_median=0.099254,effectivebrlenIgrBrlens{2}_95%HPD={0.0,0.24876},rateIgrBrlens{2}_mean=0.494483,rateIgrBrlens{2}_median=0.430705,rateIgrBrlens{2}_95%HPD={1.0E-6,1.069093},effectivebrlenIgrBrlens{3}_mean=0.237023,effectivebrlenIgrBrlens{3}_median=0.225737,effectivebrlenIgrBrlens{3}_95%HPD={0.035341,0.450941},rateIgrBrlens{3}_mean=1.018587,rateIgrBrlens{3}_median=0.970791,rateIgrBrlens{3}_95%HPD={0.290863,1.839417}]:111.6298,(Diphydontosaurus_avonis[&prob=1.0,prob_stddev=0.0,prob_range={1.0,1.0},prob(percent)="100",prob+-sd="100+-0",height_mean=0.603982097,height_median=0.58873188,height_95%HPD={0.364295824,0.872583119},age_mean=204.909271,age_median=204.914885,age_95%HPD={201.660206,208.499116},length_mean=0.174517935,length_median=0.1788733,length_95%HPD={0.03235862,0.2968362},effectivebrlenIgrBrlens{1}_mean=0.224317,effectivebrlenIgrBrlens{1}_median=0.209428,effectivebrlenIgrBrlens{1}_95%HPD={0.046842,0.431248},rateIgrBrlens{1}_mean=1.455312,rateIgrBrlens{1}_median=1.236986,rateIgrBrlens{1}_95%HPD={0.349082,3.008266},effectivebrlenIgrBrlens{2}_mean=0.204138,effectivebrlenIgrBrlens{2}_median=0.181252,effectivebrlenIgrBrlens{2}_95%HPD={0.002079,0.449616},rateIgrBrlens{2}_mean=1.650268,rateIgrBrlens{2}_median=1.014097,rateIgrBrlens{2}_95%HPD={2.7E-5,5.160666},effectivebrlenIgrBrlens{3}_mean=0.165744,effectivebrlenIgrBrlens{3}_median=0.152019,effectivebrlenIgrBrlens{3}_95%HPD={0.0,0.356888},rateIgrBrlens{3}_mean=0.948981,rateIgrBrlens{3}_median=0.891126,rateIgrBrlens{3}_95%HPD={1.0E-6,1.840319}]:70.60267,(Planocephalosaurus_robinsonae[&prob=1.0,prob_stddev=0.0,prob_range={1.0,1.0},prob(percent)="100",prob+-sd="100+-0",height_mean=0.604351604,height_median=0.589039653,height_95%HPD={0.3659739,0.87448682},age_mean=205.031661,age_median=205.092766,age_95%HPD={201.695679,208.499872},length_mean=0.12008683,length_median=0.1197576,length_95%HPD={0.02454776,0.2114543},effectivebrlenIgrBrlens{1}_mean=0.129851,effectivebrlenIgrBrlens{1}_median=0.121246,effectivebrlenIgrBrlens{1}_95%HPD={0.0,0.270248},rateIgrBrlens{1}_mean=1.229726,rateIgrBrlens{1}_median=0.994702,rateIgrBrlens{1}_95%HPD={1.0E-6,2.933967},effectivebrlenIgrBrlens{2}_mean=0.098756,effectivebrlenIgrBrlens{2}_median=0.084531,effectivebrlenIgrBrlens{2}_95%HPD={0.0,0.240406},rateIgrBrlens{2}_mean=0.910164,rateIgrBrlens{2}_median=0.717105,rateIgrBrlens{2}_95%HPD={1.0E-6,2.348969},effectivebrlenIgrBrlens{3}_mean=0.114336,effectivebrlenIgrBrlens{3}_median=0.099881,effectivebrlenIgrBrlens{3}_95%HPD={0.0,0.267128},rateIgrBrlens{3}_mean=0.950373,rateIgrBrlens{3}_median=0.865567,rateIgrBrlens{3}_95%HPD={1.0E-6,2.020238}]:55.33567,(Clevosaurus_hudsoni[&prob=1.0,prob_stddev=0.0,prob_range={1.0,1.0},prob(percent)="100",prob+-sd="100+-0",height_mean=0.591118691,height_median=0.5759453,height_95%HPD={0.357017051,0.85886224},age_mean=200.515853,age_median=200.779111,age_95%HPD={192.498021,208.499618},length_mean=0.0639383584,length_median=0.05976212,length_95%HPD={0.01367401,0.123319},effectivebrlenIgrBrlens{1}_mean=0.048103,effectivebrlenIgrBrlens{1}_median=0.040269,effectivebrlenIgrBrlens{1}_95%HPD={0.0,0.120566},rateIgrBrlens{1}_mean=0.842119,rateIgrBrlens{1}_median=0.660987,rateIgrBrlens{1}_95%HPD={1.0E-6,2.205065},effectivebrlenIgrBrlens{2}_mean=0.033169,effectivebrlenIgrBrlens{2}_median=0.025895,effectivebrlenIgrBrlens{2}_95%HPD={0.0,0.088588},rateIgrBrlens{2}_mean=0.587647,rateIgrBrlens{2}_median=0.433546,rateIgrBrlens{2}_95%HPD={1.0E-6,1.619148},effectivebrlenIgrBrlens{3}_mean=0.072381,effectivebrlenIgrBrlens{3}_median=0.061159,effectivebrlenIgrBrlens{3}_95%HPD={0.0,0.176842},rateIgrBrlens{3}_mean=1.194333,rateIgrBrlens{3}_median=0.99274,rateIgrBrlens{3}_95%HPD={1.0E-6,2.872998}]:35.74041,Clevosaurus_cambrica[&prob=1.0,prob_stddev=0.0,prob_range={1.0,1.0},prob(percent)="100",prob+-sd="100+-0",height_mean=0.603691002,height_median=0.588507129,height_95%HPD={0.364292559,0.87237907},age_mean=204.813224,age_median=204.769857,age_95%HPD={201.300944,208.11281},length_mean=0.0429924707,length_median=0.03820761,length_95%HPD={0.002523152,0.0939125},effectivebrlenIgrBrlens{1}_mean=0.042028,effectivebrlenIgrBrlens{1}_median=0.034225,effectivebrlenIgrBrlens{1}_95%HPD={0.0,0.11092},rateIgrBrlens{1}_mean=1.166794,rateIgrBrlens{1}_median=0.84914,rateIgrBrlens{1}_95%HPD={1.0E-6,3.314356},effectivebrlenIgrBrlens{2}_mean=0.011281,effectivebrlenIgrBrlens{2}_median=0.004203,effectivebrlenIgrBrlens{2}_95%HPD={0.0,0.046317},rateIgrBrlens{2}_mean=0.277435,rateIgrBrlens{2}_median=0.107334,rateIgrBrlens{2}_95%HPD={1.0E-6,1.078393},effectivebrlenIgrBrlens{3}_mean=0.056331,effectivebrlenIgrBrlens{3}_median=0.04216,effectivebrlenIgrBrlens{3}_95%HPD={0.0,0.161914},rateIgrBrlens{3}_mean=1.435377,rateIgrBrlens{3}_median=1.0276,rateIgrBrlens{3}_95%HPD={1.0E-6,4.12105}]:31.74966,Clevosaurus_brasiliensis[&prob=1.0,prob_stddev=0.0,prob_range={1.0,1.0},prob(percent)="100",prob+-sd="100+-0",height_mean=0.620251783,height_median=0.60440439,height_95%HPD={0.368705272,0.89353147},age_mean=210.436018,age_median=210.314287,age_95%HPD={201.306873,218.984175},length_mean=0.0458817296,length_median=0.04092742,length_95%HPD={0.003556312,0.09862071},effectivebrlenIgrBrlens{1}_mean=0.039306,effectivebrlenIgrBrlens{1}_median=0.030847,effectivebrlenIgrBrlens{1}_95%HPD={0.0,0.10724},rateIgrBrlens{1}_mean=1.035167,rateIgrBrlens{1}_median=0.720052,rateIgrBrlens{1}_95%HPD={1.0E-6,3.002463},effectivebrlenIgrBrlens{2}_mean=0.027866,effectivebrlenIgrBrlens{2}_median=0.018793,effectivebrlenIgrBrlens{2}_95%HPD={0.0,0.087755},rateIgrBrlens{2}_mean=0.714148,rateIgrBrlens{2}_median=0.42771,rateIgrBrlens{2}_95%HPD={1.0E-6,2.308689},effectivebrlenIgrBrlens{3}_mean=0.043644,effectivebrlenIgrBrlens{3}_median=0.028748,effectivebrlenIgrBrlens{3}_95%HPD={0.0,0.137815},rateIgrBrlens{3}_mean=0.955444,rateIgrBrlens{3}_median=0.704376,rateIgrBrlens{3}_95%HPD={1.0E-6,2.742605}]:26.20523,(Clevosaurus_bairdi[&prob=1.0,prob_stddev=0.0,prob_range={1.0,1.0},prob(percent)="100",prob+-sd="100+-0",height_mean=0.590347251,height_median=0.575420149,height_95%HPD={0.354306829,0.85067155},age_mean=200.283153,age_median=200.274697,age_95%HPD={199.304448,201.198267},length_mean=0.0383632068,length_median=0.03108658,length_95%HPD={0.001805997,0.09524089},effectivebrlenIgrBrlens{1}_mean=0.037987,effectivebrlenIgrBrlens{1}_median=0.02785,effectivebrlenIgrBrlens{1}_95%HPD={0.0,0.111482},rateIgrBrlens{1}_mean=1.171962,rateIgrBrlens{1}_median=0.804295,rateIgrBrlens{1}_95%HPD={1.0E-6,3.507931},effectivebrlenIgrBrlens{2}_mean=0.023783,effectivebrlenIgrBrlens{2}_median=0.01065,effectivebrlenIgrBrlens{2}_95%HPD={0.0,0.090152},rateIgrBrlens{2}_mean=0.661784,rateIgrBrlens{2}_median=0.303777,rateIgrBrlens{2}_95%HPD={1.0E-6,2.435729},effectivebrlenIgrBrlens{3}_mean=0.031353,effectivebrlenIgrBrlens{3}_median=0.018222,effectivebrlenIgrBrlens{3}_95%HPD={0.0,0.107041},rateIgrBrlens{3}_mean=0.842846,rateIgrBrlens{3}_median=0.569017,rateIgrBrlens{3}_95%HPD={1.0E-6,2.57422}]:12.79768,Clevosaurus_petilus[&prob=1.0,prob_stddev=0.0,prob_range={1.0,1.0},prob(percent)="100",prob+-sd="100+-0",height_mean=0.590388115,height_median=0.575404434,height_95%HPD={0.35730557,0.853832912},age_mean=200.297152,age_median=200.295051,age_95%HPD={199.307002,201.206007},length_mean=0.0318170527,length_median=0.02608731,length_95%HPD={0.00164004,0.07729446},effectivebrlenIgrBrlens{1}_mean=0.01651,effectivebrlenIgrBrlens{1}_median=0.007513,effectivebrlenIgrBrlens{1}_95%HPD={0.0,0.063069},rateIgrBrlens{1}_mean=0.534254,rateIgrBrlens{1}_median=0.275954,rateIgrBrlens{1}_95%HPD={1.0E-6,1.866695},effectivebrlenIgrBrlens{2}_mean=0.023553,effectivebrlenIgrBrlens{2}_median=0.009699,effectivebrlenIgrBrlens{2}_95%HPD={0.0,0.091724},rateIgrBrlens{2}_mean=0.80498,rateIgrBrlens{2}_median=0.333628,rateIgrBrlens{2}_95%HPD={1.0E-6,3.046154},effectivebrlenIgrBrlens{3}_mean=0.030329,effectivebrlenIgrBrlens{3}_median=0.015765,effectivebrlenIgrBrlens{3}_95%HPD={0.0,0.109406},rateIgrBrlens{3}_mean=0.967856,rateIgrBrlens{3}_median=0.591893,rateIgrBrlens{3}_95%HPD={1.0E-6,3.168551}]:12.77732,Clevosaurus_sp_SAM[&prob=1.0,prob_stddev=0.0,prob_range={1.0,1.0},prob(percent)="100",prob+-sd="100+-0",height_mean=0.573167375,height_median=0.5581561,height_95%HPD={0.34296612,0.830786254},age_mean=194.403269,age_median=195.400162,age_95%HPD={184.908131,201.299759},length_mean=0.0429625746,length_median=0.03834785,length_95%HPD={0.004553474,0.09168892},effectivebrlenIgrBrlens{1}_mean=0.026409,effectivebrlenIgrBrlens{1}_median=0.01522,effectivebrlenIgrBrlens{1}_95%HPD={0.0,0.090789},rateIgrBrlens{1}_mean=0.612549,rateIgrBrlens{1}_median=0.393769,rateIgrBrlens{1}_95%HPD={1.0E-6,1.934162},effectivebrlenIgrBrlens{2}_mean=0.022568,effectivebrlenIgrBrlens{2}_median=0.008392,effectivebrlenIgrBrlens{2}_95%HPD={0.0,0.091934},rateIgrBrlens{2}_mean=0.537138,rateIgrBrlens{2}_median=0.214349,rateIgrBrlens{2}_95%HPD={1.0E-6,2.084946},effectivebrlenIgrBrlens{3}_mean=0.040882,effectivebrlenIgrBrlens{3}_median=0.026433,effectivebrlenIgrBrlens{3}_95%HPD={0.0,0.130339},rateIgrBrlens{3}_mean=0.951173,rateIgrBrlens{3}_median=0.694532,rateIgrBrlens{3}_95%HPD={1.0E-6,2.785723}]:17.67221)[&prob=0.506794369,prob_stddev=0.00478021325,prob_range={0.501216653,0.510794325},prob(percent)="51",prob+-sd="51+-0",height_mean=0.632940196,height_median=0.61754227,height_95%HPD={0.390098492,0.911952358},age_mean=214.222603,age_median=213.072376,age_95%HPD={203.712571,227.307227},length_mean=0.0420351293,length_median=0.03633517,length_95%HPD={0.002620895,0.0958629},effectivebrlenIgrBrlens{1}_mean=0.036927,effectivebrlenIgrBrlens{1}_median=0.026425,effectivebrlenIgrBrlens{1}_95%HPD={0.0,0.110627},rateIgrBrlens{1}_mean=0.960234,rateIgrBrlens{1}_median=0.682178,rateIgrBrlens{1}_95%HPD={1.0E-6,2.791588},effectivebrlenIgrBrlens{2}_mean=0.037823,effectivebrlenIgrBrlens{2}_median=0.026124,effectivebrlenIgrBrlens{2}_95%HPD={0.0,0.117181},rateIgrBrlens{2}_mean=1.148909,rateIgrBrlens{2}_median=0.644811,rateIgrBrlens{2}_95%HPD={1.0E-6,3.909246},effectivebrlenIgrBrlens{3}_mean=0.033172,effectivebrlenIgrBrlens{3}_median=0.021285,effectivebrlenIgrBrlens{3}_95%HPD={0.0,0.106575},rateIgrBrlens{3}_mean=0.822477,rateIgrBrlens{3}_median=0.580416,rateIgrBrlens{3}_95%HPD={1.0E-6,2.437125}]:23.44714)[&prob=0.684989611,prob_stddev=0.00538572678,prob_range={0.677248031,0.689403451},prob(percent)="68",prob+-sd="68+-1",height_mean=0.693437561,height_median=0.67910166,height_95%HPD={0.4352955,0.97783724},age_mean=237.594848,age_median=236.519518,age_95%HPD={220.29841,256.912552},length_mean=0.0474377787,length_median=0.04203293,length_95%HPD={0.002614913,0.1045109},effectivebrlenIgrBrlens{1}_mean=0.053063,effectivebrlenIgrBrlens{1}_median=0.039864,effectivebrlenIgrBrlens{1}_95%HPD={0.0,0.153489},rateIgrBrlens{1}_mean=1.25917,rateIgrBrlens{1}_median=0.871887,rateIgrBrlens{1}_95%HPD={1.0E-6,3.739811},effectivebrlenIgrBrlens{2}_mean=0.028955,effectivebrlenIgrBrlens{2}_median=0.013917,effectivebrlenIgrBrlens{2}_95%HPD={0.0,0.10754},rateIgrBrlens{2}_mean=0.658155,rateIgrBrlens{2}_median=0.31593,rateIgrBrlens{2}_95%HPD={1.0E-6,2.36591},effectivebrlenIgrBrlens{3}_mean=0.042331,effectivebrlenIgrBrlens{3}_median=0.029404,effectivebrlenIgrBrlens{3}_95%HPD={0.0,0.128407},rateIgrBrlens{3}_mean=0.912294,rateIgrBrlens{3}_median=0.698368,rateIgrBrlens{3}_95%HPD={1.0E-6,2.537958}]:23.90892,((Homeosaurus_maximiliani[&prob=1.0,prob_stddev=0.0,prob_range={1.0,1.0},prob(percent)="100",prob+-sd="100+-0",height_mean=0.449717915,height_median=0.43820887,height_95%HPD={0.27176303,0.650332816},age_mean=152.57152,age_median=152.609552,age_95%HPD={150.275032,154.999832},length_mean=0.0417458537,length_median=0.03399311,length_95%HPD={0.002901513,0.09840663},effectivebrlenIgrBrlens{1}_mean=0.030899,effectivebrlenIgrBrlens{1}_median=0.019263,effectivebrlenIgrBrlens{1}_95%HPD={0.0,0.101674},rateIgrBrlens{1}_mean=0.837597,rateIgrBrlens{1}_median=0.532871,rateIgrBrlens{1}_95%HPD={1.0E-6,2.70446},effectivebrlenIgrBrlens{2}_mean=0.030003,effectivebrlenIgrBrlens{2}_median=0.00991,effectivebrlenIgrBrlens{2}_95%HPD={0.0,0.126904},rateIgrBrlens{2}_mean=0.734455,rateIgrBrlens{2}_median=0.278784,rateIgrBrlens{2}_95%HPD={1.0E-6,2.901242},effectivebrlenIgrBrlens{3}_mean=0.035533,effectivebrlenIgrBrlens{3}_median=0.021713,effectivebrlenIgrBrlens{3}_95%HPD={0.0,0.118239},rateIgrBrlens{3}_mean=0.857346,rateIgrBrlens{3}_median=0.62592,rateIgrBrlens{3}_95%HPD={1.0E-6,2.507949}]:11.59191,Homeosaurus_parvipes[&prob=1.0,prob_stddev=0.0,prob_range={1.0,1.0},prob(percent)="100",prob+-sd="100+-0",height_mean=0.449582973,height_median=0.438140624,height_95%HPD={0.269733151,0.6479741},age_mean=152.525129,age_median=152.537239,age_95%HPD={150.261499,154.997739},length_mean=0.041023708,length_median=0.03405274,length_95%HPD={0.003367131,0.09603151},effectivebrlenIgrBrlens{1}_mean=0.044643,effectivebrlenIgrBrlens{1}_median=0.032359,effectivebrlenIgrBrlens{1}_95%HPD={0.0,0.130512},rateIgrBrlens{1}_mean=1.294594,rateIgrBrlens{1}_median=0.886195,rateIgrBrlens{1}_95%HPD={1.0E-6,3.887822},effectivebrlenIgrBrlens{2}_mean=0.032698,effectivebrlenIgrBrlens{2}_median=0.01065,effectivebrlenIgrBrlens{2}_95%HPD={0.0,0.138011},rateIgrBrlens{2}_mean=0.795704,rateIgrBrlens{2}_median=0.298352,rateIgrBrlens{2}_95%HPD={1.0E-6,3.124132},effectivebrlenIgrBrlens{3}_mean=0.028322,effectivebrlenIgrBrlens{3}_median=0.016963,effectivebrlenIgrBrlens{3}_95%HPD={0.0,0.095248},rateIgrBrlens{3}_mean=0.69045,rateIgrBrlens{3}_median=0.490033,rateIgrBrlens{3}_95%HPD={1.0E-6,2.038896}]:11.66422)[&prob=0.980514105,prob_stddev=0.00185752708,prob_range={0.978255797,0.982144643},prob(percent)="98",prob+-sd="98+-0",height_mean=0.489110185,height_median=0.47759237,height_95%HPD={0.29698919,0.702786565},age_mean=166.407981,age_median=164.201463,age_95%HPD={153.71862,184.85861},length_mean=0.146701989,length_median=0.1434381,length_95%HPD={0.03640438,0.2609852},effectivebrlenIgrBrlens{1}_mean=0.125714,effectivebrlenIgrBrlens{1}_median=0.112589,effectivebrlenIgrBrlens{1}_95%HPD={0.0,0.272028},rateIgrBrlens{1}_mean=0.901183,rateIgrBrlens{1}_median=0.80566,rateIgrBrlens{1}_95%HPD={1.0E-6,1.863951},effectivebrlenIgrBrlens{2}_mean=0.142073,effectivebrlenIgrBrlens{2}_median=0.124679,effectivebrlenIgrBrlens{2}_95%HPD={0.0,0.318155},rateIgrBrlens{2}_mean=1.101513,rateIgrBrlens{2}_median=0.877295,rateIgrBrlens{2}_95%HPD={1.0E-6,2.704546},effectivebrlenIgrBrlens{3}_mean=0.126397,effectivebrlenIgrBrlens{3}_median=0.115437,effectivebrlenIgrBrlens{3}_95%HPD={0.0,0.26383},rateIgrBrlens{3}_mean=0.879945,rateIgrBrlens{3}_median=0.823228,rateIgrBrlens{3}_95%HPD={0.06931,1.740564}]:76.39589,((Sapheosaurus_thiollerei[&prob=1.0,prob_stddev=0.0,prob_range={1.0,1.0},prob(percent)="100",prob+-sd="100+-0",height_mean=0.452613344,height_median=0.44110709,height_95%HPD={0.274259902,0.655093825},age_mean=153.555318,age_median=153.560301,age_95%HPD={152.246566,154.997659},length_mean=0.0276044208,length_median=0.02288039,length_95%HPD={0.001776723,0.06556819},effectivebrlenIgrBrlens{1}_mean=0.014523,effectivebrlenIgrBrlens{1}_median=0.006172,effectivebrlenIgrBrlens{1}_95%HPD={0.0,0.056323},rateIgrBrlens{1}_mean=0.544168,rateIgrBrlens{1}_median=0.259443,rateIgrBrlens{1}_95%HPD={1.0E-6,1.955801},effectivebrlenIgrBrlens{2}_mean=0.020899,effectivebrlenIgrBrlens{2}_median=0.005394,effectivebrlenIgrBrlens{2}_95%HPD={0.0,0.091956},rateIgrBrlens{2}_mean=0.879049,rateIgrBrlens{2}_median=0.217903,rateIgrBrlens{2}_95%HPD={1.0E-6,3.735076},effectivebrlenIgrBrlens{3}_mean=0.021255,effectivebrlenIgrBrlens{3}_median=0.011034,effectivebrlenIgrBrlens{3}_95%HPD={0.0,0.07683},rateIgrBrlens{3}_mean=0.791839,rateIgrBrlens{3}_median=0.472307,rateIgrBrlens{3}_95%HPD={1.0E-6,2.609146}]:14.27799,Oenosaurus_muehlheimensis[&prob=1.0,prob_stddev=0.0,prob_range={1.0,1.0},prob(percent)="100",prob+-sd="100+-0",height_mean=0.445231229,height_median=0.433955369,height_95%HPD={0.268604503,0.643060151},age_mean=151.050004,age_median=151.049676,age_95%HPD={150.001942,151.995274},length_mean=0.0388193328,length_median=0.03318838,length_95%HPD={0.004985125,0.08691666},effectivebrlenIgrBrlens{1}_mean=0.023208,effectivebrlenIgrBrlens{1}_median=0.012533,effectivebrlenIgrBrlens{1}_95%HPD={0.0,0.082419},rateIgrBrlens{1}_mean=0.601427,rateIgrBrlens{1}_median=0.364603,rateIgrBrlens{1}_95%HPD={1.0E-6,1.9596},effectivebrlenIgrBrlens{2}_mean=0.05803,effectivebrlenIgrBrlens{2}_median=0.045445,effectivebrlenIgrBrlens{2}_95%HPD={0.0,0.161148},rateIgrBrlens{2}_mean=1.826741,rateIgrBrlens{2}_median=1.217936,rateIgrBrlens{2}_95%HPD={1.0E-6,5.679204},effectivebrlenIgrBrlens{3}_mean=0.03693,effectivebrlenIgrBrlens{3}_median=0.022559,effectivebrlenIgrBrlens{3}_95%HPD={0.0,0.122964},rateIgrBrlens{3}_mean=0.957271,rateIgrBrlens{3}_median=0.66292,rateIgrBrlens{3}_95%HPD={1.0E-6,2.922236}]:16.78862,Piocormus_laticeps[&prob=1.0,prob_stddev=0.0,prob_range={1.0,1.0},prob(percent)="100",prob+-sd="100+-0",height_mean=0.449727229,height_median=0.43836563,height_95%HPD={0.27116295,0.64965455},age_mean=152.574547,age_median=152.61442,age_95%HPD={150.278792,154.999429},length_mean=0.0313734915,length_median=0.02421499,length_95%HPD={0.001786237,0.08079958},effectivebrlenIgrBrlens{1}_mean=0.016893,effectivebrlenIgrBrlens{1}_median=0.007094,effectivebrlenIgrBrlens{1}_95%HPD={0.0,0.066791},rateIgrBrlens{1}_mean=0.550472,rateIgrBrlens{1}_median=0.273429,rateIgrBrlens{1}_95%HPD={1.0E-6,1.962917},effectivebrlenIgrBrlens{2}_mean=0.027699,effectivebrlenIgrBrlens{2}_median=0.006313,effectivebrlenIgrBrlens{2}_95%HPD={0.0,0.126352},rateIgrBrlens{2}_mean=0.938983,rateIgrBrlens{2}_median=0.242304,rateIgrBrlens{2}_95%HPD={1.0E-6,3.955821},effectivebrlenIgrBrlens{3}_mean=0.021295,effectivebrlenIgrBrlens{3}_median=0.01062,effectivebrlenIgrBrlens{3}_95%HPD={0.0,0.078449},rateIgrBrlens{3}_mean=0.687023,rateIgrBrlens{3}_median=0.419264,rateIgrBrlens{3}_95%HPD={1.0E-6,2.22544}]:15.22387)[&prob=0.904498283,prob_stddev=0.00218765867,prob_range={0.901912201,0.906556594},prob(percent)="90",prob+-sd="90+-0",height_mean=0.496970159,height_median=0.48564493,height_95%HPD={0.30677835,0.71378103},age_mean=169.304054,age_median=167.838292,age_95%HPD={156.615517,185.35214},length_mean=0.0847465907,length_median=0.07991943,length_95%HPD={0.01135118,0.1648011},effectivebrlenIgrBrlens{1}_mean=0.075778,effectivebrlenIgrBrlens{1}_median=0.065107,effectivebrlenIgrBrlens{1}_95%HPD={0.0,0.182629},rateIgrBrlens{1}_mean=0.952566,rateIgrBrlens{1}_median=0.801619,rateIgrBrlens{1}_95%HPD={1.0E-6,2.26743},effectivebrlenIgrBrlens{2}_mean=0.085846,effectivebrlenIgrBrlens{2}_median=0.069201,effectivebrlenIgrBrlens{2}_95%HPD={0.0,0.221032},rateIgrBrlens{2}_mean=1.142934,rateIgrBrlens{2}_median=0.862946,rateIgrBrlens{2}_95%HPD={1.0E-6,3.013644},effectivebrlenIgrBrlens{3}_mean=0.064105,effectivebrlenIgrBrlens{3}_median=0.054502,effectivebrlenIgrBrlens{3}_95%HPD={0.0,0.15852},rateIgrBrlens{3}_mean=0.777012,rateIgrBrlens{3}_median=0.685955,rateIgrBrlens{3}_95%HPD={1.0E-6,1.767353}]:26.8552,(Kallimodon_pulchellus[&prob=1.0,prob_stddev=0.0,prob_range={1.0,1.0},prob(percent)="100",prob+-sd="100+-0",height_mean=0.449003257,height_median=0.43764907,height_95%HPD={0.27111596,0.64864545},age_mean=152.335222,age_median=152.250922,age_95%HPD={150.000007,154.691924},length_mean=0.0310668791,length_median=0.02628304,length_95%HPD={0.002811718,0.07079068},effectivebrlenIgrBrlens{1}_mean=0.055555,effectivebrlenIgrBrlens{1}_median=0.042322,effectivebrlenIgrBrlens{1}_95%HPD={0.0,0.151343},rateIgrBrlens{1}_mean=2.311132,rateIgrBrlens{1}_median=1.50653,rateIgrBrlens{1}_95%HPD={1.0E-6,6.971102},effectivebrlenIgrBrlens{2}_mean=0.014407,effectivebrlenIgrBrlens{2}_median=0.003793,effectivebrlenIgrBrlens{2}_95%HPD={0.0,0.063834},rateIgrBrlens{2}_mean=0.485972,rateIgrBrlens{2}_median=0.138225,rateIgrBrlens{2}_95%HPD={1.0E-6,2.050571},effectivebrlenIgrBrlens{3}_mean=0.025187,effectivebrlenIgrBrlens{3}_median=0.013816,effectivebrlenIgrBrlens{3}_95%HPD={0.0,0.088661},rateIgrBrlens{3}_mean=0.807497,rateIgrBrlens{3}_median=0.525506,rateIgrBrlens{3}_95%HPD={1.0E-6,2.541868}]:9.126538,Leptosaurus_neptunius[&prob=1.0,prob_stddev=0.0,prob_range={1.0,1.0},prob(percent)="100",prob+-sd="100+-0",height_mean=0.445331895,height_median=0.43405263,height_95%HPD={0.269058763,0.64351174},age_mean=151.083956,age_median=151.101389,age_95%HPD={150.118155,152.09996},length_mean=0.0340690994,length_median=0.02970457,length_95%HPD={0.004646665,0.07387132},effectivebrlenIgrBrlens{1}_mean=0.023824,effectivebrlenIgrBrlens{1}_median=0.012731,effectivebrlenIgrBrlens{1}_95%HPD={0.0,0.08478},rateIgrBrlens{1}_mean=0.727117,rateIgrBrlens{1}_median=0.411788,rateIgrBrlens{1}_95%HPD={1.0E-6,2.464792},effectivebrlenIgrBrlens{2}_mean=0.018803,effectivebrlenIgrBrlens{2}_median=0.005547,effectivebrlenIgrBrlens{2}_95%HPD={0.0,0.081582},rateIgrBrlens{2}_mean=0.567881,rateIgrBrlens{2}_median=0.179765,rateIgrBrlens{2}_95%HPD={1.0E-6,2.371475},effectivebrlenIgrBrlens{3}_mean=0.020273,effectivebrlenIgrBrlens{3}_median=0.011868,effectivebrlenIgrBrlens{3}_95%HPD={0.0,0.068618},rateIgrBrlens{3}_mean=0.595246,rateIgrBrlens{3}_median=0.397073,rateIgrBrlens{3}_95%HPD={1.0E-6,1.831757}]:10.27607)[&prob=0.974016955,prob_stddev=0.00140843913,prob_range={0.972678081,0.975944712},prob(percent)="97",prob+-sd="97+-0",height_mean=0.478860821,height_median=0.46759703,height_95%HPD={0.29137813,0.68677302},age_mean=162.851316,age_median=161.377461,age_95%HPD={152.82126,176.467658},length_mean=0.0965247591,length_median=0.09252609,length_95%HPD={0.01653255,0.1795995},effectivebrlenIgrBrlens{1}_mean=0.071882,effectivebrlenIgrBrlens{1}_median=0.060653,effectivebrlenIgrBrlens{1}_95%HPD={0.0,0.177109},rateIgrBrlens{1}_mean=0.769926,rateIgrBrlens{1}_median=0.655579,rateIgrBrlens{1}_95%HPD={1.0E-6,1.805262},effectivebrlenIgrBrlens{2}_mean=0.053702,effectivebrlenIgrBrlens{2}_median=0.038046,effectivebrlenIgrBrlens{2}_95%HPD={0.0,0.160377},rateIgrBrlens{2}_mean=0.565218,rateIgrBrlens{2}_median=0.411285,rateIgrBrlens{2}_95%HPD={1.0E-6,1.627141},effectivebrlenIgrBrlens{3}_mean=0.157119,effectivebrlenIgrBrlens{3}_median=0.143782,effectivebrlenIgrBrlens{3}_95%HPD={0.0,0.310724},rateIgrBrlens{3}_mean=1.862628,rateIgrBrlens{3}_median=1.50505,rateIgrBrlens{3}_95%HPD={0.296354,4.358882}]:33.31603)[&prob=0.754058288,prob_stddev=0.00342577775,prob_range={0.749769447,0.757802691},prob(percent)="75",prob+-sd="75+-0",height_mean=0.570349863,height_median=0.55953193,height_95%HPD={0.36009568,0.80340601},age_mean=196.032199,age_median=194.69349,age_95%HPD={172.357552,222.438214},length_mean=0.0721748293,length_median=0.06731405,length_95%HPD={0.004403272,0.1469253},effectivebrlenIgrBrlens{1}_mean=0.048538,effectivebrlenIgrBrlens{1}_median=0.036631,effectivebrlenIgrBrlens{1}_95%HPD={0.0,0.137089},rateIgrBrlens{1}_mean=0.69791,rateIgrBrlens{1}_median=0.548953,rateIgrBrlens{1}_95%HPD={1.0E-6,1.834784},effectivebrlenIgrBrlens{2}_mean=0.083094,effectivebrlenIgrBrlens{2}_median=0.06728,effectivebrlenIgrBrlens{2}_95%HPD={0.0,0.219651},rateIgrBrlens{2}_mean=1.374839,rateIgrBrlens{2}_median=0.963276,rateIgrBrlens{2}_95%HPD={1.0E-6,3.888104},effectivebrlenIgrBrlens{3}_mean=0.051325,effectivebrlenIgrBrlens{3}_median=0.03952,effectivebrlenIgrBrlens{3}_95%HPD={0.0,0.142063},rateIgrBrlens{3}_mean=0.719697,rateIgrBrlens{3}_median=0.606829,rateIgrBrlens{3}_95%HPD={1.0E-6,1.761536}]:45.90386,((Derasmosaurus_pietraroiae[&prob=1.0,prob_stddev=0.0,prob_range={1.0,1.0},prob(percent)="100",prob+-sd="100+-0",height_mean=0.318181652,height_median=0.30989168,height_95%HPD={0.18987266,0.46133104},age_mean=107.924033,age_median=108.472604,age_95%HPD={101.600726,112.999989},length_mean=0.20103717,length_median=0.1963352,length_95%HPD={0.1099525,0.3041885},effectivebrlenIgrBrlens{1}_mean=0.160995,effectivebrlenIgrBrlens{1}_median=0.149819,effectivebrlenIgrBrlens{1}_95%HPD={0.028214,0.316332},rateIgrBrlens{1}_mean=0.82067,rateIgrBrlens{1}_median=0.765722,rateIgrBrlens{1}_95%HPD={0.151613,1.584013},effectivebrlenIgrBrlens{2}_mean=0.133182,effectivebrlenIgrBrlens{2}_median=0.110665,effectivebrlenIgrBrlens{2}_95%HPD={0.0,0.323263},rateIgrBrlens{2}_mean=0.661692,rateIgrBrlens{2}_median=0.566342,rateIgrBrlens{2}_95%HPD={2.1E-5,1.538066},effectivebrlenIgrBrlens{3}_mean=0.137356,effectivebrlenIgrBrlens{3}_median=0.126842,effectivebrlenIgrBrlens{3}_95%HPD={0.00874,0.281845},rateIgrBrlens{3}_mean=0.681153,rateIgrBrlens{3}_median=0.656413,rateIgrBrlens{3}_95%HPD={0.082689,1.28562}]:65.07093,(Pleurosaurus_ginsburgi[&prob=1.0,prob_stddev=0.0,prob_range={1.0,1.0},prob(percent)="100",prob+-sd="100+-0",height_mean=0.445231609,height_median=0.43391389,height_95%HPD={0.26893635,0.64306458},age_mean=151.050437,age_median=151.051019,age_95%HPD={150.105067,152.099221},length_mean=0.0359639077,length_median=0.03291692,length_95%HPD={0.006958366,0.07192714},effectivebrlenIgrBrlens{1}_mean=0.016079,effectivebrlenIgrBrlens{1}_median=0.008794,effectivebrlenIgrBrlens{1}_95%HPD={0.0,0.056585},rateIgrBrlens{1}_mean=0.452017,rateIgrBrlens{1}_median=0.263729,rateIgrBrlens{1}_95%HPD={1.0E-6,1.503484},effectivebrlenIgrBrlens{2}_mean=0.0181,effectivebrlenIgrBrlens{2}_median=0.006129,effectivebrlenIgrBrlens{2}_95%HPD={0.0,0.07607},rateIgrBrlens{2}_mean=0.509938,rateIgrBrlens{2}_median=0.182964,rateIgrBrlens{2}_95%HPD={1.0E-6,2.069573},effectivebrlenIgrBrlens{3}_mean=0.061544,effectivebrlenIgrBrlens{3}_median=0.05293,effectivebrlenIgrBrlens{3}_95%HPD={0.0,0.144208},rateIgrBrlens{3}_mean=2.01481,rateIgrBrlens{3}_median=1.498951,rateIgrBrlens{3}_95%HPD={1.0E-6,5.344551}]:11.53477,Pleurosaurus_goldfussi[&prob=1.0,prob_stddev=0.0,prob_range={1.0,1.0},prob(percent)="100",prob+-sd="100+-0",height_mean=0.449045033,height_median=0.437635828,height_95%HPD={0.27045859,0.64828701},age_mean=152.346712,age_median=152.273709,age_95%HPD={150.000493,154.694534},length_mean=0.03291577,length_median=0.02974507,length_95%HPD={0.004852283,0.06792324},effectivebrlenIgrBrlens{1}_mean=0.018191,effectivebrlenIgrBrlens{1}_median=0.009868,effectivebrlenIgrBrlens{1}_95%HPD={0.0,0.064262},rateIgrBrlens{1}_mean=0.561465,rateIgrBrlens{1}_median=0.330219,rateIgrBrlens{1}_95%HPD={1.0E-6,1.863004},effectivebrlenIgrBrlens{2}_mean=0.011868,effectivebrlenIgrBrlens{2}_median=0.003459,effectivebrlenIgrBrlens{2}_95%HPD={0.0,0.051753},rateIgrBrlens{2}_mean=0.371162,rateIgrBrlens{2}_median=0.113789,rateIgrBrlens{2}_95%HPD={1.0E-6,1.553464},effectivebrlenIgrBrlens{3}_mean=0.085605,effectivebrlenIgrBrlens{3}_median=0.072913,effectivebrlenIgrBrlens{3}_95%HPD={0.007264,0.195375},rateIgrBrlens{3}_mean=3.460496,rateIgrBrlens{3}_median=2.368851,rateIgrBrlens{3}_95%HPD={0.175699,9.771193}]:10.31208)[&prob=0.901114988,prob_stddev=0.00306588607,prob_range={0.89762336,0.904989945},prob(percent)="90",prob+-sd="90+-0",height_mean=0.478219068,height_median=0.46717626,height_95%HPD={0.289692596,0.68187414},age_mean=163.562774,age_median=162.585785,age_95%HPD={153.753166,175.297636},length_mean=0.0484486778,length_median=0.04312141,length_95%HPD={0.003644342,0.1052583},effectivebrlenIgrBrlens{1}_mean=0.073888,effectivebrlenIgrBrlens{1}_median=0.065206,effectivebrlenIgrBrlens{1}_95%HPD={0.0,0.16402},rateIgrBrlens{1}_mean=2.074968,rateIgrBrlens{1}_median=1.439179,rateIgrBrlens{1}_95%HPD={1.0E-6,5.699648},effectivebrlenIgrBrlens{2}_mean=0.075126,effectivebrlenIgrBrlens{2}_median=0.057442,effectivebrlenIgrBrlens{2}_95%HPD={0.0,0.219564},rateIgrBrlens{2}_mean=1.656824,rateIgrBrlens{2}_median=1.147617,rateIgrBrlens{2}_95%HPD={1.0E-6,5.056319},effectivebrlenIgrBrlens{3}_mean=0.032692,effectivebrlenIgrBrlens{3}_median=0.021603,effectivebrlenIgrBrlens{3}_95%HPD={0.0,0.102579},rateIgrBrlens{3}_mean=0.672097,rateIgrBrlens{3}_median=0.510062,rateIgrBrlens{3}_95%HPD={1.0E-6,1.868527}]:10.95775)[&prob=0.712758747,prob_stddev=0.00510194002,prob_range={0.705725492,0.716980922},prob(percent)="71",prob+-sd="71+-1",height_mean=0.517690627,height_median=0.50605541,height_95%HPD={0.319219352,0.74187387},age_mean=174.072589,age_median=173.543535,age_95%HPD={159.150667,189.842571},length_mean=0.0486458189,length_median=0.04468493,length_95%HPD={0.003385276,0.1011109},effectivebrlenIgrBrlens{1}_mean=0.033243,effectivebrlenIgrBrlens{1}_median=0.020745,effectivebrlenIgrBrlens{1}_95%HPD={0.0,0.108364},rateIgrBrlens{1}_mean=0.666806,rateIgrBrlens{1}_median=0.474425,rateIgrBrlens{1}_95%HPD={1.0E-6,1.95514},effectivebrlenIgrBrlens{2}_mean=0.08321,effectivebrlenIgrBrlens{2}_median=0.065982,effectivebrlenIgrBrlens{2}_95%HPD={0.0,0.23418},rateIgrBrlens{2}_mean=1.93052,rateIgrBrlens{2}_median=1.331566,rateIgrBrlens{2}_95%HPD={1.0E-6,5.76826},effectivebrlenIgrBrlens{3}_mean=0.040478,effectivebrlenIgrBrlens{3}_median=0.030082,effectivebrlenIgrBrlens{3}_95%HPD={0.0,0.116877},rateIgrBrlens{3}_mean=0.87582,rateIgrBrlens{3}_median=0.673935,rateIgrBrlens{3}_95%HPD={1.0E-6,2.405201}]:16.99068,Palaeopleurosaurus_posidoniae[&prob=1.0,prob_stddev=0.0,prob_range={1.0,1.0},prob(percent)="100",prob+-sd="100+-0",height_mean=0.52554295,height_median=0.51224487,height_95%HPD={0.32006451,0.76218334},age_mean=178.320851,age_median=178.032029,age_95%HPD={174.200027,182.984203},length_mean=0.031449743,length_median=0.02772553,length_95%HPD={0.002214373,0.06885355},effectivebrlenIgrBrlens{1}_mean=0.016428,effectivebrlenIgrBrlens{1}_median=0.00816,effectivebrlenIgrBrlens{1}_95%HPD={0.0,0.06038},rateIgrBrlens{1}_mean=0.540561,rateIgrBrlens{1}_median=0.289435,rateIgrBrlens{1}_95%HPD={1.0E-6,1.843326},effectivebrlenIgrBrlens{2}_mean=0.032831,effectivebrlenIgrBrlens{2}_median=0.019028,effectivebrlenIgrBrlens{2}_95%HPD={0.0,0.113577},rateIgrBrlens{2}_mean=1.229874,rateIgrBrlens{2}_median=0.623929,rateIgrBrlens{2}_95%HPD={1.0E-6,4.388898},effectivebrlenIgrBrlens{3}_mean=0.041475,effectivebrlenIgrBrlens{3}_median=0.032574,effectivebrlenIgrBrlens{3}_95%HPD={0.0,0.112077},rateIgrBrlens{3}_mean=1.596971,rateIgrBrlens{3}_median=1.101647,rateIgrBrlens{3}_95%HPD={1.0E-6,4.637278}]:12.50218)[&prob=0.961947645,prob_stddev=0.0043138818,prob_range={0.955733825,0.965622604},prob(percent)="96",prob+-sd="96+-0",height_mean=0.561187077,height_median=0.548544501,height_95%HPD={0.350465391,0.80265175},age_mean=191.713335,age_median=190.534211,age_95%HPD={178.249826,207.585401},length_mean=0.0919931952,length_median=0.0882312,length_95%HPD={0.01967037,0.1684852},effectivebrlenIgrBrlens{1}_mean=0.123179,effectivebrlenIgrBrlens{1}_median=0.112129,effectivebrlenIgrBrlens{1}_95%HPD={0.0,0.253},rateIgrBrlens{1}_mean=1.474343,rateIgrBrlens{1}_median=1.260477,rateIgrBrlens{1}_95%HPD={1.0E-6,3.174054},effectivebrlenIgrBrlens{2}_mean=0.082624,effectivebrlenIgrBrlens{2}_median=0.066965,effectivebrlenIgrBrlens{2}_95%HPD={0.0,0.216486},rateIgrBrlens{2}_mean=0.962084,rateIgrBrlens{2}_median=0.744292,rateIgrBrlens{2}_95%HPD={1.0E-6,2.570421},effectivebrlenIgrBrlens{3}_mean=0.149695,effectivebrlenIgrBrlens{3}_median=0.135426,effectivebrlenIgrBrlens{3}_95%HPD={0.013451,0.310853},rateIgrBrlens{3}_mean=1.836323,rateIgrBrlens{3}_median=1.496617,rateIgrBrlens{3}_95%HPD={0.251357,4.226205}]:50.06314,((((Sphenodon_punctatus[&prob=1.0,prob_stddev=0.0,prob_range={1.0,1.0},prob(percent)="100",prob+-sd="100+-0",height_mean=0.0,height_median=0.0,height_95%HPD={0.0,0.0},age_mean=0.0,age_median=0.0,age_95%HPD={0.0,0.0},length_mean=0.324148921,length_median=0.3100739,length_95%HPD={0.1696487,0.5091184},effectivebrlenIgrBrlens{1}_mean=0.241064,effectivebrlenIgrBrlens{1}_median=0.223609,effectivebrlenIgrBrlens{1}_95%HPD={0.03856,0.474602},rateIgrBrlens{1}_mean=0.743305,rateIgrBrlens{1}_median=0.721972,rateIgrBrlens{1}_95%HPD={0.169487,1.313104},effectivebrlenIgrBrlens{2}_mean=0.177994,effectivebrlenIgrBrlens{2}_median=0.152955,effectivebrlenIgrBrlens{2}_95%HPD={0.005451,0.404504},rateIgrBrlens{2}_mean=0.55016,rateIgrBrlens{2}_median=0.492897,rateIgrBrlens{2}_95%HPD={0.039096,1.183487},effectivebrlenIgrBrlens{3}_mean=0.271917,effectivebrlenIgrBrlens{3}_median=0.255235,effectivebrlenIgrBrlens{3}_95%HPD={0.055161,0.51668},rateIgrBrlens{3}_mean=0.838328,rateIgrBrlens{3}_median=0.829547,rateIgrBrlens{3}_95%HPD={0.243503,1.408935}]:104.9241,Kawasphenodon[&prob=1.0,prob_stddev=0.0,prob_range={1.0,1.0},prob(percent)="100",prob+-sd="100+-0",height_mean=0.228947522,height_median=0.22312133,height_95%HPD={0.1370045,0.33298814},age_mean=77.6916727,age_median=78.1212169,age_95%HPD={70.9860614,83.6000226},length_mean=0.0992092731,length_median=0.07942937,length_95%HPD={0.002194375,0.2506456},effectivebrlenIgrBrlens{1}_mean=0.092981,effectivebrlenIgrBrlens{1}_median=0.06282,effectivebrlenIgrBrlens{1}_95%HPD={0.0,0.289081},rateIgrBrlens{1}_mean=0.93648,rateIgrBrlens{1}_median=0.765151,rateIgrBrlens{1}_95%HPD={1.0E-6,2.405383},effectivebrlenIgrBrlens{2}_mean=0.1335,effectivebrlenIgrBrlens{2}_median=0.106539,effectivebrlenIgrBrlens{2}_95%HPD={0.0,0.348228},rateIgrBrlens{2}_mean=1.855302,rateIgrBrlens{2}_median=1.236633,rateIgrBrlens{2}_95%HPD={1.0E-6,5.378804},effectivebrlenIgrBrlens{3}_mean=0.094673,effectivebrlenIgrBrlens{3}_median=0.066548,effectivebrlenIgrBrlens{3}_95%HPD={0.0,0.285638},rateIgrBrlens{3}_mean=0.954773,rateIgrBrlens{3}_median=0.824413,rateIgrBrlens{3}_95%HPD={1.0E-6,2.287178}]:26.80293)[&prob=0.964603171,prob_stddev=0.00770898855,prob_range={0.957422695,0.973189187},prob(percent)="96",prob+-sd="96+-1",height_mean=0.319459241,height_median=0.3068514,height_95%HPD={0.1696266,0.4956139},age_mean=109.875225,age_median=104.924143,age_95%HPD={74.8335966,157.115575},length_mean=0.221247683,length_median=0.2221162,length_95%HPD={0.04300389,0.3852153},effectivebrlenIgrBrlens{1}_mean=0.163961,effectivebrlenIgrBrlens{1}_median=0.148447,effectivebrlenIgrBrlens{1}_95%HPD={0.0,0.353554},rateIgrBrlens{1}_mean=0.742973,rateIgrBrlens{1}_median=0.699575,rateIgrBrlens{1}_95%HPD={0.046076,1.456503},effectivebrlenIgrBrlens{2}_mean=0.136402,effectivebrlenIgrBrlens{2}_median=0.110734,effectivebrlenIgrBrlens{2}_95%HPD={0.0,0.347541},rateIgrBrlens{2}_mean=0.716913,rateIgrBrlens{2}_median=0.498952,rateIgrBrlens{2}_95%HPD={1.0E-6,2.022468},effectivebrlenIgrBrlens{3}_mean=0.185074,effectivebrlenIgrBrlens{3}_median=0.172163,effectivebrlenIgrBrlens{3}_95%HPD={0.0,0.380325},rateIgrBrlens{3}_mean=0.838969,rateIgrBrlens{3}_median=0.812913,rateIgrBrlens{3}_95%HPD={0.097175,1.56165}]:87.18253,Cynosphenodon_huizachalensis[&prob=1.0,prob_stddev=0.0,prob_range={1.0,1.0},prob(percent)="100",prob+-sd="100+-0",height_mean=0.548632802,height_median=0.5345566,height_95%HPD={0.33118876,0.79355282},age_mean=186.125106,age_median=185.837815,age_95%HPD={182.699985,190.146699},length_mean=0.0279210491,length_median=0.0180223,length_95%HPD={7.459307E-4,0.09238791},effectivebrlenIgrBrlens{1}_mean=0.023994,effectivebrlenIgrBrlens{1}_median=0.007049,effectivebrlenIgrBrlens{1}_95%HPD={0.0,0.105401},rateIgrBrlens{1}_mean=0.884153,rateIgrBrlens{1}_median=0.366613,rateIgrBrlens{1}_95%HPD={1.0E-6,3.315073},effectivebrlenIgrBrlens{2}_mean=0.034784,effectivebrlenIgrBrlens{2}_median=0.002517,effectivebrlenIgrBrlens{2}_95%HPD={0.0,0.211107},rateIgrBrlens{2}_mean=0.955285,rateIgrBrlens{2}_median=0.144783,rateIgrBrlens{2}_95%HPD={1.0E-6,4.192028},effectivebrlenIgrBrlens{3}_mean=0.026739,effectivebrlenIgrBrlens{3}_median=0.009771,effectivebrlenIgrBrlens{3}_95%HPD={0.0,0.1115},rateIgrBrlens{3}_mean=1.000816,rateIgrBrlens{3}_median=0.513452,rateIgrBrlens{3}_95%HPD={1.0E-6,3.509817}]:6.268861)[&prob=0.85071277,prob_stddev=0.0267740545,prob_range={0.827946356,0.886323485},prob(percent)="85",prob+-sd="85+-3",height_mean=0.550021633,height_median=0.5403868,height_95%HPD={0.346724,0.7742096},age_mean=193.108264,age_median=192.106676,age_95%HPD={184.283329,204.292338},length_mean=0.0557329926,length_median=0.0510704,length_95%HPD={0.004550488,0.1148145},effectivebrlenIgrBrlens{1}_mean=0.040136,effectivebrlenIgrBrlens{1}_median=0.026374,effectivebrlenIgrBrlens{1}_95%HPD={0.0,0.126759},rateIgrBrlens{1}_mean=0.724248,rateIgrBrlens{1}_median=0.518206,rateIgrBrlens{1}_95%HPD={1.0E-6,2.115375},effectivebrlenIgrBrlens{2}_mean=0.195976,effectivebrlenIgrBrlens{2}_median=0.175426,effectivebrlenIgrBrlens{2}_95%HPD={0.024447,0.413384},rateIgrBrlens{2}_mean=5.160208,rateIgrBrlens{2}_median=3.496604,rateIgrBrlens{2}_95%HPD={2.0E-6,14.651977},effectivebrlenIgrBrlens{3}_mean=0.046386,effectivebrlenIgrBrlens{3}_median=0.033578,effectivebrlenIgrBrlens{3}_95%HPD={0.0,0.136341},rateIgrBrlens{3}_mean=0.836614,rateIgrBrlens{3}_median=0.668016,rateIgrBrlens{3}_95%HPD={1.0E-6,2.22476}]:14.72528,((Priosphenodon_avelasi[&prob=1.0,prob_stddev=0.0,prob_range={1.0,1.0},prob(percent)="100",prob+-sd="100+-0",height_mean=0.282280648,height_median=0.274993492,height_95%HPD={0.17020368,0.4103975},age_mean=95.7581706,age_median=96.0430203,age_95%HPD={90.5538592,100.49995},length_mean=0.113089427,length_median=0.1044806,length_95%HPD={0.03338792,0.219493},effectivebrlenIgrBrlens{1}_mean=0.089815,effectivebrlenIgrBrlens{1}_median=0.075398,effectivebrlenIgrBrlens{1}_95%HPD={0.0,0.218845},rateIgrBrlens{1}_mean=0.806075,rateIgrBrlens{1}_median=0.713837,rateIgrBrlens{1}_95%HPD={1.0E-6,1.785094},effectivebrlenIgrBrlens{2}_mean=0.058491,effectivebrlenIgrBrlens{2}_median=0.047307,effectivebrlenIgrBrlens{2}_95%HPD={0.0,0.15112},rateIgrBrlens{2}_mean=0.543578,rateIgrBrlens{2}_median=0.437315,rateIgrBrlens{2}_95%HPD={1.0E-6,1.388197},effectivebrlenIgrBrlens{3}_mean=0.109668,effectivebrlenIgrBrlens{3}_median=0.093426,effectivebrlenIgrBrlens{3}_95%HPD={0.0,0.260072},rateIgrBrlens{3}_mean=0.975536,rateIgrBrlens{3}_median=0.882552,rateIgrBrlens{3}_95%HPD={1.0E-6,2.089142}]:35.68478,Toxolophosaurus_cloudi[&prob=1.0,prob_stddev=0.0,prob_range={1.0,1.0},prob(percent)="100",prob+-sd="100+-0",height_mean=0.346652984,height_median=0.33764243,height_95%HPD={0.207373509,0.50262772},age_mean=117.607437,age_median=117.661485,age_95%HPD={110.778086,124.999976},length_mean=0.0531599956,length_median=0.04206925,length_95%HPD={0.001310439,0.1353029},effectivebrlenIgrBrlens{1}_mean=0.04946,effectivebrlenIgrBrlens{1}_median=0.027603,effectivebrlenIgrBrlens{1}_95%HPD={0.0,0.172858},rateIgrBrlens{1}_mean=0.943143,rateIgrBrlens{1}_median=0.62441,rateIgrBrlens{1}_95%HPD={1.0E-6,2.884314},effectivebrlenIgrBrlens{2}_mean=0.028908,effectivebrlenIgrBrlens{2}_median=0.015502,effectivebrlenIgrBrlens{2}_95%HPD={0.0,0.102962},rateIgrBrlens{2}_mean=0.667915,rateIgrBrlens{2}_median=0.326107,rateIgrBrlens{2}_95%HPD={1.0E-6,2.362523},effectivebrlenIgrBrlens{3}_mean=0.050618,effectivebrlenIgrBrlens{3}_median=0.030721,effectivebrlenIgrBrlens{3}_95%HPD={0.0,0.16836},rateIgrBrlens{3}_mean=0.959791,rateIgrBrlens{3}_median=0.712529,rateIgrBrlens{3}_95%HPD={1.0E-6,2.742105}]:14.06631)[&prob=0.852457195,prob_stddev=0.0162560471,prob_range={0.839635115,0.874101399},prob(percent)="85",prob+-sd="85+-2",height_mean=0.386014146,height_median=0.37794584,height_95%HPD={0.23318175,0.55301546},age_mean=133.755112,age_median=131.727799,age_95%HPD={114.331176,157.248172},length_mean=0.101366665,length_median=0.09686244,length_95%HPD={0.007820613,0.1949861},effectivebrlenIgrBrlens{1}_mean=0.079098,effectivebrlenIgrBrlens{1}_median=0.06463,effectivebrlenIgrBrlens{1}_95%HPD={0.0,0.204918},rateIgrBrlens{1}_mean=0.785835,rateIgrBrlens{1}_median=0.676781,rateIgrBrlens{1}_95%HPD={1.0E-6,1.842855},effectivebrlenIgrBrlens{2}_mean=0.048928,effectivebrlenIgrBrlens{2}_median=0.035033,effectivebrlenIgrBrlens{2}_95%HPD={0.0,0.145265},rateIgrBrlens{2}_mean=0.492544,rateIgrBrlens{2}_median=0.36252,rateIgrBrlens{2}_95%HPD={1.0E-6,1.390987},effectivebrlenIgrBrlens{3}_mean=0.097598,effectivebrlenIgrBrlens{3}_median=0.081614,effectivebrlenIgrBrlens{3}_95%HPD={0.0,0.243505},rateIgrBrlens{3}_mean=0.969019,rateIgrBrlens{3}_median=0.853812,rateIgrBrlens{3}_95%HPD={1.0E-6,2.182405}]:35.37861,Eilenodon_robustus[&prob=1.0,prob_stddev=0.0,prob_range={1.0,1.0},prob(percent)="100",prob+-sd="100+-0",height_mean=0.456528705,height_median=0.444885802,height_95%HPD={0.273552466,0.65748957},age_mean=154.884307,age_median=154.873632,age_95%HPD={153.00172,156.606754},length_mean=0.0416668162,length_median=0.03197557,length_95%HPD={0.001278487,0.1104026},effectivebrlenIgrBrlens{1}_mean=0.038897,effectivebrlenIgrBrlens{1}_median=0.018861,effectivebrlenIgrBrlens{1}_95%HPD={0.0,0.144538},rateIgrBrlens{1}_mean=0.954334,rateIgrBrlens{1}_median=0.556948,rateIgrBrlens{1}_95%HPD={1.0E-6,3.160629},effectivebrlenIgrBrlens{2}_mean=0.024249,effectivebrlenIgrBrlens{2}_median=0.008019,effectivebrlenIgrBrlens{2}_95%HPD={0.0,0.101233},rateIgrBrlens{2}_mean=0.635645,rateIgrBrlens{2}_median=0.231274,rateIgrBrlens{2}_95%HPD={1.0E-6,2.440377},effectivebrlenIgrBrlens{3}_mean=0.039702,effectivebrlenIgrBrlens{3}_median=0.021478,effectivebrlenIgrBrlens{3}_95%HPD={0.0,0.140457},rateIgrBrlens{3}_mean=0.965523,rateIgrBrlens{3}_median=0.648782,rateIgrBrlens{3}_95%HPD={1.0E-6,2.975829}]:12.23278)[&prob=0.860962656,prob_stddev=0.0245460512,prob_range={0.8410351,0.893667848},prob(percent)="86",prob+-sd="86+-2",height_mean=0.485012377,height_median=0.475726717,height_95%HPD={0.300422954,0.68565692},age_mean=169.835143,age_median=167.106409,age_95%HPD={154.747484,192.371361},length_mean=0.119640313,length_median=0.1188349,length_95%HPD={0.02797471,0.2076332},effectivebrlenIgrBrlens{1}_mean=0.093809,effectivebrlenIgrBrlens{1}_median=0.081251,effectivebrlenIgrBrlens{1}_95%HPD={0.0,0.220823},rateIgrBrlens{1}_mean=0.784419,rateIgrBrlens{1}_median=0.701593,rateIgrBrlens{1}_95%HPD={1.0E-6,1.709875},effectivebrlenIgrBrlens{2}_mean=0.075342,effectivebrlenIgrBrlens{2}_median=0.062649,effectivebrlenIgrBrlens{2}_95%HPD={0.0,0.188317},rateIgrBrlens{2}_mean=0.655609,rateIgrBrlens{2}_median=0.537311,rateIgrBrlens{2}_95%HPD={1.0E-6,1.592256},effectivebrlenIgrBrlens{3}_mean=0.115232,effectivebrlenIgrBrlens{3}_median=0.102479,effectivebrlenIgrBrlens{3}_95%HPD={0.0,0.260072},rateIgrBrlens{3}_mean=0.968363,rateIgrBrlens{3}_median=0.880118,rateIgrBrlens{3}_95%HPD={1.0E-6,2.038511}]:39.72554)[&prob=0.522060866,prob_stddev=0.00865428735,prob_range={0.509627671,0.528749681},prob(percent)="52",prob+-sd="52+-1",height_mean=0.604249007,height_median=0.59135341,height_95%HPD={0.36873136,0.85672716},age_mean=206.904691,age_median=206.831951,age_95%HPD={192.208619,221.892993},length_mean=0.0378985987,length_median=0.03394868,length_95%HPD={0.002531285,0.08235121},effectivebrlenIgrBrlens{1}_mean=0.032483,effectivebrlenIgrBrlens{1}_median=0.018162,effectivebrlenIgrBrlens{1}_95%HPD={0.0,0.112753},rateIgrBrlens{1}_mean=0.888767,rateIgrBrlens{1}_median=0.52637,rateIgrBrlens{1}_95%HPD={1.0E-6,2.910197},effectivebrlenIgrBrlens{2}_mean=0.026702,effectivebrlenIgrBrlens{2}_median=0.010513,effectivebrlenIgrBrlens{2}_95%HPD={0.0,0.10583},rateIgrBrlens{2}_mean=0.761446,rateIgrBrlens{2}_median=0.30001,rateIgrBrlens{2}_95%HPD={1.0E-6,2.89902},effectivebrlenIgrBrlens{3}_mean=0.032302,effectivebrlenIgrBrlens{3}_median=0.019862,effectivebrlenIgrBrlens{3}_95%HPD={0.0,0.106246},rateIgrBrlens{3}_mean=0.860128,rateIgrBrlens{3}_median=0.593323,rateIgrBrlens{3}_95%HPD={1.0E-6,2.608583}]:13.81969,Sphenotitan_leyesi[&prob=1.0,prob_stddev=0.0,prob_range={1.0,1.0},prob(percent)="100",prob+-sd="100+-0",height_mean=0.626754926,height_median=0.61121727,height_95%HPD={0.377280277,0.901695626},age_mean=212.716723,age_median=211.569262,age_95%HPD={208.500012,220.818861},length_mean=0.0178136206,length_median=0.01463599,length_95%HPD={9.637434E-4,0.04257393},effectivebrlenIgrBrlens{1}_mean=0.014356,effectivebrlenIgrBrlens{1}_median=0.003915,effectivebrlenIgrBrlens{1}_95%HPD={0.0,0.062393},rateIgrBrlens{1}_mean=0.842237,rateIgrBrlens{1}_median=0.259993,rateIgrBrlens{1}_95%HPD={1.0E-6,3.42847},effectivebrlenIgrBrlens{2}_mean=0.032572,effectivebrlenIgrBrlens{2}_median=0.01147,effectivebrlenIgrBrlens{2}_95%HPD={0.0,0.129702},rateIgrBrlens{2}_mean=2.323974,rateIgrBrlens{2}_median=0.690885,rateIgrBrlens{2}_95%HPD={1.0E-6,9.603721},effectivebrlenIgrBrlens{3}_mean=0.017145,effectivebrlenIgrBrlens{3}_median=0.006073,effectivebrlenIgrBrlens{3}_95%HPD={0.0,0.070578},rateIgrBrlens{3}_mean=0.999476,rateIgrBrlens{3}_median=0.40928,rateIgrBrlens{3}_95%HPD={1.0E-6,3.808627}]:9.082382)[&prob=0.795910601,prob_stddev=0.0140719694,prob_range={0.77849135,0.810202109},prob(percent)="80",prob+-sd="80+-1",height_mean=0.637935657,height_median=0.62462244,height_95%HPD={0.399093015,0.90698705},age_mean=221.830087,age_median=220.651644,age_95%HPD={210.286448,235.614939},length_mean=0.0451655101,length_median=0.04075754,length_95%HPD={0.005175122,0.09419348},effectivebrlenIgrBrlens{1}_mean=0.144344,effectivebrlenIgrBrlens{1}_median=0.127295,effectivebrlenIgrBrlens{1}_95%HPD={0.0,0.31189},rateIgrBrlens{1}_mean=4.224803,rateIgrBrlens{1}_median=3.023896,rateIgrBrlens{1}_95%HPD={1.0E-6,11.33362},effectivebrlenIgrBrlens{2}_mean=0.168073,effectivebrlenIgrBrlens{2}_median=0.151745,effectivebrlenIgrBrlens{2}_95%HPD={0.0,0.373943},rateIgrBrlens{2}_mean=4.726779,rateIgrBrlens{2}_median=3.520766,rateIgrBrlens{2}_95%HPD={1.0E-6,12.680182},effectivebrlenIgrBrlens{3}_mean=0.038375,effectivebrlenIgrBrlens{3}_median=0.02615,effectivebrlenIgrBrlens{3}_95%HPD={0.0,0.11827},rateIgrBrlens{3}_mean=0.853075,rateIgrBrlens{3}_median=0.640923,rateIgrBrlens{3}_95%HPD={1.0E-6,2.422931}]:19.94571)[&prob=0.919389785,prob_stddev=0.0104316455,prob_range={0.909734336,0.933567405},prob(percent)="92",prob+-sd="92+-1",height_mean=0.704611896,height_median=0.69115526,height_95%HPD={0.451642479,0.99016277},age_mean=241.817044,age_median=240.597355,age_95%HPD={220.632416,265.309583},length_mean=0.046091273,length_median=0.04108897,length_95%HPD={0.004268841,0.09887323},effectivebrlenIgrBrlens{1}_mean=0.153878,effectivebrlenIgrBrlens{1}_median=0.138187,effectivebrlenIgrBrlens{1}_95%HPD={0.021079,0.324146},rateIgrBrlens{1}_mean=4.755668,rateIgrBrlens{1}_median=3.288487,rateIgrBrlens{1}_95%HPD={0.307303,13.386739},effectivebrlenIgrBrlens{2}_mean=0.058115,effectivebrlenIgrBrlens{2}_median=0.035322,effectivebrlenIgrBrlens{2}_95%HPD={0.0,0.192778},rateIgrBrlens{2}_mean=1.417624,rateIgrBrlens{2}_median=0.788693,rateIgrBrlens{2}_95%HPD={1.0E-6,4.877525},effectivebrlenIgrBrlens{3}_mean=0.040841,effectivebrlenIgrBrlens{3}_median=0.029207,effectivebrlenIgrBrlens{3}_95%HPD={0.0,0.12166},rateIgrBrlens{3}_mean=0.915473,rateIgrBrlens{3}_median=0.698615,rateIgrBrlens{3}_95%HPD={1.0E-6,2.558638}]:19.83108)[&prob=0.787813469,prob_stddev=0.00922846734,prob_range={0.781069099,0.800779991},prob(percent)="79",prob+-sd="79+-1",height_mean=0.766262472,height_median=0.75111832,height_95%HPD={0.48785275,1.07666615},age_mean=261.815616,age_median=260.428439,age_95%HPD={235.905861,290.086101},length_mean=0.0667223739,length_median=0.05616237,length_95%HPD={0.004324469,0.1567183},effectivebrlenIgrBrlens{1}_mean=0.080438,effectivebrlenIgrBrlens{1}_median=0.063951,effectivebrlenIgrBrlens{1}_95%HPD={0.0,0.217184},rateIgrBrlens{1}_mean=1.336066,rateIgrBrlens{1}_median=1.012677,rateIgrBrlens{1}_95%HPD={1.0E-6,3.578879},effectivebrlenIgrBrlens{2}_mean=0.411409,effectivebrlenIgrBrlens{2}_median=0.365393,effectivebrlenIgrBrlens{2}_95%HPD={0.059957,0.874473},rateIgrBrlens{2}_mean=8.914784,rateIgrBrlens{2}_median=6.375463,rateIgrBrlens{2}_95%HPD={0.613903,24.525778},effectivebrlenIgrBrlens{3}_mean=0.059799,effectivebrlenIgrBrlens{3}_median=0.043571,effectivebrlenIgrBrlens{3}_95%HPD={0.0,0.174678},rateIgrBrlens{3}_mean=0.912872,rateIgrBrlens{3}_median=0.751886,rateIgrBrlens{3}_95%HPD={1.0E-6,2.336966}]:15.08911)[&prob=0.805779936,prob_stddev=0.00531642666,prob_range={0.797846691,0.809024344},prob(percent)="81",prob+-sd="81+-1",height_mean=0.812229749,height_median=0.79675195,height_95%HPD={0.522916012,1.13912002},age_mean=277.126755,age_median=275.517553,age_95%HPD={245.588365,311.986713},length_mean=0.0686026103,length_median=0.06138015,length_95%HPD={0.005163334,0.146879},effectivebrlenIgrBrlens{1}_mean=0.077947,effectivebrlenIgrBrlens{1}_median=0.063989,effectivebrlenIgrBrlens{1}_95%HPD={0.0,0.201069},rateIgrBrlens{1}_mean=1.279373,rateIgrBrlens{1}_median=0.985179,rateIgrBrlens{1}_95%HPD={1.0E-6,3.364425},effectivebrlenIgrBrlens{2}_mean=0.325205,effectivebrlenIgrBrlens{2}_median=0.266338,effectivebrlenIgrBrlens{2}_95%HPD={0.0,0.771503},rateIgrBrlens{2}_mean=6.179395,rateIgrBrlens{2}_median=4.481296,rateIgrBrlens{2}_95%HPD={1.0E-6,16.306915},effectivebrlenIgrBrlens{3}_mean=0.061345,effectivebrlenIgrBrlens{3}_median=0.047223,effectivebrlenIgrBrlens{3}_95%HPD={0.0,0.170078},rateIgrBrlens{3}_mean=0.912429,rateIgrBrlens{3}_median=0.762501,rateIgrBrlens{3}_95%HPD={1.0E-6,2.284908}]:33.60477)[&prob=1.0,prob_stddev=0.0,prob_range={1.0,1.0},prob(percent)="100",prob+-sd="100+-0",height_mean=0.910158197,height_median=0.89284012,height_95%HPD={0.58767191,1.26955419},age_mean=310.797914,age_median=309.122327,age_95%HPD={278.82178,346.000381},length_mean=0.0356999699,length_median=0.02893049,length_95%HPD={0.00128463,0.088277},effectivebrlenIgrBrlens{1}_mean=0.030322,effectivebrlenIgrBrlens{1}_median=0.015299,effectivebrlenIgrBrlens{1}_95%HPD={0.0,0.110944},rateIgrBrlens{1}_mean=0.894749,rateIgrBrlens{1}_median=0.500148,rateIgrBrlens{1}_95%HPD={1.0E-6,3.028104},effectivebrlenIgrBrlens{2}_mean=0.024298,effectivebrlenIgrBrlens{2}_median=0.007666,effectivebrlenIgrBrlens{2}_95%HPD={0.0,0.102734},rateIgrBrlens{2}_mean=0.75759,rateIgrBrlens{2}_median=0.247404,rateIgrBrlens{2}_95%HPD={1.0E-6,3.025155},effectivebrlenIgrBrlens{3}_mean=0.048223,effectivebrlenIgrBrlens{3}_median=0.027566,effectivebrlenIgrBrlens{3}_95%HPD={0.0,0.166821},rateIgrBrlens{3}_mean=1.45705,rateIgrBrlens{3}_median=0.875195,rateIgrBrlens{3}_95%HPD={1.0E-6,4.789384}]:12.08114)[&prob=1.0,prob_stddev=0.0,prob_range={1.0,1.0},prob(percent)="100",prob+-sd="100+-0",height_mean=0.945858167,height_median=0.928111465,height_95%HPD={0.614982159,1.32133923},age_mean=323.101807,age_median=321.203471,age_95%HPD={287.811292,362.094831},length_mean=0.0,length_median=0.0,length_95%HPD={0.0,0.0},effectivebrlenIgrBrlens{1}_mean=1.0,effectivebrlenIgrBrlens{1}_median=1.0,effectivebrlenIgrBrlens{1}_95%HPD={1.0,1.0},rateIgrBrlens{1}_mean=1.0,rateIgrBrlens{1}_median=1.0,rateIgrBrlens{1}_95%HPD={1.0,1.0},effectivebrlenIgrBrlens{2}_mean=1.0,effectivebrlenIgrBrlens{2}_median=1.0,effectivebrlenIgrBrlens{2}_95%HPD={1.0,1.0},rateIgrBrlens{2}_mean=1.0,rateIgrBrlens{2}_median=1.0,rateIgrBrlens{2}_95%HPD={1.0,1.0},effectivebrlenIgrBrlens{3}_mean=1.0,effectivebrlenIgrBrlens{3}_median=1.0,effectivebrlenIgrBrlens{3}_95%HPD={1.0,1.0},rateIgrBrlens{3}_mean=1.0,rateIgrBrlens{3}_median=1.0,rateIgrBrlens{3}_95%HPD={1.0,1.0}];
end;

begin figtree;
	set appearance.backgroundColorAttribute="Default";
	set appearance.backgroundColour=#ffffff;
	set appearance.branchColorAttribute="User selection";
	set appearance.branchColorGradient=false;
	set appearance.branchLineWidth=1.0;
	set appearance.branchMinLineWidth=0.0;
	set appearance.branchWidthAttribute="Fixed";
	set appearance.foregroundColour=#000000;
	set appearance.hilightingGradient=false;
	set appearance.selectionColour=#2d3680;
	set branchLabels.colorAttribute="User selection";
	set branchLabels.displayAttribute="Branch times";
	set branchLabels.fontName="Arial";
	set branchLabels.fontSize=9;
	set branchLabels.fontStyle=0;
	set branchLabels.isShown=false;
	set branchLabels.significantDigits=4;
	set layout.expansion=0;
	set layout.layoutType="RECTILINEAR";
	set layout.zoom=0;
	set legend.attribute=null;
	set legend.fontSize=10.0;
	set legend.isShown=false;
	set legend.significantDigits=4;
	set nodeBars.barWidth=4.0;
	set nodeBars.displayAttribute=null;
	set nodeBars.isShown=false;
	set nodeLabels.colorAttribute="User selection";
	set nodeLabels.displayAttribute="prob";
	set nodeLabels.fontName="Arial";
	set nodeLabels.fontSize=9;
	set nodeLabels.fontStyle=0;
	set nodeLabels.isShown=true;
	set nodeLabels.significantDigits=2;
	set nodeShape.colourAttribute=null;
	set nodeShape.isShown=false;
	set nodeShape.minSize=10.0;
	set nodeShape.scaleType=Width;
	set nodeShape.shapeType=Circle;
	set nodeShape.size=4.0;
	set nodeShape.sizeAttribute=null;
	set polarLayout.alignTipLabels=false;
	set polarLayout.angularRange=0;
	set polarLayout.rootAngle=0;
	set polarLayout.rootLength=100;
	set polarLayout.showRoot=true;
	set radialLayout.spread=0.0;
	set rectilinearLayout.alignTipLabels=false;
	set rectilinearLayout.curvature=0;
	set rectilinearLayout.rootLength=100;
	set scale.offsetAge=0.0;
	set scale.rootAge=1.0;
	set scale.scaleFactor=1.0;
	set scale.scaleRoot=false;
	set scaleAxis.automaticScale=true;
	set scaleAxis.fontSize=8.0;
	set scaleAxis.isShown=false;
	set scaleAxis.lineWidth=1.0;
	set scaleAxis.majorTicks=1.0;
	set scaleAxis.origin=0.0;
	set scaleAxis.reverseAxis=false;
	set scaleAxis.showGrid=true;
	set scaleBar.automaticScale=true;
	set scaleBar.fontSize=10.0;
	set scaleBar.isShown=true;
	set scaleBar.lineWidth=1.0;
	set scaleBar.scaleRange=0.0;
	set tipLabels.colorAttribute="User selection";
	set tipLabels.displayAttribute="Names";
	set tipLabels.fontName="Arial";
	set tipLabels.fontSize=14;
	set tipLabels.fontStyle=2;
	set tipLabels.isShown=true;
	set tipLabels.significantDigits=4;
	set trees.order=false;
	set trees.orderType="increasing";
	set trees.rooting=false;
	set trees.rootingType="User Selection";
	set trees.transform=false;
	set trees.transformType="cladogram";
end;
