# Supplementary material for: Sphenodontian phylogeny and the impact of model choice in Bayesian morphological clock estimates of divergence times and evolutionary rates
Source: BMC Biol. 2020 Dec 7;18:191. doi: 10.1186/s12915-020-00901-5 (PMC7720557; doi:10.1186/s12915-020-00901-5)
Supplement: Supplementary file 6 — Additional file 6. Input files including the dataset and all necessary coding (see Mr. Bayes blocks) to reproduce the analyses. [file 12915_2020_901_MOESM6_ESM.zip › InputFiles&OutputTrees/BayesCalibrated/Diversity(NoSA)/BayesCal_IGR_ln_p3_StartTr_3per_60G_DvNoSA_SFBD(s)2_2l/BayesCal_IGR_ln_p3_StartTR_3per_DvNoSA_SFBD2_MRC.t.con.tre]

#NEXUS
[ID: 3582103222]
begin taxa;
	dimensions ntax=35;
	taxlabels
		Prolacerta_broomi
		Palaeagama_vielhaueri
		Sophineta_cracoviensis
		Megachirella_wachtleri
		Marmoretta_oxoniensis
		Huehuecuetzpalli_mixtecus
		Eichstaettisaurus_schroederi
		Ardeosaurus_brevipes
		Gephyrosaurus_bridensis
		Diphydontosaurus_avonis
		Planocephalosaurus_robinsonae
		Clevosaurus_hudsoni
		Clevosaurus_cambrica
		Clevosaurus_brasiliensis
		Clevosaurus_bairdi
		Clevosaurus_petilus
		Clevosaurus_sp_SAM
		Homeosaurus_maximiliani
		Homeosaurus_parvipes
		Sapheosaurus_thiollerei
		Oenosaurus_muehlheimensis
		Piocormus_laticeps
		Derasmosaurus_pietraroiae
		Palaeopleurosaurus_posidoniae
		Pleurosaurus_ginsburgi
		Pleurosaurus_goldfussi
		Kallimodon_pulchellus
		Leptosaurus_neptunius
		Sphenodon_punctatus
		Kawasphenodon
		Cynosphenodon_huizachalensis
		Sphenotitan_leyesi
		Priosphenodon_avelasi
		Eilenodon_robustus
		Toxolophosaurus_cloudi
		;
end;
begin trees;
	translate
		1	Prolacerta_broomi,
		2	Palaeagama_vielhaueri,
		3	Sophineta_cracoviensis,
		4	Megachirella_wachtleri,
		5	Marmoretta_oxoniensis,
		6	Huehuecuetzpalli_mixtecus,
		7	Eichstaettisaurus_schroederi,
		8	Ardeosaurus_brevipes,
		9	Gephyrosaurus_bridensis,
		10	Diphydontosaurus_avonis,
		11	Planocephalosaurus_robinsonae,
		12	Clevosaurus_hudsoni,
		13	Clevosaurus_cambrica,
		14	Clevosaurus_brasiliensis,
		15	Clevosaurus_bairdi,
		16	Clevosaurus_petilus,
		17	Clevosaurus_sp_SAM,
		18	Homeosaurus_maximiliani,
		19	Homeosaurus_parvipes,
		20	Sapheosaurus_thiollerei,
		21	Oenosaurus_muehlheimensis,
		22	Piocormus_laticeps,
		23	Derasmosaurus_pietraroiae,
		24	Palaeopleurosaurus_posidoniae,
		25	Pleurosaurus_ginsburgi,
		26	Pleurosaurus_goldfussi,
		27	Kallimodon_pulchellus,
		28	Leptosaurus_neptunius,
		29	Sphenodon_punctatus,
		30	Kawasphenodon,
		31	Cynosphenodon_huizachalensis,
		32	Sphenotitan_leyesi,
		33	Priosphenodon_avelasi,
		34	Eilenodon_robustus,
		35	Toxolophosaurus_cloudi
		;
   tree con_50_majrule = [&R] (1[&prob=1.00000000e+00,prob_stddev=0.00000000e+00,prob_range={1.00000000e+00,1.00000000e+00},prob(percent)="100",prob+-sd="100+-0",height_mean=7.62637102e-01,height_median=7.45096226e-01,height_95%HPD={4.59441309e-01,1.09258817e+00},age_mean=2.49599826e+02,age_median=2.49625643e+02,age_95%HPD={2.47449989e+02,2.51898262e+02}]:6.665933e+01[&length_mean=2.03245419e-01,length_median=1.98649600e-01,length_95%HPD={1.12719800e-01,3.00559200e-01},effectivebrlenIgrBrlens{1}_mean=0.176357,effectivebrlenIgrBrlens{1}_median=0.165359,effectivebrlenIgrBrlens{1}_95%HPD={0.032815,0.339986},rateIgrBrlens{1}_mean=0.883876,rateIgrBrlens{1}_median=0.836485,rateIgrBrlens{1}_95%HPD={0.164731,1.653052},effectivebrlenIgrBrlens{2}_mean=0.139950,effectivebrlenIgrBrlens{2}_median=0.125557,effectivebrlenIgrBrlens{2}_95%HPD={0.008979,0.295203},rateIgrBrlens{2}_mean=0.703418,rateIgrBrlens{2}_median=0.633865,rateIgrBrlens{2}_95%HPD={0.056926,1.469678},effectivebrlenIgrBrlens{3}_mean=0.283270,effectivebrlenIgrBrlens{3}_median=0.262040,effectivebrlenIgrBrlens{3}_95%HPD={0.083085,0.530174},rateIgrBrlens{3}_mean=1.423800,rateIgrBrlens{3}_median=1.295944,rateIgrBrlens{3}_95%HPD={0.466399,2.671725}],((2[&prob=1.00000000e+00,prob_stddev=0.00000000e+00,prob_range={1.00000000e+00,1.00000000e+00},prob(percent)="100",prob+-sd="100+-0",height_mean=7.70496568e-01,height_median=7.52701450e-01,height_95%HPD={4.67365669e-01,1.10765624e+00},age_mean=2.52183315e+02,age_median=2.51907141e+02,age_95%HPD={2.47500029e+02,2.57273660e+02}]:1.156946e+01[&length_mean=4.97998527e-02,length_median=3.92261300e-02,length_95%HPD={2.39859500e-03,1.28647100e-01},effectivebrlenIgrBrlens{1}_mean=0.065174,effectivebrlenIgrBrlens{1}_median=0.047038,effectivebrlenIgrBrlens{1}_95%HPD={0.000000,0.189567},rateIgrBrlens{1}_mean=1.624594,rateIgrBrlens{1}_median=1.113145,rateIgrBrlens{1}_95%HPD={0.000001,4.699185},effectivebrlenIgrBrlens{2}_mean=0.040372,effectivebrlenIgrBrlens{2}_median=0.015026,effectivebrlenIgrBrlens{2}_95%HPD={0.000000,0.165060},rateIgrBrlens{2}_mean=0.833989,rateIgrBrlens{2}_median=0.353517,rateIgrBrlens{2}_95%HPD={0.000001,3.135664},effectivebrlenIgrBrlens{3}_mean=0.058375,effectivebrlenIgrBrlens{3}_median=0.038624,effectivebrlenIgrBrlens{3}_95%HPD={0.000000,0.184674},rateIgrBrlens{3}_mean=1.227313,rateIgrBrlens{3}_median=0.910132,rateIgrBrlens{3}_95%HPD={0.000001,3.554011}],3[&prob=1.00000000e+00,prob_stddev=0.00000000e+00,prob_range={1.00000000e+00,1.00000000e+00},prob(percent)="100",prob+-sd="100+-0",height_mean=7.57747895e-01,height_median=7.40244610e-01,height_95%HPD={4.59986856e-01,1.08889214e+00},age_mean=2.48001129e+02,age_median=2.48001878e+02,age_95%HPD={2.47539498e+02,2.48488788e+02}]:1.547472e+01[&length_mean=5.36439493e-02,length_median=4.70802100e-02,length_95%HPD={4.56434600e-03,1.17702900e-01},effectivebrlenIgrBrlens{1}_mean=0.057816,effectivebrlenIgrBrlens{1}_median=0.039349,effectivebrlenIgrBrlens{1}_95%HPD={0.000000,0.178593},rateIgrBrlens{1}_mean=1.099923,rateIgrBrlens{1}_median=0.808106,rateIgrBrlens{1}_95%HPD={0.000001,3.132114},effectivebrlenIgrBrlens{2}_mean=0.036671,effectivebrlenIgrBrlens{2}_median=0.021330,effectivebrlenIgrBrlens{2}_95%HPD={0.000000,0.124844},rateIgrBrlens{2}_mean=0.713049,rateIgrBrlens{2}_median=0.425351,rateIgrBrlens{2}_95%HPD={0.000001,2.366520},effectivebrlenIgrBrlens{3}_mean=0.051184,effectivebrlenIgrBrlens{3}_median=0.035431,effectivebrlenIgrBrlens{3}_95%HPD={0.000000,0.156316},rateIgrBrlens{3}_mean=0.957013,rateIgrBrlens{3}_median=0.755739,rateIgrBrlens{3}_95%HPD={0.000001,2.632836}])[&prob=7.41461206e-01,prob_stddev=1.72298844e-03,prob_range={7.39547338e-01,7.43591738e-01},prob(percent)="74",prob+-sd="74+-0",height_mean=8.04545826e-01,height_median=7.86845900e-01,height_95%HPD={4.93951127e-01,1.15272680e+00},age_mean=2.65182496e+02,age_median=2.63476597e+02,age_95%HPD={2.50914494e+02,2.83094815e+02}]:4.092189e+01[&length_mean=7.21478568e-02,length_median=6.65258700e-02,length_95%HPD={4.31036400e-03,1.48382200e-01},effectivebrlenIgrBrlens{1}_mean=0.114697,effectivebrlenIgrBrlens{1}_median=0.100341,effectivebrlenIgrBrlens{1}_95%HPD={0.000000,0.267784},rateIgrBrlens{1}_mean=1.898777,rateIgrBrlens{1}_median=1.413707,rateIgrBrlens{1}_95%HPD={0.000001,4.891350},effectivebrlenIgrBrlens{2}_mean=0.047999,effectivebrlenIgrBrlens{2}_median=0.033260,effectivebrlenIgrBrlens{2}_95%HPD={0.000000,0.147359},rateIgrBrlens{2}_mean=0.704861,rateIgrBrlens{2}_median=0.477946,rateIgrBrlens{2}_95%HPD={0.000001,2.125538},effectivebrlenIgrBrlens{3}_mean=0.082305,effectivebrlenIgrBrlens{3}_median=0.067328,effectivebrlenIgrBrlens{3}_95%HPD={0.000000,0.213855},rateIgrBrlens{3}_mean=1.207620,rateIgrBrlens{3}_median=0.975696,rateIgrBrlens{3}_95%HPD={0.000001,3.032057}],(4[&prob=1.00000000e+00,prob_stddev=0.00000000e+00,prob_range={1.00000000e+00,1.00000000e+00},prob(percent)="100",prob+-sd="100+-0",height_mean=7.45505402e-01,height_median=7.28262600e-01,height_95%HPD={4.53154812e-01,1.07201696e+00},age_mean=2.43994648e+02,age_median=2.43992060e+02,age_95%HPD={2.43501128e+02,2.44449622e+02}]:1.161162e+01[&length_mean=4.97780316e-02,length_median=3.85441500e-02,length_95%HPD={1.97998400e-03,1.31777400e-01},effectivebrlenIgrBrlens{1}_mean=0.088330,effectivebrlenIgrBrlens{1}_median=0.061924,effectivebrlenIgrBrlens{1}_95%HPD={0.000000,0.267960},rateIgrBrlens{1}_mean=2.035216,rateIgrBrlens{1}_median=1.430492,rateIgrBrlens{1}_95%HPD={0.000001,5.938360},effectivebrlenIgrBrlens{2}_mean=0.020486,effectivebrlenIgrBrlens{2}_median=0.007225,effectivebrlenIgrBrlens{2}_95%HPD={0.000000,0.085071},rateIgrBrlens{2}_mean=0.424246,rateIgrBrlens{2}_median=0.174610,rateIgrBrlens{2}_95%HPD={0.000001,1.592617},effectivebrlenIgrBrlens{3}_mean=0.057343,effectivebrlenIgrBrlens{3}_median=0.036851,effectivebrlenIgrBrlens{3}_95%HPD={0.000000,0.183991},rateIgrBrlens{3}_mean=1.191535,rateIgrBrlens{3}_median=0.889223,rateIgrBrlens{3}_95%HPD={0.000001,3.423577}],((5[&prob=1.00000000e+00,prob_stddev=0.00000000e+00,prob_range={1.00000000e+00,1.00000000e+00},prob(percent)="100",prob+-sd="100+-0",height_mean=4.88611621e-01,height_median=4.77257247e-01,height_95%HPD={2.94227703e-01,7.02873410e-01},age_mean=1.59920214e+02,age_median=1.60085815e+02,age_95%HPD={1.52966369e+02,1.66998736e+02}]:1.608643e+01[&length_mean=9.23977612e-02,length_median=7.12889300e-02,length_95%HPD={1.84336600e-03,2.44128400e-01},effectivebrlenIgrBrlens{1}_mean=0.072627,effectivebrlenIgrBrlens{1}_median=0.049359,effectivebrlenIgrBrlens{1}_95%HPD={0.000000,0.224989},rateIgrBrlens{1}_mean=0.832309,rateIgrBrlens{1}_median=0.639017,rateIgrBrlens{1}_95%HPD={0.000001,2.248509},effectivebrlenIgrBrlens{2}_mean=0.086565,effectivebrlenIgrBrlens{2}_median=0.065458,effectivebrlenIgrBrlens{2}_95%HPD={0.000000,0.247145},rateIgrBrlens{2}_mean=1.149729,rateIgrBrlens{2}_median=0.789039,rateIgrBrlens{2}_95%HPD={0.000001,3.318134},effectivebrlenIgrBrlens{3}_mean=0.082918,effectivebrlenIgrBrlens{3}_median=0.054911,effectivebrlenIgrBrlens{3}_95%HPD={0.000000,0.259989},rateIgrBrlens{3}_mean=0.883822,rateIgrBrlens{3}_median=0.760733,rateIgrBrlens{3}_95%HPD={0.000001,2.149008}],6[&prob=1.00000000e+00,prob_stddev=0.00000000e+00,prob_range={1.00000000e+00,1.00000000e+00},prob(percent)="100",prob+-sd="100+-0",height_mean=3.13379772e-01,height_median=3.06082126e-01,height_95%HPD={1.91435961e-01,4.52204490e-01},age_mean=1.02563447e+02,age_median=1.02593878e+02,age_95%HPD={1.00267277e+02,1.04999703e+02}]:7.357836e+01[&length_mean=2.44949715e-01,length_median=2.35788100e-01,length_95%HPD={1.29028700e-01,3.78482600e-01},effectivebrlenIgrBrlens{1}_mean=0.347251,effectivebrlenIgrBrlens{1}_median=0.322493,effectivebrlenIgrBrlens{1}_95%HPD={0.108315,0.640689},rateIgrBrlens{1}_mean=1.450852,rateIgrBrlens{1}_median=1.342312,rateIgrBrlens{1}_95%HPD={0.528541,2.626340},effectivebrlenIgrBrlens{2}_mean=0.154290,effectivebrlenIgrBrlens{2}_median=0.135650,effectivebrlenIgrBrlens{2}_95%HPD={0.011046,0.337231},rateIgrBrlens{2}_mean=0.638277,rateIgrBrlens{2}_median=0.573024,rateIgrBrlens{2}_95%HPD={0.058533,1.344706},effectivebrlenIgrBrlens{3}_mean=0.212008,effectivebrlenIgrBrlens{3}_median=0.198209,effectivebrlenIgrBrlens{3}_95%HPD={0.030128,0.413002},rateIgrBrlens{3}_mean=0.864891,rateIgrBrlens{3}_median=0.847810,rateIgrBrlens{3}_95%HPD={0.195317,1.551048}])[&prob=6.58048244e-01,prob_stddev=3.70593220e-03,prob_range={6.53459406e-01,6.61503761e-01},prob(percent)="66",prob+-sd="66+-0",height_mean=5.45058401e-01,height_median=5.32681550e-01,height_95%HPD={3.32513327e-01,7.88678248e-01},age_mean=1.78435960e+02,age_median=1.76172240e+02,age_95%HPD={1.56541604e+02,2.04424851e+02}]:3.248830e+01[&length_mean=9.73261099e-02,length_median=8.90156700e-02,length_95%HPD={4.54709300e-03,2.04582400e-01},effectivebrlenIgrBrlens{1}_mean=0.081386,effectivebrlenIgrBrlens{1}_median=0.062570,effectivebrlenIgrBrlens{1}_95%HPD={0.000000,0.225683},rateIgrBrlens{1}_mean=0.850998,rateIgrBrlens{1}_median=0.703549,rateIgrBrlens{1}_95%HPD={0.000001,2.110832},effectivebrlenIgrBrlens{2}_mean=0.074821,effectivebrlenIgrBrlens{2}_median=0.059654,effectivebrlenIgrBrlens{2}_95%HPD={0.000000,0.200528},rateIgrBrlens{2}_mean=0.872373,rateIgrBrlens{2}_median=0.646286,rateIgrBrlens{2}_95%HPD={0.000001,2.370547},effectivebrlenIgrBrlens{3}_mean=0.085308,effectivebrlenIgrBrlens{3}_median=0.067319,effectivebrlenIgrBrlens{3}_95%HPD={0.000000,0.229686},rateIgrBrlens{3}_mean=0.875571,rateIgrBrlens{3}_median=0.776677,rateIgrBrlens{3}_95%HPD={0.000001,2.008485}],(7[&prob=1.00000000e+00,prob_stddev=0.00000000e+00,prob_range={1.00000000e+00,1.00000000e+00},prob(percent)="100",prob+-sd="100+-0",height_mean=4.65941750e-01,height_median=4.55195893e-01,height_95%HPD={2.83449550e-01,6.70432970e-01},age_mean=1.52495945e+02,age_median=1.52492839e+02,age_95%HPD={1.50003166e+02,1.54749569e+02}]:1.519566e+01[&length_mean=5.29289708e-02,length_median=4.64857200e-02,length_95%HPD={5.62511900e-03,1.15368500e-01},effectivebrlenIgrBrlens{1}_mean=0.047234,effectivebrlenIgrBrlens{1}_median=0.034269,effectivebrlenIgrBrlens{1}_95%HPD={0.000000,0.139596},rateIgrBrlens{1}_mean=0.977275,rateIgrBrlens{1}_median=0.693845,rateIgrBrlens{1}_95%HPD={0.000001,2.840096},effectivebrlenIgrBrlens{2}_mean=0.048969,effectivebrlenIgrBrlens{2}_median=0.024699,effectivebrlenIgrBrlens{2}_95%HPD={0.000000,0.178952},rateIgrBrlens{2}_mean=0.952744,rateIgrBrlens{2}_median=0.502775,rateIgrBrlens{2}_95%HPD={0.000001,3.360412},effectivebrlenIgrBrlens{3}_mean=0.060772,effectivebrlenIgrBrlens{3}_median=0.043106,effectivebrlenIgrBrlens{3}_95%HPD={0.000000,0.182786},rateIgrBrlens{3}_mean=1.151613,rateIgrBrlens{3}_median=0.910293,rateIgrBrlens{3}_95%HPD={0.000001,3.158277}],8[&prob=1.00000000e+00,prob_stddev=0.00000000e+00,prob_range={1.00000000e+00,1.00000000e+00},prob(percent)="100",prob+-sd="100+-0",height_mean=4.65536510e-01,height_median=4.54839070e-01,height_95%HPD={2.81105952e-01,6.67983704e-01},age_mean=1.52367076e+02,age_median=1.52301991e+02,age_95%HPD={1.50000081e+02,1.54704832e+02}]:1.538651e+01[&length_mean=5.35701365e-02,length_median=4.69600900e-02,length_95%HPD={6.39066400e-03,1.15898100e-01},effectivebrlenIgrBrlens{1}_mean=0.111876,effectivebrlenIgrBrlens{1}_median=0.097542,effectivebrlenIgrBrlens{1}_95%HPD={0.000000,0.246803},rateIgrBrlens{1}_mean=2.790002,rateIgrBrlens{1}_median=1.978516,rateIgrBrlens{1}_95%HPD={0.000001,7.618675},effectivebrlenIgrBrlens{2}_mean=0.046473,effectivebrlenIgrBrlens{2}_median=0.020741,effectivebrlenIgrBrlens{2}_95%HPD={0.000000,0.178954},rateIgrBrlens{2}_mean=0.874367,rateIgrBrlens{2}_median=0.419693,rateIgrBrlens{2}_95%HPD={0.000001,3.182993},effectivebrlenIgrBrlens{3}_mean=0.050729,effectivebrlenIgrBrlens{3}_median=0.035881,effectivebrlenIgrBrlens{3}_95%HPD={0.000000,0.152435},rateIgrBrlens{3}_mean=0.941342,rateIgrBrlens{3}_median=0.761146,rateIgrBrlens{3}_95%HPD={0.000001,2.557393}])[&prob=9.39489561e-01,prob_stddev=8.65754393e-04,prob_range={9.38634015e-01,9.40645104e-01},prob(percent)="94",prob+-sd="94+-0",height_mean=5.16041098e-01,height_median=5.04543586e-01,height_95%HPD={3.12960703e-01,7.38765950e-01},age_mean=1.69461384e+02,age_median=1.67688498e+02,age_95%HPD={1.54497676e+02,1.88267647e+02}]:4.097204e+01[&length_mean=1.08602383e-01,length_median=9.97506800e-02,length_95%HPD={6.22742000e-03,2.22669500e-01},effectivebrlenIgrBrlens{1}_mean=0.183021,effectivebrlenIgrBrlens{1}_median=0.159143,effectivebrlenIgrBrlens{1}_95%HPD={0.000000,0.420288},rateIgrBrlens{1}_mean=1.908628,rateIgrBrlens{1}_median=1.528021,rateIgrBrlens{1}_95%HPD={0.000001,4.451360},effectivebrlenIgrBrlens{2}_mean=0.094773,effectivebrlenIgrBrlens{2}_median=0.069994,effectivebrlenIgrBrlens{2}_95%HPD={0.000000,0.272556},rateIgrBrlens{2}_mean=0.925000,rateIgrBrlens{2}_median=0.674424,rateIgrBrlens{2}_95%HPD={0.000001,2.578521},effectivebrlenIgrBrlens{3}_mean=0.160450,effectivebrlenIgrBrlens{3}_median=0.136260,effectivebrlenIgrBrlens{3}_95%HPD={0.000000,0.382396},rateIgrBrlens{3}_mean=1.594476,rateIgrBrlens{3}_median=1.300544,rateIgrBrlens{3}_95%HPD={0.000001,3.636957}])[&prob=9.18167576e-01,prob_stddev=4.15329055e-03,prob_range={9.13489850e-01,9.22467528e-01},prob(percent)="92",prob+-sd="92+-0",height_mean=6.42815958e-01,height_median=6.28737040e-01,height_95%HPD={3.90084960e-01,9.16906500e-01},age_mean=2.10064655e+02,age_median=2.08660541e+02,age_95%HPD={1.80302394e+02,2.43008257e+02}]:4.694314e+01[&length_mean=1.47217316e-01,length_median=1.42028500e-01,length_95%HPD={2.50531800e-02,2.72023200e-01},effectivebrlenIgrBrlens{1}_mean=0.179656,effectivebrlenIgrBrlens{1}_median=0.159497,effectivebrlenIgrBrlens{1}_95%HPD={0.000000,0.401243},rateIgrBrlens{1}_mean=1.254181,rateIgrBrlens{1}_median=1.109396,rateIgrBrlens{1}_95%HPD={0.000001,2.625828},effectivebrlenIgrBrlens{2}_mean=0.061123,effectivebrlenIgrBrlens{2}_median=0.045439,effectivebrlenIgrBrlens{2}_95%HPD={0.000000,0.173087},rateIgrBrlens{2}_mean=0.415759,rateIgrBrlens{2}_median=0.324940,rateIgrBrlens{2}_95%HPD={0.000001,1.094997},effectivebrlenIgrBrlens{3}_mean=0.215601,effectivebrlenIgrBrlens{3}_median=0.195844,effectivebrlenIgrBrlens{3}_95%HPD={0.000000,0.444739},rateIgrBrlens{3}_mean=1.569151,rateIgrBrlens{3}_median=1.335386,rateIgrBrlens{3}_95%HPD={0.240223,3.444784}])[&prob=8.05979934e-01,prob_stddev=4.76697197e-03,prob_range={8.00602216e-01,8.10324330e-01},prob(percent)="81",prob+-sd="81+-0",height_mean=7.83605941e-01,height_median=7.66749140e-01,height_95%HPD={4.83912369e-01,1.11707444e+00},age_mean=2.57677839e+02,age_median=2.55603684e+02,age_95%HPD={2.44644315e+02,2.76091241e+02}]:4.879480e+01[&length_mean=8.14765649e-02,length_median=7.67958700e-02,length_95%HPD={1.00559900e-02,1.58789300e-01},effectivebrlenIgrBrlens{1}_mean=0.159375,effectivebrlenIgrBrlens{1}_median=0.141621,effectivebrlenIgrBrlens{1}_95%HPD={0.000000,0.345570},rateIgrBrlens{1}_mean=2.286775,rateIgrBrlens{1}_median=1.795455,rateIgrBrlens{1}_95%HPD={0.000001,5.423270},effectivebrlenIgrBrlens{2}_mean=0.054140,effectivebrlenIgrBrlens{2}_median=0.040774,effectivebrlenIgrBrlens{2}_95%HPD={0.000000,0.153951},rateIgrBrlens{2}_mean=0.721512,rateIgrBrlens{2}_median=0.518784,rateIgrBrlens{2}_95%HPD={0.000001,2.058976},effectivebrlenIgrBrlens{3}_mean=0.098492,effectivebrlenIgrBrlens{3}_median=0.085183,effectivebrlenIgrBrlens{3}_95%HPD={0.000000,0.233646},rateIgrBrlens{3}_mean=1.279947,rateIgrBrlens{3}_median=1.063919,rateIgrBrlens{3}_95%HPD={0.000001,2.985981}],9[&prob=1.00000000e+00,prob_stddev=0.00000000e+00,prob_range={1.00000000e+00,1.00000000e+00},prob(percent)="100",prob+-sd="100+-0",height_mean=6.02522256e-01,height_median=5.88433540e-01,height_95%HPD={3.67905039e-01,8.70045776e-01},age_mean=1.97177821e+02,age_median=1.97541335e+02,age_95%HPD={1.92200541e+02,2.01399969e+02}]:1.068572e+02[&length_mean=2.34084862e-01,length_median=2.35379900e-01,length_95%HPD={8.88889300e-02,3.65546300e-01},effectivebrlenIgrBrlens{1}_mean=0.151326,effectivebrlenIgrBrlens{1}_median=0.140959,effectivebrlenIgrBrlens{1}_95%HPD={0.005489,0.305559},rateIgrBrlens{1}_mean=0.648107,rateIgrBrlens{1}_median=0.615288,rateIgrBrlens{1}_95%HPD={0.086488,1.234037},effectivebrlenIgrBrlens{2}_mean=0.111528,effectivebrlenIgrBrlens{2}_median=0.098394,effectivebrlenIgrBrlens{2}_95%HPD={0.000000,0.247597},rateIgrBrlens{2}_mean=0.491506,rateIgrBrlens{2}_median=0.427432,rateIgrBrlens{2}_95%HPD={0.000007,1.064642},effectivebrlenIgrBrlens{3}_mean=0.236463,effectivebrlenIgrBrlens{3}_median=0.225485,effectivebrlenIgrBrlens{3}_95%HPD={0.033590,0.450014},rateIgrBrlens{3}_mean=1.019236,rateIgrBrlens{3}_median=0.974147,rateIgrBrlens{3}_95%HPD={0.281305,1.835667}],(10[&prob=1.00000000e+00,prob_stddev=0.00000000e+00,prob_range={1.00000000e+00,1.00000000e+00},prob(percent)="100",prob+-sd="100+-0",height_mean=6.26143888e-01,height_median=6.11677430e-01,height_95%HPD={3.81419729e-01,9.02032010e-01},age_mean=2.04928804e+02,age_median=2.04937016e+02,age_95%HPD={2.01656345e+02,2.08489419e+02}]:6.611338e+01[&length_mean=1.70714308e-01,length_median=1.74565500e-01,length_95%HPD={3.17666900e-02,2.89918200e-01},effectivebrlenIgrBrlens{1}_mean=0.222152,effectivebrlenIgrBrlens{1}_median=0.206716,effectivebrlenIgrBrlens{1}_95%HPD={0.043623,0.425928},rateIgrBrlens{1}_mean=1.472468,rateIgrBrlens{1}_median=1.250605,rateIgrBrlens{1}_95%HPD={0.327159,3.076927},effectivebrlenIgrBrlens{2}_mean=0.199408,effectivebrlenIgrBrlens{2}_median=0.176538,effectivebrlenIgrBrlens{2}_95%HPD={0.000000,0.441271},rateIgrBrlens{2}_mean=1.640877,rateIgrBrlens{2}_median=1.011323,rateIgrBrlens{2}_95%HPD={0.000002,5.171722},effectivebrlenIgrBrlens{3}_mean=0.162615,effectivebrlenIgrBrlens{3}_median=0.149014,effectivebrlenIgrBrlens{3}_95%HPD={0.000000,0.350692},rateIgrBrlens{3}_mean=0.951345,rateIgrBrlens{3}_median=0.899811,rateIgrBrlens{3}_95%HPD={0.000001,1.843766}],(11[&prob=1.00000000e+00,prob_stddev=0.00000000e+00,prob_range={1.00000000e+00,1.00000000e+00},prob(percent)="100",prob+-sd="100+-0",height_mean=6.26505659e-01,height_median=6.12074850e-01,height_95%HPD={3.83141812e-01,9.04020800e-01},age_mean=2.05042380e+02,age_median=2.05111766e+02,age_95%HPD={2.01697834e+02,2.08499860e+02}]:5.158813e+01[&length_mean=1.17831943e-01,length_median=1.17406600e-01,length_95%HPD={2.43097300e-02,2.07700000e-01},effectivebrlenIgrBrlens{1}_mean=0.129263,effectivebrlenIgrBrlens{1}_median=0.120575,effectivebrlenIgrBrlens{1}_95%HPD={0.000000,0.269547},rateIgrBrlens{1}_mean=1.247533,rateIgrBrlens{1}_median=1.004441,rateIgrBrlens{1}_95%HPD={0.000001,3.027195},effectivebrlenIgrBrlens{2}_mean=0.097615,effectivebrlenIgrBrlens{2}_median=0.083061,effectivebrlenIgrBrlens{2}_95%HPD={0.000000,0.238949},rateIgrBrlens{2}_mean=0.921603,rateIgrBrlens{2}_median=0.723902,rateIgrBrlens{2}_95%HPD={0.000001,2.399582},effectivebrlenIgrBrlens{3}_mean=0.111888,effectivebrlenIgrBrlens{3}_median=0.097809,effectivebrlenIgrBrlens{3}_95%HPD={0.000000,0.261066},rateIgrBrlens{3}_mean=0.949358,rateIgrBrlens{3}_median=0.867828,rateIgrBrlens{3}_95%HPD={0.000001,2.035204}],(12[&prob=1.00000000e+00,prob_stddev=0.00000000e+00,prob_range={1.00000000e+00,1.00000000e+00},prob(percent)="100",prob+-sd="100+-0",height_mean=6.12717904e-01,height_median=5.98313960e-01,height_95%HPD={3.69453148e-01,8.82703490e-01},age_mean=2.00506013e+02,age_median=2.00744413e+02,age_95%HPD={1.92517338e+02,2.08499942e+02}]:3.403018e+01[&length_mean=6.33091508e-02,length_median=5.93220900e-02,length_95%HPD={1.29848900e-02,1.21172200e-01},effectivebrlenIgrBrlens{1}_mean=0.047601,effectivebrlenIgrBrlens{1}_median=0.039857,effectivebrlenIgrBrlens{1}_95%HPD={0.000000,0.118719},rateIgrBrlens{1}_mean=0.843232,rateIgrBrlens{1}_median=0.659454,rateIgrBrlens{1}_95%HPD={0.000001,2.204761},effectivebrlenIgrBrlens{2}_mean=0.033112,effectivebrlenIgrBrlens{2}_median=0.025755,effectivebrlenIgrBrlens{2}_95%HPD={0.000000,0.088567},rateIgrBrlens{2}_mean=0.593544,rateIgrBrlens{2}_median=0.433176,rateIgrBrlens{2}_95%HPD={0.000001,1.644024},effectivebrlenIgrBrlens{3}_mean=0.072120,effectivebrlenIgrBrlens{3}_median=0.061221,effectivebrlenIgrBrlens{3}_95%HPD={0.000000,0.175711},rateIgrBrlens{3}_mean=1.207018,rateIgrBrlens{3}_median=1.002727,rateIgrBrlens{3}_95%HPD={0.000001,2.923379}],13[&prob=1.00000000e+00,prob_stddev=0.00000000e+00,prob_range={1.00000000e+00,1.00000000e+00},prob(percent)="100",prob+-sd="100+-0",height_mean=6.25766678e-01,height_median=6.11361500e-01,height_95%HPD={3.81713723e-01,9.01608950e-01},age_mean=2.04808577e+02,age_median=2.04764799e+02,age_95%HPD={2.01300644e+02,2.08109235e+02}]:3.000979e+01[&length_mean=4.23687376e-02,length_median=3.76563200e-02,length_95%HPD={2.55913500e-03,9.21414100e-02},effectivebrlenIgrBrlens{1}_mean=0.041940,effectivebrlenIgrBrlens{1}_median=0.034050,effectivebrlenIgrBrlens{1}_95%HPD={0.000000,0.110694},rateIgrBrlens{1}_mean=1.186864,rateIgrBrlens{1}_median=0.853130,rateIgrBrlens{1}_95%HPD={0.000001,3.363352},effectivebrlenIgrBrlens{2}_mean=0.011133,effectivebrlenIgrBrlens{2}_median=0.004116,effectivebrlenIgrBrlens{2}_95%HPD={0.000000,0.045580},rateIgrBrlens{2}_mean=0.280725,rateIgrBrlens{2}_median=0.106466,rateIgrBrlens{2}_95%HPD={0.000001,1.089655},effectivebrlenIgrBrlens{3}_mean=0.055671,effectivebrlenIgrBrlens{3}_median=0.041453,effectivebrlenIgrBrlens{3}_95%HPD={0.000000,0.160270},rateIgrBrlens{3}_mean=1.429712,rateIgrBrlens{3}_median=1.027098,rateIgrBrlens{3}_95%HPD={0.000001,4.096825}],14[&prob=1.00000000e+00,prob_stddev=0.00000000e+00,prob_range={1.00000000e+00,1.00000000e+00},prob(percent)="100",prob+-sd="100+-0",height_mean=6.42812800e-01,height_median=6.27768170e-01,height_95%HPD={3.91880256e-01,9.28334460e-01},age_mean=2.10402851e+02,age_median=2.10276648e+02,age_95%HPD={2.01300024e+02,2.18958126e+02}]:2.449794e+01[&length_mean=4.45359426e-02,length_median=3.97897000e-02,length_95%HPD={3.02129900e-03,9.56699700e-02},effectivebrlenIgrBrlens{1}_mean=0.038533,effectivebrlenIgrBrlens{1}_median=0.030184,effectivebrlenIgrBrlens{1}_95%HPD={0.000000,0.105739},rateIgrBrlens{1}_mean=1.045293,rateIgrBrlens{1}_median=0.722307,rateIgrBrlens{1}_95%HPD={0.000001,3.058788},effectivebrlenIgrBrlens{2}_mean=0.027377,effectivebrlenIgrBrlens{2}_median=0.018339,effectivebrlenIgrBrlens{2}_95%HPD={0.000000,0.086305},rateIgrBrlens{2}_mean=0.724177,rateIgrBrlens{2}_median=0.429982,rateIgrBrlens{2}_95%HPD={0.000001,2.358607},effectivebrlenIgrBrlens{3}_mean=0.042438,effectivebrlenIgrBrlens{3}_median=0.027864,effectivebrlenIgrBrlens{3}_95%HPD={0.000000,0.134758},rateIgrBrlens{3}_mean=0.960438,rateIgrBrlens{3}_median=0.708225,rateIgrBrlens{3}_95%HPD={0.000001,2.796521}],(15[&prob=1.00000000e+00,prob_stddev=0.00000000e+00,prob_range={1.00000000e+00,1.00000000e+00},prob(percent)="100",prob+-sd="100+-0",height_mean=6.11947723e-01,height_median=5.97824049e-01,height_95%HPD={3.74921248e-01,8.83008570e-01},age_mean=2.00283007e+02,age_median=2.00274023e+02,age_95%HPD={1.99301743e+02,2.01196797e+02}]:1.221022e+01[&length_mean=3.79860558e-02,length_median=3.07499400e-02,length_95%HPD={1.36591100e-03,9.41585100e-02},effectivebrlenIgrBrlens{1}_mean=0.037674,effectivebrlenIgrBrlens{1}_median=0.027512,effectivebrlenIgrBrlens{1}_95%HPD={0.000000,0.110996},rateIgrBrlens{1}_mean=1.175928,rateIgrBrlens{1}_median=0.808018,rateIgrBrlens{1}_95%HPD={0.000001,3.494840},effectivebrlenIgrBrlens{2}_mean=0.023700,effectivebrlenIgrBrlens{2}_median=0.010503,effectivebrlenIgrBrlens{2}_95%HPD={0.000000,0.090163},rateIgrBrlens{2}_mean=0.668368,rateIgrBrlens{2}_median=0.305836,rateIgrBrlens{2}_95%HPD={0.000001,2.434589},effectivebrlenIgrBrlens{3}_mean=0.030897,effectivebrlenIgrBrlens{3}_median=0.018166,effectivebrlenIgrBrlens{3}_95%HPD={0.000000,0.105177},rateIgrBrlens{3}_mean=0.841723,rateIgrBrlens{3}_median=0.577417,rateIgrBrlens{3}_95%HPD={0.000001,2.559490}],16[&prob=1.00000000e+00,prob_stddev=0.00000000e+00,prob_range={1.00000000e+00,1.00000000e+00},prob(percent)="100",prob+-sd="100+-0",height_mean=6.11996684e-01,height_median=5.97900690e-01,height_95%HPD={3.72894050e-01,8.80946880e-01},age_mean=2.00299084e+02,age_median=2.00297289e+02,age_95%HPD={1.99393994e+02,2.01293849e+02}]:1.218696e+01[&length_mean=3.12713915e-02,length_median=2.56740000e-02,length_95%HPD={1.40920600e-03,7.55397900e-02},effectivebrlenIgrBrlens{1}_mean=0.016141,effectivebrlenIgrBrlens{1}_median=0.007237,effectivebrlenIgrBrlens{1}_95%HPD={0.000000,0.061716},rateIgrBrlens{1}_mean=0.533077,rateIgrBrlens{1}_median=0.271544,rateIgrBrlens{1}_95%HPD={0.000001,1.852711},effectivebrlenIgrBrlens{2}_mean=0.023178,effectivebrlenIgrBrlens{2}_median=0.009201,effectivebrlenIgrBrlens{2}_95%HPD={0.000000,0.091022},rateIgrBrlens{2}_mean=0.807721,rateIgrBrlens{2}_median=0.324623,rateIgrBrlens{2}_95%HPD={0.000001,3.090387},effectivebrlenIgrBrlens{3}_mean=0.029952,effectivebrlenIgrBrlens{3}_median=0.015546,effectivebrlenIgrBrlens{3}_95%HPD={0.000000,0.108064},rateIgrBrlens{3}_mean=0.973730,rateIgrBrlens{3}_median=0.599805,rateIgrBrlens{3}_95%HPD={0.000001,3.193544}],17[&prob=1.00000000e+00,prob_stddev=0.00000000e+00,prob_range={1.00000000e+00,1.00000000e+00},prob(percent)="100",prob+-sd="100+-0",height_mean=5.94414265e-01,height_median=5.80299410e-01,height_95%HPD={3.56908215e-01,8.55964340e-01},age_mean=1.94494833e+02,age_median=1.95516316e+02,age_95%HPD={1.84971490e+02,2.01299991e+02}]:1.696793e+01[&length_mean=4.29067397e-02,length_median=3.83541200e-02,length_95%HPD={4.48311500e-03,9.12360200e-02},effectivebrlenIgrBrlens{1}_mean=0.026451,effectivebrlenIgrBrlens{1}_median=0.015094,effectivebrlenIgrBrlens{1}_95%HPD={0.000000,0.090878},rateIgrBrlens{1}_mean=0.614200,rateIgrBrlens{1}_median=0.394129,rateIgrBrlens{1}_95%HPD={0.000001,1.933935},effectivebrlenIgrBrlens{2}_mean=0.022783,effectivebrlenIgrBrlens{2}_median=0.008486,effectivebrlenIgrBrlens{2}_95%HPD={0.000000,0.093050},rateIgrBrlens{2}_mean=0.546363,rateIgrBrlens{2}_median=0.216549,rateIgrBrlens{2}_95%HPD={0.000001,2.131883},effectivebrlenIgrBrlens{3}_mean=0.040874,effectivebrlenIgrBrlens{3}_median=0.026670,effectivebrlenIgrBrlens{3}_95%HPD={0.000000,0.130239},rateIgrBrlens{3}_mean=0.956499,rateIgrBrlens{3}_median=0.703050,rateIgrBrlens{3}_95%HPD={0.000001,2.785790}])[&prob=5.11602649e-01,prob_stddev=2.22749440e-03,prob_range={5.09883224e-01,5.14827613e-01},prob(percent)="51",prob+-sd="51+-0",height_mean=6.54215414e-01,height_median=6.39720550e-01,height_95%HPD={4.05572602e-01,9.35374150e-01},age_mean=2.13567447e+02,age_median=2.12484246e+02,age_95%HPD={2.03467387e+02,2.25880218e+02}]:2.229034e+01[&length_mean=4.16398129e-02,length_median=3.62039900e-02,length_95%HPD={2.35452700e-03,9.39886700e-02},effectivebrlenIgrBrlens{1}_mean=0.036789,effectivebrlenIgrBrlens{1}_median=0.026368,effectivebrlenIgrBrlens{1}_95%HPD={0.000000,0.110359},rateIgrBrlens{1}_mean=0.966825,rateIgrBrlens{1}_median=0.682181,rateIgrBrlens{1}_95%HPD={0.000001,2.831853},effectivebrlenIgrBrlens{2}_mean=0.037927,effectivebrlenIgrBrlens{2}_median=0.026067,effectivebrlenIgrBrlens{2}_95%HPD={0.000000,0.118123},rateIgrBrlens{2}_mean=1.160461,rateIgrBrlens{2}_median=0.653285,rateIgrBrlens{2}_95%HPD={0.000001,3.912629},effectivebrlenIgrBrlens{3}_mean=0.033072,effectivebrlenIgrBrlens{3}_median=0.021332,effectivebrlenIgrBrlens{3}_95%HPD={0.000000,0.105621},rateIgrBrlens{3}_mean=0.824557,rateIgrBrlens{3}_median=0.587920,rateIgrBrlens{3}_95%HPD={0.000001,2.426475}])[&prob=6.75995267e-01,prob_stddev=1.05249365e-03,prob_range={6.74914723e-01,6.76903590e-01},prob(percent)="68",prob+-sd="68+-0",height_mean=7.14147551e-01,height_median=6.99944120e-01,height_95%HPD={4.48686660e-01,1.00518895e+00},age_mean=2.35848348e+02,age_median=2.34774588e+02,age_95%HPD={2.19563504e+02,2.54315060e+02}]:2.192531e+01[&length_mean=4.55464211e-02,length_median=4.00490500e-02,length_95%HPD={2.31400600e-03,1.01132400e-01},effectivebrlenIgrBrlens{1}_mean=0.051702,effectivebrlenIgrBrlens{1}_median=0.038109,effectivebrlenIgrBrlens{1}_95%HPD={0.000000,0.151521},rateIgrBrlens{1}_mean=1.282069,rateIgrBrlens{1}_median=0.867511,rateIgrBrlens{1}_95%HPD={0.000001,3.878845},effectivebrlenIgrBrlens{2}_mean=0.027983,effectivebrlenIgrBrlens{2}_median=0.012938,effectivebrlenIgrBrlens{2}_95%HPD={0.000000,0.105486},rateIgrBrlens{2}_mean=0.666499,rateIgrBrlens{2}_median=0.307728,rateIgrBrlens{2}_95%HPD={0.000001,2.418015},effectivebrlenIgrBrlens{3}_mean=0.040859,effectivebrlenIgrBrlens{3}_median=0.027994,effectivebrlenIgrBrlens{3}_95%HPD={0.000000,0.125577},rateIgrBrlens{3}_mean=0.917364,rateIgrBrlens{3}_median=0.703425,rateIgrBrlens{3}_95%HPD={0.000001,2.571946}],((18[&prob=1.00000000e+00,prob_stddev=0.00000000e+00,prob_range={1.00000000e+00,1.00000000e+00},prob(percent)="100",prob+-sd="100+-0",height_mean=4.66125754e-01,height_median=4.55362730e-01,height_95%HPD={2.84542610e-01,6.71834060e-01},age_mean=1.52556620e+02,age_median=1.52580974e+02,age_95%HPD={1.50268184e+02,1.54997181e+02}]:1.141891e+01[&length_mean=4.22757254e-02,length_median=3.46804100e-02,length_95%HPD={3.19601800e-03,9.93403000e-02},effectivebrlenIgrBrlens{1}_mean=0.031346,effectivebrlenIgrBrlens{1}_median=0.019610,effectivebrlenIgrBrlens{1}_95%HPD={0.000000,0.102048},rateIgrBrlens{1}_mean=0.840109,rateIgrBrlens{1}_median=0.532518,rateIgrBrlens{1}_95%HPD={0.000001,2.680371},effectivebrlenIgrBrlens{2}_mean=0.030388,effectivebrlenIgrBrlens{2}_median=0.010212,effectivebrlenIgrBrlens{2}_95%HPD={0.000000,0.128767},rateIgrBrlens{2}_mean=0.729613,rateIgrBrlens{2}_median=0.280529,rateIgrBrlens{2}_95%HPD={0.000001,2.861313},effectivebrlenIgrBrlens{3}_mean=0.036172,effectivebrlenIgrBrlens{3}_median=0.022400,effectivebrlenIgrBrlens{3}_95%HPD={0.000000,0.119501},rateIgrBrlens{3}_mean=0.859019,rateIgrBrlens{3}_median=0.639288,rateIgrBrlens{3}_95%HPD={0.000001,2.491080}],19[&prob=1.00000000e+00,prob_stddev=0.00000000e+00,prob_range={1.00000000e+00,1.00000000e+00},prob(percent)="100",prob+-sd="100+-0",height_mean=4.65993289e-01,height_median=4.55220570e-01,height_95%HPD={2.83402216e-01,6.70266920e-01},age_mean=1.52514265e+02,age_median=1.52521538e+02,age_95%HPD={1.50253872e+02,1.54998651e+02}]:1.147835e+01[&length_mean=4.15673730e-02,length_median=3.47618400e-02,length_95%HPD={3.53785600e-03,9.65555600e-02},effectivebrlenIgrBrlens{1}_mean=0.044998,effectivebrlenIgrBrlens{1}_median=0.032835,effectivebrlenIgrBrlens{1}_95%HPD={0.000000,0.131093},rateIgrBrlens{1}_mean=1.281883,rateIgrBrlens{1}_median=0.886481,rateIgrBrlens{1}_95%HPD={0.000001,3.800255},effectivebrlenIgrBrlens{2}_mean=0.032849,effectivebrlenIgrBrlens{2}_median=0.010879,effectivebrlenIgrBrlens{2}_95%HPD={0.000000,0.138327},rateIgrBrlens{2}_mean=0.791282,rateIgrBrlens{2}_median=0.298971,rateIgrBrlens{2}_95%HPD={0.000001,3.106868},effectivebrlenIgrBrlens{3}_mean=0.028855,effectivebrlenIgrBrlens{3}_median=0.017729,effectivebrlenIgrBrlens{3}_95%HPD={0.000000,0.095544},rateIgrBrlens{3}_mean=0.696630,rateIgrBrlens{3}_median=0.504110,rateIgrBrlens{3}_95%HPD={0.000001,2.023515}])[&prob=9.79666893e-01,prob_stddev=1.09862144e-03,prob_range={9.78578016e-01,9.80900212e-01},prob(percent)="98",prob+-sd="98+-0",height_mean=5.06016984e-01,height_median=4.94770460e-01,height_95%HPD={3.11053583e-01,7.25479480e-01},age_mean=1.66093387e+02,age_median=1.63999884e+02,age_95%HPD={1.53525783e+02,1.83818308e+02}]:7.372339e+01[&length_mean=1.45359260e-01,length_median=1.42114500e-01,length_95%HPD={3.43429500e-02,2.58403000e-01},effectivebrlenIgrBrlens{1}_mean=0.124649,effectivebrlenIgrBrlens{1}_median=0.111517,effectivebrlenIgrBrlens{1}_95%HPD={0.000000,0.270336},rateIgrBrlens{1}_mean=0.902280,rateIgrBrlens{1}_median=0.800550,rateIgrBrlens{1}_95%HPD={0.000001,1.864294},effectivebrlenIgrBrlens{2}_mean=0.141603,effectivebrlenIgrBrlens{2}_median=0.123719,effectivebrlenIgrBrlens{2}_95%HPD={0.000000,0.318540},rateIgrBrlens{2}_mean=1.113729,rateIgrBrlens{2}_median=0.881312,rateIgrBrlens{2}_95%HPD={0.000001,2.726805},effectivebrlenIgrBrlens{3}_mean=0.125160,effectivebrlenIgrBrlens{3}_median=0.114366,effectivebrlenIgrBrlens{3}_95%HPD={0.000000,0.261467},rateIgrBrlens{3}_mean=0.878947,rateIgrBrlens{3}_median=0.827235,rateIgrBrlens{3}_95%HPD={0.063946,1.743064}],((20[&prob=1.00000000e+00,prob_stddev=0.00000000e+00,prob_range={1.00000000e+00,1.00000000e+00},prob(percent)="100",prob+-sd="100+-0",height_mean=4.69157956e-01,height_median=4.58358443e-01,height_95%HPD={2.84008510e-01,6.73747698e-01},age_mean=1.53549257e+02,age_median=1.53547948e+02,age_95%HPD={1.52141589e+02,1.54895556e+02}]:1.385374e+01[&length_mean=2.80049971e-02,length_median=2.32048900e-02,length_95%HPD={1.85849700e-03,6.67858500e-02},effectivebrlenIgrBrlens{1}_mean=0.014698,effectivebrlenIgrBrlens{1}_median=0.006312,effectivebrlenIgrBrlens{1}_95%HPD={0.000000,0.057135},rateIgrBrlens{1}_mean=0.542761,rateIgrBrlens{1}_median=0.262876,rateIgrBrlens{1}_95%HPD={0.000001,1.943035},effectivebrlenIgrBrlens{2}_mean=0.021166,effectivebrlenIgrBrlens{2}_median=0.005488,effectivebrlenIgrBrlens{2}_95%HPD={0.000000,0.093028},rateIgrBrlens{2}_mean=0.874417,rateIgrBrlens{2}_median=0.220808,rateIgrBrlens{2}_95%HPD={0.000001,3.679146},effectivebrlenIgrBrlens{3}_mean=0.021955,effectivebrlenIgrBrlens{3}_median=0.011783,effectivebrlenIgrBrlens{3}_95%HPD={0.000000,0.078305},rateIgrBrlens{3}_mean=0.805891,rateIgrBrlens{3}_median=0.497174,rateIgrBrlens{3}_95%HPD={0.000001,2.645073}],21[&prob=1.00000000e+00,prob_stddev=0.00000000e+00,prob_range={1.00000000e+00,1.00000000e+00},prob(percent)="100",prob+-sd="100+-0",height_mean=4.61518759e-01,height_median=4.50915460e-01,height_95%HPD={2.79853457e-01,6.62939870e-01},age_mean=1.51048945e+02,age_median=1.51048761e+02,age_95%HPD={1.50049791e+02,1.52043802e+02}]:1.635293e+01[&length_mean=3.93373585e-02,length_median=3.37118500e-02,length_95%HPD={4.62170400e-03,8.73934000e-02},effectivebrlenIgrBrlens{1}_mean=0.023473,effectivebrlenIgrBrlens{1}_median=0.012792,effectivebrlenIgrBrlens{1}_95%HPD={0.000000,0.083211},rateIgrBrlens{1}_mean=0.602807,rateIgrBrlens{1}_median=0.366257,rateIgrBrlens{1}_95%HPD={0.000001,1.965137},effectivebrlenIgrBrlens{2}_mean=0.058874,effectivebrlenIgrBrlens{2}_median=0.046069,effectivebrlenIgrBrlens{2}_95%HPD={0.000000,0.163000},rateIgrBrlens{2}_mean=1.829217,rateIgrBrlens{2}_median=1.223901,rateIgrBrlens{2}_95%HPD={0.000001,5.664755},effectivebrlenIgrBrlens{3}_mean=0.037463,effectivebrlenIgrBrlens{3}_median=0.023163,effectivebrlenIgrBrlens{3}_95%HPD={0.000000,0.123666},rateIgrBrlens{3}_mean=0.956668,rateIgrBrlens{3}_median=0.679689,rateIgrBrlens{3}_95%HPD={0.000001,2.891318}],22[&prob=1.00000000e+00,prob_stddev=0.00000000e+00,prob_range={1.00000000e+00,1.00000000e+00},prob(percent)="100",prob+-sd="100+-0",height_mean=4.66142931e-01,height_median=4.55450210e-01,height_95%HPD={2.83193120e-01,6.70358475e-01},age_mean=1.52562281e+02,age_median=1.52593111e+02,age_95%HPD={1.50276868e+02,1.54998770e+02}]:1.480858e+01[&length_mean=3.18432517e-02,length_median=2.47271500e-02,length_95%HPD={1.83101700e-03,8.14474100e-02},effectivebrlenIgrBrlens{1}_mean=0.017140,effectivebrlenIgrBrlens{1}_median=0.007242,effectivebrlenIgrBrlens{1}_95%HPD={0.000000,0.067067},rateIgrBrlens{1}_mean=0.549013,rateIgrBrlens{1}_median=0.274342,rateIgrBrlens{1}_95%HPD={0.000001,1.946037},effectivebrlenIgrBrlens{2}_mean=0.028164,effectivebrlenIgrBrlens{2}_median=0.006579,effectivebrlenIgrBrlens{2}_95%HPD={0.000000,0.128022},rateIgrBrlens{2}_mean=0.932591,rateIgrBrlens{2}_median=0.244948,rateIgrBrlens{2}_95%HPD={0.000001,3.942252},effectivebrlenIgrBrlens{3}_mean=0.021896,effectivebrlenIgrBrlens{3}_median=0.011257,effectivebrlenIgrBrlens{3}_95%HPD={0.000000,0.079701},rateIgrBrlens{3}_mean=0.700580,rateIgrBrlens{3}_median=0.436416,rateIgrBrlens{3}_95%HPD={0.000001,2.250639}])[&prob=8.97962245e-01,prob_stddev=3.30559508e-03,prob_range={8.94156732e-01,9.02201087e-01},prob(percent)="90",prob+-sd="90+-0",height_mean=5.13849951e-01,height_median=5.03086590e-01,height_95%HPD={3.19152128e-01,7.35274235e-01},age_mean=1.68843058e+02,age_median=1.67401690e+02,age_95%HPD={1.56596678e+02,1.84373153e+02}]:2.553415e+01[&length_mean=8.34890917e-02,length_median=7.85383900e-02,length_95%HPD={1.07096100e-02,1.63390900e-01},effectivebrlenIgrBrlens{1}_mean=0.074348,effectivebrlenIgrBrlens{1}_median=0.063655,effectivebrlenIgrBrlens{1}_95%HPD={0.000000,0.180302},rateIgrBrlens{1}_mean=0.949681,rateIgrBrlens{1}_median=0.797936,rateIgrBrlens{1}_95%HPD={0.000001,2.266855},effectivebrlenIgrBrlens{2}_mean=0.085728,effectivebrlenIgrBrlens{2}_median=0.068841,effectivebrlenIgrBrlens{2}_95%HPD={0.000000,0.222271},rateIgrBrlens{2}_mean=1.164196,rateIgrBrlens{2}_median=0.873972,rateIgrBrlens{2}_95%HPD={0.000001,3.091594},effectivebrlenIgrBrlens{3}_mean=0.063806,effectivebrlenIgrBrlens{3}_median=0.054163,effectivebrlenIgrBrlens{3}_95%HPD={0.000000,0.157945},rateIgrBrlens{3}_mean=0.786220,rateIgrBrlens{3}_median=0.697534,rateIgrBrlens{3}_95%HPD={0.000001,1.797233}],(27[&prob=1.00000000e+00,prob_stddev=0.00000000e+00,prob_range={1.00000000e+00,1.00000000e+00},prob(percent)="100",prob+-sd="100+-0",height_mean=4.65358563e-01,height_median=4.54601601e-01,height_95%HPD={2.84137180e-01,6.70583235e-01},age_mean=1.52310022e+02,age_median=1.52217942e+02,age_95%HPD={1.50000102e+02,1.54679885e+02}]:8.903362e+00[&length_mean=3.13562342e-02,length_median=2.66546300e-02,length_95%HPD={2.96045100e-03,7.10185700e-02},effectivebrlenIgrBrlens{1}_mean=0.056387,effectivebrlenIgrBrlens{1}_median=0.042960,effectivebrlenIgrBrlens{1}_95%HPD={0.000000,0.153218},rateIgrBrlens{1}_mean=2.315207,rateIgrBrlens{1}_median=1.516416,rateIgrBrlens{1}_95%HPD={0.000001,6.984561},effectivebrlenIgrBrlens{2}_mean=0.014579,effectivebrlenIgrBrlens{2}_median=0.003917,effectivebrlenIgrBrlens{2}_95%HPD={0.000000,0.064215},rateIgrBrlens{2}_mean=0.488757,rateIgrBrlens{2}_median=0.141158,rateIgrBrlens{2}_95%HPD={0.000001,2.047121},effectivebrlenIgrBrlens{3}_mean=0.025291,effectivebrlenIgrBrlens{3}_median=0.014129,effectivebrlenIgrBrlens{3}_95%HPD={0.000000,0.088008},rateIgrBrlens{3}_mean=0.798979,rateIgrBrlens{3}_median=0.537170,rateIgrBrlens{3}_95%HPD={0.000001,2.497194}],28[&prob=1.00000000e+00,prob_stddev=0.00000000e+00,prob_range={1.00000000e+00,1.00000000e+00},prob(percent)="100",prob+-sd="100+-0",height_mean=4.61612775e-01,height_median=4.50977927e-01,height_95%HPD={2.82301510e-01,6.65609510e-01},age_mean=1.51079500e+02,age_median=1.51094564e+02,age_95%HPD={1.50115274e+02,1.52099932e+02}]:1.002674e+01[&length_mean=3.44026086e-02,length_median=3.01007300e-02,length_95%HPD={4.64571600e-03,7.37694000e-02},effectivebrlenIgrBrlens{1}_mean=0.024005,effectivebrlenIgrBrlens{1}_median=0.012910,effectivebrlenIgrBrlens{1}_95%HPD={0.000000,0.084824},rateIgrBrlens{1}_mean=0.724570,rateIgrBrlens{1}_median=0.413894,rateIgrBrlens{1}_95%HPD={0.000001,2.429772},effectivebrlenIgrBrlens{2}_mean=0.019096,effectivebrlenIgrBrlens{2}_median=0.005680,effectivebrlenIgrBrlens{2}_95%HPD={0.000000,0.082701},rateIgrBrlens{2}_mean=0.572523,rateIgrBrlens{2}_median=0.181597,rateIgrBrlens{2}_95%HPD={0.000001,2.367886},effectivebrlenIgrBrlens{3}_mean=0.020578,effectivebrlenIgrBrlens{3}_median=0.012245,effectivebrlenIgrBrlens{3}_95%HPD={0.000000,0.069436},rateIgrBrlens{3}_mean=0.597977,rateIgrBrlens{3}_median=0.404500,rateIgrBrlens{3}_95%HPD={0.000001,1.813487}])[&prob=9.72558638e-01,prob_stddev=1.66739797e-03,prob_range={9.70166998e-01,9.73733625e-01},prob(percent)="97",prob+-sd="97+-0",height_mean=4.95388593e-01,height_median=4.84351360e-01,height_95%HPD={3.03649500e-01,7.08162890e-01},age_mean=1.62526664e+02,age_median=1.61121304e+02,age_95%HPD={1.52867040e+02,1.75617928e+02}]:3.181454e+01[&length_mean=9.54877354e-02,length_median=9.16243500e-02,length_95%HPD={1.59333200e-02,1.78061600e-01},effectivebrlenIgrBrlens{1}_mean=0.071479,effectivebrlenIgrBrlens{1}_median=0.060413,effectivebrlenIgrBrlens{1}_95%HPD={0.000000,0.176481},rateIgrBrlens{1}_mean=0.771714,rateIgrBrlens{1}_median=0.662150,rateIgrBrlens{1}_95%HPD={0.000001,1.812744},effectivebrlenIgrBrlens{2}_mean=0.053303,effectivebrlenIgrBrlens{2}_median=0.037204,effectivebrlenIgrBrlens{2}_95%HPD={0.000000,0.160690},rateIgrBrlens{2}_mean=0.569490,rateIgrBrlens{2}_median=0.405996,rateIgrBrlens{2}_95%HPD={0.000001,1.643207},effectivebrlenIgrBrlens{3}_mean=0.155672,effectivebrlenIgrBrlens{3}_median=0.142398,effectivebrlenIgrBrlens{3}_95%HPD={0.000000,0.309548},rateIgrBrlens{3}_mean=1.867339,rateIgrBrlens{3}_median=1.499613,rateIgrBrlens{3}_95%HPD={0.254848,4.383713}])[&prob=7.53199964e-01,prob_stddev=2.68630771e-03,prob_range={7.50458328e-01,7.56836035e-01},prob(percent)="75",prob+-sd="75+-0",height_mean=5.85771853e-01,height_median=5.75081340e-01,height_95%HPD={3.66446350e-01,8.19260470e-01},age_mean=1.94261829e+02,age_median=1.92935844e+02,age_95%HPD={1.71359629e+02,2.19506349e+02}]:4.478743e+01[&length_mean=7.26342483e-02,length_median=6.76672900e-02,length_95%HPD={4.54948000e-03,1.47597700e-01},effectivebrlenIgrBrlens{1}_mean=0.049071,effectivebrlenIgrBrlens{1}_median=0.037461,effectivebrlenIgrBrlens{1}_95%HPD={0.000000,0.137687},rateIgrBrlens{1}_mean=0.702567,rateIgrBrlens{1}_median=0.552824,rateIgrBrlens{1}_95%HPD={0.000001,1.859558},effectivebrlenIgrBrlens{2}_mean=0.084635,effectivebrlenIgrBrlens{2}_median=0.068671,effectivebrlenIgrBrlens{2}_95%HPD={0.000000,0.223327},rateIgrBrlens{2}_mean=1.396544,rateIgrBrlens{2}_median=0.974017,rateIgrBrlens{2}_95%HPD={0.000001,3.973236},effectivebrlenIgrBrlens{3}_mean=0.051998,effectivebrlenIgrBrlens{3}_median=0.040246,effectivebrlenIgrBrlens{3}_95%HPD={0.000000,0.143371},rateIgrBrlens{3}_mean=0.724128,rateIgrBrlens{3}_median=0.617521,rateIgrBrlens{3}_95%HPD={0.000001,1.761151}],((23[&prob=1.00000000e+00,prob_stddev=0.00000000e+00,prob_range={1.00000000e+00,1.00000000e+00},prob(percent)="100",prob+-sd="100+-0",height_mean=3.29584678e-01,height_median=3.21876677e-01,height_95%HPD={1.97732960e-01,4.75267060e-01},age_mean=1.07851269e+02,age_median=1.08355046e+02,age_95%HPD={1.01579590e+02,1.12999872e+02}]:6.466246e+01[&length_mean=2.06219614e-01,length_median=2.01386900e-01,length_95%HPD={1.12932600e-01,3.10998900e-01},effectivebrlenIgrBrlens{1}_mean=0.164505,effectivebrlenIgrBrlens{1}_median=0.152747,effectivebrlenIgrBrlens{1}_95%HPD={0.030723,0.322769},rateIgrBrlens{1}_mean=0.817031,rateIgrBrlens{1}_median=0.761106,rateIgrBrlens{1}_95%HPD={0.150798,1.574364},effectivebrlenIgrBrlens{2}_mean=0.136309,effectivebrlenIgrBrlens{2}_median=0.113641,effectivebrlenIgrBrlens{2}_95%HPD={0.000000,0.329157},rateIgrBrlens{2}_mean=0.659874,rateIgrBrlens{2}_median=0.567390,rateIgrBrlens{2}_95%HPD={0.000002,1.526481},effectivebrlenIgrBrlens{3}_mean=0.141839,effectivebrlenIgrBrlens{3}_median=0.131054,effectivebrlenIgrBrlens{3}_95%HPD={0.010205,0.291415},rateIgrBrlens{3}_mean=0.684349,rateIgrBrlens{3}_median=0.662874,rateIgrBrlens{3}_95%HPD={0.081732,1.276008}],(25[&prob=1.00000000e+00,prob_stddev=0.00000000e+00,prob_range={1.00000000e+00,1.00000000e+00},prob(percent)="100",prob+-sd="100+-0",height_mean=4.61522578e-01,height_median=4.50872585e-01,height_95%HPD={2.80052099e-01,6.63211130e-01},age_mean=1.51049758e+02,age_median=1.51050315e+02,age_95%HPD={1.50068930e+02,1.52062680e+02}]:1.133411e+01[&length_mean=3.66708666e-02,length_median=3.35716700e-02,length_95%HPD={7.02316400e-03,7.35417200e-02},effectivebrlenIgrBrlens{1}_mean=0.016404,effectivebrlenIgrBrlens{1}_median=0.009152,effectivebrlenIgrBrlens{1}_95%HPD={0.000000,0.057086},rateIgrBrlens{1}_mean=0.452791,rateIgrBrlens{1}_median=0.269784,rateIgrBrlens{1}_95%HPD={0.000001,1.495462},effectivebrlenIgrBrlens{2}_mean=0.018240,effectivebrlenIgrBrlens{2}_median=0.006279,effectivebrlenIgrBrlens{2}_95%HPD={0.000000,0.075932},rateIgrBrlens{2}_mean=0.507725,rateIgrBrlens{2}_median=0.183669,rateIgrBrlens{2}_95%HPD={0.000001,2.048407},effectivebrlenIgrBrlens{3}_mean=0.061638,effectivebrlenIgrBrlens{3}_median=0.053036,effectivebrlenIgrBrlens{3}_95%HPD={0.000000,0.144518},rateIgrBrlens{3}_mean=1.981699,rateIgrBrlens{3}_median=1.466047,rateIgrBrlens{3}_95%HPD={0.000001,5.283405}],26[&prob=1.00000000e+00,prob_stddev=0.00000000e+00,prob_range={1.00000000e+00,1.00000000e+00},prob(percent)="100",prob+-sd="100+-0",height_mean=4.65454934e-01,height_median=4.54690020e-01,height_95%HPD={2.84772432e-01,6.71481170e-01},age_mean=1.52338478e+02,age_median=1.52264798e+02,age_95%HPD={1.50000018e+02,1.54692634e+02}]:1.011963e+01[&length_mean=3.35757839e-02,length_median=3.03562600e-02,length_95%HPD={4.60694500e-03,6.90990300e-02},effectivebrlenIgrBrlens{1}_mean=0.018575,effectivebrlenIgrBrlens{1}_median=0.010141,effectivebrlenIgrBrlens{1}_95%HPD={0.000000,0.065401},rateIgrBrlens{1}_mean=0.561531,rateIgrBrlens{1}_median=0.329516,rateIgrBrlens{1}_95%HPD={0.000001,1.878051},effectivebrlenIgrBrlens{2}_mean=0.012057,effectivebrlenIgrBrlens{2}_median=0.003593,effectivebrlenIgrBrlens{2}_95%HPD={0.000000,0.051970},rateIgrBrlens{2}_mean=0.370502,rateIgrBrlens{2}_median=0.115595,rateIgrBrlens{2}_95%HPD={0.000001,1.554798},effectivebrlenIgrBrlens{3}_mean=0.085738,effectivebrlenIgrBrlens{3}_median=0.072867,effectivebrlenIgrBrlens{3}_95%HPD={0.007260,0.196168},rateIgrBrlens{3}_mean=3.422715,rateIgrBrlens{3}_median=2.318335,rateIgrBrlens{3}_95%HPD={0.190250,9.812350}])[&prob=8.94603949e-01,prob_stddev=3.21478816e-03,prob_range={8.90612327e-01,8.97923356e-01},prob(percent)="89",prob+-sd="89+-0",height_mean=4.95333908e-01,height_median=4.84757690e-01,height_95%HPD={3.05769038e-01,7.08252070e-01},age_mean=1.63344683e+02,age_median=1.62384425e+02,age_95%HPD={1.53829824e+02,1.75016788e+02}]:1.063308e+01[&length_mean=4.83510087e-02,length_median=4.30664800e-02,length_95%HPD={3.39601400e-03,1.04758400e-01},effectivebrlenIgrBrlens{1}_mean=0.073755,effectivebrlenIgrBrlens{1}_median=0.065142,effectivebrlenIgrBrlens{1}_95%HPD={0.000000,0.164604},rateIgrBrlens{1}_mean=2.078184,rateIgrBrlens{1}_median=1.438224,rateIgrBrlens{1}_95%HPD={0.000001,5.735877},effectivebrlenIgrBrlens{2}_mean=0.074107,effectivebrlenIgrBrlens{2}_median=0.055948,effectivebrlenIgrBrlens{2}_95%HPD={0.000000,0.219043},rateIgrBrlens{2}_mean=1.636356,rateIgrBrlens{2}_median=1.122487,rateIgrBrlens{2}_95%HPD={0.000001,5.019749},effectivebrlenIgrBrlens{3}_mean=0.033139,effectivebrlenIgrBrlens{3}_median=0.022041,effectivebrlenIgrBrlens{3}_95%HPD={0.000000,0.103645},rateIgrBrlens{3}_mean=0.680274,rateIgrBrlens{3}_median=0.521385,rateIgrBrlens{3}_95%HPD={0.000001,1.868643}])[&prob=7.26105821e-01,prob_stddev=2.57872874e-03,prob_range={7.23025300e-01,7.29114121e-01},prob(percent)="73",prob+-sd="73+-0",height_mean=5.34251348e-01,height_median=5.22952097e-01,height_95%HPD={3.29303940e-01,7.59372420e-01},age_mean=1.73553526e+02,age_median=1.73017507e+02,age_95%HPD={1.59053704e+02,1.88884503e+02}]:1.669273e+01[&length_mean=4.97149104e-02,length_median=4.58812000e-02,length_95%HPD={3.29328200e-03,1.02436600e-01},effectivebrlenIgrBrlens{1}_mean=0.034185,effectivebrlenIgrBrlens{1}_median=0.021445,effectivebrlenIgrBrlens{1}_95%HPD={0.000000,0.110807},rateIgrBrlens{1}_mean=0.669901,rateIgrBrlens{1}_median=0.480679,rateIgrBrlens{1}_95%HPD={0.000001,1.956392},effectivebrlenIgrBrlens{2}_mean=0.084761,effectivebrlenIgrBrlens{2}_median=0.067723,effectivebrlenIgrBrlens{2}_95%HPD={0.000000,0.236340},rateIgrBrlens{2}_mean=1.924742,rateIgrBrlens{2}_median=1.326354,rateIgrBrlens{2}_95%HPD={0.000001,5.679071},effectivebrlenIgrBrlens{3}_mean=0.041144,effectivebrlenIgrBrlens{3}_median=0.030866,effectivebrlenIgrBrlens{3}_95%HPD={0.000000,0.117652},rateIgrBrlens{3}_mean=0.868488,rateIgrBrlens{3}_median=0.680291,rateIgrBrlens{3}_95%HPD={0.000001,2.364682}],24[&prob=1.00000000e+00,prob_stddev=0.00000000e+00,prob_range={1.00000000e+00,1.00000000e+00},prob(percent)="100",prob+-sd="100+-0",height_mean=5.44580193e-01,height_median=5.32129316e-01,height_95%HPD={3.34508500e-01,7.86347960e-01},age_mean=1.78258135e+02,age_median=1.77938034e+02,age_95%HPD={1.74200002e+02,1.82956261e+02}]:1.177220e+01[&length_mean=3.10351161e-02,length_median=2.73638900e-02,length_95%HPD={2.22125100e-03,6.78387900e-02},effectivebrlenIgrBrlens{1}_mean=0.016149,effectivebrlenIgrBrlens{1}_median=0.007855,effectivebrlenIgrBrlens{1}_95%HPD={0.000000,0.059737},rateIgrBrlens{1}_mean=0.536432,rateIgrBrlens{1}_median=0.281873,rateIgrBrlens{1}_95%HPD={0.000001,1.854637},effectivebrlenIgrBrlens{2}_mean=0.032981,effectivebrlenIgrBrlens{2}_median=0.018955,effectivebrlenIgrBrlens{2}_95%HPD={0.000000,0.114125},rateIgrBrlens{2}_mean=1.250564,rateIgrBrlens{2}_median=0.633293,rateIgrBrlens{2}_95%HPD={0.000001,4.467344},effectivebrlenIgrBrlens{3}_mean=0.041165,effectivebrlenIgrBrlens{3}_median=0.032262,effectivebrlenIgrBrlens{3}_95%HPD={0.000000,0.112042},rateIgrBrlens{3}_mean=1.609011,rateIgrBrlens{3}_median=1.090854,rateIgrBrlens{3}_95%HPD={0.000001,4.669527}])[&prob=9.56247708e-01,prob_stddev=2.24376623e-03,prob_range={9.54067177e-01,9.58667126e-01},prob(percent)="96",prob+-sd="96+-0",height_mean=5.79201373e-01,height_median=5.67106500e-01,height_95%HPD={3.62712110e-01,8.24260240e-01},age_mean=1.90827317e+02,age_median=1.89710238e+02,age_95%HPD={1.78010124e+02,2.05857987e+02}]:4.801303e+01[&length_mean=9.07293822e-02,length_median=8.70307900e-02,length_95%HPD={1.97365600e-02,1.67098000e-01},effectivebrlenIgrBrlens{1}_mean=0.122737,effectivebrlenIgrBrlens{1}_median=0.111861,effectivebrlenIgrBrlens{1}_95%HPD={0.000000,0.252222},rateIgrBrlens{1}_mean=1.493351,rateIgrBrlens{1}_median=1.274540,rateIgrBrlens{1}_95%HPD={0.000001,3.221903},effectivebrlenIgrBrlens{2}_mean=0.082761,effectivebrlenIgrBrlens{2}_median=0.066449,effectivebrlenIgrBrlens{2}_95%HPD={0.000000,0.219744},rateIgrBrlens{2}_mean=0.975499,rateIgrBrlens{2}_median=0.753165,rateIgrBrlens{2}_95%HPD={0.000001,2.632079},effectivebrlenIgrBrlens{3}_mean=0.148152,effectivebrlenIgrBrlens{3}_median=0.133596,effectivebrlenIgrBrlens{3}_95%HPD={0.013012,0.311013},rateIgrBrlens{3}_mean=1.842706,rateIgrBrlens{3}_median=1.495248,rateIgrBrlens{3}_95%HPD={0.222376,4.240762}],((((29[&prob=1.00000000e+00,prob_stddev=0.00000000e+00,prob_range={1.00000000e+00,1.00000000e+00},prob(percent)="100",prob+-sd="100+-0",height_mean=0.00000000e+00,height_median=0.00000000e+00,height_95%HPD={0.00000000e+00,0.00000000e+00},age_mean=0.00000000e+00,age_median=0.00000000e+00,age_95%HPD={0.00000000e+00,0.00000000e+00}]:1.085309e+02[&length_mean=3.47018690e-01,length_median=3.31835200e-01,length_95%HPD={1.77363500e-01,5.49536800e-01},effectivebrlenIgrBrlens{1}_mean=0.258781,effectivebrlenIgrBrlens{1}_median=0.239883,effectivebrlenIgrBrlens{1}_95%HPD={0.043429,0.506708},rateIgrBrlens{1}_mean=0.745635,rateIgrBrlens{1}_median=0.723728,rateIgrBrlens{1}_95%HPD={0.194726,1.310902},effectivebrlenIgrBrlens{2}_mean=0.189164,effectivebrlenIgrBrlens{2}_median=0.162900,effectivebrlenIgrBrlens{2}_95%HPD={0.010513,0.431250},rateIgrBrlens{2}_mean=0.546554,rateIgrBrlens{2}_median=0.490432,rateIgrBrlens{2}_95%HPD={0.043990,1.159810},effectivebrlenIgrBrlens{3}_mean=0.291528,effectivebrlenIgrBrlens{3}_median=0.274803,effectivebrlenIgrBrlens{3}_95%HPD={0.062632,0.549547},rateIgrBrlens{3}_mean=0.840467,rateIgrBrlens{3}_median=0.834293,rateIgrBrlens{3}_95%HPD={0.262076,1.393209}],30[&prob=1.00000000e+00,prob_stddev=0.00000000e+00,prob_range={1.00000000e+00,1.00000000e+00},prob(percent)="100",prob+-sd="100+-0",height_mean=2.36550446e-01,height_median=2.30901700e-01,height_95%HPD={1.41597120e-01,3.42068910e-01},age_mean=7.74361949e+01,age_median=7.77500147e+01,age_95%HPD={7.08798934e+01,8.35993556e+01}]:3.078085e+01[&length_mean=1.14805590e-01,length_median=9.44627300e-02,length_95%HPD={3.01396900e-03,2.81314200e-01},effectivebrlenIgrBrlens{1}_mean=0.107469,effectivebrlenIgrBrlens{1}_median=0.075941,effectivebrlenIgrBrlens{1}_95%HPD={0.000000,0.321851},rateIgrBrlens{1}_mean=0.938561,rateIgrBrlens{1}_median=0.784510,rateIgrBrlens{1}_95%HPD={0.000001,2.295237},effectivebrlenIgrBrlens{2}_mean=0.144918,effectivebrlenIgrBrlens{2}_median=0.116861,effectivebrlenIgrBrlens{2}_95%HPD={0.000000,0.371991},rateIgrBrlens{2}_mean=1.721715,rateIgrBrlens{2}_median=1.167223,rateIgrBrlens{2}_95%HPD={0.000001,4.746936},effectivebrlenIgrBrlens{3}_mean=0.109806,effectivebrlenIgrBrlens{3}_median=0.080581,effectivebrlenIgrBrlens{3}_95%HPD={0.000000,0.317005},rateIgrBrlens{3}_mean=0.954844,rateIgrBrlens{3}_median=0.849579,rateIgrBrlens{3}_95%HPD={0.000001,2.178158}])[&prob=9.60019889e-01,prob_stddev=3.60216980e-03,prob_range={9.55711603e-01,9.63811513e-01},prob(percent)="96",prob+-sd="96+-0",height_mean=3.41720319e-01,height_median=3.27737400e-01,height_95%HPD={1.79359300e-01,5.37501800e-01},age_mean=1.13265265e+02,age_median=1.08530867e+02,age_95%HPD={7.55326795e+01,1.62527637e+02}]:8.332044e+01[&length_mean=2.22862448e-01,length_median=2.22810900e-01,length_95%HPD={3.66775500e-02,3.90951300e-01},effectivebrlenIgrBrlens{1}_mean=0.164692,effectivebrlenIgrBrlens{1}_median=0.148270,effectivebrlenIgrBrlens{1}_95%HPD={0.000000,0.358032},rateIgrBrlens{1}_mean=0.740858,rateIgrBrlens{1}_median=0.696207,rateIgrBrlens{1}_95%HPD={0.000001,1.416135},effectivebrlenIgrBrlens{2}_mean=0.134194,effectivebrlenIgrBrlens{2}_median=0.108186,effectivebrlenIgrBrlens{2}_95%HPD={0.000000,0.344647},rateIgrBrlens{2}_mean=0.672463,rateIgrBrlens{2}_median=0.488184,rateIgrBrlens{2}_95%HPD={0.000001,1.805833},effectivebrlenIgrBrlens{3}_mean=0.185784,effectivebrlenIgrBrlens{3}_median=0.172341,effectivebrlenIgrBrlens{3}_95%HPD={0.000000,0.384759},rateIgrBrlens{3}_mean=0.835407,rateIgrBrlens{3}_median=0.811512,rateIgrBrlens{3}_95%HPD={0.089571,1.556738}],31[&prob=1.00000000e+00,prob_stddev=0.00000000e+00,prob_range={1.00000000e+00,1.00000000e+00},prob(percent)="100",prob+-sd="100+-0",height_mean=5.68634102e-01,height_median=5.55317210e-01,height_95%HPD={3.45947737e-01,8.19129420e-01},age_mean=1.86103618e+02,age_median=1.85804362e+02,age_95%HPD={1.82700021e+02,1.90139155e+02}]:6.046943e+00[&length_mean=2.66813594e-02,length_median=1.77244300e-02,length_95%HPD={7.13302200e-04,8.46811200e-02},effectivebrlenIgrBrlens{1}_mean=0.023112,effectivebrlenIgrBrlens{1}_median=0.006769,effectivebrlenIgrBrlens{1}_95%HPD={0.000000,0.101757},rateIgrBrlens{1}_mean=0.896023,rateIgrBrlens{1}_median=0.356553,rateIgrBrlens{1}_95%HPD={0.000001,3.396127},effectivebrlenIgrBrlens{2}_mean=0.031862,effectivebrlenIgrBrlens{2}_median=0.002305,effectivebrlenIgrBrlens{2}_95%HPD={0.000000,0.194690},rateIgrBrlens{2}_mean=0.926483,rateIgrBrlens{2}_median=0.134083,rateIgrBrlens{2}_95%HPD={0.000001,4.200667},effectivebrlenIgrBrlens{3}_mean=0.025667,effectivebrlenIgrBrlens{3}_median=0.009600,effectivebrlenIgrBrlens{3}_95%HPD={0.000000,0.106927},rateIgrBrlens{3}_mean=0.992870,rateIgrBrlens{3}_median=0.519324,rateIgrBrlens{3}_95%HPD={0.000001,3.501054}])[&prob=8.61087655e-01,prob_stddev=4.10350476e-03,prob_range={8.57479361e-01,8.66990367e-01},prob(percent)="86",prob+-sd="86+-0",height_mean=5.72764591e-01,height_median=5.62400300e-01,height_95%HPD={3.57554300e-01,8.07226400e-01},age_mean=1.92778800e+02,age_median=1.91851306e+02,age_95%HPD={1.84235312e+02,2.03365618e+02}]:1.421065e+01[&length_mean=5.49876715e-02,length_median=5.01246300e-02,length_95%HPD={4.68433300e-03,1.14083500e-01},effectivebrlenIgrBrlens{1}_mean=0.039510,effectivebrlenIgrBrlens{1}_median=0.025675,effectivebrlenIgrBrlens{1}_95%HPD={0.000000,0.125668},rateIgrBrlens{1}_mean=0.719486,rateIgrBrlens{1}_median=0.513608,rateIgrBrlens{1}_95%HPD={0.000001,2.102009},effectivebrlenIgrBrlens{2}_mean=0.196635,effectivebrlenIgrBrlens{2}_median=0.176163,effectivebrlenIgrBrlens{2}_95%HPD={0.023854,0.414171},rateIgrBrlens{2}_mean=5.221352,rateIgrBrlens{2}_median=3.550478,rateIgrBrlens{2}_95%HPD={0.000001,14.804253},effectivebrlenIgrBrlens{3}_mean=0.045980,effectivebrlenIgrBrlens{3}_median=0.033248,effectivebrlenIgrBrlens{3}_95%HPD={0.000000,0.135263},rateIgrBrlens{3}_mean=0.839933,rateIgrBrlens{3}_median=0.675320,rateIgrBrlens{3}_95%HPD={0.000001,2.233115}],((33[&prob=1.00000000e+00,prob_stddev=0.00000000e+00,prob_range={1.00000000e+00,1.00000000e+00},prob(percent)="100",prob+-sd="100+-0",height_mean=2.92507256e-01,height_median=2.85622090e-01,height_95%HPD={1.77602120e-01,4.23029841e-01},age_mean=9.57258011e+01,age_median=9.60078645e+01,age_95%HPD={9.05380846e+01,1.00499955e+02}]:3.658857e+01[&length_mean=1.21598500e-01,length_median=1.12492600e-01,length_95%HPD={3.74278300e-02,2.31959700e-01},effectivebrlenIgrBrlens{1}_mean=0.096145,effectivebrlenIgrBrlens{1}_median=0.081478,effectivebrlenIgrBrlens{1}_95%HPD={0.000000,0.230325},rateIgrBrlens{1}_mean=0.800912,rateIgrBrlens{1}_median=0.715600,rateIgrBrlens{1}_95%HPD={0.000001,1.742736},effectivebrlenIgrBrlens{2}_mean=0.061561,effectivebrlenIgrBrlens{2}_median=0.050105,effectivebrlenIgrBrlens{2}_95%HPD={0.000000,0.157344},rateIgrBrlens{2}_mean=0.531394,rateIgrBrlens{2}_median=0.430385,rateIgrBrlens{2}_95%HPD={0.000001,1.332734},effectivebrlenIgrBrlens{3}_mean=0.117777,effectivebrlenIgrBrlens{3}_median=0.101456,effectivebrlenIgrBrlens{3}_95%HPD={0.000000,0.273372},rateIgrBrlens{3}_mean=0.975240,rateIgrBrlens{3}_median=0.895306,rateIgrBrlens{3}_95%HPD={0.000001,2.030243}],35[&prob=1.00000000e+00,prob_stddev=0.00000000e+00,prob_range={1.00000000e+00,1.00000000e+00},prob(percent)="100",prob+-sd="100+-0",height_mean=3.59316532e-01,height_median=3.50758810e-01,height_95%HPD={2.15600989e-01,5.17558870e-01},age_mean=1.17599347e+02,age_median=1.17650795e+02,age_95%HPD={1.10778454e+02,1.24996501e+02}]:1.494564e+01[&length_mean=5.84949651e-02,length_median=4.72564100e-02,length_95%HPD={1.84672200e-03,1.45675100e-01},effectivebrlenIgrBrlens{1}_mean=0.054717,effectivebrlenIgrBrlens{1}_median=0.032200,effectivebrlenIgrBrlens{1}_95%HPD={0.000000,0.186091},rateIgrBrlens{1}_mean=0.942379,rateIgrBrlens{1}_median=0.651677,rateIgrBrlens{1}_95%HPD={0.000001,2.824660},effectivebrlenIgrBrlens{2}_mean=0.030951,effectivebrlenIgrBrlens{2}_median=0.017201,effectivebrlenIgrBrlens{2}_95%HPD={0.000000,0.108439},rateIgrBrlens{2}_mean=0.636164,rateIgrBrlens{2}_median=0.326194,rateIgrBrlens{2}_95%HPD={0.000001,2.214828},effectivebrlenIgrBrlens{3}_mean=0.055914,effectivebrlenIgrBrlens{3}_median=0.035777,effectivebrlenIgrBrlens{3}_95%HPD={0.000000,0.179792},rateIgrBrlens{3}_mean=0.958909,rateIgrBrlens{3}_median=0.743707,rateIgrBrlens{3}_95%HPD={0.000001,2.636434}])[&prob=8.55734936e-01,prob_stddev=2.47458433e-03,prob_range={8.52123865e-01,8.57690470e-01},prob(percent)="86",prob+-sd="86+-0",height_mean=4.04787500e-01,height_median=3.95904780e-01,height_95%HPD={2.44523300e-01,5.82735260e-01},age_mean=1.34576783e+02,age_median=1.32596437e+02,age_95%HPD={1.14236958e+02,1.57810539e+02}]:3.428813e+01[&length_mean=1.02725089e-01,length_median=9.80979500e-02,length_95%HPD={6.90234800e-03,1.99188400e-01},effectivebrlenIgrBrlens{1}_mean=0.080221,effectivebrlenIgrBrlens{1}_median=0.065519,effectivebrlenIgrBrlens{1}_95%HPD={0.000000,0.207991},rateIgrBrlens{1}_mean=0.786809,rateIgrBrlens{1}_median=0.680770,rateIgrBrlens{1}_95%HPD={0.000001,1.825210},effectivebrlenIgrBrlens{2}_mean=0.049255,effectivebrlenIgrBrlens{2}_median=0.034676,effectivebrlenIgrBrlens{2}_95%HPD={0.000000,0.147756},rateIgrBrlens{2}_mean=0.489361,rateIgrBrlens{2}_median=0.355369,rateIgrBrlens{2}_95%HPD={0.000001,1.393719},effectivebrlenIgrBrlens{3}_mean=0.098532,effectivebrlenIgrBrlens{3}_median=0.082809,effectivebrlenIgrBrlens{3}_95%HPD={0.000000,0.247247},rateIgrBrlens{3}_mean=0.963846,rateIgrBrlens{3}_median=0.860969,rateIgrBrlens{3}_95%HPD={0.000001,2.156270}],34[&prob=1.00000000e+00,prob_stddev=0.00000000e+00,prob_range={1.00000000e+00,1.00000000e+00},prob(percent)="100",prob+-sd="100+-0",height_mean=4.73212220e-01,height_median=4.62286600e-01,height_95%HPD={2.89620080e-01,6.82727840e-01},age_mean=1.54877095e+02,age_median=1.54863775e+02,age_95%HPD={1.53001194e+02,1.56605757e+02}]:1.202079e+01[&length_mean=4.23222433e-02,length_median=3.25204400e-02,length_95%HPD={1.19422700e-03,1.12023200e-01},effectivebrlenIgrBrlens{1}_mean=0.039675,effectivebrlenIgrBrlens{1}_median=0.019511,effectivebrlenIgrBrlens{1}_95%HPD={0.000000,0.146818},rateIgrBrlens{1}_mean=0.956081,rateIgrBrlens{1}_median=0.567014,rateIgrBrlens{1}_95%HPD={0.000001,3.145583},effectivebrlenIgrBrlens{2}_mean=0.024609,effectivebrlenIgrBrlens{2}_median=0.008276,effectivebrlenIgrBrlens{2}_95%HPD={0.000000,0.102784},rateIgrBrlens{2}_mean=0.642352,rateIgrBrlens{2}_median=0.232559,rateIgrBrlens{2}_95%HPD={0.000001,2.469634},effectivebrlenIgrBrlens{3}_mean=0.040424,effectivebrlenIgrBrlens{3}_median=0.022213,effectivebrlenIgrBrlens{3}_95%HPD={0.000000,0.142177},rateIgrBrlens{3}_mean=0.965713,rateIgrBrlens{3}_median=0.667459,rateIgrBrlens{3}_95%HPD={0.000001,2.929778}])[&prob=8.74768058e-01,prob_stddev=4.10577680e-03,prob_range={8.69979222e-01,8.79801336e-01},prob(percent)="87",prob+-sd="87+-0",height_mean=5.05184035e-01,height_median=4.95485060e-01,height_95%HPD={3.10887200e-01,7.15681820e-01},age_mean=1.69552501e+02,age_median=1.66884564e+02,age_95%HPD={1.54649996e+02,1.91514768e+02}]:3.917740e+01[&length_mean=1.22551770e-01,length_median=1.21568800e-01,length_95%HPD={2.89476200e-02,2.14190300e-01},effectivebrlenIgrBrlens{1}_mean=0.096129,effectivebrlenIgrBrlens{1}_median=0.083441,effectivebrlenIgrBrlens{1}_95%HPD={0.000000,0.226456},rateIgrBrlens{1}_mean=0.784648,rateIgrBrlens{1}_median=0.705347,rateIgrBrlens{1}_95%HPD={0.000001,1.697610},effectivebrlenIgrBrlens{2}_mean=0.076751,effectivebrlenIgrBrlens{2}_median=0.063655,effectivebrlenIgrBrlens{2}_95%HPD={0.000000,0.192478},rateIgrBrlens{2}_mean=0.651365,rateIgrBrlens{2}_median=0.532213,rateIgrBrlens{2}_95%HPD={0.000001,1.599274},effectivebrlenIgrBrlens{3}_mean=0.117310,effectivebrlenIgrBrlens{3}_median=0.104727,effectivebrlenIgrBrlens{3}_95%HPD={0.000000,0.262128},rateIgrBrlens{3}_mean=0.961109,rateIgrBrlens{3}_median=0.886886,rateIgrBrlens{3}_95%HPD={0.000001,1.995273}])[&prob=5.50857768e-01,prob_stddev=1.16028272e-02,prob_range={5.35738492e-01,5.62060422e-01},prob(percent)="55",prob+-sd="55+-1",height_mean=6.26138742e-01,height_median=6.13273310e-01,height_95%HPD={3.85372570e-01,8.89470260e-01},age_mean=2.06149162e+02,age_median=2.06061960e+02,age_95%HPD={1.91566148e+02,2.20273723e+02}]:1.342845e+01[&length_mean=3.88677052e-02,length_median=3.49611000e-02,length_95%HPD={2.62977900e-03,8.38963600e-02},effectivebrlenIgrBrlens{1}_mean=0.033228,effectivebrlenIgrBrlens{1}_median=0.019027,effectivebrlenIgrBrlens{1}_95%HPD={0.000000,0.114038},rateIgrBrlens{1}_mean=0.885464,rateIgrBrlens{1}_median=0.535994,rateIgrBrlens{1}_95%HPD={0.000001,2.866203},effectivebrlenIgrBrlens{2}_mean=0.027592,effectivebrlenIgrBrlens{2}_median=0.011131,effectivebrlenIgrBrlens{2}_95%HPD={0.000000,0.108221},rateIgrBrlens{2}_mean=0.768783,rateIgrBrlens{2}_median=0.306959,rateIgrBrlens{2}_95%HPD={0.000001,2.928753},effectivebrlenIgrBrlens{3}_mean=0.032986,effectivebrlenIgrBrlens{3}_median=0.020884,effectivebrlenIgrBrlens{3}_95%HPD={0.000000,0.107283},rateIgrBrlens{3}_mean=0.862661,rateIgrBrlens{3}_median=0.607762,rateIgrBrlens{3}_95%HPD={0.000001,2.560020}],32[&prob=1.00000000e+00,prob_stddev=0.00000000e+00,prob_range={1.00000000e+00,1.00000000e+00},prob(percent)="100",prob+-sd="100+-0",height_mean=6.48933814e-01,height_median=6.34108840e-01,height_95%HPD={3.95708670e-01,9.31943930e-01},age_mean=2.12464896e+02,age_median=2.11354629e+02,age_95%HPD={2.08499999e+02,2.20194520e+02}]:8.135780e+00[&length_mean=1.72864467e-02,length_median=1.41896700e-02,length_95%HPD={1.10477900e-03,4.14540400e-02},effectivebrlenIgrBrlens{1}_mean=0.014072,effectivebrlenIgrBrlens{1}_median=0.003707,effectivebrlenIgrBrlens{1}_95%HPD={0.000000,0.061869},rateIgrBrlens{1}_mean=0.854013,rateIgrBrlens{1}_median=0.253655,rateIgrBrlens{1}_95%HPD={0.000001,3.482863},effectivebrlenIgrBrlens{2}_mean=0.031712,effectivebrlenIgrBrlens{2}_median=0.010513,effectivebrlenIgrBrlens{2}_95%HPD={0.000000,0.128097},rateIgrBrlens{2}_mean=2.338099,rateIgrBrlens{2}_median=0.659434,rateIgrBrlens{2}_95%HPD={0.000001,9.763281},effectivebrlenIgrBrlens{3}_mean=0.016837,effectivebrlenIgrBrlens{3}_median=0.005952,effectivebrlenIgrBrlens{3}_95%HPD={0.000000,0.069239},rateIgrBrlens{3}_mean=1.010356,rateIgrBrlens{3}_median=0.416326,rateIgrBrlens{3}_95%HPD={0.000001,3.863114}])[&prob=7.99443895e-01,prob_stddev=1.07283068e-02,prob_range={7.85157943e-01,8.11002100e-01},prob(percent)="80",prob+-sd="80+-1",height_mean=6.60941591e-01,height_median=6.47663600e-01,height_95%HPD={4.09919030e-01,9.36341550e-01},age_mean=2.20660076e+02,age_median=2.19490409e+02,age_95%HPD={2.09955543e+02,2.33574077e+02}]:1.823286e+01[&length_mean=4.36243616e-02,length_median=3.92449400e-02,length_95%HPD={5.18663500e-03,9.15422800e-02},effectivebrlenIgrBrlens{1}_mean=0.142555,effectivebrlenIgrBrlens{1}_median=0.125702,effectivebrlenIgrBrlens{1}_95%HPD={0.000000,0.308062},rateIgrBrlens{1}_mean=4.311749,rateIgrBrlens{1}_median=3.095978,rateIgrBrlens{1}_95%HPD={0.000001,11.645445},effectivebrlenIgrBrlens{2}_mean=0.172335,effectivebrlenIgrBrlens{2}_median=0.156115,effectivebrlenIgrBrlens{2}_95%HPD={0.000000,0.379368},rateIgrBrlens{2}_mean=5.091071,rateIgrBrlens{2}_median=3.766109,rateIgrBrlens{2}_95%HPD={0.000001,13.703238},effectivebrlenIgrBrlens{3}_mean=0.037150,effectivebrlenIgrBrlens{3}_median=0.025305,effectivebrlenIgrBrlens{3}_95%HPD={0.000000,0.114907},rateIgrBrlens{3}_mean=0.860459,rateIgrBrlens{3}_median=0.646542,rateIgrBrlens{3}_95%HPD={0.000001,2.447714}])[&prob=9.25800824e-01,prob_stddev=3.45267572e-03,prob_range={9.21867535e-01,9.30078555e-01},prob(percent)="93",prob+-sd="93+-0",height_mean=7.23016184e-01,height_median=7.09597390e-01,height_95%HPD={4.63540580e-01,1.01439440e+00},age_mean=2.39022733e+02,age_median=2.37723273e+02,age_95%HPD={2.19100880e+02,2.61541798e+02}]:1.897662e+01[&length_mean=4.54150213e-02,length_median=4.04608100e-02,length_95%HPD={4.18702000e-03,9.75767000e-02},effectivebrlenIgrBrlens{1}_mean=0.154118,effectivebrlenIgrBrlens{1}_median=0.138176,effectivebrlenIgrBrlens{1}_95%HPD={0.019136,0.323570},rateIgrBrlens{1}_mean=4.844444,rateIgrBrlens{1}_median=3.339180,rateIgrBrlens{1}_95%HPD={0.372941,13.780707},effectivebrlenIgrBrlens{2}_mean=0.058735,effectivebrlenIgrBrlens{2}_median=0.035301,effectivebrlenIgrBrlens{2}_95%HPD={0.000000,0.195158},rateIgrBrlens{2}_mean=1.451030,rateIgrBrlens{2}_median=0.798821,rateIgrBrlens{2}_95%HPD={0.000001,5.018484},effectivebrlenIgrBrlens{3}_mean=0.040577,effectivebrlenIgrBrlens{3}_median=0.029235,effectivebrlenIgrBrlens{3}_95%HPD={0.000000,0.120674},rateIgrBrlens{3}_mean=0.922937,rateIgrBrlens{3}_median=0.713418,rateIgrBrlens{3}_95%HPD={0.000001,2.560760}])[&prob=7.94902279e-01,prob_stddev=4.13038917e-03,prob_range={7.89557894e-01,7.99635560e-01},prob(percent)="79",prob+-sd="79+-0",height_mean=7.83927755e-01,height_median=7.69308600e-01,height_95%HPD={4.97923500e-01,1.09529815e+00},age_mean=2.58311450e+02,age_median=2.56699896e+02,age_95%HPD={2.34329550e+02,2.85777966e+02}]:1.435050e+01[&length_mean=6.55472422e-02,length_median=5.48781500e-02,length_95%HPD={4.14839000e-03,1.55330500e-01},effectivebrlenIgrBrlens{1}_mean=0.080058,effectivebrlenIgrBrlens{1}_median=0.063607,effectivebrlenIgrBrlens{1}_95%HPD={0.000000,0.217385},rateIgrBrlens{1}_mean=1.355504,rateIgrBrlens{1}_median=1.026211,rateIgrBrlens{1}_95%HPD={0.000001,3.669201},effectivebrlenIgrBrlens{2}_mean=0.410713,effectivebrlenIgrBrlens{2}_median=0.364012,effectivebrlenIgrBrlens{2}_95%HPD={0.060634,0.874277},rateIgrBrlens{2}_mean=9.078647,rateIgrBrlens{2}_median=6.458618,rateIgrBrlens{2}_95%HPD={0.663563,25.092682},effectivebrlenIgrBrlens{3}_mean=0.059010,effectivebrlenIgrBrlens{3}_median=0.042783,effectivebrlenIgrBrlens{3}_95%HPD={0.000000,0.173677},rateIgrBrlens{3}_mean=0.921419,rateIgrBrlens{3}_median=0.761324,rateIgrBrlens{3}_95%HPD={0.000001,2.360747}])[&prob=8.07446584e-01,prob_stddev=5.62844368e-03,prob_range={7.99413340e-01,8.12546527e-01},prob(percent)="81",prob+-sd="81+-1",height_mean=8.29163120e-01,height_median=8.14600150e-01,height_95%HPD={5.29631601e-01,1.15624568e+00},age_mean=2.72791300e+02,age_median=2.71050396e+02,age_95%HPD={2.43103779e+02,3.06010672e+02}]:3.334809e+01[&length_mean=6.75221359e-02,length_median=5.99271400e-02,length_95%HPD={5.67214100e-03,1.46540300e-01},effectivebrlenIgrBrlens{1}_mean=0.077743,effectivebrlenIgrBrlens{1}_median=0.063633,effectivebrlenIgrBrlens{1}_95%HPD={0.000000,0.200902},rateIgrBrlens{1}_mean=1.301196,rateIgrBrlens{1}_median=0.996175,rateIgrBrlens{1}_95%HPD={0.000001,3.417833},effectivebrlenIgrBrlens{2}_mean=0.320859,effectivebrlenIgrBrlens{2}_median=0.262929,effectivebrlenIgrBrlens{2}_95%HPD={0.000000,0.758854},rateIgrBrlens{2}_mean=6.234677,rateIgrBrlens{2}_median=4.506280,rateIgrBrlens{2}_95%HPD={0.000001,16.564076},effectivebrlenIgrBrlens{3}_mean=0.060670,effectivebrlenIgrBrlens{3}_median=0.046311,effectivebrlenIgrBrlens{3}_95%HPD={0.000000,0.169377},rateIgrBrlens{3}_mean=0.915751,rateIgrBrlens{3}_median=0.770785,rateIgrBrlens{3}_95%HPD={0.000001,2.307947}])[&prob=1.00000000e+00,prob_stddev=0.00000000e+00,prob_range={1.00000000e+00,1.00000000e+00},prob(percent)="100",prob+-sd="100+-0",height_mean=9.29904848e-01,height_median=9.13126950e-01,height_95%HPD={5.97218370e-01,1.29316164e+00},age_mean=3.06151437e+02,age_median=3.04398485e+02,age_95%HPD={2.76189226e+02,3.38935799e+02}]:1.188649e+01[&length_mean=3.59776734e-02,length_median=2.93089900e-02,length_95%HPD={1.50621500e-03,8.85063300e-02},effectivebrlenIgrBrlens{1}_mean=0.031059,effectivebrlenIgrBrlens{1}_median=0.015906,effectivebrlenIgrBrlens{1}_95%HPD={0.000000,0.112851},rateIgrBrlens{1}_mean=0.908785,rateIgrBrlens{1}_median=0.511344,rateIgrBrlens{1}_95%HPD={0.000001,3.068070},effectivebrlenIgrBrlens{2}_mean=0.024895,effectivebrlenIgrBrlens{2}_median=0.008053,effectivebrlenIgrBrlens{2}_95%HPD={0.000000,0.104816},rateIgrBrlens{2}_mean=0.776658,rateIgrBrlens{2}_median=0.255473,rateIgrBrlens{2}_95%HPD={0.000001,3.108818},effectivebrlenIgrBrlens{3}_mean=0.048845,effectivebrlenIgrBrlens{3}_median=0.028195,effectivebrlenIgrBrlens{3}_95%HPD={0.000000,0.168037},rateIgrBrlens{3}_mean=1.466429,rateIgrBrlens{3}_median=0.899685,rateIgrBrlens{3}_95%HPD={0.000001,4.806407}])[&prob=1.00000000e+00,prob_stddev=0.00000000e+00,prob_range={1.00000000e+00,1.00000000e+00},prob(percent)="100",prob+-sd="100+-0",height_mean=9.65882522e-01,height_median=9.48677740e-01,height_95%HPD={6.22763788e-01,1.34382262e+00},age_mean=3.18098824e+02,age_median=3.16284975e+02,age_95%HPD={2.85949805e+02,3.55438434e+02}][&length_mean=0.00000000e+00,length_median=0.00000000e+00,length_95%HPD={0.00000000e+00,0.00000000e+00},effectivebrlenIgrBrlens{1}_mean=1.000000,effectivebrlenIgrBrlens{1}_median=1.000000,effectivebrlenIgrBrlens{1}_95%HPD={1.000000,1.000000},rateIgrBrlens{1}_mean=1.000000,rateIgrBrlens{1}_median=1.000000,rateIgrBrlens{1}_95%HPD={1.000000,1.000000},effectivebrlenIgrBrlens{2}_mean=1.000000,effectivebrlenIgrBrlens{2}_median=1.000000,effectivebrlenIgrBrlens{2}_95%HPD={1.000000,1.000000},rateIgrBrlens{2}_mean=1.000000,rateIgrBrlens{2}_median=1.000000,rateIgrBrlens{2}_95%HPD={1.000000,1.000000},effectivebrlenIgrBrlens{3}_mean=1.000000,effectivebrlenIgrBrlens{3}_median=1.000000,effectivebrlenIgrBrlens{3}_95%HPD={1.000000,1.000000},rateIgrBrlens{3}_mean=1.000000,rateIgrBrlens{3}_median=1.000000,rateIgrBrlens{3}_95%HPD={1.000000,1.000000}];
end;
