# Supplementary material for: Sphenodontian phylogeny and the impact of model choice in Bayesian morphological clock estimates of divergence times and evolutionary rates
Source: BMC Biol. 2020 Dec 7;18:191. doi: 10.1186/s12915-020-00901-5 (PMC7720557; doi:10.1186/s12915-020-00901-5)
Supplement: Supplementary file 6 — Additional file 6. Input files including the dataset and all necessary coding (see Mr. Bayes blocks) to reproduce the analyses. [file 12915_2020_901_MOESM6_ESM.zip › InputFiles&OutputTrees/BayesCalibrated/Diversity(NoSA)/BayesCal_TK02_ln_p1_60G_DvNoSA/BayesCal_TK02_ln_p1_DvNoSA_AllCom.t.con.tre]

#NEXUS
begin taxa;
	dimensions ntax=35;
	taxlabels
	Ardeosaurus_brevipes
	Clevosaurus_bairdi
	Clevosaurus_brasiliensis
	Clevosaurus_cambrica
	Clevosaurus_hudsoni
	Clevosaurus_petilus
	Clevosaurus_sp_SAM
	Cynosphenodon_huizachalensis
	Derasmosaurus_pietraroiae
	Diphydontosaurus_avonis
	Eichstaettisaurus_schroederi
	Eilenodon_robustus
	Gephyrosaurus_bridensis
	Homeosaurus_maximiliani
	Homeosaurus_parvipes
	Huehuecuetzpalli_mixtecus
	Kallimodon_pulchellus
	Kawasphenodon
	Leptosaurus_neptunius
	Marmoretta_oxoniensis
	Megachirella_wachtleri
	Oenosaurus_muehlheimensis
	Palaeagama_vielhaueri
	Palaeopleurosaurus_posidoniae
	Piocormus_laticeps
	Planocephalosaurus_robinsonae
	Pleurosaurus_ginsburgi
	Pleurosaurus_goldfussi
	Priosphenodon_avelasi
	Prolacerta_broomi
	Sapheosaurus_thiollerei
	Sophineta_cracoviensis
	Sphenodon_punctatus
	Sphenotitan_leyesi
	Toxolophosaurus_cloudi
;
end;

begin trees;
	tree con_all_compat = [&R] (Prolacerta_broomi[&prob=1.0,prob_stddev=0.0,prob_range={1.0,1.0},prob(percent)="100",prob+-sd="100+-0",height_mean=2.25621706,height_median=2.09779685,height_95%HPD={0.784030672,4.04623875},age_mean=249.751339,age_median=249.847975,age_95%HPD={247.501169,251.899932},length_mean=0.340550939,length_median=0.3231105,length_95%HPD={0.1614818,0.5593501},effectivebrlenTK02Brlens_mean=0.310618,effectivebrlenTK02Brlens_median=0.296025,effectivebrlenTK02Brlens_95%HPD={0.14997,0.49839},rateTK02Brlens_mean=0.925649,rateTK02Brlens_median=0.914245,rateTK02Brlens_95%HPD={0.671254,1.201086}]:39.56853,(((Palaeagama_vielhaueri[&prob=1.0,prob_stddev=0.0,prob_range={1.0,1.0},prob(percent)="100",prob+-sd="100+-0",height_mean=2.27441308,height_median=2.11524601,height_95%HPD={0.788583668,4.0738981},age_mean=251.83061,age_median=251.392833,age_95%HPD={247.499942,257.117606},length_mean=0.0866109617,length_median=0.06481582,length_95%HPD={1.251043E-6,0.2358559},effectivebrlenTK02Brlens_mean=0.06666,effectivebrlenTK02Brlens_median=0.046723,effectivebrlenTK02Brlens_95%HPD={1.0E-6,0.193933},rateTK02Brlens_mean=0.77995,rateTK02Brlens_median=0.777775,rateTK02Brlens_95%HPD={0.298939,1.242328}]:5.755893,Sophineta_cracoviensis[&prob=1.0,prob_stddev=0.0,prob_range={1.0,1.0},prob(percent)="100",prob+-sd="100+-0",height_mean=2.24024294,height_median=2.08355693,height_95%HPD={0.79017838,4.02848618},age_mean=248.005158,age_median=248.007802,age_95%HPD={247.551516,248.499573},length_mean=0.0901340715,length_median=0.07777095,length_95%HPD={2.894878E-7,0.2087858},effectivebrlenTK02Brlens_mean=0.061983,effectivebrlenTK02Brlens_median=0.052693,effectivebrlenTK02Brlens_95%HPD={0.0,0.146376},rateTK02Brlens_mean=0.731383,rateTK02Brlens_median=0.723202,rateTK02Brlens_95%HPD={0.247088,1.216866}]:9.140924)[&prob=0.537563472,prob_stddev=0.00309037796,prob_range={0.533049633,0.539982889},prob(percent)="54",prob+-sd="54+-0",height_mean=2.25104911,height_median=2.10318723,height_95%HPD={0.81873333,3.9919144},age_mean=258.188055,age_median=257.148727,age_95%HPD={248.674947,269.938457},length_mean=0.100050397,length_median=0.08968167,length_95%HPD={4.511797E-7,0.2221561},effectivebrlenTK02Brlens_mean=0.073235,effectivebrlenTK02Brlens_median=0.065161,effectivebrlenTK02Brlens_95%HPD={0.0,0.164487},rateTK02Brlens_mean=0.756422,rateTK02Brlens_median=0.752388,rateTK02Brlens_95%HPD={0.369361,1.144557}]:16.78768,((Megachirella_wachtleri[&prob=1.0,prob_stddev=0.0,prob_range={1.0,1.0},prob(percent)="100",prob+-sd="100+-0",height_mean=2.20397195,height_median=2.04997244,height_95%HPD={0.77502998,3.96156068},age_mean=243.989987,age_median=243.985112,age_95%HPD={243.500096,244.447341},length_mean=0.0974670043,length_median=0.06963941,length_95%HPD={2.574867E-7,0.2717373},effectivebrlenTK02Brlens_mean=0.075408,effectivebrlenTK02Brlens_median=0.048431,effectivebrlenTK02Brlens_95%HPD={0.0,0.227648},rateTK02Brlens_mean=0.761384,rateTK02Brlens_median=0.75641,rateTK02Brlens_95%HPD={0.275185,1.231246}]:5.851731,((Marmoretta_oxoniensis[&prob=1.0,prob_stddev=0.0,prob_range={1.0,1.0},prob(percent)="100",prob+-sd="100+-0",height_mean=1.44820903,height_median=1.34572332,height_95%HPD={0.503123969,2.59975851},age_mean=160.312618,age_median=160.682103,age_95%HPD={153.114648,166.999978},length_mean=0.222683126,length_median=0.1516553,length_95%HPD={5.841494E-6,0.6821953},effectivebrlenTK02Brlens_mean=0.084445,effectivebrlenTK02Brlens_median=0.062803,effectivebrlenTK02Brlens_95%HPD={3.0E-6,0.23574},rateTK02Brlens_mean=0.507902,rateTK02Brlens_median=0.450192,rateTK02Brlens_95%HPD={0.04161,1.111663}]:12.39669,Huehuecuetzpalli_mixtecus[&prob=1.0,prob_stddev=0.0,prob_range={1.0,1.0},prob(percent)="100",prob+-sd="100+-0",height_mean=0.926825811,height_median=0.86195121,height_95%HPD={0.3203989,1.66064119},age_mean=102.605319,age_median=102.656511,age_95%HPD={100.279806,104.999233},length_mean=0.693122955,length_median=0.6281657,length_95%HPD={0.2070882,1.324896},effectivebrlenTK02Brlens_mean=0.295284,effectivebrlenTK02Brlens_median=0.267822,effectivebrlenTK02Brlens_95%HPD={0.069244,0.579671},rateTK02Brlens_mean=0.508054,rateTK02Brlens_median=0.432569,rateTK02Brlens_95%HPD={0.064252,1.138933}]:70.42228)[&prob=0.644723392,prob_stddev=0.00177489406,prob_range={0.643103966,0.646503928},prob(percent)="64",prob+-sd="64+-0",height_mean=1.55868377,height_median=1.44251947,height_95%HPD={0.535195371,2.8175305},age_mean=175.792902,age_median=173.078794,age_95%HPD={154.287934,202.601398},length_mean=0.246480065,length_median=0.2013926,length_95%HPD={3.844292E-6,0.6137339},effectivebrlenTK02Brlens_mean=0.126878,effectivebrlenTK02Brlens_median=0.108835,effectivebrlenTK02Brlens_95%HPD={3.0E-6,0.297752},rateTK02Brlens_mean=0.580022,rateTK02Brlens_median=0.536504,rateTK02Brlens_95%HPD={0.162115,1.095066}]:25.42119,(Eichstaettisaurus_schroederi[&prob=1.0,prob_stddev=0.0,prob_range={1.0,1.0},prob(percent)="100",prob+-sd="100+-0",height_mean=1.37844665,height_median=1.28197295,height_95%HPD={0.476087173,2.47025736},age_mean=152.58733,age_median=152.632697,age_95%HPD={150.2773,154.998931},length_mean=0.104704049,length_median=0.08532499,length_95%HPD={4.689386E-5,0.2511264},effectivebrlenTK02Brlens_mean=0.081328,effectivebrlenTK02Brlens_median=0.071676,effectivebrlenTK02Brlens_95%HPD={0.006104,0.175781},rateTK02Brlens_mean=0.94363,rateTK02Brlens_median=0.876182,rateTK02Brlens_95%HPD={0.15022,1.825538}]:10.30238,Ardeosaurus_brevipes[&prob=1.0,prob_stddev=0.0,prob_range={1.0,1.0},prob(percent)="100",prob+-sd="100+-0",height_mean=1.37608895,height_median=1.27978821,height_95%HPD={0.477881826,2.46771683},age_mean=152.344179,age_median=152.265745,age_95%HPD={150.000338,154.698575},length_mean=0.108795068,length_median=0.08892715,length_95%HPD={0.008474198,0.2590054},effectivebrlenTK02Brlens_mean=0.087507,effectivebrlenTK02Brlens_median=0.076644,effectivebrlenTK02Brlens_95%HPD={0.013154,0.187434},rateTK02Brlens_mean=0.957586,rateTK02Brlens_median=0.889196,rateTK02Brlens_95%HPD={0.169456,1.815157}]:10.66934)[&prob=0.926506372,prob_stddev=0.00268417945,prob_range={0.923734181,0.929600782},prob(percent)="93",prob+-sd="93+-0",height_mean=1.48603813,height_median=1.38503537,height_95%HPD={0.524396233,2.63759334},age_mean=164.455575,age_median=162.935081,age_95%HPD={153.345551,179.223294},length_mean=0.301305948,length_median=0.2535847,length_95%HPD={3.403143E-6,0.7110139},effectivebrlenTK02Brlens_mean=0.233878,effectivebrlenTK02Brlens_median=0.186091,effectivebrlenTK02Brlens_95%HPD={4.0E-6,0.58828},rateTK02Brlens_mean=0.811687,rateTK02Brlens_median=0.773469,rateTK02Brlens_95%HPD={0.283699,1.405648}]:35.5649)[&prob=0.883965178,prob_stddev=0.00696566698,prob_range={0.873645848,0.888934567},prob(percent)="88",prob+-sd="88+-1",height_mean=1.80382644,height_median=1.67765824,height_95%HPD={0.624254176,3.22023261},age_mean=200.126952,age_median=198.499981,age_95%HPD={171.212784,232.581087},length_mean=0.43348828,length_median=0.3932087,length_95%HPD={0.04263773,0.8934281},effectivebrlenTK02Brlens_mean=0.269792,effectivebrlenTK02Brlens_median=0.248969,effectivebrlenTK02Brlens_95%HPD={0.029004,0.542698},rateTK02Brlens_mean=0.668111,rateTK02Brlens_median=0.645127,rateTK02Brlens_95%HPD={0.241842,1.119069}]:51.33686)[&prob=0.632287419,prob_stddev=0.00280476338,prob_range={0.62977078,0.63629293},prob(percent)="63",prob+-sd="63+-0",height_mean=2.19322266,height_median=2.0483771,height_95%HPD={0.80173456,3.88065105},age_mean=251.271864,age_median=249.836843,age_95%HPD={243.598967,262.899554},length_mean=0.157243805,length_median=0.1460878,length_95%HPD={0.01216875,0.3165326},effectivebrlenTK02Brlens_mean=0.114085,effectivebrlenTK02Brlens_median=0.105119,effectivebrlenTK02Brlens_95%HPD={0.008361,0.232415},rateTK02Brlens_mean=0.745843,rateTK02Brlens_median=0.739446,rateTK02Brlens_95%HPD={0.376413,1.112389}]:12.69721,Gephyrosaurus_bridensis[&prob=1.0,prob_stddev=0.0,prob_range={1.0,1.0},prob(percent)="100",prob+-sd="100+-0",height_mean=1.78258269,height_median=1.65784829,height_95%HPD={0.62074579,3.2002951},age_mean=197.341504,age_median=197.772423,age_95%HPD={192.290707,201.39989},length_mean=0.490877025,length_median=0.4679962,length_95%HPD={0.1057865,0.9161861},effectivebrlenTK02Brlens_mean=0.201786,effectivebrlenTK02Brlens_median=0.191961,effectivebrlenTK02Brlens_95%HPD={0.025722,0.387707},rateTK02Brlens_mean=0.456656,rateTK02Brlens_median=0.422255,rateTK02Brlens_95%HPD={0.072764,0.905234}]:64.76163)[&prob=0.175064722,prob_stddev=0.00166738872,prob_range={0.172864746,0.176820258},prob(percent)="18",prob+-sd="18+-0",height_mean=2.32154701,height_median=2.1763409,height_95%HPD={0.897676068,4.0828372},age_mean=263.634128,age_median=262.534048,age_95%HPD={246.283026,281.892784},length_mean=0.0754269575,length_median=0.06354018,length_95%HPD={2.062552E-6,0.1842125},effectivebrlenTK02Brlens_mean=0.052426,effectivebrlenTK02Brlens_median=0.043302,effectivebrlenTK02Brlens_95%HPD={1.0E-6,0.131252},rateTK02Brlens_mean=0.710596,rateTK02Brlens_median=0.705791,rateTK02Brlens_95%HPD={0.371838,1.04247},!rotate=true]:11.40236)[&prob=0.46509761,prob_stddev=0.0046398308,prob_range={0.461328207,0.471772536},prob(percent)="47",prob+-sd="47+-0",height_mean=2.30350875,height_median=2.15795282,height_95%HPD={0.901642556,4.00150585},age_mean=275.476883,age_median=273.936411,age_95%HPD={257.331773,296.994035},length_mean=0.108942443,length_median=0.0981041,length_95%HPD={1.928161E-6,0.2374124},effectivebrlenTK02Brlens_mean=0.092033,effectivebrlenTK02Brlens_median=0.083349,effectivebrlenTK02Brlens_95%HPD={2.0E-6,0.198868},rateTK02Brlens_mean=0.858687,rateTK02Brlens_median=0.865916,rateTK02Brlens_95%HPD={0.602057,1.087469}]:11.39354,(Diphydontosaurus_avonis[&prob=1.0,prob_stddev=0.0,prob_range={1.0,1.0},prob(percent)="100",prob+-sd="100+-0",height_mean=1.84996851,height_median=1.72051121,height_95%HPD={0.64532798,3.31879703},age_mean=204.813173,age_median=204.773326,age_95%HPD={201.300495,208.123541},length_mean=0.35997568,length_median=0.3410428,length_95%HPD={0.05574804,0.7236257},effectivebrlenTK02Brlens_mean=0.26094,effectivebrlenTK02Brlens_median=0.240034,effectivebrlenTK02Brlens_95%HPD={0.055734,0.521235},rateTK02Brlens_mean=0.793386,rateTK02Brlens_median=0.765414,rateTK02Brlens_95%HPD={0.270918,1.337402}]:54.68159,((Planocephalosaurus_robinsonae[&prob=1.0,prob_stddev=0.0,prob_range={1.0,1.0},prob(percent)="100",prob+-sd="100+-0",height_mean=1.85276401,height_median=1.72288906,height_95%HPD={0.646487549,3.32605916},age_mean=205.09887,age_median=205.202683,age_95%HPD={201.708545,208.498998},length_mean=0.228804908,length_median=0.2076786,length_95%HPD={0.04657266,0.4593652},effectivebrlenTK02Brlens_mean=0.138328,effectivebrlenTK02Brlens_median=0.12875,effectivebrlenTK02Brlens_95%HPD={0.038606,0.259403},rateTK02Brlens_mean=0.677138,rateTK02Brlens_median=0.648085,rateTK02Brlens_95%HPD={0.200572,1.194522}]:26.93797,(((Clevosaurus_hudsoni[&prob=1.0,prob_stddev=0.0,prob_range={1.0,1.0},prob(percent)="100",prob+-sd="100+-0",height_mean=1.82054114,height_median=1.69234278,height_95%HPD={0.633213672,3.2718857},age_mean=201.496986,age_median=202.132151,age_95%HPD={193.055214,208.499949},length_mean=0.114408754,length_median=0.09550092,length_95%HPD={0.008683814,0.2668542},effectivebrlenTK02Brlens_mean=0.045342,effectivebrlenTK02Brlens_median=0.042296,effectivebrlenTK02Brlens_95%HPD={0.008673,0.087263},rateTK02Brlens_mean=0.502517,rateTK02Brlens_median=0.470051,rateTK02Brlens_95%HPD={0.073338,0.987105}]:10.07944,Clevosaurus_cambrica[&prob=1.0,prob_stddev=0.0,prob_range={1.0,1.0},prob(percent)="100",prob+-sd="100+-0",height_mean=1.84851414,height_median=1.71891236,height_95%HPD={0.6452492,3.31756192},age_mean=204.637008,age_median=204.508796,age_95%HPD={201.300045,208.037802},length_mean=0.0707532781,length_median=0.05577244,length_95%HPD={3.391046E-6,0.1822806},effectivebrlenTK02Brlens_mean=0.028461,effectivebrlenTK02Brlens_median=0.025564,effectivebrlenTK02Brlens_95%HPD={2.0E-6,0.062142},rateTK02Brlens_mean=0.506432,rateTK02Brlens_median=0.477852,rateTK02Brlens_95%HPD={0.063469,1.000063}]:7.702796)[&prob=0.408281575,prob_stddev=0.00406082279,prob_range={0.403139965,0.411917645},prob(percent)="41",prob+-sd="41+-0",height_mean=1.92813297,height_median=1.79426771,height_95%HPD={0.689820054,3.48101708},age_mean=212.969981,age_median=212.211592,age_95%HPD={203.992213,223.106865},length_mean=0.0618972594,length_median=0.04888095,length_95%HPD={1.823615E-6,0.1624483},effectivebrlenTK02Brlens_mean=0.027784,effectivebrlenTK02Brlens_median=0.023259,effectivebrlenTK02Brlens_95%HPD={1.0E-6,0.068312},rateTK02Brlens_mean=0.513315,rateTK02Brlens_median=0.477871,rateTK02Brlens_95%HPD={0.146168,0.944967}]:3.321282,(Clevosaurus_bairdi[&prob=1.0,prob_stddev=0.0,prob_range={1.0,1.0},prob(percent)="100",prob+-sd="100+-0",height_mean=1.80904847,height_median=1.68246779,height_95%HPD={0.621045909,3.23624422},age_mean=200.269723,age_median=200.254413,age_95%HPD={199.300021,201.19047},length_mean=0.0776389363,length_median=0.0564796,length_95%HPD={9.861782E-7,0.2219808},effectivebrlenTK02Brlens_mean=0.028155,effectivebrlenTK02Brlens_median=0.021916,effectivebrlenTK02Brlens_95%HPD={0.0,0.075649},rateTK02Brlens_mean=0.460849,rateTK02Brlens_median=0.428925,rateTK02Brlens_95%HPD={7.9E-5,0.955254}]:7.186251,(Clevosaurus_petilus[&prob=1.0,prob_stddev=0.0,prob_range={1.0,1.0},prob(percent)="100",prob+-sd="100+-0",height_mean=1.80938903,height_median=1.6826901,height_95%HPD={0.620858894,3.23630998},age_mean=200.307981,age_median=200.311876,age_95%HPD={199.401992,201.299919},length_mean=0.0559468098,length_median=0.03773316,length_95%HPD={6.566405E-7,0.170566},effectivebrlenTK02Brlens_mean=0.018375,effectivebrlenTK02Brlens_median=0.012942,effectivebrlenTK02Brlens_95%HPD={0.0,0.054551},rateTK02Brlens_mean=0.434322,rateTK02Brlens_median=0.399249,rateTK02Brlens_95%HPD={1.62E-4,0.951106}]:2.55332,Clevosaurus_sp_SAM[&prob=1.0,prob_stddev=0.0,prob_range={1.0,1.0},prob(percent)="100",prob+-sd="100+-0",height_mean=1.76279692,height_median=1.63999537,height_95%HPD={0.622292463,3.17216952},age_mean=195.201132,age_median=196.466396,age_95%HPD={185.445307,201.299999},length_mean=0.0904161492,length_median=0.06943333,length_95%HPD={2.284058E-6,0.241929},effectivebrlenTK02Brlens_mean=0.027881,effectivebrlenTK02Brlens_median=0.020924,effectivebrlenTK02Brlens_95%HPD={0.0,0.077479},rateTK02Brlens_mean=0.418266,rateTK02Brlens_median=0.38007,rateTK02Brlens_95%HPD={2.16E-4,0.9541}]:6.398799)[&prob=0.474616949,prob_stddev=0.00261639578,prob_range={0.470983656,0.476861368},prob(percent)="47",prob+-sd="47+-0",height_mean=1.85663803,height_median=1.72759495,height_95%HPD={0.642077794,3.33155428},age_mean=203.921808,age_median=202.865196,age_95%HPD={199.401521,211.092444},length_mean=0.0677829857,length_median=0.05094101,length_95%HPD={4.019176E-7,0.1872776},effectivebrlenTK02Brlens_mean=0.022182,effectivebrlenTK02Brlens_median=0.018107,effectivebrlenTK02Brlens_95%HPD={0.0,0.056311},rateTK02Brlens_mean=0.430091,rateTK02Brlens_median=0.389357,rateTK02Brlens_95%HPD={0.019978,0.921954}]:4.575468)[&prob=0.540110665,prob_stddev=0.00422956155,prob_range={0.533960734,0.543416184},prob(percent)="54",prob+-sd="54+-0",height_mean=1.9023909,height_median=1.76746237,height_95%HPD={0.663354045,3.41917197},age_mean=208.778072,age_median=207.440664,age_95%HPD={200.856131,220.176163},length_mean=0.0842391083,length_median=0.06746411,length_95%HPD={6.708345E-7,0.2170266},effectivebrlenTK02Brlens_mean=0.033462,effectivebrlenTK02Brlens_median=0.029243,effectivebrlenTK02Brlens_95%HPD={1.0E-6,0.077202},rateTK02Brlens_mean=0.481202,rateTK02Brlens_median=0.439151,rateTK02Brlens_95%HPD={0.103388,0.955825}]:8.092211)[&prob=0.371998644,prob_stddev=0.00332697401,prob_range={0.367518139,0.375440273},prob(percent)="37",prob+-sd="37+-0",height_mean=1.94175405,height_median=1.80726921,height_95%HPD={0.718046492,3.4596177},age_mean=216.313843,age_median=215.532875,age_95%HPD={207.31701,227.005575},length_mean=0.0518928442,length_median=0.04304951,length_95%HPD={6.149739E-7,0.1268871},effectivebrlenTK02Brlens_mean=0.026572,effectivebrlenTK02Brlens_median=0.022882,effectivebrlenTK02Brlens_95%HPD={0.0,0.062612},rateTK02Brlens_mean=0.562595,rateTK02Brlens_median=0.532029,rateTK02Brlens_95%HPD={0.175474,1.004351}]:6.485597,Clevosaurus_brasiliensis[&prob=1.0,prob_stddev=0.0,prob_range={1.0,1.0},prob(percent)="100",prob+-sd="100+-0",height_mean=1.90249303,height_median=1.76884283,height_95%HPD={0.673278823,3.42172964},age_mean=210.67166,age_median=210.706466,age_95%HPD={201.713298,219.416045},length_mean=0.0693711186,length_median=0.05440413,length_95%HPD={4.820018E-7,0.182403},effectivebrlenTK02Brlens_mean=0.028818,effectivebrlenTK02Brlens_median=0.025215,effectivebrlenTK02Brlens_95%HPD={0.0,0.065924},rateTK02Brlens_mean=0.516227,rateTK02Brlens_median=0.490494,rateTK02Brlens_95%HPD={0.083089,0.985124}]:11.31201)[&prob=0.869684781,prob_stddev=0.00210387268,prob_range={0.868468128,0.872823635},prob(percent)="87",prob+-sd="87+-0",height_mean=1.98505685,height_median=1.84809835,height_95%HPD={0.712651705,3.53744686},age_mean=223.083621,age_median=222.018472,age_95%HPD={210.310486,237.526361},length_mean=0.133602576,length_median=0.1200707,length_95%HPD={1.156858E-5,0.2908689},effectivebrlenTK02Brlens_mean=0.076084,effectivebrlenTK02Brlens_median=0.068031,effectivebrlenTK02Brlens_95%HPD={4.0E-6,0.16664},rateTK02Brlens_mean=0.598397,rateTK02Brlens_median=0.576374,rateTK02Brlens_95%HPD={0.259376,0.9765},!rotate=true]:10.12218)[&prob=0.619123676,prob_stddev=0.00445785947,prob_range={0.616448706,0.625793047},prob(percent)="62",prob+-sd="62+-0",height_mean=2.06837217,height_median=1.93224796,height_95%HPD={0.744559301,3.63444041},age_mean=233.47917,age_median=232.140651,age_95%HPD={216.0257,253.401159},length_mean=0.126740394,length_median=0.1162806,length_95%HPD={1.931599E-5,0.2655546},effectivebrlenTK02Brlens_mean=0.083843,effectivebrlenTK02Brlens_median=0.078204,effectivebrlenTK02Brlens_95%HPD={1.5E-5,0.171404},rateTK02Brlens_mean=0.687776,rateTK02Brlens_median=0.675297,rateTK02Brlens_95%HPD={0.375227,1.01495}]:15.94231,((((Homeosaurus_maximiliani[&prob=1.0,prob_stddev=0.0,prob_range={1.0,1.0},prob(percent)="100",prob+-sd="100+-0",height_mean=1.37803939,height_median=1.28185645,height_95%HPD={0.47914446,2.47160224},age_mean=152.552611,age_median=152.579988,age_95%HPD={150.270337,154.998097},length_mean=0.110376775,length_median=0.07571569,length_95%HPD={4.966733E-7,0.3280754},effectivebrlenTK02Brlens_mean=0.026501,effectivebrlenTK02Brlens_median=0.019675,effectivebrlenTK02Brlens_95%HPD={1.0E-6,0.072314},rateTK02Brlens_mean=0.347452,rateTK02Brlens_median=0.291936,rateTK02Brlens_95%HPD={0.005012,0.842988}]:9.146337,Homeosaurus_parvipes[&prob=1.0,prob_stddev=0.0,prob_range={1.0,1.0},prob(percent)="100",prob+-sd="100+-0",height_mean=1.3779099,height_median=1.28120883,height_95%HPD={0.47702378,2.46846446},age_mean=152.538126,age_median=152.553156,age_95%HPD={150.258627,154.993556},length_mean=0.109870997,length_median=0.07569808,length_95%HPD={5.384559E-6,0.3238272},effectivebrlenTK02Brlens_mean=0.025948,effectivebrlenTK02Brlens_median=0.019697,effectivebrlenTK02Brlens_95%HPD={2.0E-6,0.069512},rateTK02Brlens_mean=0.346113,rateTK02Brlens_median=0.290115,rateTK02Brlens_95%HPD={0.005252,0.840257}]:9.173169)[&prob=0.985366829,prob_stddev=7.25142701E-4,prob_range={0.984377951,0.986011267},prob(percent)="99",prob+-sd="99+-0",height_mean=1.48713208,height_median=1.3758535,height_95%HPD={0.51175754,2.6980656},age_mean=164.236372,age_median=161.726325,age_95%HPD={152.004319,183.384733},length_mean=0.354184586,length_median=0.3201712,length_95%HPD={0.05048685,0.7344628},effectivebrlenTK02Brlens_mean=0.125173,effectivebrlenTK02Brlens_median=0.118059,effectivebrlenTK02Brlens_95%HPD={0.026221,0.237413},rateTK02Brlens_mean=0.406796,rateTK02Brlens_median=0.373029,rateTK02Brlens_95%HPD={0.115014,0.782215}]:41.4946,(((Sapheosaurus_thiollerei[&prob=1.0,prob_stddev=0.0,prob_range={1.0,1.0},prob(percent)="100",prob+-sd="100+-0",height_mean=1.38701738,height_median=1.29018172,height_95%HPD={0.482793967,2.48822451},age_mean=153.548418,age_median=153.550426,age_95%HPD={152.101754,154.853929},length_mean=0.0867919043,length_median=0.05390054,length_95%HPD={1.596296E-6,0.2817825},effectivebrlenTK02Brlens_mean=0.01433,effectivebrlenTK02Brlens_median=0.010027,effectivebrlenTK02Brlens_95%HPD={0.0,0.043143},rateTK02Brlens_mean=0.268599,rateTK02Brlens_median=0.203848,rateTK02Brlens_95%HPD={1.8E-5,0.738836}]:4.320086,Piocormus_laticeps[&prob=1.0,prob_stddev=0.0,prob_range={1.0,1.0},prob(percent)="100",prob+-sd="100+-0",height_mean=1.3783029,height_median=1.28170996,height_95%HPD={0.47487891,2.46608191},age_mean=152.589524,age_median=152.631615,age_95%HPD={150.292065,154.999944},length_mean=0.0773616984,length_median=0.04937752,length_95%HPD={4.518508E-7,0.2445188},effectivebrlenTK02Brlens_mean=0.012647,effectivebrlenTK02Brlens_median=0.007427,effectivebrlenTK02Brlens_95%HPD={0.0,0.042592},rateTK02Brlens_mean=0.252742,rateTK02Brlens_median=0.183597,rateTK02Brlens_95%HPD={2.9E-5,0.730883}]:5.238896)[&prob=0.49170287,prob_stddev=0.00371470938,prob_range={0.487083477,0.495572271},prob(percent)="49",prob+-sd="49+-0",height_mean=1.46960823,height_median=1.36344583,height_95%HPD={0.501734507,2.6577644},age_mean=159.732379,age_median=157.870511,age_95%HPD={152.431708,172.11874},length_mean=0.107804903,length_median=0.07386383,length_95%HPD={1.894064E-6,0.3249345},effectivebrlenTK02Brlens_mean=0.018441,effectivebrlenTK02Brlens_median=0.013954,effectivebrlenTK02Brlens_95%HPD={1.0E-6,0.050499},rateTK02Brlens_mean=0.261918,rateTK02Brlens_median=0.198591,rateTK02Brlens_95%HPD={0.010796,0.694441}]:9.24057,Oenosaurus_muehlheimensis[&prob=1.0,prob_stddev=0.0,prob_range={1.0,1.0},prob(percent)="100",prob+-sd="100+-0",height_mean=1.36443502,height_median=1.2690104,height_95%HPD={0.47137295,2.4441619},age_mean=151.048855,age_median=151.048541,age_95%HPD={150.000187,151.993879},length_mean=0.133915327,length_median=0.09330142,length_95%HPD={5.194923E-6,0.3879984},effectivebrlenTK02Brlens_mean=0.026706,effectivebrlenTK02Brlens_median=0.021393,effectivebrlenTK02Brlens_95%HPD={0.0,0.069592},rateTK02Brlens_mean=0.291087,rateTK02Brlens_median=0.23331,rateTK02Brlens_95%HPD={5.3E-5,0.748618}]:16.06254)[&prob=0.961075432,prob_stddev=0.00236783767,prob_range={0.957567138,0.962511528},prob(percent)="96",prob+-sd="96+-0",height_mean=1.53801854,height_median=1.41988025,height_95%HPD={0.50640581,2.7984027},age_mean=169.458183,age_median=167.111081,age_95%HPD={154.291307,190.620249},length_mean=0.277371133,length_median=0.2458055,length_95%HPD={0.02675891,0.5981018},effectivebrlenTK02Brlens_mean=0.083625,effectivebrlenTK02Brlens_median=0.07801,effectivebrlenTK02Brlens_95%HPD={0.011928,0.162771},rateTK02Brlens_mean=0.353344,rateTK02Brlens_median=0.314988,rateTK02Brlens_95%HPD={0.089484,0.708517}]:29.80585,(Kallimodon_pulchellus[&prob=1.0,prob_stddev=0.0,prob_range={1.0,1.0},prob(percent)="100",prob+-sd="100+-0",height_mean=1.37610919,height_median=1.27972398,height_95%HPD={0.47843758,2.46985589},age_mean=152.332981,age_median=152.248188,age_95%HPD={150.000005,154.693117},length_mean=0.100744517,length_median=0.06738252,length_95%HPD={1.695243E-5,0.3047343},effectivebrlenTK02Brlens_mean=0.021398,effectivebrlenTK02Brlens_median=0.01584,effectivebrlenTK02Brlens_95%HPD={4.3E-5,0.058626},rateTK02Brlens_mean=0.320216,rateTK02Brlens_median=0.265725,rateTK02Brlens_95%HPD={0.003793,0.791017}]:8.289699,Leptosaurus_neptunius[&prob=1.0,prob_stddev=0.0,prob_range={1.0,1.0},prob(percent)="100",prob+-sd="100+-0",height_mean=1.36482038,height_median=1.26935455,height_95%HPD={0.48312053,2.45634498},age_mean=151.092831,age_median=151.112546,age_95%HPD={150.11772,152.099809},length_mean=0.109996896,length_median=0.07765349,length_95%HPD={4.049407E-6,0.3143462},effectivebrlenTK02Brlens_mean=0.021075,effectivebrlenTK02Brlens_median=0.016575,effectivebrlenTK02Brlens_95%HPD={2.0E-6,0.054448},rateTK02Brlens_mean=0.299332,rateTK02Brlens_median=0.235245,rateTK02Brlens_95%HPD={5.02E-4,0.782007}]:9.425341)[&prob=0.979939112,prob_stddev=0.00175924751,prob_range={0.977322474,0.981133543},prob(percent)="98",prob+-sd="98+-0",height_mean=1.4734624,height_median=1.36284837,height_95%HPD={0.49945376,2.67308885},age_mean=162.810168,age_median=160.537888,age_95%HPD={151.304636,180.341424},length_mean=0.313638091,length_median=0.2759126,length_95%HPD={0.03431355,0.6818313},effectivebrlenTK02Brlens_mean=0.09564,effectivebrlenTK02Brlens_median=0.089823,effectivebrlenTK02Brlens_95%HPD={0.018823,0.184111},rateTK02Brlens_mean=0.365788,rateTK02Brlens_median=0.325395,rateTK02Brlens_95%HPD={0.085228,0.744463}]:36.37904)[&prob=0.61376818,prob_stddev=0.00289380087,prob_range={0.611304319,0.616915368},prob(percent)="61",prob+-sd="61+-0",height_mean=1.78192689,height_median=1.64798536,height_95%HPD={0.59571026,3.22122112},age_mean=197.637755,age_median=196.916929,age_95%HPD={170.592662,225.4722},length_mean=0.150959376,length_median=0.1308855,length_95%HPD={5.126507E-7,0.3496933},effectivebrlenTK02Brlens_mean=0.063407,effectivebrlenTK02Brlens_median=0.056273,effectivebrlenTK02Brlens_95%HPD={0.0,0.142335},rateTK02Brlens_mean=0.447609,rateTK02Brlens_median=0.428162,rateTK02Brlens_95%HPD={0.184702,0.747337}]:6.303997)[&prob=0.437103477,prob_stddev=0.00627088614,prob_range={0.428784125,0.442872857},prob(percent)="44",prob+-sd="44+-1",height_mean=1.81775902,height_median=1.68708012,height_95%HPD={0.65698016,3.24879116},age_mean=203.602901,age_median=203.220926,age_95%HPD={178.667689,228.992804},length_mean=0.133785044,length_median=0.1139884,length_95%HPD={7.751149E-7,0.3208845},effectivebrlenTK02Brlens_mean=0.062407,effectivebrlenTK02Brlens_median=0.054536,effectivebrlenTK02Brlens_95%HPD={0.0,0.145198},rateTK02Brlens_mean=0.493257,rateTK02Brlens_median=0.477846,rateTK02Brlens_95%HPD={0.2247,0.787742}]:15.22208,((Derasmosaurus_pietraroiae[&prob=1.0,prob_stddev=0.0,prob_range={1.0,1.0},prob(percent)="100",prob+-sd="100+-0",height_mean=0.972686982,height_median=0.90401867,height_95%HPD={0.33539101,1.74530655},age_mean=107.697637,age_median=108.148431,age_95%HPD={101.478194,112.999815},length_mean=0.619862902,length_median=0.5703897,length_95%HPD={0.1885323,1.159081},effectivebrlenTK02Brlens_mean=0.126329,effectivebrlenTK02Brlens_median=0.117805,effectivebrlenTK02Brlens_95%HPD={0.022481,0.243448},rateTK02Brlens_mean=0.254922,rateTK02Brlens_median=0.205105,rateTK02Brlens_95%HPD={0.015001,0.637363}]:63.87298,(Pleurosaurus_ginsburgi[&prob=1.0,prob_stddev=0.0,prob_range={1.0,1.0},prob(percent)="100",prob+-sd="100+-0",height_mean=1.36454035,height_median=1.26921289,height_95%HPD={0.47740752,2.4503641},age_mean=151.058583,age_median=151.061205,age_95%HPD={150.106837,152.09812},length_mean=0.11618745,length_median=0.09711613,length_95%HPD={0.002877582,0.266806},effectivebrlenTK02Brlens_mean=0.042494,effectivebrlenTK02Brlens_median=0.039334,effectivebrlenTK02Brlens_95%HPD={0.005934,0.084957},rateTK02Brlens_mean=0.457382,rateTK02Brlens_median=0.421265,rateTK02Brlens_95%HPD={0.054095,0.919192}]:12.11617,Pleurosaurus_goldfussi[&prob=1.0,prob_stddev=0.0,prob_range={1.0,1.0},prob(percent)="100",prob+-sd="100+-0",height_mean=1.37648131,height_median=1.27991095,height_95%HPD={0.47123089,2.46128738},age_mean=152.378931,age_median=152.319596,age_95%HPD={150.000528,154.706319},length_mean=0.107555273,length_median=0.08857852,length_95%HPD={0.0110326,0.2544311},effectivebrlenTK02Brlens_mean=0.040978,effectivebrlenTK02Brlens_median=0.037474,effectivebrlenTK02Brlens_95%HPD={0.008405,0.081631},rateTK02Brlens_mean=0.474603,rateTK02Brlens_median=0.441293,rateTK02Brlens_95%HPD={0.074016,0.933156}]:10.85778)[&prob=0.853479406,prob_stddev=0.00412360872,prob_range={0.848212798,0.858223798},prob(percent)="85",prob+-sd="85+-0",height_mean=1.49818784,height_median=1.39344162,height_95%HPD={0.51912538,2.68001567},age_mean=164.315985,age_median=163.177378,age_95%HPD={154.203484,177.254158},length_mean=0.150002856,length_median=0.1303966,length_95%HPD={1.307294E-6,0.3423824},effectivebrlenTK02Brlens_mean=0.056729,effectivebrlenTK02Brlens_median=0.051475,effectivebrlenTK02Brlens_95%HPD={1.0E-6,0.122271},rateTK02Brlens_mean=0.421741,rateTK02Brlens_median=0.390197,rateTK02Brlens_95%HPD={0.12978,0.787423}]:8.844038)[&prob=0.620331996,prob_stddev=0.00559529525,prob_range={0.614559838,0.627493028},prob(percent)="62",prob+-sd="62+-1",height_mean=1.55892694,height_median=1.45077962,height_95%HPD={0.54960957,2.79468653},age_mean=172.637674,age_median=172.021415,age_95%HPD={158.346078,187.815656},length_mean=0.127066106,length_median=0.111882,length_95%HPD={1.994359E-6,0.2877514},effectivebrlenTK02Brlens_mean=0.047895,effectivebrlenTK02Brlens_median=0.042543,effectivebrlenTK02Brlens_95%HPD={5.0E-6,0.107609},rateTK02Brlens_mean=0.412759,rateTK02Brlens_median=0.384305,rateTK02Brlens_95%HPD={0.101366,0.783148}]:15.40406,Palaeopleurosaurus_posidoniae[&prob=1.0,prob_stddev=0.0,prob_range={1.0,1.0},prob(percent)="100",prob+-sd="100+-0",height_mean=1.60975002,height_median=1.49731327,height_95%HPD={0.55282218,2.87703806},age_mean=178.225934,age_median=177.879605,age_95%HPD={174.200036,182.93357},length_mean=0.0652524261,length_median=0.05130784,length_95%HPD={1.009007E-6,0.1699086},effectivebrlenTK02Brlens_mean=0.022883,effectivebrlenTK02Brlens_median=0.019395,effectivebrlenTK02Brlens_95%HPD={0.0,0.055945},rateTK02Brlens_mean=0.412038,rateTK02Brlens_median=0.38873,rateTK02Brlens_95%HPD={0.04693,0.820012}]:9.545874)[&prob=0.963355963,prob_stddev=6.55140114E-4,prob_range={0.962489306,0.964011511},prob(percent)="96",prob+-sd="96+-0",height_mean=1.70460585,height_median=1.58614621,height_95%HPD={0.59820165,3.04920619},age_mean=188.536732,age_median=187.42548,age_95%HPD={176.552439,202.282737},length_mean=0.23899496,length_median=0.2158561,length_95%HPD={0.02612388,0.5012155},effectivebrlenTK02Brlens_mean=0.103194,effectivebrlenTK02Brlens_median=0.096229,effectivebrlenTK02Brlens_95%HPD={0.014966,0.204834},rateTK02Brlens_mean=0.468698,rateTK02Brlens_median=0.449439,rateTK02Brlens_95%HPD={0.187996,0.783471},!rotate=true]:31.01753)[&prob=0.771652537,prob_stddev=0.00197468437,prob_range={0.769913668,0.774369174},prob(percent)="77",prob+-sd="77+-0",height_mean=2.00189515,height_median=1.86680138,height_95%HPD={0.73517817,3.5437215},age_mean=218.837334,age_median=218.44301,age_95%HPD={197.460242,240.798312},length_mean=0.139147151,length_median=0.1233963,length_95%HPD={2.474579E-6,0.3077296},effectivebrlenTK02Brlens_mean=0.077788,effectivebrlenTK02Brlens_median=0.070552,effectivebrlenTK02Brlens_95%HPD={2.0E-6,0.166897},rateTK02Brlens_mean=0.582438,rateTK02Brlens_median=0.573096,rateTK02Brlens_95%HPD={0.318551,0.863862}]:16.02754,(((Sphenodon_punctatus[&prob=1.0,prob_stddev=0.0,prob_range={1.0,1.0},prob(percent)="100",prob+-sd="100+-0",height_mean=0.0,height_median=0.0,height_95%HPD={0.0,0.0},age_mean=0.0,age_median=0.0,age_95%HPD={0.0,0.0},length_mean=1.15823161,length_median=1.040201,length_95%HPD={0.3206726,2.273751},effectivebrlenTK02Brlens_mean=0.083124,effectivebrlenTK02Brlens_median=0.070134,effectivebrlenTK02Brlens_95%HPD={0.00326,0.194368},rateTK02Brlens_mean=0.090435,rateTK02Brlens_median=0.065836,rateTK02Brlens_95%HPD={0.001428,0.252309}]:122.9829,Kawasphenodon[&prob=1.0,prob_stddev=0.0,prob_range={1.0,1.0},prob(percent)="100",prob+-sd="100+-0",height_mean=0.70522959,height_median=0.654786,height_95%HPD={0.24236884,1.2702013},age_mean=78.0476925,age_median=78.643521,age_95%HPD={71.1626305,83.599952},length_mean=0.454304487,length_median=0.3686801,length_95%HPD={1.555956E-5,1.118863},effectivebrlenTK02Brlens_mean=0.065032,effectivebrlenTK02Brlens_median=0.043577,effectivebrlenTK02Brlens_95%HPD={2.0E-6,0.193102},rateTK02Brlens_mean=0.184316,rateTK02Brlens_median=0.126271,rateTK02Brlens_95%HPD={0.002306,0.528767}]:44.33934)[&prob=0.975472495,prob_stddev=9.21631701E-4,prob_range={0.974400284,0.976311374},prob(percent)="98",prob+-sd="98+-0",height_mean=1.13926135,height_median=1.029654,height_95%HPD={0.320054,2.209326},age_mean=125.725009,age_median=122.982859,age_95%HPD={82.0664442,175.85296},length_mean=0.566935203,length_median=0.5144709,length_95%HPD={0.01276951,1.182161},effectivebrlenTK02Brlens_mean=0.113046,effectivebrlenTK02Brlens_median=0.105668,effectivebrlenTK02Brlens_95%HPD={0.003101,0.226346},rateTK02Brlens_mean=0.227335,rateTK02Brlens_median=0.207037,rateTK02Brlens_95%HPD={0.04644,0.453114}]:66.36294,Cynosphenodon_huizachalensis[&prob=1.0,prob_stddev=0.0,prob_range={1.0,1.0},prob(percent)="100",prob+-sd="100+-0",height_mean=1.67961986,height_median=1.56194373,height_95%HPD={0.585481568,3.0118778},age_mean=185.948972,age_median=185.594131,age_95%HPD={182.699982,190.052581},length_mean=0.0394217126,length_median=0.02409122,length_95%HPD={5.634723E-7,0.1277908},effectivebrlenTK02Brlens_mean=0.012398,effectivebrlenTK02Brlens_median=0.006345,effectivebrlenTK02Brlens_95%HPD={0.0,0.036922},rateTK02Brlens_mean=0.317437,rateTK02Brlens_median=0.295766,rateTK02Brlens_95%HPD={0.028255,0.632814}]:3.751672)[&prob=0.977169698,prob_stddev=0.00300163114,prob_range={0.973422518,0.979800224},prob(percent)="98",prob+-sd="98+-0",height_mean=1.72125486,height_median=1.6010432,height_95%HPD={0.6045685,3.086965},age_mean=190.168133,age_median=189.345804,age_95%HPD={182.964684,199.364161},length_mean=0.222064966,length_median=0.2020607,length_95%HPD={0.03041282,0.4548931},effectivebrlenTK02Brlens_mean=0.083724,effectivebrlenTK02Brlens_median=0.07815,effectivebrlenTK02Brlens_95%HPD={0.013607,0.164101},rateTK02Brlens_mean=0.40294,rateTK02Brlens_median=0.389531,rateTK02Brlens_95%HPD={0.173759,0.655688},!rotate=true]:30.03184,(Sphenotitan_leyesi[&prob=1.0,prob_stddev=0.0,prob_range={1.0,1.0},prob(percent)="100",prob+-sd="100+-0",height_mean=1.91614944,height_median=1.78276298,height_95%HPD={0.66677909,3.428295},age_mean=212.258605,age_median=211.156662,age_95%HPD={208.499991,219.731941},length_mean=0.0390652941,length_median=0.02893815,length_95%HPD={2.315721E-7,0.1096727},effectivebrlenTK02Brlens_mean=0.020231,effectivebrlenTK02Brlens_median=0.014143,effectivebrlenTK02Brlens_95%HPD={0.0,0.058581},rateTK02Brlens_mean=0.528793,rateTK02Brlens_median=0.516829,rateTK02Brlens_95%HPD={0.195878,0.881061}]:3.439639,((Priosphenodon_avelasi[&prob=1.0,prob_stddev=0.0,prob_range={1.0,1.0},prob(percent)="100",prob+-sd="100+-0",height_mean=0.863415792,height_median=0.8023603,height_95%HPD={0.30304735,1.5541974},age_mean=95.5978823,age_median=95.8144495,age_95%HPD={90.4840382,100.499992},length_mean=0.438462656,length_median=0.3687745,length_95%HPD={0.06688543,0.9863082},effectivebrlenTK02Brlens_mean=0.038559,effectivebrlenTK02Brlens_median=0.029864,effectivebrlenTK02Brlens_95%HPD={2.57E-4,0.10182},rateTK02Brlens_mean=0.119436,rateTK02Brlens_median=0.076949,rateTK02Brlens_95%HPD={3.72E-4,0.379659}]:39.47005,Toxolophosaurus_cloudi[&prob=1.0,prob_stddev=0.0,prob_range={1.0,1.0},prob(percent)="100",prob+-sd="100+-0",height_mean=1.06338755,height_median=0.98826439,height_95%HPD={0.36308845,1.9080025},age_mean=117.690558,age_median=117.797791,age_95%HPD={110.802821,124.999806},length_mean=0.231534114,length_median=0.1744981,length_95%HPD={1.63692E-6,0.6322613},effectivebrlenTK02Brlens_mean=0.022135,effectivebrlenTK02Brlens_median=0.013587,effectivebrlenTK02Brlens_95%HPD={0.0,0.071974},rateTK02Brlens_mean=0.137393,rateTK02Brlens_median=0.089364,rateTK02Brlens_95%HPD={1.04E-4,0.426081}]:17.48671)[&prob=0.822349196,prob_stddev=0.0029862644,prob_range={0.818802013,0.825779714},prob(percent)="82",prob+-sd="82+-0",height_mean=1.22432495,height_median=1.12773677,height_95%HPD={0.41379938,2.26988889},age_mean=137.30819,age_median=135.284498,age_95%HPD={113.535125,163.891398},length_mean=0.285697508,length_median=0.2452544,length_95%HPD={1.727991E-6,0.6590538},effectivebrlenTK02Brlens_mean=0.046562,effectivebrlenTK02Brlens_median=0.039168,effectivebrlenTK02Brlens_95%HPD={0.0,0.111917},rateTK02Brlens_mean=0.1901,rateTK02Brlens_median=0.159138,rateTK02Brlens_95%HPD={0.017422,0.441518}]:32.58224,Eilenodon_robustus[&prob=1.0,prob_stddev=0.0,prob_range={1.0,1.0},prob(percent)="100",prob+-sd="100+-0",height_mean=1.39919864,height_median=1.30134754,height_95%HPD={0.4848981,2.5080299},age_mean=154.896055,age_median=154.892913,age_95%HPD={153.106226,156.71589},length_mean=0.124358184,length_median=0.08426266,length_95%HPD={1.45438E-6,0.3793619},effectivebrlenTK02Brlens_mean=0.021138,effectivebrlenTK02Brlens_median=0.012423,effectivebrlenTK02Brlens_95%HPD={0.0,0.07078},rateTK02Brlens_mean=0.204656,rateTK02Brlens_median=0.167412,rateTK02Brlens_95%HPD={1.31E-4,0.511905}]:12.97383)[&prob=0.983372407,prob_stddev=0.00290814404,prob_range={0.980411329,0.986133487},prob(percent)="98",prob+-sd="98+-0",height_mean=1.54640963,height_median=1.42812342,height_95%HPD={0.52048427,2.8237835},age_mean=170.358392,age_median=167.866742,age_95%HPD={153.742228,193.727231},length_mean=0.367840602,length_median=0.3405795,length_95%HPD={0.07066626,0.7223755},effectivebrlenTK02Brlens_mean=0.114985,effectivebrlenTK02Brlens_median=0.109748,effectivebrlenTK02Brlens_95%HPD={0.025867,0.21251},rateTK02Brlens_mean=0.34107,rateTK02Brlens_median=0.322342,rateTK02Brlens_95%HPD={0.120174,0.596054},!rotate=true]:46.72956)[&prob=0.476828035,prob_stddev=0.00431253297,prob_range={0.472150309,0.482127976},prob(percent)="48",prob+-sd="48+-0",height_mean=1.89515012,height_median=1.76242008,height_95%HPD={0.6665288,3.40079363},age_mean=215.532866,age_median=214.596301,age_95%HPD={208.725979,224.515452},length_mean=0.0837628566,length_median=0.07006402,length_95%HPD={4.45126E-6,0.2052191},effectivebrlenTK02Brlens_mean=0.042267,effectivebrlenTK02Brlens_median=0.034488,effectivebrlenTK02Brlens_95%HPD={3.0E-6,0.106116},rateTK02Brlens_mean=0.516013,rateTK02Brlens_median=0.502117,rateTK02Brlens_95%HPD={0.255092,0.801197}]:4.781344)[&prob=0.879937445,prob_stddev=0.00492289379,prob_range={0.874934723,0.884379062},prob(percent)="88",prob+-sd="88+-0",height_mean=2.00917137,height_median=1.8738214,height_95%HPD={0.7384197,3.57320123},age_mean=220.490675,age_median=219.377645,age_95%HPD={209.187532,233.697163},length_mean=0.135190457,length_median=0.12093,length_95%HPD={0.0145528,0.2867796},effectivebrlenTK02Brlens_mean=0.079283,effectivebrlenTK02Brlens_median=0.070954,effectivebrlenTK02Brlens_95%HPD={0.008337,0.167924},rateTK02Brlens_mean=0.603891,rateTK02Brlens_median=0.593578,rateTK02Brlens_95%HPD={0.350274,0.871913}]:15.0929)[&prob=0.886690148,prob_stddev=0.00108220487,prob_range={0.885567938,0.888056799},prob(percent)="89",prob+-sd="89+-0",height_mean=2.10038489,height_median=1.96373901,height_95%HPD={0.783826304,3.69547291},age_mean=235.553792,age_median=234.470548,age_95%HPD={218.573715,254.524907},length_mean=0.122823989,length_median=0.1116917,length_95%HPD={0.01724394,0.2549939},effectivebrlenTK02Brlens_mean=0.082329,effectivebrlenTK02Brlens_median=0.076562,effectivebrlenTK02Brlens_95%HPD={0.013405,0.163089},rateTK02Brlens_mean=0.696713,rateTK02Brlens_median=0.688461,rateTK02Brlens_95%HPD={0.431098,0.978188}]:13.61241)[&prob=0.712358752,prob_stddev=0.00328255259,prob_range={0.708892123,0.716792036},prob(percent)="71",prob+-sd="71+-0",height_mean=2.20989486,height_median=2.06913438,height_95%HPD={0.82038917,3.85543799},age_mean=249.45454,age_median=248.082957,age_95%HPD={229.027542,273.080016},length_mean=0.235135121,length_median=0.2185083,length_95%HPD={0.02158394,0.4844259},effectivebrlenTK02Brlens_mean=0.191672,effectivebrlenTK02Brlens_median=0.180495,effectivebrlenTK02Brlens_95%HPD={0.017897,0.387962},rateTK02Brlens_mean=0.827174,rateTK02Brlens_median=0.828069,rateTK02Brlens_95%HPD={0.560865,1.088465}]:11.37195)[&prob=0.586835146,prob_stddev=0.00833589893,prob_range={0.576126932,0.59623782},prob(percent)="59",prob+-sd="59+-1",height_mean=2.27636365,height_median=2.1280652,height_95%HPD={0.90042011,3.96045104},age_mean=261.202042,age_median=259.454911,age_95%HPD={234.807158,291.104361},length_mean=0.207493355,length_median=0.1896221,length_95%HPD={0.02082829,0.4283614},effectivebrlenTK02Brlens_mean=0.175426,effectivebrlenTK02Brlens_median=0.16413,effectivebrlenTK02Brlens_95%HPD={0.019502,0.351164},rateTK02Brlens_mean=0.863596,rateTK02Brlens_median=0.870458,rateTK02Brlens_95%HPD={0.594772,1.115205}]:25.87504)[&prob=1.0,prob_stddev=0.0,prob_range={1.0,1.0},prob(percent)="100",prob+-sd="100+-0",height_mean=2.56018735,height_median=2.40410867,height_95%HPD={1.00741636,4.39661572},age_mean=287.579274,age_median=285.329947,age_95%HPD={259.802379,319.128387},length_mean=0.0365806423,length_median=0.02582945,length_95%HPD={6.9891E-7,0.1073076},effectivebrlenTK02Brlens_mean=0.034562,effectivebrlenTK02Brlens_median=0.02513,effectivebrlenTK02Brlens_95%HPD={1.0E-6,0.098713},rateTK02Brlens_mean=0.969343,rateTK02Brlens_median=0.977461,rateTK02Brlens_95%HPD={0.855307,1.063893}]:4.086561)[&prob=1.0,prob_stddev=0.0,prob_range={1.0,1.0},prob(percent)="100",prob+-sd="100+-0",height_mean=2.596768,height_median=2.43897952,height_95%HPD={1.04396197,4.47025668},age_mean=291.847691,age_median=289.416508,age_95%HPD={262.912994,325.81658},length_mean=0.0,length_median=0.0,length_95%HPD={0.0,0.0},effectivebrlenTK02Brlens_mean=1.0,effectivebrlenTK02Brlens_median=1.0,effectivebrlenTK02Brlens_95%HPD={1.0,1.0},rateTK02Brlens_mean=1.0,rateTK02Brlens_median=1.0,rateTK02Brlens_95%HPD={1.0,1.0}];
end;

begin figtree;
	set appearance.backgroundColorAttribute="Default";
	set appearance.backgroundColour=#ffffff;
	set appearance.branchColorAttribute="User selection";
	set appearance.branchColorGradient=false;
	set appearance.branchLineWidth=1.0;
	set appearance.branchMinLineWidth=0.0;
	set appearance.branchWidthAttribute="Fixed";
	set appearance.foregroundColour=#000000;
	set appearance.hilightingGradient=false;
	set appearance.selectionColour=#2d3680;
	set branchLabels.colorAttribute="User selection";
	set branchLabels.displayAttribute="Branch times";
	set branchLabels.fontName="Arial";
	set branchLabels.fontSize=9;
	set branchLabels.fontStyle=0;
	set branchLabels.isShown=false;
	set branchLabels.significantDigits=4;
	set layout.expansion=0;
	set layout.layoutType="RECTILINEAR";
	set layout.zoom=0;
	set legend.attribute=null;
	set legend.fontSize=10.0;
	set legend.isShown=false;
	set legend.significantDigits=4;
	set nodeBars.barWidth=4.0;
	set nodeBars.displayAttribute=null;
	set nodeBars.isShown=false;
	set nodeLabels.colorAttribute="User selection";
	set nodeLabels.displayAttribute="prob";
	set nodeLabels.fontName="Arial";
	set nodeLabels.fontSize=9;
	set nodeLabels.fontStyle=0;
	set nodeLabels.isShown=true;
	set nodeLabels.significantDigits=2;
	set nodeShape.colourAttribute=null;
	set nodeShape.isShown=false;
	set nodeShape.minSize=10.0;
	set nodeShape.scaleType=Width;
	set nodeShape.shapeType=Circle;
	set nodeShape.size=4.0;
	set nodeShape.sizeAttribute=null;
	set polarLayout.alignTipLabels=false;
	set polarLayout.angularRange=0;
	set polarLayout.rootAngle=0;
	set polarLayout.rootLength=100;
	set polarLayout.showRoot=true;
	set radialLayout.spread=0.0;
	set rectilinearLayout.alignTipLabels=false;
	set rectilinearLayout.curvature=0;
	set rectilinearLayout.rootLength=100;
	set scale.offsetAge=0.0;
	set scale.rootAge=1.0;
	set scale.scaleFactor=1.0;
	set scale.scaleRoot=false;
	set scaleAxis.automaticScale=true;
	set scaleAxis.fontSize=8.0;
	set scaleAxis.isShown=false;
	set scaleAxis.lineWidth=1.0;
	set scaleAxis.majorTicks=1.0;
	set scaleAxis.origin=0.0;
	set scaleAxis.reverseAxis=false;
	set scaleAxis.showGrid=true;
	set scaleBar.automaticScale=true;
	set scaleBar.fontSize=10.0;
	set scaleBar.isShown=true;
	set scaleBar.lineWidth=1.0;
	set scaleBar.scaleRange=0.0;
	set tipLabels.colorAttribute="User selection";
	set tipLabels.displayAttribute="Names";
	set tipLabels.fontName="Arial";
	set tipLabels.fontSize=14;
	set tipLabels.fontStyle=2;
	set tipLabels.isShown=true;
	set tipLabels.significantDigits=4;
	set trees.order=false;
	set trees.orderType="increasing";
	set trees.rooting=false;
	set trees.rootingType="User Selection";
	set trees.transform=false;
	set trees.transformType="cladogram";
end;
