# Supplementary material for: Sphenodontian phylogeny and the impact of model choice in Bayesian morphological clock estimates of divergence times and evolutionary rates
Source: BMC Biol. 2020 Dec 7;18:191. doi: 10.1186/s12915-020-00901-5 (PMC7720557; doi:10.1186/s12915-020-00901-5)
Supplement: Supplementary file 6 — Additional file 6. Input files including the dataset and all necessary coding (see Mr. Bayes blocks) to reproduce the analyses. [file 12915_2020_901_MOESM6_ESM.zip › InputFiles&OutputTrees/BayesCalibrated/Diversity(NoSA)/BayesCal_TK02_ln_p1_60G_DvNoSA/PRIOR/BayesCal_TK02_ln_p1_DvNoSA_AllCom.t.con.tre]

#NEXUS
[ID: 0989311760]
begin taxa;
	dimensions ntax=35;
	taxlabels
		Prolacerta_broomi
		Palaeagama_vielhaueri
		Sophineta_cracoviensis
		Megachirella_wachtleri
		Marmoretta_oxoniensis
		Huehuecuetzpalli_mixtecus
		Eichstaettisaurus_schroederi
		Ardeosaurus_brevipes
		Gephyrosaurus_bridensis
		Diphydontosaurus_avonis
		Planocephalosaurus_robinsonae
		Clevosaurus_hudsoni
		Clevosaurus_cambrica
		Clevosaurus_brasiliensis
		Clevosaurus_bairdi
		Clevosaurus_petilus
		Clevosaurus_sp_SAM
		Homeosaurus_maximiliani
		Homeosaurus_parvipes
		Sapheosaurus_thiollerei
		Oenosaurus_muehlheimensis
		Piocormus_laticeps
		Derasmosaurus_pietraroiae
		Palaeopleurosaurus_posidoniae
		Pleurosaurus_ginsburgi
		Pleurosaurus_goldfussi
		Kallimodon_pulchellus
		Leptosaurus_neptunius
		Sphenodon_punctatus
		Kawasphenodon
		Cynosphenodon_huizachalensis
		Sphenotitan_leyesi
		Priosphenodon_avelasi
		Eilenodon_robustus
		Toxolophosaurus_cloudi
		;
end;
begin trees;
	translate
		1	Prolacerta_broomi,
		2	Palaeagama_vielhaueri,
		3	Sophineta_cracoviensis,
		4	Megachirella_wachtleri,
		5	Marmoretta_oxoniensis,
		6	Huehuecuetzpalli_mixtecus,
		7	Eichstaettisaurus_schroederi,
		8	Ardeosaurus_brevipes,
		9	Gephyrosaurus_bridensis,
		10	Diphydontosaurus_avonis,
		11	Planocephalosaurus_robinsonae,
		12	Clevosaurus_hudsoni,
		13	Clevosaurus_cambrica,
		14	Clevosaurus_brasiliensis,
		15	Clevosaurus_bairdi,
		16	Clevosaurus_petilus,
		17	Clevosaurus_sp_SAM,
		18	Homeosaurus_maximiliani,
		19	Homeosaurus_parvipes,
		20	Sapheosaurus_thiollerei,
		21	Oenosaurus_muehlheimensis,
		22	Piocormus_laticeps,
		23	Derasmosaurus_pietraroiae,
		24	Palaeopleurosaurus_posidoniae,
		25	Pleurosaurus_ginsburgi,
		26	Pleurosaurus_goldfussi,
		27	Kallimodon_pulchellus,
		28	Leptosaurus_neptunius,
		29	Sphenodon_punctatus,
		30	Kawasphenodon,
		31	Cynosphenodon_huizachalensis,
		32	Sphenotitan_leyesi,
		33	Priosphenodon_avelasi,
		34	Eilenodon_robustus,
		35	Toxolophosaurus_cloudi
		;
   tree con_all_compat = [&R] (1[&prob=1.00000000e+00,prob_stddev=0.00000000e+00,prob_range={1.00000000e+00,1.00000000e+00},prob(percent)="100",prob+-sd="100+-0",height_mean=1.44668839e+00,height_median=9.41344786e-01,height_95%HPD={4.07149784e-02,4.35030762e+00},age_mean=2.49762284e+02,age_median=2.49861221e+02,age_95%HPD={2.47517879e+02,2.51899908e+02}]:7.916220e+00[&length_mean=5.24984501e-02,length_median=2.83745000e-02,length_95%HPD={7.01587900e-08,1.77457200e-01},effectivebrlenTK02Brlens_mean=0.052498,effectivebrlenTK02Brlens_median=0.028375,effectivebrlenTK02Brlens_95%HPD={0.000000,0.177477},rateTK02Brlens_mean=1.000001,rateTK02Brlens_median=1.000000,rateTK02Brlens_95%HPD={0.999483,1.000497}],(2[&prob=1.00000000e+00,prob_stddev=0.00000000e+00,prob_range={1.00000000e+00,1.00000000e+00},prob(percent)="100",prob+-sd="100+-0",height_mean=1.45231384e+00,height_median=9.44386250e-01,height_95%HPD={3.52216605e-02,4.36225439e+00},age_mean=2.50766785e+02,age_median=2.50103172e+02,age_95%HPD={2.47499955e+02,2.56087292e+02}]:4.425241e+00[&length_mean=1.46801547e-02,length_median=5.98729700e-03,length_95%HPD={0.00000000e+00,5.64297900e-02},effectivebrlenTK02Brlens_mean=0.014680,effectivebrlenTK02Brlens_median=0.005987,effectivebrlenTK02Brlens_95%HPD={0.000000,0.056418},rateTK02Brlens_mean=0.999994,rateTK02Brlens_median=0.999996,rateTK02Brlens_95%HPD={0.999147,1.000774}],(3[&prob=1.00000000e+00,prob_stddev=0.00000000e+00,prob_range={1.00000000e+00,1.00000000e+00},prob(percent)="100",prob+-sd="100+-0",height_mean=1.43642786e+00,height_median=9.34167240e-01,height_95%HPD={3.91320409e-02,4.31997913e+00},age_mean=2.47994873e+02,age_median=2.47992666e+02,age_95%HPD={2.47500998e+02,2.48448842e+02}]:2.847804e+00[&length_mean=2.01116073e-02,length_median=8.96904300e-03,length_95%HPD={0.00000000e+00,7.45350800e-02},effectivebrlenTK02Brlens_mean=0.020112,effectivebrlenTK02Brlens_median=0.008969,effectivebrlenTK02Brlens_95%HPD={0.000000,0.074520},rateTK02Brlens_mean=0.999994,rateTK02Brlens_median=0.999995,rateTK02Brlens_95%HPD={0.999052,1.000956}],(4[&prob=1.00000000e+00,prob_stddev=0.00000000e+00,prob_range={1.00000000e+00,1.00000000e+00},prob(percent)="100",prob+-sd="100+-0",height_mean=1.41328004e+00,height_median=9.19155127e-01,height_95%HPD={3.85818748e-02,4.25102387e+00},age_mean=2.43999549e+02,age_median=2.43998107e+02,age_95%HPD={2.43526694e+02,2.44476080e+02}]:2.672069e+00[&length_mean=2.99962640e-02,length_median=1.51205800e-02,length_95%HPD={0.00000000e+00,1.07215100e-01},effectivebrlenTK02Brlens_mean=0.029996,effectivebrlenTK02Brlens_median=0.015119,effectivebrlenTK02Brlens_95%HPD={0.000000,0.107228},rateTK02Brlens_mean=0.999990,rateTK02Brlens_median=0.999993,rateTK02Brlens_95%HPD={0.998879,1.001089}],(((((((((5[&prob=1.00000000e+00,prob_stddev=0.00000000e+00,prob_range={1.00000000e+00,1.00000000e+00},prob(percent)="100",prob+-sd="100+-0",height_mean=9.16174704e-01,height_median=5.95941823e-01,height_95%HPD={2.41225312e-02,2.75384207e+00},age_mean=1.58210766e+02,age_median=1.57516061e+02,age_95%HPD={1.52100048e+02,1.65796672e+02}]:1.564816e+01[&length_mean=3.36878600e-02,length_median=1.19215700e-02,length_95%HPD={0.00000000e+00,1.34713300e-01},effectivebrlenTK02Brlens_mean=0.033686,effectivebrlenTK02Brlens_median=0.011919,effectivebrlenTK02Brlens_95%HPD={0.000000,0.134771},rateTK02Brlens_mean=0.999920,rateTK02Brlens_median=0.999945,rateTK02Brlens_95%HPD={0.996596,1.003345}],((((((((6[&prob=1.00000000e+00,prob_stddev=0.00000000e+00,prob_range={1.00000000e+00,1.00000000e+00},prob(percent)="100",prob+-sd="100+-0",height_mean=5.93681431e-01,height_median=3.86132632e-01,height_95%HPD={1.41935518e-02,1.78222440e+00},age_mean=1.02496621e+02,age_median=1.02494929e+02,age_95%HPD={1.00129900e+02,1.04871244e+02}]:4.687184e+00[&length_mean=4.59009813e-02,length_median=1.79655900e-02,length_95%HPD={0.00000000e+00,1.74491200e-01},effectivebrlenTK02Brlens_mean=0.045896,effectivebrlenTK02Brlens_median=0.017967,effectivebrlenTK02Brlens_95%HPD={0.000000,0.174573},rateTK02Brlens_mean=0.999916,rateTK02Brlens_median=0.999938,rateTK02Brlens_95%HPD={0.995740,1.004088}],((29[&prob=1.00000000e+00,prob_stddev=0.00000000e+00,prob_range={1.00000000e+00,1.00000000e+00},prob(percent)="100",prob+-sd="100+-0",height_mean=0.00000000e+00,height_median=0.00000000e+00,height_95%HPD={0.00000000e+00,0.00000000e+00},age_mean=0.00000000e+00,age_median=0.00000000e+00,age_95%HPD={0.00000000e+00,0.00000000e+00}]:8.463344e+01[&length_mean=5.19427976e-01,length_median=3.35841300e-01,length_95%HPD={1.32576200e-02,1.56985700e+00},effectivebrlenTK02Brlens_mean=0.519364,effectivebrlenTK02Brlens_median=0.335711,effectivebrlenTK02Brlens_95%HPD={0.013802,1.569578},rateTK02Brlens_mean=0.999910,rateTK02Brlens_median=0.999930,rateTK02Brlens_95%HPD={0.995165,1.004584}],30[&prob=1.00000000e+00,prob_stddev=0.00000000e+00,prob_range={1.00000000e+00,1.00000000e+00},prob(percent)="100",prob+-sd="100+-0",height_mean=4.55807114e-01,height_median=2.96581990e-01,height_95%HPD={1.30046619e-02,1.37364101e+00},age_mean=7.86693958e+01,age_median=7.94570250e+01,age_95%HPD={7.15790696e+01,8.35998723e+01}]:5.176416e+00[&length_mean=6.31676983e-02,length_median=2.63961200e-02,length_95%HPD={0.00000000e+00,2.40196300e-01},effectivebrlenTK02Brlens_mean=0.063161,effectivebrlenTK02Brlens_median=0.026398,effectivebrlenTK02Brlens_95%HPD={0.000000,0.240343},rateTK02Brlens_mean=0.999911,rateTK02Brlens_median=0.999929,rateTK02Brlens_95%HPD={0.995395,1.004266}])[&prob=7.91993511e-01,prob_stddev=6.12812259e-04,prob_range={7.91560188e-01,7.92426835e-01},prob(percent)="79",prob+-sd="79+-0",height_mean=4.96430973e-01,height_median=3.22358600e-01,height_95%HPD={1.30311900e-02,1.49405300e+00},age_mean=8.55299682e+01,age_median=8.46334408e+01,age_95%HPD={7.23374417e+01,9.96013717e+01}]:1.510089e+01[&length_mean=1.13241982e-01,length_median=6.44216200e-02,length_95%HPD={3.07511900e-06,3.74868400e-01},effectivebrlenTK02Brlens_mean=0.113228,effectivebrlenTK02Brlens_median=0.064402,effectivebrlenTK02Brlens_95%HPD={0.000003,0.374780},rateTK02Brlens_mean=0.999902,rateTK02Brlens_median=0.999925,rateTK02Brlens_95%HPD={0.995573,1.004310}],33[&prob=1.00000000e+00,prob_stddev=0.00000000e+00,prob_range={1.00000000e+00,1.00000000e+00},prob(percent)="100",prob+-sd="100+-0",height_mean=5.52028760e-01,height_median=3.58987100e-01,height_95%HPD={1.42977560e-02,1.65716210e+00},age_mean=9.53091444e+01,age_median=9.53890171e+01,age_95%HPD={9.03505867e+01,1.00499784e+02}]:4.345311e+00[&length_mean=5.21922727e-02,length_median=2.23824800e-02,length_95%HPD={0.00000000e+00,1.94154700e-01},effectivebrlenTK02Brlens_mean=0.052188,effectivebrlenTK02Brlens_median=0.022382,effectivebrlenTK02Brlens_95%HPD={0.000000,0.194053},rateTK02Brlens_mean=0.999914,rateTK02Brlens_median=0.999928,rateTK02Brlens_95%HPD={0.995612,1.004083}])[&prob=5.09488678e-01,prob_stddev=1.99556813e-03,prob_range={5.08077598e-01,5.10899758e-01},prob(percent)="51",prob+-sd="51+-0",height_mean=5.88667565e-01,height_median=3.79510500e-01,height_95%HPD={1.34040870e-02,1.76763840e+00},age_mean=1.00259900e+02,age_median=9.97343285e+01,age_95%HPD={9.04472260e+01,1.10304004e+02}]:7.447785e+00[&length_mean=6.87974421e-02,length_median=3.43476100e-02,length_95%HPD={5.23463500e-08,2.44440000e-01},effectivebrlenTK02Brlens_mean=0.068792,effectivebrlenTK02Brlens_median=0.034342,effectivebrlenTK02Brlens_95%HPD={0.000000,0.244391},rateTK02Brlens_mean=0.999907,rateTK02Brlens_median=0.999927,rateTK02Brlens_95%HPD={0.995502,1.003962}])[&prob=3.59892002e-01,prob_stddev=4.72965359e-03,prob_range={3.56547632e-01,3.63236373e-01},prob(percent)="36",prob+-sd="36+-0",height_mean=6.37547855e-01,height_median=4.11983700e-01,height_95%HPD={1.45415236e-02,1.91044344e+00},age_mean=1.08394997e+02,age_median=1.07182113e+02,age_95%HPD={1.00464581e+02,1.18780283e+02}]:6.468805e+00[&length_mean=6.22795011e-02,length_median=2.82120100e-02,length_95%HPD={9.03767300e-07,2.28370400e-01},effectivebrlenTK02Brlens_mean=0.062270,effectivebrlenTK02Brlens_median=0.028206,effectivebrlenTK02Brlens_95%HPD={0.000001,0.228263},rateTK02Brlens_mean=0.999912,rateTK02Brlens_median=0.999930,rateTK02Brlens_95%HPD={0.995916,1.004020}],23[&prob=1.00000000e+00,prob_stddev=0.00000000e+00,prob_range={1.00000000e+00,1.00000000e+00},prob(percent)="100",prob+-sd="100+-0",height_mean=6.16901431e-01,height_median=4.01223862e-01,height_95%HPD={1.75258680e-02,1.85216731e+00},age_mean=1.06513407e+02,age_median=1.06376451e+02,age_95%HPD={1.00503074e+02,1.12321383e+02}]:7.274467e+00[&length_mean=4.41900515e-02,length_median=1.63177500e-02,length_95%HPD={0.00000000e+00,1.72437800e-01},effectivebrlenTK02Brlens_mean=0.044186,effectivebrlenTK02Brlens_median=0.016320,effectivebrlenTK02Brlens_95%HPD={0.000000,0.172326},rateTK02Brlens_mean=0.999915,rateTK02Brlens_median=0.999937,rateTK02Brlens_95%HPD={0.995681,1.003933}])[&prob=5.48110042e-01,prob_stddev=2.78122487e-03,prob_range={5.46143419e-01,5.50076665e-01},prob(percent)="55",prob+-sd="55+-0",height_mean=6.76269160e-01,height_median=4.35956070e-01,height_95%HPD={1.54416506e-02,2.02469729e+00},age_mean=1.14743915e+02,age_median=1.13650918e+02,age_95%HPD={1.03534914e+02,1.27772598e+02}]:1.144145e+01[&length_mean=8.69673515e-02,length_median=4.18654200e-02,length_95%HPD={1.75915100e-06,3.12807900e-01},effectivebrlenTK02Brlens_mean=0.086962,effectivebrlenTK02Brlens_median=0.041849,effectivebrlenTK02Brlens_95%HPD={0.000002,0.312686},rateTK02Brlens_mean=0.999910,rateTK02Brlens_median=0.999937,rateTK02Brlens_95%HPD={0.995896,1.003944}],35[&prob=1.00000000e+00,prob_stddev=0.00000000e+00,prob_range={1.00000000e+00,1.00000000e+00},prob(percent)="100",prob+-sd="100+-0",height_mean=6.78620526e-01,height_median=4.40903521e-01,height_95%HPD={1.59960626e-02,2.04353708e+00},age_mean=1.17173706e+02,age_median=1.16991924e+02,age_95%HPD={1.10003832e+02,1.24207028e+02}]:8.100439e+00[&length_mean=5.07394948e-02,length_median=1.69997400e-02,length_95%HPD={0.00000000e+00,2.07478700e-01},effectivebrlenTK02Brlens_mean=0.050736,effectivebrlenTK02Brlens_median=0.017003,effectivebrlenTK02Brlens_95%HPD={0.000000,0.207442},rateTK02Brlens_mean=0.999915,rateTK02Brlens_median=0.999934,rateTK02Brlens_95%HPD={0.995857,1.003760}])[&prob=8.20092887e-01,prob_stddev=2.85979054e-03,prob_range={8.18070710e-01,8.22115064e-01},prob(percent)="82",prob+-sd="82+-0",height_mean=7.39792229e-01,height_median=4.78933205e-01,height_95%HPD={1.63458641e-02,2.22120400e+00},age_mean=1.26484642e+02,age_median=1.25092363e+02,age_95%HPD={1.11754420e+02,1.43674544e+02}]:2.809523e+01[&length_mean=1.78333751e-01,length_median=1.09995800e-01,length_95%HPD={2.66561100e-06,5.54960800e-01},effectivebrlenTK02Brlens_mean=0.178312,effectivebrlenTK02Brlens_median=0.109964,effectivebrlenTK02Brlens_95%HPD={0.000003,0.554805},rateTK02Brlens_mean=0.999911,rateTK02Brlens_median=0.999934,rateTK02Brlens_95%HPD={0.996244,1.003531}],28[&prob=1.00000000e+00,prob_stddev=0.00000000e+00,prob_range={1.00000000e+00,1.00000000e+00},prob(percent)="100",prob+-sd="100+-0",height_mean=8.75025728e-01,height_median=5.69199253e-01,height_95%HPD={2.08702416e-02,2.63014933e+00},age_mean=1.51072932e+02,age_median=1.51087427e+02,age_95%HPD={1.50105249e+02,1.52093956e+02}]:2.100170e+00[&length_mean=3.64966155e-02,length_median=1.60717100e-02,length_95%HPD={0.00000000e+00,1.33587500e-01},effectivebrlenTK02Brlens_mean=0.036492,effectivebrlenTK02Brlens_median=0.016069,effectivebrlenTK02Brlens_95%HPD={0.000000,0.133539},rateTK02Brlens_mean=0.999901,rateTK02Brlens_median=0.999925,rateTK02Brlens_95%HPD={0.996445,1.003421}])[&prob=6.11319748e-02,prob_stddev=2.16841261e-03,prob_range={5.95986756e-02,6.26652741e-02},prob(percent)="6",prob+-sd="6+-0",height_mean=9.05461353e-01,height_median=6.02725640e-01,height_95%HPD={1.68525276e-02,2.69045597e+00},age_mean=1.54101622e+02,age_median=1.53187598e+02,age_95%HPD={1.50137153e+02,1.60507424e+02}]:3.600821e+00[&length_mean=3.24286669e-02,length_median=1.37192900e-02,length_95%HPD={3.33802600e-06,1.23732400e-01},effectivebrlenTK02Brlens_mean=0.032426,effectivebrlenTK02Brlens_median=0.013724,effectivebrlenTK02Brlens_95%HPD={0.000003,0.123230},rateTK02Brlens_mean=0.999888,rateTK02Brlens_median=0.999924,rateTK02Brlens_95%HPD={0.996067,1.003154}],(21[&prob=1.00000000e+00,prob_stddev=0.00000000e+00,prob_range={1.00000000e+00,1.00000000e+00},prob(percent)="100",prob+-sd="100+-0",height_mean=8.75027181e-01,height_median=5.69065331e-01,height_95%HPD={2.37525554e-02,2.63064301e+00},age_mean=1.51069366e+02,age_median=1.51079040e+02,age_95%HPD={1.50113313e+02,1.52099997e+02}]:2.381568e+00[&length_mean=3.60774375e-02,length_median=1.60527500e-02,length_95%HPD={0.00000000e+00,1.31322000e-01},effectivebrlenTK02Brlens_mean=0.036074,effectivebrlenTK02Brlens_median=0.016049,effectivebrlenTK02Brlens_95%HPD={0.000000,0.131244},rateTK02Brlens_mean=0.999917,rateTK02Brlens_median=0.999937,rateTK02Brlens_95%HPD={0.996261,1.003201}],25[&prob=1.00000000e+00,prob_stddev=0.00000000e+00,prob_range={1.00000000e+00,1.00000000e+00},prob(percent)="100",prob+-sd="100+-0",height_mean=8.75031627e-01,height_median=5.69205688e-01,height_95%HPD={2.10151043e-02,2.62787100e+00},age_mean=1.51071382e+02,age_median=1.51080756e+02,age_95%HPD={1.50114442e+02,1.52099946e+02}]:2.379853e+00[&length_mean=3.61693441e-02,length_median=1.59603800e-02,length_95%HPD={0.00000000e+00,1.31808500e-01},effectivebrlenTK02Brlens_mean=0.036167,effectivebrlenTK02Brlens_median=0.015959,effectivebrlenTK02Brlens_95%HPD={0.000000,0.131812},rateTK02Brlens_mean=0.999910,rateTK02Brlens_median=0.999934,rateTK02Brlens_95%HPD={0.996370,1.003376}])[&prob=6.86095865e-02,prob_stddev=1.42989527e-03,prob_range={6.75984978e-02,6.96206751e-02},prob(percent)="7",prob+-sd="7+-0",height_mean=8.80609530e-01,height_median=5.68705533e-01,height_95%HPD={2.21367106e-02,2.67657528e+00},age_mean=1.54465118e+02,age_median=1.53460609e+02,age_95%HPD={1.50459474e+02,1.61219418e+02}]:3.327810e+00[&length_mean=3.35397240e-02,length_median=1.30518600e-02,length_95%HPD={6.49599600e-06,1.24099100e-01},effectivebrlenTK02Brlens_mean=0.033535,effectivebrlenTK02Brlens_median=0.013039,effectivebrlenTK02Brlens_95%HPD={0.000007,0.124148},rateTK02Brlens_mean=0.999912,rateTK02Brlens_median=0.999940,rateTK02Brlens_95%HPD={0.996192,1.003081}])[&prob=2.75549432e-03,prob_stddev=1.25705079e-04,prob_range={2.66660741e-03,2.84438124e-03},prob(percent)="0",prob+-sd="0+-0",height_mean=8.71867935e-01,height_median=5.92622175e-01,height_95%HPD={4.26404949e-02,2.52412935e+00},age_mean=1.57994884e+02,age_median=1.56788419e+02,age_95%HPD={1.51757608e+02,1.68217010e+02}]:3.480206e+00[&length_mean=3.39989371e-02,length_median=1.19779800e-02,length_95%HPD={2.19512400e-04,1.35024600e-01},effectivebrlenTK02Brlens_mean=0.033984,effectivebrlenTK02Brlens_median=0.011975,effectivebrlenTK02Brlens_95%HPD={0.000220,0.134892},rateTK02Brlens_mean=0.999648,rateTK02Brlens_median=0.999763,rateTK02Brlens_95%HPD={0.996112,1.001607}],((7[&prob=1.00000000e+00,prob_stddev=0.00000000e+00,prob_range={1.00000000e+00,1.00000000e+00},prob(percent)="100",prob+-sd="100+-0",height_mean=8.83365933e-01,height_median=5.74595338e-01,height_95%HPD={2.41927670e-02,2.65393849e+00},age_mean=1.52502108e+02,age_median=1.52504705e+02,age_95%HPD={1.50119296e+02,1.54847411e+02}]:3.388648e+00[&length_mean=3.26936131e-02,length_median=1.35358500e-02,length_95%HPD={0.00000000e+00,1.21384100e-01},effectivebrlenTK02Brlens_mean=0.032691,effectivebrlenTK02Brlens_median=0.013537,effectivebrlenTK02Brlens_95%HPD={0.000000,0.121402},rateTK02Brlens_mean=0.999916,rateTK02Brlens_median=0.999939,rateTK02Brlens_95%HPD={0.996325,1.003287}],20[&prob=1.00000000e+00,prob_stddev=0.00000000e+00,prob_range={1.00000000e+00,1.00000000e+00},prob(percent)="100",prob+-sd="100+-0",height_mean=8.89212975e-01,height_median=5.78209030e-01,height_95%HPD={2.42545385e-02,2.67257433e+00},age_mean=1.53524946e+02,age_median=1.53514950e+02,age_95%HPD={1.52100292e+02,1.54843525e+02}]:2.378403e+00[&length_mean=3.08478519e-02,length_median=1.18664700e-02,length_95%HPD={0.00000000e+00,1.19686600e-01},effectivebrlenTK02Brlens_mean=0.030845,effectivebrlenTK02Brlens_median=0.011864,effectivebrlenTK02Brlens_95%HPD={0.000000,0.119671},rateTK02Brlens_mean=0.999910,rateTK02Brlens_median=0.999934,rateTK02Brlens_95%HPD={0.996356,1.003278}])[&prob=4.95877869e-02,prob_stddev=4.55680911e-04,prob_range={4.92655719e-02,4.99100020e-02},prob(percent)="5",prob+-sd="5+-0",height_mean=8.88477821e-01,height_median=5.78674500e-01,height_95%HPD={2.57139025e-02,2.73448200e+00},age_mean=1.56919539e+02,age_median=1.55893353e+02,age_95%HPD={1.52304929e+02,1.63706620e+02}]:2.850480e+00[&length_mean=3.45414869e-02,length_median=1.25876500e-02,length_95%HPD={5.87749500e-06,1.33111800e-01},effectivebrlenTK02Brlens_mean=0.034542,effectivebrlenTK02Brlens_median=0.012616,effectivebrlenTK02Brlens_95%HPD={0.000006,0.132948},rateTK02Brlens_mean=0.999933,rateTK02Brlens_median=0.999942,rateTK02Brlens_95%HPD={0.996343,1.003342}],34[&prob=1.00000000e+00,prob_stddev=0.00000000e+00,prob_range={1.00000000e+00,1.00000000e+00},prob(percent)="100",prob+-sd="100+-0",height_mean=8.96712952e-01,height_median=5.83005493e-01,height_95%HPD={2.20712982e-02,2.69517342e+00},age_mean=1.54812570e+02,age_median=1.54768463e+02,age_95%HPD={1.53000063e+02,1.56584865e+02}]:3.975369e+00[&length_mean=3.06546848e-02,length_median=1.12638600e-02,length_95%HPD={0.00000000e+00,1.20655200e-01},effectivebrlenTK02Brlens_mean=0.030653,effectivebrlenTK02Brlens_median=0.011264,effectivebrlenTK02Brlens_95%HPD={0.000000,0.120760},rateTK02Brlens_mean=0.999919,rateTK02Brlens_median=0.999944,rateTK02Brlens_95%HPD={0.996473,1.003269}])[&prob=6.58874247e-03,prob_stddev=1.41418214e-04,prob_range={6.48874469e-03,6.68874025e-03},prob(percent)="1",prob+-sd="1+-0",height_mean=8.69204696e-01,height_median=5.63456797e-01,height_95%HPD={3.23757114e-02,2.62837395e+00},age_mean=1.60248936e+02,age_median=1.58743833e+02,age_95%HPD={1.53958317e+02,1.69173943e+02}]:1.524792e+00[&length_mean=3.25871402e-02,length_median=1.09208500e-02,length_95%HPD={4.12536900e-06,1.47881600e-01},effectivebrlenTK02Brlens_mean=0.032587,effectivebrlenTK02Brlens_median=0.010901,effectivebrlenTK02Brlens_95%HPD={0.000004,0.147432},rateTK02Brlens_mean=0.999933,rateTK02Brlens_median=0.999982,rateTK02Brlens_95%HPD={0.996453,1.002487}])[&prob=1.77773827e-04,prob_stddev=3.14262697e-05,prob_range={1.55552099e-04,1.99995556e-04},prob(percent)="0",prob+-sd="0+-0",height_mean=9.43613993e-01,height_median=1.04979619e+00,height_95%HPD={2.13632981e-01,1.68590733e+00},age_mean=1.61412241e+02,age_median=1.60268625e+02,age_95%HPD={1.55325991e+02,1.66899316e+02}]:6.298836e+00[&length_mean=2.30634661e-02,length_median=1.12573700e-02,length_95%HPD={1.17372200e-03,3.28305900e-02},effectivebrlenTK02Brlens_mean=0.023037,effectivebrlenTK02Brlens_median=0.011270,effectivebrlenTK02Brlens_95%HPD={0.001174,0.032760},rateTK02Brlens_mean=1.000072,rateTK02Brlens_median=1.000450,rateTK02Brlens_95%HPD={0.997804,1.001597}],((8[&prob=1.00000000e+00,prob_stddev=0.00000000e+00,prob_range={1.00000000e+00,1.00000000e+00},prob(percent)="100",prob+-sd="100+-0",height_mean=8.83294977e-01,height_median=5.74776088e-01,height_95%HPD={2.11516537e-02,2.65217272e+00},age_mean=1.52501757e+02,age_median=1.52497451e+02,age_95%HPD={1.50271782e+02,1.54999594e+02}]:2.904028e+00[&length_mean=3.26644516e-02,length_median=1.34553100e-02,length_95%HPD={0.00000000e+00,1.23335600e-01},effectivebrlenTK02Brlens_mean=0.032660,effectivebrlenTK02Brlens_median=0.013454,effectivebrlenTK02Brlens_95%HPD={0.000000,0.123323},rateTK02Brlens_mean=0.999914,rateTK02Brlens_median=0.999937,rateTK02Brlens_95%HPD={0.996375,1.003288}],18[&prob=1.00000000e+00,prob_stddev=0.00000000e+00,prob_range={1.00000000e+00,1.00000000e+00},prob(percent)="100",prob+-sd="100+-0",height_mean=8.83284029e-01,height_median=5.74381425e-01,height_95%HPD={2.16300176e-02,2.64932504e+00},age_mean=1.52504480e+02,age_median=1.52502971e+02,age_95%HPD={1.50269252e+02,1.54995716e+02}]:2.898508e+00[&length_mean=3.25571035e-02,length_median=1.33814100e-02,length_95%HPD={0.00000000e+00,1.22132800e-01},effectivebrlenTK02Brlens_mean=0.032553,effectivebrlenTK02Brlens_median=0.013376,effectivebrlenTK02Brlens_95%HPD={0.000000,0.122092},rateTK02Brlens_mean=0.999913,rateTK02Brlens_median=0.999938,rateTK02Brlens_95%HPD={0.996399,1.003349}])[&prob=5.19432901e-02,prob_stddev=1.11563257e-03,prob_range={5.11544188e-02,5.27321615e-02},prob(percent)="5",prob+-sd="5+-0",height_mean=9.09267436e-01,height_median=6.05459834e-01,height_95%HPD={1.74686067e-02,2.69126270e+00},age_mean=1.56255552e+02,age_median=1.55401479e+02,age_95%HPD={1.50777563e+02,1.63352303e+02}]:3.883551e+00[&length_mean=3.46723938e-02,length_median=1.28969900e-02,length_95%HPD={1.24900300e-06,1.31021600e-01},effectivebrlenTK02Brlens_mean=0.034671,effectivebrlenTK02Brlens_median=0.012883,effectivebrlenTK02Brlens_95%HPD={0.000001,0.131260},rateTK02Brlens_mean=0.999913,rateTK02Brlens_median=0.999945,rateTK02Brlens_95%HPD={0.996521,1.003160}],(26[&prob=1.00000000e+00,prob_stddev=0.00000000e+00,prob_range={1.00000000e+00,1.00000000e+00},prob(percent)="100",prob+-sd="100+-0",height_mean=8.83271534e-01,height_median=5.74876652e-01,height_95%HPD={2.15353101e-02,2.65078008e+00},age_mean=1.52495944e+02,age_median=1.52488030e+02,age_95%HPD={1.50150147e+02,1.54885962e+02}]:2.898588e+00[&length_mean=3.25690703e-02,length_median=1.34091200e-02,length_95%HPD={0.00000000e+00,1.23354800e-01},effectivebrlenTK02Brlens_mean=0.032567,effectivebrlenTK02Brlens_median=0.013405,effectivebrlenTK02Brlens_95%HPD={0.000000,0.123404},rateTK02Brlens_mean=0.999918,rateTK02Brlens_median=0.999933,rateTK02Brlens_95%HPD={0.996337,1.003264}],27[&prob=1.00000000e+00,prob_stddev=0.00000000e+00,prob_range={1.00000000e+00,1.00000000e+00},prob(percent)="100",prob+-sd="100+-0",height_mean=8.83317843e-01,height_median=5.74516061e-01,height_95%HPD={2.10687636e-02,2.65547679e+00},age_mean=1.52503125e+02,age_median=1.52497066e+02,age_95%HPD={1.50086544e+02,1.54811095e+02}]:2.889552e+00[&length_mean=3.26497383e-02,length_median=1.35227700e-02,length_95%HPD={0.00000000e+00,1.21432600e-01},effectivebrlenTK02Brlens_mean=0.032647,effectivebrlenTK02Brlens_median=0.013520,effectivebrlenTK02Brlens_95%HPD={0.000000,0.121423},rateTK02Brlens_mean=0.999920,rateTK02Brlens_median=0.999938,rateTK02Brlens_95%HPD={0.996452,1.003327}])[&prob=5.25432768e-02,prob_stddev=3.92828371e-04,prob_range={5.22655052e-02,5.28210484e-02},prob(percent)="5",prob+-sd="5+-0",height_mean=8.91162271e-01,height_median=5.95701713e-01,height_95%HPD={2.17135856e-02,2.70475349e+00},age_mean=1.56303524e+02,age_median=1.55386618e+02,age_95%HPD={1.51112836e+02,1.64272272e+02}]:3.898411e+00[&length_mean=3.38831919e-02,length_median=1.30306000e-02,length_95%HPD={7.05751800e-06,1.26465900e-01},effectivebrlenTK02Brlens_mean=0.033877,effectivebrlenTK02Brlens_median=0.013044,effectivebrlenTK02Brlens_95%HPD={0.000007,0.126328},rateTK02Brlens_mean=0.999898,rateTK02Brlens_median=0.999932,rateTK02Brlens_95%HPD={0.996501,1.003191}])[&prob=1.36663630e-03,prob_stddev=1.57131348e-05,prob_range={1.35552543e-03,1.37774716e-03},prob(percent)="0",prob+-sd="0+-0",height_mean=9.85456315e-01,height_median=6.28600084e-01,height_95%HPD={3.05985004e-02,2.71820013e+00},age_mean=1.61079579e+02,age_median=1.59285030e+02,age_95%HPD={1.53296749e+02,1.73508001e+02}]:7.282431e+00[&length_mean=4.75588449e-02,length_median=1.43381200e-02,length_95%HPD={1.15016800e-04,1.43651000e-01},effectivebrlenTK02Brlens_mean=0.047586,effectivebrlenTK02Brlens_median=0.014323,effectivebrlenTK02Brlens_95%HPD={0.000115,0.143854},rateTK02Brlens_mean=0.999865,rateTK02Brlens_median=0.999913,rateTK02Brlens_95%HPD={0.994107,1.001988}])[&prob=8.77758272e-04,prob_stddev=7.85656742e-05,prob_range={8.22203951e-04,9.33312593e-04},prob(percent)="0",prob+-sd="0+-0",height_mean=1.07199017e+00,height_median=5.97617280e-01,height_95%HPD={4.60789195e-02,3.34285758e+00},age_mean=1.68636762e+02,age_median=1.66567461e+02,age_95%HPD={1.59165413e+02,1.84340279e+02}]:1.553343e+00[&length_mean=5.57203128e-02,length_median=1.66509200e-02,length_95%HPD={5.26313400e-05,2.19615100e-01},effectivebrlenTK02Brlens_mean=0.055732,effectivebrlenTK02Brlens_median=0.016662,effectivebrlenTK02Brlens_95%HPD={0.000053,0.219793},rateTK02Brlens_mean=0.999711,rateTK02Brlens_median=0.999942,rateTK02Brlens_95%HPD={0.994796,1.003604}],(19[&prob=1.00000000e+00,prob_stddev=0.00000000e+00,prob_range={1.00000000e+00,1.00000000e+00},prob(percent)="100",prob+-sd="100+-0",height_mean=8.83252011e-01,height_median=5.74760497e-01,height_95%HPD={2.29605346e-02,2.65868638e+00},age_mean=1.52498359e+02,age_median=1.52497611e+02,age_95%HPD={1.50174505e+02,1.54899814e+02}]:2.885994e+00[&length_mean=3.29631026e-02,length_median=1.34785500e-02,length_95%HPD={0.00000000e+00,1.25129700e-01},effectivebrlenTK02Brlens_mean=0.032960,effectivebrlenTK02Brlens_median=0.013478,effectivebrlenTK02Brlens_95%HPD={0.000000,0.125173},rateTK02Brlens_mean=0.999911,rateTK02Brlens_median=0.999935,rateTK02Brlens_95%HPD={0.996376,1.003286}],22[&prob=1.00000000e+00,prob_stddev=0.00000000e+00,prob_range={1.00000000e+00,1.00000000e+00},prob(percent)="100",prob+-sd="100+-0",height_mean=8.83257440e-01,height_median=5.74794608e-01,height_95%HPD={2.18267495e-02,2.65369529e+00},age_mean=1.52494488e+02,age_median=1.52495516e+02,age_95%HPD={1.50196717e+02,1.54926162e+02}]:2.888089e+00[&length_mean=3.26427209e-02,length_median=1.35934400e-02,length_95%HPD={0.00000000e+00,1.22241000e-01},effectivebrlenTK02Brlens_mean=0.032641,effectivebrlenTK02Brlens_median=0.013592,effectivebrlenTK02Brlens_95%HPD={0.000000,0.122290},rateTK02Brlens_mean=0.999917,rateTK02Brlens_median=0.999943,rateTK02Brlens_95%HPD={0.996370,1.003268}])[&prob=5.21210640e-02,prob_stddev=4.87107180e-04,prob_range={5.17766272e-02,5.24655008e-02},prob(percent)="5",prob+-sd="5+-0",height_mean=9.10807603e-01,height_median=5.92273324e-01,height_95%HPD={2.75249894e-02,2.69145548e+00},age_mean=1.56233151e+02,age_median=1.55383605e+02,age_95%HPD={1.50814492e+02,1.63104312e+02}]:1.273720e+01[&length_mean=3.60524300e-02,length_median=1.30987700e-02,length_95%HPD={2.75475700e-06,1.44211900e-01},effectivebrlenTK02Brlens_mean=0.036052,effectivebrlenTK02Brlens_median=0.013093,effectivebrlenTK02Brlens_95%HPD={0.000003,0.143873},rateTK02Brlens_mean=0.999915,rateTK02Brlens_median=0.999950,rateTK02Brlens_95%HPD={0.996569,1.003109}])[&prob=4.46434524e-02,prob_stddev=1.75987110e-03,prob_range={4.33990356e-02,4.58878692e-02},prob(percent)="4",prob+-sd="4+-0",height_mean=1.01270272e+00,height_median=6.52194934e-01,height_95%HPD={1.36149940e-02,2.96046201e+00},age_mean=1.69586147e+02,age_median=1.68120803e+02,age_95%HPD={1.58422504e+02,1.83105152e+02}]:5.043416e+00[&length_mean=5.52029191e-02,length_median=2.34352300e-02,length_95%HPD={2.87216400e-06,2.02334200e-01},effectivebrlenTK02Brlens_mean=0.055193,effectivebrlenTK02Brlens_median=0.023436,effectivebrlenTK02Brlens_95%HPD={0.000003,0.202275},rateTK02Brlens_mean=0.999880,rateTK02Brlens_median=0.999903,rateTK02Brlens_95%HPD={0.996419,1.002699}])[&prob=4.66489634e-01,prob_stddev=5.79814676e-03,prob_range={4.62389725e-01,4.70589542e-01},prob(percent)="47",prob+-sd="47+-1",height_mean=1.03719652e+00,height_median=6.70007330e-01,height_95%HPD={2.56245293e-02,3.14882909e+00},age_mean=1.74096743e+02,age_median=1.73164219e+02,age_95%HPD={1.61194127e+02,1.88438622e+02}]:1.100451e+01[&length_mean=9.70216287e-02,length_median=5.28480000e-02,length_95%HPD={7.55900800e-07,3.30224100e-01},effectivebrlenTK02Brlens_mean=0.097014,effectivebrlenTK02Brlens_median=0.052871,effectivebrlenTK02Brlens_95%HPD={0.000001,0.329988},rateTK02Brlens_mean=0.999922,rateTK02Brlens_median=0.999939,rateTK02Brlens_95%HPD={0.996831,1.002926}],24[&prob=1.00000000e+00,prob_stddev=0.00000000e+00,prob_range={1.00000000e+00,1.00000000e+00},prob(percent)="100",prob+-sd="100+-0",height_mean=1.03748277e+00,height_median=6.74788800e-01,height_95%HPD={2.80680215e-02,3.12211327e+00},age_mean=1.79103819e+02,age_median=1.79193914e+02,age_95%HPD={1.74695615e+02,1.83699701e+02}]:4.974812e+00[&length_mean=5.53246789e-02,length_median=2.31231600e-02,length_95%HPD={0.00000000e+00,2.12266500e-01},effectivebrlenTK02Brlens_mean=0.055321,effectivebrlenTK02Brlens_median=0.023124,effectivebrlenTK02Brlens_95%HPD={0.000000,0.212180},rateTK02Brlens_mean=0.999942,rateTK02Brlens_median=0.999963,rateTK02Brlens_95%HPD={0.997013,1.002826}])[&prob=3.45725651e-01,prob_stddev=7.22804203e-03,prob_range={3.40614653e-01,3.50836648e-01},prob(percent)="35",prob+-sd="35+-1",height_mean=1.11008150e+00,height_median=7.15958448e-01,height_95%HPD={2.53719410e-02,3.38758240e+00},age_mean=1.85125701e+02,age_median=1.84168726e+02,age_95%HPD={1.75011658e+02,1.96555755e+02}]:7.761255e+00[&length_mean=7.71631299e-02,length_median=4.08029600e-02,length_95%HPD={1.43661200e-06,2.69122900e-01},effectivebrlenTK02Brlens_mean=0.077155,effectivebrlenTK02Brlens_median=0.040806,effectivebrlenTK02Brlens_95%HPD={0.000001,0.269301},rateTK02Brlens_mean=0.999921,rateTK02Brlens_median=0.999949,rateTK02Brlens_95%HPD={0.996875,1.002524}],31[&prob=1.00000000e+00,prob_stddev=0.00000000e+00,prob_range={1.00000000e+00,1.00000000e+00},prob(percent)="100",prob+-sd="100+-0",height_mean=1.08249581e+00,height_median=7.03976725e-01,height_95%HPD={2.93516698e-02,3.26025644e+00},age_mean=1.86888875e+02,age_median=1.86963108e+02,age_95%HPD={1.83130443e+02,1.90799841e+02}]:4.966873e+00[&length_mean=5.41812052e-02,length_median=2.40716900e-02,length_95%HPD={0.00000000e+00,2.02103700e-01},effectivebrlenTK02Brlens_mean=0.054179,effectivebrlenTK02Brlens_median=0.024079,effectivebrlenTK02Brlens_95%HPD={0.000000,0.201941},rateTK02Brlens_mean=0.999950,rateTK02Brlens_median=0.999967,rateTK02Brlens_95%HPD={0.997213,1.002708}])[&prob=2.13473034e-01,prob_stddev=2.62409352e-03,prob_range={2.11617520e-01,2.15328548e-01},prob(percent)="21",prob+-sd="21+-0",height_mean=1.15864179e+00,height_median=7.56176657e-01,height_95%HPD={2.76046503e-02,3.55378881e+00},age_mean=1.92754145e+02,age_median=1.91929981e+02,age_95%HPD={1.83829697e+02,2.02896629e+02}]:5.116811e+00[&length_mean=6.53867266e-02,length_median=3.47638400e-02,length_95%HPD={7.32054100e-07,2.26509000e-01},effectivebrlenTK02Brlens_mean=0.065380,effectivebrlenTK02Brlens_median=0.034778,effectivebrlenTK02Brlens_95%HPD={0.000001,0.226103},rateTK02Brlens_mean=0.999928,rateTK02Brlens_median=0.999958,rateTK02Brlens_95%HPD={0.997243,1.002649}],17[&prob=1.00000000e+00,prob_stddev=0.00000000e+00,prob_range={1.00000000e+00,1.00000000e+00},prob(percent)="100",prob+-sd="100+-0",height_mean=1.11780366e+00,height_median=7.26468913e-01,height_95%HPD={2.82389555e-02,3.36161414e+00},age_mean=1.92963463e+02,age_median=1.93479003e+02,age_95%HPD={1.83889361e+02,2.01299917e+02}]:3.567788e+00[&length_mean=4.64452780e-02,length_median=2.08530700e-02,length_95%HPD={0.00000000e+00,1.72284100e-01},effectivebrlenTK02Brlens_mean=0.046443,effectivebrlenTK02Brlens_median=0.020849,effectivebrlenTK02Brlens_95%HPD={0.000000,0.172251},rateTK02Brlens_mean=0.999956,rateTK02Brlens_median=0.999972,rateTK02Brlens_95%HPD={0.997173,1.002451}])[&prob=1.06675407e-01,prob_stddev=6.44238529e-04,prob_range={1.06219862e-01,1.07130953e-01},prob(percent)="11",prob+-sd="11+-0",height_mean=1.19727035e+00,height_median=7.74545822e-01,height_95%HPD={3.21891881e-02,3.64130192e+00},age_mean=1.97356112e+02,age_median=1.97046792e+02,age_95%HPD={1.87731710e+02,2.07976212e+02}]:7.428531e+00[&length_mean=5.46373538e-02,length_median=2.74147200e-02,length_95%HPD={3.85022000e-06,1.88392500e-01},effectivebrlenTK02Brlens_mean=0.054634,effectivebrlenTK02Brlens_median=0.027420,effectivebrlenTK02Brlens_95%HPD={0.000004,0.188285},rateTK02Brlens_mean=0.999939,rateTK02Brlens_median=0.999977,rateTK02Brlens_95%HPD={0.997136,1.002511}],(9[&prob=1.00000000e+00,prob_stddev=0.00000000e+00,prob_range={1.00000000e+00,1.00000000e+00},prob(percent)="100",prob+-sd="100+-0",height_mean=1.13933300e+00,height_median=7.41417302e-01,height_95%HPD={2.76684471e-02,3.42296849e+00},age_mean=1.96705752e+02,age_median=1.96859245e+02,age_95%HPD={1.91993696e+02,2.01399829e+02}]:5.396714e+00[&length_mean=4.34397756e-02,length_median=1.99633400e-02,length_95%HPD={0.00000000e+00,1.60214900e-01},effectivebrlenTK02Brlens_mean=0.043438,effectivebrlenTK02Brlens_median=0.019967,effectivebrlenTK02Brlens_95%HPD={0.000000,0.160129},rateTK02Brlens_mean=0.999954,rateTK02Brlens_median=0.999970,rateTK02Brlens_95%HPD={0.997298,1.002441}],12[&prob=1.00000000e+00,prob_stddev=0.00000000e+00,prob_range={1.00000000e+00,1.00000000e+00},prob(percent)="100",prob+-sd="100+-0",height_mean=1.15959877e+00,height_median=7.54202688e-01,height_95%HPD={3.26328262e-02,3.48707268e+00},age_mean=2.00188058e+02,age_median=2.00348372e+02,age_95%HPD={1.92366961e+02,2.08434911e+02}]:1.907587e+00[&length_mean=3.78680827e-02,length_median=1.64702700e-02,length_95%HPD={0.00000000e+00,1.40137700e-01},effectivebrlenTK02Brlens_mean=0.037867,effectivebrlenTK02Brlens_median=0.016470,effectivebrlenTK02Brlens_95%HPD={0.000000,0.140101},rateTK02Brlens_mean=0.999954,rateTK02Brlens_median=0.999974,rateTK02Brlens_95%HPD={0.997411,1.002406}])[&prob=6.80651541e-02,prob_stddev=3.58259474e-03,prob_range={6.55318771e-02,7.05984311e-02},prob(percent)="7",prob+-sd="7+-0",height_mean=1.18005143e+00,height_median=7.82664827e-01,height_95%HPD={3.86940868e-02,3.57012479e+00},age_mean=2.02835313e+02,age_median=2.02255960e+02,age_95%HPD={1.93824386e+02,2.12174310e+02}]:2.219364e+00[&length_mean=3.69638734e-02,length_median=1.59012200e-02,length_95%HPD={3.94063700e-06,1.33708200e-01},effectivebrlenTK02Brlens_mean=0.036961,effectivebrlenTK02Brlens_median=0.015899,effectivebrlenTK02Brlens_95%HPD={0.000004,0.133652},rateTK02Brlens_mean=0.999946,rateTK02Brlens_median=0.999979,rateTK02Brlens_95%HPD={0.997536,1.002570}])[&prob=1.76440524e-02,prob_stddev=3.14262697e-05,prob_range={1.76218306e-02,1.76662741e-02},prob(percent)="2",prob+-sd="2+-0",height_mean=1.21391706e+00,height_median=7.83340650e-01,height_95%HPD={4.46462381e-02,3.57857824e+00},age_mean=2.05107354e+02,age_median=2.04475323e+02,age_95%HPD={1.96615352e+02,2.14730318e+02}]:4.468811e+00[&length_mean=3.48680712e-02,length_median=1.61040300e-02,length_95%HPD={2.46132900e-05,1.29089700e-01},effectivebrlenTK02Brlens_mean=0.034867,effectivebrlenTK02Brlens_median=0.016130,effectivebrlenTK02Brlens_95%HPD={0.000025,0.129138},rateTK02Brlens_mean=0.999950,rateTK02Brlens_median=0.999971,rateTK02Brlens_95%HPD={0.997531,1.002345}],(15[&prob=1.00000000e+00,prob_stddev=0.00000000e+00,prob_range={1.00000000e+00,1.00000000e+00},prob(percent)="100",prob+-sd="100+-0",height_mean=1.16018437e+00,height_median=7.54545435e-01,height_95%HPD={2.78197553e-02,3.48511219e+00},age_mean=2.00307483e+02,age_median=2.00311097e+02,age_95%HPD={1.99401318e+02,2.01297167e+02}]:2.635132e+00[&length_mean=3.70145206e-02,length_median=1.62715200e-02,length_95%HPD={0.00000000e+00,1.37590800e-01},effectivebrlenTK02Brlens_mean=0.037013,effectivebrlenTK02Brlens_median=0.016271,effectivebrlenTK02Brlens_95%HPD={0.000000,0.137626},rateTK02Brlens_mean=0.999951,rateTK02Brlens_median=0.999978,rateTK02Brlens_95%HPD={0.997417,1.002378}],16[&prob=1.00000000e+00,prob_stddev=0.00000000e+00,prob_range={1.00000000e+00,1.00000000e+00},prob(percent)="100",prob+-sd="100+-0",height_mean=1.16023322e+00,height_median=7.54599235e-01,height_95%HPD={2.77124155e-02,3.48323001e+00},age_mean=2.00308794e+02,age_median=2.00312339e+02,age_95%HPD={1.99401645e+02,2.01297966e+02}]:2.633889e+00[&length_mean=3.72821324e-02,length_median=1.64514300e-02,length_95%HPD={0.00000000e+00,1.38186200e-01},effectivebrlenTK02Brlens_mean=0.037281,effectivebrlenTK02Brlens_median=0.016454,effectivebrlenTK02Brlens_95%HPD={0.000000,0.138158},rateTK02Brlens_mean=0.999950,rateTK02Brlens_median=0.999971,rateTK02Brlens_95%HPD={0.997472,1.002482}])[&prob=9.91644630e-02,prob_stddev=1.11563257e-03,prob_range={9.83755917e-02,9.99533344e-02},prob(percent)="10",prob+-sd="10+-0",height_mean=1.17553549e+00,height_median=7.88133337e-01,height_95%HPD={3.35880931e-02,3.46969246e+00},age_mean=2.03951600e+02,age_median=2.02946229e+02,age_95%HPD={1.99804675e+02,2.10765345e+02}]:5.997905e+00[&length_mean=3.36403574e-02,length_median=1.52370800e-02,length_95%HPD={3.50634600e-06,1.24820300e-01},effectivebrlenTK02Brlens_mean=0.033638,effectivebrlenTK02Brlens_median=0.015238,effectivebrlenTK02Brlens_95%HPD={0.000004,0.124968},rateTK02Brlens_mean=0.999931,rateTK02Brlens_median=0.999971,rateTK02Brlens_95%HPD={0.997391,1.002322}])[&prob=1.35885869e-02,prob_stddev=2.98549562e-04,prob_range={1.33774805e-02,1.37996933e-02},prob(percent)="1",prob+-sd="1+-0",height_mean=1.25853173e+00,height_median=7.76203667e-01,height_95%HPD={4.03021534e-02,3.73404359e+00},age_mean=2.09786042e+02,age_median=2.08944134e+02,age_95%HPD={2.01086199e+02,2.18954104e+02}]:7.070688e+00[&length_mean=3.44180309e-02,length_median=1.41133100e-02,length_95%HPD={8.48528900e-06,1.20018100e-01},effectivebrlenTK02Brlens_mean=0.034414,effectivebrlenTK02Brlens_median=0.014116,effectivebrlenTK02Brlens_95%HPD={0.000008,0.119814},rateTK02Brlens_mean=0.999925,rateTK02Brlens_median=0.999957,rateTK02Brlens_95%HPD={0.997426,1.002388}],(10[&prob=1.00000000e+00,prob_stddev=0.00000000e+00,prob_range={1.00000000e+00,1.00000000e+00},prob(percent)="100",prob+-sd="100+-0",height_mean=1.18587420e+00,height_median=7.71255294e-01,height_95%HPD={2.94488002e-02,3.56189619e+00},age_mean=2.04740757e+02,age_median=2.04660168e+02,age_95%HPD={2.01300037e+02,2.08079037e+02}]:5.881768e+00[&length_mean=3.18867643e-02,length_median=1.29862800e-02,length_95%HPD={0.00000000e+00,1.22960500e-01},effectivebrlenTK02Brlens_mean=0.031886,effectivebrlenTK02Brlens_median=0.012985,effectivebrlenTK02Brlens_95%HPD={0.000000,0.122981},rateTK02Brlens_mean=0.999953,rateTK02Brlens_median=0.999976,rateTK02Brlens_95%HPD={0.997512,1.002284}],(11[&prob=1.00000000e+00,prob_stddev=0.00000000e+00,prob_range={1.00000000e+00,1.00000000e+00},prob(percent)="100",prob+-sd="100+-0",height_mean=1.18589674e+00,height_median=7.71375121e-01,height_95%HPD={3.19443838e-02,3.56409209e+00},age_mean=2.04739169e+02,age_median=2.04654384e+02,age_95%HPD={2.01299989e+02,2.08075889e+02}]:3.730294e+00[&length_mean=3.24101675e-02,length_median=1.31311300e-02,length_95%HPD={0.00000000e+00,1.23715900e-01},effectivebrlenTK02Brlens_mean=0.032410,effectivebrlenTK02Brlens_median=0.013129,effectivebrlenTK02Brlens_95%HPD={0.000000,0.123699},rateTK02Brlens_mean=0.999956,rateTK02Brlens_median=0.999976,rateTK02Brlens_95%HPD={0.997520,1.002335}],13[&prob=1.00000000e+00,prob_stddev=0.00000000e+00,prob_range={1.00000000e+00,1.00000000e+00},prob(percent)="100",prob+-sd="100+-0",height_mean=1.18586981e+00,height_median=7.71000587e-01,height_95%HPD={2.87512396e-02,3.55973107e+00},age_mean=2.04737026e+02,age_median=2.04658328e+02,age_95%HPD={2.01300189e+02,2.08077317e+02}]:3.726350e+00[&length_mean=3.25117768e-02,length_median=1.30172700e-02,length_95%HPD={0.00000000e+00,1.24163500e-01},effectivebrlenTK02Brlens_mean=0.032511,effectivebrlenTK02Brlens_median=0.013013,effectivebrlenTK02Brlens_95%HPD={0.000000,0.124115},rateTK02Brlens_mean=0.999956,rateTK02Brlens_median=0.999971,rateTK02Brlens_95%HPD={0.997521,1.002290}])[&prob=7.27983823e-02,prob_stddev=2.16841261e-03,prob_range={7.12650830e-02,7.43316815e-02},prob(percent)="7",prob+-sd="7+-0",height_mean=1.19279425e+00,height_median=7.84224638e-01,height_95%HPD={2.97400009e-02,3.52539172e+00},age_mean=2.08973975e+02,age_median=2.08384678e+02,age_95%HPD={2.02422493e+02,2.16610480e+02}]:2.157258e+00[&length_mean=3.31915989e-02,length_median=1.32831300e-02,length_95%HPD={2.46944300e-06,1.29732000e-01},effectivebrlenTK02Brlens_mean=0.033189,effectivebrlenTK02Brlens_median=0.013279,effectivebrlenTK02Brlens_95%HPD={0.000002,0.129267},rateTK02Brlens_mean=0.999958,rateTK02Brlens_median=0.999971,rateTK02Brlens_95%HPD={0.997658,1.002242}])[&prob=1.55885425e-02,prob_stddev=1.57131348e-05,prob_range={1.55774316e-02,1.55996533e-02},prob(percent)="2",prob+-sd="2+-0",height_mean=1.19778566e+00,height_median=7.64624049e-01,height_95%HPD={3.82663889e-02,3.56822414e+00},age_mean=2.11391860e+02,age_median=2.10541936e+02,age_95%HPD={2.04753727e+02,2.19906432e+02}]:5.472886e+00[&length_mean=3.62244347e-02,length_median=1.40842900e-02,length_95%HPD={1.38120800e-06,1.34327100e-01},effectivebrlenTK02Brlens_mean=0.036226,effectivebrlenTK02Brlens_median=0.014078,effectivebrlenTK02Brlens_95%HPD={0.000001,0.134514},rateTK02Brlens_mean=0.999962,rateTK02Brlens_median=0.999955,rateTK02Brlens_95%HPD={0.997778,1.001761}])[&prob=6.65096331e-02,prob_stddev=2.60838038e-03,prob_range={6.46652297e-02,6.83540366e-02},prob(percent)="7",prob+-sd="7+-0",height_mean=1.27948955e+00,height_median=8.18987051e-01,height_95%HPD={1.95385648e-02,3.86541277e+00},age_mean=2.17006807e+02,age_median=2.16014821e+02,age_95%HPD={2.07528716e+02,2.29065003e+02}]:3.887153e+00[&length_mean=4.40119188e-02,length_median=2.01358800e-02,length_95%HPD={7.16850200e-06,1.65168100e-01},effectivebrlenTK02Brlens_mean=0.044011,effectivebrlenTK02Brlens_median=0.020152,effectivebrlenTK02Brlens_95%HPD={0.000007,0.165231},rateTK02Brlens_mean=0.999949,rateTK02Brlens_median=0.999982,rateTK02Brlens_95%HPD={0.997803,1.002082}],14[&prob=1.00000000e+00,prob_stddev=0.00000000e+00,prob_range={1.00000000e+00,1.00000000e+00},prob(percent)="100",prob+-sd="100+-0",height_mean=1.21097352e+00,height_median=7.87915886e-01,height_95%HPD={2.95808347e-02,3.63621603e+00},age_mean=2.09099665e+02,age_median=2.08340736e+02,age_95%HPD={2.01300037e+02,2.18489715e+02}]:1.156124e+01[&length_mean=3.19732615e-02,length_median=1.26904600e-02,length_95%HPD={0.00000000e+00,1.24369500e-01},effectivebrlenTK02Brlens_mean=0.031972,effectivebrlenTK02Brlens_median=0.012692,effectivebrlenTK02Brlens_95%HPD={0.000000,0.124369},rateTK02Brlens_mean=0.999961,rateTK02Brlens_median=0.999977,rateTK02Brlens_95%HPD={0.997638,1.002241}])[&prob=2.27450501e-01,prob_stddev=6.44238529e-04,prob_range={2.26994956e-01,2.27906047e-01},prob(percent)="23",prob+-sd="23+-0",height_mean=1.29868675e+00,height_median=8.41395331e-01,height_95%HPD={3.04573309e-02,3.95562086e+00},age_mean=2.20781556e+02,age_median=2.19901974e+02,age_95%HPD={2.09554993e+02,2.34403236e+02}]:8.606705e+00[&length_mean=5.63568106e-02,length_median=2.69354300e-02,length_95%HPD={9.63149800e-07,2.04631100e-01},effectivebrlenTK02Brlens_mean=0.056356,effectivebrlenTK02Brlens_median=0.026933,effectivebrlenTK02Brlens_95%HPD={0.000001,0.204498},rateTK02Brlens_mean=0.999957,rateTK02Brlens_median=0.999981,rateTK02Brlens_95%HPD={0.997947,1.001755}],32[&prob=1.00000000e+00,prob_stddev=0.00000000e+00,prob_range={1.00000000e+00,1.00000000e+00},prob(percent)="100",prob+-sd="100+-0",height_mean=1.25239956e+00,height_median=8.15093712e-01,height_95%HPD={2.98747523e-02,3.75730960e+00},age_mean=2.16247651e+02,age_median=2.15508643e+02,age_95%HPD={2.08500108e+02,2.25617064e+02}]:1.300004e+01[&length_mean=3.37582169e-02,length_median=1.27402900e-02,length_95%HPD={0.00000000e+00,1.32203100e-01},effectivebrlenTK02Brlens_mean=0.033757,effectivebrlenTK02Brlens_median=0.012742,effectivebrlenTK02Brlens_95%HPD={0.000000,0.132164},rateTK02Brlens_mean=0.999964,rateTK02Brlens_median=0.999979,rateTK02Brlens_95%HPD={0.997832,1.002041}])[&prob=8.48836693e-01,prob_stddev=8.95648686e-04,prob_range={8.48203373e-01,8.49470012e-01},prob(percent)="85",prob+-sd="85+-0",height_mean=1.34008091e+00,height_median=8.71740164e-01,height_95%HPD={3.59732092e-02,4.02448999e+00},age_mean=2.29442744e+02,age_median=2.28508679e+02,age_95%HPD={2.15262548e+02,2.45642822e+02}]:1.816150e+01[&length_mean=1.17262993e-01,length_median=6.94624700e-02,length_95%HPD={7.54501900e-07,3.77440900e-01},effectivebrlenTK02Brlens_mean=0.117261,effectivebrlenTK02Brlens_median=0.069459,effectivebrlenTK02Brlens_95%HPD={0.000001,0.377406},rateTK02Brlens_mean=0.999976,rateTK02Brlens_median=0.999985,rateTK02Brlens_95%HPD={0.998656,1.001233}])[&prob=4.93622364e-01,prob_stddev=4.76107986e-03,prob_range={4.90255772e-01,4.96988956e-01},prob(percent)="49",prob+-sd="49+-0",height_mean=1.44252953e+00,height_median=9.41256350e-01,height_95%HPD={3.85999493e-02,4.32868987e+00},age_mean=2.47272399e+02,age_median=2.46670176e+02,age_95%HPD={2.43548381e+02,2.52589599e+02}]:4.170294e+00[&length_mean=2.83928259e-02,length_median=1.47785700e-02,length_95%HPD={1.18229300e-08,9.85460200e-02},effectivebrlenTK02Brlens_mean=0.028393,effectivebrlenTK02Brlens_median=0.014777,effectivebrlenTK02Brlens_95%HPD={0.000000,0.098514},rateTK02Brlens_mean=0.999988,rateTK02Brlens_median=0.999991,rateTK02Brlens_95%HPD={0.999052,1.000859}])[&prob=4.00002222e-01,prob_stddev=4.41539089e-03,prob_range={3.96880069e-01,4.03124375e-01},prob(percent)="40",prob+-sd="40+-0",height_mean=1.45821148e+00,height_median=9.45611764e-01,height_95%HPD={3.51101296e-02,4.38454870e+00},age_mean=2.51530734e+02,age_median=2.50840470e+02,age_95%HPD={2.47593572e+02,2.57113159e+02}]:3.687944e+00[&length_mean=2.04885957e-02,length_median=9.54148300e-03,length_95%HPD={2.67501500e-08,7.52422800e-02},effectivebrlenTK02Brlens_mean=0.020489,effectivebrlenTK02Brlens_median=0.009544,effectivebrlenTK02Brlens_95%HPD={0.000000,0.075260},rateTK02Brlens_mean=0.999993,rateTK02Brlens_median=0.999996,rateTK02Brlens_95%HPD={0.999289,1.000698}])[&prob=1.00000000e+00,prob_stddev=0.00000000e+00,prob_range={1.00000000e+00,1.00000000e+00},prob(percent)="100",prob+-sd="100+-0",height_mean=1.47815730e+00,height_median=9.61857641e-01,height_95%HPD={3.58670526e-02,4.44274067e+00},age_mean=2.55315699e+02,age_median=2.54528414e+02,age_95%HPD={2.48598372e+02,2.63554061e+02}]:3.249026e+00[&length_mean=2.10295372e-02,length_median=8.63112000e-03,length_95%HPD={1.17577700e-07,8.06715100e-02},effectivebrlenTK02Brlens_mean=0.021030,effectivebrlenTK02Brlens_median=0.008631,effectivebrlenTK02Brlens_95%HPD={0.000000,0.080670},rateTK02Brlens_mean=0.999998,rateTK02Brlens_median=0.999999,rateTK02Brlens_95%HPD={0.999672,1.000303}])[&prob=1.00000000e+00,prob_stddev=0.00000000e+00,prob_range={1.00000000e+00,1.00000000e+00},prob(percent)="100",prob+-sd="100+-0",height_mean=1.49918684e+00,height_median=9.75837258e-01,height_95%HPD={3.60127482e-02,4.50358072e+00},age_mean=2.58965253e+02,age_median=2.57777440e+02,age_95%HPD={2.50115843e+02,2.70801687e+02}][&length_mean=0.00000000e+00,length_median=0.00000000e+00,length_95%HPD={0.00000000e+00,0.00000000e+00},effectivebrlenTK02Brlens_mean=1.000000,effectivebrlenTK02Brlens_median=1.000000,effectivebrlenTK02Brlens_95%HPD={1.000000,1.000000},rateTK02Brlens_mean=1.000000,rateTK02Brlens_median=1.000000,rateTK02Brlens_95%HPD={1.000000,1.000000}];
end;
