# Supplementary material for: Sphenodontian phylogeny and the impact of model choice in Bayesian morphological clock estimates of divergence times and evolutionary rates
Source: BMC Biol. 2020 Dec 7;18:191. doi: 10.1186/s12915-020-00901-5 (PMC7720557; doi:10.1186/s12915-020-00901-5)
Supplement: Supplementary file 6 — Additional file 6. Input files including the dataset and all necessary coding (see Mr. Bayes blocks) to reproduce the analyses. [file 12915_2020_901_MOESM6_ESM.zip › InputFiles&OutputTrees/BayesCalibrated/Diversity(NoSA)/BayesCal_TK02_ln_p1_60G_DvNoSA/PRIOR/stdout.txt]

CIPRES_THREADSPP=1
CIPRES_NP=8
paramfile=paramfile.txt
running: /projects/ps-ngbt/opt/comet/mrbayes.centos7/3.2.7a.openmpi/mb < paramfile.txt
CIPRES_THREADSPP=1
CIPRES_NP=8
paramfile=paramfile.txt
CIPRES_THREADSPP=1
CIPRES_NP=8
paramfile=paramfile.txt
running: /projects/ps-ngbt/opt/comet/mrbayes.centos7/3.2.7a.openmpi/mb < paramfile.txt
running: /projects/ps-ngbt/opt/comet/mrbayes.centos7/3.2.7a.openmpi/mb < paramfile.txt
CIPRES_THREADSPP=1
CIPRES_NP=8
paramfile=paramfile.txt
CIPRES_THREADSPP=1
CIPRES_NP=8
paramfile=paramfile.txt
running: /projects/ps-ngbt/opt/comet/mrbayes.centos7/3.2.7a.openmpi/mb < paramfile.txt
running: /projects/ps-ngbt/opt/comet/mrbayes.centos7/3.2.7a.openmpi/mb < paramfile.txt
CIPRES_THREADSPP=1
CIPRES_NP=8
paramfile=paramfile.txt
running: /projects/ps-ngbt/opt/comet/mrbayes.centos7/3.2.7a.openmpi/mb < paramfile.txt
CIPRES_THREADSPP=1
CIPRES_NP=8
paramfile=paramfile.txt
running: /projects/ps-ngbt/opt/comet/mrbayes.centos7/3.2.7a.openmpi/mb < paramfile.txt
CIPRES_THREADSPP=1
CIPRES_NP=8
paramfile=paramfile.txt
running: /projects/ps-ngbt/opt/comet/mrbayes.centos7/3.2.7a.openmpi/mb < paramfile.txt


                            MrBayes 3.2.7a x86_64

                      (Bayesian Analysis of Phylogeny)

                             (Parallel version)
                         (8 processors available)

              Distributed under the GNU General Public License


               Type "help" or "help <command>" for information
                     on the commands that are available.

                   Type "about" for authorship and general
                       information about the program.


MrBayes > 
   Setting autoclose to yes

MrBayes > 
   Setting nowarnings to yes

MrBayes > 
   Executing file "infile.nex"
   UNIX line termination
   Longest line length = 207
   Parsing file
   Expecting NEXUS formatted file
   Reading data block
      Allocated taxon set
      Allocated matrix
      Defining new matrix with 35 taxa and 131 characters
      Data is Standard
      Gaps coded as -
      Missing data coded as ?
      WARNING: MrBayes does not support 'symbols' specification; default symbols assumed
      Taxon  1 -> Prolacerta_broomi
      Taxon  2 -> Palaeagama_vielhaueri
      Taxon  3 -> Sophineta_cracoviensis
      Taxon  4 -> Megachirella_wachtleri
      Taxon  5 -> Marmoretta_oxoniensis
      Taxon  6 -> Huehuecuetzpalli_mixtecus
      Taxon  7 -> Eichstaettisaurus_schroederi
      Taxon  8 -> Ardeosaurus_brevipes
      Taxon  9 -> Gephyrosaurus_bridensis
      Taxon 10 -> Diphydontosaurus_avonis
      Taxon 11 -> Planocephalosaurus_robinsonae
      Taxon 12 -> Clevosaurus_hudsoni
      Taxon 13 -> Clevosaurus_cambrica
      Taxon 14 -> Clevosaurus_brasiliensis
      Taxon 15 -> Clevosaurus_bairdi
      Taxon 16 -> Clevosaurus_petilus
      Taxon 17 -> Clevosaurus_sp_SAM
      Taxon 18 -> Homeosaurus_maximiliani
      Taxon 19 -> Homeosaurus_parvipes
      Taxon 20 -> Sapheosaurus_thiollerei
      Taxon 21 -> Oenosaurus_muehlheimensis
      Taxon 22 -> Piocormus_laticeps
      Taxon 23 -> Derasmosaurus_pietraroiae
      Taxon 24 -> Palaeopleurosaurus_posidoniae
      Taxon 25 -> Pleurosaurus_ginsburgi
      Taxon 26 -> Pleurosaurus_goldfussi
      Taxon 27 -> Kallimodon_pulchellus
      Taxon 28 -> Leptosaurus_neptunius
      Taxon 29 -> Sphenodon_punctatus
      Taxon 30 -> Kawasphenodon
      Taxon 31 -> Cynosphenodon_huizachalensis
      Taxon 32 -> Sphenotitan_leyesi
      Taxon 33 -> Priosphenodon_avelasi
      Taxon 34 -> Eilenodon_robustus
      Taxon 35 -> Toxolophosaurus_cloudi
      Successfully read matrix
      Matrix contains polymorphisms, interpreted as ambiguity
      Setting default partition (does not divide up characters)
      Setting model defaults
      Seed (for generating default start values) = 1586178785
      WARNING: There is one character incompatible with the specified
               coding bias. This character will be excluded.
      Setting output file names to "infile.nex.run<i>.<p|t>"
   Exiting data block
   Reading mrbayes block
      Setting autoclose to yes
      Setting nowarnings to yes
      Setting outgroup to taxon "Prolacerta_broomi"
      Enabling Coding Variable
      Setting Rates to Gamma
      Successfully set likelihood model parameters
      WARNING: There is one character incompatible with the specified
               coding bias. This character will be excluded.
      Defining constraint called 'ingroup'
      Setting age of taxon 'Prolacerta_broomi' to Uniform(247.20,251.90)
      Setting age of taxon 'Palaeagama_vielhaueri' to Uniform(247.50,258.00)
      Setting age of taxon 'Sophineta_cracoviensis' to Uniform(247.50,248.50)
      Setting age of taxon 'Megachirella_wachtleri' to Uniform(243.50,244.50)
      Setting age of taxon 'Marmoretta_oxoniensis' to Uniform(152.10,167.00)
      Setting age of taxon 'Eichstaettisaurus_schroederi' to Uniform(150.00,155.00)
      Setting age of taxon 'Ardeosaurus_brevipes' to Uniform(150.00,155.00)
      Setting age of taxon 'Huehuecuetzpalli_mixtecus' to Uniform(100.00,105.00)
      Setting age of taxon 'Gephyrosaurus_bridensis' to Uniform(191.40,201.40)
      Setting age of taxon 'Diphydontosaurus_avonis' to Uniform(201.30,208.50)
      Setting age of taxon 'Planocephalosaurus_robinsonae' to Uniform(201.30,208.50)
      Setting age of taxon 'Clevosaurus_hudsoni' to Uniform(191.40,208.50)
      Setting age of taxon 'Clevosaurus_cambrica' to Uniform(201.30,208.50)
      Setting age of taxon 'Clevosaurus_brasiliensis' to Uniform(201.30,220.00)
      Setting age of taxon 'Clevosaurus_bairdi' to Uniform(199.30,201.30)
      Setting age of taxon 'Clevosaurus_petilus' to Uniform(199.30,201.30)
      Setting age of taxon 'Clevosaurus_sp_SAM' to Uniform(182.70,201.30)
      Setting age of taxon 'Homeosaurus_maximiliani' to Uniform(150.00,155.00)
      Setting age of taxon 'Homeosaurus_parvipes' to Uniform(150.00,155.00)
      Setting age of taxon 'Sapheosaurus_thiollerei' to Uniform(152.10,155.00)
      Setting age of taxon 'Oenosaurus_muehlheimensis' to Uniform(150.00,152.10)
      Setting age of taxon 'Piocormus_laticeps' to Uniform(150.00,155.00)
      Setting age of taxon 'Derasmosaurus_pietraroiae' to Uniform(100.50,113.00)
      Setting age of taxon 'Palaeopleurosaurus_posidoniae' to Uniform(174.20,183.70)
      Setting age of taxon 'Pleurosaurus_goldfussi' to Uniform(150.00,155.00)
      Setting age of taxon 'Pleurosaurus_ginsburgi' to Uniform(150.00,152.10)
      Setting age of taxon 'Kallimodon_pulchellus' to Uniform(150.00,155.00)
      Setting age of taxon 'Leptosaurus_neptunius' to Uniform(150.00,152.10)
      Setting age of taxon 'Kawasphenodon' to Uniform(70.00,83.60)
      Setting age of taxon 'Cynosphenodon_huizachalensis' to Uniform(182.70,190.80)
      Setting age of taxon 'Sphenotitan_leyesi' to Uniform(208.50,227.00)
      Setting age of taxon 'Priosphenodon_avelasi' to Uniform(89.80,100.50)
      Setting age of taxon 'Eilenodon_robustus' to Uniform(153.00,156.80)
      Setting age of taxon 'Toxolophosaurus_cloudi' to Uniform(110.00,125.00)
      Setting Brlenspr to Clock:Fossilization
      Successfully set prior model parameters
      WARNING: There is one character incompatible with the specified
               coding bias. This character will be excluded.
      Setting Speciationpr to Exponential(10.00)
      Successfully set prior model parameters
      WARNING: There is one character incompatible with the specified
               coding bias. This character will be excluded.
      Setting Extinctionpr to Beta(1.00,1.00)
      Successfully set prior model parameters
      WARNING: There is one character incompatible with the specified
               coding bias. This character will be excluded.
      Setting Fossilizationpr to Beta(1.00,1.00)
      Successfully set prior model parameters
      WARNING: There is one character incompatible with the specified
               coding bias. This character will be excluded.
      Setting Sampleprob to 1.00000000
      Successfully set prior model parameters
      WARNING: There is one character incompatible with the specified
               coding bias. This character will be excluded.
      Setting SampleStrat to Diversity
      Successfully set prior model parameters
      WARNING: There is one character incompatible with the specified
               coding bias. This character will be excluded.
      Setting Treeagepr to Offsetexponential(247.20,287.00)
      Successfully set prior model parameters
      WARNING: There is one character incompatible with the specified
               coding bias. This character will be excluded.
      Setting Clockvarpr to TK02
      Successfully set prior model parameters
      WARNING: There is one character incompatible with the specified
               coding bias. This character will be excluded.
      Setting TK02varpr to Exponential(10.00)
      Successfully set prior model parameters
      WARNING: There is one character incompatible with the specified
               coding bias. This character will be excluded.
      Setting Clockratepr to Lognormal(-3.91,1.02)
      Successfully set prior model parameters
      WARNING: There is one character incompatible with the specified
               coding bias. This character will be excluded.
      Setting Topologypr to Constraints
      Successfully set prior model parameters
      WARNING: There is one character incompatible with the specified
               coding bias. This character will be excluded.
      Setting Nodeagepr to Calibrated
      Successfully set prior model parameters
      WARNING: There is one character incompatible with the specified
               coding bias. This character will be excluded.
      Setting number of generations to 600000000
      Using relative burnin (a fraction of samples discarded).
      Setting burnin fraction to 0.25
      Setting print frequency to 10000
      Setting sample frequency to 10000
      Setting heating parameter to 0.020000
      Setting number of runs to 2
      Setting number of chains to 4
      Setting number of swaps per swapping cycle to 2
      Running without data (WARNING: use this only for checking priors!)
      Setting chain output file names to "infile.nex.run<i>.<p/t>"
      Successfully set chain parameters
      Moves that will be used by MCMC sampler (rel. proposal prob. > 0.0):

         1 -- Move        = Multiplier(Alpha)
              Type        = Multiplier
              Parameter   = Alpha [param. 2] (Shape of scaled gamma distribution of site rates)
              Tuningparam = lambda (Multiplier tuning parameter)
                   lambda = 0.811
              Targetrate  = 0.250
              Rel. prob.  = 1.0

         2 -- Move        = ExtSprClock(Tau,V)
              Type        = Extending SPR for clock trees
              Parameters  = Tau [param. 4] (Topology)
                            V [param. 5] (Branch lengths)
              Tuningparam = p_ext (Extension probability)
                    p_ext = 0.500
              Rel. prob.  = 10.0

         3 -- Move        = NNIClock(Tau,V)
              Type        = NNI move for clock trees
              Parameters  = Tau [param. 4] (Topology)
                            V [param. 5] (Branch lengths)
              Rel. prob.  = 12.0

         4 -- Move        = ParsSPRClock(Tau,V)
              Type        = Parsimony-biased SPR for clock trees
              Parameters  = Tau [param. 4] (Topology)
                            V [param. 5] (Branch lengths)
              Tuningparam = warp (parsimony warp factor)
                     warp = 0.100
              Rel. prob.  = 8.0

         5 -- Move        = AddBranch(V)
              Type        = Add branch for FossilizedBD
              Parameters  = V [param. 5] (Branch lengths)
                            TK02Brlens [param. 10] (Branch rates of TK02 relaxed clock)
              Rel. prob.  = 15.0

         6 -- Move        = DelBranch(V)
              Type        = Delete branch for FossilizedBD
              Parameters  = V [param. 5] (Branch lengths)
                            TK02Brlens [param. 10] (Branch rates of TK02 relaxed clock)
              Rel. prob.  = 15.0

         7 -- Move        = NodesliderClock(V)
              Type        = Node depth window slider (clock-constrained)
              Parameters  = V [param. 5] (Branch lengths)
                            TK02Brlens [param. 10] (Branch rates of TK02 relaxed clock)
              Tuningparam = delta (Window size)
                    delta = 0.050
              Targetrate  = 0.250
              Rel. prob.  = 20.0

         8 -- Move        = TreeStretch(V)
              Type        = Tree stretch
              Parameters  = V [param. 5] (Branch lengths)
                            TK02Brlens [param. 10] (Branch rates of TK02 relaxed clock)
              Tuningparam = lambda (Multiplier tuning parameter)
                   lambda = 0.020
              Targetrate  = 0.250
              Rel. prob.  = 3.0

         9 -- Move        = Multiplier(Net_speciation)
              Type        = Multiplier
              Parameter   = Net_speciation [param. 6] (Speciation rate)
              Tuningparam = lambda (Multiplier tuning parameter)
                   lambda = 0.191
              Targetrate  = 0.250
              Rel. prob.  = 3.0

        10 -- Move        = Slider(Relative_extinction)
              Type        = Sliding window
              Parameter   = Relative_extinction [param. 7] (Extinction rate)
              Tuningparam = delta (Sliding window size)
                    delta = 0.100
              Targetrate  = 0.250
              Rel. prob.  = 3.0

        11 -- Move        = Slider(Relative_fossilization)
              Type        = Sliding window
              Parameter   = Relative_fossilization [param. 8] (Fossilization rate)
              Tuningparam = delta (Sliding window size)
                    delta = 0.100
              Targetrate  = 0.250
              Rel. prob.  = 3.0

        12 -- Move        = Multiplier(TK02var)
              Type        = Multiplier
              Parameters  = TK02var [param. 9] (Variance of lognormal distribution of branch rates)
                            TK02Brlens [param. 10] (Branch rates of TK02 relaxed clock)
              Tuningparam = lambda (Multiplier tuning parameter)
                   lambda = 0.191
              Targetrate  = 0.250
              Rel. prob.  = 2.0

        13 -- Move        = Multiplier(TK02Brlens)
              Type        = Multiplier
              Parameter   = TK02Brlens [param. 10] (Branch rates of TK02 relaxed clock)
              Tuningparam = lambda (Multiplier tuning parameter)
                   lambda = 0.191
              Targetrate  = 0.250
              Rel. prob.  = 15.0

        14 -- Move        = Multiplier(Clockrate)
              Type        = Multiplier
              Parameter   = Clockrate [param. 11] (Base rate of clock)
              Tuningparam = lambda (Multiplier tuning parameter)
                   lambda = 0.811
              Targetrate  = 0.250
              Rel. prob.  = 3.0

      Use 'Showmoves allavailable=yes' to see a list of all available moves
      Active parameters: 

         Parameters
         ---------------------
         Statefreq           1
         Shape               2
         Ratemultiplier      3
         Topology            4
         Brlens              5
         Speciationrate      6
         Extinctionrate      7
         Fossilizationrate   8
         TK02var             9
         TK02branchrates    10
         Clockrate          11
         ---------------------

         1 --  Parameter  = Alpha_symdir
               Type       = Symmetric diricihlet/beta distribution alpha_i parameter
               Prior      = Symmetric dirichlet with all parameters equal to infinity

         2 --  Parameter  = Alpha
               Type       = Shape of scaled gamma distribution of site rates
               Prior      = Exponential(1.00)
               Moves      = Multiplier(Alpha) <prob 1.0>
               Startvals  = (1.000)

         3 --  Parameter  = Ratemultiplier
               Type       = Partition-specific rate multiplier
               Prior      = Fixed(1.0)

         4 --  Parameter  = Tau
               Type       = Topology
               Prior      = Prior on topology obeys the following constraints:
                            -- Hard constraint "ingroup"
               Subparam.  = V
               Moves      = ExtSprClock(Tau,V) <prob 10.0>, NNIClock(Tau,V) <prob 12.0>, 
                            ParsSPRClock(Tau,V) <prob 8.0>
               Not used   = ExtFossilSprClock, ExtSsClock, ParsFossilSPRClock
               Startvals  = tree 'mcmc.tree_1'  [run 1, chain 1]
                            tree 'mcmc.tree_2'  [run 1, chain 2]
                            tree 'mcmc.tree_3'  [run 1, chain 3]
                            tree 'mcmc.tree_4'  [run 1, chain 4]
                            tree 'mcmc.tree_5'  [run 2, chain 1]
                            tree 'mcmc.tree_6'  [run 2, chain 2]
                            tree 'mcmc.tree_7'  [run 2, chain 3]
                            tree 'mcmc.tree_8'  [run 2, chain 4]

         5 --  Parameter  = V
               Type       = Branch lengths
               Prior      = Clock:Fossilization
                            Node depths are constrained by the following age constraints:
                            -- The age of terminal "Prolacerta_broomi" is Uniform(247.20,251.90)
                            -- The age of terminal "Palaeagama_vielhaueri" is Uniform(247.50,258.00)
                            -- The age of terminal "Sophineta_cracoviensis" is Uniform(247.50,248.50)
                            -- The age of terminal "Megachirella_wachtleri" is Uniform(243.50,244.50)
                            -- The age of terminal "Marmoretta_oxoniensis" is Uniform(152.10,167.00)
                            -- The age of terminal "Huehuecuetzpalli_mixtecus" is Uniform(100.00,105.00)
                            -- The age of terminal "Eichstaettisaurus_schroederi" is Uniform(150.00,155.00)
                            -- The age of terminal "Ardeosaurus_brevipes" is Uniform(150.00,155.00)
                            -- The age of terminal "Gephyrosaurus_bridensis" is Uniform(191.40,201.40)
                            -- The age of terminal "Diphydontosaurus_avonis" is Uniform(201.30,208.50)
                            -- The age of terminal "Planocephalosaurus_robinsonae" is Uniform(201.30,208.50)
                            -- The age of terminal "Clevosaurus_hudsoni" is Uniform(191.40,208.50)
                            -- The age of terminal "Clevosaurus_cambrica" is Uniform(201.30,208.50)
                            -- The age of terminal "Clevosaurus_brasiliensis" is Uniform(201.30,220.00)
                            -- The age of terminal "Clevosaurus_bairdi" is Uniform(199.30,201.30)
                            -- The age of terminal "Clevosaurus_petilus" is Uniform(199.30,201.30)
                            -- The age of terminal "Clevosaurus_sp_SAM" is Uniform(182.70,201.30)
                            -- The age of terminal "Homeosaurus_maximiliani" is Uniform(150.00,155.00)
                            -- The age of terminal "Homeosaurus_parvipes" is Uniform(150.00,155.00)
                            -- The age of terminal "Sapheosaurus_thiollerei" is Uniform(152.10,155.00)
                            -- The age of terminal "Oenosaurus_muehlheimensis" is Uniform(150.00,152.10)
                            -- The age of terminal "Piocormus_laticeps" is Uniform(150.00,155.00)
                            -- The age of terminal "Derasmosaurus_pietraroiae" is Uniform(100.50,113.00)
                            -- The age of terminal "Palaeopleurosaurus_posidoniae" is Uniform(174.20,183.70)
                            -- The age of terminal "Pleurosaurus_ginsburgi" is Uniform(150.00,152.10)
                            -- The age of terminal "Pleurosaurus_goldfussi" is Uniform(150.00,155.00)
                            -- The age of terminal "Kallimodon_pulchellus" is Uniform(150.00,155.00)
                            -- The age of terminal "Leptosaurus_neptunius" is Uniform(150.00,152.10)
                            -- The age of terminal "Kawasphenodon" is Uniform(70.00,83.60)
                            -- The age of terminal "Cynosphenodon_huizachalensis" is Uniform(182.70,190.80)
                            -- The age of terminal "Sphenotitan_leyesi" is Uniform(208.50,227.00)
                            -- The age of terminal "Priosphenodon_avelasi" is Uniform(89.80,100.50)
                            -- The age of terminal "Eilenodon_robustus" is Uniform(153.00,156.80)
                            -- The age of terminal "Toxolophosaurus_cloudi" is Uniform(110.00,125.00)
                            -- Tree age has a Offsetexponential(247.20,287.00) distribution
               Subparam.  = TK02Brlens
               Moves      = AddBranch(V) <prob 15.0>, DelBranch(V) <prob 15.0>, 
                            NodesliderClock(V) <prob 20.0>, TreeStretch(V) <prob 3.0>
               Startvals  = tree 'mcmc.tree_1'  [run 1, chain 1]
                            tree 'mcmc.tree_2'  [run 1, chain 2]
                            tree 'mcmc.tree_3'  [run 1, chain 3]
                            tree 'mcmc.tree_4'  [run 1, chain 4]
                            tree 'mcmc.tree_5'  [run 2, chain 1]
                            tree 'mcmc.tree_6'  [run 2, chain 2]
                            tree 'mcmc.tree_7'  [run 2, chain 3]
                            tree 'mcmc.tree_8'  [run 2, chain 4]

         6 --  Parameter  = Net_speciation
               Type       = Speciation rate
               Prior      = Exponential(10.00)
               Moves      = Multiplier(Net_speciation) <prob 3.0>
               Not used   = Slider
               Startvals  = (0.100)

         7 --  Parameter  = Relative_extinction
               Type       = Extinction rate
               Prior      = Beta(1.00,1.00)
               Moves      = Slider(Relative_extinction) <prob 3.0>
               Startvals  = (0.900)

         8 --  Parameter  = Relative_fossilization
               Type       = Fossilization rate
               Prior      = Beta(1.00,1.00)
               Moves      = Slider(Relative_fossilization) <prob 3.0>
               Startvals  = (0.100)

         9 --  Parameter  = TK02var
               Type       = Variance of lognormal distribution of branch rates
               Prior      = Exponential(10.00)
               Subparam.  = TK02Brlens
               Moves      = Multiplier(TK02var) <prob 2.0>
               Startvals  = (0.200)

        10 --  Parameter  = TK02Brlens
               Type       = Branch rates of TK02 relaxed clock
               Prior      = LogNormal (expectation = r_0, variance = TK02var * v) 
                               [r_0 is beginning rate of branch, v is branch length]

        11 --  Parameter  = Clockrate
               Type       = Base rate of clock
               Prior      = Lognormal(-3.91,1.02)
                            The clock rate varies according to a Brownian motion model
               Moves      = Multiplier(Clockrate) <prob 3.0>
               Startvals  = (0.020)

      Running Markov chain
      MCMC stamp = 0989311760
      Seed = 1898097430
      Swapseed = 1586178785
      Model settings:

         Data not partitioned --
            Datatype  = Standard
            Coding    = Variable
            # States  = Variable, up to 10
                        State frequencies are fixed to be equal
            Rates     = Gamma
                        The distribution is approximated using 4 categories.
                        Shape parameter is exponentially
                        distributed with parameter (1.00).

      Active parameters: 

         Parameters
         ---------------------
         Statefreq           1
         Shape               2
         Ratemultiplier      3
         Topology            4
         Brlens              5
         Speciationrate      6
         Extinctionrate      7
         Fossilizationrate   8
         TK02var             9
         TK02branchrates    10
         Clockrate          11
         ---------------------

         1 --  Parameter  = Alpha_symdir
               Type       = Symmetric diricihlet/beta distribution alpha_i parameter
               Prior      = Symmetric dirichlet with all parameters equal to infinity

         2 --  Parameter  = Alpha
               Type       = Shape of scaled gamma distribution of site rates
               Prior      = Exponential(1.00)

         3 --  Parameter  = Ratemultiplier
               Type       = Partition-specific rate multiplier
               Prior      = Fixed(1.0)

         4 --  Parameter  = Tau
               Type       = Topology
               Prior      = Prior on topology obeys the following constraints:
                            -- Hard constraint "ingroup"
               Subparam.  = V

         5 --  Parameter  = V
               Type       = Branch lengths
               Prior      = Clock:Fossilization
                            Node depths are constrained by the following age constraints:
                            -- The age of terminal "Prolacerta_broomi" is Uniform(247.20,251.90)
                            -- The age of terminal "Palaeagama_vielhaueri" is Uniform(247.50,258.00)
                            -- The age of terminal "Sophineta_cracoviensis" is Uniform(247.50,248.50)
                            -- The age of terminal "Megachirella_wachtleri" is Uniform(243.50,244.50)
                            -- The age of terminal "Marmoretta_oxoniensis" is Uniform(152.10,167.00)
                            -- The age of terminal "Huehuecuetzpalli_mixtecus" is Uniform(100.00,105.00)
                            -- The age of terminal "Eichstaettisaurus_schroederi" is Uniform(150.00,155.00)
                            -- The age of terminal "Ardeosaurus_brevipes" is Uniform(150.00,155.00)
                            -- The age of terminal "Gephyrosaurus_bridensis" is Uniform(191.40,201.40)
                            -- The age of terminal "Diphydontosaurus_avonis" is Uniform(201.30,208.50)
                            -- The age of terminal "Planocephalosaurus_robinsonae" is Uniform(201.30,208.50)
                            -- The age of terminal "Clevosaurus_hudsoni" is Uniform(191.40,208.50)
                            -- The age of terminal "Clevosaurus_cambrica" is Uniform(201.30,208.50)
                            -- The age of terminal "Clevosaurus_brasiliensis" is Uniform(201.30,220.00)
                            -- The age of terminal "Clevosaurus_bairdi" is Uniform(199.30,201.30)
                            -- The age of terminal "Clevosaurus_petilus" is Uniform(199.30,201.30)
                            -- The age of terminal "Clevosaurus_sp_SAM" is Uniform(182.70,201.30)
                            -- The age of terminal "Homeosaurus_maximiliani" is Uniform(150.00,155.00)
                            -- The age of terminal "Homeosaurus_parvipes" is Uniform(150.00,155.00)
                            -- The age of terminal "Sapheosaurus_thiollerei" is Uniform(152.10,155.00)
                            -- The age of terminal "Oenosaurus_muehlheimensis" is Uniform(150.00,152.10)
                            -- The age of terminal "Piocormus_laticeps" is Uniform(150.00,155.00)
                            -- The age of terminal "Derasmosaurus_pietraroiae" is Uniform(100.50,113.00)
                            -- The age of terminal "Palaeopleurosaurus_posidoniae" is Uniform(174.20,183.70)
                            -- The age of terminal "Pleurosaurus_ginsburgi" is Uniform(150.00,152.10)
                            -- The age of terminal "Pleurosaurus_goldfussi" is Uniform(150.00,155.00)
                            -- The age of terminal "Kallimodon_pulchellus" is Uniform(150.00,155.00)
                            -- The age of terminal "Leptosaurus_neptunius" is Uniform(150.00,152.10)
                            -- The age of terminal "Kawasphenodon" is Uniform(70.00,83.60)
                            -- The age of terminal "Cynosphenodon_huizachalensis" is Uniform(182.70,190.80)
                            -- The age of terminal "Sphenotitan_leyesi" is Uniform(208.50,227.00)
                            -- The age of terminal "Priosphenodon_avelasi" is Uniform(89.80,100.50)
                            -- The age of terminal "Eilenodon_robustus" is Uniform(153.00,156.80)
                            -- The age of terminal "Toxolophosaurus_cloudi" is Uniform(110.00,125.00)
                            -- Tree age has a Offsetexponential(247.20,287.00) distribution
               Subparam.  = TK02Brlens

         6 --  Parameter  = Net_speciation
               Type       = Speciation rate
               Prior      = Exponential(10.00)

         7 --  Parameter  = Relative_extinction
               Type       = Extinction rate
               Prior      = Beta(1.00,1.00)

         8 --  Parameter  = Relative_fossilization
               Type       = Fossilization rate
               Prior      = Beta(1.00,1.00)

         9 --  Parameter  = TK02var
               Type       = Variance of lognormal distribution of branch rates
               Prior      = Exponential(10.00)
               Subparam.  = TK02Brlens

        10 --  Parameter  = TK02Brlens
               Type       = Branch rates of TK02 relaxed clock
               Prior      = LogNormal (expectation = r_0, variance = TK02var * v) 
                               [r_0 is beginning rate of branch, v is branch length]

        11 --  Parameter  = Clockrate
               Type       = Base rate of clock
               Prior      = Lognormal(-3.91,1.02)
                            The clock rate varies according to a Brownian motion model


      Number of chains per MPI processor = 1

      The MCMC sampler will use the following moves:
         With prob.  Chain will use move
            0.88 %   Multiplier(Alpha)
            8.85 %   ExtSprClock(Tau,V)
           10.62 %   NNIClock(Tau,V)
            7.08 %   ParsSPRClock(Tau,V)
           13.27 %   AddBranch(V)
           13.27 %   DelBranch(V)
           17.70 %   NodesliderClock(V)
            2.65 %   TreeStretch(V)
            2.65 %   Multiplier(Net_speciation)
            2.65 %   Slider(Relative_extinction)
            2.65 %   Slider(Relative_fossilization)
            1.77 %   Multiplier(TK02var)
           13.27 %   Multiplier(TK02Brlens)
            2.65 %   Multiplier(Clockrate)

      Division 1 has 132 unique site patterns
      Initializing conditional likelihoods
      Using standard non-SSE likelihood calculator for division 1 (single-precision)

      Initial log likelihoods and log prior probs for run 1:
         Chain 1 -- 0.000000 -- -2330.801099

      There are 7 more chains on other processor(s)


      Using a relative burnin of 25.0 % for diagnostics

      Chain results (600000000 generations requested):

         0 -- [0.000] [...7 remote chains...] 

      Average standard deviation of split frequencies: 0.696228

      10000 -- [0.000] [...7 remote chains...] -- 0:00:00

      Average standard deviation of split frequencies: 0.356337


      Average standard deviation of split frequencies: 0.356337

      20000 -- (0.000) [...7 remote chains...] -- 8:19:59

      Average standard deviation of split frequencies: 0.236949


      Average standard deviation of split frequencies: 0.236949

      30000 -- (0.000) [...7 remote chains...] -- 11:06:38

      Average standard deviation of split frequencies: 0.233054


      Average standard deviation of split frequencies: 0.233054

      40000 -- (0.000) [...7 remote chains...] -- 8:19:58

      Average standard deviation of split frequencies: 0.181429


      Average standard deviation of split frequencies: 0.181429

      50000 -- (0.000) [...7 remote chains...] -- 9:59:57

      Average standard deviation of split frequencies: 0.145101


      Average standard deviation of split frequencies: 0.145101

      60000 -- (0.000) [...7 remote chains...] -- 11:06:36

      Average standard deviation of split frequencies: 0.122074


      Average standard deviation of split frequencies: 0.122074

      70000 -- (0.000) [...7 remote chains...] -- 9:31:21

      Average standard deviation of split frequencies: 0.131960


      Average standard deviation of split frequencies: 0.131960

      80000 -- (0.000) [...7 remote chains...] -- 10:24:55

      Average standard deviation of split frequencies: 0.114299


      Average standard deviation of split frequencies: 0.114299

      90000 -- (0.000) [...7 remote chains...] -- 9:15:28

      Average standard deviation of split frequencies: 0.101223


      Average standard deviation of split frequencies: 0.101223

      100000 -- (0.000) [...7 remote chains...] -- 9:59:54

      Average standard deviation of split frequencies: 0.088849


      Average standard deviation of split frequencies: 0.088849

      110000 -- (0.000) [...7 remote chains...] -- 10:36:14

      Average standard deviation of split frequencies: 0.092982


      Average standard deviation of split frequencies: 0.092982

      120000 -- (0.000) [...7 remote chains...] -- 9:43:13

      Average standard deviation of split frequencies: 0.084651


      Average standard deviation of split frequencies: 0.084651

      130000 -- (0.000) [...7 remote chains...] -- 10:15:15

      Average standard deviation of split frequencies: 0.153167


      Average standard deviation of split frequencies: 0.153167

      140000 -- (0.000) [...7 remote chains...] -- 9:31:17

      Average standard deviation of split frequencies: 0.139792


      Average standard deviation of split frequencies: 0.139792

      150000 -- (0.000) [...7 remote chains...] -- 9:59:51

      Average standard deviation of split frequencies: 0.133646


      Average standard deviation of split frequencies: 0.133646

      160000 -- (0.000) [...7 remote chains...] -- 9:22:21

      Average standard deviation of split frequencies: 0.128103


      Average standard deviation of split frequencies: 0.128103

      170000 -- (0.000) [...7 remote chains...] -- 9:48:04

      Average standard deviation of split frequencies: 0.117440


      Average standard deviation of split frequencies: 0.117440

      180000 -- (0.000) [...7 remote chains...] -- 10:10:55

      Average standard deviation of split frequencies: 0.110834


      Average standard deviation of split frequencies: 0.110834

      190000 -- (0.000) [...7 remote chains...] -- 9:38:45

      Average standard deviation of split frequencies: 0.107802


      Average standard deviation of split frequencies: 0.107802

      200000 -- (0.000) [...7 remote chains...] -- 9:59:48

      Average standard deviation of split frequencies: 0.098711


      Average standard deviation of split frequencies: 0.098711

      210000 -- (0.000) [...7 remote chains...] -- 9:31:13

      Average standard deviation of split frequencies: 0.092334


      Average standard deviation of split frequencies: 0.092334

      220000 -- (0.000) [...7 remote chains...] -- 9:50:41

      Average standard deviation of split frequencies: 0.088714


      Average standard deviation of split frequencies: 0.088714

      230000 -- (0.000) [...7 remote chains...] -- 10:08:27

      Average standard deviation of split frequencies: 0.087592


      Average standard deviation of split frequencies: 0.087592

      240000 -- (0.000) [...7 remote chains...] -- 9:43:06

      Average standard deviation of split frequencies: 0.088054


      Average standard deviation of split frequencies: 0.088054

      250000 -- (0.000) [...7 remote chains...] -- 9:59:45

      Average standard deviation of split frequencies: 0.083887


      Average standard deviation of split frequencies: 0.083887

      260000 -- (0.000) [...7 remote chains...] -- 10:15:07

      Average standard deviation of split frequencies: 0.107059


      Average standard deviation of split frequencies: 0.107059

      270000 -- (0.000) [...7 remote chains...] -- 9:52:19

      Average standard deviation of split frequencies: 0.103290


      Average standard deviation of split frequencies: 0.103290

      280000 -- (0.000) [...7 remote chains...] -- 10:06:51

      Average standard deviation of split frequencies: 0.098383


      Average standard deviation of split frequencies: 0.098383

      290000 -- (0.000) [...7 remote chains...] -- 9:45:55

      Average standard deviation of split frequencies: 0.098170


      Average standard deviation of split frequencies: 0.098170

      300000 -- (0.000) [...7 remote chains...] -- 9:59:42

      Average standard deviation of split frequencies: 0.095187


      Average standard deviation of split frequencies: 0.095187

      310000 -- (0.000) [...7 remote chains...] -- 10:12:35

      Average standard deviation of split frequencies: 0.094220


      Average standard deviation of split frequencies: 0.094220

      320000 -- (0.000) [...7 remote chains...] -- 9:53:26

      Average standard deviation of split frequencies: 0.091075


      Average standard deviation of split frequencies: 0.091075

      330000 -- (0.000) [...7 remote chains...] -- 10:05:43

      Average standard deviation of split frequencies: 0.090121


      Average standard deviation of split frequencies: 0.090121

      340000 -- (0.000) [...7 remote chains...] -- 10:17:17

      Average standard deviation of split frequencies: 0.087217


      Average standard deviation of split frequencies: 0.087217

      350000 -- (0.000) [...7 remote chains...] -- 9:59:39

      Average standard deviation of split frequencies: 0.087921


      Average standard deviation of split frequencies: 0.087921

      360000 -- (0.000) [...7 remote chains...] -- 10:10:44

      Average standard deviation of split frequencies: 0.085643


      Average standard deviation of split frequencies: 0.085643

      370000 -- (0.000) [...7 remote chains...] -- 9:54:13

      Average standard deviation of split frequencies: 0.084418


      Average standard deviation of split frequencies: 0.084418

      380000 -- (0.000) [...7 remote chains...] -- 10:04:52

      Average standard deviation of split frequencies: 0.083256


      Average standard deviation of split frequencies: 0.083256

      390000 -- (0.000) [...7 remote chains...] -- 10:14:59

      Average standard deviation of split frequencies: 0.083762


      Average standard deviation of split frequencies: 0.083762

      400000 -- (0.000) [...7 remote chains...] -- 9:59:36

      Average standard deviation of split frequencies: 0.097018


      Average standard deviation of split frequencies: 0.097018

      410000 -- [0.000] [...7 remote chains...] -- 10:09:20

      Average standard deviation of split frequencies: 0.094415


      Average standard deviation of split frequencies: 0.094415

      420000 -- (0.000) [...7 remote chains...] -- 9:54:49

      Average standard deviation of split frequencies: 0.091948


      Average standard deviation of split frequencies: 0.091948

      430000 -- (0.000) [...7 remote chains...] -- 10:04:13

      Average standard deviation of split frequencies: 0.090997


      Average standard deviation of split frequencies: 0.090997

      440000 -- (0.000) [...7 remote chains...] -- 9:50:28

      Average standard deviation of split frequencies: 0.085725


      Average standard deviation of split frequencies: 0.085725

      450000 -- (0.000) [...7 remote chains...] -- 9:59:33

      Average standard deviation of split frequencies: 0.083003


      Average standard deviation of split frequencies: 0.083003

      460000 -- (0.000) [...7 remote chains...] -- 10:08:13

      Average standard deviation of split frequencies: 0.079024


      Average standard deviation of split frequencies: 0.079024

      470000 -- (0.000) [...7 remote chains...] -- 9:55:16

      Average standard deviation of split frequencies: 0.080647


      Average standard deviation of split frequencies: 0.080647

      480000 -- (0.000) [...7 remote chains...] -- 10:03:41

      Average standard deviation of split frequencies: 0.077095


      Average standard deviation of split frequencies: 0.077095

      490000 -- (0.000) [...7 remote chains...] -- 9:51:21

      Average standard deviation of split frequencies: 0.075701


      Average standard deviation of split frequencies: 0.075701

      500000 -- (0.000) [...7 remote chains...] -- 9:59:30

      Average standard deviation of split frequencies: 0.072723


      Average standard deviation of split frequencies: 0.072723

      510000 -- (0.000) [...7 remote chains...] -- 10:07:19

      Average standard deviation of split frequencies: 0.070016


      Average standard deviation of split frequencies: 0.070016

      520000 -- [0.000] [...7 remote chains...] -- 9:55:38

      Average standard deviation of split frequencies: 0.068830


      Average standard deviation of split frequencies: 0.068830

      530000 -- (0.000) [...7 remote chains...] -- 10:03:14

      Average standard deviation of split frequencies: 0.074134


      Average standard deviation of split frequencies: 0.074134

      540000 -- (0.000) [...7 remote chains...] -- 9:52:03

      Average standard deviation of split frequencies: 0.072872


      Average standard deviation of split frequencies: 0.072872

      550000 -- (0.000) [...7 remote chains...] -- 9:59:27

      Average standard deviation of split frequencies: 0.072445


      Average standard deviation of split frequencies: 0.072445

      560000 -- [0.000] [...7 remote chains...] -- 9:48:44

      Average standard deviation of split frequencies: 0.069114


      Average standard deviation of split frequencies: 0.069114

      570000 -- (0.000) [...7 remote chains...] -- 9:55:55

      Average standard deviation of split frequencies: 0.067106


      Average standard deviation of split frequencies: 0.067106

      580000 -- (0.000) [...7 remote chains...] -- 10:02:51

      Average standard deviation of split frequencies: 0.064715


      Average standard deviation of split frequencies: 0.064715

      590000 -- [0.000] [...7 remote chains...] -- 9:52:38

      Average standard deviation of split frequencies: 0.063458


      Average standard deviation of split frequencies: 0.063458

      600000 -- (0.000) [...7 remote chains...] -- 9:59:24

      Average standard deviation of split frequencies: 0.063458


      Average standard deviation of split frequencies: 0.063458

      610000 -- (0.000) [...7 remote chains...] -- 9:49:33

      Average standard deviation of split frequencies: 0.062812


      Average standard deviation of split frequencies: 0.062812

      620000 -- (0.000) [...7 remote chains...] -- 9:56:09

      Average standard deviation of split frequencies: 0.060951


      Average standard deviation of split frequencies: 0.060951

      630000 -- [0.000] [...7 remote chains...] -- 9:46:41

      Average standard deviation of split frequencies: 0.062608


      Average standard deviation of split frequencies: 0.062608

      640000 -- (0.000) [...7 remote chains...] -- 9:53:07

      Average standard deviation of split frequencies: 0.061423


      Average standard deviation of split frequencies: 0.061423

      650000 -- (0.000) [...7 remote chains...] -- 9:59:21

      Average standard deviation of split frequencies: 0.059574


      Average standard deviation of split frequencies: 0.059574

      660000 -- (0.000) [...7 remote chains...] -- 9:50:15

      Average standard deviation of split frequencies: 0.064092


      Average standard deviation of split frequencies: 0.064092

      670000 -- (0.000) [...7 remote chains...] -- 9:56:20

      Average standard deviation of split frequencies: 0.063501


      Average standard deviation of split frequencies: 0.063501

      680000 -- (0.000) [...7 remote chains...] -- 9:47:34

      Average standard deviation of split frequencies: 0.062125


      Average standard deviation of split frequencies: 0.062125

      690000 -- (0.000) [...7 remote chains...] -- 9:53:31

      Average standard deviation of split frequencies: 0.061925


      Average standard deviation of split frequencies: 0.061925

      700000 -- (0.000) [...7 remote chains...] -- 9:59:18

      Average standard deviation of split frequencies: 0.061593


      Average standard deviation of split frequencies: 0.061593

      710000 -- (0.000) [...7 remote chains...] -- 9:50:50

      Average standard deviation of split frequencies: 0.060138


      Average standard deviation of split frequencies: 0.060138

      720000 -- (0.000) [...7 remote chains...] -- 9:56:30

      Average standard deviation of split frequencies: 0.057616


      Average standard deviation of split frequencies: 0.057616

      730000 -- [0.000] [...7 remote chains...] -- 9:48:19

      Average standard deviation of split frequencies: 0.054938


      Average standard deviation of split frequencies: 0.054938

      740000 -- [0.000] [...7 remote chains...] -- 9:53:51

      Average standard deviation of split frequencies: 0.054113


      Average standard deviation of split frequencies: 0.054113

      750000 -- (0.000) [...7 remote chains...] -- 9:59:15

      Average standard deviation of split frequencies: 0.054541


      Average standard deviation of split frequencies: 0.054541

      760000 -- (0.000) [...7 remote chains...] -- 9:51:21

      Average standard deviation of split frequencies: 0.053363


      Average standard deviation of split frequencies: 0.053363

      770000 -- (0.000) [...7 remote chains...] -- 9:56:38

      Average standard deviation of split frequencies: 0.053244


      Average standard deviation of split frequencies: 0.053244

      780000 -- (0.000) [...7 remote chains...] -- 9:48:58

      Average standard deviation of split frequencies: 0.052752


      Average standard deviation of split frequencies: 0.052752

      790000 -- (0.000) [...7 remote chains...] -- 9:54:09

      Average standard deviation of split frequencies: 0.051322


      Average standard deviation of split frequencies: 0.051322

      800000 -- (0.000) [...7 remote chains...] -- 9:46:43

      Average standard deviation of split frequencies: 0.056952


      Average standard deviation of split frequencies: 0.056952

      810000 -- (0.000) [...7 remote chains...] -- 9:51:47

      Average standard deviation of split frequencies: 0.055362


      Average standard deviation of split frequencies: 0.055362

      820000 -- (0.000) [...7 remote chains...] -- 9:44:33

      Average standard deviation of split frequencies: 0.054773


      Average standard deviation of split frequencies: 0.054773

      830000 -- (0.000) [...7 remote chains...] -- 9:49:32

      Average standard deviation of split frequencies: 0.054799


      Average standard deviation of split frequencies: 0.054799

      840000 -- (0.000) [...7 remote chains...] -- 9:54:24

      Average standard deviation of split frequencies: 0.053992


      Average standard deviation of split frequencies: 0.053992

      850000 -- (0.000) [...7 remote chains...] -- 9:47:24

      Average standard deviation of split frequencies: 0.053572


      Average standard deviation of split frequencies: 0.053572

      860000 -- (0.000) [...7 remote chains...] -- 9:52:10

      Average standard deviation of split frequencies: 0.052558


      Average standard deviation of split frequencies: 0.052558

      870000 -- (0.000) [...7 remote chains...] -- 9:45:21

      Average standard deviation of split frequencies: 0.052962


      Average standard deviation of split frequencies: 0.052962

      880000 -- (0.000) [...7 remote chains...] -- 9:50:02

      Average standard deviation of split frequencies: 0.052574


      Average standard deviation of split frequencies: 0.052574

      890000 -- (0.000) [...7 remote chains...] -- 9:54:37

      Average standard deviation of split frequencies: 0.051993


      Average standard deviation of split frequencies: 0.051993

      900000 -- (0.000) [...7 remote chains...] -- 9:48:00

      Average standard deviation of split frequencies: 0.050874


      Average standard deviation of split frequencies: 0.050874

      910000 -- [0.000] [...7 remote chains...] -- 9:52:30

      Average standard deviation of split frequencies: 0.051426


      Average standard deviation of split frequencies: 0.051426

      920000 -- (0.000) [...7 remote chains...] -- 9:46:03

      Average standard deviation of split frequencies: 0.050147


      Average standard deviation of split frequencies: 0.050147

      930000 -- (0.000) [...7 remote chains...] -- 9:50:28

      Average standard deviation of split frequencies: 0.050211


      Average standard deviation of split frequencies: 0.050211

      940000 -- (0.000) [...7 remote chains...] -- 9:44:11

      Average standard deviation of split frequencies: 0.050508


      Average standard deviation of split frequencies: 0.050508

      950000 -- (0.000) [...7 remote chains...] -- 9:48:32

      Average standard deviation of split frequencies: 0.050427


      Average standard deviation of split frequencies: 0.050427

      960000 -- (0.000) [...7 remote chains...] -- 9:52:48

      Average standard deviation of split frequencies: 0.049736


      Average standard deviation of split frequencies: 0.049736

      970000 -- (0.000) [...7 remote chains...] -- 9:46:40

      Average standard deviation of split frequencies: 0.050302


      Average standard deviation of split frequencies: 0.050302

      980000 -- (0.000) [...7 remote chains...] -- 9:50:52

      Average standard deviation of split frequencies: 0.049236


      Average standard deviation of split frequencies: 0.049236

      990000 -- (0.000) [...7 remote chains...] -- 9:44:53

      Average standard deviation of split frequencies: 0.050404


      Average standard deviation of split frequencies: 0.050404

      1000000 -- (0.000) [...7 remote chains...] -- 9:49:01

      Average standard deviation of split frequencies: 0.049562


      Average standard deviation of split frequencies: 0.049562

      1010000 -- (0.000) [...7 remote chains...] -- 9:43:10

      Average standard deviation of split frequencies: 0.049147


      Average standard deviation of split frequencies: 0.049147

      1020000 -- (0.000) [...7 remote chains...] -- 9:47:14

      Average standard deviation of split frequencies: 0.048624


      Average standard deviation of split frequencies: 0.048624

      1030000 -- (0.000) [...7 remote chains...] -- 9:51:12

      Average standard deviation of split frequencies: 0.047984


      Average standard deviation of split frequencies: 0.047984

      1040000 -- (0.000) [...7 remote chains...] -- 9:45:31

      Average standard deviation of split frequencies: 0.048243


      Average standard deviation of split frequencies: 0.048243

      1050000 -- (0.000) [...7 remote chains...] -- 9:49:26

      Average standard deviation of split frequencies: 0.047939


      Average standard deviation of split frequencies: 0.047939

      1060000 -- (0.000) [...7 remote chains...] -- 9:43:52

      Average standard deviation of split frequencies: 0.048724


      Average standard deviation of split frequencies: 0.048724

      1070000 -- (0.000) [...7 remote chains...] -- 9:47:44

      Average standard deviation of split frequencies: 0.049204


      Average standard deviation of split frequencies: 0.049204

      1080000 -- (0.000) [...7 remote chains...] -- 9:51:31

      Average standard deviation of split frequencies: 0.048604


      Average standard deviation of split frequencies: 0.048604

      1090000 -- (0.000) [...7 remote chains...] -- 9:46:05

      Average standard deviation of split frequencies: 0.047244


      Average standard deviation of split frequencies: 0.047244

      1100000 -- (0.000) [...7 remote chains...] -- 9:49:49

      Average standard deviation of split frequencies: 0.046107


      Average standard deviation of split frequencies: 0.046107

      1110000 -- (0.000) [...7 remote chains...] -- 9:44:30

      Average standard deviation of split frequencies: 0.046873


      Average standard deviation of split frequencies: 0.046873

      1120000 -- (0.000) [...7 remote chains...] -- 9:48:11

      Average standard deviation of split frequencies: 0.045662


      Average standard deviation of split frequencies: 0.045662

      1130000 -- (0.000) [...7 remote chains...] -- 9:42:58

      Average standard deviation of split frequencies: 0.046044


      Average standard deviation of split frequencies: 0.046044

      1140000 -- (0.000) [...7 remote chains...] -- 9:46:36

      Average standard deviation of split frequencies: 0.044879


      Average standard deviation of split frequencies: 0.044879

      1150000 -- (0.000) [...7 remote chains...] -- 9:41:29

      Average standard deviation of split frequencies: 0.044349


      Average standard deviation of split frequencies: 0.044349

      1160000 -- (0.000) [...7 remote chains...] -- 9:45:04

      Average standard deviation of split frequencies: 0.043495


      Average standard deviation of split frequencies: 0.043495

      1170000 -- (0.000) [...7 remote chains...] -- 9:48:35

      Average standard deviation of split frequencies: 0.043007


      Average standard deviation of split frequencies: 0.043007

      1180000 -- (0.000) [...7 remote chains...] -- 9:52:03

      Average standard deviation of split frequencies: 0.040593


      Average standard deviation of split frequencies: 0.040593

      1190000 -- (0.000) [...7 remote chains...] -- 9:47:04

      Average standard deviation of split frequencies: 0.039447


      Average standard deviation of split frequencies: 0.039447

      1200000 -- (0.000) [...7 remote chains...] -- 9:50:29

      Average standard deviation of split frequencies: 0.040850


      Average standard deviation of split frequencies: 0.040850

      1210000 -- (0.000) [...7 remote chains...] -- 9:45:35

      Average standard deviation of split frequencies: 0.040187


      Average standard deviation of split frequencies: 0.040187

      1220000 -- (0.000) [...7 remote chains...] -- 9:48:57

      Average standard deviation of split frequencies: 0.039320


      Average standard deviation of split frequencies: 0.039320

      1230000 -- (0.000) [...7 remote chains...] -- 9:52:16

      Average standard deviation of split frequencies: 0.038911


      Average standard deviation of split frequencies: 0.038911

      1240000 -- (0.000) [...7 remote chains...] -- 9:47:29

      Average standard deviation of split frequencies: 0.038902


      Average standard deviation of split frequencies: 0.038902

      1250000 -- (0.000) [...7 remote chains...] -- 9:50:46

      Average standard deviation of split frequencies: 0.038067


      Average standard deviation of split frequencies: 0.038067

      1260000 -- (0.000) [...7 remote chains...] -- 9:46:04

      Average standard deviation of split frequencies: 0.037851


      Average standard deviation of split frequencies: 0.037851

      1270000 -- (0.000) [...7 remote chains...] -- 9:49:18

      Average standard deviation of split frequencies: 0.037028


      Average standard deviation of split frequencies: 0.037028

      1280000 -- (0.000) [...7 remote chains...] -- 9:52:29

      Average standard deviation of split frequencies: 0.036065


      Average standard deviation of split frequencies: 0.036065

      1290000 -- [0.000] [...7 remote chains...] -- 9:47:52

      Average standard deviation of split frequencies: 0.035697


      Average standard deviation of split frequencies: 0.035697

      1300000 -- [0.000] [...7 remote chains...] -- 9:51:01

      Average standard deviation of split frequencies: 0.035525


      Average standard deviation of split frequencies: 0.035525

      1310000 -- (0.000) [...7 remote chains...] -- 9:46:30

      Average standard deviation of split frequencies: 0.034940


      Average standard deviation of split frequencies: 0.034940

      1320000 -- [0.000] [...7 remote chains...] -- 9:49:36

      Average standard deviation of split frequencies: 0.034425


      Average standard deviation of split frequencies: 0.034425

      1330000 -- [0.000] [...7 remote chains...] -- 9:45:09

      Average standard deviation of split frequencies: 0.033520


      Average standard deviation of split frequencies: 0.033520

      1340000 -- (0.000) [...7 remote chains...] -- 9:48:14

      Average standard deviation of split frequencies: 0.032141


      Average standard deviation of split frequencies: 0.032141

      1350000 -- [0.000] [...7 remote chains...] -- 9:43:52

      Average standard deviation of split frequencies: 0.031691


      Average standard deviation of split frequencies: 0.031691

      1360000 -- (0.000) [...7 remote chains...] -- 9:46:54

      Average standard deviation of split frequencies: 0.031847


      Average standard deviation of split frequencies: 0.031847

      1370000 -- (0.000) [...7 remote chains...] -- 9:42:36

      Average standard deviation of split frequencies: 0.032158


      Average standard deviation of split frequencies: 0.032158

      1380000 -- (0.000) [...7 remote chains...] -- 9:45:36

      Average standard deviation of split frequencies: 0.031670


      Average standard deviation of split frequencies: 0.031670

      1390000 -- [0.000] [...7 remote chains...] -- 9:41:23

      Average standard deviation of split frequencies: 0.032398


      Average standard deviation of split frequencies: 0.032398

      1400000 -- [0.000] [...7 remote chains...] -- 9:44:20

      Average standard deviation of split frequencies: 0.032453


      Average standard deviation of split frequencies: 0.032453

      1410000 -- (0.000) [...7 remote chains...] -- 9:40:11

      Average standard deviation of split frequencies: 0.032149


      Average standard deviation of split frequencies: 0.032149

      1420000 -- (0.000) [...7 remote chains...] -- 9:43:07

      Average standard deviation of split frequencies: 0.031530


      Average standard deviation of split frequencies: 0.031530

      1430000 -- [0.000] [...7 remote chains...] -- 9:46:00

      Average standard deviation of split frequencies: 0.033064


      Average standard deviation of split frequencies: 0.033064

      1440000 -- (0.000) [...7 remote chains...] -- 9:41:56

      Average standard deviation of split frequencies: 0.032436


      Average standard deviation of split frequencies: 0.032436

      1450000 -- (0.000) [...7 remote chains...] -- 9:44:47

      Average standard deviation of split frequencies: 0.033337


      Average standard deviation of split frequencies: 0.033337

      1460000 -- (0.000) [...7 remote chains...] -- 9:40:46

      Average standard deviation of split frequencies: 0.036292


      Average standard deviation of split frequencies: 0.036292

      1470000 -- (0.000) [...7 remote chains...] -- 9:43:36

      Average standard deviation of split frequencies: 0.035833


      Average standard deviation of split frequencies: 0.035833

      1480000 -- (0.000) [...7 remote chains...] -- 9:39:38

      Average standard deviation of split frequencies: 0.037498


      Average standard deviation of split frequencies: 0.037498

      1490000 -- (0.000) [...7 remote chains...] -- 9:42:26

      Average standard deviation of split frequencies: 0.038098


      Average standard deviation of split frequencies: 0.038098

      1500000 -- (0.000) [...7 remote chains...] -- 9:38:33

      Average standard deviation of split frequencies: 0.038858


      Average standard deviation of split frequencies: 0.038858

      1510000 -- (0.000) [...7 remote chains...] -- 9:41:18

      Average standard deviation of split frequencies: 0.037887


      Average standard deviation of split frequencies: 0.037887

      1520000 -- (0.000) [...7 remote chains...] -- 9:44:02

      Average standard deviation of split frequencies: 0.038222


      Average standard deviation of split frequencies: 0.038222

      1530000 -- (0.000) [...7 remote chains...] -- 9:40:12

      Average standard deviation of split frequencies: 0.038222


      Average standard deviation of split frequencies: 0.038222

      1540000 -- (0.000) [...7 remote chains...] -- 9:42:54

      Average standard deviation of split frequencies: 0.037534


      Average standard deviation of split frequencies: 0.037534

      1550000 -- (0.000) [...7 remote chains...] -- 9:39:08

      Average standard deviation of split frequencies: 0.038896


      Average standard deviation of split frequencies: 0.038896

      1560000 -- (0.000) [...7 remote chains...] -- 9:41:49

      Average standard deviation of split frequencies: 0.037708


      Average standard deviation of split frequencies: 0.037708

      1570000 -- (0.000) [...7 remote chains...] -- 9:38:06

      Average standard deviation of split frequencies: 0.038482


      Average standard deviation of split frequencies: 0.038482

      1580000 -- [0.000] [...7 remote chains...] -- 9:40:44

      Average standard deviation of split frequencies: 0.037740


      Average standard deviation of split frequencies: 0.037740

      1590000 -- (0.000) [...7 remote chains...] -- 9:37:04

      Average standard deviation of split frequencies: 0.037881


      Average standard deviation of split frequencies: 0.037881

      1600000 -- [0.000] [...7 remote chains...] -- 9:39:42

      Average standard deviation of split frequencies: 0.039360


      Average standard deviation of split frequencies: 0.039360

      1610000 -- (0.000) [...7 remote chains...] -- 9:42:17

      Average standard deviation of split frequencies: 0.039378


      Average standard deviation of split frequencies: 0.039378

      1620000 -- [0.000] [...7 remote chains...] -- 9:38:40

      Average standard deviation of split frequencies: 0.038533


      Average standard deviation of split frequencies: 0.038533

      1630000 -- (0.000) [...7 remote chains...] -- 9:41:14

      Average standard deviation of split frequencies: 0.037519


      Average standard deviation of split frequencies: 0.037519

      1640000 -- [0.000] [...7 remote chains...] -- 9:37:41

      Average standard deviation of split frequencies: 0.037816


      Average standard deviation of split frequencies: 0.037816

      1650000 -- [0.000] [...7 remote chains...] -- 9:40:13

      Average standard deviation of split frequencies: 0.038556


      Average standard deviation of split frequencies: 0.038556

      1660000 -- [0.000] [...7 remote chains...] -- 9:36:42

      Average standard deviation of split frequencies: 0.038988


      Average standard deviation of split frequencies: 0.038988

      1670000 -- [0.000] [...7 remote chains...] -- 9:39:13

      Average standard deviation of split frequencies: 0.040022


      Average standard deviation of split frequencies: 0.040022

      1680000 -- [0.000] [...7 remote chains...] -- 9:35:45

      Average standard deviation of split frequencies: 0.039854


      Average standard deviation of split frequencies: 0.039854

      1690000 -- [0.000] [...7 remote chains...] -- 9:38:14

      Average standard deviation of split frequencies: 0.039978


      Average standard deviation of split frequencies: 0.039978

      1700000 -- (0.000) [...7 remote chains...] -- 9:34:50

      Average standard deviation of split frequencies: 0.039380


      Average standard deviation of split frequencies: 0.039380

      1710000 -- [0.000] [...7 remote chains...] -- 9:37:17

      Average standard deviation of split frequencies: 0.039524


      Average standard deviation of split frequencies: 0.039524

      1720000 -- [0.000] [...7 remote chains...] -- 9:39:43

      Average standard deviation of split frequencies: 0.039077


      Average standard deviation of split frequencies: 0.039077

      1730000 -- (0.000) [...7 remote chains...] -- 9:36:22

      Average standard deviation of split frequencies: 0.038896


      Average standard deviation of split frequencies: 0.038896

      1740000 -- [0.000] [...7 remote chains...] -- 9:38:46

      Average standard deviation of split frequencies: 0.038723


      Average standard deviation of split frequencies: 0.038723

      1750000 -- (0.000) [...7 remote chains...] -- 9:35:27

      Average standard deviation of split frequencies: 0.038416


      Average standard deviation of split frequencies: 0.038416

      1760000 -- [0.000] [...7 remote chains...] -- 9:37:50

      Average standard deviation of split frequencies: 0.038887


      Average standard deviation of split frequencies: 0.038887

      1770000 -- [0.000] [...7 remote chains...] -- 9:40:12

      Average standard deviation of split frequencies: 0.038258


      Average standard deviation of split frequencies: 0.038258

      1780000 -- [0.000] [...7 remote chains...] -- 9:36:56

      Average standard deviation of split frequencies: 0.038702


      Average standard deviation of split frequencies: 0.038702

      1790000 -- [0.000] [...7 remote chains...] -- 9:39:16

      Average standard deviation of split frequencies: 0.038702


      Average standard deviation of split frequencies: 0.038702

      1800000 -- [0.000] [...7 remote chains...] -- 9:41:35

      Average standard deviation of split frequencies: 0.038995


      Average standard deviation of split frequencies: 0.038995

      1810000 -- [0.000] [...7 remote chains...] -- 9:38:21

      Average standard deviation of split frequencies: 0.038997


      Average standard deviation of split frequencies: 0.038997

      1820000 -- [0.000] [...7 remote chains...] -- 9:40:39

      Average standard deviation of split frequencies: 0.039853


      Average standard deviation of split frequencies: 0.039853

      1830000 -- [0.000] [...7 remote chains...] -- 9:37:28

      Average standard deviation of split frequencies: 0.039674


      Average standard deviation of split frequencies: 0.039674

      1840000 -- [0.000] [...7 remote chains...] -- 9:39:44

      Average standard deviation of split frequencies: 0.039243


      Average standard deviation of split frequencies: 0.039243

      1850000 -- [0.000] [...7 remote chains...] -- 9:36:35

      Average standard deviation of split frequencies: 0.039685


      Average standard deviation of split frequencies: 0.039685

      1860000 -- [0.000] [...7 remote chains...] -- 9:38:50

      Average standard deviation of split frequencies: 0.039664


      Average standard deviation of split frequencies: 0.039664

      1870000 -- [0.000] [...7 remote chains...] -- 9:35:44

      Average standard deviation of split frequencies: 0.039972


      Average standard deviation of split frequencies: 0.039972

      1880000 -- (0.000) [...7 remote chains...] -- 9:37:58

      Average standard deviation of split frequencies: 0.038958


      Average standard deviation of split frequencies: 0.038958

      1890000 -- [0.000] [...7 remote chains...] -- 9:34:54

      Average standard deviation of split frequencies: 0.039558


      Average standard deviation of split frequencies: 0.039558

      1900000 -- [0.000] [...7 remote chains...] -- 9:37:06

      Average standard deviation of split frequencies: 0.039861


      Average standard deviation of split frequencies: 0.039861

      1910000 -- (0.000) [...7 remote chains...] -- 9:39:18

      Average standard deviation of split frequencies: 0.040295


      Average standard deviation of split frequencies: 0.040295

      1920000 -- [0.000] [...7 remote chains...] -- 9:36:16

      Average standard deviation of split frequencies: 0.039291


      Average standard deviation of split frequencies: 0.039291

      1930000 -- [0.000] [...7 remote chains...] -- 9:38:26

      Average standard deviation of split frequencies: 0.039284


      Average standard deviation of split frequencies: 0.039284

      1940000 -- [0.000] [...7 remote chains...] -- 9:35:27

      Average standard deviation of split frequencies: 0.040486


      Average standard deviation of split frequencies: 0.040486

      1950000 -- [0.000] [...7 remote chains...] -- 9:37:36

      Average standard deviation of split frequencies: 0.040620


      Average standard deviation of split frequencies: 0.040620

      1960000 -- [0.000] [...7 remote chains...] -- 9:34:38

      Average standard deviation of split frequencies: 0.039682


      Average standard deviation of split frequencies: 0.039682

      1970000 -- [0.000] [...7 remote chains...] -- 9:36:46

      Average standard deviation of split frequencies: 0.039284


      Average standard deviation of split frequencies: 0.039284

      1980000 -- [0.000] [...7 remote chains...] -- 9:33:51

      Average standard deviation of split frequencies: 0.040133


      Average standard deviation of split frequencies: 0.040133

      1990000 -- (0.000) [...7 remote chains...] -- 9:35:58

      Average standard deviation of split frequencies: 0.040566


      Average standard deviation of split frequencies: 0.040566

      2000000 -- [0.000] [...7 remote chains...] -- 9:33:05

      Average standard deviation of split frequencies: 0.040630


      Average standard deviation of split frequencies: 0.040630

      2010000 -- [0.000] [...7 remote chains...] -- 9:35:10

      Average standard deviation of split frequencies: 0.040637


      Average standard deviation of split frequencies: 0.040637

      2020000 -- [0.000] [...7 remote chains...] -- 9:32:19

      Average standard deviation of split frequencies: 0.040371


      Average standard deviation of split frequencies: 0.040371

      2030000 -- [0.000] [...7 remote chains...] -- 9:34:24

      Average standard deviation of split frequencies: 0.040643


      Average standard deviation of split frequencies: 0.040643

      2040000 -- [0.000] [...7 remote chains...] -- 9:31:34

      Average standard deviation of split frequencies: 0.039974


      Average standard deviation of split frequencies: 0.039974

      2050000 -- [0.000] [...7 remote chains...] -- 9:33:38

      Average standard deviation of split frequencies: 0.040655


      Average standard deviation of split frequencies: 0.040655

      2060000 -- (0.000) [...7 remote chains...] -- 9:30:50

      Average standard deviation of split frequencies: 0.040928


      Average standard deviation of split frequencies: 0.040928

      2070000 -- (0.000) [...7 remote chains...] -- 9:32:53

      Average standard deviation of split frequencies: 0.041595


      Average standard deviation of split frequencies: 0.041595

      2080000 -- (0.000) [...7 remote chains...] -- 9:34:55

      Average standard deviation of split frequencies: 0.042079


      Average standard deviation of split frequencies: 0.042079

      2090000 -- (0.000) [...7 remote chains...] -- 9:32:09

      Average standard deviation of split frequencies: 0.042068


      Average standard deviation of split frequencies: 0.042068

      2100000 -- [0.000] [...7 remote chains...] -- 9:34:10

      Average standard deviation of split frequencies: 0.042185


      Average standard deviation of split frequencies: 0.042185

      2110000 -- [0.000] [...7 remote chains...] -- 9:31:26

      Average standard deviation of split frequencies: 0.042820


      Average standard deviation of split frequencies: 0.042820

      2120000 -- [0.000] [...7 remote chains...] -- 9:33:26

      Average standard deviation of split frequencies: 0.043437


      Average standard deviation of split frequencies: 0.043437

      2130000 -- [0.000] [...7 remote chains...] -- 9:30:44

      Average standard deviation of split frequencies: 0.043495


      Average standard deviation of split frequencies: 0.043495

      2140000 -- [0.000] [...7 remote chains...] -- 9:32:42

      Average standard deviation of split frequencies: 0.043649


      Average standard deviation of split frequencies: 0.043649

      2150000 -- (0.000) [...7 remote chains...] -- 9:34:40

      Average standard deviation of split frequencies: 0.043212


      Average standard deviation of split frequencies: 0.043212

      2160000 -- (0.000) [...7 remote chains...] -- 9:32:00

      Average standard deviation of split frequencies: 0.043670


      Average standard deviation of split frequencies: 0.043670

      2170000 -- (0.000) [...7 remote chains...] -- 9:33:57

      Average standard deviation of split frequencies: 0.042282


      Average standard deviation of split frequencies: 0.042282

      2180000 -- [0.000] [...7 remote chains...] -- 9:31:18

      Average standard deviation of split frequencies: 0.041611


      Average standard deviation of split frequencies: 0.041611

      2190000 -- [0.000] [...7 remote chains...] -- 9:33:14

      Average standard deviation of split frequencies: 0.041749


      Average standard deviation of split frequencies: 0.041749

      2200000 -- (0.000) [...7 remote chains...] -- 9:30:37

      Average standard deviation of split frequencies: 0.040673


      Average standard deviation of split frequencies: 0.040673

      2210000 -- (0.000) [...7 remote chains...] -- 9:32:32

      Average standard deviation of split frequencies: 0.040156


      Average standard deviation of split frequencies: 0.040156

      2220000 -- (0.000) [...7 remote chains...] -- 9:34:26

      Average standard deviation of split frequencies: 0.039646


      Average standard deviation of split frequencies: 0.039646

      2230000 -- (0.000) [...7 remote chains...] -- 9:31:51

      Average standard deviation of split frequencies: 0.039646


      Average standard deviation of split frequencies: 0.039646

      2240000 -- (0.000) [...7 remote chains...] -- 9:33:44

      Average standard deviation of split frequencies: 0.039276


      Average standard deviation of split frequencies: 0.039276

      2250000 -- (0.000) [...7 remote chains...] -- 9:31:11

      Average standard deviation of split frequencies: 0.038911


      Average standard deviation of split frequencies: 0.038911

      2260000 -- (0.000) [...7 remote chains...] -- 9:33:03

      Average standard deviation of split frequencies: 0.038595


      Average standard deviation of split frequencies: 0.038595

      2270000 -- (0.000) [...7 remote chains...] -- 9:34:54

      Average standard deviation of split frequencies: 0.038457


      Average standard deviation of split frequencies: 0.038457

      2280000 -- [0.000] [...7 remote chains...] -- 9:32:22

      Average standard deviation of split frequencies: 0.037548


      Average standard deviation of split frequencies: 0.037548

      2290000 -- [0.000] [...7 remote chains...] -- 9:34:13

      Average standard deviation of split frequencies: 0.036650


      Average standard deviation of split frequencies: 0.036650

      2300000 -- (0.000) [...7 remote chains...] -- 9:36:02

      Average standard deviation of split frequencies: 0.036033


      Average standard deviation of split frequencies: 0.036033

      2310000 -- (0.000) [...7 remote chains...] -- 9:33:32

      Average standard deviation of split frequencies: 0.036304


      Average standard deviation of split frequencies: 0.036304

      2320000 -- (0.000) [...7 remote chains...] -- 9:35:21

      Average standard deviation of split frequencies: 0.035323


      Average standard deviation of split frequencies: 0.035323

      2330000 -- (0.000) [...7 remote chains...] -- 9:32:52

      Average standard deviation of split frequencies: 0.035252


      Average standard deviation of split frequencies: 0.035252

      2340000 -- [0.000] [...7 remote chains...] -- 9:34:40

      Average standard deviation of split frequencies: 0.035052


      Average standard deviation of split frequencies: 0.035052

      2350000 -- (0.000) [...7 remote chains...] -- 9:32:13

      Average standard deviation of split frequencies: 0.034865


      Average standard deviation of split frequencies: 0.034865

      2360000 -- (0.000) [...7 remote chains...] -- 9:34:00

      Average standard deviation of split frequencies: 0.033827


      Average standard deviation of split frequencies: 0.033827

      2370000 -- (0.000) [...7 remote chains...] -- 9:31:34

      Average standard deviation of split frequencies: 0.032997


      Average standard deviation of split frequencies: 0.032997

      2380000 -- [0.000] [...7 remote chains...] -- 9:33:20

      Average standard deviation of split frequencies: 0.033160


      Average standard deviation of split frequencies: 0.033160

      2390000 -- (0.000) [...7 remote chains...] -- 9:35:06

      Average standard deviation of split frequencies: 0.033213


      Average standard deviation of split frequencies: 0.033213

      2400000 -- [0.000] [...7 remote chains...] -- 9:32:42

      Average standard deviation of split frequencies: 0.032840


      Average standard deviation of split frequencies: 0.032840

      2410000 -- (0.000) [...7 remote chains...] -- 9:34:26

      Average standard deviation of split frequencies: 0.033201


      Average standard deviation of split frequencies: 0.033201

      2420000 -- (0.000) [...7 remote chains...] -- 9:32:03

      Average standard deviation of split frequencies: 0.033019


      Average standard deviation of split frequencies: 0.033019

      2430000 -- (0.000) [...7 remote chains...] -- 9:33:47

      Average standard deviation of split frequencies: 0.033254


      Average standard deviation of split frequencies: 0.033254

      2440000 -- (0.000) [...7 remote chains...] -- 9:31:26

      Average standard deviation of split frequencies: 0.033539


      Average standard deviation of split frequencies: 0.033539

      2450000 -- (0.000) [...7 remote chains...] -- 9:33:09

      Average standard deviation of split frequencies: 0.033821


      Average standard deviation of split frequencies: 0.033821

      2460000 -- [0.000] [...7 remote chains...] -- 9:30:49

      Average standard deviation of split frequencies: 0.034100


      Average standard deviation of split frequencies: 0.034100

      2470000 -- [0.000] [...7 remote chains...] -- 9:32:31

      Average standard deviation of split frequencies: 0.033977


      Average standard deviation of split frequencies: 0.033977

      2480000 -- (0.000) [...7 remote chains...] -- 9:30:12

      Average standard deviation of split frequencies: 0.034150


      Average standard deviation of split frequencies: 0.034150

      2490000 -- (0.000) [...7 remote chains...] -- 9:31:54

      Average standard deviation of split frequencies: 0.033968


      Average standard deviation of split frequencies: 0.033968

      2500000 -- (0.000) [...7 remote chains...] -- 9:29:37

      Average standard deviation of split frequencies: 0.033906


      Average standard deviation of split frequencies: 0.033906

      2510000 -- [0.000] [...7 remote chains...] -- 9:31:18

      Average standard deviation of split frequencies: 0.034607


      Average standard deviation of split frequencies: 0.034607

      2520000 -- (0.000) [...7 remote chains...] -- 9:32:58

      Average standard deviation of split frequencies: 0.034171


      Average standard deviation of split frequencies: 0.034171

      2530000 -- [0.000] [...7 remote chains...] -- 9:30:42

      Average standard deviation of split frequencies: 0.034677


      Average standard deviation of split frequencies: 0.034677

      2540000 -- [0.000] [...7 remote chains...] -- 9:32:22

      Average standard deviation of split frequencies: 0.034619


      Average standard deviation of split frequencies: 0.034619

      2550000 -- (0.000) [...7 remote chains...] -- 9:30:06

      Average standard deviation of split frequencies: 0.033391


      Average standard deviation of split frequencies: 0.033391

      2560000 -- (0.000) [...7 remote chains...] -- 9:31:46

      Average standard deviation of split frequencies: 0.034747


      Average standard deviation of split frequencies: 0.034747

      2570000 -- [0.000] [...7 remote chains...] -- 9:29:32

      Average standard deviation of split frequencies: 0.035038


      Average standard deviation of split frequencies: 0.035038

      2580000 -- [0.000] [...7 remote chains...] -- 9:31:10

      Average standard deviation of split frequencies: 0.033922


      Average standard deviation of split frequencies: 0.033922

      2590000 -- (0.000) [...7 remote chains...] -- 9:28:57

      Average standard deviation of split frequencies: 0.033316


      Average standard deviation of split frequencies: 0.033316

      2600000 -- [0.000] [...7 remote chains...] -- 9:30:35

      Average standard deviation of split frequencies: 0.033371


      Average standard deviation of split frequencies: 0.033371

      2610000 -- [0.000] [...7 remote chains...] -- 9:28:23

      Average standard deviation of split frequencies: 0.033538


      Average standard deviation of split frequencies: 0.033538

      2620000 -- (0.000) [...7 remote chains...] -- 9:30:01

      Average standard deviation of split frequencies: 0.033146


      Average standard deviation of split frequencies: 0.033146

      2630000 -- (0.000) [...7 remote chains...] -- 9:31:37

      Average standard deviation of split frequencies: 0.033480


      Average standard deviation of split frequencies: 0.033480

      2640000 -- (0.000) [...7 remote chains...] -- 9:29:27

      Average standard deviation of split frequencies: 0.033090


      Average standard deviation of split frequencies: 0.033090

      2650000 -- (0.000) [...7 remote chains...] -- 9:31:03

      Average standard deviation of split frequencies: 0.033035


      Average standard deviation of split frequencies: 0.033035

      2660000 -- (0.000) [...7 remote chains...] -- 9:28:53

      Average standard deviation of split frequencies: 0.033530


      Average standard deviation of split frequencies: 0.033530

      2670000 -- (0.000) [...7 remote chains...] -- 9:30:29

      Average standard deviation of split frequencies: 0.031775


      Average standard deviation of split frequencies: 0.031775

      2680000 -- (0.000) [...7 remote chains...] -- 9:28:20

      Average standard deviation of split frequencies: 0.032069


      Average standard deviation of split frequencies: 0.032069

      2690000 -- (0.000) [...7 remote chains...] -- 9:29:55

      Average standard deviation of split frequencies: 0.032248


      Average standard deviation of split frequencies: 0.032248

      2700000 -- [0.000] [...7 remote chains...] -- 9:27:48

      Average standard deviation of split frequencies: 0.032090


      Average standard deviation of split frequencies: 0.032090

      2710000 -- (0.000) [...7 remote chains...] -- 9:29:22

      Average standard deviation of split frequencies: 0.031084


      Average standard deviation of split frequencies: 0.031084

      2720000 -- (0.000) [...7 remote chains...] -- 9:30:55

      Average standard deviation of split frequencies: 0.031855


      Average standard deviation of split frequencies: 0.031855

      2730000 -- (0.000) [...7 remote chains...] -- 9:28:49

      Average standard deviation of split frequencies: 0.031398


      Average standard deviation of split frequencies: 0.031398

      2740000 -- (0.000) [...7 remote chains...] -- 9:30:22

      Average standard deviation of split frequencies: 0.031548


      Average standard deviation of split frequencies: 0.031548

      2750000 -- (0.000) [...7 remote chains...] -- 9:28:17

      Average standard deviation of split frequencies: 0.031246


      Average standard deviation of split frequencies: 0.031246

      2760000 -- [0.000] [...7 remote chains...] -- 9:29:49

      Average standard deviation of split frequencies: 0.031196


      Average standard deviation of split frequencies: 0.031196

      2770000 -- [0.000] [...7 remote chains...] -- 9:27:45

      Average standard deviation of split frequencies: 0.031146


      Average standard deviation of split frequencies: 0.031146

      2780000 -- [0.000] [...7 remote chains...] -- 9:29:17

      Average standard deviation of split frequencies: 0.030899


      Average standard deviation of split frequencies: 0.030899

      2790000 -- [0.000] [...7 remote chains...] -- 9:27:14

      Average standard deviation of split frequencies: 0.030509


      Average standard deviation of split frequencies: 0.030509

      2800000 -- (0.000) [...7 remote chains...] -- 9:28:45

      Average standard deviation of split frequencies: 0.031350


      Average standard deviation of split frequencies: 0.031350

      2810000 -- (0.000) [...7 remote chains...] -- 9:30:16

      Average standard deviation of split frequencies: 0.030987


      Average standard deviation of split frequencies: 0.030987

      2820000 -- [0.000] [...7 remote chains...] -- 9:28:14

      Average standard deviation of split frequencies: 0.031163


      Average standard deviation of split frequencies: 0.031163

      2830000 -- [0.000] [...7 remote chains...] -- 9:29:44

      Average standard deviation of split frequencies: 0.031953


      Average standard deviation of split frequencies: 0.031953

      2840000 -- (0.000) [...7 remote chains...] -- 9:27:43

      Average standard deviation of split frequencies: 0.032113


      Average standard deviation of split frequencies: 0.032113

      2850000 -- (0.000) [...7 remote chains...] -- 9:29:12

      Average standard deviation of split frequencies: 0.031493


      Average standard deviation of split frequencies: 0.031493

      2860000 -- (0.000) [...7 remote chains...] -- 9:27:12

      Average standard deviation of split frequencies: 0.031388


      Average standard deviation of split frequencies: 0.031388

      2870000 -- (0.000) [...7 remote chains...] -- 9:28:41

      Average standard deviation of split frequencies: 0.031003


      Average standard deviation of split frequencies: 0.031003

      2880000 -- (0.000) [...7 remote chains...] -- 9:26:42

      Average standard deviation of split frequencies: 0.030477


      Average standard deviation of split frequencies: 0.030477

      2890000 -- (0.000) [...7 remote chains...] -- 9:28:11

      Average standard deviation of split frequencies: 0.029656


      Average standard deviation of split frequencies: 0.029656

      2900000 -- [0.000] [...7 remote chains...] -- 9:29:38

      Average standard deviation of split frequencies: 0.029705


      Average standard deviation of split frequencies: 0.029705

      2910000 -- (0.000) [...7 remote chains...] -- 9:27:40

      Average standard deviation of split frequencies: 0.030535


      Average standard deviation of split frequencies: 0.030535

      2920000 -- [0.000] [...7 remote chains...] -- 9:29:08

      Average standard deviation of split frequencies: 0.030305


      Average standard deviation of split frequencies: 0.030305

      2930000 -- (0.000) [...7 remote chains...] -- 9:27:10

      Average standard deviation of split frequencies: 0.030551


      Average standard deviation of split frequencies: 0.030551

      2940000 -- [0.000] [...7 remote chains...] -- 9:28:37

      Average standard deviation of split frequencies: 0.030002


      Average standard deviation of split frequencies: 0.030002

      2950000 -- (0.000) [...7 remote chains...] -- 9:26:41

      Average standard deviation of split frequencies: 0.028975


      Average standard deviation of split frequencies: 0.028975

      2960000 -- (0.000) [...7 remote chains...] -- 9:28:07

      Average standard deviation of split frequencies: 0.028947


      Average standard deviation of split frequencies: 0.028947

      2970000 -- (0.000) [...7 remote chains...] -- 9:29:33

      Average standard deviation of split frequencies: 0.029022


      Average standard deviation of split frequencies: 0.029022

      2980000 -- [0.000] [...7 remote chains...] -- 9:27:38

      Average standard deviation of split frequencies: 0.029197


      Average standard deviation of split frequencies: 0.029197

      2990000 -- (0.000) [...7 remote chains...] -- 9:29:03

      Average standard deviation of split frequencies: 0.029168


      Average standard deviation of split frequencies: 0.029168

      3000000 -- [0.000] [...7 remote chains...] -- 9:27:09

      Average standard deviation of split frequencies: 0.029235


      Average standard deviation of split frequencies: 0.029235

      3010000 -- (0.000) [...7 remote chains...] -- 9:28:33

      Average standard deviation of split frequencies: 0.028716


      Average standard deviation of split frequencies: 0.028716

      3020000 -- (0.000) [...7 remote chains...] -- 9:26:40

      Average standard deviation of split frequencies: 0.028784


      Average standard deviation of split frequencies: 0.028784

      3030000 -- (0.000) [...7 remote chains...] -- 9:28:04

      Average standard deviation of split frequencies: 0.029075


      Average standard deviation of split frequencies: 0.029075

      3040000 -- [0.000] [...7 remote chains...] -- 9:26:11

      Average standard deviation of split frequencies: 0.029431


      Average standard deviation of split frequencies: 0.029431

      3050000 -- (0.000) [...7 remote chains...] -- 9:27:35

      Average standard deviation of split frequencies: 0.029879


      Average standard deviation of split frequencies: 0.029879

      3060000 -- (0.000) [...7 remote chains...] -- 9:28:58

      Average standard deviation of split frequencies: 0.031006


      Average standard deviation of split frequencies: 0.031006

      3070000 -- (0.000) [...7 remote chains...] -- 9:27:06

      Average standard deviation of split frequencies: 0.030709


      Average standard deviation of split frequencies: 0.030709

      3080000 -- (0.000) [...7 remote chains...] -- 9:28:29

      Average standard deviation of split frequencies: 0.031167


      Average standard deviation of split frequencies: 0.031167

      3090000 -- [0.000] [...7 remote chains...] -- 9:26:38

      Average standard deviation of split frequencies: 0.030935


      Average standard deviation of split frequencies: 0.030935

      3100000 -- (0.000) [...7 remote chains...] -- 9:28:01

      Average standard deviation of split frequencies: 0.030998


      Average standard deviation of split frequencies: 0.030998

      3110000 -- [0.000] [...7 remote chains...] -- 9:26:10

      Average standard deviation of split frequencies: 0.030124


      Average standard deviation of split frequencies: 0.030124

      3120000 -- [0.000] [...7 remote chains...] -- 9:27:32

      Average standard deviation of split frequencies: 0.030184


      Average standard deviation of split frequencies: 0.030184

      3130000 -- (0.000) [...7 remote chains...] -- 9:28:54

      Average standard deviation of split frequencies: 0.030430


      Average standard deviation of split frequencies: 0.030430

      3140000 -- [0.000] [...7 remote chains...] -- 9:27:04

      Average standard deviation of split frequencies: 0.030582


      Average standard deviation of split frequencies: 0.030582

      3150000 -- (0.000) [...7 remote chains...] -- 9:28:25

      Average standard deviation of split frequencies: 0.030768


      Average standard deviation of split frequencies: 0.030768

      3160000 -- [0.000] [...7 remote chains...] -- 9:29:46

      Average standard deviation of split frequencies: 0.031103


      Average standard deviation of split frequencies: 0.031103

      3170000 -- (0.000) [...7 remote chains...] -- 9:27:57

      Average standard deviation of split frequencies: 0.031435


      Average standard deviation of split frequencies: 0.031435

      3180000 -- (0.000) [...7 remote chains...] -- 9:29:17

      Average standard deviation of split frequencies: 0.031304


      Average standard deviation of split frequencies: 0.031304

      3190000 -- (0.000) [...7 remote chains...] -- 9:27:29

      Average standard deviation of split frequencies: 0.031580


      Average standard deviation of split frequencies: 0.031580

      3200000 -- [0.000] [...7 remote chains...] -- 9:28:49

      Average standard deviation of split frequencies: 0.031633


      Average standard deviation of split frequencies: 0.031633

      3210000 -- [0.000] [...7 remote chains...] -- 9:30:08

      Average standard deviation of split frequencies: 0.031959


      Average standard deviation of split frequencies: 0.031959

      3220000 -- [0.000] [...7 remote chains...] -- 9:28:21

      Average standard deviation of split frequencies: 0.032373


      Average standard deviation of split frequencies: 0.032373

      3230000 -- [0.000] [...7 remote chains...] -- 9:29:40

      Average standard deviation of split frequencies: 0.032645


      Average standard deviation of split frequencies: 0.032645

      3240000 -- [0.000] [...7 remote chains...] -- 9:27:54

      Average standard deviation of split frequencies: 0.033236


      Average standard deviation of split frequencies: 0.033236

      3250000 -- [0.000] [...7 remote chains...] -- 9:29:12

      Average standard deviation of split frequencies: 0.033551


      Average standard deviation of split frequencies: 0.033551

      3260000 -- [0.000] [...7 remote chains...] -- 9:30:30

      Average standard deviation of split frequencies: 0.033685


      Average standard deviation of split frequencies: 0.033685

      3270000 -- [0.000] [...7 remote chains...] -- 9:28:44

      Average standard deviation of split frequencies: 0.033288


      Average standard deviation of split frequencies: 0.033288

      3280000 -- [0.000] [...7 remote chains...] -- 9:30:02

      Average standard deviation of split frequencies: 0.033245


      Average standard deviation of split frequencies: 0.033245

      3290000 -- [0.000] [...7 remote chains...] -- 9:28:17

      Average standard deviation of split frequencies: 0.033479


      Average standard deviation of split frequencies: 0.033479

      3300000 -- [0.000] [...7 remote chains...] -- 9:29:34

      Average standard deviation of split frequencies: 0.033161


      Average standard deviation of split frequencies: 0.033161

      3310000 -- [0.000] [...7 remote chains...] -- 9:27:50

      Average standard deviation of split frequencies: 0.033803


      Average standard deviation of split frequencies: 0.033803

      3320000 -- [0.000] [...7 remote chains...] -- 9:29:07

      Average standard deviation of split frequencies: 0.034215


      Average standard deviation of split frequencies: 0.034215

      3330000 -- [0.000] [...7 remote chains...] -- 9:30:23

      Average standard deviation of split frequencies: 0.034557


      Average standard deviation of split frequencies: 0.034557

      3340000 -- [0.000] [...7 remote chains...] -- 9:28:40

      Average standard deviation of split frequencies: 0.034794


      Average standard deviation of split frequencies: 0.034794

      3350000 -- [0.000] [...7 remote chains...] -- 9:29:56

      Average standard deviation of split frequencies: 0.035823


      Average standard deviation of split frequencies: 0.035823

      3360000 -- (0.000) [...7 remote chains...] -- 9:28:13

      Average standard deviation of split frequencies: 0.035681


      Average standard deviation of split frequencies: 0.035681

      3370000 -- [0.000] [...7 remote chains...] -- 9:29:29

      Average standard deviation of split frequencies: 0.035831


      Average standard deviation of split frequencies: 0.035831

      3380000 -- [0.000] [...7 remote chains...] -- 9:30:43

      Average standard deviation of split frequencies: 0.036406


      Average standard deviation of split frequencies: 0.036406

      3390000 -- [0.000] [...7 remote chains...] -- 9:29:02

      Average standard deviation of split frequencies: 0.036973


      Average standard deviation of split frequencies: 0.036973

      3400000 -- [0.000] [...7 remote chains...] -- 9:30:16

      Average standard deviation of split frequencies: 0.037749


      Average standard deviation of split frequencies: 0.037749

      3410000 -- (0.000) [...7 remote chains...] -- 9:28:35

      Average standard deviation of split frequencies: 0.037786


      Average standard deviation of split frequencies: 0.037786

      3420000 -- [0.000] [...7 remote chains...] -- 9:29:49

      Average standard deviation of split frequencies: 0.038187


      Average standard deviation of split frequencies: 0.038187

      3430000 -- [0.000] [...7 remote chains...] -- 9:28:09

      Average standard deviation of split frequencies: 0.039192


      Average standard deviation of split frequencies: 0.039192

      3440000 -- [0.000] [...7 remote chains...] -- 9:29:23

      Average standard deviation of split frequencies: 0.039496


      Average standard deviation of split frequencies: 0.039496

      3450000 -- (0.000) [...7 remote chains...] -- 9:30:36

      Average standard deviation of split frequencies: 0.038800


      Average standard deviation of split frequencies: 0.038800

      3460000 -- (0.000) [...7 remote chains...] -- 9:28:57

      Average standard deviation of split frequencies: 0.041441


      Average standard deviation of split frequencies: 0.041441

      3470000 -- [0.000] [...7 remote chains...] -- 9:30:10

      Average standard deviation of split frequencies: 0.041943


      Average standard deviation of split frequencies: 0.041943

      3480000 -- [0.000] [...7 remote chains...] -- 9:28:31

      Average standard deviation of split frequencies: 0.041683


      Average standard deviation of split frequencies: 0.041683

      3490000 -- [0.000] [...7 remote chains...] -- 9:29:43

      Average standard deviation of split frequencies: 0.041225


      Average standard deviation of split frequencies: 0.041225

      3500000 -- [0.000] [...7 remote chains...] -- 9:28:05

      Average standard deviation of split frequencies: 0.040970


      Average standard deviation of split frequencies: 0.040970

      3510000 -- [0.000] [...7 remote chains...] -- 9:29:17

      Average standard deviation of split frequencies: 0.040970


      Average standard deviation of split frequencies: 0.040970

      3520000 -- [0.000] [...7 remote chains...] -- 9:27:40

      Average standard deviation of split frequencies: 0.039105


      Average standard deviation of split frequencies: 0.039105

      3530000 -- (0.000) [...7 remote chains...] -- 9:28:52

      Average standard deviation of split frequencies: 0.039324


      Average standard deviation of split frequencies: 0.039324

      3540000 -- (0.000) [...7 remote chains...] -- 9:30:03

      Average standard deviation of split frequencies: 0.038995


      Average standard deviation of split frequencies: 0.038995

      3550000 -- (0.000) [...7 remote chains...] -- 9:28:26

      Average standard deviation of split frequencies: 0.038903


      Average standard deviation of split frequencies: 0.038903

      3560000 -- (0.000) [...7 remote chains...] -- 9:29:38

      Average standard deviation of split frequencies: 0.038940


      Average standard deviation of split frequencies: 0.038940

      3570000 -- (0.000) [...7 remote chains...] -- 9:28:01

      Average standard deviation of split frequencies: 0.038614


      Average standard deviation of split frequencies: 0.038614

      3580000 -- (0.000) [...7 remote chains...] -- 9:29:12

      Average standard deviation of split frequencies: 0.038561


      Average standard deviation of split frequencies: 0.038561

      3590000 -- [0.000] [...7 remote chains...] -- 9:27:36

      Average standard deviation of split frequencies: 0.038742


      Average standard deviation of split frequencies: 0.038742

      3600000 -- [0.000] [...7 remote chains...] -- 9:28:47

      Average standard deviation of split frequencies: 0.040202


      Average standard deviation of split frequencies: 0.040202

      3610000 -- [0.000] [...7 remote chains...] -- 9:29:57

      Average standard deviation of split frequencies: 0.040247


      Average standard deviation of split frequencies: 0.040247

      3620000 -- [0.000] [...7 remote chains...] -- 9:28:22

      Average standard deviation of split frequencies: 0.040867


      Average standard deviation of split frequencies: 0.040867

      3630000 -- [0.000] [...7 remote chains...] -- 9:29:32

      Average standard deviation of split frequencies: 0.040867


      Average standard deviation of split frequencies: 0.040867

      3640000 -- (0.000) [...7 remote chains...] -- 9:27:57

      Average standard deviation of split frequencies: 0.040622


      Average standard deviation of split frequencies: 0.040622

      3650000 -- (0.000) [...7 remote chains...] -- 9:29:07

      Average standard deviation of split frequencies: 0.040188


      Average standard deviation of split frequencies: 0.040188

      3660000 -- (0.000) [...7 remote chains...] -- 9:30:16

      Average standard deviation of split frequencies: 0.039568


      Average standard deviation of split frequencies: 0.039568

      3670000 -- (0.000) [...7 remote chains...] -- 9:28:42

      Average standard deviation of split frequencies: 0.038704


      Average standard deviation of split frequencies: 0.038704

      3680000 -- (0.000) [...7 remote chains...] -- 9:29:51

      Average standard deviation of split frequencies: 0.038382


      Average standard deviation of split frequencies: 0.038382

      3690000 -- [0.000] [...7 remote chains...] -- 9:28:17

      Average standard deviation of split frequencies: 0.037790


      Average standard deviation of split frequencies: 0.037790

      3700000 -- (0.000) [...7 remote chains...] -- 9:29:26

      Average standard deviation of split frequencies: 0.037745


      Average standard deviation of split frequencies: 0.037745

      3710000 -- [0.000] [...7 remote chains...] -- 9:27:53

      Average standard deviation of split frequencies: 0.038379


      Average standard deviation of split frequencies: 0.038379

      3720000 -- [0.000] [...7 remote chains...] -- 9:29:01

      Average standard deviation of split frequencies: 0.038422


      Average standard deviation of split frequencies: 0.038422

      3730000 -- [0.000] [...7 remote chains...] -- 9:27:29

      Average standard deviation of split frequencies: 0.040166


      Average standard deviation of split frequencies: 0.040166

      3740000 -- (0.000) [...7 remote chains...] -- 9:28:37

      Average standard deviation of split frequencies: 0.039637


      Average standard deviation of split frequencies: 0.039637

      3750000 -- [0.000] [...7 remote chains...] -- 9:27:06

      Average standard deviation of split frequencies: 0.039637


      Average standard deviation of split frequencies: 0.039637

      3760000 -- (0.000) [...7 remote chains...] -- 9:28:13

      Average standard deviation of split frequencies: 0.039305


      Average standard deviation of split frequencies: 0.039305

      3770000 -- [0.000] [...7 remote chains...] -- 9:29:20

      Average standard deviation of split frequencies: 0.039741


      Average standard deviation of split frequencies: 0.039741

      3780000 -- [0.000] [...7 remote chains...] -- 9:27:49

      Average standard deviation of split frequencies: 0.039411


      Average standard deviation of split frequencies: 0.039411

      3790000 -- [0.000] [...7 remote chains...] -- 9:28:56

      Average standard deviation of split frequencies: 0.039125


      Average standard deviation of split frequencies: 0.039125

      3800000 -- (0.000) [...7 remote chains...] -- 9:27:26

      Average standard deviation of split frequencies: 0.038512


      Average standard deviation of split frequencies: 0.038512

      3810000 -- [0.000] [...7 remote chains...] -- 9:28:32

      Average standard deviation of split frequencies: 0.038189


      Average standard deviation of split frequencies: 0.038189

      3820000 -- (0.000) [...7 remote chains...] -- 9:27:02

      Average standard deviation of split frequencies: 0.037773


      Average standard deviation of split frequencies: 0.037773

      3830000 -- [0.000] [...7 remote chains...] -- 9:28:09

      Average standard deviation of split frequencies: 0.038623


      Average standard deviation of split frequencies: 0.038623

      3840000 -- (0.000) [...7 remote chains...] -- 9:26:39

      Average standard deviation of split frequencies: 0.038113


      Average standard deviation of split frequencies: 0.038113

      3850000 -- (0.000) [...7 remote chains...] -- 9:27:45

      Average standard deviation of split frequencies: 0.037981


      Average standard deviation of split frequencies: 0.037981

      3860000 -- [0.000] [...7 remote chains...] -- 9:26:16

      Average standard deviation of split frequencies: 0.037944


      Average standard deviation of split frequencies: 0.037944

      3870000 -- (0.000) [...7 remote chains...] -- 9:27:22

      Average standard deviation of split frequencies: 0.038692


      Average standard deviation of split frequencies: 0.038692

      3880000 -- [0.000] [...7 remote chains...] -- 9:25:54

      Average standard deviation of split frequencies: 0.038559


      Average standard deviation of split frequencies: 0.038559

      3890000 -- (0.000) [...7 remote chains...] -- 9:26:59

      Average standard deviation of split frequencies: 0.038345


      Average standard deviation of split frequencies: 0.038345

      3900000 -- (0.000) [...7 remote chains...] -- 9:28:04

      Average standard deviation of split frequencies: 0.038749


      Average standard deviation of split frequencies: 0.038749

      3910000 -- (0.000) [...7 remote chains...] -- 9:26:36

      Average standard deviation of split frequencies: 0.038393


      Average standard deviation of split frequencies: 0.038393

      3920000 -- (0.000) [...7 remote chains...] -- 9:27:41

      Average standard deviation of split frequencies: 0.038263


      Average standard deviation of split frequencies: 0.038263

      3930000 -- (0.000) [...7 remote chains...] -- 9:26:14

      Average standard deviation of split frequencies: 0.037780


      Average standard deviation of split frequencies: 0.037780

      3940000 -- (0.000) [...7 remote chains...] -- 9:27:18

      Average standard deviation of split frequencies: 0.037388


      Average standard deviation of split frequencies: 0.037388

      3950000 -- (0.000) [...7 remote chains...] -- 9:28:23

      Average standard deviation of split frequencies: 0.037652


      Average standard deviation of split frequencies: 0.037652

      3960000 -- [0.000] [...7 remote chains...] -- 9:26:56

      Average standard deviation of split frequencies: 0.037702


      Average standard deviation of split frequencies: 0.037702

      3970000 -- [0.000] [...7 remote chains...] -- 9:28:00

      Average standard deviation of split frequencies: 0.038364


      Average standard deviation of split frequencies: 0.038364

      3980000 -- [0.000] [...7 remote chains...] -- 9:26:34

      Average standard deviation of split frequencies: 0.038935


      Average standard deviation of split frequencies: 0.038935

      3990000 -- [0.000] [...7 remote chains...] -- 9:27:37

      Average standard deviation of split frequencies: 0.039022


      Average standard deviation of split frequencies: 0.039022

      4000000 -- [0.000] [...7 remote chains...] -- 9:26:12

      Average standard deviation of split frequencies: 0.039304


      Average standard deviation of split frequencies: 0.039304

      4010000 -- [0.000] [...7 remote chains...] -- 9:27:15

      Average standard deviation of split frequencies: 0.038633


      Average standard deviation of split frequencies: 0.038633

      4020000 -- (0.000) [...7 remote chains...] -- 9:25:50

      Average standard deviation of split frequencies: 0.038416


      Average standard deviation of split frequencies: 0.038416

      4030000 -- [0.000] [...7 remote chains...] -- 9:26:53

      Average standard deviation of split frequencies: 0.038237


      Average standard deviation of split frequencies: 0.038237

      4040000 -- [0.000] [...7 remote chains...] -- 9:25:28

      Average standard deviation of split frequencies: 0.037932


      Average standard deviation of split frequencies: 0.037932

      4050000 -- [0.000] [...7 remote chains...] -- 9:26:31

      Average standard deviation of split frequencies: 0.037807


      Average standard deviation of split frequencies: 0.037807

      4060000 -- [0.000] [...7 remote chains...] -- 9:25:06

      Average standard deviation of split frequencies: 0.037506


      Average standard deviation of split frequencies: 0.037506

      4070000 -- (0.000) [...7 remote chains...] -- 9:26:09

      Average standard deviation of split frequencies: 0.037951


      Average standard deviation of split frequencies: 0.037951

      4080000 -- (0.000) [...7 remote chains...] -- 9:27:11

      Average standard deviation of split frequencies: 0.038536


      Average standard deviation of split frequencies: 0.038536

      4090000 -- [0.000] [...7 remote chains...] -- 9:25:47

      Average standard deviation of split frequencies: 0.038322


      Average standard deviation of split frequencies: 0.038322

      4100000 -- (0.000) [...7 remote chains...] -- 9:26:49

      Average standard deviation of split frequencies: 0.038286


      Average standard deviation of split frequencies: 0.038286

      4110000 -- [0.000] [...7 remote chains...] -- 9:25:26

      Average standard deviation of split frequencies: 0.037670


      Average standard deviation of split frequencies: 0.037670

      4120000 -- [0.000] [...7 remote chains...] -- 9:26:28

      Average standard deviation of split frequencies: 0.037636


      Average standard deviation of split frequencies: 0.037636

      4130000 -- [0.000] [...7 remote chains...] -- 9:25:05

      Average standard deviation of split frequencies: 0.037690


      Average standard deviation of split frequencies: 0.037690

      4140000 -- [0.000] [...7 remote chains...] -- 9:26:06

      Average standard deviation of split frequencies: 0.037134


      Average standard deviation of split frequencies: 0.037134

      4150000 -- (0.000) [...7 remote chains...] -- 9:27:08

      Average standard deviation of split frequencies: 0.036959


      Average standard deviation of split frequencies: 0.036959

      4160000 -- (0.000) [...7 remote chains...] -- 9:25:45

      Average standard deviation of split frequencies: 0.036667


      Average standard deviation of split frequencies: 0.036667

      4170000 -- (0.000) [...7 remote chains...] -- 9:26:46

      Average standard deviation of split frequencies: 0.036637


      Average standard deviation of split frequencies: 0.036637

      4180000 -- (0.000) [...7 remote chains...] -- 9:25:24

      Average standard deviation of split frequencies: 0.036694


      Average standard deviation of split frequencies: 0.036694

      4190000 -- [0.000] [...7 remote chains...] -- 9:26:25

      Average standard deviation of split frequencies: 0.036607


      Average standard deviation of split frequencies: 0.036607

      4200000 -- (0.000) [...7 remote chains...] -- 9:25:03

      Average standard deviation of split frequencies: 0.036836


      Average standard deviation of split frequencies: 0.036836

      4210000 -- (0.000) [...7 remote chains...] -- 9:26:04

      Average standard deviation of split frequencies: 0.036462


      Average standard deviation of split frequencies: 0.036462

      4220000 -- (0.000) [...7 remote chains...] -- 9:24:43

      Average standard deviation of split frequencies: 0.036262


      Average standard deviation of split frequencies: 0.036262

      4230000 -- (0.000) [...7 remote chains...] -- 9:25:43

      Average standard deviation of split frequencies: 0.036091


      Average standard deviation of split frequencies: 0.036091

      4240000 -- (0.000) [...7 remote chains...] -- 9:24:22

      Average standard deviation of split frequencies: 0.036233


      Average standard deviation of split frequencies: 0.036233

      4250000 -- (0.000) [...7 remote chains...] -- 9:25:22

      Average standard deviation of split frequencies: 0.036715


      Average standard deviation of split frequencies: 0.036715

      4260000 -- (0.000) [...7 remote chains...] -- 9:24:02

      Average standard deviation of split frequencies: 0.036770


      Average standard deviation of split frequencies: 0.036770

      4270000 -- (0.000) [...7 remote chains...] -- 9:25:02

      Average standard deviation of split frequencies: 0.037617


      Average standard deviation of split frequencies: 0.037617

      4280000 -- (0.000) [...7 remote chains...] -- 9:26:01

      Average standard deviation of split frequencies: 0.037838


      Average standard deviation of split frequencies: 0.037838

      4290000 -- (0.000) [...7 remote chains...] -- 9:24:41

      Average standard deviation of split frequencies: 0.037974


      Average standard deviation of split frequencies: 0.037974

      4300000 -- [0.000] [...7 remote chains...] -- 9:25:41

      Average standard deviation of split frequencies: 0.038192


      Average standard deviation of split frequencies: 0.038192

      4310000 -- (0.000) [...7 remote chains...] -- 9:24:21

      Average standard deviation of split frequencies: 0.038109


      Average standard deviation of split frequencies: 0.038109

      4320000 -- (0.000) [...7 remote chains...] -- 9:25:20

      Average standard deviation of split frequencies: 0.038159


      Average standard deviation of split frequencies: 0.038159

      4330000 -- (0.000) [...7 remote chains...] -- 9:24:01

      Average standard deviation of split frequencies: 0.037791


      Average standard deviation of split frequencies: 0.037791

      4340000 -- [0.000] [...7 remote chains...] -- 9:25:00

      Average standard deviation of split frequencies: 0.038175


      Average standard deviation of split frequencies: 0.038175

      4350000 -- (0.000) [...7 remote chains...] -- 9:23:41

      Average standard deviation of split frequencies: 0.038507


      Average standard deviation of split frequencies: 0.038507

      4360000 -- (0.000) [...7 remote chains...] -- 9:24:40

      Average standard deviation of split frequencies: 0.038473


      Average standard deviation of split frequencies: 0.038473

      4370000 -- (0.000) [...7 remote chains...] -- 9:25:38

      Average standard deviation of split frequencies: 0.038025


      Average standard deviation of split frequencies: 0.038025

      4380000 -- (0.000) [...7 remote chains...] -- 9:24:20

      Average standard deviation of split frequencies: 0.037663


      Average standard deviation of split frequencies: 0.037663

      4390000 -- (0.000) [...7 remote chains...] -- 9:25:18

      Average standard deviation of split frequencies: 0.038569


      Average standard deviation of split frequencies: 0.038569

      4400000 -- (0.000) [...7 remote chains...] -- 9:24:00

      Average standard deviation of split frequencies: 0.038371


      Average standard deviation of split frequencies: 0.038371

      4410000 -- [0.000] [...7 remote chains...] -- 9:24:58

      Average standard deviation of split frequencies: 0.038583


      Average standard deviation of split frequencies: 0.038583

      4420000 -- (0.000) [...7 remote chains...] -- 9:23:41

      Average standard deviation of split frequencies: 0.038385


      Average standard deviation of split frequencies: 0.038385

      4430000 -- (0.000) [...7 remote chains...] -- 9:24:38

      Average standard deviation of split frequencies: 0.038957


      Average standard deviation of split frequencies: 0.038957

      4440000 -- [0.000] [...7 remote chains...] -- 9:23:22

      Average standard deviation of split frequencies: 0.038352


      Average standard deviation of split frequencies: 0.038352

      4450000 -- (0.000) [...7 remote chains...] -- 9:24:19

      Average standard deviation of split frequencies: 0.038075


      Average standard deviation of split frequencies: 0.038075

      4460000 -- [0.000] [...7 remote chains...] -- 9:23:02

      Average standard deviation of split frequencies: 0.038366


      Average standard deviation of split frequencies: 0.038366

      4470000 -- [0.000] [...7 remote chains...] -- 9:23:59

      Average standard deviation of split frequencies: 0.037800


      Average standard deviation of split frequencies: 0.037800

      4480000 -- [0.000] [...7 remote chains...] -- 9:24:56

      Average standard deviation of split frequencies: 0.037607


      Average standard deviation of split frequencies: 0.037607

      4490000 -- [0.000] [...7 remote chains...] -- 9:23:40

      Average standard deviation of split frequencies: 0.037737


      Average standard deviation of split frequencies: 0.037737

      4500000 -- [0.000] [...7 remote chains...] -- 9:24:37

      Average standard deviation of split frequencies: 0.037706


      Average standard deviation of split frequencies: 0.037706

      4510000 -- [0.000] [...7 remote chains...] -- 9:23:21

      Average standard deviation of split frequencies: 0.037786


      Average standard deviation of split frequencies: 0.037786

      4520000 -- (0.000) [...7 remote chains...] -- 9:24:18

      Average standard deviation of split frequencies: 0.037835


      Average standard deviation of split frequencies: 0.037835

      4530000 -- (0.000) [...7 remote chains...] -- 9:23:02

      Average standard deviation of split frequencies: 0.038043


      Average standard deviation of split frequencies: 0.038043

      4540000 -- [0.000] [...7 remote chains...] -- 9:23:58

      Average standard deviation of split frequencies: 0.037932


      Average standard deviation of split frequencies: 0.037932

      4550000 -- [0.000] [...7 remote chains...] -- 9:24:54

      Average standard deviation of split frequencies: 0.038170


      Average standard deviation of split frequencies: 0.038170

      4560000 -- [0.000] [...7 remote chains...] -- 9:23:39

      Average standard deviation of split frequencies: 0.038614


      Average standard deviation of split frequencies: 0.038614

      4570000 -- [0.000] [...7 remote chains...] -- 9:24:35

      Average standard deviation of split frequencies: 0.038818


      Average standard deviation of split frequencies: 0.038818

      4580000 -- [0.000] [...7 remote chains...] -- 9:23:21

      Average standard deviation of split frequencies: 0.038154


      Average standard deviation of split frequencies: 0.038154

      4590000 -- (0.000) [...7 remote chains...] -- 9:24:16

      Average standard deviation of split frequencies: 0.038233


      Average standard deviation of split frequencies: 0.038233

      4600000 -- [0.000] [...7 remote chains...] -- 9:23:02

      Average standard deviation of split frequencies: 0.038594


      Average standard deviation of split frequencies: 0.038594

      4610000 -- (0.000) [...7 remote chains...] -- 9:23:57

      Average standard deviation of split frequencies: 0.038091


      Average standard deviation of split frequencies: 0.038091

      4620000 -- (0.000) [...7 remote chains...] -- 9:24:52

      Average standard deviation of split frequencies: 0.038138


      Average standard deviation of split frequencies: 0.038138

      4630000 -- [0.000] [...7 remote chains...] -- 9:23:39

      Average standard deviation of split frequencies: 0.038294


      Average standard deviation of split frequencies: 0.038294

      4640000 -- (0.000) [...7 remote chains...] -- 9:24:33

      Average standard deviation of split frequencies: 0.038262


      Average standard deviation of split frequencies: 0.038262

      4650000 -- (0.000) [...7 remote chains...] -- 9:25:28

      Average standard deviation of split frequencies: 0.038386


      Average standard deviation of split frequencies: 0.038386

      4660000 -- (0.000) [...7 remote chains...] -- 9:24:15

      Average standard deviation of split frequencies: 0.038586


      Average standard deviation of split frequencies: 0.038586

      4670000 -- (0.000) [...7 remote chains...] -- 9:25:09

      Average standard deviation of split frequencies: 0.038575


      Average standard deviation of split frequencies: 0.038575

      4680000 -- [0.000] [...7 remote chains...] -- 9:23:56

      Average standard deviation of split frequencies: 0.038986


      Average standard deviation of split frequencies: 0.038986

      4690000 -- (0.000) [...7 remote chains...] -- 9:24:50

      Average standard deviation of split frequencies: 0.038579


      Average standard deviation of split frequencies: 0.038579

      4700000 -- [0.000] [...7 remote chains...] -- 9:25:44

      Average standard deviation of split frequencies: 0.038544


      Average standard deviation of split frequencies: 0.038544

      4710000 -- [0.000] [...7 remote chains...] -- 9:24:32

      Average standard deviation of split frequencies: 0.038766


      Average standard deviation of split frequencies: 0.038766

      4720000 -- [0.000] [...7 remote chains...] -- 9:25:25

      Average standard deviation of split frequencies: 0.038583


      Average standard deviation of split frequencies: 0.038583

      4730000 -- [0.000] [...7 remote chains...] -- 9:26:19

      Average standard deviation of split frequencies: 0.038769


      Average standard deviation of split frequencies: 0.038769

      4740000 -- [0.000] [...7 remote chains...] -- 9:25:07

      Average standard deviation of split frequencies: 0.038660


      Average standard deviation of split frequencies: 0.038660

      4750000 -- [0.000] [...7 remote chains...] -- 9:26:00

      Average standard deviation of split frequencies: 0.038807


      Average standard deviation of split frequencies: 0.038807

      4760000 -- (0.000) [...7 remote chains...] -- 9:24:48

      Average standard deviation of split frequencies: 0.038772


      Average standard deviation of split frequencies: 0.038772

      4770000 -- [0.000] [...7 remote chains...] -- 9:25:41

      Average standard deviation of split frequencies: 0.038591


      Average standard deviation of split frequencies: 0.038591

      4780000 -- [0.000] [...7 remote chains...] -- 9:24:30

      Average standard deviation of split frequencies: 0.038702


      Average standard deviation of split frequencies: 0.038702

      4790000 -- [0.000] [...7 remote chains...] -- 9:25:23

      Average standard deviation of split frequencies: 0.038512


      Average standard deviation of split frequencies: 0.038512

      4800000 -- (0.000) [...7 remote chains...] -- 9:24:12

      Average standard deviation of split frequencies: 0.038812


      Average standard deviation of split frequencies: 0.038812

      4810000 -- (0.000) [...7 remote chains...] -- 9:25:04

      Average standard deviation of split frequencies: 0.038705


      Average standard deviation of split frequencies: 0.038705

      4820000 -- (0.000) [...7 remote chains...] -- 9:23:53

      Average standard deviation of split frequencies: 0.038670


      Average standard deviation of split frequencies: 0.038670

      4830000 -- (0.000) [...7 remote chains...] -- 9:24:46

      Average standard deviation of split frequencies: 0.038887


      Average standard deviation of split frequencies: 0.038887

      4840000 -- (0.000) [...7 remote chains...] -- 9:25:38

      Average standard deviation of split frequencies: 0.038852


      Average standard deviation of split frequencies: 0.038852

      4850000 -- (0.000) [...7 remote chains...] -- 9:24:28

      Average standard deviation of split frequencies: 0.037500


      Average standard deviation of split frequencies: 0.037500

      4860000 -- (0.000) [...7 remote chains...] -- 9:25:20

      Average standard deviation of split frequencies: 0.037041


      Average standard deviation of split frequencies: 0.037041

      4870000 -- (0.000) [...7 remote chains...] -- 9:24:10

      Average standard deviation of split frequencies: 0.036984


      Average standard deviation of split frequencies: 0.036984

      4880000 -- (0.000) [...7 remote chains...] -- 9:25:02

      Average standard deviation of split frequencies: 0.036470


      Average standard deviation of split frequencies: 0.036470

      4890000 -- [0.000] [...7 remote chains...] -- 9:23:52

      Average standard deviation of split frequencies: 0.036234


      Average standard deviation of split frequencies: 0.036234

      4900000 -- [0.000] [...7 remote chains...] -- 9:24:44

      Average standard deviation of split frequencies: 0.036204


      Average standard deviation of split frequencies: 0.036204

      4910000 -- (0.000) [...7 remote chains...] -- 9:23:34

      Average standard deviation of split frequencies: 0.035930


      Average standard deviation of split frequencies: 0.035930

      4920000 -- (0.000) [...7 remote chains...] -- 9:24:26

      Average standard deviation of split frequencies: 0.035560


      Average standard deviation of split frequencies: 0.035560

      4930000 -- [0.000] [...7 remote chains...] -- 9:23:17

      Average standard deviation of split frequencies: 0.036495


      Average standard deviation of split frequencies: 0.036495

      4940000 -- [0.000] [...7 remote chains...] -- 9:24:08

      Average standard deviation of split frequencies: 0.035573


      Average standard deviation of split frequencies: 0.035573

      4950000 -- (0.000) [...7 remote chains...] -- 9:24:59

      Average standard deviation of split frequencies: 0.035301


      Average standard deviation of split frequencies: 0.035301

      4960000 -- (0.000) [...7 remote chains...] -- 9:23:50

      Average standard deviation of split frequencies: 0.035139


      Average standard deviation of split frequencies: 0.035139

      4970000 -- (0.000) [...7 remote chains...] -- 9:24:41

      Average standard deviation of split frequencies: 0.034842


      Average standard deviation of split frequencies: 0.034842

      4980000 -- (0.000) [...7 remote chains...] -- 9:23:33

      Average standard deviation of split frequencies: 0.035019


      Average standard deviation of split frequencies: 0.035019

      4990000 -- (0.000) [...7 remote chains...] -- 9:24:24

      Average standard deviation of split frequencies: 0.035086


      Average standard deviation of split frequencies: 0.035086

      5000000 -- (0.000) [...7 remote chains...] -- 9:23:16

      Average standard deviation of split frequencies: 0.034858


      Average standard deviation of split frequencies: 0.034858

      5010000 -- (0.000) [...7 remote chains...] -- 9:24:06

      Average standard deviation of split frequencies: 0.034699


      Average standard deviation of split frequencies: 0.034699

      5020000 -- [0.000] [...7 remote chains...] -- 9:22:58

      Average standard deviation of split frequencies: 0.034741


      Average standard deviation of split frequencies: 0.034741

      5030000 -- (0.000) [...7 remote chains...] -- 9:23:49

      Average standard deviation of split frequencies: 0.034941


      Average standard deviation of split frequencies: 0.034941

      5040000 -- (0.000) [...7 remote chains...] -- 9:24:39

      Average standard deviation of split frequencies: 0.035049


      Average standard deviation of split frequencies: 0.035049

      5050000 -- [0.000] [...7 remote chains...] -- 9:23:32

      Average standard deviation of split frequencies: 0.034890


      Average standard deviation of split frequencies: 0.034890

      5060000 -- (0.000) [...7 remote chains...] -- 9:24:22

      Average standard deviation of split frequencies: 0.034931


      Average standard deviation of split frequencies: 0.034931

      5070000 -- (0.000) [...7 remote chains...] -- 9:23:14

      Average standard deviation of split frequencies: 0.034666


      Average standard deviation of split frequencies: 0.034666

      5080000 -- (0.000) [...7 remote chains...] -- 9:24:04

      Average standard deviation of split frequencies: 0.033957


      Average standard deviation of split frequencies: 0.033957

      5090000 -- (0.000) [...7 remote chains...] -- 9:22:57

      Average standard deviation of split frequencies: 0.033741


      Average standard deviation of split frequencies: 0.033741

      5100000 -- (0.000) [...7 remote chains...] -- 9:23:47

      Average standard deviation of split frequencies: 0.033654


      Average standard deviation of split frequencies: 0.033654

      5110000 -- [0.000] [...7 remote chains...] -- 9:22:40

      Average standard deviation of split frequencies: 0.033463


      Average standard deviation of split frequencies: 0.033463

      5120000 -- (0.000) [...7 remote chains...] -- 9:23:30

      Average standard deviation of split frequencies: 0.033630


      Average standard deviation of split frequencies: 0.033630

      5130000 -- (0.000) [...7 remote chains...] -- 9:22:24

      Average standard deviation of split frequencies: 0.033606


      Average standard deviation of split frequencies: 0.033606

      5140000 -- (0.000) [...7 remote chains...] -- 9:23:13

      Average standard deviation of split frequencies: 0.033393


      Average standard deviation of split frequencies: 0.033393

      5150000 -- (0.000) [...7 remote chains...] -- 9:24:02

      Average standard deviation of split frequencies: 0.033267


      Average standard deviation of split frequencies: 0.033267

      5160000 -- (0.000) [...7 remote chains...] -- 9:22:56

      Average standard deviation of split frequencies: 0.032925


      Average standard deviation of split frequencies: 0.032925

      5170000 -- (0.000) [...7 remote chains...] -- 9:23:45

      Average standard deviation of split frequencies: 0.032778


      Average standard deviation of split frequencies: 0.032778

      5180000 -- (0.000) [...7 remote chains...] -- 9:22:40

      Average standard deviation of split frequencies: 0.032811


      Average standard deviation of split frequencies: 0.032811

      5190000 -- (0.000) [...7 remote chains...] -- 9:23:29

      Average standard deviation of split frequencies: 0.032577


      Average standard deviation of split frequencies: 0.032577

      5200000 -- (0.000) [...7 remote chains...] -- 9:22:23

      Average standard deviation of split frequencies: 0.032613


      Average standard deviation of split frequencies: 0.032613

      5210000 -- (0.000) [...7 remote chains...] -- 9:23:12

      Average standard deviation of split frequencies: 0.032229


      Average standard deviation of split frequencies: 0.032229

      5220000 -- (0.000) [...7 remote chains...] -- 9:22:06

      Average standard deviation of split frequencies: 0.032507


      Average standard deviation of split frequencies: 0.032507

      5230000 -- (0.000) [...7 remote chains...] -- 9:22:55

      Average standard deviation of split frequencies: 0.032387


      Average standard deviation of split frequencies: 0.032387

      5240000 -- (0.000) [...7 remote chains...] -- 9:23:44

      Average standard deviation of split frequencies: 0.032185


      Average standard deviation of split frequencies: 0.032185

      5250000 -- (0.000) [...7 remote chains...] -- 9:22:39

      Average standard deviation of split frequencies: 0.032342


      Average standard deviation of split frequencies: 0.032342

      5260000 -- (0.000) [...7 remote chains...] -- 9:23:27

      Average standard deviation of split frequencies: 0.032141


      Average standard deviation of split frequencies: 0.032141

      5270000 -- (0.000) [...7 remote chains...] -- 9:22:22

      Average standard deviation of split frequencies: 0.032022


      Average standard deviation of split frequencies: 0.032022

      5280000 -- (0.000) [...7 remote chains...] -- 9:23:10

      Average standard deviation of split frequencies: 0.031704


      Average standard deviation of split frequencies: 0.031704

      5290000 -- [0.000] [...7 remote chains...] -- 9:22:06

      Average standard deviation of split frequencies: 0.031328


      Average standard deviation of split frequencies: 0.031328

      5300000 -- (0.000) [...7 remote chains...] -- 9:22:54

      Average standard deviation of split frequencies: 0.030836


      Average standard deviation of split frequencies: 0.030836

      5310000 -- (0.000) [...7 remote chains...] -- 9:21:50

      Average standard deviation of split frequencies: 0.030922


      Average standard deviation of split frequencies: 0.030922

      5320000 -- (0.000) [...7 remote chains...] -- 9:22:38

      Average standard deviation of split frequencies: 0.030479


      Average standard deviation of split frequencies: 0.030479

      5330000 -- (0.000) [...7 remote chains...] -- 9:23:25

      Average standard deviation of split frequencies: 0.031174


      Average standard deviation of split frequencies: 0.031174

      5340000 -- [0.000] [...7 remote chains...] -- 9:22:21

      Average standard deviation of split frequencies: 0.031033


      Average standard deviation of split frequencies: 0.031033

      5350000 -- (0.000) [...7 remote chains...] -- 9:23:09

      Average standard deviation of split frequencies: 0.031096


      Average standard deviation of split frequencies: 0.031096

      5360000 -- [0.000] [...7 remote chains...] -- 9:22:05

      Average standard deviation of split frequencies: 0.031207


      Average standard deviation of split frequencies: 0.031207

      5370000 -- (0.000) [...7 remote chains...] -- 9:22:53

      Average standard deviation of split frequencies: 0.031130


      Average standard deviation of split frequencies: 0.031130

      5380000 -- (0.000) [...7 remote chains...] -- 9:21:49

      Average standard deviation of split frequencies: 0.030741


      Average standard deviation of split frequencies: 0.030741

      5390000 -- [0.000] [...7 remote chains...] -- 9:22:37

      Average standard deviation of split frequencies: 0.030741


      Average standard deviation of split frequencies: 0.030741

      5400000 -- (0.000) [...7 remote chains...] -- 9:23:24

      Average standard deviation of split frequencies: 0.030417


      Average standard deviation of split frequencies: 0.030417

      5410000 -- (0.000) [...7 remote chains...] -- 9:22:21

      Average standard deviation of split frequencies: 0.030156


      Average standard deviation of split frequencies: 0.030156

      5420000 -- (0.000) [...7 remote chains...] -- 9:23:07

      Average standard deviation of split frequencies: 0.030453


      Average standard deviation of split frequencies: 0.030453

      5430000 -- (0.000) [...7 remote chains...] -- 9:22:05

      Average standard deviation of split frequencies: 0.030144


      Average standard deviation of split frequencies: 0.030144

      5440000 -- (0.000) [...7 remote chains...] -- 9:22:51

      Average standard deviation of split frequencies: 0.029272


      Average standard deviation of split frequencies: 0.029272

      5450000 -- (0.000) [...7 remote chains...] -- 9:21:49

      Average standard deviation of split frequencies: 0.029081


      Average standard deviation of split frequencies: 0.029081

      5460000 -- (0.000) [...7 remote chains...] -- 9:22:35

      Average standard deviation of split frequencies: 0.029616


      Average standard deviation of split frequencies: 0.029616

      5470000 -- [0.000] [...7 remote chains...] -- 9:21:33

      Average standard deviation of split frequencies: 0.029616


      Average standard deviation of split frequencies: 0.029616

      5480000 -- (0.000) [...7 remote chains...] -- 9:22:20

      Average standard deviation of split frequencies: 0.029361


      Average standard deviation of split frequencies: 0.029361

      5490000 -- (0.000) [...7 remote chains...] -- 9:21:18

      Average standard deviation of split frequencies: 0.029228


      Average standard deviation of split frequencies: 0.029228

      5500000 -- (0.000) [...7 remote chains...] -- 9:22:04

      Average standard deviation of split frequencies: 0.029036


      Average standard deviation of split frequencies: 0.029036

      5510000 -- [0.000] [...7 remote chains...] -- 9:21:02

      Average standard deviation of split frequencies: 0.028670


      Average standard deviation of split frequencies: 0.028670

      5520000 -- (0.000) [...7 remote chains...] -- 9:21:48

      Average standard deviation of split frequencies: 0.028662


      Average standard deviation of split frequencies: 0.028662

      5530000 -- (0.000) [...7 remote chains...] -- 9:20:47

      Average standard deviation of split frequencies: 0.028471


      Average standard deviation of split frequencies: 0.028471

      5540000 -- (0.000) [...7 remote chains...] -- 9:21:33

      Average standard deviation of split frequencies: 0.028342


      Average standard deviation of split frequencies: 0.028342

      5550000 -- (0.000) [...7 remote chains...] -- 9:22:19

      Average standard deviation of split frequencies: 0.028706


      Average standard deviation of split frequencies: 0.028706

      5560000 -- (0.000) [...7 remote chains...] -- 9:21:17

      Average standard deviation of split frequencies: 0.028637


      Average standard deviation of split frequencies: 0.028637

      5570000 -- (0.000) [...7 remote chains...] -- 9:22:03

      Average standard deviation of split frequencies: 0.028810


      Average standard deviation of split frequencies: 0.028810

      5580000 -- (0.000) [...7 remote chains...] -- 9:21:02

      Average standard deviation of split frequencies: 0.029042


      Average standard deviation of split frequencies: 0.029042

      5590000 -- (0.000) [...7 remote chains...] -- 9:21:48

      Average standard deviation of split frequencies: 0.028441


      Average standard deviation of split frequencies: 0.028441

      5600000 -- (0.000) [...7 remote chains...] -- 9:20:47

      Average standard deviation of split frequencies: 0.027953


      Average standard deviation of split frequencies: 0.027953

      5610000 -- (0.000) [...7 remote chains...] -- 9:21:32

      Average standard deviation of split frequencies: 0.027947


      Average standard deviation of split frequencies: 0.027947

      5620000 -- (0.000) [...7 remote chains...] -- 9:20:32

      Average standard deviation of split frequencies: 0.027642


      Average standard deviation of split frequencies: 0.027642

      5630000 -- (0.000) [...7 remote chains...] -- 9:21:17

      Average standard deviation of split frequencies: 0.027821


      Average standard deviation of split frequencies: 0.027821

      5640000 -- (0.000) [...7 remote chains...] -- 9:22:02

      Average standard deviation of split frequencies: 0.027874


      Average standard deviation of split frequencies: 0.027874

      5650000 -- (0.000) [...7 remote chains...] -- 9:21:02

      Average standard deviation of split frequencies: 0.027690


      Average standard deviation of split frequencies: 0.027690

      5660000 -- (0.000) [...7 remote chains...] -- 9:21:47

      Average standard deviation of split frequencies: 0.026730


      Average standard deviation of split frequencies: 0.026730

      5670000 -- (0.000) [...7 remote chains...] -- 9:20:47

      Average standard deviation of split frequencies: 0.026615


      Average standard deviation of split frequencies: 0.026615

      5680000 -- (0.000) [...7 remote chains...] -- 9:21:32

      Average standard deviation of split frequencies: 0.026667


      Average standard deviation of split frequencies: 0.026667

      5690000 -- (0.000) [...7 remote chains...] -- 9:20:32

      Average standard deviation of split frequencies: 0.026159


      Average standard deviation of split frequencies: 0.026159

      5700000 -- (0.000) [...7 remote chains...] -- 9:21:17

      Average standard deviation of split frequencies: 0.025878


      Average standard deviation of split frequencies: 0.025878

      5710000 -- (0.000) [...7 remote chains...] -- 9:22:01

      Average standard deviation of split frequencies: 0.026098


      Average standard deviation of split frequencies: 0.026098

      5720000 -- (0.000) [...7 remote chains...] -- 9:21:02

      Average standard deviation of split frequencies: 0.025982


      Average standard deviation of split frequencies: 0.025982

      5730000 -- (0.000) [...7 remote chains...] -- 9:21:46

      Average standard deviation of split frequencies: 0.026589


      Average standard deviation of split frequencies: 0.026589

      5740000 -- (0.000) [...7 remote chains...] -- 9:20:47

      Average standard deviation of split frequencies: 0.026244


      Average standard deviation of split frequencies: 0.026244

      5750000 -- (0.000) [...7 remote chains...] -- 9:21:31

      Average standard deviation of split frequencies: 0.025916


      Average standard deviation of split frequencies: 0.025916

      5760000 -- (0.000) [...7 remote chains...] -- 9:20:32

      Average standard deviation of split frequencies: 0.025802


      Average standard deviation of split frequencies: 0.025802

      5770000 -- [0.000] [...7 remote chains...] -- 9:21:16

      Average standard deviation of split frequencies: 0.025906


      Average standard deviation of split frequencies: 0.025906

      5780000 -- (0.000) [...7 remote chains...] -- 9:20:17

      Average standard deviation of split frequencies: 0.025358


      Average standard deviation of split frequencies: 0.025358

      5790000 -- (0.000) [...7 remote chains...] -- 9:21:01

      Average standard deviation of split frequencies: 0.025504


      Average standard deviation of split frequencies: 0.025504

      5800000 -- [0.000] [...7 remote chains...] -- 9:20:03

      Average standard deviation of split frequencies: 0.025570


      Average standard deviation of split frequencies: 0.025570

      5810000 -- [0.000] [...7 remote chains...] -- 9:20:46

      Average standard deviation of split frequencies: 0.025458


      Average standard deviation of split frequencies: 0.025458

      5820000 -- (0.000) [...7 remote chains...] -- 9:21:30

      Average standard deviation of split frequencies: 0.025454


      Average standard deviation of split frequencies: 0.025454

      5830000 -- (0.000) [...7 remote chains...] -- 9:20:32

      Average standard deviation of split frequencies: 0.025441


      Average standard deviation of split frequencies: 0.025441

      5840000 -- (0.000) [...7 remote chains...] -- 9:21:15

      Average standard deviation of split frequencies: 0.025438


      Average standard deviation of split frequencies: 0.025438

      5850000 -- (0.000) [...7 remote chains...] -- 9:20:17

      Average standard deviation of split frequencies: 0.025436


      Average standard deviation of split frequencies: 0.025436

      5860000 -- (0.000) [...7 remote chains...] -- 9:21:01

      Average standard deviation of split frequencies: 0.025268


      Average standard deviation of split frequencies: 0.025268

      5870000 -- (0.000) [...7 remote chains...] -- 9:20:03

      Average standard deviation of split frequencies: 0.025046


      Average standard deviation of split frequencies: 0.025046

      5880000 -- (0.000) [...7 remote chains...] -- 9:20:46

      Average standard deviation of split frequencies: 0.025210


      Average standard deviation of split frequencies: 0.025210

      5890000 -- (0.000) [...7 remote chains...] -- 9:19:48

      Average standard deviation of split frequencies: 0.025043


      Average standard deviation of split frequencies: 0.025043

      5900000 -- (0.000) [...7 remote chains...] -- 9:20:32

      Average standard deviation of split frequencies: 0.024767


      Average standard deviation of split frequencies: 0.024767

      5910000 -- (0.000) [...7 remote chains...] -- 9:19:34

      Average standard deviation of split frequencies: 0.024383


      Average standard deviation of split frequencies: 0.024383

      5920000 -- (0.000) [...7 remote chains...] -- 9:20:17

      Average standard deviation of split frequencies: 0.023945


      Average standard deviation of split frequencies: 0.023945

      5930000 -- (0.000) [...7 remote chains...] -- 9:21:00

      Average standard deviation of split frequencies: 0.023836


      Average standard deviation of split frequencies: 0.023836

      5940000 -- (0.000) [...7 remote chains...] -- 9:20:03

      Average standard deviation of split frequencies: 0.023728


      Average standard deviation of split frequencies: 0.023728

      5950000 -- (0.000) [...7 remote chains...] -- 9:20:46

      Average standard deviation of split frequencies: 0.023674


      Average standard deviation of split frequencies: 0.023674

      5960000 -- (0.000) [...7 remote chains...] -- 9:19:49

      Average standard deviation of split frequencies: 0.023730


      Average standard deviation of split frequencies: 0.023730

      5970000 -- (0.000) [...7 remote chains...] -- 9:20:31

      Average standard deviation of split frequencies: 0.023514


      Average standard deviation of split frequencies: 0.023514

      5980000 -- (0.000) [...7 remote chains...] -- 9:19:35

      Average standard deviation of split frequencies: 0.023516


      Average standard deviation of split frequencies: 0.023516

      5990000 -- (0.000) [...7 remote chains...] -- 9:20:17

      Average standard deviation of split frequencies: 0.023353


      Average standard deviation of split frequencies: 0.023353

      6000000 -- (0.000) [...7 remote chains...] -- 9:19:21

      Average standard deviation of split frequencies: 0.023576


      Average standard deviation of split frequencies: 0.023576

      6010000 -- (0.000) [...7 remote chains...] -- 9:20:03

      Average standard deviation of split frequencies: 0.023466


      Average standard deviation of split frequencies: 0.023466

      6020000 -- (0.000) [...7 remote chains...] -- 9:19:07

      Average standard deviation of split frequencies: 0.023356


      Average standard deviation of split frequencies: 0.023356

      6030000 -- (0.000) [...7 remote chains...] -- 9:19:49

      Average standard deviation of split frequencies: 0.023654


      Average standard deviation of split frequencies: 0.023654

      6040000 -- (0.000) [...7 remote chains...] -- 9:18:53

      Average standard deviation of split frequencies: 0.023363


      Average standard deviation of split frequencies: 0.023363

      6050000 -- (0.000) [...7 remote chains...] -- 9:19:35

      Average standard deviation of split frequencies: 0.023132


      Average standard deviation of split frequencies: 0.023132

      6060000 -- (0.000) [...7 remote chains...] -- 9:20:17

      Average standard deviation of split frequencies: 0.022540


      Average standard deviation of split frequencies: 0.022540

      6070000 -- (0.000) [...7 remote chains...] -- 9:19:21

      Average standard deviation of split frequencies: 0.022429


      Average standard deviation of split frequencies: 0.022429

      6080000 -- (0.000) [...7 remote chains...] -- 9:20:03

      Average standard deviation of split frequencies: 0.022049


      Average standard deviation of split frequencies: 0.022049

      6090000 -- (0.000) [...7 remote chains...] -- 9:19:07

      Average standard deviation of split frequencies: 0.021890


      Average standard deviation of split frequencies: 0.021890

      6100000 -- (0.000) [...7 remote chains...] -- 9:19:49

      Average standard deviation of split frequencies: 0.021788


      Average standard deviation of split frequencies: 0.021788

      6110000 -- (0.000) [...7 remote chains...] -- 9:18:53

      Average standard deviation of split frequencies: 0.021796


      Average standard deviation of split frequencies: 0.021796

      6120000 -- (0.000) [...7 remote chains...] -- 9:19:35

      Average standard deviation of split frequencies: 0.021748


      Average standard deviation of split frequencies: 0.021748

      6130000 -- (0.000) [...7 remote chains...] -- 9:18:40

      Average standard deviation of split frequencies: 0.022752


      Average standard deviation of split frequencies: 0.022752

      6140000 -- (0.000) [...7 remote chains...] -- 9:19:21

      Average standard deviation of split frequencies: 0.022384


      Average standard deviation of split frequencies: 0.022384

      6150000 -- (0.000) [...7 remote chains...] -- 9:18:26

      Average standard deviation of split frequencies: 0.022065


      Average standard deviation of split frequencies: 0.022065

      6160000 -- (0.000) [...7 remote chains...] -- 9:19:08

      Average standard deviation of split frequencies: 0.020853


      Average standard deviation of split frequencies: 0.020853

      6170000 -- (0.000) [...7 remote chains...] -- 9:18:13

      Average standard deviation of split frequencies: 0.020749


      Average standard deviation of split frequencies: 0.020749

      6180000 -- (0.000) [...7 remote chains...] -- 9:18:54

      Average standard deviation of split frequencies: 0.020587


      Average standard deviation of split frequencies: 0.020587

      6190000 -- (0.000) [...7 remote chains...] -- 9:17:59

      Average standard deviation of split frequencies: 0.020763


      Average standard deviation of split frequencies: 0.020763

      6200000 -- (0.000) [...7 remote chains...] -- 9:18:40

      Average standard deviation of split frequencies: 0.020777


      Average standard deviation of split frequencies: 0.020777

      6210000 -- (0.000) [...7 remote chains...] -- 9:19:22

      Average standard deviation of split frequencies: 0.020616


      Average standard deviation of split frequencies: 0.020616

      6220000 -- (0.000) [...7 remote chains...] -- 9:18:27

      Average standard deviation of split frequencies: 0.020514


      Average standard deviation of split frequencies: 0.020514

      6230000 -- (0.000) [...7 remote chains...] -- 9:19:08

      Average standard deviation of split frequencies: 0.020397


      Average standard deviation of split frequencies: 0.020397

      6240000 -- (0.000) [...7 remote chains...] -- 9:18:14

      Average standard deviation of split frequencies: 0.020326


      Average standard deviation of split frequencies: 0.020326

      6250000 -- (0.000) [...7 remote chains...] -- 9:18:55

      Average standard deviation of split frequencies: 0.020338


      Average standard deviation of split frequencies: 0.020338

      6260000 -- (0.000) [...7 remote chains...] -- 9:18:00

      Average standard deviation of split frequencies: 0.020498


      Average standard deviation of split frequencies: 0.020498

      6270000 -- (0.000) [...7 remote chains...] -- 9:18:41

      Average standard deviation of split frequencies: 0.019962


      Average standard deviation of split frequencies: 0.019962

      6280000 -- (0.000) [...7 remote chains...] -- 9:17:47

      Average standard deviation of split frequencies: 0.019753


      Average standard deviation of split frequencies: 0.019753

      6290000 -- (0.000) [...7 remote chains...] -- 9:18:28

      Average standard deviation of split frequencies: 0.019822


      Average standard deviation of split frequencies: 0.019822

      6300000 -- (0.000) [...7 remote chains...] -- 9:17:34

      Average standard deviation of split frequencies: 0.019614


      Average standard deviation of split frequencies: 0.019614

      6310000 -- [0.000] [...7 remote chains...] -- 9:18:15

      Average standard deviation of split frequencies: 0.019062


      Average standard deviation of split frequencies: 0.019062

      6320000 -- (0.000) [...7 remote chains...] -- 9:17:21

      Average standard deviation of split frequencies: 0.019022


      Average standard deviation of split frequencies: 0.019022

      6330000 -- (0.000) [...7 remote chains...] -- 9:18:01

      Average standard deviation of split frequencies: 0.018872


      Average standard deviation of split frequencies: 0.018872

      6340000 -- (0.000) [...7 remote chains...] -- 9:17:08

      Average standard deviation of split frequencies: 0.018887


      Average standard deviation of split frequencies: 0.018887

      6350000 -- (0.000) [...7 remote chains...] -- 9:17:48

      Average standard deviation of split frequencies: 0.019216


      Average standard deviation of split frequencies: 0.019216

      6360000 -- (0.000) [...7 remote chains...] -- 9:18:28

      Average standard deviation of split frequencies: 0.019121


      Average standard deviation of split frequencies: 0.019121

      6370000 -- (0.000) [...7 remote chains...] -- 9:17:35

      Average standard deviation of split frequencies: 0.018972


      Average standard deviation of split frequencies: 0.018972

      6380000 -- [0.000] [...7 remote chains...] -- 9:18:15

      Average standard deviation of split frequencies: 0.018878


      Average standard deviation of split frequencies: 0.018878

      6390000 -- (0.000) [...7 remote chains...] -- 9:17:22

      Average standard deviation of split frequencies: 0.018987


      Average standard deviation of split frequencies: 0.018987

      6400000 -- (0.000) [...7 remote chains...] -- 9:18:02

      Average standard deviation of split frequencies: 0.018948


      Average standard deviation of split frequencies: 0.018948

      6410000 -- (0.000) [...7 remote chains...] -- 9:17:09

      Average standard deviation of split frequencies: 0.018908


      Average standard deviation of split frequencies: 0.018908

      6420000 -- (0.000) [...7 remote chains...] -- 9:17:49

      Average standard deviation of split frequencies: 0.018978


      Average standard deviation of split frequencies: 0.018978

      6430000 -- (0.000) [...7 remote chains...] -- 9:16:57

      Average standard deviation of split frequencies: 0.018652


      Average standard deviation of split frequencies: 0.018652

      6440000 -- (0.000) [...7 remote chains...] -- 9:17:36

      Average standard deviation of split frequencies: 0.018451


      Average standard deviation of split frequencies: 0.018451

      6450000 -- (0.000) [...7 remote chains...] -- 9:16:44

      Average standard deviation of split frequencies: 0.018467


      Average standard deviation of split frequencies: 0.018467

      6460000 -- (0.000) [...7 remote chains...] -- 9:17:24

      Average standard deviation of split frequencies: 0.018537


      Average standard deviation of split frequencies: 0.018537

      6470000 -- (0.000) [...7 remote chains...] -- 9:18:03

      Average standard deviation of split frequencies: 0.018429


      Average standard deviation of split frequencies: 0.018429

      6480000 -- (0.000) [...7 remote chains...] -- 9:17:11

      Average standard deviation of split frequencies: 0.018607


      Average standard deviation of split frequencies: 0.018607

      6490000 -- (0.000) [...7 remote chains...] -- 9:17:50

      Average standard deviation of split frequencies: 0.018569


      Average standard deviation of split frequencies: 0.018569

      6500000 -- (0.000) [...7 remote chains...] -- 9:16:58

      Average standard deviation of split frequencies: 0.018584


      Average standard deviation of split frequencies: 0.018584

      6510000 -- (0.000) [...7 remote chains...] -- 9:17:37

      Average standard deviation of split frequencies: 0.018852


      Average standard deviation of split frequencies: 0.018852

      6520000 -- (0.000) [...7 remote chains...] -- 9:16:46

      Average standard deviation of split frequencies: 0.018920


      Average standard deviation of split frequencies: 0.018920

      6530000 -- (0.000) [...7 remote chains...] -- 9:17:25

      Average standard deviation of split frequencies: 0.019148


      Average standard deviation of split frequencies: 0.019148

      6540000 -- (0.000) [...7 remote chains...] -- 9:16:33

      Average standard deviation of split frequencies: 0.018950


      Average standard deviation of split frequencies: 0.018950

      6550000 -- (0.000) [...7 remote chains...] -- 9:17:12

      Average standard deviation of split frequencies: 0.019003


      Average standard deviation of split frequencies: 0.019003

      6560000 -- (0.000) [...7 remote chains...] -- 9:17:51

      Average standard deviation of split frequencies: 0.019018


      Average standard deviation of split frequencies: 0.019018

      6570000 -- (0.000) [...7 remote chains...] -- 9:16:59

      Average standard deviation of split frequencies: 0.018767


      Average standard deviation of split frequencies: 0.018767

      6580000 -- (0.000) [...7 remote chains...] -- 9:17:38

      Average standard deviation of split frequencies: 0.018729


      Average standard deviation of split frequencies: 0.018729

      6590000 -- (0.000) [...7 remote chains...] -- 9:16:47

      Average standard deviation of split frequencies: 0.018570


      Average standard deviation of split frequencies: 0.018570

      6600000 -- (0.000) [...7 remote chains...] -- 9:17:26

      Average standard deviation of split frequencies: 0.018375


      Average standard deviation of split frequencies: 0.018375

      6610000 -- (0.000) [...7 remote chains...] -- 9:16:35

      Average standard deviation of split frequencies: 0.018654


      Average standard deviation of split frequencies: 0.018654

      6620000 -- (0.000) [...7 remote chains...] -- 9:17:13

      Average standard deviation of split frequencies: 0.018564


      Average standard deviation of split frequencies: 0.018564

      6630000 -- (0.000) [...7 remote chains...] -- 9:16:22

      Average standard deviation of split frequencies: 0.018406


      Average standard deviation of split frequencies: 0.018406

      6640000 -- (0.000) [...7 remote chains...] -- 9:17:01

      Average standard deviation of split frequencies: 0.018579


      Average standard deviation of split frequencies: 0.018579

      6650000 -- (0.000) [...7 remote chains...] -- 9:16:10

      Average standard deviation of split frequencies: 0.018647


      Average standard deviation of split frequencies: 0.018647

      6660000 -- (0.000) [...7 remote chains...] -- 9:16:48

      Average standard deviation of split frequencies: 0.018819


      Average standard deviation of split frequencies: 0.018819

      6670000 -- (0.000) [...7 remote chains...] -- 9:15:58

      Average standard deviation of split frequencies: 0.018400


      Average standard deviation of split frequencies: 0.018400

      6680000 -- (0.000) [...7 remote chains...] -- 9:16:36

      Average standard deviation of split frequencies: 0.018520


      Average standard deviation of split frequencies: 0.018520

      6690000 -- (0.000) [...7 remote chains...] -- 9:17:14

      Average standard deviation of split frequencies: 0.018483


      Average standard deviation of split frequencies: 0.018483

      6700000 -- (0.000) [...7 remote chains...] -- 9:16:24

      Average standard deviation of split frequencies: 0.018603


      Average standard deviation of split frequencies: 0.018603

      6710000 -- (0.000) [...7 remote chains...] -- 9:17:02

      Average standard deviation of split frequencies: 0.018603


      Average standard deviation of split frequencies: 0.018603

      6720000 -- (0.000) [...7 remote chains...] -- 9:16:12

      Average standard deviation of split frequencies: 0.018721


      Average standard deviation of split frequencies: 0.018721

      6730000 -- (0.000) [...7 remote chains...] -- 9:16:50

      Average standard deviation of split frequencies: 0.018633


      Average standard deviation of split frequencies: 0.018633

      6740000 -- (0.000) [...7 remote chains...] -- 9:15:59

      Average standard deviation of split frequencies: 0.018234


      Average standard deviation of split frequencies: 0.018234

      6750000 -- (0.000) [...7 remote chains...] -- 9:16:37

      Average standard deviation of split frequencies: 0.017976


      Average standard deviation of split frequencies: 0.017976

      6760000 -- (0.000) [...7 remote chains...] -- 9:15:47

      Average standard deviation of split frequencies: 0.017889


      Average standard deviation of split frequencies: 0.017889

      6770000 -- (0.000) [...7 remote chains...] -- 9:16:25

      Average standard deviation of split frequencies: 0.017648


      Average standard deviation of split frequencies: 0.017648

      6780000 -- (0.000) [...7 remote chains...] -- 9:15:35

      Average standard deviation of split frequencies: 0.017511


      Average standard deviation of split frequencies: 0.017511

      6790000 -- (0.000) [...7 remote chains...] -- 9:16:13

      Average standard deviation of split frequencies: 0.017305


      Average standard deviation of split frequencies: 0.017305

      6800000 -- (0.000) [...7 remote chains...] -- 9:16:51

      Average standard deviation of split frequencies: 0.017169


      Average standard deviation of split frequencies: 0.017169

      6810000 -- [0.000] [...7 remote chains...] -- 9:16:01

      Average standard deviation of split frequencies: 0.017084


      Average standard deviation of split frequencies: 0.017084

      6820000 -- (0.000) [...7 remote chains...] -- 9:16:38

      Average standard deviation of split frequencies: 0.017357


      Average standard deviation of split frequencies: 0.017357

      6830000 -- (0.000) [...7 remote chains...] -- 9:15:49

      Average standard deviation of split frequencies: 0.017255


      Average standard deviation of split frequencies: 0.017255

      6840000 -- (0.000) [...7 remote chains...] -- 9:16:26

      Average standard deviation of split frequencies: 0.017222


      Average standard deviation of split frequencies: 0.017222

      6850000 -- (0.000) [...7 remote chains...] -- 9:15:37

      Average standard deviation of split frequencies: 0.017239


      Average standard deviation of split frequencies: 0.017239

      6860000 -- (0.000) [...7 remote chains...] -- 9:16:14

      Average standard deviation of split frequencies: 0.017358


      Average standard deviation of split frequencies: 0.017358

      6870000 -- (0.000) [...7 remote chains...] -- 9:16:52

      Average standard deviation of split frequencies: 0.017409


      Average standard deviation of split frequencies: 0.017409

      6880000 -- (0.000) [...7 remote chains...] -- 9:16:03

      Average standard deviation of split frequencies: 0.017375


      Average standard deviation of split frequencies: 0.017375

      6890000 -- (0.000) [...7 remote chains...] -- 9:16:40

      Average standard deviation of split frequencies: 0.017392


      Average standard deviation of split frequencies: 0.017392

      6900000 -- (0.000) [...7 remote chains...] -- 9:15:51

      Average standard deviation of split frequencies: 0.017510


      Average standard deviation of split frequencies: 0.017510

      6910000 -- (0.000) [...7 remote chains...] -- 9:16:28

      Average standard deviation of split frequencies: 0.017560


      Average standard deviation of split frequencies: 0.017560

      6920000 -- (0.000) [...7 remote chains...] -- 9:17:05

      Average standard deviation of split frequencies: 0.017275


      Average standard deviation of split frequencies: 0.017275

      6930000 -- (0.000) [...7 remote chains...] -- 9:17:41

      Average standard deviation of split frequencies: 0.017435


      Average standard deviation of split frequencies: 0.017435

      6940000 -- (0.000) [...7 remote chains...] -- 9:16:53

      Average standard deviation of split frequencies: 0.017454


      Average standard deviation of split frequencies: 0.017454

      6950000 -- (0.000) [...7 remote chains...] -- 9:17:29

      Average standard deviation of split frequencies: 0.017662


      Average standard deviation of split frequencies: 0.017662

      6960000 -- (0.000) [...7 remote chains...] -- 9:16:41

      Average standard deviation of split frequencies: 0.017680


      Average standard deviation of split frequencies: 0.017680

      6970000 -- [0.000] [...7 remote chains...] -- 9:17:17

      Average standard deviation of split frequencies: 0.017750


      Average standard deviation of split frequencies: 0.017750

      6980000 -- (0.000) [...7 remote chains...] -- 9:16:29

      Average standard deviation of split frequencies: 0.017768


      Average standard deviation of split frequencies: 0.017768

      6990000 -- (0.000) [...7 remote chains...] -- 9:17:05

      Average standard deviation of split frequencies: 0.017665


      Average standard deviation of split frequencies: 0.017665

      7000000 -- (0.000) [...7 remote chains...] -- 9:17:42

      Average standard deviation of split frequencies: 0.017579


      Average standard deviation of split frequencies: 0.017579

      7010000 -- (0.000) [...7 remote chains...] -- 9:16:53

      Average standard deviation of split frequencies: 0.017804


      Average standard deviation of split frequencies: 0.017804

      7020000 -- (0.000) [...7 remote chains...] -- 9:17:30

      Average standard deviation of split frequencies: 0.017906


      Average standard deviation of split frequencies: 0.017906

      7030000 -- (0.000) [...7 remote chains...] -- 9:16:42

      Average standard deviation of split frequencies: 0.017822


      Average standard deviation of split frequencies: 0.017822

      7040000 -- (0.000) [...7 remote chains...] -- 9:17:18

      Average standard deviation of split frequencies: 0.017840


      Average standard deviation of split frequencies: 0.017840

      7050000 -- (0.000) [...7 remote chains...] -- 9:17:54

      Average standard deviation of split frequencies: 0.017703


      Average standard deviation of split frequencies: 0.017703

      7060000 -- [0.000] [...7 remote chains...] -- 9:17:06

      Average standard deviation of split frequencies: 0.017578


      Average standard deviation of split frequencies: 0.017578

      7070000 -- (0.000) [...7 remote chains...] -- 9:17:42

      Average standard deviation of split frequencies: 0.017684


      Average standard deviation of split frequencies: 0.017684

      7080000 -- [0.000] [...7 remote chains...] -- 9:16:54

      Average standard deviation of split frequencies: 0.017438


      Average standard deviation of split frequencies: 0.017438

      7090000 -- (0.000) [...7 remote chains...] -- 9:17:30

      Average standard deviation of split frequencies: 0.017706


      Average standard deviation of split frequencies: 0.017706

      7100000 -- (0.000) [...7 remote chains...] -- 9:16:42

      Average standard deviation of split frequencies: 0.017825


      Average standard deviation of split frequencies: 0.017825

      7110000 -- (0.000) [...7 remote chains...] -- 9:17:18

      Average standard deviation of split frequencies: 0.017825


      Average standard deviation of split frequencies: 0.017825

      7120000 -- [0.000] [...7 remote chains...] -- 9:16:31

      Average standard deviation of split frequencies: 0.017640


      Average standard deviation of split frequencies: 0.017640

      7130000 -- [0.000] [...7 remote chains...] -- 9:17:06

      Average standard deviation of split frequencies: 0.017607


      Average standard deviation of split frequencies: 0.017607

      7140000 -- [0.000] [...7 remote chains...] -- 9:17:42

      Average standard deviation of split frequencies: 0.017371


      Average standard deviation of split frequencies: 0.017371

      7150000 -- [0.000] [...7 remote chains...] -- 9:16:55

      Average standard deviation of split frequencies: 0.017321


      Average standard deviation of split frequencies: 0.017321

      7160000 -- (0.000) [...7 remote chains...] -- 9:17:30

      Average standard deviation of split frequencies: 0.017137


      Average standard deviation of split frequencies: 0.017137

      7170000 -- [0.000] [...7 remote chains...] -- 9:16:43

      Average standard deviation of split frequencies: 0.016903


      Average standard deviation of split frequencies: 0.016903

      7180000 -- (0.000) [...7 remote chains...] -- 9:17:19

      Average standard deviation of split frequencies: 0.016620


      Average standard deviation of split frequencies: 0.016620

      7190000 -- [0.000] [...7 remote chains...] -- 9:17:54

      Average standard deviation of split frequencies: 0.016368


      Average standard deviation of split frequencies: 0.016368

      7200000 -- (0.000) [...7 remote chains...] -- 9:17:07

      Average standard deviation of split frequencies: 0.016050


      Average standard deviation of split frequencies: 0.016050

      7210000 -- (0.000) [...7 remote chains...] -- 9:17:42

      Average standard deviation of split frequencies: 0.015656


      Average standard deviation of split frequencies: 0.015656

      7220000 -- (0.000) [...7 remote chains...] -- 9:16:55

      Average standard deviation of split frequencies: 0.015887


      Average standard deviation of split frequencies: 0.015887

      7230000 -- (0.000) [...7 remote chains...] -- 9:17:30

      Average standard deviation of split frequencies: 0.015731


      Average standard deviation of split frequencies: 0.015731

      7240000 -- (0.000) [...7 remote chains...] -- 9:16:44

      Average standard deviation of split frequencies: 0.015910


      Average standard deviation of split frequencies: 0.015910

      7250000 -- (0.000) [...7 remote chains...] -- 9:17:19

      Average standard deviation of split frequencies: 0.015881


      Average standard deviation of split frequencies: 0.015881

      7260000 -- [0.000] [...7 remote chains...] -- 9:16:32

      Average standard deviation of split frequencies: 0.016059


      Average standard deviation of split frequencies: 0.016059

      7270000 -- [0.000] [...7 remote chains...] -- 9:17:07

      Average standard deviation of split frequencies: 0.016266


      Average standard deviation of split frequencies: 0.016266

      7280000 -- [0.000] [...7 remote chains...] -- 9:17:42

      Average standard deviation of split frequencies: 0.016236


      Average standard deviation of split frequencies: 0.016236

      7290000 -- (0.000) [...7 remote chains...] -- 9:16:56

      Average standard deviation of split frequencies: 0.016103


      Average standard deviation of split frequencies: 0.016103

      7300000 -- [0.000] [...7 remote chains...] -- 9:17:31

      Average standard deviation of split frequencies: 0.016280


      Average standard deviation of split frequencies: 0.016280

      7310000 -- (0.000) [...7 remote chains...] -- 9:18:05

      Average standard deviation of split frequencies: 0.016177


      Average standard deviation of split frequencies: 0.016177

      7320000 -- [0.000] [...7 remote chains...] -- 9:17:19

      Average standard deviation of split frequencies: 0.016251


      Average standard deviation of split frequencies: 0.016251

      7330000 -- (0.000) [...7 remote chains...] -- 9:17:54

      Average standard deviation of split frequencies: 0.016095


      Average standard deviation of split frequencies: 0.016095

      7340000 -- [0.000] [...7 remote chains...] -- 9:17:07

      Average standard deviation of split frequencies: 0.016066


      Average standard deviation of split frequencies: 0.016066

      7350000 -- (0.000) [...7 remote chains...] -- 9:17:42

      Average standard deviation of split frequencies: 0.016173


      Average standard deviation of split frequencies: 0.016173

      7360000 -- (0.000) [...7 remote chains...] -- 9:18:17

      Average standard deviation of split frequencies: 0.016060


      Average standard deviation of split frequencies: 0.016060

      7370000 -- (0.000) [...7 remote chains...] -- 9:17:31

      Average standard deviation of split frequencies: 0.016235


      Average standard deviation of split frequencies: 0.016235

      7380000 -- (0.000) [...7 remote chains...] -- 9:18:05

      Average standard deviation of split frequencies: 0.016257


      Average standard deviation of split frequencies: 0.016257

      7390000 -- (0.000) [...7 remote chains...] -- 9:17:19

      Average standard deviation of split frequencies: 0.016614


      Average standard deviation of split frequencies: 0.016614

      7400000 -- (0.000) [...7 remote chains...] -- 9:17:53

      Average standard deviation of split frequencies: 0.016787


      Average standard deviation of split frequencies: 0.016787

      7410000 -- (0.000) [...7 remote chains...] -- 9:17:08

      Average standard deviation of split frequencies: 0.016808


      Average standard deviation of split frequencies: 0.016808

      7420000 -- (0.000) [...7 remote chains...] -- 9:17:42

      Average standard deviation of split frequencies: 0.016778


      Average standard deviation of split frequencies: 0.016778

      7430000 -- (0.000) [...7 remote chains...] -- 9:18:16

      Average standard deviation of split frequencies: 0.016677


      Average standard deviation of split frequencies: 0.016677

      7440000 -- (0.000) [...7 remote chains...] -- 9:17:30

      Average standard deviation of split frequencies: 0.016900


      Average standard deviation of split frequencies: 0.016900

      7450000 -- (0.000) [...7 remote chains...] -- 9:18:05

      Average standard deviation of split frequencies: 0.017021


      Average standard deviation of split frequencies: 0.017021

      7460000 -- (0.000) [...7 remote chains...] -- 9:17:19

      Average standard deviation of split frequencies: 0.016963


      Average standard deviation of split frequencies: 0.016963

      7470000 -- (0.000) [...7 remote chains...] -- 9:17:53

      Average standard deviation of split frequencies: 0.017016


      Average standard deviation of split frequencies: 0.017016

      7480000 -- (0.000) [...7 remote chains...] -- 9:17:08

      Average standard deviation of split frequencies: 0.016910


      Average standard deviation of split frequencies: 0.016910

      7490000 -- (0.000) [...7 remote chains...] -- 9:17:42

      Average standard deviation of split frequencies: 0.017081


      Average standard deviation of split frequencies: 0.017081

      7500000 -- (0.000) [...7 remote chains...] -- 9:16:57

      Average standard deviation of split frequencies: 0.017001


      Average standard deviation of split frequencies: 0.017001

      7510000 -- (0.000) [...7 remote chains...] -- 9:17:30

      Average standard deviation of split frequencies: 0.016900


      Average standard deviation of split frequencies: 0.016900

      7520000 -- (0.000) [...7 remote chains...] -- 9:18:04

      Average standard deviation of split frequencies: 0.016770


      Average standard deviation of split frequencies: 0.016770

      7530000 -- (0.000) [...7 remote chains...] -- 9:17:19

      Average standard deviation of split frequencies: 0.016641


      Average standard deviation of split frequencies: 0.016641

      7540000 -- (0.000) [...7 remote chains...] -- 9:17:53

      Average standard deviation of split frequencies: 0.016462


      Average standard deviation of split frequencies: 0.016462

      7550000 -- (0.000) [...7 remote chains...] -- 9:17:08

      Average standard deviation of split frequencies: 0.016412


      Average standard deviation of split frequencies: 0.016412

      7560000 -- (0.000) [...7 remote chains...] -- 9:17:41

      Average standard deviation of split frequencies: 0.016283


      Average standard deviation of split frequencies: 0.016283

      7570000 -- (0.000) [...7 remote chains...] -- 9:18:15

      Average standard deviation of split frequencies: 0.016155


      Average standard deviation of split frequencies: 0.016155

      7580000 -- (0.000) [...7 remote chains...] -- 9:17:30

      Average standard deviation of split frequencies: 0.016270


      Average standard deviation of split frequencies: 0.016270

      7590000 -- (0.000) [...7 remote chains...] -- 9:18:04

      Average standard deviation of split frequencies: 0.016413


      Average standard deviation of split frequencies: 0.016413

      7600000 -- (0.000) [...7 remote chains...] -- 9:17:19

      Average standard deviation of split frequencies: 0.016495


      Average standard deviation of split frequencies: 0.016495

      7610000 -- (0.000) [...7 remote chains...] -- 9:17:52

      Average standard deviation of split frequencies: 0.016268


      Average standard deviation of split frequencies: 0.016268

      7620000 -- (0.000) [...7 remote chains...] -- 9:17:08

      Average standard deviation of split frequencies: 0.016141


      Average standard deviation of split frequencies: 0.016141

      7630000 -- (0.000) [...7 remote chains...] -- 9:17:41

      Average standard deviation of split frequencies: 0.015993


      Average standard deviation of split frequencies: 0.015993

      7640000 -- (0.000) [...7 remote chains...] -- 9:18:14

      Average standard deviation of split frequencies: 0.016113


      Average standard deviation of split frequencies: 0.016113

      7650000 -- (0.000) [...7 remote chains...] -- 9:17:30

      Average standard deviation of split frequencies: 0.015845


      Average standard deviation of split frequencies: 0.015845

      7660000 -- (0.000) [...7 remote chains...] -- 9:18:03

      Average standard deviation of split frequencies: 0.015723


      Average standard deviation of split frequencies: 0.015723

      7670000 -- (0.000) [...7 remote chains...] -- 9:18:36

      Average standard deviation of split frequencies: 0.015723


      Average standard deviation of split frequencies: 0.015723

      7680000 -- (0.000) [...7 remote chains...] -- 9:17:52

      Average standard deviation of split frequencies: 0.015743


      Average standard deviation of split frequencies: 0.015743

      7690000 -- (0.000) [...7 remote chains...] -- 9:18:25

      Average standard deviation of split frequencies: 0.015904


      Average standard deviation of split frequencies: 0.015904

      7700000 -- (0.000) [...7 remote chains...] -- 9:17:41

      Average standard deviation of split frequencies: 0.015923


      Average standard deviation of split frequencies: 0.015923

      7710000 -- (0.000) [...7 remote chains...] -- 9:18:13

      Average standard deviation of split frequencies: 0.015641


      Average standard deviation of split frequencies: 0.015641

      7720000 -- (0.000) [...7 remote chains...] -- 9:18:46

      Average standard deviation of split frequencies: 0.015521


      Average standard deviation of split frequencies: 0.015521

      7730000 -- (0.000) [...7 remote chains...] -- 9:18:02

      Average standard deviation of split frequencies: 0.015773


      Average standard deviation of split frequencies: 0.015773

      7740000 -- (0.000) [...7 remote chains...] -- 9:18:35

      Average standard deviation of split frequencies: 0.015843


      Average standard deviation of split frequencies: 0.015843

      7750000 -- (0.000) [...7 remote chains...] -- 9:17:51

      Average standard deviation of split frequencies: 0.015697


      Average standard deviation of split frequencies: 0.015697

      7760000 -- (0.000) [...7 remote chains...] -- 9:18:24

      Average standard deviation of split frequencies: 0.015816


      Average standard deviation of split frequencies: 0.015816

      7770000 -- (0.000) [...7 remote chains...] -- 9:17:40

      Average standard deviation of split frequencies: 0.015880


      Average standard deviation of split frequencies: 0.015880

      7780000 -- (0.000) [...7 remote chains...] -- 9:18:13

      Average standard deviation of split frequencies: 0.016039


      Average standard deviation of split frequencies: 0.016039

      7790000 -- (0.000) [...7 remote chains...] -- 9:18:45

      Average standard deviation of split frequencies: 0.015992


      Average standard deviation of split frequencies: 0.015992

      7800000 -- (0.000) [...7 remote chains...] -- 9:18:02

      Average standard deviation of split frequencies: 0.015872


      Average standard deviation of split frequencies: 0.015872

      7810000 -- [0.000] [...7 remote chains...] -- 9:18:34

      Average standard deviation of split frequencies: 0.015753


      Average standard deviation of split frequencies: 0.015753

      7820000 -- (0.000) [...7 remote chains...] -- 9:17:51

      Average standard deviation of split frequencies: 0.015865


      Average standard deviation of split frequencies: 0.015865

      7830000 -- (0.000) [...7 remote chains...] -- 9:18:23

      Average standard deviation of split frequencies: 0.015957


      Average standard deviation of split frequencies: 0.015957

      7840000 -- (0.000) [...7 remote chains...] -- 9:18:55

      Average standard deviation of split frequencies: 0.015884


      Average standard deviation of split frequencies: 0.015884

      7850000 -- (0.000) [...7 remote chains...] -- 9:19:27

      Average standard deviation of split frequencies: 0.015995


      Average standard deviation of split frequencies: 0.015995

      7860000 -- (0.000) [...7 remote chains...] -- 9:18:44

      Average standard deviation of split frequencies: 0.015889


      Average standard deviation of split frequencies: 0.015889

      7870000 -- (0.000) [...7 remote chains...] -- 9:19:16

      Average standard deviation of split frequencies: 0.015922


      Average standard deviation of split frequencies: 0.015922

      7880000 -- (0.000) [...7 remote chains...] -- 9:18:33

      Average standard deviation of split frequencies: 0.015895


      Average standard deviation of split frequencies: 0.015895

      7890000 -- (0.000) [...7 remote chains...] -- 9:19:05

      Average standard deviation of split frequencies: 0.016144


      Average standard deviation of split frequencies: 0.016144

      7900000 -- (0.000) [...7 remote chains...] -- 9:18:22

      Average standard deviation of split frequencies: 0.016162


      Average standard deviation of split frequencies: 0.016162

      7910000 -- (0.000) [...7 remote chains...] -- 9:18:54

      Average standard deviation of split frequencies: 0.015750


      Average standard deviation of split frequencies: 0.015750

      7920000 -- [0.000] [...7 remote chains...] -- 9:19:26

      Average standard deviation of split frequencies: 0.015632


      Average standard deviation of split frequencies: 0.015632

      7930000 -- (0.000) [...7 remote chains...] -- 9:18:43

      Average standard deviation of split frequencies: 0.015469


      Average standard deviation of split frequencies: 0.015469

      7940000 -- (0.000) [...7 remote chains...] -- 9:19:15

      Average standard deviation of split frequencies: 0.015310


      Average standard deviation of split frequencies: 0.015310

      7950000 -- (0.000) [...7 remote chains...] -- 9:19:46

      Average standard deviation of split frequencies: 0.015808


      Average standard deviation of split frequencies: 0.015808

      7960000 -- [0.000] [...7 remote chains...] -- 9:19:03

      Average standard deviation of split frequencies: 0.015736


      Average standard deviation of split frequencies: 0.015736

      7970000 -- (0.000) [...7 remote chains...] -- 9:19:35

      Average standard deviation of split frequencies: 0.015528


      Average standard deviation of split frequencies: 0.015528

      7980000 -- (0.000) [...7 remote chains...] -- 9:18:52

      Average standard deviation of split frequencies: 0.015275


      Average standard deviation of split frequencies: 0.015275

      7990000 -- (0.000) [...7 remote chains...] -- 9:19:24

      Average standard deviation of split frequencies: 0.014867


      Average standard deviation of split frequencies: 0.014867

      8000000 -- (0.000) [...7 remote chains...] -- 9:19:56

      Average standard deviation of split frequencies: 0.014609


      Average standard deviation of split frequencies: 0.014609

      8010000 -- (0.000) [...7 remote chains...] -- 9:19:13

      Average standard deviation of split frequencies: 0.014682


      Average standard deviation of split frequencies: 0.014682

      8020000 -- (0.000) [...7 remote chains...] -- 9:19:44

      Average standard deviation of split frequencies: 0.014756


      Average standard deviation of split frequencies: 0.014756

      8030000 -- (0.000) [...7 remote chains...] -- 9:19:02

      Average standard deviation of split frequencies: 0.014560


      Average standard deviation of split frequencies: 0.014560

      8040000 -- (0.000) [...7 remote chains...] -- 9:19:33

      Average standard deviation of split frequencies: 0.014390


      Average standard deviation of split frequencies: 0.014390

      8050000 -- (0.000) [...7 remote chains...] -- 9:18:51

      Average standard deviation of split frequencies: 0.014867


      Average standard deviation of split frequencies: 0.014867

      8060000 -- (0.000) [...7 remote chains...] -- 9:19:22

      Average standard deviation of split frequencies: 0.014889


      Average standard deviation of split frequencies: 0.014889

      8070000 -- (0.000) [...7 remote chains...] -- 9:19:54

      Average standard deviation of split frequencies: 0.015122


      Average standard deviation of split frequencies: 0.015122

      8080000 -- (0.000) [...7 remote chains...] -- 9:19:11

      Average standard deviation of split frequencies: 0.015144


      Average standard deviation of split frequencies: 0.015144

      8090000 -- (0.000) [...7 remote chains...] -- 9:19:43

      Average standard deviation of split frequencies: 0.015352


      Average standard deviation of split frequencies: 0.015352

      8100000 -- (0.000) [...7 remote chains...] -- 9:19:01

      Average standard deviation of split frequencies: 0.015280


      Average standard deviation of split frequencies: 0.015280

      8110000 -- (0.000) [...7 remote chains...] -- 9:19:32

      Average standard deviation of split frequencies: 0.015419


      Average standard deviation of split frequencies: 0.015419

      8120000 -- (0.000) [...7 remote chains...] -- 9:18:50

      Average standard deviation of split frequencies: 0.015255


      Average standard deviation of split frequencies: 0.015255

      8130000 -- (0.000) [...7 remote chains...] -- 9:19:21

      Average standard deviation of split frequencies: 0.015230


      Average standard deviation of split frequencies: 0.015230

      8140000 -- (0.000) [...7 remote chains...] -- 9:18:39

      Average standard deviation of split frequencies: 0.015159


      Average standard deviation of split frequencies: 0.015159

      8150000 -- (0.000) [...7 remote chains...] -- 9:19:10

      Average standard deviation of split frequencies: 0.015066


      Average standard deviation of split frequencies: 0.015066

      8160000 -- (0.000) [...7 remote chains...] -- 9:19:41

      Average standard deviation of split frequencies: 0.015180


      Average standard deviation of split frequencies: 0.015180

      8170000 -- (0.000) [...7 remote chains...] -- 9:18:59

      Average standard deviation of split frequencies: 0.015156


      Average standard deviation of split frequencies: 0.015156

      8180000 -- (0.000) [...7 remote chains...] -- 9:19:30

      Average standard deviation of split frequencies: 0.015315


      Average standard deviation of split frequencies: 0.015315

      8190000 -- (0.000) [...7 remote chains...] -- 9:18:48

      Average standard deviation of split frequencies: 0.015269


      Average standard deviation of split frequencies: 0.015269

      8200000 -- (0.000) [...7 remote chains...] -- 9:19:19

      Average standard deviation of split frequencies: 0.015198


      Average standard deviation of split frequencies: 0.015198

      8210000 -- (0.000) [...7 remote chains...] -- 9:19:50

      Average standard deviation of split frequencies: 0.015265


      Average standard deviation of split frequencies: 0.015265

      8220000 -- [0.000] [...7 remote chains...] -- 9:19:08

      Average standard deviation of split frequencies: 0.015378


      Average standard deviation of split frequencies: 0.015378

      8230000 -- (0.000) [...7 remote chains...] -- 9:19:39

      Average standard deviation of split frequencies: 0.015103


      Average standard deviation of split frequencies: 0.015103

      8240000 -- (0.000) [...7 remote chains...] -- 9:18:57

      Average standard deviation of split frequencies: 0.015033


      Average standard deviation of split frequencies: 0.015033

      8250000 -- (0.000) [...7 remote chains...] -- 9:19:28

      Average standard deviation of split frequencies: 0.014963


      Average standard deviation of split frequencies: 0.014963

      8260000 -- [0.000] [...7 remote chains...] -- 9:18:47

      Average standard deviation of split frequencies: 0.014470


      Average standard deviation of split frequencies: 0.014470

      8270000 -- (0.000) [...7 remote chains...] -- 9:19:17

      Average standard deviation of split frequencies: 0.014186


      Average standard deviation of split frequencies: 0.014186

      8280000 -- [0.000] [...7 remote chains...] -- 9:19:47

      Average standard deviation of split frequencies: 0.014258


      Average standard deviation of split frequencies: 0.014258

      8290000 -- (0.000) [...7 remote chains...] -- 9:19:06

      Average standard deviation of split frequencies: 0.014140


      Average standard deviation of split frequencies: 0.014140

      8300000 -- (0.000) [...7 remote chains...] -- 9:19:37

      Average standard deviation of split frequencies: 0.013976


      Average standard deviation of split frequencies: 0.013976

      8310000 -- (0.000) [...7 remote chains...] -- 9:18:56

      Average standard deviation of split frequencies: 0.013882


      Average standard deviation of split frequencies: 0.013882

      8320000 -- [0.000] [...7 remote chains...] -- 9:19:26

      Average standard deviation of split frequencies: 0.013671


      Average standard deviation of split frequencies: 0.013671

      8330000 -- (0.000) [...7 remote chains...] -- 9:19:56

      Average standard deviation of split frequencies: 0.013837


      Average standard deviation of split frequencies: 0.013837

      8340000 -- (0.000) [...7 remote chains...] -- 9:19:15

      Average standard deviation of split frequencies: 0.013815


      Average standard deviation of split frequencies: 0.013815

      8350000 -- (0.000) [...7 remote chains...] -- 9:19:45

      Average standard deviation of split frequencies: 0.013439


      Average standard deviation of split frequencies: 0.013439

      8360000 -- (0.000) [...7 remote chains...] -- 9:20:15

      Average standard deviation of split frequencies: 0.013277


      Average standard deviation of split frequencies: 0.013277

      8370000 -- (0.000) [...7 remote chains...] -- 9:19:35

      Average standard deviation of split frequencies: 0.013303


      Average standard deviation of split frequencies: 0.013303

      8380000 -- (0.000) [...7 remote chains...] -- 9:20:05

      Average standard deviation of split frequencies: 0.013048


      Average standard deviation of split frequencies: 0.013048

      8390000 -- (0.000) [...7 remote chains...] -- 9:20:35

      Average standard deviation of split frequencies: 0.013469


      Average standard deviation of split frequencies: 0.013469

      8400000 -- (0.000) [...7 remote chains...] -- 9:19:54

      Average standard deviation of split frequencies: 0.013354


      Average standard deviation of split frequencies: 0.013354

      8410000 -- (0.000) [...7 remote chains...] -- 9:20:24

      Average standard deviation of split frequencies: 0.013426


      Average standard deviation of split frequencies: 0.013426

      8420000 -- (0.000) [...7 remote chains...] -- 9:19:43

      Average standard deviation of split frequencies: 0.013405


      Average standard deviation of split frequencies: 0.013405

      8430000 -- [0.000] [...7 remote chains...] -- 9:20:13

      Average standard deviation of split frequencies: 0.013358


      Average standard deviation of split frequencies: 0.013358

      8440000 -- (0.000) [...7 remote chains...] -- 9:20:43

      Average standard deviation of split frequencies: 0.013198


      Average standard deviation of split frequencies: 0.013198

      8450000 -- (0.000) [...7 remote chains...] -- 9:20:02

      Average standard deviation of split frequencies: 0.013038


      Average standard deviation of split frequencies: 0.013038

      8460000 -- (0.000) [...7 remote chains...] -- 9:20:32

      Average standard deviation of split frequencies: 0.012971


      Average standard deviation of split frequencies: 0.012971

      8470000 -- (0.000) [...7 remote chains...] -- 9:19:52

      Average standard deviation of split frequencies: 0.013017


      Average standard deviation of split frequencies: 0.013017

      8480000 -- (0.000) [...7 remote chains...] -- 9:20:21

      Average standard deviation of split frequencies: 0.012997


      Average standard deviation of split frequencies: 0.012997

      8490000 -- (0.000) [...7 remote chains...] -- 9:19:41

      Average standard deviation of split frequencies: 0.013257


      Average standard deviation of split frequencies: 0.013257

      8500000 -- (0.000) [...7 remote chains...] -- 9:20:11

      Average standard deviation of split frequencies: 0.013236


      Average standard deviation of split frequencies: 0.013236

      8510000 -- (0.000) [...7 remote chains...] -- 9:20:40

      Average standard deviation of split frequencies: 0.012768


      Average standard deviation of split frequencies: 0.012768

      8520000 -- [0.000] [...7 remote chains...] -- 9:20:00

      Average standard deviation of split frequencies: 0.012536


      Average standard deviation of split frequencies: 0.012536

      8530000 -- (0.000) [...7 remote chains...] -- 9:20:29

      Average standard deviation of split frequencies: 0.012134


      Average standard deviation of split frequencies: 0.012134

      8540000 -- [0.000] [...7 remote chains...] -- 9:19:49

      Average standard deviation of split frequencies: 0.012391


      Average standard deviation of split frequencies: 0.012391

      8550000 -- (0.000) [...7 remote chains...] -- 9:20:19

      Average standard deviation of split frequencies: 0.012574


      Average standard deviation of split frequencies: 0.012574

      8560000 -- (0.000) [...7 remote chains...] -- 9:20:48

      Average standard deviation of split frequencies: 0.012601


      Average standard deviation of split frequencies: 0.012601

      8570000 -- [0.000] [...7 remote chains...] -- 9:21:17

      Average standard deviation of split frequencies: 0.012535


      Average standard deviation of split frequencies: 0.012535

      8580000 -- [0.000] [...7 remote chains...] -- 9:20:37

      Average standard deviation of split frequencies: 0.012379


      Average standard deviation of split frequencies: 0.012379

      8590000 -- [0.000] [...7 remote chains...] -- 9:21:06

      Average standard deviation of split frequencies: 0.012470


      Average standard deviation of split frequencies: 0.012470

      8600000 -- (0.000) [...7 remote chains...] -- 9:20:27

      Average standard deviation of split frequencies: 0.012542


      Average standard deviation of split frequencies: 0.012542

      8610000 -- (0.000) [...7 remote chains...] -- 9:20:56

      Average standard deviation of split frequencies: 0.012568


      Average standard deviation of split frequencies: 0.012568

      8620000 -- [0.000] [...7 remote chains...] -- 9:20:16

      Average standard deviation of split frequencies: 0.012913


      Average standard deviation of split frequencies: 0.012913

      8630000 -- (0.000) [...7 remote chains...] -- 9:20:45

      Average standard deviation of split frequencies: 0.013140


      Average standard deviation of split frequencies: 0.013140

      8640000 -- [0.000] [...7 remote chains...] -- 9:20:06

      Average standard deviation of split frequencies: 0.013211


      Average standard deviation of split frequencies: 0.013211

      8650000 -- [0.000] [...7 remote chains...] -- 9:20:35

      Average standard deviation of split frequencies: 0.013402


      Average standard deviation of split frequencies: 0.013402

      8660000 -- (0.000) [...7 remote chains...] -- 9:21:04

      Average standard deviation of split frequencies: 0.013601


      Average standard deviation of split frequencies: 0.013601

      8670000 -- (0.000) [...7 remote chains...] -- 9:20:24

      Average standard deviation of split frequencies: 0.013554


      Average standard deviation of split frequencies: 0.013554

      8680000 -- [0.000] [...7 remote chains...] -- 9:20:53

      Average standard deviation of split frequencies: 0.013674


      Average standard deviation of split frequencies: 0.013674

      8690000 -- [0.000] [...7 remote chains...] -- 9:21:22

      Average standard deviation of split frequencies: 0.013512


      Average standard deviation of split frequencies: 0.013512

      8700000 -- (0.000) [...7 remote chains...] -- 9:20:42

      Average standard deviation of split frequencies: 0.013633


      Average standard deviation of split frequencies: 0.013633

      8710000 -- (0.000) [...7 remote chains...] -- 9:21:11

      Average standard deviation of split frequencies: 0.013539


      Average standard deviation of split frequencies: 0.013539

      8720000 -- (0.000) [...7 remote chains...] -- 9:20:32

      Average standard deviation of split frequencies: 0.013612


      Average standard deviation of split frequencies: 0.013612

      8730000 -- [0.000] [...7 remote chains...] -- 9:21:01

      Average standard deviation of split frequencies: 0.014103


      Average standard deviation of split frequencies: 0.014103

      8740000 -- (0.000) [...7 remote chains...] -- 9:20:21

      Average standard deviation of split frequencies: 0.014305


      Average standard deviation of split frequencies: 0.014305

      8750000 -- (0.000) [...7 remote chains...] -- 9:20:50

      Average standard deviation of split frequencies: 0.013945


      Average standard deviation of split frequencies: 0.013945

      8760000 -- (0.000) [...7 remote chains...] -- 9:20:11

      Average standard deviation of split frequencies: 0.013783


      Average standard deviation of split frequencies: 0.013783

      8770000 -- [0.000] [...7 remote chains...] -- 9:20:40

      Average standard deviation of split frequencies: 0.013716


      Average standard deviation of split frequencies: 0.013716

      8780000 -- (0.000) [...7 remote chains...] -- 9:21:08

      Average standard deviation of split frequencies: 0.013695


      Average standard deviation of split frequencies: 0.013695

      8790000 -- [0.000] [...7 remote chains...] -- 9:20:29

      Average standard deviation of split frequencies: 0.013883


      Average standard deviation of split frequencies: 0.013883

      8800000 -- (0.000) [...7 remote chains...] -- 9:20:58

      Average standard deviation of split frequencies: 0.013860


      Average standard deviation of split frequencies: 0.013860

      8810000 -- (0.000) [...7 remote chains...] -- 9:20:19

      Average standard deviation of split frequencies: 0.013932


      Average standard deviation of split frequencies: 0.013932

      8820000 -- (0.000) [...7 remote chains...] -- 9:20:47

      Average standard deviation of split frequencies: 0.013865


      Average standard deviation of split frequencies: 0.013865

      8830000 -- (0.000) [...7 remote chains...] -- 9:20:08

      Average standard deviation of split frequencies: 0.013958


      Average standard deviation of split frequencies: 0.013958

      8840000 -- (0.000) [...7 remote chains...] -- 9:20:37

      Average standard deviation of split frequencies: 0.014029


      Average standard deviation of split frequencies: 0.014029

      8850000 -- (0.000) [...7 remote chains...] -- 9:21:05

      Average standard deviation of split frequencies: 0.014239


      Average standard deviation of split frequencies: 0.014239

      8860000 -- (0.000) [...7 remote chains...] -- 9:20:26

      Average standard deviation of split frequencies: 0.014172


      Average standard deviation of split frequencies: 0.014172

      8870000 -- (0.000) [...7 remote chains...] -- 9:20:55

      Average standard deviation of split frequencies: 0.013891


      Average standard deviation of split frequencies: 0.013891

      8880000 -- (0.000) [...7 remote chains...] -- 9:21:23

      Average standard deviation of split frequencies: 0.013909


      Average standard deviation of split frequencies: 0.013909

      8890000 -- (0.000) [...7 remote chains...] -- 9:20:44

      Average standard deviation of split frequencies: 0.013846


      Average standard deviation of split frequencies: 0.013846

      8900000 -- (0.000) [...7 remote chains...] -- 9:21:12

      Average standard deviation of split frequencies: 0.013571


      Average standard deviation of split frequencies: 0.013571

      8910000 -- [0.000] [...7 remote chains...] -- 9:20:34

      Average standard deviation of split frequencies: 0.013529


      Average standard deviation of split frequencies: 0.013529

      8920000 -- (0.000) [...7 remote chains...] -- 9:21:02

      Average standard deviation of split frequencies: 0.013593


      Average standard deviation of split frequencies: 0.013593

      8930000 -- [0.000] [...7 remote chains...] -- 9:21:30

      Average standard deviation of split frequencies: 0.013656


      Average standard deviation of split frequencies: 0.013656

      8940000 -- (0.000) [...7 remote chains...] -- 9:20:52

      Average standard deviation of split frequencies: 0.013723


      Average standard deviation of split frequencies: 0.013723

      8950000 -- [0.000] [...7 remote chains...] -- 9:21:19

      Average standard deviation of split frequencies: 0.013898


      Average standard deviation of split frequencies: 0.013898

      8960000 -- [0.000] [...7 remote chains...] -- 9:20:41

      Average standard deviation of split frequencies: 0.013827


      Average standard deviation of split frequencies: 0.013827

      8970000 -- [0.000] [...7 remote chains...] -- 9:21:09

      Average standard deviation of split frequencies: 0.013722


      Average standard deviation of split frequencies: 0.013722

      8980000 -- (0.000) [...7 remote chains...] -- 9:21:37

      Average standard deviation of split frequencies: 0.013870


      Average standard deviation of split frequencies: 0.013870

      8990000 -- [0.000] [...7 remote chains...] -- 9:20:59

      Average standard deviation of split frequencies: 0.014021


      Average standard deviation of split frequencies: 0.014021

      9000000 -- [0.000] [...7 remote chains...] -- 9:21:27

      Average standard deviation of split frequencies: 0.014528


      Average standard deviation of split frequencies: 0.014528

      9010000 -- (0.000) [...7 remote chains...] -- 9:20:49

      Average standard deviation of split frequencies: 0.014739


      Average standard deviation of split frequencies: 0.014739

      9020000 -- [0.000] [...7 remote chains...] -- 9:21:16

      Average standard deviation of split frequencies: 0.014750


      Average standard deviation of split frequencies: 0.014750

      9030000 -- [0.000] [...7 remote chains...] -- 9:21:44

      Average standard deviation of split frequencies: 0.014527


      Average standard deviation of split frequencies: 0.014527

      9040000 -- [0.000] [...7 remote chains...] -- 9:21:06

      Average standard deviation of split frequencies: 0.014728


      Average standard deviation of split frequencies: 0.014728

      9050000 -- [0.000] [...7 remote chains...] -- 9:21:33

      Average standard deviation of split frequencies: 0.014744


      Average standard deviation of split frequencies: 0.014744

      9060000 -- (0.000) [...7 remote chains...] -- 9:20:56

      Average standard deviation of split frequencies: 0.014767


      Average standard deviation of split frequencies: 0.014767

      9070000 -- (0.000) [...7 remote chains...] -- 9:21:23

      Average standard deviation of split frequencies: 0.014806


      Average standard deviation of split frequencies: 0.014806

      9080000 -- [0.000] [...7 remote chains...] -- 9:21:51

      Average standard deviation of split frequencies: 0.014899


      Average standard deviation of split frequencies: 0.014899

      9090000 -- (0.000) [...7 remote chains...] -- 9:21:13

      Average standard deviation of split frequencies: 0.014878


      Average standard deviation of split frequencies: 0.014878

      9100000 -- (0.000) [...7 remote chains...] -- 9:21:40

      Average standard deviation of split frequencies: 0.014856


      Average standard deviation of split frequencies: 0.014856

      9110000 -- [0.000] [...7 remote chains...] -- 9:21:03

      Average standard deviation of split frequencies: 0.014818


      Average standard deviation of split frequencies: 0.014818

      9120000 -- (0.000) [...7 remote chains...] -- 9:21:30

      Average standard deviation of split frequencies: 0.014834


      Average standard deviation of split frequencies: 0.014834

      9130000 -- (0.000) [...7 remote chains...] -- 9:20:53

      Average standard deviation of split frequencies: 0.014813


      Average standard deviation of split frequencies: 0.014813

      9140000 -- [0.000] [...7 remote chains...] -- 9:21:20

      Average standard deviation of split frequencies: 0.014753


      Average standard deviation of split frequencies: 0.014753

      9150000 -- (0.000) [...7 remote chains...] -- 9:21:47

      Average standard deviation of split frequencies: 0.014867


      Average standard deviation of split frequencies: 0.014867

      9160000 -- (0.000) [...7 remote chains...] -- 9:21:10

      Average standard deviation of split frequencies: 0.014846


      Average standard deviation of split frequencies: 0.014846

      9170000 -- [0.000] [...7 remote chains...] -- 9:21:37

      Average standard deviation of split frequencies: 0.014824


      Average standard deviation of split frequencies: 0.014824

      9180000 -- (0.000) [...7 remote chains...] -- 9:21:00

      Average standard deviation of split frequencies: 0.014841


      Average standard deviation of split frequencies: 0.014841

      9190000 -- (0.000) [...7 remote chains...] -- 9:21:27

      Average standard deviation of split frequencies: 0.014899


      Average standard deviation of split frequencies: 0.014899

      9200000 -- (0.000) [...7 remote chains...] -- 9:20:49

      Average standard deviation of split frequencies: 0.014858


      Average standard deviation of split frequencies: 0.014858

      9210000 -- (0.000) [...7 remote chains...] -- 9:21:16

      Average standard deviation of split frequencies: 0.014796


      Average standard deviation of split frequencies: 0.014796

      9220000 -- [0.000] [...7 remote chains...] -- 9:20:39

      Average standard deviation of split frequencies: 0.014816


      Average standard deviation of split frequencies: 0.014816

      9230000 -- (0.000) [...7 remote chains...] -- 9:21:06

      Average standard deviation of split frequencies: 0.015020


      Average standard deviation of split frequencies: 0.015020

      9240000 -- (0.000) [...7 remote chains...] -- 9:21:33

      Average standard deviation of split frequencies: 0.015080


      Average standard deviation of split frequencies: 0.015080

      9250000 -- (0.000) [...7 remote chains...] -- 9:20:56

      Average standard deviation of split frequencies: 0.015139


      Average standard deviation of split frequencies: 0.015139

      9260000 -- (0.000) [...7 remote chains...] -- 9:21:23

      Average standard deviation of split frequencies: 0.014996


      Average standard deviation of split frequencies: 0.014996

      9270000 -- (0.000) [...7 remote chains...] -- 9:21:50

      Average standard deviation of split frequencies: 0.014792


      Average standard deviation of split frequencies: 0.014792

      9280000 -- (0.000) [...7 remote chains...] -- 9:21:13

      Average standard deviation of split frequencies: 0.014731


      Average standard deviation of split frequencies: 0.014731

      9290000 -- (0.000) [...7 remote chains...] -- 9:21:40

      Average standard deviation of split frequencies: 0.014588


      Average standard deviation of split frequencies: 0.014588

      9300000 -- (0.000) [...7 remote chains...] -- 9:21:03

      Average standard deviation of split frequencies: 0.014979


      Average standard deviation of split frequencies: 0.014979

      9310000 -- (0.000) [...7 remote chains...] -- 9:21:30

      Average standard deviation of split frequencies: 0.015291


      Average standard deviation of split frequencies: 0.015291

      9320000 -- [0.000] [...7 remote chains...] -- 9:20:53

      Average standard deviation of split frequencies: 0.015265


      Average standard deviation of split frequencies: 0.015265

      9330000 -- [0.000] [...7 remote chains...] -- 9:21:20

      Average standard deviation of split frequencies: 0.015480


      Average standard deviation of split frequencies: 0.015480

      9340000 -- [0.000] [...7 remote chains...] -- 9:20:43

      Average standard deviation of split frequencies: 0.015613


      Average standard deviation of split frequencies: 0.015613

      9350000 -- (0.000) [...7 remote chains...] -- 9:21:10

      Average standard deviation of split frequencies: 0.015264


      Average standard deviation of split frequencies: 0.015264

      9360000 -- (0.000) [...7 remote chains...] -- 9:21:36

      Average standard deviation of split frequencies: 0.015010


      Average standard deviation of split frequencies: 0.015010

      9370000 -- (0.000) [...7 remote chains...] -- 9:21:00

      Average standard deviation of split frequencies: 0.014834


      Average standard deviation of split frequencies: 0.014834

      9380000 -- [0.000] [...7 remote chains...] -- 9:21:26

      Average standard deviation of split frequencies: 0.014852


      Average standard deviation of split frequencies: 0.014852

      9390000 -- [0.000] [...7 remote chains...] -- 9:21:53

      Average standard deviation of split frequencies: 0.014785


      Average standard deviation of split frequencies: 0.014785

      9400000 -- [0.000] [...7 remote chains...] -- 9:21:16

      Average standard deviation of split frequencies: 0.014615


      Average standard deviation of split frequencies: 0.014615

      9410000 -- (0.000) [...7 remote chains...] -- 9:21:43

      Average standard deviation of split frequencies: 0.014817


      Average standard deviation of split frequencies: 0.014817

      9420000 -- (0.000) [...7 remote chains...] -- 9:22:09

      Average standard deviation of split frequencies: 0.015055


      Average standard deviation of split frequencies: 0.015055

      9430000 -- (0.000) [...7 remote chains...] -- 9:21:33

      Average standard deviation of split frequencies: 0.015055


      Average standard deviation of split frequencies: 0.015055

      9440000 -- (0.000) [...7 remote chains...] -- 9:21:59

      Average standard deviation of split frequencies: 0.015182


      Average standard deviation of split frequencies: 0.015182

      9450000 -- (0.000) [...7 remote chains...] -- 9:21:23

      Average standard deviation of split frequencies: 0.015160


      Average standard deviation of split frequencies: 0.015160

      9460000 -- (0.000) [...7 remote chains...] -- 9:21:49

      Average standard deviation of split frequencies: 0.014799


      Average standard deviation of split frequencies: 0.014799

      9470000 -- [0.000] [...7 remote chains...] -- 9:22:15

      Average standard deviation of split frequencies: 0.014799


      Average standard deviation of split frequencies: 0.014799

      9480000 -- (0.000) [...7 remote chains...] -- 9:21:39

      Average standard deviation of split frequencies: 0.014857


      Average standard deviation of split frequencies: 0.014857

      9490000 -- [0.000] [...7 remote chains...] -- 9:22:05

      Average standard deviation of split frequencies: 0.014876


      Average standard deviation of split frequencies: 0.014876

      9500000 -- [0.000] [...7 remote chains...] -- 9:21:29

      Average standard deviation of split frequencies: 0.014779


      Average standard deviation of split frequencies: 0.014779

      9510000 -- [0.000] [...7 remote chains...] -- 9:21:55

      Average standard deviation of split frequencies: 0.014969


      Average standard deviation of split frequencies: 0.014969

      9520000 -- (0.000) [...7 remote chains...] -- 9:21:19

      Average standard deviation of split frequencies: 0.014758


      Average standard deviation of split frequencies: 0.014758

      9530000 -- [0.000] [...7 remote chains...] -- 9:21:45

      Average standard deviation of split frequencies: 0.014814


      Average standard deviation of split frequencies: 0.014814

      9540000 -- [0.000] [...7 remote chains...] -- 9:21:09

      Average standard deviation of split frequencies: 0.014793


      Average standard deviation of split frequencies: 0.014793

      9550000 -- [0.000] [...7 remote chains...] -- 9:21:35

      Average standard deviation of split frequencies: 0.014755


      Average standard deviation of split frequencies: 0.014755

      9560000 -- (0.000) [...7 remote chains...] -- 9:21:00

      Average standard deviation of split frequencies: 0.014735


      Average standard deviation of split frequencies: 0.014735

      9570000 -- (0.000) [...7 remote chains...] -- 9:21:25

      Average standard deviation of split frequencies: 0.014790


      Average standard deviation of split frequencies: 0.014790

      9580000 -- (0.000) [...7 remote chains...] -- 9:21:51

      Average standard deviation of split frequencies: 0.014731


      Average standard deviation of split frequencies: 0.014731

      9590000 -- [0.000] [...7 remote chains...] -- 9:21:16

      Average standard deviation of split frequencies: 0.014694


      Average standard deviation of split frequencies: 0.014694

      9600000 -- (0.000) [...7 remote chains...] -- 9:21:42

      Average standard deviation of split frequencies: 0.014868


      Average standard deviation of split frequencies: 0.014868

      9610000 -- [0.000] [...7 remote chains...] -- 9:21:06

      Average standard deviation of split frequencies: 0.014965


      Average standard deviation of split frequencies: 0.014965

      9620000 -- (0.000) [...7 remote chains...] -- 9:21:32

      Average standard deviation of split frequencies: 0.014934


      Average standard deviation of split frequencies: 0.014934

      9630000 -- (0.000) [...7 remote chains...] -- 9:20:56

      Average standard deviation of split frequencies: 0.014745


      Average standard deviation of split frequencies: 0.014745

      9640000 -- (0.000) [...7 remote chains...] -- 9:21:22

      Average standard deviation of split frequencies: 0.014462


      Average standard deviation of split frequencies: 0.014462

      9650000 -- (0.000) [...7 remote chains...] -- 9:20:46

      Average standard deviation of split frequencies: 0.014480


      Average standard deviation of split frequencies: 0.014480

      9660000 -- (0.000) [...7 remote chains...] -- 9:21:12

      Average standard deviation of split frequencies: 0.014647


      Average standard deviation of split frequencies: 0.014647

      9670000 -- (0.000) [...7 remote chains...] -- 9:20:37

      Average standard deviation of split frequencies: 0.014685


      Average standard deviation of split frequencies: 0.014685

      9680000 -- (0.000) [...7 remote chains...] -- 9:21:02

      Average standard deviation of split frequencies: 0.015001


      Average standard deviation of split frequencies: 0.015001

      9690000 -- (0.000) [...7 remote chains...] -- 9:21:28

      Average standard deviation of split frequencies: 0.015018


      Average standard deviation of split frequencies: 0.015018

      9700000 -- (0.000) [...7 remote chains...] -- 9:20:53

      Average standard deviation of split frequencies: 0.015035


      Average standard deviation of split frequencies: 0.015035

      9710000 -- (0.000) [...7 remote chains...] -- 9:21:18

      Average standard deviation of split frequencies: 0.015146


      Average standard deviation of split frequencies: 0.015146

      9720000 -- (0.000) [...7 remote chains...] -- 9:20:43

      Average standard deviation of split frequencies: 0.015088


      Average standard deviation of split frequencies: 0.015088

      9730000 -- (0.000) [...7 remote chains...] -- 9:21:09

      Average standard deviation of split frequencies: 0.015142


      Average standard deviation of split frequencies: 0.015142

      9740000 -- (0.000) [...7 remote chains...] -- 9:20:33

      Average standard deviation of split frequencies: 0.015159


      Average standard deviation of split frequencies: 0.015159

      9750000 -- (0.000) [...7 remote chains...] -- 9:20:59

      Average standard deviation of split frequencies: 0.014899


      Average standard deviation of split frequencies: 0.014899

      9760000 -- (0.000) [...7 remote chains...] -- 9:21:24

      Average standard deviation of split frequencies: 0.014952


      Average standard deviation of split frequencies: 0.014952

      9770000 -- (0.000) [...7 remote chains...] -- 9:20:49

      Average standard deviation of split frequencies: 0.015043


      Average standard deviation of split frequencies: 0.015043

      9780000 -- (0.000) [...7 remote chains...] -- 9:21:15

      Average standard deviation of split frequencies: 0.015023


      Average standard deviation of split frequencies: 0.015023

      9790000 -- (0.000) [...7 remote chains...] -- 9:20:40

      Average standard deviation of split frequencies: 0.014912


      Average standard deviation of split frequencies: 0.014912

      9800000 -- (0.000) [...7 remote chains...] -- 9:21:05

      Average standard deviation of split frequencies: 0.014965


      Average standard deviation of split frequencies: 0.014965

      9810000 -- (0.000) [...7 remote chains...] -- 9:21:30

      Average standard deviation of split frequencies: 0.014871


      Average standard deviation of split frequencies: 0.014871

      9820000 -- (0.000) [...7 remote chains...] -- 9:20:55

      Average standard deviation of split frequencies: 0.014888


      Average standard deviation of split frequencies: 0.014888

      9830000 -- (0.000) [...7 remote chains...] -- 9:21:21

      Average standard deviation of split frequencies: 0.014962


      Average standard deviation of split frequencies: 0.014962

      9840000 -- (0.000) [...7 remote chains...] -- 9:20:46

      Average standard deviation of split frequencies: 0.014905


      Average standard deviation of split frequencies: 0.014905

      9850000 -- (0.000) [...7 remote chains...] -- 9:21:11

      Average standard deviation of split frequencies: 0.015032


      Average standard deviation of split frequencies: 0.015032

      9860000 -- (0.000) [...7 remote chains...] -- 9:20:36

      Average standard deviation of split frequencies: 0.015085


      Average standard deviation of split frequencies: 0.015085

      9870000 -- (0.000) [...7 remote chains...] -- 9:21:01

      Average standard deviation of split frequencies: 0.015342


      Average standard deviation of split frequencies: 0.015342

      9880000 -- (0.000) [...7 remote chains...] -- 9:21:27

      Average standard deviation of split frequencies: 0.015174


      Average standard deviation of split frequencies: 0.015174

      9890000 -- (0.000) [...7 remote chains...] -- 9:20:52

      Average standard deviation of split frequencies: 0.015007


      Average standard deviation of split frequencies: 0.015007

      9900000 -- (0.000) [...7 remote chains...] -- 9:21:17

      Average standard deviation of split frequencies: 0.014951


      Average standard deviation of split frequencies: 0.014951

      9910000 -- (0.000) [...7 remote chains...] -- 9:20:42

      Average standard deviation of split frequencies: 0.015060


      Average standard deviation of split frequencies: 0.015060

      9920000 -- (0.000) [...7 remote chains...] -- 9:21:07

      Average standard deviation of split frequencies: 0.015150


      Average standard deviation of split frequencies: 0.015150

      9930000 -- (0.000) [...7 remote chains...] -- 9:20:33

      Average standard deviation of split frequencies: 0.015093


      Average standard deviation of split frequencies: 0.015093

      9940000 -- (0.000) [...7 remote chains...] -- 9:20:58

      Average standard deviation of split frequencies: 0.015146


      Average standard deviation of split frequencies: 0.015146

      9950000 -- (0.000) [...7 remote chains...] -- 9:21:23

      Average standard deviation of split frequencies: 0.015146


      Average standard deviation of split frequencies: 0.015146

      9960000 -- (0.000) [...7 remote chains...] -- 9:20:48

      Average standard deviation of split frequencies: 0.015162


      Average standard deviation of split frequencies: 0.015162

      9970000 -- (0.000) [...7 remote chains...] -- 9:21:13

      Average standard deviation of split frequencies: 0.015250


      Average standard deviation of split frequencies: 0.015250

      9980000 -- (0.000) [...7 remote chains...] -- 9:20:39

      Average standard deviation of split frequencies: 0.015303


      Average standard deviation of split frequencies: 0.015303

      9990000 -- (0.000) [...7 remote chains...] -- 9:21:04

      Average standard deviation of split frequencies: 0.015448


      Average standard deviation of split frequencies: 0.015448

      10000000 -- (0.000) [...7 remote chains...] -- 9:20:30

      Average standard deviation of split frequencies: 0.015499


      Average standard deviation of split frequencies: 0.015499

      10010000 -- (0.000) [...7 remote chains...] -- 9:20:54

      Average standard deviation of split frequencies: 0.015623


      Average standard deviation of split frequencies: 0.015623

      10020000 -- (0.000) [...7 remote chains...] -- 9:21:19

      Average standard deviation of split frequencies: 0.015603


      Average standard deviation of split frequencies: 0.015603

      10030000 -- (0.000) [...7 remote chains...] -- 9:20:45

      Average standard deviation of split frequencies: 0.015386


      Average standard deviation of split frequencies: 0.015386

      10040000 -- (0.000) [...7 remote chains...] -- 9:21:10

      Average standard deviation of split frequencies: 0.015221


      Average standard deviation of split frequencies: 0.015221

      10050000 -- (0.000) [...7 remote chains...] -- 9:20:35

      Average standard deviation of split frequencies: 0.015093


      Average standard deviation of split frequencies: 0.015093

      10060000 -- (0.000) [...7 remote chains...] -- 9:21:00

      Average standard deviation of split frequencies: 0.015037


      Average standard deviation of split frequencies: 0.015037

      10070000 -- (0.000) [...7 remote chains...] -- 9:21:25

      Average standard deviation of split frequencies: 0.015109


      Average standard deviation of split frequencies: 0.015109

      10080000 -- (0.000) [...7 remote chains...] -- 9:20:51

      Average standard deviation of split frequencies: 0.015017


      Average standard deviation of split frequencies: 0.015017

      10090000 -- (0.000) [...7 remote chains...] -- 9:21:15

      Average standard deviation of split frequencies: 0.015105


      Average standard deviation of split frequencies: 0.015105

      10100000 -- (0.000) [...7 remote chains...] -- 9:21:40

      Average standard deviation of split frequencies: 0.015085


      Average standard deviation of split frequencies: 0.015085

      10110000 -- (0.000) [...7 remote chains...] -- 9:21:06

      Average standard deviation of split frequencies: 0.014870


      Average standard deviation of split frequencies: 0.014870

      10120000 -- (0.000) [...7 remote chains...] -- 9:21:30

      Average standard deviation of split frequencies: 0.014958


      Average standard deviation of split frequencies: 0.014958

      10130000 -- (0.000) [...7 remote chains...] -- 9:20:56

      Average standard deviation of split frequencies: 0.014795


      Average standard deviation of split frequencies: 0.014795

      10140000 -- (0.000) [...7 remote chains...] -- 9:21:21

      Average standard deviation of split frequencies: 0.014919


      Average standard deviation of split frequencies: 0.014919

      10150000 -- (0.000) [...7 remote chains...] -- 9:21:45

      Average standard deviation of split frequencies: 0.014812


      Average standard deviation of split frequencies: 0.014812

      10160000 -- (0.000) [...7 remote chains...] -- 9:21:11

      Average standard deviation of split frequencies: 0.014792


      Average standard deviation of split frequencies: 0.014792

      10170000 -- (0.000) [...7 remote chains...] -- 9:21:36

      Average standard deviation of split frequencies: 0.014809


      Average standard deviation of split frequencies: 0.014809

      10180000 -- (0.000) [...7 remote chains...] -- 9:21:02

      Average standard deviation of split frequencies: 0.014896


      Average standard deviation of split frequencies: 0.014896

      10190000 -- (0.000) [...7 remote chains...] -- 9:21:26

      Average standard deviation of split frequencies: 0.014967


      Average standard deviation of split frequencies: 0.014967

      10200000 -- (0.000) [...7 remote chains...] -- 9:21:51

      Average standard deviation of split frequencies: 0.014770


      Average standard deviation of split frequencies: 0.014770

      10210000 -- (0.000) [...7 remote chains...] -- 9:21:17

      Average standard deviation of split frequencies: 0.014644


      Average standard deviation of split frequencies: 0.014644

      10220000 -- (0.000) [...7 remote chains...] -- 9:21:41

      Average standard deviation of split frequencies: 0.014661


      Average standard deviation of split frequencies: 0.014661

      10230000 -- (0.000) [...7 remote chains...] -- 9:21:08

      Average standard deviation of split frequencies: 0.014731


      Average standard deviation of split frequencies: 0.014731

      10240000 -- (0.000) [...7 remote chains...] -- 9:21:32

      Average standard deviation of split frequencies: 0.014712


      Average standard deviation of split frequencies: 0.014712

      10250000 -- (0.000) [...7 remote chains...] -- 9:21:56

      Average standard deviation of split frequencies: 0.014587


      Average standard deviation of split frequencies: 0.014587

      10260000 -- (0.000) [...7 remote chains...] -- 9:21:23

      Average standard deviation of split frequencies: 0.014392


      Average standard deviation of split frequencies: 0.014392

      10270000 -- (0.000) [...7 remote chains...] -- 9:21:47

      Average standard deviation of split frequencies: 0.014180


      Average standard deviation of split frequencies: 0.014180

      10280000 -- (0.000) [...7 remote chains...] -- 9:21:13

      Average standard deviation of split frequencies: 0.014373


      Average standard deviation of split frequencies: 0.014373

      10290000 -- (0.000) [...7 remote chains...] -- 9:21:37

      Average standard deviation of split frequencies: 0.014355


      Average standard deviation of split frequencies: 0.014355

      10300000 -- (0.000) [...7 remote chains...] -- 9:21:04

      Average standard deviation of split frequencies: 0.014196


      Average standard deviation of split frequencies: 0.014196

      10310000 -- (0.000) [...7 remote chains...] -- 9:21:28

      Average standard deviation of split frequencies: 0.014055


      Average standard deviation of split frequencies: 0.014055

      10320000 -- (0.000) [...7 remote chains...] -- 9:20:55

      Average standard deviation of split frequencies: 0.013932


      Average standard deviation of split frequencies: 0.013932

      10330000 -- (0.000) [...7 remote chains...] -- 9:21:19

      Average standard deviation of split frequencies: 0.013984


      Average standard deviation of split frequencies: 0.013984

      10340000 -- (0.000) [...7 remote chains...] -- 9:20:45

      Average standard deviation of split frequencies: 0.013826


      Average standard deviation of split frequencies: 0.013826

      10350000 -- (0.000) [...7 remote chains...] -- 9:21:09

      Average standard deviation of split frequencies: 0.014141


      Average standard deviation of split frequencies: 0.014141

      10360000 -- (0.000) [...7 remote chains...] -- 9:21:33

      Average standard deviation of split frequencies: 0.014123


      Average standard deviation of split frequencies: 0.014123

      10370000 -- (0.000) [...7 remote chains...] -- 9:21:00

      Average standard deviation of split frequencies: 0.014139


      Average standard deviation of split frequencies: 0.014139

      10380000 -- (0.000) [...7 remote chains...] -- 9:21:24

      Average standard deviation of split frequencies: 0.014121


      Average standard deviation of split frequencies: 0.014121

      10390000 -- (0.000) [...7 remote chains...] -- 9:20:51

      Average standard deviation of split frequencies: 0.014156


      Average standard deviation of split frequencies: 0.014156

      10400000 -- (0.000) [...7 remote chains...] -- 9:21:15

      Average standard deviation of split frequencies: 0.013894


      Average standard deviation of split frequencies: 0.013894

      10410000 -- (0.000) [...7 remote chains...] -- 9:21:38

      Average standard deviation of split frequencies: 0.013737


      Average standard deviation of split frequencies: 0.013737

      10420000 -- [0.000] [...7 remote chains...] -- 9:21:06

      Average standard deviation of split frequencies: 0.013789


      Average standard deviation of split frequencies: 0.013789

      10430000 -- (0.000) [...7 remote chains...] -- 9:21:29

      Average standard deviation of split frequencies: 0.013581


      Average standard deviation of split frequencies: 0.013581

      10440000 -- (0.000) [...7 remote chains...] -- 9:21:53

      Average standard deviation of split frequencies: 0.013564


      Average standard deviation of split frequencies: 0.013564

      10450000 -- (0.000) [...7 remote chains...] -- 9:21:20

      Average standard deviation of split frequencies: 0.013581


      Average standard deviation of split frequencies: 0.013581

      10460000 -- (0.000) [...7 remote chains...] -- 9:21:44

      Average standard deviation of split frequencies: 0.013564


      Average standard deviation of split frequencies: 0.013564

      10470000 -- (0.000) [...7 remote chains...] -- 9:22:07

      Average standard deviation of split frequencies: 0.013287


      Average standard deviation of split frequencies: 0.013287

      10480000 -- (0.000) [...7 remote chains...] -- 9:21:34

      Average standard deviation of split frequencies: 0.013235


      Average standard deviation of split frequencies: 0.013235

      10490000 -- (0.000) [...7 remote chains...] -- 9:21:58

      Average standard deviation of split frequencies: 0.013150


      Average standard deviation of split frequencies: 0.013150

      10500000 -- (0.000) [...7 remote chains...] -- 9:21:25

      Average standard deviation of split frequencies: 0.013167


      Average standard deviation of split frequencies: 0.013167

      10510000 -- (0.000) [...7 remote chains...] -- 9:21:49

      Average standard deviation of split frequencies: 0.013202


      Average standard deviation of split frequencies: 0.013202

      10520000 -- (0.000) [...7 remote chains...] -- 9:22:12

      Average standard deviation of split frequencies: 0.013185


      Average standard deviation of split frequencies: 0.013185

      10530000 -- (0.000) [...7 remote chains...] -- 9:21:39

      Average standard deviation of split frequencies: 0.013237


      Average standard deviation of split frequencies: 0.013237

      10540000 -- (0.000) [...7 remote chains...] -- 9:22:03

      Average standard deviation of split frequencies: 0.013323


      Average standard deviation of split frequencies: 0.013323

      10550000 -- (0.000) [...7 remote chains...] -- 9:21:30

      Average standard deviation of split frequencies: 0.013495


      Average standard deviation of split frequencies: 0.013495

      10560000 -- (0.000) [...7 remote chains...] -- 9:21:54

      Average standard deviation of split frequencies: 0.013375


      Average standard deviation of split frequencies: 0.013375

      10570000 -- (0.000) [...7 remote chains...] -- 9:21:21

      Average standard deviation of split frequencies: 0.013256


      Average standard deviation of split frequencies: 0.013256

      10580000 -- (0.000) [...7 remote chains...] -- 9:21:45

      Average standard deviation of split frequencies: 0.013205


      Average standard deviation of split frequencies: 0.013205

      10590000 -- (0.000) [...7 remote chains...] -- 9:22:08

      Average standard deviation of split frequencies: 0.013171


      Average standard deviation of split frequencies: 0.013171

      10600000 -- (0.000) [...7 remote chains...] -- 9:21:35

      Average standard deviation of split frequencies: 0.013120


      Average standard deviation of split frequencies: 0.013120

      10610000 -- (0.000) [...7 remote chains...] -- 9:21:59

      Average standard deviation of split frequencies: 0.013138


      Average standard deviation of split frequencies: 0.013138

      10620000 -- (0.000) [...7 remote chains...] -- 9:21:26

      Average standard deviation of split frequencies: 0.013121


      Average standard deviation of split frequencies: 0.013121

      10630000 -- (0.000) [...7 remote chains...] -- 9:21:49

      Average standard deviation of split frequencies: 0.013155


      Average standard deviation of split frequencies: 0.013155

      10640000 -- (0.000) [...7 remote chains...] -- 9:21:17

      Average standard deviation of split frequencies: 0.013207


      Average standard deviation of split frequencies: 0.013207

      10650000 -- (0.000) [...7 remote chains...] -- 9:21:40

      Average standard deviation of split frequencies: 0.013156


      Average standard deviation of split frequencies: 0.013156

      10660000 -- (0.000) [...7 remote chains...] -- 9:21:08

      Average standard deviation of split frequencies: 0.013208


      Average standard deviation of split frequencies: 0.013208

      10670000 -- (0.000) [...7 remote chains...] -- 9:21:31

      Average standard deviation of split frequencies: 0.012970


      Average standard deviation of split frequencies: 0.012970

      10680000 -- (0.000) [...7 remote chains...] -- 9:21:54

      Average standard deviation of split frequencies: 0.013056


      Average standard deviation of split frequencies: 0.013056

      10690000 -- (0.000) [...7 remote chains...] -- 9:21:22

      Average standard deviation of split frequencies: 0.012938


      Average standard deviation of split frequencies: 0.012938

      10700000 -- (0.000) [...7 remote chains...] -- 9:21:45

      Average standard deviation of split frequencies: 0.012956


      Average standard deviation of split frequencies: 0.012956

      10710000 -- (0.000) [...7 remote chains...] -- 9:21:13

      Average standard deviation of split frequencies: 0.012651


      Average standard deviation of split frequencies: 0.012651

      10720000 -- (0.000) [...7 remote chains...] -- 9:21:36

      Average standard deviation of split frequencies: 0.012703


      Average standard deviation of split frequencies: 0.012703

      10730000 -- (0.000) [...7 remote chains...] -- 9:21:04

      Average standard deviation of split frequencies: 0.012687


      Average standard deviation of split frequencies: 0.012687

      10740000 -- (0.000) [...7 remote chains...] -- 9:21:27

      Average standard deviation of split frequencies: 0.012773


      Average standard deviation of split frequencies: 0.012773

      10750000 -- (0.000) [...7 remote chains...] -- 9:20:55

      Average standard deviation of split frequencies: 0.012739


      Average standard deviation of split frequencies: 0.012739

      10760000 -- (0.000) [...7 remote chains...] -- 9:21:18

      Average standard deviation of split frequencies: 0.012521


      Average standard deviation of split frequencies: 0.012521

      10770000 -- (0.000) [...7 remote chains...] -- 9:20:46

      Average standard deviation of split frequencies: 0.012606


      Average standard deviation of split frequencies: 0.012606

      10780000 -- (0.000) [...7 remote chains...] -- 9:21:09

      Average standard deviation of split frequencies: 0.012692


      Average standard deviation of split frequencies: 0.012692

      10790000 -- (0.000) [...7 remote chains...] -- 9:21:32

      Average standard deviation of split frequencies: 0.012960


      Average standard deviation of split frequencies: 0.012960

      10800000 -- (0.000) [...7 remote chains...] -- 9:21:00

      Average standard deviation of split frequencies: 0.013044


      Average standard deviation of split frequencies: 0.013044

      10810000 -- (0.000) [...7 remote chains...] -- 9:21:23

      Average standard deviation of split frequencies: 0.013132


      Average standard deviation of split frequencies: 0.013132

      10820000 -- (0.000) [...7 remote chains...] -- 9:20:51

      Average standard deviation of split frequencies: 0.012977


      Average standard deviation of split frequencies: 0.012977

      10830000 -- (0.000) [...7 remote chains...] -- 9:21:14

      Average standard deviation of split frequencies: 0.013116


      Average standard deviation of split frequencies: 0.013116

      10840000 -- (0.000) [...7 remote chains...] -- 9:21:37

      Average standard deviation of split frequencies: 0.013169


      Average standard deviation of split frequencies: 0.013169

      10850000 -- (0.000) [...7 remote chains...] -- 9:21:05

      Average standard deviation of split frequencies: 0.013118


      Average standard deviation of split frequencies: 0.013118

      10860000 -- (0.000) [...7 remote chains...] -- 9:21:28

      Average standard deviation of split frequencies: 0.013102


      Average standard deviation of split frequencies: 0.013102

      10870000 -- (0.000) [...7 remote chains...] -- 9:20:56

      Average standard deviation of split frequencies: 0.013137


      Average standard deviation of split frequencies: 0.013137

      10880000 -- (0.000) [...7 remote chains...] -- 9:21:19

      Average standard deviation of split frequencies: 0.013016


      Average standard deviation of split frequencies: 0.013016

      10890000 -- (0.000) [...7 remote chains...] -- 9:20:47

      Average standard deviation of split frequencies: 0.012900


      Average standard deviation of split frequencies: 0.012900

      10900000 -- (0.000) [...7 remote chains...] -- 9:21:10

      Average standard deviation of split frequencies: 0.012951


      Average standard deviation of split frequencies: 0.012951

      10910000 -- (0.000) [...7 remote chains...] -- 9:20:39

      Average standard deviation of split frequencies: 0.012743


      Average standard deviation of split frequencies: 0.012743

      10920000 -- (0.000) [...7 remote chains...] -- 9:21:01

      Average standard deviation of split frequencies: 0.012659


      Average standard deviation of split frequencies: 0.012659

      10930000 -- (0.000) [...7 remote chains...] -- 9:20:30

      Average standard deviation of split frequencies: 0.012575


      Average standard deviation of split frequencies: 0.012575

      10940000 -- (0.000) [...7 remote chains...] -- 9:20:52

      Average standard deviation of split frequencies: 0.012525


      Average standard deviation of split frequencies: 0.012525

      10950000 -- (0.000) [...7 remote chains...] -- 9:21:15

      Average standard deviation of split frequencies: 0.012387


      Average standard deviation of split frequencies: 0.012387

      10960000 -- (0.000) [...7 remote chains...] -- 9:20:44

      Average standard deviation of split frequencies: 0.012269


      Average standard deviation of split frequencies: 0.012269

      10970000 -- (0.000) [...7 remote chains...] -- 9:21:06

      Average standard deviation of split frequencies: 0.012289


      Average standard deviation of split frequencies: 0.012289

      10980000 -- (0.000) [...7 remote chains...] -- 9:20:35

      Average standard deviation of split frequencies: 0.012445


      Average standard deviation of split frequencies: 0.012445

      10990000 -- (0.000) [...7 remote chains...] -- 9:20:57

      Average standard deviation of split frequencies: 0.012377


      Average standard deviation of split frequencies: 0.012377

      11000000 -- (0.000) [...7 remote chains...] -- 9:20:26

      Average standard deviation of split frequencies: 0.012430


      Average standard deviation of split frequencies: 0.012430

      11010000 -- (0.000) [...7 remote chains...] -- 9:20:48

      Average standard deviation of split frequencies: 0.012415


      Average standard deviation of split frequencies: 0.012415

      11020000 -- (0.000) [...7 remote chains...] -- 9:20:17

      Average standard deviation of split frequencies: 0.012229


      Average standard deviation of split frequencies: 0.012229

      11030000 -- (0.000) [...7 remote chains...] -- 9:20:40

      Average standard deviation of split frequencies: 0.012058


      Average standard deviation of split frequencies: 0.012058

      11040000 -- (0.000) [...7 remote chains...] -- 9:20:09

      Average standard deviation of split frequencies: 0.012146


      Average standard deviation of split frequencies: 0.012146

      11050000 -- (0.000) [...7 remote chains...] -- 9:20:31

      Average standard deviation of split frequencies: 0.012097


      Average standard deviation of split frequencies: 0.012097

      11060000 -- (0.000) [...7 remote chains...] -- 9:20:53

      Average standard deviation of split frequencies: 0.012117


      Average standard deviation of split frequencies: 0.012117

      11070000 -- (0.000) [...7 remote chains...] -- 9:20:22

      Average standard deviation of split frequencies: 0.012083


      Average standard deviation of split frequencies: 0.012083

      11080000 -- (0.000) [...7 remote chains...] -- 9:20:44

      Average standard deviation of split frequencies: 0.011966


      Average standard deviation of split frequencies: 0.011966

      11090000 -- (0.000) [...7 remote chains...] -- 9:20:14

      Average standard deviation of split frequencies: 0.011986


      Average standard deviation of split frequencies: 0.011986

      11100000 -- (0.000) [...7 remote chains...] -- 9:20:36

      Average standard deviation of split frequencies: 0.011972


      Average standard deviation of split frequencies: 0.011972

      11110000 -- (0.000) [...7 remote chains...] -- 9:20:58

      Average standard deviation of split frequencies: 0.011938


      Average standard deviation of split frequencies: 0.011938

      11120000 -- (0.000) [...7 remote chains...] -- 9:20:27

      Average standard deviation of split frequencies: 0.012025


      Average standard deviation of split frequencies: 0.012025

      11130000 -- (0.000) [...7 remote chains...] -- 9:20:49

      Average standard deviation of split frequencies: 0.012180


      Average standard deviation of split frequencies: 0.012180

      11140000 -- (0.000) [...7 remote chains...] -- 9:21:11

      Average standard deviation of split frequencies: 0.012267


      Average standard deviation of split frequencies: 0.012267

      11150000 -- (0.000) [...7 remote chains...] -- 9:20:41

      Average standard deviation of split frequencies: 0.012436


      Average standard deviation of split frequencies: 0.012436

      11160000 -- (0.000) [...7 remote chains...] -- 9:21:03

      Average standard deviation of split frequencies: 0.012387


      Average standard deviation of split frequencies: 0.012387

      11170000 -- (0.000) [...7 remote chains...] -- 9:20:32

      Average standard deviation of split frequencies: 0.012608


      Average standard deviation of split frequencies: 0.012608

      11180000 -- (0.000) [...7 remote chains...] -- 9:20:54

      Average standard deviation of split frequencies: 0.012694


      Average standard deviation of split frequencies: 0.012694

      11190000 -- (0.000) [...7 remote chains...] -- 9:21:16

      Average standard deviation of split frequencies: 0.012560


      Average standard deviation of split frequencies: 0.012560

      11200000 -- (0.000) [...7 remote chains...] -- 9:20:45

      Average standard deviation of split frequencies: 0.012578


      Average standard deviation of split frequencies: 0.012578

      11210000 -- (0.000) [...7 remote chains...] -- 9:21:07

      Average standard deviation of split frequencies: 0.012563


      Average standard deviation of split frequencies: 0.012563

      11220000 -- (0.000) [...7 remote chains...] -- 9:20:37

      Average standard deviation of split frequencies: 0.012649


      Average standard deviation of split frequencies: 0.012649

      11230000 -- (0.000) [...7 remote chains...] -- 9:20:58

      Average standard deviation of split frequencies: 0.013001


      Average standard deviation of split frequencies: 0.013001

      11240000 -- (0.000) [...7 remote chains...] -- 9:21:20

      Average standard deviation of split frequencies: 0.013212


      Average standard deviation of split frequencies: 0.013212

      11250000 -- (0.000) [...7 remote chains...] -- 9:20:50

      Average standard deviation of split frequencies: 0.013260


      Average standard deviation of split frequencies: 0.013260

      11260000 -- [0.000] [...7 remote chains...] -- 9:21:12

      Average standard deviation of split frequencies: 0.013245


      Average standard deviation of split frequencies: 0.013245

      11270000 -- (0.000) [...7 remote chains...] -- 9:20:41

      Average standard deviation of split frequencies: 0.013212


      Average standard deviation of split frequencies: 0.013212

      11280000 -- (0.000) [...7 remote chains...] -- 9:21:03

      Average standard deviation of split frequencies: 0.013229


      Average standard deviation of split frequencies: 0.013229

      11290000 -- (0.000) [...7 remote chains...] -- 9:20:33

      Average standard deviation of split frequencies: 0.013149


      Average standard deviation of split frequencies: 0.013149

      11300000 -- (0.000) [...7 remote chains...] -- 9:20:54

      Average standard deviation of split frequencies: 0.013166


      Average standard deviation of split frequencies: 0.013166

      11310000 -- (0.000) [...7 remote chains...] -- 9:20:24

      Average standard deviation of split frequencies: 0.013230


      Average standard deviation of split frequencies: 0.013230

      11320000 -- (0.000) [...7 remote chains...] -- 9:20:46

      Average standard deviation of split frequencies: 0.013150


      Average standard deviation of split frequencies: 0.013150

      11330000 -- (0.000) [...7 remote chains...] -- 9:20:16

      Average standard deviation of split frequencies: 0.012914


      Average standard deviation of split frequencies: 0.012914

      11340000 -- (0.000) [...7 remote chains...] -- 9:20:37

      Average standard deviation of split frequencies: 0.012795


      Average standard deviation of split frequencies: 0.012795

      11350000 -- (0.000) [...7 remote chains...] -- 9:20:07

      Average standard deviation of split frequencies: 0.012484


      Average standard deviation of split frequencies: 0.012484

      11360000 -- (0.000) [...7 remote chains...] -- 9:20:29

      Average standard deviation of split frequencies: 0.012227


      Average standard deviation of split frequencies: 0.012227

      11370000 -- (0.000) [...7 remote chains...] -- 9:19:59

      Average standard deviation of split frequencies: 0.012040


      Average standard deviation of split frequencies: 0.012040

      11380000 -- (0.000) [...7 remote chains...] -- 9:20:20

      Average standard deviation of split frequencies: 0.011854


      Average standard deviation of split frequencies: 0.011854

      11390000 -- (0.000) [...7 remote chains...] -- 9:20:42

      Average standard deviation of split frequencies: 0.012141


      Average standard deviation of split frequencies: 0.012141

      11400000 -- (0.000) [...7 remote chains...] -- 9:20:12

      Average standard deviation of split frequencies: 0.011994


      Average standard deviation of split frequencies: 0.011994

      11410000 -- (0.000) [...7 remote chains...] -- 9:20:33

      Average standard deviation of split frequencies: 0.012123


      Average standard deviation of split frequencies: 0.012123

      11420000 -- (0.000) [...7 remote chains...] -- 9:20:03

      Average standard deviation of split frequencies: 0.012045


      Average standard deviation of split frequencies: 0.012045

      11430000 -- (0.000) [...7 remote chains...] -- 9:20:25

      Average standard deviation of split frequencies: 0.011918


      Average standard deviation of split frequencies: 0.011918

      11440000 -- (0.000) [...7 remote chains...] -- 9:19:55

      Average standard deviation of split frequencies: 0.011651


      Average standard deviation of split frequencies: 0.011651

      11450000 -- (0.000) [...7 remote chains...] -- 9:20:16

      Average standard deviation of split frequencies: 0.011606


      Average standard deviation of split frequencies: 0.011606

      11460000 -- (0.000) [...7 remote chains...] -- 9:20:38

      Average standard deviation of split frequencies: 0.011563


      Average standard deviation of split frequencies: 0.011563

      11470000 -- (0.000) [...7 remote chains...] -- 9:20:08

      Average standard deviation of split frequencies: 0.011624


      Average standard deviation of split frequencies: 0.011624

      11480000 -- (0.000) [...7 remote chains...] -- 9:20:29

      Average standard deviation of split frequencies: 0.011705


      Average standard deviation of split frequencies: 0.011705

      11490000 -- (0.000) [...7 remote chains...] -- 9:19:59

      Average standard deviation of split frequencies: 0.011597


      Average standard deviation of split frequencies: 0.011597

      11500000 -- (0.000) [...7 remote chains...] -- 9:20:21

      Average standard deviation of split frequencies: 0.011615


      Average standard deviation of split frequencies: 0.011615

      11510000 -- (0.000) [...7 remote chains...] -- 9:19:51

      Average standard deviation of split frequencies: 0.011615


      Average standard deviation of split frequencies: 0.011615

      11520000 -- (0.000) [...7 remote chains...] -- 9:20:12

      Average standard deviation of split frequencies: 0.011445


      Average standard deviation of split frequencies: 0.011445

      11530000 -- (0.000) [...7 remote chains...] -- 9:19:43

      Average standard deviation of split frequencies: 0.011494


      Average standard deviation of split frequencies: 0.011494

      11540000 -- (0.000) [...7 remote chains...] -- 9:20:04

      Average standard deviation of split frequencies: 0.011606


      Average standard deviation of split frequencies: 0.011606

      11550000 -- (0.000) [...7 remote chains...] -- 9:19:34

      Average standard deviation of split frequencies: 0.011387


      Average standard deviation of split frequencies: 0.011387

      11560000 -- (0.000) [...7 remote chains...] -- 9:19:56

      Average standard deviation of split frequencies: 0.011248


      Average standard deviation of split frequencies: 0.011248

      11570000 -- (0.000) [...7 remote chains...] -- 9:19:26

      Average standard deviation of split frequencies: 0.011110


      Average standard deviation of split frequencies: 0.011110

      11580000 -- (0.000) [...7 remote chains...] -- 9:19:47

      Average standard deviation of split frequencies: 0.011097


      Average standard deviation of split frequencies: 0.011097

      11590000 -- (0.000) [...7 remote chains...] -- 9:20:08

      Average standard deviation of split frequencies: 0.011254


      Average standard deviation of split frequencies: 0.011254

      11600000 -- (0.000) [...7 remote chains...] -- 9:19:39

      Average standard deviation of split frequencies: 0.011272


      Average standard deviation of split frequencies: 0.011272

      11610000 -- (0.000) [...7 remote chains...] -- 9:20:00

      Average standard deviation of split frequencies: 0.011134


      Average standard deviation of split frequencies: 0.011134

      11620000 -- (0.000) [...7 remote chains...] -- 9:19:31

      Average standard deviation of split frequencies: 0.011059


      Average standard deviation of split frequencies: 0.011059

      11630000 -- (0.000) [...7 remote chains...] -- 9:19:52

      Average standard deviation of split frequencies: 0.011153


      Average standard deviation of split frequencies: 0.011153

      11640000 -- (0.000) [...7 remote chains...] -- 9:19:22

      Average standard deviation of split frequencies: 0.011171


      Average standard deviation of split frequencies: 0.011171

      11650000 -- (0.000) [...7 remote chains...] -- 9:19:43

      Average standard deviation of split frequencies: 0.011096


      Average standard deviation of split frequencies: 0.011096

      11660000 -- (0.000) [...7 remote chains...] -- 9:19:14

      Average standard deviation of split frequencies: 0.011208


      Average standard deviation of split frequencies: 0.011208

      11670000 -- (0.000) [...7 remote chains...] -- 9:19:35

      Average standard deviation of split frequencies: 0.011239


      Average standard deviation of split frequencies: 0.011239

      11680000 -- (0.000) [...7 remote chains...] -- 9:19:06

      Average standard deviation of split frequencies: 0.011412


      Average standard deviation of split frequencies: 0.011412

      11690000 -- (0.000) [...7 remote chains...] -- 9:19:27

      Average standard deviation of split frequencies: 0.011337


      Average standard deviation of split frequencies: 0.011337

      11700000 -- (0.000) [...7 remote chains...] -- 9:19:48

      Average standard deviation of split frequencies: 0.011138


      Average standard deviation of split frequencies: 0.011138

      11710000 -- (0.000) [...7 remote chains...] -- 9:19:19

      Average standard deviation of split frequencies: 0.011169


      Average standard deviation of split frequencies: 0.011169

      11720000 -- (0.000) [...7 remote chains...] -- 9:19:40

      Average standard deviation of split frequencies: 0.011280


      Average standard deviation of split frequencies: 0.011280

      11730000 -- (0.000) [...7 remote chains...] -- 9:19:10

      Average standard deviation of split frequencies: 0.011268


      Average standard deviation of split frequencies: 0.011268

      11740000 -- (0.000) [...7 remote chains...] -- 9:19:31

      Average standard deviation of split frequencies: 0.011193


      Average standard deviation of split frequencies: 0.011193

      11750000 -- (0.000) [...7 remote chains...] -- 9:19:02

      Average standard deviation of split frequencies: 0.011101


      Average standard deviation of split frequencies: 0.011101

      11760000 -- (0.000) [...7 remote chains...] -- 9:19:23

      Average standard deviation of split frequencies: 0.010903


      Average standard deviation of split frequencies: 0.010903

      11770000 -- (0.000) [...7 remote chains...] -- 9:18:54

      Average standard deviation of split frequencies: 0.010922


      Average standard deviation of split frequencies: 0.010922

      11780000 -- (0.000) [...7 remote chains...] -- 9:19:15

      Average standard deviation of split frequencies: 0.010909


      Average standard deviation of split frequencies: 0.010909

      11790000 -- (0.000) [...7 remote chains...] -- 9:19:36

      Average standard deviation of split frequencies: 0.010971


      Average standard deviation of split frequencies: 0.010971

      11800000 -- (0.000) [...7 remote chains...] -- 9:19:07

      Average standard deviation of split frequencies: 0.010958


      Average standard deviation of split frequencies: 0.010958

      11810000 -- (0.000) [...7 remote chains...] -- 9:19:28

      Average standard deviation of split frequencies: 0.011007


      Average standard deviation of split frequencies: 0.011007

      11820000 -- (0.000) [...7 remote chains...] -- 9:18:59

      Average standard deviation of split frequencies: 0.011117


      Average standard deviation of split frequencies: 0.011117

      11830000 -- (0.000) [...7 remote chains...] -- 9:19:19

      Average standard deviation of split frequencies: 0.011148


      Average standard deviation of split frequencies: 0.011148

      11840000 -- (0.000) [...7 remote chains...] -- 9:18:51

      Average standard deviation of split frequencies: 0.011105


      Average standard deviation of split frequencies: 0.011105

      11850000 -- (0.000) [...7 remote chains...] -- 9:19:11

      Average standard deviation of split frequencies: 0.010970


      Average standard deviation of split frequencies: 0.010970

      11860000 -- (0.000) [...7 remote chains...] -- 9:18:42

      Average standard deviation of split frequencies: 0.010897


      Average standard deviation of split frequencies: 0.010897

      11870000 -- (0.000) [...7 remote chains...] -- 9:19:03

      Average standard deviation of split frequencies: 0.010775


      Average standard deviation of split frequencies: 0.010775

      11880000 -- (0.000) [...7 remote chains...] -- 9:18:34

      Average standard deviation of split frequencies: 0.010763


      Average standard deviation of split frequencies: 0.010763

      11890000 -- (0.000) [...7 remote chains...] -- 9:18:55

      Average standard deviation of split frequencies: 0.010781


      Average standard deviation of split frequencies: 0.010781

      11900000 -- (0.000) [...7 remote chains...] -- 9:18:26

      Average standard deviation of split frequencies: 0.010739


      Average standard deviation of split frequencies: 0.010739

      11910000 -- (0.000) [...7 remote chains...] -- 9:18:47

      Average standard deviation of split frequencies: 0.010587


      Average standard deviation of split frequencies: 0.010587

      11920000 -- (0.000) [...7 remote chains...] -- 9:18:18

      Average standard deviation of split frequencies: 0.010514


      Average standard deviation of split frequencies: 0.010514

      11930000 -- (0.000) [...7 remote chains...] -- 9:18:39

      Average standard deviation of split frequencies: 0.010472


      Average standard deviation of split frequencies: 0.010472

      11940000 -- (0.000) [...7 remote chains...] -- 9:19:00

      Average standard deviation of split frequencies: 0.010339


      Average standard deviation of split frequencies: 0.010339

      11950000 -- (0.000) [...7 remote chains...] -- 9:18:31

      Average standard deviation of split frequencies: 0.010460


      Average standard deviation of split frequencies: 0.010460

      11960000 -- (0.000) [...7 remote chains...] -- 9:18:52

      Average standard deviation of split frequencies: 0.010418


      Average standard deviation of split frequencies: 0.010418

      11970000 -- (0.000) [...7 remote chains...] -- 9:18:23

      Average standard deviation of split frequencies: 0.010497


      Average standard deviation of split frequencies: 0.010497

      11980000 -- (0.000) [...7 remote chains...] -- 9:18:44

      Average standard deviation of split frequencies: 0.010486


      Average standard deviation of split frequencies: 0.010486

      11990000 -- (0.000) [...7 remote chains...] -- 9:18:15

      Average standard deviation of split frequencies: 0.010576


      Average standard deviation of split frequencies: 0.010576

      12000000 -- (0.000) [...7 remote chains...] -- 9:18:36

      Average standard deviation of split frequencies: 0.010504


      Average standard deviation of split frequencies: 0.010504

      12010000 -- (0.000) [...7 remote chains...] -- 9:18:07

      Average standard deviation of split frequencies: 0.010613


      Average standard deviation of split frequencies: 0.010613

      12020000 -- (0.000) [...7 remote chains...] -- 9:18:28

      Average standard deviation of split frequencies: 0.010662


      Average standard deviation of split frequencies: 0.010662

      12030000 -- (0.000) [...7 remote chains...] -- 9:18:48

      Average standard deviation of split frequencies: 0.010782


      Average standard deviation of split frequencies: 0.010782

      12040000 -- (0.000) [...7 remote chains...] -- 9:19:08

      Average standard deviation of split frequencies: 0.010861


      Average standard deviation of split frequencies: 0.010861

      12050000 -- (0.000) [...7 remote chains...] -- 9:18:40

      Average standard deviation of split frequencies: 0.010728


      Average standard deviation of split frequencies: 0.010728

      12060000 -- (0.000) [...7 remote chains...] -- 9:19:00

      Average standard deviation of split frequencies: 0.010867


      Average standard deviation of split frequencies: 0.010867

      12070000 -- (0.000) [...7 remote chains...] -- 9:18:32

      Average standard deviation of split frequencies: 0.010927


      Average standard deviation of split frequencies: 0.010927

      12080000 -- (0.000) [...7 remote chains...] -- 9:18:52

      Average standard deviation of split frequencies: 0.010765


      Average standard deviation of split frequencies: 0.010765

      12090000 -- (0.000) [...7 remote chains...] -- 9:18:24

      Average standard deviation of split frequencies: 0.010633


      Average standard deviation of split frequencies: 0.010633

      12100000 -- (0.000) [...7 remote chains...] -- 9:18:44

      Average standard deviation of split frequencies: 0.010711


      Average standard deviation of split frequencies: 0.010711

      12110000 -- (0.000) [...7 remote chains...] -- 9:18:16

      Average standard deviation of split frequencies: 0.010651


      Average standard deviation of split frequencies: 0.010651

      12120000 -- (0.000) [...7 remote chains...] -- 9:18:36

      Average standard deviation of split frequencies: 0.010610


      Average standard deviation of split frequencies: 0.010610

      12130000 -- (0.000) [...7 remote chains...] -- 9:18:08

      Average standard deviation of split frequencies: 0.010432


      Average standard deviation of split frequencies: 0.010432

      12140000 -- (0.000) [...7 remote chains...] -- 9:18:28

      Average standard deviation of split frequencies: 0.010421


      Average standard deviation of split frequencies: 0.010421

      12150000 -- (0.000) [...7 remote chains...] -- 9:18:00

      Average standard deviation of split frequencies: 0.010234


      Average standard deviation of split frequencies: 0.010234

      12160000 -- (0.000) [...7 remote chains...] -- 9:18:21

      Average standard deviation of split frequencies: 0.010316


      Average standard deviation of split frequencies: 0.010316

      12170000 -- (0.000) [...7 remote chains...] -- 9:18:41

      Average standard deviation of split frequencies: 0.010212


      Average standard deviation of split frequencies: 0.010212

      12180000 -- [0.000] [...7 remote chains...] -- 9:18:13

      Average standard deviation of split frequencies: 0.010046


      Average standard deviation of split frequencies: 0.010046

      12190000 -- (0.000) [...7 remote chains...] -- 9:18:33

      Average standard deviation of split frequencies: 0.009861


      Average standard deviation of split frequencies: 0.009861

      12200000 -- (0.000) [...7 remote chains...] -- 9:18:05

      Average standard deviation of split frequencies: 0.009912


      Average standard deviation of split frequencies: 0.009912

      12210000 -- (0.000) [...7 remote chains...] -- 9:18:25

      Average standard deviation of split frequencies: 0.009747


      Average standard deviation of split frequencies: 0.009747

      12220000 -- (0.000) [...7 remote chains...] -- 9:18:45

      Average standard deviation of split frequencies: 0.009798


      Average standard deviation of split frequencies: 0.009798

      12230000 -- (0.000) [...7 remote chains...] -- 9:18:17

      Average standard deviation of split frequencies: 0.010106


      Average standard deviation of split frequencies: 0.010106

      12240000 -- (0.000) [...7 remote chains...] -- 9:18:37

      Average standard deviation of split frequencies: 0.010249


      Average standard deviation of split frequencies: 0.010249

      12250000 -- (0.000) [...7 remote chains...] -- 9:18:09

      Average standard deviation of split frequencies: 0.010391


      Average standard deviation of split frequencies: 0.010391

      12260000 -- (0.000) [...7 remote chains...] -- 9:18:29

      Average standard deviation of split frequencies: 0.010534


      Average standard deviation of split frequencies: 0.010534

      12270000 -- (0.000) [...7 remote chains...] -- 9:18:49

      Average standard deviation of split frequencies: 0.010657


      Average standard deviation of split frequencies: 0.010657

      12280000 -- (0.000) [...7 remote chains...] -- 9:18:21

      Average standard deviation of split frequencies: 0.010706


      Average standard deviation of split frequencies: 0.010706

      12290000 -- (0.000) [...7 remote chains...] -- 9:18:41

      Average standard deviation of split frequencies: 0.010633


      Average standard deviation of split frequencies: 0.010633

      12300000 -- (0.000) [...7 remote chains...] -- 9:18:14

      Average standard deviation of split frequencies: 0.010591


      Average standard deviation of split frequencies: 0.010591

      12310000 -- (0.000) [...7 remote chains...] -- 9:18:34

      Average standard deviation of split frequencies: 0.010714


      Average standard deviation of split frequencies: 0.010714

      12320000 -- (0.000) [...7 remote chains...] -- 9:18:54

      Average standard deviation of split frequencies: 0.010610


      Average standard deviation of split frequencies: 0.010610

      12330000 -- (0.000) [...7 remote chains...] -- 9:18:26

      Average standard deviation of split frequencies: 0.010568


      Average standard deviation of split frequencies: 0.010568

      12340000 -- (0.000) [...7 remote chains...] -- 9:18:46

      Average standard deviation of split frequencies: 0.010527


      Average standard deviation of split frequencies: 0.010527

      12350000 -- (0.000) [...7 remote chains...] -- 9:18:18

      Average standard deviation of split frequencies: 0.010649


      Average standard deviation of split frequencies: 0.010649

      12360000 -- (0.000) [...7 remote chains...] -- 9:18:38

      Average standard deviation of split frequencies: 0.010814


      Average standard deviation of split frequencies: 0.010814

      12370000 -- (0.000) [...7 remote chains...] -- 9:18:10

      Average standard deviation of split frequencies: 0.010861


      Average standard deviation of split frequencies: 0.010861

      12380000 -- (0.000) [...7 remote chains...] -- 9:18:30

      Average standard deviation of split frequencies: 0.010762


      Average standard deviation of split frequencies: 0.010762

      12390000 -- (0.000) [...7 remote chains...] -- 9:18:50

      Average standard deviation of split frequencies: 0.010966


      Average standard deviation of split frequencies: 0.010966

      12400000 -- (0.000) [...7 remote chains...] -- 9:18:22

      Average standard deviation of split frequencies: 0.010755


      Average standard deviation of split frequencies: 0.010755

      12410000 -- (0.000) [...7 remote chains...] -- 9:18:42

      Average standard deviation of split frequencies: 0.010680


      Average standard deviation of split frequencies: 0.010680

      12420000 -- (0.000) [...7 remote chains...] -- 9:19:02

      Average standard deviation of split frequencies: 0.010785


      Average standard deviation of split frequencies: 0.010785

      12430000 -- (0.000) [...7 remote chains...] -- 9:18:34

      Average standard deviation of split frequencies: 0.010756


      Average standard deviation of split frequencies: 0.010756

      12440000 -- (0.000) [...7 remote chains...] -- 9:18:54

      Average standard deviation of split frequencies: 0.010774


      Average standard deviation of split frequencies: 0.010774

      12450000 -- (0.000) [...7 remote chains...] -- 9:18:26

      Average standard deviation of split frequencies: 0.010646


      Average standard deviation of split frequencies: 0.010646

      12460000 -- (0.000) [...7 remote chains...] -- 9:18:46

      Average standard deviation of split frequencies: 0.010576


      Average standard deviation of split frequencies: 0.010576

      12470000 -- (0.000) [...7 remote chains...] -- 9:18:19

      Average standard deviation of split frequencies: 0.010838


      Average standard deviation of split frequencies: 0.010838

      12480000 -- (0.000) [...7 remote chains...] -- 9:18:38

      Average standard deviation of split frequencies: 0.010826


      Average standard deviation of split frequencies: 0.010826

      12490000 -- (0.000) [...7 remote chains...] -- 9:18:11

      Average standard deviation of split frequencies: 0.010786


      Average standard deviation of split frequencies: 0.010786

      12500000 -- (0.000) [...7 remote chains...] -- 9:18:31

      Average standard deviation of split frequencies: 0.010803


      Average standard deviation of split frequencies: 0.010803

      12510000 -- (0.000) [...7 remote chains...] -- 9:18:03

      Average standard deviation of split frequencies: 0.010745


      Average standard deviation of split frequencies: 0.010745

      12520000 -- (0.000) [...7 remote chains...] -- 9:18:23

      Average standard deviation of split frequencies: 0.010676


      Average standard deviation of split frequencies: 0.010676

      12530000 -- (0.000) [...7 remote chains...] -- 9:18:42

      Average standard deviation of split frequencies: 0.010665


      Average standard deviation of split frequencies: 0.010665

      12540000 -- (0.000) [...7 remote chains...] -- 9:18:15

      Average standard deviation of split frequencies: 0.010596


      Average standard deviation of split frequencies: 0.010596

      12550000 -- (0.000) [...7 remote chains...] -- 9:18:35

      Average standard deviation of split frequencies: 0.010711


      Average standard deviation of split frequencies: 0.010711

      12560000 -- (0.000) [...7 remote chains...] -- 9:18:07

      Average standard deviation of split frequencies: 0.010930


      Average standard deviation of split frequencies: 0.010930

      12570000 -- (0.000) [...7 remote chains...] -- 9:18:27

      Average standard deviation of split frequencies: 0.010890


      Average standard deviation of split frequencies: 0.010890

      12580000 -- (0.000) [...7 remote chains...] -- 9:18:00

      Average standard deviation of split frequencies: 0.010792


      Average standard deviation of split frequencies: 0.010792

      12590000 -- (0.000) [...7 remote chains...] -- 9:18:19

      Average standard deviation of split frequencies: 0.010879


      Average standard deviation of split frequencies: 0.010879

      12600000 -- (0.000) [...7 remote chains...] -- 9:18:39

      Average standard deviation of split frequencies: 0.010925


      Average standard deviation of split frequencies: 0.010925

      12610000 -- (0.000) [...7 remote chains...] -- 9:18:11

      Average standard deviation of split frequencies: 0.010999


      Average standard deviation of split frequencies: 0.010999

      12620000 -- (0.000) [...7 remote chains...] -- 9:18:31

      Average standard deviation of split frequencies: 0.010959


      Average standard deviation of split frequencies: 0.010959

      12630000 -- (0.000) [...7 remote chains...] -- 9:18:04

      Average standard deviation of split frequencies: 0.011102


      Average standard deviation of split frequencies: 0.011102

      12640000 -- (0.000) [...7 remote chains...] -- 9:18:23

      Average standard deviation of split frequencies: 0.011148


      Average standard deviation of split frequencies: 0.011148

      12650000 -- (0.000) [...7 remote chains...] -- 9:17:56

      Average standard deviation of split frequencies: 0.011050


      Average standard deviation of split frequencies: 0.011050

      12660000 -- (0.000) [...7 remote chains...] -- 9:18:16

      Average standard deviation of split frequencies: 0.010885


      Average standard deviation of split frequencies: 0.010885

      12670000 -- (0.000) [...7 remote chains...] -- 9:17:49

      Average standard deviation of split frequencies: 0.011094


      Average standard deviation of split frequencies: 0.011094

      12680000 -- (0.000) [...7 remote chains...] -- 9:18:08

      Average standard deviation of split frequencies: 0.011171


      Average standard deviation of split frequencies: 0.011171

      12690000 -- (0.000) [...7 remote chains...] -- 9:18:27

      Average standard deviation of split frequencies: 0.011041


      Average standard deviation of split frequencies: 0.011041

      12700000 -- (0.000) [...7 remote chains...] -- 9:18:00

      Average standard deviation of split frequencies: 0.011029


      Average standard deviation of split frequencies: 0.011029

      12710000 -- (0.000) [...7 remote chains...] -- 9:18:20

      Average standard deviation of split frequencies: 0.011029


      Average standard deviation of split frequencies: 0.011029

      12720000 -- (0.000) [...7 remote chains...] -- 9:17:53

      Average standard deviation of split frequencies: 0.010899


      Average standard deviation of split frequencies: 0.010899

      12730000 -- (0.000) [...7 remote chains...] -- 9:18:12

      Average standard deviation of split frequencies: 0.011095


      Average standard deviation of split frequencies: 0.011095

      12740000 -- (0.000) [...7 remote chains...] -- 9:17:45

      Average standard deviation of split frequencies: 0.010998


      Average standard deviation of split frequencies: 0.010998

      12750000 -- (0.000) [...7 remote chains...] -- 9:18:04

      Average standard deviation of split frequencies: 0.011083


      Average standard deviation of split frequencies: 0.011083

      12760000 -- (0.000) [...7 remote chains...] -- 9:17:37

      Average standard deviation of split frequencies: 0.010986


      Average standard deviation of split frequencies: 0.010986

      12770000 -- (0.000) [...7 remote chains...] -- 9:17:57

      Average standard deviation of split frequencies: 0.010947


      Average standard deviation of split frequencies: 0.010947

      12780000 -- (0.000) [...7 remote chains...] -- 9:18:16

      Average standard deviation of split frequencies: 0.010935


      Average standard deviation of split frequencies: 0.010935

      12790000 -- (0.000) [...7 remote chains...] -- 9:17:49

      Average standard deviation of split frequencies: 0.010992


      Average standard deviation of split frequencies: 0.010992

      12800000 -- (0.000) [...7 remote chains...] -- 9:18:08

      Average standard deviation of split frequencies: 0.011065


      Average standard deviation of split frequencies: 0.011065

      12810000 -- (0.000) [...7 remote chains...] -- 9:17:42

      Average standard deviation of split frequencies: 0.011082


      Average standard deviation of split frequencies: 0.011082

      12820000 -- (0.000) [...7 remote chains...] -- 9:18:01

      Average standard deviation of split frequencies: 0.010958


      Average standard deviation of split frequencies: 0.010958

      12830000 -- (0.000) [...7 remote chains...] -- 9:17:34

      Average standard deviation of split frequencies: 0.010845


      Average standard deviation of split frequencies: 0.010845

      12840000 -- (0.000) [...7 remote chains...] -- 9:17:53

      Average standard deviation of split frequencies: 0.010862


      Average standard deviation of split frequencies: 0.010862

      12850000 -- (0.000) [...7 remote chains...] -- 9:18:12

      Average standard deviation of split frequencies: 0.010850


      Average standard deviation of split frequencies: 0.010850

      12860000 -- (0.000) [...7 remote chains...] -- 9:17:46

      Average standard deviation of split frequencies: 0.010867


      Average standard deviation of split frequencies: 0.010867

      12870000 -- (0.000) [...7 remote chains...] -- 9:18:05

      Average standard deviation of split frequencies: 0.010952


      Average standard deviation of split frequencies: 0.010952

      12880000 -- (0.000) [...7 remote chains...] -- 9:17:38

      Average standard deviation of split frequencies: 0.010940


      Average standard deviation of split frequencies: 0.010940

      12890000 -- (0.000) [...7 remote chains...] -- 9:17:57

      Average standard deviation of split frequencies: 0.010901


      Average standard deviation of split frequencies: 0.010901

      12900000 -- (0.000) [...7 remote chains...] -- 9:18:16

      Average standard deviation of split frequencies: 0.010806


      Average standard deviation of split frequencies: 0.010806

      12910000 -- (0.000) [...7 remote chains...] -- 9:17:50

      Average standard deviation of split frequencies: 0.010834


      Average standard deviation of split frequencies: 0.010834

      12920000 -- (0.000) [...7 remote chains...] -- 9:18:09

      Average standard deviation of split frequencies: 0.010963


      Average standard deviation of split frequencies: 0.010963

      12930000 -- (0.000) [...7 remote chains...] -- 9:17:42

      Average standard deviation of split frequencies: 0.010979


      Average standard deviation of split frequencies: 0.010979

      12940000 -- (0.000) [...7 remote chains...] -- 9:18:01

      Average standard deviation of split frequencies: 0.010828


      Average standard deviation of split frequencies: 0.010828

      12950000 -- (0.000) [...7 remote chains...] -- 9:17:35

      Average standard deviation of split frequencies: 0.010968


      Average standard deviation of split frequencies: 0.010968

      12960000 -- (0.000) [...7 remote chains...] -- 9:17:53

      Average standard deviation of split frequencies: 0.010929


      Average standard deviation of split frequencies: 0.010929

      12970000 -- (0.000) [...7 remote chains...] -- 9:17:27

      Average standard deviation of split frequencies: 0.011001


      Average standard deviation of split frequencies: 0.011001

      12980000 -- (0.000) [...7 remote chains...] -- 9:17:46

      Average standard deviation of split frequencies: 0.010990


      Average standard deviation of split frequencies: 0.010990

      12990000 -- (0.000) [...7 remote chains...] -- 9:18:05

      Average standard deviation of split frequencies: 0.011213


      Average standard deviation of split frequencies: 0.011213

      13000000 -- (0.000) [...7 remote chains...] -- 9:17:39

      Average standard deviation of split frequencies: 0.011313


      Average standard deviation of split frequencies: 0.011313

      13010000 -- (0.000) [...7 remote chains...] -- 9:17:57

      Average standard deviation of split frequencies: 0.011441


      Average standard deviation of split frequencies: 0.011441

      13020000 -- (0.000) [...7 remote chains...] -- 9:17:31

      Average standard deviation of split frequencies: 0.011374


      Average standard deviation of split frequencies: 0.011374

      13030000 -- (0.000) [...7 remote chains...] -- 9:17:50

      Average standard deviation of split frequencies: 0.011401


      Average standard deviation of split frequencies: 0.011401

      13040000 -- (0.000) [...7 remote chains...] -- 9:17:24

      Average standard deviation of split frequencies: 0.011334


      Average standard deviation of split frequencies: 0.011334

      13050000 -- (0.000) [...7 remote chains...] -- 9:17:42

      Average standard deviation of split frequencies: 0.011295


      Average standard deviation of split frequencies: 0.011295

      13060000 -- (0.000) [...7 remote chains...] -- 9:17:16

      Average standard deviation of split frequencies: 0.011172


      Average standard deviation of split frequencies: 0.011172

      13070000 -- (0.000) [...7 remote chains...] -- 9:17:35

      Average standard deviation of split frequencies: 0.011366


      Average standard deviation of split frequencies: 0.011366

      13080000 -- (0.000) [...7 remote chains...] -- 9:17:09

      Average standard deviation of split frequencies: 0.011466


      Average standard deviation of split frequencies: 0.011466

      13090000 -- (0.000) [...7 remote chains...] -- 9:17:28

      Average standard deviation of split frequencies: 0.011482


      Average standard deviation of split frequencies: 0.011482

      13100000 -- (0.000) [...7 remote chains...] -- 9:17:46

      Average standard deviation of split frequencies: 0.011553


      Average standard deviation of split frequencies: 0.011553

      13110000 -- (0.000) [...7 remote chains...] -- 9:17:20

      Average standard deviation of split frequencies: 0.011581


      Average standard deviation of split frequencies: 0.011581

      13120000 -- (0.000) [...7 remote chains...] -- 9:17:39

      Average standard deviation of split frequencies: 0.011431


      Average standard deviation of split frequencies: 0.011431

      13130000 -- (0.000) [...7 remote chains...] -- 9:17:13

      Average standard deviation of split frequencies: 0.011336


      Average standard deviation of split frequencies: 0.011336

      13140000 -- (0.000) [...7 remote chains...] -- 9:17:31

      Average standard deviation of split frequencies: 0.011353


      Average standard deviation of split frequencies: 0.011353

      13150000 -- (0.000) [...7 remote chains...] -- 9:17:05

      Average standard deviation of split frequencies: 0.011656


      Average standard deviation of split frequencies: 0.011656

      13160000 -- (0.000) [...7 remote chains...] -- 9:17:24

      Average standard deviation of split frequencies: 0.011671


      Average standard deviation of split frequencies: 0.011671

      13170000 -- (0.000) [...7 remote chains...] -- 9:17:43

      Average standard deviation of split frequencies: 0.011577


      Average standard deviation of split frequencies: 0.011577

      13180000 -- (0.000) [...7 remote chains...] -- 9:17:17

      Average standard deviation of split frequencies: 0.011455


      Average standard deviation of split frequencies: 0.011455

      13190000 -- (0.000) [...7 remote chains...] -- 9:17:35

      Average standard deviation of split frequencies: 0.011346


      Average standard deviation of split frequencies: 0.011346

      13200000 -- (0.000) [...7 remote chains...] -- 9:17:09

      Average standard deviation of split frequencies: 0.011224


      Average standard deviation of split frequencies: 0.011224

      13210000 -- (0.000) [...7 remote chains...] -- 9:17:28

      Average standard deviation of split frequencies: 0.011213


      Average standard deviation of split frequencies: 0.011213

      13220000 -- (0.000) [...7 remote chains...] -- 9:17:02

      Average standard deviation of split frequencies: 0.011311


      Average standard deviation of split frequencies: 0.011311

      13230000 -- (0.000) [...7 remote chains...] -- 9:17:21

      Average standard deviation of split frequencies: 0.011251


      Average standard deviation of split frequencies: 0.011251

      13240000 -- (0.000) [...7 remote chains...] -- 9:16:55

      Average standard deviation of split frequencies: 0.011183


      Average standard deviation of split frequencies: 0.011183

      13250000 -- (0.000) [...7 remote chains...] -- 9:17:13

      Average standard deviation of split frequencies: 0.011228


      Average standard deviation of split frequencies: 0.011228

      13260000 -- (0.000) [...7 remote chains...] -- 9:16:47

      Average standard deviation of split frequencies: 0.011160


      Average standard deviation of split frequencies: 0.011160

      13270000 -- (0.000) [...7 remote chains...] -- 9:17:06

      Average standard deviation of split frequencies: 0.011444


      Average standard deviation of split frequencies: 0.011444

      13280000 -- (0.000) [...7 remote chains...] -- 9:16:40

      Average standard deviation of split frequencies: 0.011376


      Average standard deviation of split frequencies: 0.011376

      13290000 -- (0.000) [...7 remote chains...] -- 9:16:59

      Average standard deviation of split frequencies: 0.011195


      Average standard deviation of split frequencies: 0.011195

      13300000 -- (0.000) [...7 remote chains...] -- 9:17:17

      Average standard deviation of split frequencies: 0.011162


      Average standard deviation of split frequencies: 0.011162

      13310000 -- (0.000) [...7 remote chains...] -- 9:16:51

      Average standard deviation of split frequencies: 0.011379


      Average standard deviation of split frequencies: 0.011379

      13320000 -- (0.000) [...7 remote chains...] -- 9:17:10

      Average standard deviation of split frequencies: 0.011477


      Average standard deviation of split frequencies: 0.011477

      13330000 -- (0.000) [...7 remote chains...] -- 9:16:44

      Average standard deviation of split frequencies: 0.011547


      Average standard deviation of split frequencies: 0.011547

      13340000 -- (0.000) [...7 remote chains...] -- 9:17:02

      Average standard deviation of split frequencies: 0.011644


      Average standard deviation of split frequencies: 0.011644

      13350000 -- (0.000) [...7 remote chains...] -- 9:16:37

      Average standard deviation of split frequencies: 0.011780


      Average standard deviation of split frequencies: 0.011780

      13360000 -- (0.000) [...7 remote chains...] -- 9:16:55

      Average standard deviation of split frequencies: 0.011768


      Average standard deviation of split frequencies: 0.011768

      13370000 -- (0.000) [...7 remote chains...] -- 9:17:13

      Average standard deviation of split frequencies: 0.011729


      Average standard deviation of split frequencies: 0.011729

      13380000 -- (0.000) [...7 remote chains...] -- 9:16:48

      Average standard deviation of split frequencies: 0.011663


      Average standard deviation of split frequencies: 0.011663

      13390000 -- (0.000) [...7 remote chains...] -- 9:17:06

      Average standard deviation of split frequencies: 0.011745


      Average standard deviation of split frequencies: 0.011745

      13400000 -- (0.000) [...7 remote chains...] -- 9:16:41

      Average standard deviation of split frequencies: 0.011733


      Average standard deviation of split frequencies: 0.011733

      13410000 -- (0.000) [...7 remote chains...] -- 9:16:59

      Average standard deviation of split frequencies: 0.011694


      Average standard deviation of split frequencies: 0.011694

      13420000 -- (0.000) [...7 remote chains...] -- 9:17:17

      Average standard deviation of split frequencies: 0.011683


      Average standard deviation of split frequencies: 0.011683

      13430000 -- (0.000) [...7 remote chains...] -- 9:16:52

      Average standard deviation of split frequencies: 0.011467


      Average standard deviation of split frequencies: 0.011467

      13440000 -- (0.000) [...7 remote chains...] -- 9:17:10

      Average standard deviation of split frequencies: 0.011482


      Average standard deviation of split frequencies: 0.011482

      13450000 -- (0.000) [...7 remote chains...] -- 9:16:45

      Average standard deviation of split frequencies: 0.011471


      Average standard deviation of split frequencies: 0.011471

      13460000 -- (0.000) [...7 remote chains...] -- 9:17:03

      Average standard deviation of split frequencies: 0.011433


      Average standard deviation of split frequencies: 0.011433

      13470000 -- (0.000) [...7 remote chains...] -- 9:16:37

      Average standard deviation of split frequencies: 0.011487


      Average standard deviation of split frequencies: 0.011487

      13480000 -- (0.000) [...7 remote chains...] -- 9:16:55

      Average standard deviation of split frequencies: 0.011475


      Average standard deviation of split frequencies: 0.011475

      13490000 -- (0.000) [...7 remote chains...] -- 9:17:14

      Average standard deviation of split frequencies: 0.011464


      Average standard deviation of split frequencies: 0.011464

      13500000 -- (0.000) [...7 remote chains...] -- 9:16:48

      Average standard deviation of split frequencies: 0.011292


      Average standard deviation of split frequencies: 0.011292

      13510000 -- (0.000) [...7 remote chains...] -- 9:17:06

      Average standard deviation of split frequencies: 0.011372


      Average standard deviation of split frequencies: 0.011372

      13520000 -- (0.000) [...7 remote chains...] -- 9:16:41

      Average standard deviation of split frequencies: 0.011334


      Average standard deviation of split frequencies: 0.011334

      13530000 -- (0.000) [...7 remote chains...] -- 9:16:59

      Average standard deviation of split frequencies: 0.011376


      Average standard deviation of split frequencies: 0.011376

      13540000 -- (0.000) [...7 remote chains...] -- 9:16:34

      Average standard deviation of split frequencies: 0.011472


      Average standard deviation of split frequencies: 0.011472

      13550000 -- (0.000) [...7 remote chains...] -- 9:16:52

      Average standard deviation of split frequencies: 0.011686


      Average standard deviation of split frequencies: 0.011686

      13560000 -- (0.000) [...7 remote chains...] -- 9:17:10

      Average standard deviation of split frequencies: 0.011675


      Average standard deviation of split frequencies: 0.011675

      13570000 -- (0.000) [...7 remote chains...] -- 9:16:45

      Average standard deviation of split frequencies: 0.011663


      Average standard deviation of split frequencies: 0.011663

      13580000 -- (0.000) [...7 remote chains...] -- 9:17:03

      Average standard deviation of split frequencies: 0.011625


      Average standard deviation of split frequencies: 0.011625

      13590000 -- (0.000) [...7 remote chains...] -- 9:16:38

      Average standard deviation of split frequencies: 0.011918


      Average standard deviation of split frequencies: 0.011918

      13600000 -- (0.000) [...7 remote chains...] -- 9:16:56

      Average standard deviation of split frequencies: 0.011774


      Average standard deviation of split frequencies: 0.011774

      13610000 -- (0.000) [...7 remote chains...] -- 9:16:31

      Average standard deviation of split frequencies: 0.011679


      Average standard deviation of split frequencies: 0.011679

      13620000 -- (0.000) [...7 remote chains...] -- 9:16:49

      Average standard deviation of split frequencies: 0.011751


      Average standard deviation of split frequencies: 0.011751

      13630000 -- (0.000) [...7 remote chains...] -- 9:16:23

      Average standard deviation of split frequencies: 0.011833


      Average standard deviation of split frequencies: 0.011833

      13640000 -- (0.000) [...7 remote chains...] -- 9:16:41

      Average standard deviation of split frequencies: 0.011850


      Average standard deviation of split frequencies: 0.011850

      13650000 -- (0.000) [...7 remote chains...] -- 9:16:16

      Average standard deviation of split frequencies: 0.011810


      Average standard deviation of split frequencies: 0.011810

      13660000 -- (0.000) [...7 remote chains...] -- 9:16:34

      Average standard deviation of split frequencies: 0.012019


      Average standard deviation of split frequencies: 0.012019

      13670000 -- (0.000) [...7 remote chains...] -- 9:16:52

      Average standard deviation of split frequencies: 0.011937


      Average standard deviation of split frequencies: 0.011937

      13680000 -- (0.000) [...7 remote chains...] -- 9:16:27

      Average standard deviation of split frequencies: 0.011815


      Average standard deviation of split frequencies: 0.011815

      13690000 -- (0.000) [...7 remote chains...] -- 9:16:45

      Average standard deviation of split frequencies: 0.011914


      Average standard deviation of split frequencies: 0.011914

      13700000 -- (0.000) [...7 remote chains...] -- 9:17:03

      Average standard deviation of split frequencies: 0.011902


      Average standard deviation of split frequencies: 0.011902

      13710000 -- (0.000) [...7 remote chains...] -- 9:16:38

      Average standard deviation of split frequencies: 0.012287


      Average standard deviation of split frequencies: 0.012287

      13720000 -- (0.000) [...7 remote chains...] -- 9:16:56

      Average standard deviation of split frequencies: 0.012138


      Average standard deviation of split frequencies: 0.012138

      13730000 -- (0.000) [...7 remote chains...] -- 9:17:14

      Average standard deviation of split frequencies: 0.012098


      Average standard deviation of split frequencies: 0.012098

      13740000 -- (0.000) [...7 remote chains...] -- 9:16:49

      Average standard deviation of split frequencies: 0.012169


      Average standard deviation of split frequencies: 0.012169

      13750000 -- (0.000) [...7 remote chains...] -- 9:17:06

      Average standard deviation of split frequencies: 0.012498


      Average standard deviation of split frequencies: 0.012498

      13760000 -- (0.000) [...7 remote chains...] -- 9:17:24

      Average standard deviation of split frequencies: 0.012486


      Average standard deviation of split frequencies: 0.012486

      13770000 -- (0.000) [...7 remote chains...] -- 9:17:42

      Average standard deviation of split frequencies: 0.012556


      Average standard deviation of split frequencies: 0.012556

      13780000 -- (0.000) [...7 remote chains...] -- 9:17:17

      Average standard deviation of split frequencies: 0.012598


      Average standard deviation of split frequencies: 0.012598

      13790000 -- (0.000) [...7 remote chains...] -- 9:17:35

      Average standard deviation of split frequencies: 0.012844


      Average standard deviation of split frequencies: 0.012844

      13800000 -- (0.000) [...7 remote chains...] -- 9:17:52

      Average standard deviation of split frequencies: 0.012859


      Average standard deviation of split frequencies: 0.012859

      13810000 -- (0.000) [...7 remote chains...] -- 9:17:28

      Average standard deviation of split frequencies: 0.012928


      Average standard deviation of split frequencies: 0.012928

      13820000 -- (0.000) [...7 remote chains...] -- 9:17:45

      Average standard deviation of split frequencies: 0.012970


      Average standard deviation of split frequencies: 0.012970

      13830000 -- (0.000) [...7 remote chains...] -- 9:18:03

      Average standard deviation of split frequencies: 0.012916


      Average standard deviation of split frequencies: 0.012916

      13840000 -- (0.000) [...7 remote chains...] -- 9:17:38

      Average standard deviation of split frequencies: 0.012822


      Average standard deviation of split frequencies: 0.012822

      13850000 -- (0.000) [...7 remote chains...] -- 9:17:56

      Average standard deviation of split frequencies: 0.012728


      Average standard deviation of split frequencies: 0.012728

      13860000 -- (0.000) [...7 remote chains...] -- 9:18:13

      Average standard deviation of split frequencies: 0.012770


      Average standard deviation of split frequencies: 0.012770

      13870000 -- (0.000) [...7 remote chains...] -- 9:17:48

      Average standard deviation of split frequencies: 0.012933


      Average standard deviation of split frequencies: 0.012933

      13880000 -- (0.000) [...7 remote chains...] -- 9:18:06

      Average standard deviation of split frequencies: 0.012948


      Average standard deviation of split frequencies: 0.012948

      13890000 -- (0.000) [...7 remote chains...] -- 9:17:41

      Average standard deviation of split frequencies: 0.013044


      Average standard deviation of split frequencies: 0.013044

      13900000 -- (0.000) [...7 remote chains...] -- 9:17:59

      Average standard deviation of split frequencies: 0.013004


      Average standard deviation of split frequencies: 0.013004

      13910000 -- (0.000) [...7 remote chains...] -- 9:18:16

      Average standard deviation of split frequencies: 0.013086


      Average standard deviation of split frequencies: 0.013086

      13920000 -- (0.000) [...7 remote chains...] -- 9:17:52

      Average standard deviation of split frequencies: 0.013073


      Average standard deviation of split frequencies: 0.013073

      13930000 -- (0.000) [...7 remote chains...] -- 9:18:09

      Average standard deviation of split frequencies: 0.013006


      Average standard deviation of split frequencies: 0.013006

      13940000 -- (0.000) [...7 remote chains...] -- 9:18:27

      Average standard deviation of split frequencies: 0.012994


      Average standard deviation of split frequencies: 0.012994

      13950000 -- (0.000) [...7 remote chains...] -- 9:18:02

      Average standard deviation of split frequencies: 0.013156


      Average standard deviation of split frequencies: 0.013156

      13960000 -- (0.000) [...7 remote chains...] -- 9:18:19

      Average standard deviation of split frequencies: 0.013090


      Average standard deviation of split frequencies: 0.013090

      13970000 -- [0.000] [...7 remote chains...] -- 9:17:55

      Average standard deviation of split frequencies: 0.013145


      Average standard deviation of split frequencies: 0.013145

      13980000 -- (0.000) [...7 remote chains...] -- 9:18:12

      Average standard deviation of split frequencies: 0.013132


      Average standard deviation of split frequencies: 0.013132

      13990000 -- (0.000) [...7 remote chains...] -- 9:17:48

      Average standard deviation of split frequencies: 0.013080


      Average standard deviation of split frequencies: 0.013080

      14000000 -- (0.000) [...7 remote chains...] -- 9:18:05

      Average standard deviation of split frequencies: 0.012998


      Average standard deviation of split frequencies: 0.012998

      14010000 -- (0.000) [...7 remote chains...] -- 9:17:41

      Average standard deviation of split frequencies: 0.012932


      Average standard deviation of split frequencies: 0.012932

      14020000 -- (0.000) [...7 remote chains...] -- 9:17:58

      Average standard deviation of split frequencies: 0.012813


      Average standard deviation of split frequencies: 0.012813

      14030000 -- (0.000) [...7 remote chains...] -- 9:17:34

      Average standard deviation of split frequencies: 0.012571


      Average standard deviation of split frequencies: 0.012571

      14040000 -- (0.000) [...7 remote chains...] -- 9:17:51

      Average standard deviation of split frequencies: 0.012559


      Average standard deviation of split frequencies: 0.012559

      14050000 -- (0.000) [...7 remote chains...] -- 9:18:08

      Average standard deviation of split frequencies: 0.012493


      Average standard deviation of split frequencies: 0.012493

      14060000 -- (0.000) [...7 remote chains...] -- 9:17:44

      Average standard deviation of split frequencies: 0.012374


      Average standard deviation of split frequencies: 0.012374

      14070000 -- (0.000) [...7 remote chains...] -- 9:18:01

      Average standard deviation of split frequencies: 0.012214


      Average standard deviation of split frequencies: 0.012214

      14080000 -- (0.000) [...7 remote chains...] -- 9:18:18

      Average standard deviation of split frequencies: 0.012068


      Average standard deviation of split frequencies: 0.012068

      14090000 -- (0.000) [...7 remote chains...] -- 9:17:54

      Average standard deviation of split frequencies: 0.012030


      Average standard deviation of split frequencies: 0.012030

      14100000 -- (0.000) [...7 remote chains...] -- 9:18:11

      Average standard deviation of split frequencies: 0.011992


      Average standard deviation of split frequencies: 0.011992

      14110000 -- (0.000) [...7 remote chains...] -- 9:17:47

      Average standard deviation of split frequencies: 0.012232


      Average standard deviation of split frequencies: 0.012232

      14120000 -- (0.000) [...7 remote chains...] -- 9:18:04

      Average standard deviation of split frequencies: 0.012274


      Average standard deviation of split frequencies: 0.012274

      14130000 -- (0.000) [...7 remote chains...] -- 9:17:40

      Average standard deviation of split frequencies: 0.012316


      Average standard deviation of split frequencies: 0.012316

      14140000 -- (0.000) [...7 remote chains...] -- 9:17:57

      Average standard deviation of split frequencies: 0.012225


      Average standard deviation of split frequencies: 0.012225

      14150000 -- (0.000) [...7 remote chains...] -- 9:17:33

      Average standard deviation of split frequencies: 0.012304


      Average standard deviation of split frequencies: 0.012304

      14160000 -- (0.000) [...7 remote chains...] -- 9:17:50

      Average standard deviation of split frequencies: 0.012266


      Average standard deviation of split frequencies: 0.012266

      14170000 -- (0.000) [...7 remote chains...] -- 9:17:26

      Average standard deviation of split frequencies: 0.012255


      Average standard deviation of split frequencies: 0.012255

      14180000 -- (0.000) [...7 remote chains...] -- 9:17:43

      Average standard deviation of split frequencies: 0.012323


      Average standard deviation of split frequencies: 0.012323

      14190000 -- (0.000) [...7 remote chains...] -- 9:18:00

      Average standard deviation of split frequencies: 0.012164


      Average standard deviation of split frequencies: 0.012164

      14200000 -- (0.000) [...7 remote chains...] -- 9:17:36

      Average standard deviation of split frequencies: 0.012073


      Average standard deviation of split frequencies: 0.012073

      14210000 -- (0.000) [...7 remote chains...] -- 9:17:53

      Average standard deviation of split frequencies: 0.012035


      Average standard deviation of split frequencies: 0.012035

      14220000 -- (0.000) [...7 remote chains...] -- 9:17:29

      Average standard deviation of split frequencies: 0.012023


      Average standard deviation of split frequencies: 0.012023

      14230000 -- (0.000) [...7 remote chains...] -- 9:17:46

      Average standard deviation of split frequencies: 0.011865


      Average standard deviation of split frequencies: 0.011865

      14240000 -- (0.000) [...7 remote chains...] -- 9:18:03

      Average standard deviation of split frequencies: 0.011881


      Average standard deviation of split frequencies: 0.011881

      14250000 -- (0.000) [...7 remote chains...] -- 9:17:39

      Average standard deviation of split frequencies: 0.011717


      Average standard deviation of split frequencies: 0.011717

      14260000 -- (0.000) [...7 remote chains...] -- 9:17:56

      Average standard deviation of split frequencies: 0.011541


      Average standard deviation of split frequencies: 0.011541

      14270000 -- (0.000) [...7 remote chains...] -- 9:17:32

      Average standard deviation of split frequencies: 0.011382


      Average standard deviation of split frequencies: 0.011382

      14280000 -- (0.000) [...7 remote chains...] -- 9:17:49

      Average standard deviation of split frequencies: 0.011398


      Average standard deviation of split frequencies: 0.011398

      14290000 -- (0.000) [...7 remote chains...] -- 9:18:06

      Average standard deviation of split frequencies: 0.011414


      Average standard deviation of split frequencies: 0.011414

      14300000 -- (0.000) [...7 remote chains...] -- 9:17:42

      Average standard deviation of split frequencies: 0.011456


      Average standard deviation of split frequencies: 0.011456

      14310000 -- (0.000) [...7 remote chains...] -- 9:17:59

      Average standard deviation of split frequencies: 0.011403


      Average standard deviation of split frequencies: 0.011403

      14320000 -- (0.000) [...7 remote chains...] -- 9:17:35

      Average standard deviation of split frequencies: 0.011393


      Average standard deviation of split frequencies: 0.011393

      14330000 -- (0.000) [...7 remote chains...] -- 9:17:52

      Average standard deviation of split frequencies: 0.011251


      Average standard deviation of split frequencies: 0.011251

      14340000 -- (0.000) [...7 remote chains...] -- 9:17:28

      Average standard deviation of split frequencies: 0.011345


      Average standard deviation of split frequencies: 0.011345

      14350000 -- (0.000) [...7 remote chains...] -- 9:17:45

      Average standard deviation of split frequencies: 0.011345


      Average standard deviation of split frequencies: 0.011345

      14360000 -- (0.000) [...7 remote chains...] -- 9:17:21

      Average standard deviation of split frequencies: 0.011479


      Average standard deviation of split frequencies: 0.011479

      14370000 -- (0.000) [...7 remote chains...] -- 9:17:38

      Average standard deviation of split frequencies: 0.011468


      Average standard deviation of split frequencies: 0.011468

      14380000 -- (0.000) [...7 remote chains...] -- 9:17:14

      Average standard deviation of split frequencies: 0.011433


      Average standard deviation of split frequencies: 0.011433

      14390000 -- (0.000) [...7 remote chains...] -- 9:17:31

      Average standard deviation of split frequencies: 0.011382


      Average standard deviation of split frequencies: 0.011382

      14400000 -- (0.000) [...7 remote chains...] -- 9:17:48

      Average standard deviation of split frequencies: 0.011068


      Average standard deviation of split frequencies: 0.011068

      14410000 -- (0.000) [...7 remote chains...] -- 9:17:24

      Average standard deviation of split frequencies: 0.011031


      Average standard deviation of split frequencies: 0.011031

      14420000 -- (0.000) [...7 remote chains...] -- 9:17:41

      Average standard deviation of split frequencies: 0.011073


      Average standard deviation of split frequencies: 0.011073

      14430000 -- (0.000) [...7 remote chains...] -- 9:17:17

      Average standard deviation of split frequencies: 0.011152


      Average standard deviation of split frequencies: 0.011152

      14440000 -- (0.000) [...7 remote chains...] -- 9:17:34

      Average standard deviation of split frequencies: 0.011272


      Average standard deviation of split frequencies: 0.011272

      14450000 -- (0.000) [...7 remote chains...] -- 9:17:11

      Average standard deviation of split frequencies: 0.011183


      Average standard deviation of split frequencies: 0.011183

      14460000 -- (0.000) [...7 remote chains...] -- 9:17:27

      Average standard deviation of split frequencies: 0.011095


      Average standard deviation of split frequencies: 0.011095

      14470000 -- (0.000) [...7 remote chains...] -- 9:17:04

      Average standard deviation of split frequencies: 0.010965


      Average standard deviation of split frequencies: 0.010965

      14480000 -- (0.000) [...7 remote chains...] -- 9:17:20

      Average standard deviation of split frequencies: 0.010981


      Average standard deviation of split frequencies: 0.010981

      14490000 -- (0.000) [...7 remote chains...] -- 9:16:57

      Average standard deviation of split frequencies: 0.010945


      Average standard deviation of split frequencies: 0.010945

      14500000 -- (0.000) [...7 remote chains...] -- 9:17:14

      Average standard deviation of split frequencies: 0.010831


      Average standard deviation of split frequencies: 0.010831

      14510000 -- [0.000] [...7 remote chains...] -- 9:17:30

      Average standard deviation of split frequencies: 0.010960


      Average standard deviation of split frequencies: 0.010960

      14520000 -- (0.000) [...7 remote chains...] -- 9:17:07

      Average standard deviation of split frequencies: 0.010847


      Average standard deviation of split frequencies: 0.010847

      14530000 -- (0.000) [...7 remote chains...] -- 9:17:23

      Average standard deviation of split frequencies: 0.010837


      Average standard deviation of split frequencies: 0.010837

      14540000 -- (0.000) [...7 remote chains...] -- 9:17:00

      Average standard deviation of split frequencies: 0.010827


      Average standard deviation of split frequencies: 0.010827

      14550000 -- (0.000) [...7 remote chains...] -- 9:17:17

      Average standard deviation of split frequencies: 0.010723


      Average standard deviation of split frequencies: 0.010723

      14560000 -- (0.000) [...7 remote chains...] -- 9:16:53

      Average standard deviation of split frequencies: 0.010791


      Average standard deviation of split frequencies: 0.010791

      14570000 -- (0.000) [...7 remote chains...] -- 9:17:10

      Average standard deviation of split frequencies: 0.010910


      Average standard deviation of split frequencies: 0.010910

      14580000 -- (0.000) [...7 remote chains...] -- 9:17:26

      Average standard deviation of split frequencies: 0.010849


      Average standard deviation of split frequencies: 0.010849

      14590000 -- (0.000) [...7 remote chains...] -- 9:17:03

      Average standard deviation of split frequencies: 0.010797


      Average standard deviation of split frequencies: 0.010797

      14600000 -- (0.000) [...7 remote chains...] -- 9:17:19

      Average standard deviation of split frequencies: 0.010736


      Average standard deviation of split frequencies: 0.010736

      14610000 -- (0.000) [...7 remote chains...] -- 9:16:56

      Average standard deviation of split frequencies: 0.010545


      Average standard deviation of split frequencies: 0.010545

      14620000 -- (0.000) [...7 remote chains...] -- 9:17:13

      Average standard deviation of split frequencies: 0.010510


      Average standard deviation of split frequencies: 0.010510

      14630000 -- (0.000) [...7 remote chains...] -- 9:16:49

      Average standard deviation of split frequencies: 0.010536


      Average standard deviation of split frequencies: 0.010536

      14640000 -- (0.000) [...7 remote chains...] -- 9:17:06

      Average standard deviation of split frequencies: 0.010423


      Average standard deviation of split frequencies: 0.010423

      14650000 -- (0.000) [...7 remote chains...] -- 9:16:42

      Average standard deviation of split frequencies: 0.010285


      Average standard deviation of split frequencies: 0.010285

      14660000 -- (0.000) [...7 remote chains...] -- 9:16:59

      Average standard deviation of split frequencies: 0.010224


      Average standard deviation of split frequencies: 0.010224

      14670000 -- (0.000) [...7 remote chains...] -- 9:17:16

      Average standard deviation of split frequencies: 0.010224


      Average standard deviation of split frequencies: 0.010224

      14680000 -- (0.000) [...7 remote chains...] -- 9:16:52

      Average standard deviation of split frequencies: 0.010113


      Average standard deviation of split frequencies: 0.010113

      14690000 -- (0.000) [...7 remote chains...] -- 9:17:09

      Average standard deviation of split frequencies: 0.010052


      Average standard deviation of split frequencies: 0.010052

      14700000 -- [0.000] [...7 remote chains...] -- 9:16:45

      Average standard deviation of split frequencies: 0.009966


      Average standard deviation of split frequencies: 0.009966

      14710000 -- (0.000) [...7 remote chains...] -- 9:17:02

      Average standard deviation of split frequencies: 0.009889


      Average standard deviation of split frequencies: 0.009889

      14720000 -- (0.000) [...7 remote chains...] -- 9:17:18

      Average standard deviation of split frequencies: 0.009957


      Average standard deviation of split frequencies: 0.009957

      14730000 -- (0.000) [...7 remote chains...] -- 9:16:55

      Average standard deviation of split frequencies: 0.009974


      Average standard deviation of split frequencies: 0.009974

      14740000 -- (0.000) [...7 remote chains...] -- 9:17:12

      Average standard deviation of split frequencies: 0.009888


      Average standard deviation of split frequencies: 0.009888

      14750000 -- (0.000) [...7 remote chains...] -- 9:16:48

      Average standard deviation of split frequencies: 0.009939


      Average standard deviation of split frequencies: 0.009939

      14760000 -- [0.000] [...7 remote chains...] -- 9:17:05

      Average standard deviation of split frequencies: 0.009981


      Average standard deviation of split frequencies: 0.009981

      14770000 -- [0.000] [...7 remote chains...] -- 9:16:42

      Average standard deviation of split frequencies: 0.009998


      Average standard deviation of split frequencies: 0.009998

      14780000 -- [0.000] [...7 remote chains...] -- 9:16:58

      Average standard deviation of split frequencies: 0.009810


      Average standard deviation of split frequencies: 0.009810

      14790000 -- (0.000) [...7 remote chains...] -- 9:16:35

      Average standard deviation of split frequencies: 0.009810


      Average standard deviation of split frequencies: 0.009810

      14800000 -- (0.000) [...7 remote chains...] -- 9:16:51

      Average standard deviation of split frequencies: 0.009903


      Average standard deviation of split frequencies: 0.009903

      14810000 -- (0.000) [...7 remote chains...] -- 9:16:28

      Average standard deviation of split frequencies: 0.010098


      Average standard deviation of split frequencies: 0.010098

      14820000 -- [0.000] [...7 remote chains...] -- 9:16:45

      Average standard deviation of split frequencies: 0.010063


      Average standard deviation of split frequencies: 0.010063

      14830000 -- (0.000) [...7 remote chains...] -- 9:17:01

      Average standard deviation of split frequencies: 0.009911


      Average standard deviation of split frequencies: 0.009911

      14840000 -- [0.000] [...7 remote chains...] -- 9:16:38

      Average standard deviation of split frequencies: 0.009902


      Average standard deviation of split frequencies: 0.009902

      14850000 -- (0.000) [...7 remote chains...] -- 9:16:54

      Average standard deviation of split frequencies: 0.009792


      Average standard deviation of split frequencies: 0.009792

      14860000 -- (0.000) [...7 remote chains...] -- 9:16:31

      Average standard deviation of split frequencies: 0.009682


      Average standard deviation of split frequencies: 0.009682

      14870000 -- [0.000] [...7 remote chains...] -- 9:16:47

      Average standard deviation of split frequencies: 0.009656


      Average standard deviation of split frequencies: 0.009656

      14880000 -- [0.000] [...7 remote chains...] -- 9:16:24

      Average standard deviation of split frequencies: 0.009496


      Average standard deviation of split frequencies: 0.009496

      14890000 -- [0.000] [...7 remote chains...] -- 9:16:41

      Average standard deviation of split frequencies: 0.009512


      Average standard deviation of split frequencies: 0.009512

      14900000 -- (0.000) [...7 remote chains...] -- 9:16:57

      Average standard deviation of split frequencies: 0.009529


      Average standard deviation of split frequencies: 0.009529

      14910000 -- (0.000) [...7 remote chains...] -- 9:16:34

      Average standard deviation of split frequencies: 0.009630


      Average standard deviation of split frequencies: 0.009630

      14920000 -- [0.000] [...7 remote chains...] -- 9:16:50

      Average standard deviation of split frequencies: 0.009697


      Average standard deviation of split frequencies: 0.009697

      14930000 -- (0.000) [...7 remote chains...] -- 9:16:27

      Average standard deviation of split frequencies: 0.009790


      Average standard deviation of split frequencies: 0.009790

      14940000 -- (0.000) [...7 remote chains...] -- 9:16:44

      Average standard deviation of split frequencies: 0.009655


      Average standard deviation of split frequencies: 0.009655

      14950000 -- [0.000] [...7 remote chains...] -- 9:17:00

      Average standard deviation of split frequencies: 0.009529


      Average standard deviation of split frequencies: 0.009529

      14960000 -- (0.000) [...7 remote chains...] -- 9:16:37

      Average standard deviation of split frequencies: 0.009445


      Average standard deviation of split frequencies: 0.009445

      14970000 -- (0.000) [...7 remote chains...] -- 9:16:53

      Average standard deviation of split frequencies: 0.009487


      Average standard deviation of split frequencies: 0.009487

      14980000 -- (0.000) [...7 remote chains...] -- 9:16:30

      Average standard deviation of split frequencies: 0.009529


      Average standard deviation of split frequencies: 0.009529

      14990000 -- (0.000) [...7 remote chains...] -- 9:16:46

      Average standard deviation of split frequencies: 0.009252


      Average standard deviation of split frequencies: 0.009252

      15000000 -- (0.000) [...7 remote chains...] -- 9:17:03

      Average standard deviation of split frequencies: 0.009468


      Average standard deviation of split frequencies: 0.009468

      15010000 -- (0.000) [...7 remote chains...] -- 9:16:40

      Average standard deviation of split frequencies: 0.009532


      Average standard deviation of split frequencies: 0.009532

      15020000 -- [0.000] [...7 remote chains...] -- 9:16:56

      Average standard deviation of split frequencies: 0.009499


      Average standard deviation of split frequencies: 0.009499

      15030000 -- (0.000) [...7 remote chains...] -- 9:17:12

      Average standard deviation of split frequencies: 0.009765


      Average standard deviation of split frequencies: 0.009765

      15040000 -- [0.000] [...7 remote chains...] -- 9:16:49

      Average standard deviation of split frequencies: 0.009901


      Average standard deviation of split frequencies: 0.009901

      15050000 -- (0.000) [...7 remote chains...] -- 9:17:05

      Average standard deviation of split frequencies: 0.009940


      Average standard deviation of split frequencies: 0.009940

      15060000 -- (0.000) [...7 remote chains...] -- 9:17:21

      Average standard deviation of split frequencies: 0.009787


      Average standard deviation of split frequencies: 0.009787

      15070000 -- (0.000) [...7 remote chains...] -- 9:16:59

      Average standard deviation of split frequencies: 0.009691


      Average standard deviation of split frequencies: 0.009691

      15080000 -- (0.000) [...7 remote chains...] -- 9:17:15

      Average standard deviation of split frequencies: 0.009514


      Average standard deviation of split frequencies: 0.009514

      15090000 -- (0.000) [...7 remote chains...] -- 9:17:31

      Average standard deviation of split frequencies: 0.009314


      Average standard deviation of split frequencies: 0.009314

      15100000 -- (0.000) [...7 remote chains...] -- 9:17:08

      Average standard deviation of split frequencies: 0.009329


      Average standard deviation of split frequencies: 0.009329

      15110000 -- [0.000] [...7 remote chains...] -- 9:17:24

      Average standard deviation of split frequencies: 0.009257


      Average standard deviation of split frequencies: 0.009257

      15120000 -- (0.000) [...7 remote chains...] -- 9:17:01

      Average standard deviation of split frequencies: 0.009201


      Average standard deviation of split frequencies: 0.009201

      15130000 -- (0.000) [...7 remote chains...] -- 9:17:17

      Average standard deviation of split frequencies: 0.009265


      Average standard deviation of split frequencies: 0.009265

      15140000 -- (0.000) [...7 remote chains...] -- 9:17:33

      Average standard deviation of split frequencies: 0.009185


      Average standard deviation of split frequencies: 0.009185

      15150000 -- (0.000) [...7 remote chains...] -- 9:17:11

      Average standard deviation of split frequencies: 0.009089


      Average standard deviation of split frequencies: 0.009089

      15160000 -- (0.000) [...7 remote chains...] -- 9:17:26

      Average standard deviation of split frequencies: 0.009034


      Average standard deviation of split frequencies: 0.009034

      15170000 -- (0.000) [...7 remote chains...] -- 9:17:04

      Average standard deviation of split frequencies: 0.009002


      Average standard deviation of split frequencies: 0.009002

      15180000 -- (0.000) [...7 remote chains...] -- 9:17:20

      Average standard deviation of split frequencies: 0.009042


      Average standard deviation of split frequencies: 0.009042

      15190000 -- (0.000) [...7 remote chains...] -- 9:16:57

      Average standard deviation of split frequencies: 0.008970


      Average standard deviation of split frequencies: 0.008970

      15200000 -- (0.000) [...7 remote chains...] -- 9:17:13

      Average standard deviation of split frequencies: 0.008938


      Average standard deviation of split frequencies: 0.008938

      15210000 -- (0.000) [...7 remote chains...] -- 9:17:29

      Average standard deviation of split frequencies: 0.008859


      Average standard deviation of split frequencies: 0.008859

      15220000 -- (0.000) [...7 remote chains...] -- 9:17:06

      Average standard deviation of split frequencies: 0.008899


      Average standard deviation of split frequencies: 0.008899

      15230000 -- (0.000) [...7 remote chains...] -- 9:17:22

      Average standard deviation of split frequencies: 0.008804


      Average standard deviation of split frequencies: 0.008804

      15240000 -- [0.000] [...7 remote chains...] -- 9:17:00

      Average standard deviation of split frequencies: 0.008820


      Average standard deviation of split frequencies: 0.008820

      15250000 -- [0.000] [...7 remote chains...] -- 9:17:16

      Average standard deviation of split frequencies: 0.008931


      Average standard deviation of split frequencies: 0.008931

      15260000 -- (0.000) [...7 remote chains...] -- 9:17:32

      Average standard deviation of split frequencies: 0.009042


      Average standard deviation of split frequencies: 0.009042

      15270000 -- (0.000) [...7 remote chains...] -- 9:17:09

      Average standard deviation of split frequencies: 0.008876


      Average standard deviation of split frequencies: 0.008876

      15280000 -- (0.000) [...7 remote chains...] -- 9:17:25

      Average standard deviation of split frequencies: 0.008797


      Average standard deviation of split frequencies: 0.008797

      15290000 -- (0.000) [...7 remote chains...] -- 9:17:02

      Average standard deviation of split frequencies: 0.008789


      Average standard deviation of split frequencies: 0.008789

      15300000 -- (0.000) [...7 remote chains...] -- 9:17:18

      Average standard deviation of split frequencies: 0.008710


      Average standard deviation of split frequencies: 0.008710

      15310000 -- (0.000) [...7 remote chains...] -- 9:16:56

      Average standard deviation of split frequencies: 0.008687


      Average standard deviation of split frequencies: 0.008687

      15320000 -- (0.000) [...7 remote chains...] -- 9:17:12

      Average standard deviation of split frequencies: 0.008561


      Average standard deviation of split frequencies: 0.008561

      15330000 -- (0.000) [...7 remote chains...] -- 9:17:27

      Average standard deviation of split frequencies: 0.008483


      Average standard deviation of split frequencies: 0.008483

      15340000 -- (0.000) [...7 remote chains...] -- 9:17:05

      Average standard deviation of split frequencies: 0.008428


      Average standard deviation of split frequencies: 0.008428

      15350000 -- (0.000) [...7 remote chains...] -- 9:17:21

      Average standard deviation of split frequencies: 0.008286


      Average standard deviation of split frequencies: 0.008286

      15360000 -- (0.000) [...7 remote chains...] -- 9:16:58

      Average standard deviation of split frequencies: 0.008185


      Average standard deviation of split frequencies: 0.008185

      15370000 -- (0.000) [...7 remote chains...] -- 9:17:14

      Average standard deviation of split frequencies: 0.008154


      Average standard deviation of split frequencies: 0.008154

      15380000 -- (0.000) [...7 remote chains...] -- 9:16:52

      Average standard deviation of split frequencies: 0.008077


      Average standard deviation of split frequencies: 0.008077

      15390000 -- (0.000) [...7 remote chains...] -- 9:17:07

      Average standard deviation of split frequencies: 0.008006


      Average standard deviation of split frequencies: 0.008006

      15400000 -- (0.000) [...7 remote chains...] -- 9:16:45

      Average standard deviation of split frequencies: 0.008140


      Average standard deviation of split frequencies: 0.008140

      15410000 -- (0.000) [...7 remote chains...] -- 9:17:01

      Average standard deviation of split frequencies: 0.008133


      Average standard deviation of split frequencies: 0.008133

      15420000 -- (0.000) [...7 remote chains...] -- 9:17:17

      Average standard deviation of split frequencies: 0.008079


      Average standard deviation of split frequencies: 0.008079

      15430000 -- (0.000) [...7 remote chains...] -- 9:16:54

      Average standard deviation of split frequencies: 0.007891


      Average standard deviation of split frequencies: 0.007891

      15440000 -- (0.000) [...7 remote chains...] -- 9:17:10

      Average standard deviation of split frequencies: 0.007908


      Average standard deviation of split frequencies: 0.007908

      15450000 -- (0.000) [...7 remote chains...] -- 9:16:48

      Average standard deviation of split frequencies: 0.007948


      Average standard deviation of split frequencies: 0.007948

      15460000 -- (0.000) [...7 remote chains...] -- 9:17:03

      Average standard deviation of split frequencies: 0.007988


      Average standard deviation of split frequencies: 0.007988

      15470000 -- [0.000] [...7 remote chains...] -- 9:16:41

      Average standard deviation of split frequencies: 0.008152


      Average standard deviation of split frequencies: 0.008152

      15480000 -- (0.000) [...7 remote chains...] -- 9:16:57

      Average standard deviation of split frequencies: 0.008239


      Average standard deviation of split frequencies: 0.008239

      15490000 -- (0.000) [...7 remote chains...] -- 9:17:12

      Average standard deviation of split frequencies: 0.008255


      Average standard deviation of split frequencies: 0.008255

      15500000 -- (0.000) [...7 remote chains...] -- 9:16:50

      Average standard deviation of split frequencies: 0.008224


      Average standard deviation of split frequencies: 0.008224

      15510000 -- (0.000) [...7 remote chains...] -- 9:17:06

      Average standard deviation of split frequencies: 0.008365


      Average standard deviation of split frequencies: 0.008365

      15520000 -- [0.000] [...7 remote chains...] -- 9:16:44

      Average standard deviation of split frequencies: 0.008311


      Average standard deviation of split frequencies: 0.008311

      15530000 -- [0.000] [...7 remote chains...] -- 9:16:59

      Average standard deviation of split frequencies: 0.008327


      Average standard deviation of split frequencies: 0.008327

      15540000 -- (0.000) [...7 remote chains...] -- 9:16:37

      Average standard deviation of split frequencies: 0.008390


      Average standard deviation of split frequencies: 0.008390

      15550000 -- (0.000) [...7 remote chains...] -- 9:16:53

      Average standard deviation of split frequencies: 0.008436


      Average standard deviation of split frequencies: 0.008436

      15560000 -- (0.000) [...7 remote chains...] -- 9:16:31

      Average standard deviation of split frequencies: 0.008289


      Average standard deviation of split frequencies: 0.008289

      15570000 -- [0.000] [...7 remote chains...] -- 9:16:46

      Average standard deviation of split frequencies: 0.008305


      Average standard deviation of split frequencies: 0.008305

      15580000 -- [0.000] [...7 remote chains...] -- 9:16:24

      Average standard deviation of split frequencies: 0.008298


      Average standard deviation of split frequencies: 0.008298

      15590000 -- (0.000) [...7 remote chains...] -- 9:16:40

      Average standard deviation of split frequencies: 0.008275


      Average standard deviation of split frequencies: 0.008275

      15600000 -- [0.000] [...7 remote chains...] -- 9:16:18

      Average standard deviation of split frequencies: 0.008315


      Average standard deviation of split frequencies: 0.008315

      15610000 -- (0.000) [...7 remote chains...] -- 9:16:33

      Average standard deviation of split frequencies: 0.008261


      Average standard deviation of split frequencies: 0.008261

      15620000 -- [0.000] [...7 remote chains...] -- 9:16:49

      Average standard deviation of split frequencies: 0.008370


      Average standard deviation of split frequencies: 0.008370

      15630000 -- (0.000) [...7 remote chains...] -- 9:16:27

      Average standard deviation of split frequencies: 0.008324


      Average standard deviation of split frequencies: 0.008324

      15640000 -- [0.000] [...7 remote chains...] -- 9:16:42

      Average standard deviation of split frequencies: 0.008293


      Average standard deviation of split frequencies: 0.008293

      15650000 -- [0.000] [...7 remote chains...] -- 9:16:20

      Average standard deviation of split frequencies: 0.008356


      Average standard deviation of split frequencies: 0.008356

      15660000 -- [0.000] [...7 remote chains...] -- 9:16:36

      Average standard deviation of split frequencies: 0.008372


      Average standard deviation of split frequencies: 0.008372

      15670000 -- (0.000) [...7 remote chains...] -- 9:16:51

      Average standard deviation of split frequencies: 0.008256


      Average standard deviation of split frequencies: 0.008256

      15680000 -- [0.000] [...7 remote chains...] -- 9:16:29

      Average standard deviation of split frequencies: 0.008226


      Average standard deviation of split frequencies: 0.008226

      15690000 -- [0.000] [...7 remote chains...] -- 9:16:45

      Average standard deviation of split frequencies: 0.008219


      Average standard deviation of split frequencies: 0.008219

      15700000 -- (0.000) [...7 remote chains...] -- 9:16:23

      Average standard deviation of split frequencies: 0.008258


      Average standard deviation of split frequencies: 0.008258

      15710000 -- (0.000) [...7 remote chains...] -- 9:16:38

      Average standard deviation of split frequencies: 0.008166


      Average standard deviation of split frequencies: 0.008166

      15720000 -- [0.000] [...7 remote chains...] -- 9:16:16

      Average standard deviation of split frequencies: 0.008320


      Average standard deviation of split frequencies: 0.008320

      15730000 -- (0.000) [...7 remote chains...] -- 9:16:32

      Average standard deviation of split frequencies: 0.008405


      Average standard deviation of split frequencies: 0.008405

      15740000 -- [0.000] [...7 remote chains...] -- 9:16:47

      Average standard deviation of split frequencies: 0.008467


      Average standard deviation of split frequencies: 0.008467

      15750000 -- [0.000] [...7 remote chains...] -- 9:16:25

      Average standard deviation of split frequencies: 0.008513


      Average standard deviation of split frequencies: 0.008513

      15760000 -- (0.000) [...7 remote chains...] -- 9:16:41

      Average standard deviation of split frequencies: 0.008483


      Average standard deviation of split frequencies: 0.008483

      15770000 -- [0.000] [...7 remote chains...] -- 9:16:19

      Average standard deviation of split frequencies: 0.008522


      Average standard deviation of split frequencies: 0.008522

      15780000 -- [0.000] [...7 remote chains...] -- 9:16:34

      Average standard deviation of split frequencies: 0.008400


      Average standard deviation of split frequencies: 0.008400

      15790000 -- [0.000] [...7 remote chains...] -- 9:16:49

      Average standard deviation of split frequencies: 0.008285


      Average standard deviation of split frequencies: 0.008285

      15800000 -- [0.000] [...7 remote chains...] -- 9:16:28

      Average standard deviation of split frequencies: 0.008255


      Average standard deviation of split frequencies: 0.008255

      15810000 -- [0.000] [...7 remote chains...] -- 9:16:43

      Average standard deviation of split frequencies: 0.008180


      Average standard deviation of split frequencies: 0.008180

      15820000 -- (0.000) [...7 remote chains...] -- 9:16:21

      Average standard deviation of split frequencies: 0.008173


      Average standard deviation of split frequencies: 0.008173

      15830000 -- (0.000) [...7 remote chains...] -- 9:16:36

      Average standard deviation of split frequencies: 0.008058


      Average standard deviation of split frequencies: 0.008058

      15840000 -- (0.000) [...7 remote chains...] -- 9:16:52

      Average standard deviation of split frequencies: 0.008166


      Average standard deviation of split frequencies: 0.008166

      15850000 -- (0.000) [...7 remote chains...] -- 9:16:30

      Average standard deviation of split frequencies: 0.008273


      Average standard deviation of split frequencies: 0.008273

      15860000 -- [0.000] [...7 remote chains...] -- 9:16:45

      Average standard deviation of split frequencies: 0.008335


      Average standard deviation of split frequencies: 0.008335

      15870000 -- [0.000] [...7 remote chains...] -- 9:16:24

      Average standard deviation of split frequencies: 0.008335


      Average standard deviation of split frequencies: 0.008335

      15880000 -- [0.000] [...7 remote chains...] -- 9:16:39

      Average standard deviation of split frequencies: 0.008259


      Average standard deviation of split frequencies: 0.008259

      15890000 -- (0.000) [...7 remote chains...] -- 9:16:54

      Average standard deviation of split frequencies: 0.008344


      Average standard deviation of split frequencies: 0.008344

      15900000 -- (0.000) [...7 remote chains...] -- 9:16:32

      Average standard deviation of split frequencies: 0.008268


      Average standard deviation of split frequencies: 0.008268

      15910000 -- (0.000) [...7 remote chains...] -- 9:16:48

      Average standard deviation of split frequencies: 0.008382


      Average standard deviation of split frequencies: 0.008382

      15920000 -- (0.000) [...7 remote chains...] -- 9:16:26

      Average standard deviation of split frequencies: 0.008466


      Average standard deviation of split frequencies: 0.008466

      15930000 -- (0.000) [...7 remote chains...] -- 9:16:41

      Average standard deviation of split frequencies: 0.008596


      Average standard deviation of split frequencies: 0.008596

      15940000 -- [0.000] [...7 remote chains...] -- 9:16:20

      Average standard deviation of split frequencies: 0.008657


      Average standard deviation of split frequencies: 0.008657

      15950000 -- [0.000] [...7 remote chains...] -- 9:16:35

      Average standard deviation of split frequencies: 0.008634


      Average standard deviation of split frequencies: 0.008634

      15960000 -- (0.000) [...7 remote chains...] -- 9:16:13

      Average standard deviation of split frequencies: 0.008558


      Average standard deviation of split frequencies: 0.008558

      15970000 -- [0.000] [...7 remote chains...] -- 9:16:28

      Average standard deviation of split frequencies: 0.008574


      Average standard deviation of split frequencies: 0.008574

      15980000 -- (0.000) [...7 remote chains...] -- 9:16:43

      Average standard deviation of split frequencies: 0.008567


      Average standard deviation of split frequencies: 0.008567

      15990000 -- (0.000) [...7 remote chains...] -- 9:16:22

      Average standard deviation of split frequencies: 0.008386


      Average standard deviation of split frequencies: 0.008386

      16000000 -- [0.000] [...7 remote chains...] -- 9:16:37

      Average standard deviation of split frequencies: 0.008219


      Average standard deviation of split frequencies: 0.008219

      16010000 -- (0.000) [...7 remote chains...] -- 9:16:16

      Average standard deviation of split frequencies: 0.008189


      Average standard deviation of split frequencies: 0.008189

      16020000 -- [0.000] [...7 remote chains...] -- 9:16:31

      Average standard deviation of split frequencies: 0.008135


      Average standard deviation of split frequencies: 0.008135

      16030000 -- (0.000) [...7 remote chains...] -- 9:16:09

      Average standard deviation of split frequencies: 0.008088


      Average standard deviation of split frequencies: 0.008088

      16040000 -- (0.000) [...7 remote chains...] -- 9:16:24

      Average standard deviation of split frequencies: 0.008011


      Average standard deviation of split frequencies: 0.008011

      16050000 -- [0.000] [...7 remote chains...] -- 9:16:03

      Average standard deviation of split frequencies: 0.007863


      Average standard deviation of split frequencies: 0.007863

      16060000 -- [0.000] [...7 remote chains...] -- 9:16:18

      Average standard deviation of split frequencies: 0.008163


      Average standard deviation of split frequencies: 0.008163

      16070000 -- [0.000] [...7 remote chains...] -- 9:16:33

      Average standard deviation of split frequencies: 0.008186


      Average standard deviation of split frequencies: 0.008186

      16080000 -- (0.000) [...7 remote chains...] -- 9:16:12

      Average standard deviation of split frequencies: 0.008112


      Average standard deviation of split frequencies: 0.008112

      16090000 -- (0.000) [...7 remote chains...] -- 9:16:27

      Average standard deviation of split frequencies: 0.008262


      Average standard deviation of split frequencies: 0.008262

      16100000 -- (0.000) [...7 remote chains...] -- 9:16:05

      Average standard deviation of split frequencies: 0.008211


      Average standard deviation of split frequencies: 0.008211

      16110000 -- (0.000) [...7 remote chains...] -- 9:16:20

      Average standard deviation of split frequencies: 0.008143


      Average standard deviation of split frequencies: 0.008143

      16120000 -- (0.000) [...7 remote chains...] -- 9:16:35

      Average standard deviation of split frequencies: 0.008069


      Average standard deviation of split frequencies: 0.008069

      16130000 -- [0.000] [...7 remote chains...] -- 9:16:14

      Average standard deviation of split frequencies: 0.008040


      Average standard deviation of split frequencies: 0.008040

      16140000 -- (0.000) [...7 remote chains...] -- 9:16:29

      Average standard deviation of split frequencies: 0.008078


      Average standard deviation of split frequencies: 0.008078

      16150000 -- [0.000] [...7 remote chains...] -- 9:16:08

      Average standard deviation of split frequencies: 0.008011


      Average standard deviation of split frequencies: 0.008011

      16160000 -- (0.000) [...7 remote chains...] -- 9:16:22

      Average standard deviation of split frequencies: 0.008273


      Average standard deviation of split frequencies: 0.008273

      16170000 -- (0.000) [...7 remote chains...] -- 9:16:37

      Average standard deviation of split frequencies: 0.008311


      Average standard deviation of split frequencies: 0.008311

      16180000 -- (0.000) [...7 remote chains...] -- 9:16:16

      Average standard deviation of split frequencies: 0.008372


      Average standard deviation of split frequencies: 0.008372

      16190000 -- [0.000] [...7 remote chains...] -- 9:16:31

      Average standard deviation of split frequencies: 0.008439


      Average standard deviation of split frequencies: 0.008439

      16200000 -- (0.000) [...7 remote chains...] -- 9:16:10

      Average standard deviation of split frequencies: 0.008499


      Average standard deviation of split frequencies: 0.008499

      16210000 -- [0.000] [...7 remote chains...] -- 9:16:25

      Average standard deviation of split frequencies: 0.008447


      Average standard deviation of split frequencies: 0.008447

      16220000 -- [0.000] [...7 remote chains...] -- 9:16:03

      Average standard deviation of split frequencies: 0.008418


      Average standard deviation of split frequencies: 0.008418

      16230000 -- (0.000) [...7 remote chains...] -- 9:16:18

      Average standard deviation of split frequencies: 0.008418


      Average standard deviation of split frequencies: 0.008418

      16240000 -- [0.000] [...7 remote chains...] -- 9:16:33

      Average standard deviation of split frequencies: 0.008299


      Average standard deviation of split frequencies: 0.008299

      16250000 -- [0.000] [...7 remote chains...] -- 9:16:12

      Average standard deviation of split frequencies: 0.008270


      Average standard deviation of split frequencies: 0.008270

      16260000 -- [0.000] [...7 remote chains...] -- 9:16:27

      Average standard deviation of split frequencies: 0.008330


      Average standard deviation of split frequencies: 0.008330

      16270000 -- [0.000] [...7 remote chains...] -- 9:16:06

      Average standard deviation of split frequencies: 0.008241


      Average standard deviation of split frequencies: 0.008241

      16280000 -- [0.000] [...7 remote chains...] -- 9:16:21

      Average standard deviation of split frequencies: 0.008235


      Average standard deviation of split frequencies: 0.008235

      16290000 -- [0.000] [...7 remote chains...] -- 9:15:59

      Average standard deviation of split frequencies: 0.008206


      Average standard deviation of split frequencies: 0.008206

      16300000 -- [0.000] [...7 remote chains...] -- 9:16:14

      Average standard deviation of split frequencies: 0.008177


      Average standard deviation of split frequencies: 0.008177

      16310000 -- [0.000] [...7 remote chains...] -- 9:15:53

      Average standard deviation of split frequencies: 0.008199


      Average standard deviation of split frequencies: 0.008199

      16320000 -- [0.000] [...7 remote chains...] -- 9:16:08

      Average standard deviation of split frequencies: 0.008237


      Average standard deviation of split frequencies: 0.008237

      16330000 -- [0.000] [...7 remote chains...] -- 9:16:23

      Average standard deviation of split frequencies: 0.008274


      Average standard deviation of split frequencies: 0.008274

      16340000 -- [0.000] [...7 remote chains...] -- 9:16:02

      Average standard deviation of split frequencies: 0.008356


      Average standard deviation of split frequencies: 0.008356

      16350000 -- [0.000] [...7 remote chains...] -- 9:16:16

      Average standard deviation of split frequencies: 0.008445


      Average standard deviation of split frequencies: 0.008445

      16360000 -- [0.000] [...7 remote chains...] -- 9:16:31

      Average standard deviation of split frequencies: 0.008416


      Average standard deviation of split frequencies: 0.008416

      16370000 -- [0.000] [...7 remote chains...] -- 9:16:10

      Average standard deviation of split frequencies: 0.008431


      Average standard deviation of split frequencies: 0.008431

      16380000 -- (0.000) [...7 remote chains...] -- 9:16:25

      Average standard deviation of split frequencies: 0.008358


      Average standard deviation of split frequencies: 0.008358

      16390000 -- (0.000) [...7 remote chains...] -- 9:16:04

      Average standard deviation of split frequencies: 0.008225


      Average standard deviation of split frequencies: 0.008225

      16400000 -- [0.000] [...7 remote chains...] -- 9:16:19

      Average standard deviation of split frequencies: 0.008263


      Average standard deviation of split frequencies: 0.008263

      16410000 -- [0.000] [...7 remote chains...] -- 9:16:33

      Average standard deviation of split frequencies: 0.008322


      Average standard deviation of split frequencies: 0.008322

      16420000 -- [0.000] [...7 remote chains...] -- 9:16:12

      Average standard deviation of split frequencies: 0.008382


      Average standard deviation of split frequencies: 0.008382

      16430000 -- [0.000] [...7 remote chains...] -- 9:16:27

      Average standard deviation of split frequencies: 0.008713


      Average standard deviation of split frequencies: 0.008713

      16440000 -- (0.000) [...7 remote chains...] -- 9:16:06

      Average standard deviation of split frequencies: 0.008639


      Average standard deviation of split frequencies: 0.008639

      16450000 -- [0.000] [...7 remote chains...] -- 9:16:21

      Average standard deviation of split frequencies: 0.008742


      Average standard deviation of split frequencies: 0.008742

      16460000 -- [0.000] [...7 remote chains...] -- 9:16:00

      Average standard deviation of split frequencies: 0.008823


      Average standard deviation of split frequencies: 0.008823

      16470000 -- (0.000) [...7 remote chains...] -- 9:16:14

      Average standard deviation of split frequencies: 0.008779


      Average standard deviation of split frequencies: 0.008779

      16480000 -- [0.000] [...7 remote chains...] -- 9:16:29

      Average standard deviation of split frequencies: 0.008992


      Average standard deviation of split frequencies: 0.008992

      16490000 -- [0.000] [...7 remote chains...] -- 9:16:08

      Average standard deviation of split frequencies: 0.008963


      Average standard deviation of split frequencies: 0.008963

      16500000 -- [0.000] [...7 remote chains...] -- 9:16:23

      Average standard deviation of split frequencies: 0.008890


      Average standard deviation of split frequencies: 0.008890

      16510000 -- [0.000] [...7 remote chains...] -- 9:16:37

      Average standard deviation of split frequencies: 0.008720


      Average standard deviation of split frequencies: 0.008720

      16520000 -- [0.000] [...7 remote chains...] -- 9:16:17

      Average standard deviation of split frequencies: 0.008713


      Average standard deviation of split frequencies: 0.008713

      16530000 -- [0.000] [...7 remote chains...] -- 9:16:31

      Average standard deviation of split frequencies: 0.008615


      Average standard deviation of split frequencies: 0.008615

      16540000 -- [0.000] [...7 remote chains...] -- 9:16:10

      Average standard deviation of split frequencies: 0.008494


      Average standard deviation of split frequencies: 0.008494

      16550000 -- [0.000] [...7 remote chains...] -- 9:16:25

      Average standard deviation of split frequencies: 0.008472


      Average standard deviation of split frequencies: 0.008472

      16560000 -- [0.000] [...7 remote chains...] -- 9:16:04

      Average standard deviation of split frequencies: 0.008419


      Average standard deviation of split frequencies: 0.008419

      16570000 -- [0.000] [...7 remote chains...] -- 9:16:19

      Average standard deviation of split frequencies: 0.008276


      Average standard deviation of split frequencies: 0.008276

      16580000 -- [0.000] [...7 remote chains...] -- 9:16:33

      Average standard deviation of split frequencies: 0.008179


      Average standard deviation of split frequencies: 0.008179

      16590000 -- [0.000] [...7 remote chains...] -- 9:16:12

      Average standard deviation of split frequencies: 0.008201


      Average standard deviation of split frequencies: 0.008201

      16600000 -- (0.000) [...7 remote chains...] -- 9:16:27

      Average standard deviation of split frequencies: 0.008195


      Average standard deviation of split frequencies: 0.008195

      16610000 -- (0.000) [...7 remote chains...] -- 9:16:06

      Average standard deviation of split frequencies: 0.008211


      Average standard deviation of split frequencies: 0.008211

      16620000 -- [0.000] [...7 remote chains...] -- 9:16:21

      Average standard deviation of split frequencies: 0.008227


      Average standard deviation of split frequencies: 0.008227

      16630000 -- [0.000] [...7 remote chains...] -- 9:16:00

      Average standard deviation of split frequencies: 0.008227


      Average standard deviation of split frequencies: 0.008227

      16640000 -- [0.000] [...7 remote chains...] -- 9:16:14

      Average standard deviation of split frequencies: 0.008084


      Average standard deviation of split frequencies: 0.008084

      16650000 -- [0.000] [...7 remote chains...] -- 9:15:54

      Average standard deviation of split frequencies: 0.008246


      Average standard deviation of split frequencies: 0.008246

      16660000 -- [0.000] [...7 remote chains...] -- 9:16:08

      Average standard deviation of split frequencies: 0.008139


      Average standard deviation of split frequencies: 0.008139

      16670000 -- [0.000] [...7 remote chains...] -- 9:15:48

      Average standard deviation of split frequencies: 0.008162


      Average standard deviation of split frequencies: 0.008162

      16680000 -- [0.000] [...7 remote chains...] -- 9:16:02

      Average standard deviation of split frequencies: 0.008178


      Average standard deviation of split frequencies: 0.008178

      16690000 -- [0.000] [...7 remote chains...] -- 9:15:41

      Average standard deviation of split frequencies: 0.008149


      Average standard deviation of split frequencies: 0.008149

      16700000 -- [0.000] [...7 remote chains...] -- 9:15:56

      Average standard deviation of split frequencies: 0.008306


      Average standard deviation of split frequencies: 0.008306

      16710000 -- (0.000) [...7 remote chains...] -- 9:15:35

      Average standard deviation of split frequencies: 0.008263


      Average standard deviation of split frequencies: 0.008263

      16720000 -- [0.000] [...7 remote chains...] -- 9:15:50

      Average standard deviation of split frequencies: 0.008365


      Average standard deviation of split frequencies: 0.008365

      16730000 -- [0.000] [...7 remote chains...] -- 9:16:04

      Average standard deviation of split frequencies: 0.008336


      Average standard deviation of split frequencies: 0.008336

      16740000 -- [0.000] [...7 remote chains...] -- 9:15:44

      Average standard deviation of split frequencies: 0.008308


      Average standard deviation of split frequencies: 0.008308

      16750000 -- (0.000) [...7 remote chains...] -- 9:15:58

      Average standard deviation of split frequencies: 0.008330


      Average standard deviation of split frequencies: 0.008330

      16760000 -- [0.000] [...7 remote chains...] -- 9:15:37

      Average standard deviation of split frequencies: 0.008496


      Average standard deviation of split frequencies: 0.008496

      16770000 -- [0.000] [...7 remote chains...] -- 9:15:52

      Average standard deviation of split frequencies: 0.008533


      Average standard deviation of split frequencies: 0.008533

      16780000 -- [0.000] [...7 remote chains...] -- 9:15:31

      Average standard deviation of split frequencies: 0.008440


      Average standard deviation of split frequencies: 0.008440

      16790000 -- (0.000) [...7 remote chains...] -- 9:15:46

      Average standard deviation of split frequencies: 0.008159


      Average standard deviation of split frequencies: 0.008159

      16800000 -- [0.000] [...7 remote chains...] -- 9:16:00

      Average standard deviation of split frequencies: 0.008008


      Average standard deviation of split frequencies: 0.008008

      16810000 -- [0.000] [...7 remote chains...] -- 9:15:40

      Average standard deviation of split frequencies: 0.008024


      Average standard deviation of split frequencies: 0.008024

      16820000 -- (0.000) [...7 remote chains...] -- 9:15:54

      Average standard deviation of split frequencies: 0.007972


      Average standard deviation of split frequencies: 0.007972

      16830000 -- [0.000] [...7 remote chains...] -- 9:15:33

      Average standard deviation of split frequencies: 0.008129


      Average standard deviation of split frequencies: 0.008129

      16840000 -- [0.000] [...7 remote chains...] -- 9:15:48

      Average standard deviation of split frequencies: 0.008257


      Average standard deviation of split frequencies: 0.008257

      16850000 -- (0.000) [...7 remote chains...] -- 9:15:27

      Average standard deviation of split frequencies: 0.008318


      Average standard deviation of split frequencies: 0.008318

      16860000 -- (0.000) [...7 remote chains...] -- 9:15:42

      Average standard deviation of split frequencies: 0.008378


      Average standard deviation of split frequencies: 0.008378

      16870000 -- (0.000) [...7 remote chains...] -- 9:15:21

      Average standard deviation of split frequencies: 0.008378


      Average standard deviation of split frequencies: 0.008378

      16880000 -- [0.000] [...7 remote chains...] -- 9:15:35

      Average standard deviation of split frequencies: 0.008438


      Average standard deviation of split frequencies: 0.008438

      16890000 -- [0.000] [...7 remote chains...] -- 9:15:50

      Average standard deviation of split frequencies: 0.008476


      Average standard deviation of split frequencies: 0.008476

      16900000 -- (0.000) [...7 remote chains...] -- 9:15:29

      Average standard deviation of split frequencies: 0.008470


      Average standard deviation of split frequencies: 0.008470

      16910000 -- (0.000) [...7 remote chains...] -- 9:15:44

      Average standard deviation of split frequencies: 0.008492


      Average standard deviation of split frequencies: 0.008492

      16920000 -- (0.000) [...7 remote chains...] -- 9:15:58

      Average standard deviation of split frequencies: 0.008463


      Average standard deviation of split frequencies: 0.008463

      16930000 -- (0.000) [...7 remote chains...] -- 9:15:37

      Average standard deviation of split frequencies: 0.008252


      Average standard deviation of split frequencies: 0.008252

      16940000 -- (0.000) [...7 remote chains...] -- 9:15:52

      Average standard deviation of split frequencies: 0.008269


      Average standard deviation of split frequencies: 0.008269

      16950000 -- (0.000) [...7 remote chains...] -- 9:15:31

      Average standard deviation of split frequencies: 0.008153


      Average standard deviation of split frequencies: 0.008153

      16960000 -- (0.000) [...7 remote chains...] -- 9:15:46

      Average standard deviation of split frequencies: 0.008008


      Average standard deviation of split frequencies: 0.008008

      16970000 -- [0.000] [...7 remote chains...] -- 9:15:25

      Average standard deviation of split frequencies: 0.008002


      Average standard deviation of split frequencies: 0.008002

      16980000 -- (0.000) [...7 remote chains...] -- 9:15:39

      Average standard deviation of split frequencies: 0.007949


      Average standard deviation of split frequencies: 0.007949

      16990000 -- (0.000) [...7 remote chains...] -- 9:15:19

      Average standard deviation of split frequencies: 0.007926


      Average standard deviation of split frequencies: 0.007926

      17000000 -- (0.000) [...7 remote chains...] -- 9:15:33

      Average standard deviation of split frequencies: 0.007989


      Average standard deviation of split frequencies: 0.007989

      17010000 -- (0.000) [...7 remote chains...] -- 9:15:13

      Average standard deviation of split frequencies: 0.008328


      Average standard deviation of split frequencies: 0.008328

      17020000 -- (0.000) [...7 remote chains...] -- 9:15:27

      Average standard deviation of split frequencies: 0.008211


      Average standard deviation of split frequencies: 0.008211

      17030000 -- (0.000) [...7 remote chains...] -- 9:15:07

      Average standard deviation of split frequencies: 0.008115


      Average standard deviation of split frequencies: 0.008115

      17040000 -- (0.000) [...7 remote chains...] -- 9:15:21

      Average standard deviation of split frequencies: 0.008155


      Average standard deviation of split frequencies: 0.008155

      17050000 -- [0.000] [...7 remote chains...] -- 9:15:35

      Average standard deviation of split frequencies: 0.008441


      Average standard deviation of split frequencies: 0.008441

      17060000 -- (0.000) [...7 remote chains...] -- 9:15:15

      Average standard deviation of split frequencies: 0.008280


      Average standard deviation of split frequencies: 0.008280

      17070000 -- (0.000) [...7 remote chains...] -- 9:15:29

      Average standard deviation of split frequencies: 0.008257


      Average standard deviation of split frequencies: 0.008257

      17080000 -- (0.000) [...7 remote chains...] -- 9:15:09

      Average standard deviation of split frequencies: 0.008296


      Average standard deviation of split frequencies: 0.008296

      17090000 -- (0.000) [...7 remote chains...] -- 9:15:23

      Average standard deviation of split frequencies: 0.008336


      Average standard deviation of split frequencies: 0.008336

      17100000 -- (0.000) [...7 remote chains...] -- 9:15:03

      Average standard deviation of split frequencies: 0.008306


      Average standard deviation of split frequencies: 0.008306

      17110000 -- (0.000) [...7 remote chains...] -- 9:15:17

      Average standard deviation of split frequencies: 0.008398


      Average standard deviation of split frequencies: 0.008398

      17120000 -- (0.000) [...7 remote chains...] -- 9:15:31

      Average standard deviation of split frequencies: 0.008415


      Average standard deviation of split frequencies: 0.008415

      17130000 -- (0.000) [...7 remote chains...] -- 9:15:11

      Average standard deviation of split frequencies: 0.008431


      Average standard deviation of split frequencies: 0.008431

      17140000 -- (0.000) [...7 remote chains...] -- 9:15:25

      Average standard deviation of split frequencies: 0.008470


      Average standard deviation of split frequencies: 0.008470

      17150000 -- (0.000) [...7 remote chains...] -- 9:15:05

      Average standard deviation of split frequencies: 0.008470


      Average standard deviation of split frequencies: 0.008470

      17160000 -- (0.000) [...7 remote chains...] -- 9:15:19

      Average standard deviation of split frequencies: 0.008441


      Average standard deviation of split frequencies: 0.008441

      17170000 -- (0.000) [...7 remote chains...] -- 9:14:59

      Average standard deviation of split frequencies: 0.008480


      Average standard deviation of split frequencies: 0.008480

      17180000 -- (0.000) [...7 remote chains...] -- 9:15:13

      Average standard deviation of split frequencies: 0.008428


      Average standard deviation of split frequencies: 0.008428

      17190000 -- (0.000) [...7 remote chains...] -- 9:14:53

      Average standard deviation of split frequencies: 0.008451


      Average standard deviation of split frequencies: 0.008451

      17200000 -- [0.000] [...7 remote chains...] -- 9:15:07

      Average standard deviation of split frequencies: 0.008467


      Average standard deviation of split frequencies: 0.008467

      17210000 -- (0.000) [...7 remote chains...] -- 9:14:47

      Average standard deviation of split frequencies: 0.008415


      Average standard deviation of split frequencies: 0.008415

      17220000 -- [0.000] [...7 remote chains...] -- 9:15:01

      Average standard deviation of split frequencies: 0.008431


      Average standard deviation of split frequencies: 0.008431

      17230000 -- (0.000) [...7 remote chains...] -- 9:14:41

      Average standard deviation of split frequencies: 0.008662


      Average standard deviation of split frequencies: 0.008662

      17240000 -- (0.000) [...7 remote chains...] -- 9:14:55

      Average standard deviation of split frequencies: 0.008656


      Average standard deviation of split frequencies: 0.008656

      17250000 -- (0.000) [...7 remote chains...] -- 9:14:35

      Average standard deviation of split frequencies: 0.008584


      Average standard deviation of split frequencies: 0.008584

      17260000 -- (0.000) [...7 remote chains...] -- 9:14:49

      Average standard deviation of split frequencies: 0.008577


      Average standard deviation of split frequencies: 0.008577

      17270000 -- (0.000) [...7 remote chains...] -- 9:14:29

      Average standard deviation of split frequencies: 0.008490


      Average standard deviation of split frequencies: 0.008490

      17280000 -- (0.000) [...7 remote chains...] -- 9:14:43

      Average standard deviation of split frequencies: 0.008527


      Average standard deviation of split frequencies: 0.008527

      17290000 -- (0.000) [...7 remote chains...] -- 9:14:24

      Average standard deviation of split frequencies: 0.008520


      Average standard deviation of split frequencies: 0.008520

      17300000 -- (0.000) [...7 remote chains...] -- 9:14:37

      Average standard deviation of split frequencies: 0.008405


      Average standard deviation of split frequencies: 0.008405

      17310000 -- (0.000) [...7 remote chains...] -- 9:14:51

      Average standard deviation of split frequencies: 0.008339


      Average standard deviation of split frequencies: 0.008339

      17320000 -- (0.000) [...7 remote chains...] -- 9:14:31

      Average standard deviation of split frequencies: 0.008333


      Average standard deviation of split frequencies: 0.008333

      17330000 -- (0.000) [...7 remote chains...] -- 9:14:45

      Average standard deviation of split frequencies: 0.008240


      Average standard deviation of split frequencies: 0.008240

      17340000 -- [0.000] [...7 remote chains...] -- 9:14:59

      Average standard deviation of split frequencies: 0.008233


      Average standard deviation of split frequencies: 0.008233

      17350000 -- [0.000] [...7 remote chains...] -- 9:15:13

      Average standard deviation of split frequencies: 0.008233


      Average standard deviation of split frequencies: 0.008233

      17360000 -- (0.000) [...7 remote chains...] -- 9:14:53

      Average standard deviation of split frequencies: 0.008184


      Average standard deviation of split frequencies: 0.008184

      17370000 -- [0.000] [...7 remote chains...] -- 9:15:07

      Average standard deviation of split frequencies: 0.008264


      Average standard deviation of split frequencies: 0.008264

      17380000 -- [0.000] [...7 remote chains...] -- 9:14:47

      Average standard deviation of split frequencies: 0.008171


      Average standard deviation of split frequencies: 0.008171

      17390000 -- (0.000) [...7 remote chains...] -- 9:15:01

      Average standard deviation of split frequencies: 0.008214


      Average standard deviation of split frequencies: 0.008214

      17400000 -- (0.000) [...7 remote chains...] -- 9:14:41

      Average standard deviation of split frequencies: 0.008165


      Average standard deviation of split frequencies: 0.008165

      17410000 -- (0.000) [...7 remote chains...] -- 9:14:55

      Average standard deviation of split frequencies: 0.008202


      Average standard deviation of split frequencies: 0.008202

      17420000 -- (0.000) [...7 remote chains...] -- 9:15:09

      Average standard deviation of split frequencies: 0.008325


      Average standard deviation of split frequencies: 0.008325

      17430000 -- (0.000) [...7 remote chains...] -- 9:14:49

      Average standard deviation of split frequencies: 0.008477


      Average standard deviation of split frequencies: 0.008477

      17440000 -- (0.000) [...7 remote chains...] -- 9:15:03

      Average standard deviation of split frequencies: 0.008492


      Average standard deviation of split frequencies: 0.008492

      17450000 -- (0.000) [...7 remote chains...] -- 9:15:17

      Average standard deviation of split frequencies: 0.008485


      Average standard deviation of split frequencies: 0.008485

      17460000 -- (0.000) [...7 remote chains...] -- 9:14:57

      Average standard deviation of split frequencies: 0.008500


      Average standard deviation of split frequencies: 0.008500

      17470000 -- (0.000) [...7 remote chains...] -- 9:15:11

      Average standard deviation of split frequencies: 0.008522


      Average standard deviation of split frequencies: 0.008522

      17480000 -- [0.000] [...7 remote chains...] -- 9:14:51

      Average standard deviation of split frequencies: 0.008515


      Average standard deviation of split frequencies: 0.008515

      17490000 -- (0.000) [...7 remote chains...] -- 9:15:05

      Average standard deviation of split frequencies: 0.008487


      Average standard deviation of split frequencies: 0.008487

      17500000 -- [0.000] [...7 remote chains...] -- 9:14:45

      Average standard deviation of split frequencies: 0.008632


      Average standard deviation of split frequencies: 0.008632

      17510000 -- (0.000) [...7 remote chains...] -- 9:14:59

      Average standard deviation of split frequencies: 0.008589


      Average standard deviation of split frequencies: 0.008589

      17520000 -- (0.000) [...7 remote chains...] -- 9:15:13

      Average standard deviation of split frequencies: 0.008539


      Average standard deviation of split frequencies: 0.008539

      17530000 -- (0.000) [...7 remote chains...] -- 9:14:53

      Average standard deviation of split frequencies: 0.008554


      Average standard deviation of split frequencies: 0.008554

      17540000 -- [0.000] [...7 remote chains...] -- 9:15:07

      Average standard deviation of split frequencies: 0.008633


      Average standard deviation of split frequencies: 0.008633

      17550000 -- [0.000] [...7 remote chains...] -- 9:14:47

      Average standard deviation of split frequencies: 0.008805


      Average standard deviation of split frequencies: 0.008805

      17560000 -- [0.000] [...7 remote chains...] -- 9:15:01

      Average standard deviation of split frequencies: 0.008906


      Average standard deviation of split frequencies: 0.008906

      17570000 -- (0.000) [...7 remote chains...] -- 9:15:14

      Average standard deviation of split frequencies: 0.008813


      Average standard deviation of split frequencies: 0.008813

      17580000 -- [0.000] [...7 remote chains...] -- 9:14:55

      Average standard deviation of split frequencies: 0.008828


      Average standard deviation of split frequencies: 0.008828

      17590000 -- [0.000] [...7 remote chains...] -- 9:15:08

      Average standard deviation of split frequencies: 0.008957


      Average standard deviation of split frequencies: 0.008957

      17600000 -- (0.000) [...7 remote chains...] -- 9:14:49

      Average standard deviation of split frequencies: 0.008928


      Average standard deviation of split frequencies: 0.008928

      17610000 -- (0.000) [...7 remote chains...] -- 9:15:03

      Average standard deviation of split frequencies: 0.008965


      Average standard deviation of split frequencies: 0.008965

      17620000 -- (0.000) [...7 remote chains...] -- 9:14:43

      Average standard deviation of split frequencies: 0.008808


      Average standard deviation of split frequencies: 0.008808

      17630000 -- (0.000) [...7 remote chains...] -- 9:14:57

      Average standard deviation of split frequencies: 0.008637


      Average standard deviation of split frequencies: 0.008637

      17640000 -- (0.000) [...7 remote chains...] -- 9:15:10

      Average standard deviation of split frequencies: 0.008545


      Average standard deviation of split frequencies: 0.008545

      17650000 -- (0.000) [...7 remote chains...] -- 9:14:51

      Average standard deviation of split frequencies: 0.008517


      Average standard deviation of split frequencies: 0.008517

      17660000 -- (0.000) [...7 remote chains...] -- 9:15:04

      Average standard deviation of split frequencies: 0.008575


      Average standard deviation of split frequencies: 0.008575

      17670000 -- (0.000) [...7 remote chains...] -- 9:14:45

      Average standard deviation of split frequencies: 0.008618


      Average standard deviation of split frequencies: 0.008618

      17680000 -- (0.000) [...7 remote chains...] -- 9:14:58

      Average standard deviation of split frequencies: 0.008526


      Average standard deviation of split frequencies: 0.008526

      17690000 -- (0.000) [...7 remote chains...] -- 9:15:12

      Average standard deviation of split frequencies: 0.008477


      Average standard deviation of split frequencies: 0.008477

      17700000 -- (0.000) [...7 remote chains...] -- 9:14:53

      Average standard deviation of split frequencies: 0.008595


      Average standard deviation of split frequencies: 0.008595

      17710000 -- (0.000) [...7 remote chains...] -- 9:15:06

      Average standard deviation of split frequencies: 0.008574


      Average standard deviation of split frequencies: 0.008574

      17720000 -- (0.000) [...7 remote chains...] -- 9:14:47

      Average standard deviation of split frequencies: 0.008527


      Average standard deviation of split frequencies: 0.008527

      17730000 -- (0.000) [...7 remote chains...] -- 9:15:00

      Average standard deviation of split frequencies: 0.008458


      Average standard deviation of split frequencies: 0.008458

      17740000 -- (0.000) [...7 remote chains...] -- 9:14:41

      Average standard deviation of split frequencies: 0.008303


      Average standard deviation of split frequencies: 0.008303

      17750000 -- (0.000) [...7 remote chains...] -- 9:14:54

      Average standard deviation of split frequencies: 0.008196


      Average standard deviation of split frequencies: 0.008196

      17760000 -- (0.000) [...7 remote chains...] -- 9:14:35

      Average standard deviation of split frequencies: 0.008127


      Average standard deviation of split frequencies: 0.008127

      17770000 -- (0.000) [...7 remote chains...] -- 9:14:49

      Average standard deviation of split frequencies: 0.008078


      Average standard deviation of split frequencies: 0.008078

      17780000 -- (0.000) [...7 remote chains...] -- 9:14:29

      Average standard deviation of split frequencies: 0.008072


      Average standard deviation of split frequencies: 0.008072

      17790000 -- (0.000) [...7 remote chains...] -- 9:14:43

      Average standard deviation of split frequencies: 0.007987


      Average standard deviation of split frequencies: 0.007987

      17800000 -- (0.000) [...7 remote chains...] -- 9:14:56

      Average standard deviation of split frequencies: 0.007981


      Average standard deviation of split frequencies: 0.007981

      17810000 -- (0.000) [...7 remote chains...] -- 9:14:37

      Average standard deviation of split frequencies: 0.007912


      Average standard deviation of split frequencies: 0.007912

      17820000 -- (0.000) [...7 remote chains...] -- 9:14:50

      Average standard deviation of split frequencies: 0.007843


      Average standard deviation of split frequencies: 0.007843

      17830000 -- (0.000) [...7 remote chains...] -- 9:14:31

      Average standard deviation of split frequencies: 0.007800


      Average standard deviation of split frequencies: 0.007800

      17840000 -- (0.000) [...7 remote chains...] -- 9:14:44

      Average standard deviation of split frequencies: 0.007816


      Average standard deviation of split frequencies: 0.007816

      17850000 -- [0.000] [...7 remote chains...] -- 9:14:25

      Average standard deviation of split frequencies: 0.007852


      Average standard deviation of split frequencies: 0.007852

      17860000 -- (0.000) [...7 remote chains...] -- 9:14:39

      Average standard deviation of split frequencies: 0.007800


      Average standard deviation of split frequencies: 0.007800

      17870000 -- [0.000] [...7 remote chains...] -- 9:14:52

      Average standard deviation of split frequencies: 0.007931


      Average standard deviation of split frequencies: 0.007931

      17880000 -- (0.000) [...7 remote chains...] -- 9:14:33

      Average standard deviation of split frequencies: 0.007860


      Average standard deviation of split frequencies: 0.007860

      17890000 -- (0.000) [...7 remote chains...] -- 9:14:46

      Average standard deviation of split frequencies: 0.007832


      Average standard deviation of split frequencies: 0.007832

      17900000 -- (0.000) [...7 remote chains...] -- 9:14:27

      Average standard deviation of split frequencies: 0.007804


      Average standard deviation of split frequencies: 0.007804

      17910000 -- (0.000) [...7 remote chains...] -- 9:14:40

      Average standard deviation of split frequencies: 0.007826


      Average standard deviation of split frequencies: 0.007826

      17920000 -- [0.000] [...7 remote chains...] -- 9:14:21

      Average standard deviation of split frequencies: 0.007886


      Average standard deviation of split frequencies: 0.007886

      17930000 -- (0.000) [...7 remote chains...] -- 9:14:35

      Average standard deviation of split frequencies: 0.007901


      Average standard deviation of split frequencies: 0.007901

      17940000 -- (0.000) [...7 remote chains...] -- 9:14:15

      Average standard deviation of split frequencies: 0.007895


      Average standard deviation of split frequencies: 0.007895

      17950000 -- (0.000) [...7 remote chains...] -- 9:14:29

      Average standard deviation of split frequencies: 0.007895


      Average standard deviation of split frequencies: 0.007895

      17960000 -- (0.000) [...7 remote chains...] -- 9:14:42

      Average standard deviation of split frequencies: 0.007826


      Average standard deviation of split frequencies: 0.007826

      17970000 -- (0.000) [...7 remote chains...] -- 9:14:23

      Average standard deviation of split frequencies: 0.007821


      Average standard deviation of split frequencies: 0.007821

      17980000 -- (0.000) [...7 remote chains...] -- 9:14:36

      Average standard deviation of split frequencies: 0.007857


      Average standard deviation of split frequencies: 0.007857

      17990000 -- (0.000) [...7 remote chains...] -- 9:14:17

      Average standard deviation of split frequencies: 0.007836


      Average standard deviation of split frequencies: 0.007836

      18000000 -- (0.000) [...7 remote chains...] -- 9:14:31

      Average standard deviation of split frequencies: 0.007893


      Average standard deviation of split frequencies: 0.007893

      18010000 -- (0.000) [...7 remote chains...] -- 9:14:11

      Average standard deviation of split frequencies: 0.007824


      Average standard deviation of split frequencies: 0.007824

      18020000 -- (0.000) [...7 remote chains...] -- 9:14:25

      Average standard deviation of split frequencies: 0.007860


      Average standard deviation of split frequencies: 0.007860

      18030000 -- (0.000) [...7 remote chains...] -- 9:14:38

      Average standard deviation of split frequencies: 0.007902


      Average standard deviation of split frequencies: 0.007902

      18040000 -- (0.000) [...7 remote chains...] -- 9:14:19

      Average standard deviation of split frequencies: 0.008001


      Average standard deviation of split frequencies: 0.008001

      18050000 -- (0.000) [...7 remote chains...] -- 9:14:32

      Average standard deviation of split frequencies: 0.008036


      Average standard deviation of split frequencies: 0.008036

      18060000 -- (0.000) [...7 remote chains...] -- 9:14:13

      Average standard deviation of split frequencies: 0.007947


      Average standard deviation of split frequencies: 0.007947

      18070000 -- (0.000) [...7 remote chains...] -- 9:14:26

      Average standard deviation of split frequencies: 0.008031


      Average standard deviation of split frequencies: 0.008031

      18080000 -- (0.000) [...7 remote chains...] -- 9:14:07

      Average standard deviation of split frequencies: 0.008108


      Average standard deviation of split frequencies: 0.008108

      18090000 -- (0.000) [...7 remote chains...] -- 9:14:21

      Average standard deviation of split frequencies: 0.008102


      Average standard deviation of split frequencies: 0.008102

      18100000 -- (0.000) [...7 remote chains...] -- 9:14:02

      Average standard deviation of split frequencies: 0.008138


      Average standard deviation of split frequencies: 0.008138

      18110000 -- (0.000) [...7 remote chains...] -- 9:14:15

      Average standard deviation of split frequencies: 0.008179


      Average standard deviation of split frequencies: 0.008179

      18120000 -- (0.000) [...7 remote chains...] -- 9:13:56

      Average standard deviation of split frequencies: 0.008090


      Average standard deviation of split frequencies: 0.008090

      18130000 -- (0.000) [...7 remote chains...] -- 9:14:09

      Average standard deviation of split frequencies: 0.008126


      Average standard deviation of split frequencies: 0.008126

      18140000 -- (0.000) [...7 remote chains...] -- 9:14:22

      Average standard deviation of split frequencies: 0.008244


      Average standard deviation of split frequencies: 0.008244

      18150000 -- (0.000) [...7 remote chains...] -- 9:14:03

      Average standard deviation of split frequencies: 0.008286


      Average standard deviation of split frequencies: 0.008286

      18160000 -- (0.000) [...7 remote chains...] -- 9:14:17

      Average standard deviation of split frequencies: 0.008321


      Average standard deviation of split frequencies: 0.008321

      18170000 -- (0.000) [...7 remote chains...] -- 9:13:58

      Average standard deviation of split frequencies: 0.008357


      Average standard deviation of split frequencies: 0.008357

      18180000 -- (0.000) [...7 remote chains...] -- 9:14:11

      Average standard deviation of split frequencies: 0.008330


      Average standard deviation of split frequencies: 0.008330

      18190000 -- (0.000) [...7 remote chains...] -- 9:14:24

      Average standard deviation of split frequencies: 0.008413


      Average standard deviation of split frequencies: 0.008413

      18200000 -- (0.000) [...7 remote chains...] -- 9:14:05

      Average standard deviation of split frequencies: 0.008407


      Average standard deviation of split frequencies: 0.008407

      18210000 -- (0.000) [...7 remote chains...] -- 9:14:18

      Average standard deviation of split frequencies: 0.008400


      Average standard deviation of split frequencies: 0.008400

      18220000 -- (0.000) [...7 remote chains...] -- 9:14:00

      Average standard deviation of split frequencies: 0.008374


      Average standard deviation of split frequencies: 0.008374

      18230000 -- (0.000) [...7 remote chains...] -- 9:14:13

      Average standard deviation of split frequencies: 0.008394


      Average standard deviation of split frequencies: 0.008394

      18240000 -- (0.000) [...7 remote chains...] -- 9:13:54

      Average standard deviation of split frequencies: 0.008306


      Average standard deviation of split frequencies: 0.008306

      18250000 -- (0.000) [...7 remote chains...] -- 9:14:07

      Average standard deviation of split frequencies: 0.008238


      Average standard deviation of split frequencies: 0.008238

      18260000 -- (0.000) [...7 remote chains...] -- 9:13:48

      Average standard deviation of split frequencies: 0.008211


      Average standard deviation of split frequencies: 0.008211

      18270000 -- (0.000) [...7 remote chains...] -- 9:14:01

      Average standard deviation of split frequencies: 0.008170


      Average standard deviation of split frequencies: 0.008170

      18280000 -- (0.000) [...7 remote chains...] -- 9:14:14

      Average standard deviation of split frequencies: 0.008205


      Average standard deviation of split frequencies: 0.008205

      18290000 -- (0.000) [...7 remote chains...] -- 9:13:56

      Average standard deviation of split frequencies: 0.008261


      Average standard deviation of split frequencies: 0.008261

      18300000 -- (0.000) [...7 remote chains...] -- 9:14:09

      Average standard deviation of split frequencies: 0.008111


      Average standard deviation of split frequencies: 0.008111

      18310000 -- (0.000) [...7 remote chains...] -- 9:13:50

      Average standard deviation of split frequencies: 0.008378


      Average standard deviation of split frequencies: 0.008378

      18320000 -- (0.000) [...7 remote chains...] -- 9:14:03

      Average standard deviation of split frequencies: 0.008496


      Average standard deviation of split frequencies: 0.008496

      18330000 -- (0.000) [...7 remote chains...] -- 9:13:44

      Average standard deviation of split frequencies: 0.008469


      Average standard deviation of split frequencies: 0.008469

      18340000 -- (0.000) [...7 remote chains...] -- 9:13:57

      Average standard deviation of split frequencies: 0.008401


      Average standard deviation of split frequencies: 0.008401

      18350000 -- (0.000) [...7 remote chains...] -- 9:13:39

      Average standard deviation of split frequencies: 0.008319


      Average standard deviation of split frequencies: 0.008319

      18360000 -- (0.000) [...7 remote chains...] -- 9:13:52

      Average standard deviation of split frequencies: 0.008272


      Average standard deviation of split frequencies: 0.008272

      18370000 -- (0.000) [...7 remote chains...] -- 9:14:05

      Average standard deviation of split frequencies: 0.008204


      Average standard deviation of split frequencies: 0.008204

      18380000 -- (0.000) [...7 remote chains...] -- 9:13:46

      Average standard deviation of split frequencies: 0.008137


      Average standard deviation of split frequencies: 0.008137

      18390000 -- (0.000) [...7 remote chains...] -- 9:13:59

      Average standard deviation of split frequencies: 0.008034


      Average standard deviation of split frequencies: 0.008034

      18400000 -- (0.000) [...7 remote chains...] -- 9:13:40

      Average standard deviation of split frequencies: 0.008131


      Average standard deviation of split frequencies: 0.008131

      18410000 -- (0.000) [...7 remote chains...] -- 9:13:53

      Average standard deviation of split frequencies: 0.008105


      Average standard deviation of split frequencies: 0.008105

      18420000 -- (0.000) [...7 remote chains...] -- 9:13:35

      Average standard deviation of split frequencies: 0.008058


      Average standard deviation of split frequencies: 0.008058

      18430000 -- (0.000) [...7 remote chains...] -- 9:13:48

      Average standard deviation of split frequencies: 0.008181


      Average standard deviation of split frequencies: 0.008181

      18440000 -- (0.000) [...7 remote chains...] -- 9:13:29

      Average standard deviation of split frequencies: 0.008113


      Average standard deviation of split frequencies: 0.008113

      18450000 -- (0.000) [...7 remote chains...] -- 9:13:42

      Average standard deviation of split frequencies: 0.008046


      Average standard deviation of split frequencies: 0.008046

      18460000 -- (0.000) [...7 remote chains...] -- 9:13:55

      Average standard deviation of split frequencies: 0.008000


      Average standard deviation of split frequencies: 0.008000

      18470000 -- (0.000) [...7 remote chains...] -- 9:13:36

      Average standard deviation of split frequencies: 0.007877


      Average standard deviation of split frequencies: 0.007877

      18480000 -- (0.000) [...7 remote chains...] -- 9:13:49

      Average standard deviation of split frequencies: 0.007892


      Average standard deviation of split frequencies: 0.007892

      18490000 -- (0.000) [...7 remote chains...] -- 9:13:31

      Average standard deviation of split frequencies: 0.007825


      Average standard deviation of split frequencies: 0.007825

      18500000 -- (0.000) [...7 remote chains...] -- 9:13:44

      Average standard deviation of split frequencies: 0.007860


      Average standard deviation of split frequencies: 0.007860

      18510000 -- (0.000) [...7 remote chains...] -- 9:13:25

      Average standard deviation of split frequencies: 0.007742


      Average standard deviation of split frequencies: 0.007742

      18520000 -- (0.000) [...7 remote chains...] -- 9:13:38

      Average standard deviation of split frequencies: 0.007779


      Average standard deviation of split frequencies: 0.007779

      18530000 -- (0.000) [...7 remote chains...] -- 9:13:19

      Average standard deviation of split frequencies: 0.007795


      Average standard deviation of split frequencies: 0.007795

      18540000 -- (0.000) [...7 remote chains...] -- 9:13:32

      Average standard deviation of split frequencies: 0.007874


      Average standard deviation of split frequencies: 0.007874

      18550000 -- (0.000) [...7 remote chains...] -- 9:13:14

      Average standard deviation of split frequencies: 0.008001


      Average standard deviation of split frequencies: 0.008001

      18560000 -- (0.000) [...7 remote chains...] -- 9:13:27

      Average standard deviation of split frequencies: 0.008016


      Average standard deviation of split frequencies: 0.008016

      18570000 -- (0.000) [...7 remote chains...] -- 9:13:40

      Average standard deviation of split frequencies: 0.008095


      Average standard deviation of split frequencies: 0.008095

      18580000 -- (0.000) [...7 remote chains...] -- 9:13:21

      Average standard deviation of split frequencies: 0.008195


      Average standard deviation of split frequencies: 0.008195

      18590000 -- (0.000) [...7 remote chains...] -- 9:13:34

      Average standard deviation of split frequencies: 0.008279


      Average standard deviation of split frequencies: 0.008279

      18600000 -- (0.000) [...7 remote chains...] -- 9:13:16

      Average standard deviation of split frequencies: 0.008168


      Average standard deviation of split frequencies: 0.008168

      18610000 -- (0.000) [...7 remote chains...] -- 9:13:28

      Average standard deviation of split frequencies: 0.008162


      Average standard deviation of split frequencies: 0.008162

      18620000 -- (0.000) [...7 remote chains...] -- 9:13:10

      Average standard deviation of split frequencies: 0.008093


      Average standard deviation of split frequencies: 0.008093

      18630000 -- (0.000) [...7 remote chains...] -- 9:13:23

      Average standard deviation of split frequencies: 0.008008


      Average standard deviation of split frequencies: 0.008008

      18640000 -- (0.000) [...7 remote chains...] -- 9:13:04

      Average standard deviation of split frequencies: 0.008024


      Average standard deviation of split frequencies: 0.008024

      18650000 -- (0.000) [...7 remote chains...] -- 9:13:17

      Average standard deviation of split frequencies: 0.008039


      Average standard deviation of split frequencies: 0.008039

      18660000 -- (0.000) [...7 remote chains...] -- 9:13:30

      Average standard deviation of split frequencies: 0.007949


      Average standard deviation of split frequencies: 0.007949

      18670000 -- (0.000) [...7 remote chains...] -- 9:13:12

      Average standard deviation of split frequencies: 0.007970


      Average standard deviation of split frequencies: 0.007970

      18680000 -- (0.000) [...7 remote chains...] -- 9:13:24

      Average standard deviation of split frequencies: 0.007944


      Average standard deviation of split frequencies: 0.007944

      18690000 -- (0.000) [...7 remote chains...] -- 9:13:06

      Average standard deviation of split frequencies: 0.007980


      Average standard deviation of split frequencies: 0.007980

      18700000 -- (0.000) [...7 remote chains...] -- 9:13:19

      Average standard deviation of split frequencies: 0.007932


      Average standard deviation of split frequencies: 0.007932

      18710000 -- (0.000) [...7 remote chains...] -- 9:13:32

      Average standard deviation of split frequencies: 0.007869


      Average standard deviation of split frequencies: 0.007869

      18720000 -- (0.000) [...7 remote chains...] -- 9:13:13

      Average standard deviation of split frequencies: 0.007906


      Average standard deviation of split frequencies: 0.007906

      18730000 -- (0.000) [...7 remote chains...] -- 9:13:26

      Average standard deviation of split frequencies: 0.007984


      Average standard deviation of split frequencies: 0.007984

      18740000 -- (0.000) [...7 remote chains...] -- 9:13:08

      Average standard deviation of split frequencies: 0.007978


      Average standard deviation of split frequencies: 0.007978

      18750000 -- (0.000) [...7 remote chains...] -- 9:13:21

      Average standard deviation of split frequencies: 0.008062


      Average standard deviation of split frequencies: 0.008062

      18760000 -- (0.000) [...7 remote chains...] -- 9:13:02

      Average standard deviation of split frequencies: 0.008077


      Average standard deviation of split frequencies: 0.008077

      18770000 -- (0.000) [...7 remote chains...] -- 9:13:15

      Average standard deviation of split frequencies: 0.008230


      Average standard deviation of split frequencies: 0.008230

      18780000 -- (0.000) [...7 remote chains...] -- 9:12:57

      Average standard deviation of split frequencies: 0.008265


      Average standard deviation of split frequencies: 0.008265

      18790000 -- (0.000) [...7 remote chains...] -- 9:13:09

      Average standard deviation of split frequencies: 0.008204


      Average standard deviation of split frequencies: 0.008204

      18800000 -- (0.000) [...7 remote chains...] -- 9:12:51

      Average standard deviation of split frequencies: 0.008118


      Average standard deviation of split frequencies: 0.008118

      18810000 -- (0.000) [...7 remote chains...] -- 9:13:04

      Average standard deviation of split frequencies: 0.008113


      Average standard deviation of split frequencies: 0.008113

      18820000 -- (0.000) [...7 remote chains...] -- 9:12:46

      Average standard deviation of split frequencies: 0.008167


      Average standard deviation of split frequencies: 0.008167

      18830000 -- (0.000) [...7 remote chains...] -- 9:12:58

      Average standard deviation of split frequencies: 0.008147


      Average standard deviation of split frequencies: 0.008147

      18840000 -- (0.000) [...7 remote chains...] -- 9:13:11

      Average standard deviation of split frequencies: 0.008101


      Average standard deviation of split frequencies: 0.008101

      18850000 -- (0.000) [...7 remote chains...] -- 9:12:53

      Average standard deviation of split frequencies: 0.008056


      Average standard deviation of split frequencies: 0.008056

      18860000 -- (0.000) [...7 remote chains...] -- 9:13:05

      Average standard deviation of split frequencies: 0.008090


      Average standard deviation of split frequencies: 0.008090

      18870000 -- (0.000) [...7 remote chains...] -- 9:12:47

      Average standard deviation of split frequencies: 0.008090


      Average standard deviation of split frequencies: 0.008090

      18880000 -- (0.000) [...7 remote chains...] -- 9:13:00

      Average standard deviation of split frequencies: 0.008124


      Average standard deviation of split frequencies: 0.008124

      18890000 -- (0.000) [...7 remote chains...] -- 9:12:42

      Average standard deviation of split frequencies: 0.008118


      Average standard deviation of split frequencies: 0.008118

      18900000 -- (0.000) [...7 remote chains...] -- 9:12:54

      Average standard deviation of split frequencies: 0.008093


      Average standard deviation of split frequencies: 0.008093

      18910000 -- (0.000) [...7 remote chains...] -- 9:12:36

      Average standard deviation of split frequencies: 0.008093


      Average standard deviation of split frequencies: 0.008093

      18920000 -- (0.000) [...7 remote chains...] -- 9:12:49

      Average standard deviation of split frequencies: 0.008187


      Average standard deviation of split frequencies: 0.008187

      18930000 -- (0.000) [...7 remote chains...] -- 9:12:31

      Average standard deviation of split frequencies: 0.008252


      Average standard deviation of split frequencies: 0.008252

      18940000 -- (0.000) [...7 remote chains...] -- 9:12:43

      Average standard deviation of split frequencies: 0.008226


      Average standard deviation of split frequencies: 0.008226

      18950000 -- (0.000) [...7 remote chains...] -- 9:12:56

      Average standard deviation of split frequencies: 0.008175


      Average standard deviation of split frequencies: 0.008175

      18960000 -- (0.000) [...7 remote chains...] -- 9:12:38

      Average standard deviation of split frequencies: 0.008129


      Average standard deviation of split frequencies: 0.008129

      18970000 -- (0.000) [...7 remote chains...] -- 9:12:51

      Average standard deviation of split frequencies: 0.008144


      Average standard deviation of split frequencies: 0.008144

      18980000 -- (0.000) [...7 remote chains...] -- 9:12:33

      Average standard deviation of split frequencies: 0.008226


      Average standard deviation of split frequencies: 0.008226

      18990000 -- (0.000) [...7 remote chains...] -- 9:12:45

      Average standard deviation of split frequencies: 0.008283


      Average standard deviation of split frequencies: 0.008283

      19000000 -- (0.000) [...7 remote chains...] -- 9:12:27

      Average standard deviation of split frequencies: 0.008315


      Average standard deviation of split frequencies: 0.008315

      19010000 -- (0.000) [...7 remote chains...] -- 9:12:40

      Average standard deviation of split frequencies: 0.008348


      Average standard deviation of split frequencies: 0.008348

      19020000 -- (0.000) [...7 remote chains...] -- 9:12:22

      Average standard deviation of split frequencies: 0.008361


      Average standard deviation of split frequencies: 0.008361

      19030000 -- (0.000) [...7 remote chains...] -- 9:12:34

      Average standard deviation of split frequencies: 0.008361


      Average standard deviation of split frequencies: 0.008361

      19040000 -- [0.000] [...7 remote chains...] -- 9:12:16

      Average standard deviation of split frequencies: 0.008317


      Average standard deviation of split frequencies: 0.008317

      19050000 -- (0.000) [...7 remote chains...] -- 9:12:29

      Average standard deviation of split frequencies: 0.008273


      Average standard deviation of split frequencies: 0.008273

      19060000 -- (0.000) [...7 remote chains...] -- 9:12:11

      Average standard deviation of split frequencies: 0.008112


      Average standard deviation of split frequencies: 0.008112

      19070000 -- (0.000) [...7 remote chains...] -- 9:12:23

      Average standard deviation of split frequencies: 0.008030


      Average standard deviation of split frequencies: 0.008030

      19080000 -- (0.000) [...7 remote chains...] -- 9:12:36

      Average standard deviation of split frequencies: 0.008086


      Average standard deviation of split frequencies: 0.008086

      19090000 -- [0.000] [...7 remote chains...] -- 9:12:18

      Average standard deviation of split frequencies: 0.008039


      Average standard deviation of split frequencies: 0.008039

      19100000 -- (0.000) [...7 remote chains...] -- 9:12:30

      Average standard deviation of split frequencies: 0.008033


      Average standard deviation of split frequencies: 0.008033

      19110000 -- (0.000) [...7 remote chains...] -- 9:12:12

      Average standard deviation of split frequencies: 0.008054


      Average standard deviation of split frequencies: 0.008054

      19120000 -- (0.000) [...7 remote chains...] -- 9:12:25

      Average standard deviation of split frequencies: 0.008028


      Average standard deviation of split frequencies: 0.008028

      19130000 -- (0.000) [...7 remote chains...] -- 9:12:37

      Average standard deviation of split frequencies: 0.008104


      Average standard deviation of split frequencies: 0.008104

      19140000 -- (0.000) [...7 remote chains...] -- 9:12:19

      Average standard deviation of split frequencies: 0.008201


      Average standard deviation of split frequencies: 0.008201

      19150000 -- (0.000) [...7 remote chains...] -- 9:12:32

      Average standard deviation of split frequencies: 0.007955


      Average standard deviation of split frequencies: 0.007955

      19160000 -- (0.000) [...7 remote chains...] -- 9:12:14
[truncated: 11,373,190 more chars]
