# Supplementary material for: Sphenodontian phylogeny and the impact of model choice in Bayesian morphological clock estimates of divergence times and evolutionary rates
Source: BMC Biol. 2020 Dec 7;18:191. doi: 10.1186/s12915-020-00901-5 (PMC7720557; doi:10.1186/s12915-020-00901-5)
Supplement: Supplementary file 6 — Additional file 6. Input files including the dataset and all necessary coding (see Mr. Bayes blocks) to reproduce the analyses. [file 12915_2020_901_MOESM6_ESM.zip › InputFiles&OutputTrees/BayesCalibrated/Diversity(NoSA)/BayesCal_TK02_ln_p1_60G_DvNoSA_SFBD(s)2_2l/BayesCal_TK02_ln_p1_DvNoSA_SFBD2_AllCom.t.con.tre]

#NEXUS
begin taxa;
	dimensions ntax=35;
	taxlabels
	Ardeosaurus_brevipes
	Clevosaurus_bairdi
	Clevosaurus_brasiliensis
	Clevosaurus_cambrica
	Clevosaurus_hudsoni
	Clevosaurus_petilus
	Clevosaurus_sp_SAM
	Cynosphenodon_huizachalensis
	Derasmosaurus_pietraroiae
	Diphydontosaurus_avonis
	Eichstaettisaurus_schroederi
	Eilenodon_robustus
	Gephyrosaurus_bridensis
	Homeosaurus_maximiliani
	Homeosaurus_parvipes
	Huehuecuetzpalli_mixtecus
	Kallimodon_pulchellus
	Kawasphenodon
	Leptosaurus_neptunius
	Marmoretta_oxoniensis
	Megachirella_wachtleri
	Oenosaurus_muehlheimensis
	Palaeagama_vielhaueri
	Palaeopleurosaurus_posidoniae
	Piocormus_laticeps
	Planocephalosaurus_robinsonae
	Pleurosaurus_ginsburgi
	Pleurosaurus_goldfussi
	Priosphenodon_avelasi
	Prolacerta_broomi
	Sapheosaurus_thiollerei
	Sophineta_cracoviensis
	Sphenodon_punctatus
	Sphenotitan_leyesi
	Toxolophosaurus_cloudi
;
end;

begin trees;
	tree con_all_compat = [&R] (Prolacerta_broomi[&prob=1.0,prob_stddev=0.0,prob_range={1.0,1.0},prob(percent)="100",prob+-sd="100+-0",height_mean=2.74536788,height_median=2.55542951,height_95%HPD={1.00038945,4.92997633},age_mean=249.78247,age_median=249.892322,age_95%HPD={247.520883,251.899907},length_mean=0.313455275,length_median=0.2974147,length_95%HPD={0.1399678,0.5190058},effectivebrlenTK02Brlens_mean=0.289389,effectivebrlenTK02Brlens_median=0.275412,effectivebrlenTK02Brlens_95%HPD={0.136912,0.473492},rateTK02Brlens_mean=0.936904,rateTK02Brlens_median=0.924861,rateTK02Brlens_95%HPD={0.677849,1.209168}]:29.85191,(((Palaeagama_vielhaueri[&prob=1.0,prob_stddev=0.0,prob_range={1.0,1.0},prob(percent)="100",prob+-sd="100+-0",height_mean=2.76561879,height_median=2.57541566,height_95%HPD={1.00124264,4.95530448},age_mean=251.715196,age_median=251.23839,age_95%HPD={247.500009,257.051919},length_mean=0.0846456363,length_median=0.06482959,length_95%HPD={4.398938E-6,0.2253244},effectivebrlenTK02Brlens_mean=0.066218,effectivebrlenTK02Brlens_median=0.04762,effectivebrlenTK02Brlens_95%HPD={4.0E-6,0.188487},rateTK02Brlens_mean=0.788922,rateTK02Brlens_median=0.788174,rateTK02Brlens_95%HPD={0.322427,1.241325}]:4.567715,Sophineta_cracoviensis[&prob=1.0,prob_stddev=0.0,prob_range={1.0,1.0},prob(percent)="100",prob+-sd="100+-0",height_mean=2.72558351,height_median=2.53720441,height_95%HPD={0.97883564,4.87643345},age_mean=248.003519,age_median=248.005523,age_95%HPD={247.55097,248.499539},length_mean=0.0918506666,length_median=0.08055747,length_95%HPD={6.571756E-7,0.2080253},effectivebrlenTK02Brlens_mean=0.064543,effectivebrlenTK02Brlens_median=0.055012,effectivebrlenTK02Brlens_95%HPD={0.0,0.151974},rateTK02Brlens_mean=0.734304,rateTK02Brlens_median=0.727486,rateTK02Brlens_95%HPD={0.246155,1.197594}]:7.800582)[&prob=0.505699937,prob_stddev=0.00470435858,prob_range={0.499527783,0.509883224},prob(percent)="51",prob+-sd="51+-0",height_mean=2.71646658,height_median=2.5379551,height_95%HPD={0.9881852,4.78286482},age_mean=256.682041,age_median=255.806105,age_95%HPD={248.568795,266.814429},length_mean=0.095923019,length_median=0.08587037,length_95%HPD={7.182455E-7,0.2133984},effectivebrlenTK02Brlens_mean=0.071948,effectivebrlenTK02Brlens_median=0.063529,effectivebrlenTK02Brlens_95%HPD={1.0E-6,0.163413},rateTK02Brlens_mean=0.768825,rateTK02Brlens_median=0.769981,rateTK02Brlens_95%HPD={0.376945,1.137547}]:13.19956,((Megachirella_wachtleri[&prob=1.0,prob_stddev=0.0,prob_range={1.0,1.0},prob(percent)="100",prob+-sd="100+-0",height_mean=2.68146041,height_median=2.49631438,height_95%HPD={0.95782882,4.79270635},age_mean=243.988516,age_median=243.982588,age_95%HPD={243.500126,244.447176},length_mean=0.111450888,length_median=0.08404873,length_95%HPD={1.447618E-6,0.2908438},effectivebrlenTK02Brlens_mean=0.088129,effectivebrlenTK02Brlens_median=0.057877,effectivebrlenTK02Brlens_95%HPD={1.0E-6,0.251623},rateTK02Brlens_mean=0.761047,rateTK02Brlens_median=0.756502,rateTK02Brlens_95%HPD={0.293996,1.226745}]:4.762191,((Marmoretta_oxoniensis[&prob=1.0,prob_stddev=0.0,prob_range={1.0,1.0},prob(percent)="100",prob+-sd="100+-0",height_mean=1.76031131,height_median=1.63835576,height_95%HPD={0.62305904,3.14778242},age_mean=160.168782,age_median=160.486925,age_95%HPD={153.040078,166.999966},length_mean=0.232214101,length_median=0.1622755,length_95%HPD={3.481288E-7,0.6965199},effectivebrlenTK02Brlens_mean=0.078515,effectivebrlenTK02Brlens_median=0.058115,effectivebrlenTK02Brlens_95%HPD={0.0,0.22017},rateTK02Brlens_mean=0.449157,rateTK02Brlens_median=0.391558,rateTK02Brlens_95%HPD={0.027416,1.016211}]:11.19028,Huehuecuetzpalli_mixtecus[&prob=1.0,prob_stddev=0.0,prob_range={1.0,1.0},prob(percent)="100",prob+-sd="100+-0",height_mean=1.12738167,height_median=1.04950899,height_95%HPD={0.39757911,2.01177451},age_mean=102.58351,age_median=102.627779,age_95%HPD={100.272582,104.998352},length_mean=0.818147902,length_median=0.7504894,length_95%HPD={0.2555911,1.532855},effectivebrlenTK02Brlens_mean=0.296686,effectivebrlenTK02Brlens_median=0.26635,effectivebrlenTK02Brlens_95%HPD={0.063039,0.593193},rateTK02Brlens_mean=0.427949,rateTK02Brlens_median=0.356839,rateTK02Brlens_95%HPD={0.050122,0.992376}]:69.04942)[&prob=0.640703992,prob_stddev=6.31276217E-4,prob_range={0.639937334,0.64147065},prob(percent)="64",prob+-sd="64+-0",height_mean=1.874118,height_median=1.74147998,height_95%HPD={0.65632794,3.3658755},age_mean=174.078215,age_median=171.677203,age_95%HPD={153.874795,198.300202},length_mean=0.261478935,length_median=0.2146556,length_95%HPD={1.041313E-5,0.6487674},effectivebrlenTK02Brlens_mean=0.120933,effectivebrlenTK02Brlens_median=0.102663,effectivebrlenTK02Brlens_95%HPD={5.0E-6,0.289413},rateTK02Brlens_mean=0.516564,rateTK02Brlens_median=0.476841,rateTK02Brlens_95%HPD={0.137332,0.981371}]:22.44366,(Eichstaettisaurus_schroederi[&prob=1.0,prob_stddev=0.0,prob_range={1.0,1.0},prob(percent)="100",prob+-sd="100+-0",height_mean=1.67702289,height_median=1.56082195,height_95%HPD={0.59951962,2.99996597},age_mean=152.582679,age_median=152.624078,age_95%HPD={150.276486,154.999492},length_mean=0.113808018,length_median=0.0923954,length_95%HPD={6.83068E-6,0.2769498},effectivebrlenTK02Brlens_mean=0.082362,effectivebrlenTK02Brlens_median=0.072371,effectivebrlenTK02Brlens_95%HPD={0.003524,0.178992},rateTK02Brlens_mean=0.915515,rateTK02Brlens_median=0.817811,rateTK02Brlens_95%HPD={0.129801,1.864948}]:9.11047,Ardeosaurus_brevipes[&prob=1.0,prob_stddev=0.0,prob_range={1.0,1.0},prob(percent)="100",prob+-sd="100+-0",height_mean=1.67364233,height_median=1.55827559,height_95%HPD={0.60499222,2.99919143},age_mean=152.296137,age_median=152.195142,age_95%HPD={150.000149,154.681733},length_mean=0.118988578,length_median=0.09711474,length_95%HPD={0.008372184,0.2864032},effectivebrlenTK02Brlens_mean=0.090216,effectivebrlenTK02Brlens_median=0.078862,effectivebrlenTK02Brlens_95%HPD={0.011875,0.192922},rateTK02Brlens_mean=0.932608,rateTK02Brlens_median=0.834563,rateTK02Brlens_95%HPD={0.142232,1.863908}]:9.539406)[&prob=0.928759125,prob_stddev=0.00206090851,prob_range={0.925956378,0.930389662},prob(percent)="93",prob+-sd="93+-0",height_mean=1.79409134,height_median=1.67343386,height_95%HPD={0.668739743,3.19597273},age_mean=163.187087,age_median=161.734548,age_95%HPD={152.91651,177.01203},length_mean=0.326984671,length_median=0.2782295,length_95%HPD={9.86163E-6,0.756084},effectivebrlenTK02Brlens_mean=0.238061,effectivebrlenTK02Brlens_median=0.191314,effectivebrlenTK02Brlens_95%HPD={5.0E-6,0.593929},rateTK02Brlens_mean=0.76375,rateTK02Brlens_median=0.715194,rateTK02Brlens_95%HPD={0.2466,1.365936}]:32.38631)[&prob=0.920236997,prob_stddev=0.00128770467,prob_range={0.918567571,0.921534205},prob(percent)="92",prob+-sd="92+-0",height_mean=2.14772257,height_median=2.00391064,height_95%HPD={0.77667783,3.80864583},age_mean=195.995248,age_median=194.120859,age_95%HPD={168.765005,227.30268},length_mean=0.527252972,length_median=0.481027,length_95%HPD={0.06039768,1.070568},effectivebrlenTK02Brlens_mean=0.296177,effectivebrlenTK02Brlens_median=0.271288,effectivebrlenTK02Brlens_95%HPD={0.038785,0.602129},rateTK02Brlens_mean=0.603511,rateTK02Brlens_median=0.5803,rateTK02Brlens_95%HPD={0.211685,1.032483}]:54.62392)[&prob=0.564671504,prob_stddev=0.0113075578,prob_range={0.558116021,0.581582427},prob(percent)="56",prob+-sd="56+-1",height_mean=2.573475,height_median=2.41726162,height_95%HPD={0.992567951,4.50348791},age_mean=249.968559,age_median=248.744779,age_95%HPD={243.59794,259.772929},length_mean=0.162336529,length_median=0.1517147,length_95%HPD={0.0136292,0.322557},effectivebrlenTK02Brlens_mean=0.115921,effectivebrlenTK02Brlens_median=0.107671,effectivebrlenTK02Brlens_95%HPD={0.00805,0.234072},rateTK02Brlens_mean=0.730733,rateTK02Brlens_median=0.724811,rateTK02Brlens_95%HPD={0.378138,1.091941}]:9.731549,Gephyrosaurus_bridensis[&prob=1.0,prob_stddev=0.0,prob_range={1.0,1.0},prob(percent)="100",prob+-sd="100+-0",height_mean=2.1696604,height_median=2.02042971,height_95%HPD={0.77482592,3.87703235},age_mean=197.42251,age_median=197.890551,age_95%HPD={192.327071,201.399972},length_mean=0.516428439,length_median=0.4957247,length_95%HPD={0.06480263,0.9690701},effectivebrlenTK02Brlens_mean=0.192096,effectivebrlenTK02Brlens_median=0.179609,effectivebrlenTK02Brlens_95%HPD={0.014316,0.385712},rateTK02Brlens_mean=0.412904,rateTK02Brlens_median=0.378873,rateTK02Brlens_95%HPD={0.052504,0.830089}]:60.58578)[&prob=0.169514783,prob_stddev=0.00320317139,prob_range={0.165153721,0.172242531},prob(percent)="17",prob+-sd="17+-0",height_mean=2.76726456,height_median=2.59161527,height_95%HPD={1.08085221,4.85840543},age_mean=259.500332,age_median=258.476328,age_95%HPD={245.436867,275.254196},length_mean=0.0824871247,length_median=0.07099167,length_95%HPD={5.103651E-6,0.1957887},effectivebrlenTK02Brlens_mean=0.057806,effectivebrlenTK02Brlens_median=0.048517,effectivebrlenTK02Brlens_95%HPD={4.0E-6,0.140788},rateTK02Brlens_mean=0.711134,rateTK02Brlens_median=0.707179,rateTK02Brlens_95%HPD={0.383478,1.032655}]:10.52934)[&prob=0.396040044,prob_stddev=0.010851998,prob_range={0.385273497,0.409973223},prob(percent)="40",prob+-sd="40+-1",height_mean=2.71011784,height_median=2.55100827,height_95%HPD={1.09965369,4.72835208},age_mean=270.360021,age_median=269.005668,age_95%HPD={254.849501,288.354462},length_mean=0.100081468,length_median=0.0889361,length_95%HPD={1.407363E-6,0.223816},effectivebrlenTK02Brlens_mean=0.08481,effectivebrlenTK02Brlens_median=0.075682,effectivebrlenTK02Brlens_95%HPD={1.0E-6,0.188498},rateTK02Brlens_mean=0.860976,rateTK02Brlens_median=0.867734,rateTK02Brlens_95%HPD={0.618194,1.086932}]:7.086568,(Diphydontosaurus_avonis[&prob=1.0,prob_stddev=0.0,prob_range={1.0,1.0},prob(percent)="100",prob+-sd="100+-0",height_mean=2.25038888,height_median=2.09541874,height_95%HPD={0.81037477,4.02849561},age_mean=204.783374,age_median=204.724916,age_95%HPD={201.299985,208.118041},length_mean=0.371521687,length_median=0.3515022,length_95%HPD={0.05749639,0.7470707},effectivebrlenTK02Brlens_mean=0.258647,effectivebrlenTK02Brlens_median=0.234796,effectivebrlenTK02Brlens_95%HPD={0.058427,0.525207},rateTK02Brlens_mean=0.767565,rateTK02Brlens_median=0.73449,rateTK02Brlens_95%HPD={0.248071,1.331218}]:46.57213,((Planocephalosaurus_robinsonae[&prob=1.0,prob_stddev=0.0,prob_range={1.0,1.0},prob(percent)="100",prob+-sd="100+-0",height_mean=2.25473564,height_median=2.09896534,height_95%HPD={0.80590363,4.03485773},age_mean=205.140576,age_median=205.270246,age_95%HPD={201.724061,208.49982},length_mean=0.232353207,length_median=0.2119236,length_95%HPD={0.03807934,0.4683206},effectivebrlenTK02Brlens_mean=0.136793,effectivebrlenTK02Brlens_median=0.127466,effectivebrlenTK02Brlens_95%HPD={0.034924,0.259642},rateTK02Brlens_mean=0.663434,rateTK02Brlens_median=0.629239,rateTK02Brlens_95%HPD={0.197964,1.208013}]:22.87244,(((Clevosaurus_hudsoni[&prob=1.0,prob_stddev=0.0,prob_range={1.0,1.0},prob(percent)="100",prob+-sd="100+-0",height_mean=2.21760115,height_median=2.06353365,height_95%HPD={0.775348151,3.96004892},age_mean=201.737128,age_median=202.441769,age_95%HPD={193.246632,208.499727},length_mean=0.122394138,length_median=0.1022048,length_95%HPD={0.007468292,0.2862903},effectivebrlenTK02Brlens_mean=0.045337,effectivebrlenTK02Brlens_median=0.042131,effectivebrlenTK02Brlens_95%HPD={0.008023,0.088435},rateTK02Brlens_mean=0.471734,rateTK02Brlens_median=0.43826,rateTK02Brlens_95%HPD={0.062282,0.934484}]:8.807367,Clevosaurus_cambrica[&prob=1.0,prob_stddev=0.0,prob_range={1.0,1.0},prob(percent)="100",prob+-sd="100+-0",height_mean=2.24866607,height_median=2.09283707,height_95%HPD={0.80348384,4.02168879},age_mean=204.603065,age_median=204.461361,age_95%HPD={201.300072,208.025404},length_mean=0.07385624,length_median=0.05876078,length_95%HPD={8.967128E-6,0.1889455},effectivebrlenTK02Brlens_mean=0.028226,effectivebrlenTK02Brlens_median=0.025228,effectivebrlenTK02Brlens_95%HPD={0.0,0.062252},rateTK02Brlens_mean=0.477311,rateTK02Brlens_median=0.447006,rateTK02Brlens_95%HPD={0.046309,0.944332}]:6.787775)[&prob=0.39867057,prob_stddev=0.00262433241,prob_range={0.396651148,0.402528861},prob(percent)="40",prob+-sd="40+-0",height_mean=2.33074417,height_median=2.172646,height_95%HPD={0.815308849,4.14242341},age_mean=211.880762,age_median=211.249137,age_95%HPD={203.894479,221.028173},length_mean=0.0651316384,length_median=0.05186097,length_95%HPD={3.591192E-7,0.1696946},effectivebrlenTK02Brlens_mean=0.027852,effectivebrlenTK02Brlens_median=0.023215,effectivebrlenTK02Brlens_95%HPD={0.0,0.068697},rateTK02Brlens_mean=0.485028,rateTK02Brlens_median=0.45119,rateTK02Brlens_95%HPD={0.141964,0.89775}]:3.015863,(Clevosaurus_bairdi[&prob=1.0,prob_stddev=0.0,prob_range={1.0,1.0},prob(percent)="100",prob+-sd="100+-0",height_mean=2.20093761,height_median=2.04868366,height_95%HPD={0.799690842,3.94725163},age_mean=200.265682,age_median=200.248261,age_95%HPD={199.30025,201.188528},length_mean=0.0825706003,length_median=0.06001883,length_95%HPD={1.979587E-7,0.237245},effectivebrlenTK02Brlens_mean=0.027633,effectivebrlenTK02Brlens_median=0.021115,effectivebrlenTK02Brlens_95%HPD={0.0,0.07521},rateTK02Brlens_mean=0.424973,rateTK02Brlens_median=0.387593,rateTK02Brlens_95%HPD={4.58E-4,0.911981}]:6.419734,(Clevosaurus_petilus[&prob=1.0,prob_stddev=0.0,prob_range={1.0,1.0},prob(percent)="100",prob+-sd="100+-0",height_mean=2.2013861,height_median=2.0492774,height_95%HPD={0.797265815,3.94505348},age_mean=200.307182,age_median=200.31141,age_95%HPD={199.403356,201.299819},length_mean=0.0595338099,length_median=0.04041393,length_95%HPD={4.55099E-7,0.1815206},effectivebrlenTK02Brlens_mean=0.017824,effectivebrlenTK02Brlens_median=0.012309,effectivebrlenTK02Brlens_95%HPD={0.0,0.053663},rateTK02Brlens_mean=0.394973,rateTK02Brlens_median=0.352902,rateTK02Brlens_95%HPD={1.8E-5,0.898859}]:2.287952,Clevosaurus_sp_SAM[&prob=1.0,prob_stddev=0.0,prob_range={1.0,1.0},prob(percent)="100",prob+-sd="100+-0",height_mean=2.14772555,height_median=1.99988201,height_95%HPD={0.770985982,3.84662323},age_mean=195.46922,age_median=196.768141,age_95%HPD={185.747768,201.300018},length_mean=0.100312051,length_median=0.07667728,length_95%HPD={1.929848E-6,0.2699708},effectivebrlenTK02Brlens_mean=0.027381,effectivebrlenTK02Brlens_median=0.02018,effectivebrlenTK02Brlens_95%HPD={0.0,0.077838},rateTK02Brlens_mean=0.377286,rateTK02Brlens_median=0.329516,rateTK02Brlens_95%HPD={8.4E-5,0.899021}]:5.831221)[&prob=0.478333574,prob_stddev=0.00564527477,prob_range={0.473994733,0.485983489},prob(percent)="48",prob+-sd="48+-1",height_mean=2.25603019,height_median=2.09580158,height_95%HPD={0.79396548,4.04307214},age_mean=203.52956,age_median=202.599362,age_95%HPD={199.445015,209.969631},length_mean=0.0728532097,length_median=0.05536299,length_95%HPD={1.495003E-6,0.2001365},effectivebrlenTK02Brlens_mean=0.021754,effectivebrlenTK02Brlens_median=0.017574,effectivebrlenTK02Brlens_95%HPD={0.0,0.055795},rateTK02Brlens_mean=0.391005,rateTK02Brlens_median=0.34371,rateTK02Brlens_95%HPD={0.012904,0.863435}]:4.068634)[&prob=0.565465939,prob_stddev=0.00318979536,prob_range={0.561693759,0.568604793},prob(percent)="57",prob+-sd="57+-0",height_mean=2.3070668,height_median=2.14658732,height_95%HPD={0.81472134,4.10864875},age_mean=207.843692,age_median=206.667996,age_95%HPD={200.764761,217.998928},length_mean=0.0915311865,length_median=0.07413554,length_95%HPD={4.463444E-7,0.2305028},effectivebrlenTK02Brlens_mean=0.034075,effectivebrlenTK02Brlens_median=0.029829,effectivebrlenTK02Brlens_95%HPD={0.0,0.078385},rateTK02Brlens_mean=0.447998,rateTK02Brlens_median=0.404027,rateTK02Brlens_95%HPD={0.087098,0.892094}]:7.597003)[&prob=0.405312163,prob_stddev=0.00437080985,prob_range={0.400073333,0.41072877},prob(percent)="41",prob+-sd="41+-0",height_mean=2.34385879,height_median=2.18575164,height_95%HPD={0.88016447,4.16603291},age_mean=214.884732,age_median=214.264999,age_95%HPD={206.641774,224.115349},length_mean=0.058125283,length_median=0.04885082,length_95%HPD={1.992569E-6,0.1398832},effectivebrlenTK02Brlens_mean=0.028231,effectivebrlenTK02Brlens_median=0.024421,effectivebrlenTK02Brlens_95%HPD={1.0E-6,0.066094},rateTK02Brlens_mean=0.531461,rateTK02Brlens_median=0.50123,rateTK02Brlens_95%HPD={0.1604,0.949512}]:5.744901,Clevosaurus_brasiliensis[&prob=1.0,prob_stddev=0.0,prob_range={1.0,1.0},prob(percent)="100",prob+-sd="100+-0",height_mean=2.31350547,height_median=2.153624,height_95%HPD={0.82676274,4.14120079},age_mean=210.566615,age_median=210.566508,age_95%HPD={201.316316,218.947669},length_mean=0.0702098303,length_median=0.05492422,length_95%HPD={3.401905E-7,0.185908},effectivebrlenTK02Brlens_mean=0.028083,effectivebrlenTK02Brlens_median=0.024312,effectivebrlenTK02Brlens_95%HPD={0.0,0.065358},rateTK02Brlens_mean=0.494355,rateTK02Brlens_median=0.469582,rateTK02Brlens_95%HPD={0.079317,0.949158}]:9.443392)[&prob=0.84570727,prob_stddev=0.00282444278,prob_range={0.842001756,0.848501683},prob(percent)="85",prob+-sd="85+-0",height_mean=2.37803142,height_median=2.22025819,height_95%HPD={0.85928329,4.20171952},age_mean=220.786177,age_median=220.0099,age_95%HPD={209.367512,233.469541},length_mean=0.136009681,length_median=0.1216526,length_95%HPD={4.022831E-6,0.299654},effectivebrlenTK02Brlens_mean=0.074507,effectivebrlenTK02Brlens_median=0.066264,effectivebrlenTK02Brlens_95%HPD={1.0E-6,0.164861},rateTK02Brlens_mean=0.5758,rateTK02Brlens_median=0.554067,rateTK02Brlens_95%HPD={0.239586,0.936823}]:8.132789)[&prob=0.594268397,prob_stddev=0.00237616509,prob_range={0.591937867,0.597393362},prob(percent)="59",prob+-sd="59+-0",height_mean=2.44717335,height_median=2.2921458,height_95%HPD={0.92645032,4.31095662},age_mean=229.283044,age_median=228.142689,age_95%HPD={214.675641,246.603507},length_mean=0.130962414,length_median=0.1204401,length_95%HPD={3.129593E-7,0.2744447},effectivebrlenTK02Brlens_mean=0.084564,effectivebrlenTK02Brlens_median=0.078893,effectivebrlenTK02Brlens_95%HPD={0.0,0.173429},rateTK02Brlens_mean=0.67065,rateTK02Brlens_median=0.657535,rateTK02Brlens_95%HPD={0.361257,1.004959}]:13.63002,((((Homeosaurus_maximiliani[&prob=1.0,prob_stddev=0.0,prob_range={1.0,1.0},prob(percent)="100",prob+-sd="100+-0",height_mean=1.67631941,height_median=1.56035447,height_95%HPD={0.60705827,3.00551788},age_mean=152.529192,age_median=152.545757,age_95%HPD={150.264052,154.999241},length_mean=0.127481964,length_median=0.0888777,length_95%HPD={1.982762E-6,0.3707869},effectivebrlenTK02Brlens_mean=0.026148,effectivebrlenTK02Brlens_median=0.019312,effectivebrlenTK02Brlens_95%HPD={1.0E-6,0.071853},rateTK02Brlens_mean=0.300388,rateTK02Brlens_median=0.242173,rateTK02Brlens_95%HPD={0.002504,0.762323}]:8.811208,Homeosaurus_parvipes[&prob=1.0,prob_stddev=0.0,prob_range={1.0,1.0},prob(percent)="100",prob+-sd="100+-0",height_mean=1.67619744,height_median=1.56029243,height_95%HPD={0.59296433,2.99128428},age_mean=152.517813,age_median=152.529095,age_95%HPD={150.257134,154.999567},length_mean=0.126961031,length_median=0.08893113,length_95%HPD={5.737614E-6,0.3679591},effectivebrlenTK02Brlens_mean=0.025587,effectivebrlenTK02Brlens_median=0.019313,effectivebrlenTK02Brlens_95%HPD={1.0E-6,0.069006},rateTK02Brlens_mean=0.29908,rateTK02Brlens_median=0.241386,rateTK02Brlens_95%HPD={0.002445,0.75856}]:8.82787)[&prob=0.985672381,prob_stddev=4.35507253E-4,prob_range={0.985111277,0.986033489},prob(percent)="99",prob+-sd="99+-0",height_mean=1.80286377,height_median=1.67253802,height_95%HPD={0.62334053,3.2422696},age_mean=163.68042,age_median=161.356965,age_95%HPD={151.980215,181.629754},length_mean=0.391195479,length_median=0.3553843,length_95%HPD={0.04932202,0.8033623},effectivebrlenTK02Brlens_mean=0.123757,effectivebrlenTK02Brlens_median=0.116441,effectivebrlenTK02Brlens_95%HPD={0.025051,0.23526},rateTK02Brlens_mean=0.363723,rateTK02Brlens_median=0.331484,rateTK02Brlens_95%HPD={0.097666,0.701227}]:38.01026,(((Sapheosaurus_thiollerei[&prob=1.0,prob_stddev=0.0,prob_range={1.0,1.0},prob(percent)="100",prob+-sd="100+-0",height_mean=1.68746697,height_median=1.57083729,height_95%HPD={0.60725313,3.02163845},age_mean=153.543151,age_median=153.538171,age_95%HPD={152.102291,154.853136},length_mean=0.0997756649,length_median=0.06325664,length_95%HPD={1.247236E-6,0.3187854},effectivebrlenTK02Brlens_mean=0.014045,effectivebrlenTK02Brlens_median=0.009623,effectivebrlenTK02Brlens_95%HPD={0.0,0.04298},rateTK02Brlens_mean=0.230421,rateTK02Brlens_median=0.163754,rateTK02Brlens_95%HPD={4.5E-5,0.670015}]:4.236518,Piocormus_laticeps[&prob=1.0,prob_stddev=0.0,prob_range={1.0,1.0},prob(percent)="100",prob+-sd="100+-0",height_mean=1.67674488,height_median=1.56100523,height_95%HPD={0.5844139,2.98409367},age_mean=152.573382,age_median=152.609488,age_95%HPD={150.286867,154.999946},length_mean=0.0900360174,length_median=0.05868692,length_95%HPD={2.961231E-6,0.2794465},effectivebrlenTK02Brlens_mean=0.012309,effectivebrlenTK02Brlens_median=0.006965,effectivebrlenTK02Brlens_95%HPD={0.0,0.042308},rateTK02Brlens_mean=0.21357,rateTK02Brlens_median=0.141396,rateTK02Brlens_95%HPD={3.0E-5,0.658595}]:5.165201)[&prob=0.493030633,prob_stddev=0.00480222127,prob_range={0.48588349,0.496238931},prob(percent)="49",prob+-sd="49+-0",height_mean=1.78169354,height_median=1.65770785,height_95%HPD={0.629035217,3.202393},age_mean=159.571156,age_median=157.774689,age_95%HPD={152.328293,171.570211},length_mean=0.122097871,length_median=0.08508949,length_95%HPD={9.704797E-7,0.3609131},effectivebrlenTK02Brlens_mean=0.017868,effectivebrlenTK02Brlens_median=0.013432,effectivebrlenTK02Brlens_95%HPD={0.0,0.049259},rateTK02Brlens_mean=0.223602,rateTK02Brlens_median=0.163141,rateTK02Brlens_95%HPD={0.008319,0.6128}]:8.718179,Oenosaurus_muehlheimensis[&prob=1.0,prob_stddev=0.0,prob_range={1.0,1.0},prob(percent)="100",prob+-sd="100+-0",height_mean=1.66002341,height_median=1.54550525,height_95%HPD={0.6041019,2.9782458},age_mean=151.045947,age_median=151.044197,age_95%HPD={150.001633,151.99494},length_mean=0.155036557,length_median=0.1100003,length_95%HPD={2.059238E-5,0.4400722},effectivebrlenTK02Brlens_mean=0.026925,effectivebrlenTK02Brlens_median=0.021554,effectivebrlenTK02Brlens_95%HPD={0.0,0.0705},rateTK02Brlens_mean=0.254266,rateTK02Brlens_median=0.193989,rateTK02Brlens_95%HPD={2.9E-5,0.684888}]:15.44867)[&prob=0.960436551,prob_stddev=9.77740609E-4,prob_range={0.959289341,0.961355985},prob(percent)="96",prob+-sd="96+-0",height_mean=1.8604355,height_median=1.72383386,height_95%HPD={0.6373578,3.37320219},age_mean=168.650582,age_median=166.492868,age_95%HPD={154.233454,188.610434},length_mean=0.30591817,length_median=0.2707924,length_95%HPD={0.02771208,0.659083},effectivebrlenTK02Brlens_mean=0.082806,effectivebrlenTK02Brlens_median=0.077056,effectivebrlenTK02Brlens_95%HPD={0.012892,0.164575},rateTK02Brlens_mean=0.316711,rateTK02Brlens_median=0.281948,rateTK02Brlens_95%HPD={0.081611,0.636682}]:26.88446,(Kallimodon_pulchellus[&prob=1.0,prob_stddev=0.0,prob_range={1.0,1.0},prob(percent)="100",prob+-sd="100+-0",height_mean=1.67388013,height_median=1.55815989,height_95%HPD={0.59360321,2.98903056},age_mean=152.299903,age_median=152.202634,age_95%HPD={150.000362,154.679676},length_mean=0.115879897,length_median=0.0788382,length_95%HPD={4.227496E-5,0.3441027},effectivebrlenTK02Brlens_mean=0.021388,effectivebrlenTK02Brlens_median=0.015683,effectivebrlenTK02Brlens_95%HPD={1.5E-5,0.059276},rateTK02Brlens_mean=0.281339,rateTK02Brlens_median=0.22511,rateTK02Brlens_95%HPD={0.002935,0.723671}]:7.967073,Leptosaurus_neptunius[&prob=1.0,prob_stddev=0.0,prob_range={1.0,1.0},prob(percent)="100",prob+-sd="100+-0",height_mean=1.6604913,height_median=1.54570396,height_95%HPD={0.598782813,2.97350948},age_mean=151.091183,age_median=151.111309,age_95%HPD={150.117741,152.099909},length_mean=0.127246747,length_median=0.09129849,length_95%HPD={2.097037E-6,0.3579229},effectivebrlenTK02Brlens_mean=0.020794,effectivebrlenTK02Brlens_median=0.016208,effectivebrlenTK02Brlens_95%HPD={0.0,0.054248},rateTK02Brlens_mean=0.258796,rateTK02Brlens_median=0.193053,rateTK02Brlens_95%HPD={0.001517,0.709382}]:9.058398)[&prob=0.980052999,prob_stddev=0.00115098874,prob_range={0.978478017,0.981233542},prob(percent)="98",prob+-sd="98+-0",height_mean=1.78597152,height_median=1.65584808,height_95%HPD={0.61444399,3.21996772},age_mean=162.275922,age_median=160.169706,age_95%HPD={151.298582,178.839151},length_mean=0.346630338,length_median=0.3056548,length_95%HPD={0.03725391,0.7499963},effectivebrlenTK02Brlens_mean=0.094875,effectivebrlenTK02Brlens_median=0.088903,effectivebrlenTK02Brlens_95%HPD={0.018233,0.183579},rateTK02Brlens_mean=0.327815,rateTK02Brlens_median=0.290296,rateTK02Brlens_95%HPD={0.074962,0.670709}]:33.20762)[&prob=0.606107154,prob_stddev=0.0048955334,prob_range={0.599626671,0.611348763},prob(percent)="61",prob+-sd="61+-0",height_mean=2.12381806,height_median=1.97064184,height_95%HPD={0.73770171,3.83112052},age_mean=194.03754,age_median=193.377324,age_95%HPD={168.807641,220.49191},length_mean=0.167516343,length_median=0.1443041,length_95%HPD={3.088984E-6,0.3920519},effectivebrlenTK02Brlens_mean=0.064335,effectivebrlenTK02Brlens_median=0.056946,effectivebrlenTK02Brlens_95%HPD={2.0E-6,0.145467},rateTK02Brlens_mean=0.410758,rateTK02Brlens_median=0.393715,rateTK02Brlens_95%HPD={0.167606,0.688977}]:5.989906)[&prob=0.472453084,prob_stddev=0.00643516697,prob_range={0.465572605,0.480505772},prob(percent)="47",prob+-sd="47+-1",height_mean=2.1765299,height_median=2.02257472,height_95%HPD={0.80680845,3.89907337},age_mean=199.731454,age_median=199.36723,age_95%HPD={176.23501,223.600652},length_mean=0.153904858,length_median=0.1308269,length_95%HPD={3.005365E-6,0.3697103},effectivebrlenTK02Brlens_mean=0.065656,effectivebrlenTK02Brlens_median=0.057655,effectivebrlenTK02Brlens_95%HPD={2.0E-6,0.151744},rateTK02Brlens_mean=0.454146,rateTK02Brlens_median=0.440389,rateTK02Brlens_95%HPD={0.200712,0.728953}]:14.7777,((Derasmosaurus_pietraroiae[&prob=1.0,prob_stddev=0.0,prob_range={1.0,1.0},prob(percent)="100",prob+-sd="100+-0",height_mean=1.18109003,height_median=1.09912743,height_95%HPD={0.42291788,2.1142056},age_mean=107.494672,age_median=107.856963,age_95%HPD={101.383828,112.999841},length_mean=0.740415035,length_median=0.6821863,length_95%HPD={0.2295434,1.377138},effectivebrlenTK02Brlens_mean=0.122449,effectivebrlenTK02Brlens_median=0.113273,effectivebrlenTK02Brlens_95%HPD={0.020149,0.240536},rateTK02Brlens_mean=0.204723,rateTK02Brlens_median=0.164441,rateTK02Brlens_95%HPD={0.010823,0.507521}]:63.24134,(Pleurosaurus_ginsburgi[&prob=1.0,prob_stddev=0.0,prob_range={1.0,1.0},prob(percent)="100",prob+-sd="100+-0",height_mean=1.66013796,height_median=1.54549317,height_95%HPD={0.59187812,2.96638996},age_mean=151.057079,age_median=151.060547,age_95%HPD={150.107331,152.099913},length_mean=0.134451739,length_median=0.1120339,length_95%HPD={0.005005301,0.3117278},effectivebrlenTK02Brlens_mean=0.042619,effectivebrlenTK02Brlens_median=0.039284,effectivebrlenTK02Brlens_95%HPD={0.004942,0.085515},rateTK02Brlens_mean=0.401802,rateTK02Brlens_median=0.362941,rateTK02Brlens_95%HPD={0.044049,0.843011}]:11.42501,Pleurosaurus_goldfussi[&prob=1.0,prob_stddev=0.0,prob_range={1.0,1.0},prob(percent)="100",prob+-sd="100+-0",height_mean=1.67444717,height_median=1.55861951,height_95%HPD={0.60310721,2.99860743},age_mean=152.354449,age_median=152.282664,age_95%HPD={150.000133,154.696874},length_mean=0.124249615,length_median=0.101853,length_95%HPD={0.01154785,0.2947002},effectivebrlenTK02Brlens_mean=0.041427,effectivebrlenTK02Brlens_median=0.037742,effectivebrlenTK02Brlens_95%HPD={0.007908,0.08322},rateTK02Brlens_mean=0.421438,rateTK02Brlens_median=0.386453,rateTK02Brlens_95%HPD={0.053322,0.852242}]:10.20289)[&prob=0.847398918,prob_stddev=0.00381376592,prob_range={0.842446195,0.85161276},prob(percent)="85",prob+-sd="85+-0",height_mean=1.81108705,height_median=1.68585117,height_95%HPD={0.65496721,3.23466545},age_mean=163.573529,age_median=162.485556,age_95%HPD={153.671906,175.574276},length_mean=0.170165572,length_median=0.1477617,length_95%HPD={5.507994E-6,0.3898497},effectivebrlenTK02Brlens_mean=0.056893,effectivebrlenTK02Brlens_median=0.051243,effectivebrlenTK02Brlens_95%HPD={1.0E-6,0.124567},rateTK02Brlens_mean=0.370933,rateTK02Brlens_median=0.34299,rateTK02Brlens_95%HPD={0.103075,0.692339}]:8.612745)[&prob=0.657698248,prob_stddev=0.00273023744,prob_range={0.655203831,0.661459317},prob(percent)="66",prob+-sd="66+-0",height_mean=1.89063317,height_median=1.76268139,height_95%HPD={0.68019207,3.37184042},age_mean=171.716645,age_median=171.098301,age_95%HPD={158.084152,186.134087},length_mean=0.152332699,length_median=0.134771,length_95%HPD={2.460461E-7,0.3404959},effectivebrlenTK02Brlens_mean=0.050478,effectivebrlenTK02Brlens_median=0.045109,effectivebrlenTK02Brlens_95%HPD={0.0,0.112316},rateTK02Brlens_mean=0.362473,rateTK02Brlens_median=0.337164,rateTK02Brlens_95%HPD={0.086186,0.685115}]:14.99198,Palaeopleurosaurus_posidoniae[&prob=1.0,prob_stddev=0.0,prob_range={1.0,1.0},prob(percent)="100",prob+-sd="100+-0",height_mean=1.95718488,height_median=1.8221237,height_95%HPD={0.691429317,3.4889283},age_mean=178.10469,age_median=177.715983,age_95%HPD={174.199985,182.870441},length_mean=0.0707809222,length_median=0.05536832,length_95%HPD={1.275424E-6,0.1857875},effectivebrlenTK02Brlens_mean=0.022346,effectivebrlenTK02Brlens_median=0.018772,effectivebrlenTK02Brlens_95%HPD={0.0,0.055129},rateTK02Brlens_mean=0.372952,rateTK02Brlens_median=0.350369,rateTK02Brlens_95%HPD={0.026166,0.739953}]:8.374298)[&prob=0.963130965,prob_stddev=0.00123401596,prob_range={0.961355985,0.964133732},prob(percent)="96",prob+-sd="96+-0",height_mean=2.05934142,height_median=1.91862061,height_95%HPD={0.73244991,3.6638309},age_mean=187.052233,age_median=186.090281,age_95%HPD={176.284332,199.696147},length_mean=0.258877152,length_median=0.233708,length_95%HPD={0.0302272,0.5434195},effectivebrlenTK02Brlens_mean=0.103049,effectivebrlenTK02Brlens_median=0.095908,effectivebrlenTK02Brlens_95%HPD={0.015073,0.205223},rateTK02Brlens_mean=0.431488,rateTK02Brlens_median=0.414888,rateTK02Brlens_95%HPD={0.169123,0.718092}]:28.05465)[&prob=0.825554716,prob_stddev=0.00283959653,prob_range={0.821635315,0.828201909},prob(percent)="83",prob+-sd="83+-0",height_mean=2.37708587,height_median=2.21763328,height_95%HPD={0.88351191,4.19573496},age_mean=214.345932,age_median=214.144926,age_95%HPD={194.042296,234.785239},length_mean=0.166435466,length_median=0.1479856,length_95%HPD={2.53723E-5,0.3634763},effectivebrlenTK02Brlens_mean=0.087858,effectivebrlenTK02Brlens_median=0.080235,effectivebrlenTK02Brlens_95%HPD={1.2E-5,0.184365},rateTK02Brlens_mean=0.553028,rateTK02Brlens_median=0.544639,rateTK02Brlens_95%HPD={0.293276,0.829209}]:15.78035,((((Sphenodon_punctatus[&prob=1.0,prob_stddev=0.0,prob_range={1.0,1.0},prob(percent)="100",prob+-sd="100+-0",height_mean=0.0,height_median=0.0,height_95%HPD={0.0,0.0},age_mean=0.0,age_median=0.0,age_95%HPD={0.0,0.0},length_mean=1.49955082,length_median=1.358866,length_95%HPD={0.4206407,2.911736},effectivebrlenTK02Brlens_mean=0.084022,effectivebrlenTK02Brlens_median=0.071221,effectivebrlenTK02Brlens_95%HPD={0.003052,0.194831},rateTK02Brlens_mean=0.069087,rateTK02Brlens_median=0.051571,rateTK02Brlens_95%HPD={9.51E-4,0.185332}]:133.8329,Kawasphenodon[&prob=1.0,prob_stddev=0.0,prob_range={1.0,1.0},prob(percent)="100",prob+-sd="100+-0",height_mean=0.85313658,height_median=0.7933362,height_95%HPD={0.29450718,1.524394},age_mean=77.6151419,age_median=78.009516,age_95%HPD={70.9617486,83.5999249},length_mean=0.648087103,length_median=0.5581266,length_95%HPD={0.01504457,1.488558},effectivebrlenTK02Brlens_mean=0.071733,effectivebrlenTK02Brlens_median=0.048624,effectivebrlenTK02Brlens_95%HPD={0.0,0.211432},rateTK02Brlens_mean=0.144376,rateTK02Brlens_median=0.091835,rateTK02Brlens_95%HPD={0.001926,0.442416}]:55.82335)[&prob=0.970883657,prob_stddev=5.17068964E-4,prob_range={0.970166998,0.971400318},prob(percent)="97",prob+-sd="97+-0",height_mean=1.4771425,height_median=1.34363,height_95%HPD={0.4169934,2.838563},age_mean=133.734325,age_median=133.832871,age_95%HPD={86.6957019,180.463412},length_mean=0.593807959,length_median=0.5302152,length_95%HPD={0.001780312,1.272803},effectivebrlenTK02Brlens_mean=0.10316,effectivebrlenTK02Brlens_median=0.094197,effectivebrlenTK02Brlens_95%HPD={3.02E-4,0.214924},rateTK02Brlens_mean=0.196787,rateTK02Brlens_median=0.179817,rateTK02Brlens_95%HPD={0.038327,0.388525}]:55.12369,Cynosphenodon_huizachalensis[&prob=1.0,prob_stddev=0.0,prob_range={1.0,1.0},prob(percent)="100",prob+-sd="100+-0",height_mean=2.04265024,height_median=1.90134509,height_95%HPD={0.72056519,3.6433006},age_mean=185.864582,age_median=185.482419,age_95%HPD={182.699964,189.989427},length_mean=0.0431967296,length_median=0.02648886,length_95%HPD={8.409927E-8,0.1395205},effectivebrlenTK02Brlens_mean=0.012438,effectivebrlenTK02Brlens_median=0.006072,effectivebrlenTK02Brlens_95%HPD={0.0,0.036665},rateTK02Brlens_mean=0.282909,rateTK02Brlens_median=0.260408,rateTK02Brlens_95%HPD={0.019752,0.581117}]:3.474142)[&prob=0.976344707,prob_stddev=0.00404086727,prob_range={0.970478106,0.979644671},prob(percent)="98",prob+-sd="98+-0",height_mean=2.0884392,height_median=1.9429278,height_95%HPD={0.7513189,3.738462},age_mean=189.671388,age_median=188.956561,age_95%HPD={182.931435,198.006133},length_mean=0.244323692,length_median=0.2215764,length_95%HPD={0.03469479,0.5036289},effectivebrlenTK02Brlens_mean=0.084614,effectivebrlenTK02Brlens_median=0.077964,effectivebrlenTK02Brlens_95%HPD={0.013176,0.169244},rateTK02Brlens_mean=0.368562,rateTK02Brlens_median=0.356005,rateTK02Brlens_95%HPD={0.153485,0.60323}]:17.56981,((Priosphenodon_avelasi[&prob=1.0,prob_stddev=0.0,prob_range={1.0,1.0},prob(percent)="100",prob+-sd="100+-0",height_mean=1.04929824,height_median=0.97638895,height_95%HPD={0.36991514,1.8747684},age_mean=95.4868278,age_median=95.6580522,age_95%HPD={90.4347086,100.499919},length_mean=0.576665468,length_median=0.4972974,length_95%HPD={0.0952651,1.261305},effectivebrlenTK02Brlens_mean=0.037613,effectivebrlenTK02Brlens_median=0.028602,effectivebrlenTK02Brlens_95%HPD={2.12E-4,0.101279},rateTK02Brlens_mean=0.085817,rateTK02Brlens_median=0.05621,rateTK02Brlens_95%HPD={2.85E-4,0.26726}]:43.37705,Toxolophosaurus_cloudi[&prob=1.0,prob_stddev=0.0,prob_range={1.0,1.0},prob(percent)="100",prob+-sd="100+-0",height_mean=1.29260598,height_median=1.2021063,height_95%HPD={0.455937,2.3139771},age_mean=117.605068,age_median=117.669485,age_95%HPD={110.782441,124.999927},length_mean=0.322802191,length_median=0.2646445,length_95%HPD={1.724439E-6,0.8129508},effectivebrlenTK02Brlens_mean=0.023071,effectivebrlenTK02Brlens_median=0.014224,effectivebrlenTK02Brlens_95%HPD={0.0,0.074704},rateTK02Brlens_mean=0.100429,rateTK02Brlens_median=0.06196,rateTK02Brlens_95%HPD={8.0E-5,0.32731}]:21.36562)[&prob=0.775833046,prob_stddev=0.00508652209,prob_range={0.769469228,0.780635771},prob(percent)="78",prob+-sd="78+-1",height_mean=1.51948145,height_median=1.40231618,height_95%HPD={0.497598372,2.7928806},age_mean=140.246465,age_median=139.035107,age_95%HPD={115.021466,167.297033},length_mean=0.316893978,length_median=0.2707376,length_95%HPD={1.093535E-6,0.743987},effectivebrlenTK02Brlens_mean=0.042128,effectivebrlenTK02Brlens_median=0.034473,effectivebrlenTK02Brlens_95%HPD={0.0,0.105153},rateTK02Brlens_mean=0.153251,rateTK02Brlens_median=0.128279,rateTK02Brlens_95%HPD={0.013029,0.351297}]:29.65196,Eilenodon_robustus[&prob=1.0,prob_stddev=0.0,prob_range={1.0,1.0},prob(percent)="100",prob+-sd="100+-0",height_mean=1.70230198,height_median=1.5847494,height_95%HPD={0.612580584,3.04762362},age_mean=154.890788,age_median=154.884864,age_95%HPD={153.005099,156.611672},length_mean=0.149308533,length_median=0.1029142,length_95%HPD={1.273172E-6,0.445839},effectivebrlenTK02Brlens_mean=0.020456,effectivebrlenTK02Brlens_median=0.011536,effectivebrlenTK02Brlens_95%HPD={0.0,0.069881},rateTK02Brlens_mean=0.162793,rateTK02Brlens_median=0.126214,rateTK02Brlens_95%HPD={8.2E-5,0.436434}]:13.8022)[&prob=0.983214075,prob_stddev=0.00256609096,prob_range={0.979533561,0.985466828},prob(percent)="98",prob+-sd="98+-0",height_mean=1.88549122,height_median=1.74313012,height_95%HPD={0.63034568,3.4194096},age_mean=170.786638,age_median=168.687066,age_95%HPD={153.626365,192.952947},length_mean=0.421646184,length_median=0.3909151,length_95%HPD={0.08034527,0.8262496},effectivebrlenTK02Brlens_mean=0.118426,effectivebrlenTK02Brlens_median=0.112378,effectivebrlenTK02Brlens_95%HPD={0.025047,0.220237},rateTK02Brlens_mean=0.305207,rateTK02Brlens_median=0.289369,rateTK02Brlens_95%HPD={0.107927,0.532058}]:37.8393)[&prob=0.546057822,prob_stddev=0.00430131935,prob_range={0.543616182,0.552493861},prob(percent)="55",prob+-sd="55+-0",height_mean=2.32252483,height_median=2.1622431,height_95%HPD={0.83689814,4.1104355},age_mean=206.542028,age_median=206.526369,age_95%HPD={193.493878,219.750158},length_mean=0.105713122,length_median=0.09110336,length_95%HPD={1.162383E-6,0.2487892},effectivebrlenTK02Brlens_mean=0.049609,effectivebrlenTK02Brlens_median=0.043283,effectivebrlenTK02Brlens_95%HPD={1.0E-6,0.115533},rateTK02Brlens_mean=0.488424,rateTK02Brlens_median=0.478684,rateTK02Brlens_95%HPD={0.248426,0.744703}]:10.62612,Sphenotitan_leyesi[&prob=1.0,prob_stddev=0.0,prob_range={1.0,1.0},prob(percent)="100",prob+-sd="100+-0",height_mean=2.3270628,height_median=2.16732165,height_95%HPD={0.8370861,4.15399718},age_mean=211.865984,age_median=210.847983,age_95%HPD={208.499959,218.722765},length_mean=0.0404418062,length_median=0.02957118,length_95%HPD={1.326917E-6,0.1150149},effectivebrlenTK02Brlens_mean=0.020734,effectivebrlenTK02Brlens_median=0.014031,effectivebrlenTK02Brlens_95%HPD={1.0E-6,0.061175},rateTK02Brlens_mean=0.517072,rateTK02Brlens_median=0.504041,rateTK02Brlens_95%HPD={0.176881,0.872201}]:6.304511)[&prob=0.891251208,prob_stddev=0.00495709049,prob_range={0.883979067,0.895134499},prob(percent)="89",prob+-sd="89+-0",height_mean=2.40784077,height_median=2.2449614,height_95%HPD={0.90541614,4.2824332},age_mean=218.22012,age_median=217.152494,age_95%HPD={208.91144,229.568069},length_mean=0.144504468,length_median=0.1278843,length_95%HPD={0.01410128,0.309646},effectivebrlenTK02Brlens_mean=0.083136,effectivebrlenTK02Brlens_median=0.073012,effectivebrlenTK02Brlens_95%HPD={0.007454,0.181453},rateTK02Brlens_mean=0.590709,rateTK02Brlens_median=0.580266,rateTK02Brlens_95%HPD={0.338272,0.865681}]:12.77278)[&prob=0.859090455,prob_stddev=0.00589739155,prob_range={0.851768314,0.865423718},prob(percent)="86",prob+-sd="86+-1",height_mean=2.48988025,height_median=2.33167252,height_95%HPD={0.94833621,4.3766097},age_mean=230.880578,age_median=229.925274,age_95%HPD={216.254047,247.352474},length_mean=0.131889728,length_median=0.1201593,length_95%HPD={0.0164259,0.2701287},effectivebrlenTK02Brlens_mean=0.086125,effectivebrlenTK02Brlens_median=0.08015,effectivebrlenTK02Brlens_95%HPD={0.013842,0.17015},rateTK02Brlens_mean=0.679309,rateTK02Brlens_median=0.669467,rateTK02Brlens_95%HPD={0.410531,0.96316},!rotate=true]:11.84744)[&prob=0.699056122,prob_stddev=0.00569130178,prob_range={0.694492283,0.706681037},prob(percent)="70",prob+-sd="70+-1",height_mean=2.61392375,height_median=2.45074674,height_95%HPD={1.01815772,4.5788976},age_mean=242.953269,age_median=241.772712,age_95%HPD={225.197993,262.849782},length_mean=0.254058162,length_median=0.2354788,length_95%HPD={0.02272135,0.5279753},effectivebrlenTK02Brlens_mean=0.203496,effectivebrlenTK02Brlens_median=0.189823,effectivebrlenTK02Brlens_95%HPD={0.019597,0.419325},rateTK02Brlens_mean=0.811416,rateTK02Brlens_median=0.812449,rateTK02Brlens_95%HPD={0.529171,1.075909}]:9.524331)[&prob=0.594537838,prob_stddev=0.0122933894,prob_range={0.581626871,0.610215442},prob(percent)="59",prob+-sd="59+-1",height_mean=2.70689297,height_median=2.53158205,height_95%HPD={1.08384988,4.74610826},age_mean=252.92302,age_median=251.297043,age_95%HPD={229.559384,278.190559},length_mean=0.234152847,length_median=0.2142845,length_95%HPD={0.02049295,0.4817673},effectivebrlenTK02Brlens_mean=0.192008,effectivebrlenTK02Brlens_median=0.179784,effectivebrlenTK02Brlens_95%HPD={0.016658,0.38327},rateTK02Brlens_mean=0.834861,rateTK02Brlens_median=0.843904,rateTK02Brlens_95%HPD={0.5422,1.116297}]:24.79519)[&prob=1.0,prob_stddev=0.0,prob_range={1.0,1.0},prob(percent)="100",prob+-sd="100+-0",height_mean=3.01933672,height_median=2.83400718,height_95%HPD={1.20601551,5.20843438},age_mean=278.115402,age_median=276.092235,age_95%HPD={256.163321,304.479402},length_mean=0.0394864338,length_median=0.0283487,length_95%HPD={2.471362E-7,0.1144524},effectivebrlenTK02Brlens_mean=0.037169,effectivebrlenTK02Brlens_median=0.027507,effectivebrlenTK02Brlens_95%HPD={0.0,0.105062},rateTK02Brlens_mean=0.966189,rateTK02Brlens_median=0.974412,rateTK02Brlens_95%HPD={0.843131,1.058632}]:3.651992)[&prob=1.0,prob_stddev=0.0,prob_range={1.0,1.0},prob(percent)="100",prob+-sd="100+-0",height_mean=3.05882316,height_median=2.87198671,height_95%HPD={1.22694296,5.2677104},age_mean=281.894781,age_median=279.744228,age_95%HPD={258.516488,309.597604},length_mean=0.0,length_median=0.0,length_95%HPD={0.0,0.0},effectivebrlenTK02Brlens_mean=1.0,effectivebrlenTK02Brlens_median=1.0,effectivebrlenTK02Brlens_95%HPD={1.0,1.0},rateTK02Brlens_mean=1.0,rateTK02Brlens_median=1.0,rateTK02Brlens_95%HPD={1.0,1.0}];
end;

begin figtree;
	set appearance.backgroundColorAttribute="Default";
	set appearance.backgroundColour=#ffffff;
	set appearance.branchColorAttribute="rateTK02Brlens_median";
	set appearance.branchColorGradient=false;
	set appearance.branchLineWidth=3.0;
	set appearance.branchMinLineWidth=0.0;
	set appearance.branchWidthAttribute="Fixed";
	set appearance.foregroundColour=#000000;
	set appearance.hilightingGradient=false;
	set appearance.selectionColour=#2d3680;
	set branchLabels.colorAttribute="User selection";
	set branchLabels.displayAttribute="rateTK02Brlens_median";
	set branchLabels.fontName="Arial";
	set branchLabels.fontSize=9;
	set branchLabels.fontStyle=0;
	set branchLabels.isShown=true;
	set branchLabels.significantDigits=2;
	set colour.scheme.ratetk02brlens_median="rateTK02Brlens_median:HSBContinuous{{true,false,0.0,1.5},0.565,1.0,0.5,1.0,0.5,1.0,false}";
	set layout.expansion=138;
	set layout.layoutType="RECTILINEAR";
	set layout.zoom=0;
	set legend.attribute="rateTK02Brlens_median";
	set legend.fontSize=10.0;
	set legend.isShown=true;
	set legend.significantDigits=4;
	set nodeBars.barWidth=4.0;
	set nodeBars.displayAttribute="age_95%HPD";
	set nodeBars.isShown=false;
	set nodeLabels.colorAttribute="User selection";
	set nodeLabels.displayAttribute="prob";
	set nodeLabels.fontName="Arial";
	set nodeLabels.fontSize=9;
	set nodeLabels.fontStyle=0;
	set nodeLabels.isShown=false;
	set nodeLabels.significantDigits=2;
	set nodeShape.colourAttribute="User selection";
	set nodeShape.isShown=false;
	set nodeShape.minSize=10.0;
	set nodeShape.scaleType=Width;
	set nodeShape.shapeType=Circle;
	set nodeShape.size=4.0;
	set nodeShape.sizeAttribute="Fixed";
	set polarLayout.alignTipLabels=false;
	set polarLayout.angularRange=0;
	set polarLayout.rootAngle=0;
	set polarLayout.rootLength=100;
	set polarLayout.showRoot=true;
	set radialLayout.spread=0.0;
	set rectilinearLayout.alignTipLabels=false;
	set rectilinearLayout.curvature=0;
	set rectilinearLayout.rootLength=971;
	set scale.offsetAge=0.0;
	set scale.rootAge=1.0;
	set scale.scaleFactor=1.0;
	set scale.scaleRoot=false;
	set scaleAxis.automaticScale=true;
	set scaleAxis.fontSize=8.0;
	set scaleAxis.isShown=true;
	set scaleAxis.lineWidth=1.0;
	set scaleAxis.majorTicks=50.0;
	set scaleAxis.origin=0.0;
	set scaleAxis.reverseAxis=true;
	set scaleAxis.showGrid=false;
	set scaleBar.automaticScale=true;
	set scaleBar.fontSize=10.0;
	set scaleBar.isShown=false;
	set scaleBar.lineWidth=1.0;
	set scaleBar.scaleRange=30.0;
	set tipLabels.colorAttribute="User selection";
	set tipLabels.displayAttribute="Names";
	set tipLabels.fontName="Arial";
	set tipLabels.fontSize=14;
	set tipLabels.fontStyle=2;
	set tipLabels.isShown=true;
	set tipLabels.significantDigits=4;
	set trees.order=true;
	set trees.orderType="decreasing";
	set trees.rooting=false;
	set trees.rootingType="User Selection";
	set trees.transform=false;
	set trees.transformType="cladogram";
end;
