# Supplementary material for: Sphenodontian phylogeny and the impact of model choice in Bayesian morphological clock estimates of divergence times and evolutionary rates
Source: BMC Biol. 2020 Dec 7;18:191. doi: 10.1186/s12915-020-00901-5 (PMC7720557; doi:10.1186/s12915-020-00901-5)
Supplement: Supplementary file 6 — Additional file 6. Input files including the dataset and all necessary coding (see Mr. Bayes blocks) to reproduce the analyses. [file 12915_2020_901_MOESM6_ESM.zip › InputFiles&OutputTrees/BayesCalibrated/Diversity(NoSA)/BayesCal_TK02_ln_p1_60G_DvNoSA_SFBD(s)2_2l/PRIOR/BayesCal_TK02_ln_p1_DvNoSA_SFBD2_AllCom.t.con.tre]

#NEXUS
[ID: 0310443439]
begin taxa;
	dimensions ntax=35;
	taxlabels
		Prolacerta_broomi
		Palaeagama_vielhaueri
		Sophineta_cracoviensis
		Megachirella_wachtleri
		Marmoretta_oxoniensis
		Huehuecuetzpalli_mixtecus
		Eichstaettisaurus_schroederi
		Ardeosaurus_brevipes
		Gephyrosaurus_bridensis
		Diphydontosaurus_avonis
		Planocephalosaurus_robinsonae
		Clevosaurus_hudsoni
		Clevosaurus_cambrica
		Clevosaurus_brasiliensis
		Clevosaurus_bairdi
		Clevosaurus_petilus
		Clevosaurus_sp_SAM
		Homeosaurus_maximiliani
		Homeosaurus_parvipes
		Sapheosaurus_thiollerei
		Oenosaurus_muehlheimensis
		Piocormus_laticeps
		Derasmosaurus_pietraroiae
		Palaeopleurosaurus_posidoniae
		Pleurosaurus_ginsburgi
		Pleurosaurus_goldfussi
		Kallimodon_pulchellus
		Leptosaurus_neptunius
		Sphenodon_punctatus
		Kawasphenodon
		Cynosphenodon_huizachalensis
		Sphenotitan_leyesi
		Priosphenodon_avelasi
		Eilenodon_robustus
		Toxolophosaurus_cloudi
		;
end;
begin trees;
	translate
		1	Prolacerta_broomi,
		2	Palaeagama_vielhaueri,
		3	Sophineta_cracoviensis,
		4	Megachirella_wachtleri,
		5	Marmoretta_oxoniensis,
		6	Huehuecuetzpalli_mixtecus,
		7	Eichstaettisaurus_schroederi,
		8	Ardeosaurus_brevipes,
		9	Gephyrosaurus_bridensis,
		10	Diphydontosaurus_avonis,
		11	Planocephalosaurus_robinsonae,
		12	Clevosaurus_hudsoni,
		13	Clevosaurus_cambrica,
		14	Clevosaurus_brasiliensis,
		15	Clevosaurus_bairdi,
		16	Clevosaurus_petilus,
		17	Clevosaurus_sp_SAM,
		18	Homeosaurus_maximiliani,
		19	Homeosaurus_parvipes,
		20	Sapheosaurus_thiollerei,
		21	Oenosaurus_muehlheimensis,
		22	Piocormus_laticeps,
		23	Derasmosaurus_pietraroiae,
		24	Palaeopleurosaurus_posidoniae,
		25	Pleurosaurus_ginsburgi,
		26	Pleurosaurus_goldfussi,
		27	Kallimodon_pulchellus,
		28	Leptosaurus_neptunius,
		29	Sphenodon_punctatus,
		30	Kawasphenodon,
		31	Cynosphenodon_huizachalensis,
		32	Sphenotitan_leyesi,
		33	Priosphenodon_avelasi,
		34	Eilenodon_robustus,
		35	Toxolophosaurus_cloudi
		;
   tree con_all_compat = [&R] (1[&prob=1.00000000e+00,prob_stddev=0.00000000e+00,prob_range={1.00000000e+00,1.00000000e+00},prob(percent)="100",prob+-sd="100+-0",height_mean=8.86034699e-01,height_median=5.43321337e-01,height_95%HPD={1.67437292e-02,2.79214387e+00},age_mean=2.49790343e+02,age_median=2.49901977e+02,age_95%HPD={2.47533713e+02,2.51899848e+02}]:5.811510e+00[&length_mean=2.42504542e-02,length_median=1.19230200e-02,length_95%HPD={8.40441000e-07,8.68466100e-02},effectivebrlenTK02Brlens_mean=0.024251,effectivebrlenTK02Brlens_median=0.011923,effectivebrlenTK02Brlens_95%HPD={0.000001,0.086835},rateTK02Brlens_mean=1.000000,rateTK02Brlens_median=1.000000,rateTK02Brlens_95%HPD={0.999721,1.000273}],(2[&prob=1.00000000e+00,prob_stddev=0.00000000e+00,prob_range={1.00000000e+00,1.00000000e+00},prob(percent)="100",prob+-sd="100+-0",height_mean=8.88062940e-01,height_median=5.44292163e-01,height_95%HPD={1.66297679e-02,2.80233826e+00},age_mean=2.50353069e+02,age_median=2.49698693e+02,age_95%HPD={2.47500054e+02,2.55377948e+02}]:3.296536e+00[&length_mean=6.92957415e-03,length_median=2.55086900e-03,length_95%HPD={0.00000000e+00,2.73719600e-02},effectivebrlenTK02Brlens_mean=0.006930,effectivebrlenTK02Brlens_median=0.002551,effectivebrlenTK02Brlens_95%HPD={0.000000,0.027370},rateTK02Brlens_mean=0.999999,rateTK02Brlens_median=0.999999,rateTK02Brlens_95%HPD={0.999554,1.000429}],(3[&prob=1.00000000e+00,prob_stddev=0.00000000e+00,prob_range={1.00000000e+00,1.00000000e+00},prob(percent)="100",prob+-sd="100+-0",height_mean=8.79658133e-01,height_median=5.39231834e-01,height_95%HPD={1.70627900e-02,2.77397774e+00},age_mean=2.47992921e+02,age_median=2.47987464e+02,age_95%HPD={2.47502165e+02,2.48450357e+02}]:2.126578e+00[&length_mean=9.76086184e-03,length_median=3.92252100e-03,length_95%HPD={0.00000000e+00,3.80278000e-02},effectivebrlenTK02Brlens_mean=0.009761,effectivebrlenTK02Brlens_median=0.003922,effectivebrlenTK02Brlens_95%HPD={0.000000,0.038031},rateTK02Brlens_mean=0.999999,rateTK02Brlens_median=1.000000,rateTK02Brlens_95%HPD={0.999490,1.000525}],(4[&prob=1.00000000e+00,prob_stddev=0.00000000e+00,prob_range={1.00000000e+00,1.00000000e+00},prob(percent)="100",prob+-sd="100+-0",height_mean=8.65506321e-01,height_median=5.30739442e-01,height_95%HPD={1.73270534e-02,2.73045479e+00},age_mean=2.44002845e+02,age_median=2.44003690e+02,age_95%HPD={2.43549946e+02,2.44498000e+02}]:2.187453e+00[&length_mean=1.55297669e-02,length_median=7.12563300e-03,length_95%HPD={0.00000000e+00,5.75525600e-02},effectivebrlenTK02Brlens_mean=0.015530,effectivebrlenTK02Brlens_median=0.007126,effectivebrlenTK02Brlens_95%HPD={0.000000,0.057551},rateTK02Brlens_mean=0.999998,rateTK02Brlens_median=1.000000,rateTK02Brlens_95%HPD={0.999386,1.000633}],((((((((((5[&prob=1.00000000e+00,prob_stddev=0.00000000e+00,prob_range={1.00000000e+00,1.00000000e+00},prob(percent)="100",prob+-sd="100+-0",height_mean=5.59375943e-01,height_median=3.42584754e-01,height_95%HPD={1.06266645e-02,1.75817203e+00},age_mean=1.57696544e+02,age_median=1.56801745e+02,age_95%HPD={1.52100143e+02,1.65513445e+02}]:1.364243e+01[&length_mean=1.54018817e-02,length_median=5.23040400e-03,length_95%HPD={0.00000000e+00,6.08045100e-02},effectivebrlenTK02Brlens_mean=0.015401,effectivebrlenTK02Brlens_median=0.005229,effectivebrlenTK02Brlens_95%HPD={0.000000,0.060830},rateTK02Brlens_mean=0.999971,rateTK02Brlens_median=1.000008,rateTK02Brlens_95%HPD={0.997949,1.002048}],(((((((6[&prob=1.00000000e+00,prob_stddev=0.00000000e+00,prob_range={1.00000000e+00,1.00000000e+00},prob(percent)="100",prob+-sd="100+-0",height_mean=3.63561539e-01,height_median=2.23029609e-01,height_95%HPD={5.21684260e-03,1.14454964e+00},age_mean=1.02493248e+02,age_median=1.02495062e+02,age_95%HPD={1.00000013e+02,1.04746243e+02}]:9.402339e+00[&length_mean=5.10421018e-02,length_median=1.98565300e-02,length_95%HPD={0.00000000e+00,1.99104300e-01},effectivebrlenTK02Brlens_mean=0.051039,effectivebrlenTK02Brlens_median=0.019858,effectivebrlenTK02Brlens_95%HPD={0.000000,0.199062},rateTK02Brlens_mean=0.999977,rateTK02Brlens_median=1.000011,rateTK02Brlens_95%HPD={0.997478,1.002433}],((29[&prob=1.00000000e+00,prob_stddev=0.00000000e+00,prob_range={1.00000000e+00,1.00000000e+00},prob(percent)="100",prob+-sd="100+-0",height_mean=0.00000000e+00,height_median=0.00000000e+00,height_95%HPD={0.00000000e+00,0.00000000e+00},age_mean=0.00000000e+00,age_median=0.00000000e+00,age_95%HPD={0.00000000e+00,0.00000000e+00}]:8.709809e+01[&length_mean=3.56228662e-01,length_median=2.15433000e-01,length_95%HPD={4.80264400e-03,1.13260700e+00},effectivebrlenTK02Brlens_mean=0.356211,effectivebrlenTK02Brlens_median=0.215408,effectivebrlenTK02Brlens_95%HPD={0.005215,1.132956},rateTK02Brlens_mean=0.999974,rateTK02Brlens_median=1.000002,rateTK02Brlens_95%HPD={0.997060,1.002720}],30[&prob=1.00000000e+00,prob_stddev=0.00000000e+00,prob_range={1.00000000e+00,1.00000000e+00},prob(percent)="100",prob+-sd="100+-0",height_mean=2.76886655e-01,height_median=1.69853020e-01,height_95%HPD={5.05745860e-03,8.73663600e-01},age_mean=7.80488927e+01,age_median=7.86376474e+01,age_95%HPD={7.11652818e+01,8.35998679e+01}]:8.460445e+00[&length_mean=7.90646224e-02,length_median=3.52027800e-02,length_95%HPD={0.00000000e+00,2.97480700e-01},effectivebrlenTK02Brlens_mean=0.079061,effectivebrlenTK02Brlens_median=0.035189,effectivebrlenTK02Brlens_95%HPD={0.000000,0.297263},rateTK02Brlens_mean=0.999974,rateTK02Brlens_median=1.000004,rateTK02Brlens_95%HPD={0.997301,1.002576}])[&prob=5.51954401e-01,prob_stddev=8.40652714e-03,prob_range={5.46010089e-01,5.57898713e-01},prob(percent)="55",prob+-sd="55+-1",height_mean=3.17100728e-01,height_median=1.92931700e-01,height_95%HPD={5.52445700e-03,1.00931000e+00},age_mean=8.91156110e+01,age_median=8.70980923e+01,age_95%HPD={7.17601110e+01,1.09829421e+02}]:1.583343e+01[&length_mean=8.76211189e-02,length_median=4.42688400e-02,length_95%HPD={1.10346600e-06,3.10726600e-01},effectivebrlenTK02Brlens_mean=0.087616,effectivebrlenTK02Brlens_median=0.044266,effectivebrlenTK02Brlens_95%HPD={0.000001,0.310775},rateTK02Brlens_mean=0.999972,rateTK02Brlens_median=1.000007,rateTK02Brlens_95%HPD={0.997366,1.002476}],33[&prob=1.00000000e+00,prob_stddev=0.00000000e+00,prob_range={1.00000000e+00,1.00000000e+00},prob(percent)="100",prob+-sd="100+-0",height_mean=3.37880061e-01,height_median=2.06722210e-01,height_95%HPD={6.57001079e-03,1.06469070e+00},age_mean=9.52583809e+01,age_median=9.53054271e+01,age_95%HPD={9.03601470e+01,1.00499964e+02}]:7.626091e+00[&length_mean=5.90753758e-02,length_median=2.50803200e-02,length_95%HPD={0.00000000e+00,2.26417100e-01},effectivebrlenTK02Brlens_mean=0.059072,effectivebrlenTK02Brlens_median=0.025079,effectivebrlenTK02Brlens_95%HPD={0.000000,0.226512},rateTK02Brlens_mean=0.999977,rateTK02Brlens_median=1.000008,rateTK02Brlens_95%HPD={0.997413,1.002447}])[&prob=2.76682740e-01,prob_stddev=8.07655131e-03,prob_range={2.70971756e-01,2.82393725e-01},prob(percent)="28",prob+-sd="28+-1",height_mean=3.74217960e-01,height_median=2.26491570e-01,height_95%HPD={7.14913300e-03,1.18456480e+00},age_mean=1.05040098e+02,age_median=1.02931518e+02,age_95%HPD={9.06363065e+01,1.23309500e+02}]:8.965883e+00[&length_mean=5.77788102e-02,length_median=2.56081900e-02,length_95%HPD={1.61234000e-08,2.14375000e-01},effectivebrlenTK02Brlens_mean=0.057774,effectivebrlenTK02Brlens_median=0.025600,effectivebrlenTK02Brlens_95%HPD={0.000000,0.214301},rateTK02Brlens_mean=0.999968,rateTK02Brlens_median=1.000011,rateTK02Brlens_95%HPD={0.997485,1.002371}])[&prob=1.86984734e-01,prob_stddev=6.45809842e-03,prob_range={1.82418168e-01,1.91551299e-01},prob(percent)="19",prob+-sd="19+-1",height_mean=4.12156015e-01,height_median=2.49514348e-01,height_95%HPD={6.26254820e-03,1.33143340e+00},age_mean=1.14354715e+02,age_median=1.11897401e+02,age_95%HPD={1.01154688e+02,1.34913354e+02}]:7.526447e+00[&length_mean=5.45065677e-02,length_median=2.27949100e-02,length_95%HPD={1.51825100e-06,2.11597700e-01},effectivebrlenTK02Brlens_mean=0.054505,effectivebrlenTK02Brlens_median=0.022794,effectivebrlenTK02Brlens_95%HPD={0.000002,0.211854},rateTK02Brlens_mean=0.999983,rateTK02Brlens_median=1.000008,rateTK02Brlens_95%HPD={0.997417,1.002153}],23[&prob=1.00000000e+00,prob_stddev=0.00000000e+00,prob_range={1.00000000e+00,1.00000000e+00},prob(percent)="100",prob+-sd="100+-0",height_mean=3.77913663e-01,height_median=2.31593808e-01,height_95%HPD={6.55862848e-03,1.19271350e+00},age_mean=1.06567277e+02,age_median=1.06468726e+02,age_95%HPD={1.00504634e+02,1.12334607e+02}]:1.295512e+01[&length_mean=4.81199356e-02,length_median=1.81005400e-02,length_95%HPD={0.00000000e+00,1.92260800e-01},effectivebrlenTK02Brlens_mean=0.048118,effectivebrlenTK02Brlens_median=0.018102,effectivebrlenTK02Brlens_95%HPD={0.000000,0.192179},rateTK02Brlens_mean=0.999977,rateTK02Brlens_median=1.000011,rateTK02Brlens_95%HPD={0.997484,1.002392}])[&prob=2.77538277e-01,prob_stddev=8.97220000e-03,prob_range={2.71193973e-01,2.83882580e-01},prob(percent)="28",prob+-sd="28+-1",height_mean=4.32205067e-01,height_median=2.63372700e-01,height_95%HPD={5.09153119e-03,1.36621531e+00},age_mean=1.21527753e+02,age_median=1.19423848e+02,age_95%HPD={1.05166336e+02,1.43563333e+02}]:1.311797e+01[&length_mean=5.98432327e-02,length_median=2.71704100e-02,length_95%HPD={6.52797800e-07,2.17362100e-01},effectivebrlenTK02Brlens_mean=0.059839,effectivebrlenTK02Brlens_median=0.027170,effectivebrlenTK02Brlens_95%HPD={0.000001,0.217485},rateTK02Brlens_mean=0.999976,rateTK02Brlens_median=1.000017,rateTK02Brlens_95%HPD={0.997444,1.002111}],35[&prob=1.00000000e+00,prob_stddev=0.00000000e+00,prob_range={1.00000000e+00,1.00000000e+00},prob(percent)="100",prob+-sd="100+-0",height_mean=4.15592897e-01,height_median=2.54440142e-01,height_95%HPD={8.06170807e-03,1.31196406e+00},age_mean=1.17157497e+02,age_median=1.16970522e+02,age_95%HPD={1.10000971e+02,1.24166861e+02}]:1.557130e+01[&length_mean=4.68227326e-02,length_median=1.71781000e-02,length_95%HPD={0.00000000e+00,1.86230100e-01},effectivebrlenTK02Brlens_mean=0.046820,effectivebrlenTK02Brlens_median=0.017180,effectivebrlenTK02Brlens_95%HPD={0.000000,0.186137},rateTK02Brlens_mean=0.999975,rateTK02Brlens_median=1.000011,rateTK02Brlens_95%HPD={0.997547,1.002285}])[&prob=5.52198840e-01,prob_stddev=2.88650287e-02,prob_range={5.31788182e-01,5.72609498e-01},prob(percent)="55",prob+-sd="55+-3",height_mean=4.73848270e-01,height_median=2.87416974e-01,height_95%HPD={9.48819370e-03,1.50656360e+00},age_mean=1.33370893e+02,age_median=1.32541822e+02,age_95%HPD={1.15843366e+02,1.51949865e+02}]:2.203868e+01[&length_mean=7.94824771e-02,length_median=4.32354800e-02,length_95%HPD={2.50609900e-06,2.72515800e-01},effectivebrlenTK02Brlens_mean=0.079479,effectivebrlenTK02Brlens_median=0.043226,effectivebrlenTK02Brlens_95%HPD={0.000003,0.272549},rateTK02Brlens_mean=0.999977,rateTK02Brlens_median=1.000015,rateTK02Brlens_95%HPD={0.997717,1.002045}],(21[&prob=1.00000000e+00,prob_stddev=0.00000000e+00,prob_range={1.00000000e+00,1.00000000e+00},prob(percent)="100",prob+-sd="100+-0",height_mean=5.35832681e-01,height_median=3.28568529e-01,height_95%HPD={9.83519960e-03,1.69034086e+00},age_mean=1.51061507e+02,age_median=1.51066466e+02,age_95%HPD={1.50096118e+02,1.52083723e+02}]:2.133892e+00[&length_mean=1.79111506e-02,length_median=7.70043300e-03,length_95%HPD={0.00000000e+00,6.57984300e-02},effectivebrlenTK02Brlens_mean=0.017910,effectivebrlenTK02Brlens_median=0.007700,effectivebrlenTK02Brlens_95%HPD={0.000000,0.065785},rateTK02Brlens_mean=0.999973,rateTK02Brlens_median=1.000006,rateTK02Brlens_95%HPD={0.997794,1.002028}],28[&prob=1.00000000e+00,prob_stddev=0.00000000e+00,prob_range={1.00000000e+00,1.00000000e+00},prob(percent)="100",prob+-sd="100+-0",height_mean=5.35851788e-01,height_median=3.28508000e-01,height_95%HPD={1.19361686e-02,1.69056084e+00},age_mean=1.51065622e+02,age_median=1.51076149e+02,age_95%HPD={1.50095477e+02,1.52084887e+02}]:2.124209e+00[&length_mean=1.79129539e-02,length_median=7.68913500e-03,length_95%HPD={0.00000000e+00,6.67418300e-02},effectivebrlenTK02Brlens_mean=0.017912,effectivebrlenTK02Brlens_median=0.007689,effectivebrlenTK02Brlens_95%HPD={0.000000,0.066732},rateTK02Brlens_mean=0.999972,rateTK02Brlens_median=1.000008,rateTK02Brlens_95%HPD={0.997869,1.002073}])[&prob=6.73873914e-02,prob_stddev=1.09991944e-04,prob_range={6.73096153e-02,6.74651674e-02},prob(percent)="7",prob+-sd="7+-0",height_mean=5.51294753e-01,height_median=3.35197945e-01,height_95%HPD={1.21981092e-02,1.75910642e+00},age_mean=1.53980981e+02,age_median=1.53200358e+02,age_95%HPD={1.50493575e+02,1.59498560e+02}]:1.380147e+00[&length_mean=1.67059773e-02,length_median=6.18977700e-03,length_95%HPD={4.62182900e-07,6.28463100e-02},effectivebrlenTK02Brlens_mean=0.016705,effectivebrlenTK02Brlens_median=0.006186,effectivebrlenTK02Brlens_95%HPD={0.000000,0.062883},rateTK02Brlens_mean=0.999955,rateTK02Brlens_median=1.000002,rateTK02Brlens_95%HPD={0.997894,1.002089}])[&prob=7.86649186e-03,prob_stddev=1.57131348e-04,prob_range={7.75538321e-03,7.97760050e-03},prob(percent)="1",prob+-sd="1+-0",height_mean=5.86725396e-01,height_median=3.73244507e-01,height_95%HPD={1.45953050e-02,2.02032131e+00},age_mean=1.55393020e+02,age_median=1.54580506e+02,age_95%HPD={1.51148725e+02,1.61903754e+02}]:5.420528e+00[&length_mean=1.67072587e-02,length_median=6.70997500e-03,length_95%HPD={1.86692900e-05,6.38910500e-02},effectivebrlenTK02Brlens_mean=0.016707,effectivebrlenTK02Brlens_median=0.006720,effectivebrlenTK02Brlens_95%HPD={0.000019,0.063849},rateTK02Brlens_mean=0.999960,rateTK02Brlens_median=1.000003,rateTK02Brlens_95%HPD={0.997744,1.002042}],((18[&prob=1.00000000e+00,prob_stddev=0.00000000e+00,prob_range={1.00000000e+00,1.00000000e+00},prob(percent)="100",prob+-sd="100+-0",height_mean=5.40744609e-01,height_median=3.31415674e-01,height_95%HPD={1.07911408e-02,1.70800219e+00},age_mean=1.52441571e+02,age_median=1.52418209e+02,age_95%HPD={1.50000982e+02,1.54715670e+02}]:1.746092e+00[&length_mean=1.60158692e-02,length_median=6.32635000e-03,length_95%HPD={0.00000000e+00,6.16368300e-02},effectivebrlenTK02Brlens_mean=0.016015,effectivebrlenTK02Brlens_median=0.006326,effectivebrlenTK02Brlens_95%HPD={0.000000,0.061652},rateTK02Brlens_mean=0.999965,rateTK02Brlens_median=1.000003,rateTK02Brlens_95%HPD={0.997870,1.002085}],25[&prob=1.00000000e+00,prob_stddev=0.00000000e+00,prob_range={1.00000000e+00,1.00000000e+00},prob(percent)="100",prob+-sd="100+-0",height_mean=5.35844978e-01,height_median=3.28476958e-01,height_95%HPD={8.49212979e-03,1.68816421e+00},age_mean=1.51062878e+02,age_median=1.51067499e+02,age_95%HPD={1.50111984e+02,1.52099929e+02}]:3.096802e+00[&length_mean=1.79391893e-02,length_median=7.56595200e-03,length_95%HPD={0.00000000e+00,6.73816400e-02},effectivebrlenTK02Brlens_mean=0.017938,effectivebrlenTK02Brlens_median=0.007565,effectivebrlenTK02Brlens_95%HPD={0.000000,0.067346},rateTK02Brlens_mean=0.999968,rateTK02Brlens_median=1.000004,rateTK02Brlens_95%HPD={0.997887,1.002099}])[&prob=5.40210218e-02,prob_stddev=5.97099124e-04,prob_range={5.35988089e-02,5.44432346e-02},prob(percent)="5",prob+-sd="5+-0",height_mean=5.42106338e-01,height_median=3.29008586e-01,height_95%HPD={7.57062431e-03,1.68714165e+00},age_mean=1.54763300e+02,age_median=1.54164301e+02,age_95%HPD={1.50534972e+02,1.60320263e+02}]:3.792289e+00[&length_mean=1.56153404e-02,length_median=5.79182300e-03,length_95%HPD={2.73713000e-07,5.98313200e-02},effectivebrlenTK02Brlens_mean=0.015614,effectivebrlenTK02Brlens_median=0.005791,effectivebrlenTK02Brlens_95%HPD={0.000000,0.059986},rateTK02Brlens_mean=0.999944,rateTK02Brlens_median=0.999996,rateTK02Brlens_95%HPD={0.997889,1.002051}],(19[&prob=1.00000000e+00,prob_stddev=0.00000000e+00,prob_range={1.00000000e+00,1.00000000e+00},prob(percent)="100",prob+-sd="100+-0",height_mean=5.40808217e-01,height_median=3.31564374e-01,height_95%HPD={1.01480458e-02,1.70651035e+00},age_mean=1.52446080e+02,age_median=1.52423240e+02,age_95%HPD={1.50000636e+02,1.54720159e+02}]:2.524597e+00[&length_mean=1.59858429e-02,length_median=6.30017600e-03,length_95%HPD={0.00000000e+00,6.14259200e-02},effectivebrlenTK02Brlens_mean=0.015985,effectivebrlenTK02Brlens_median=0.006301,effectivebrlenTK02Brlens_95%HPD={0.000000,0.061392},rateTK02Brlens_mean=0.999976,rateTK02Brlens_median=1.000009,rateTK02Brlens_95%HPD={0.997913,1.002086}],26[&prob=1.00000000e+00,prob_stddev=0.00000000e+00,prob_range={1.00000000e+00,1.00000000e+00},prob(percent)="100",prob+-sd="100+-0",height_mean=5.40755250e-01,height_median=3.31666237e-01,height_95%HPD={1.07316783e-02,1.70642968e+00},age_mean=1.52444959e+02,age_median=1.52418211e+02,age_95%HPD={1.49999998e+02,1.54716654e+02}]:2.529626e+00[&length_mean=1.58112314e-02,length_median=6.26226500e-03,length_95%HPD={0.00000000e+00,6.06206200e-02},effectivebrlenTK02Brlens_mean=0.015811,effectivebrlenTK02Brlens_median=0.006261,effectivebrlenTK02Brlens_95%HPD={0.000000,0.060660},rateTK02Brlens_mean=0.999974,rateTK02Brlens_median=1.000012,rateTK02Brlens_95%HPD={0.997886,1.002109}])[&prob=5.10877536e-02,prob_stddev=3.45688967e-04,prob_range={5.08433146e-02,5.13321926e-02},prob(percent)="5",prob+-sd="5+-0",height_mean=5.50668068e-01,height_median=3.39147134e-01,height_95%HPD={9.53019769e-03,1.74140504e+00},age_mean=1.55515126e+02,age_median=1.54947837e+02,age_95%HPD={1.50759652e+02,1.61159117e+02}]:3.008753e+00[&length_mean=1.57562780e-02,length_median=5.64755900e-03,length_95%HPD={3.76481300e-08,6.03300300e-02},effectivebrlenTK02Brlens_mean=0.015754,effectivebrlenTK02Brlens_median=0.005655,effectivebrlenTK02Brlens_95%HPD={0.000000,0.060472},rateTK02Brlens_mean=0.999979,rateTK02Brlens_median=1.000015,rateTK02Brlens_95%HPD={0.997933,1.002072}])[&prob=1.48885580e-03,prob_stddev=2.82836427e-04,prob_range={1.28886025e-03,1.68885136e-03},prob(percent)="0",prob+-sd="0+-0",height_mean=4.87491265e-01,height_median=3.14503208e-01,height_95%HPD={2.93276294e-02,1.45732933e+00},age_mean=1.58521954e+02,age_median=1.57956591e+02,age_95%HPD={1.52500200e+02,1.64985884e+02}]:2.044442e+00[&length_mean=1.41617511e-02,length_median=6.53191800e-03,length_95%HPD={3.36963200e-06,4.80497200e-02},effectivebrlenTK02Brlens_mean=0.014163,effectivebrlenTK02Brlens_median=0.006535,effectivebrlenTK02Brlens_95%HPD={0.000003,0.048006},rateTK02Brlens_mean=0.999953,rateTK02Brlens_median=1.000005,rateTK02Brlens_95%HPD={0.998638,1.001242}])[&prob=1.66662963e-04,prob_stddev=4.71394045e-05,prob_range={1.33330370e-04,1.99995556e-04},prob(percent)="0",prob+-sd="0+-0",height_mean=6.00896635e-01,height_median=3.61762770e-01,height_95%HPD={7.45441285e-02,1.13686822e+00},age_mean=1.59889365e+02,age_median=1.60001033e+02,age_95%HPD={1.54234699e+02,1.65168181e+02}]:3.092462e+00[&length_mean=1.08603307e-02,length_median=3.12054900e-03,length_95%HPD={5.42706800e-05,2.87357400e-02},effectivebrlenTK02Brlens_mean=0.010844,effectivebrlenTK02Brlens_median=0.003125,effectivebrlenTK02Brlens_95%HPD={0.000054,0.028722},rateTK02Brlens_mean=0.999867,rateTK02Brlens_median=0.999832,rateTK02Brlens_95%HPD={0.997106,1.001006}],((7[&prob=1.00000000e+00,prob_stddev=0.00000000e+00,prob_range={1.00000000e+00,1.00000000e+00},prob(percent)="100",prob+-sd="100+-0",height_mean=5.40682360e-01,height_median=3.31408713e-01,height_95%HPD={7.39979978e-03,1.70019540e+00},age_mean=1.52442765e+02,age_median=1.52412547e+02,age_95%HPD={1.50002834e+02,1.54715837e+02}]:2.520360e+00[&length_mean=1.60667957e-02,length_median=6.34253200e-03,length_95%HPD={0.00000000e+00,6.15194300e-02},effectivebrlenTK02Brlens_mean=0.016066,effectivebrlenTK02Brlens_median=0.006343,effectivebrlenTK02Brlens_95%HPD={0.000000,0.061536},rateTK02Brlens_mean=0.999976,rateTK02Brlens_median=1.000009,rateTK02Brlens_95%HPD={0.997927,1.002107}],27[&prob=1.00000000e+00,prob_stddev=0.00000000e+00,prob_range={1.00000000e+00,1.00000000e+00},prob(percent)="100",prob+-sd="100+-0",height_mean=5.40777388e-01,height_median=3.31400340e-01,height_95%HPD={1.09367330e-02,1.70786824e+00},age_mean=1.52447997e+02,age_median=1.52422138e+02,age_95%HPD={1.50001317e+02,1.54716346e+02}]:2.510769e+00[&length_mean=1.62436237e-02,length_median=6.31889800e-03,length_95%HPD={0.00000000e+00,6.23625700e-02},effectivebrlenTK02Brlens_mean=0.016242,effectivebrlenTK02Brlens_median=0.006319,effectivebrlenTK02Brlens_95%HPD={0.000000,0.062366},rateTK02Brlens_mean=0.999969,rateTK02Brlens_median=1.000006,rateTK02Brlens_95%HPD={0.997879,1.002094}])[&prob=5.01988845e-02,prob_stddev=4.08541506e-04,prob_range={4.99100020e-02,5.04877669e-02},prob(percent)="5",prob+-sd="5+-0",height_mean=5.39033898e-01,height_median=3.30635934e-01,height_95%HPD={1.25569163e-02,1.69607864e+00},age_mean=1.55528386e+02,age_median=1.54932907e+02,age_95%HPD={1.50863014e+02,1.61612751e+02}]:3.223185e+00[&length_mean=1.51268652e-02,length_median=5.63525400e-03,length_95%HPD={5.29178700e-07,5.57762400e-02},effectivebrlenTK02Brlens_mean=0.015125,effectivebrlenTK02Brlens_median=0.005638,effectivebrlenTK02Brlens_95%HPD={0.000001,0.055614},rateTK02Brlens_mean=0.999945,rateTK02Brlens_median=0.999998,rateTK02Brlens_95%HPD={0.997818,1.001986}],(8[&prob=1.00000000e+00,prob_stddev=0.00000000e+00,prob_range={1.00000000e+00,1.00000000e+00},prob(percent)="100",prob+-sd="100+-0",height_mean=5.40743692e-01,height_median=3.31554497e-01,height_95%HPD={1.06679576e-02,1.70660151e+00},age_mean=1.52442219e+02,age_median=1.52414005e+02,age_95%HPD={1.50007597e+02,1.54726178e+02}]:2.539748e+00[&length_mean=1.58633388e-02,length_median=6.27343100e-03,length_95%HPD={0.00000000e+00,6.10098100e-02},effectivebrlenTK02Brlens_mean=0.015863,effectivebrlenTK02Brlens_median=0.006275,effectivebrlenTK02Brlens_95%HPD={0.000000,0.060986},rateTK02Brlens_mean=0.999977,rateTK02Brlens_median=1.000005,rateTK02Brlens_95%HPD={0.997867,1.002068}],22[&prob=1.00000000e+00,prob_stddev=0.00000000e+00,prob_range={1.00000000e+00,1.00000000e+00},prob(percent)="100",prob+-sd="100+-0",height_mean=5.40730125e-01,height_median=3.31487402e-01,height_95%HPD={1.05144690e-02,1.70946479e+00},age_mean=1.52442992e+02,age_median=1.52413944e+02,age_95%HPD={1.50010999e+02,1.54725738e+02}]:2.539810e+00[&length_mean=1.60085728e-02,length_median=6.33134600e-03,length_95%HPD={0.00000000e+00,6.15284000e-02},effectivebrlenTK02Brlens_mean=0.016008,effectivebrlenTK02Brlens_median=0.006332,effectivebrlenTK02Brlens_95%HPD={0.000000,0.061509},rateTK02Brlens_mean=0.999972,rateTK02Brlens_median=1.000005,rateTK02Brlens_95%HPD={0.997880,1.002055}])[&prob=4.91211306e-02,prob_stddev=2.04270753e-04,prob_range={4.89766894e-02,4.92655719e-02},prob(percent)="5",prob+-sd="5+-0",height_mean=5.52238138e-01,height_median=3.34977665e-01,height_95%HPD={5.72479066e-03,1.75733386e+00},age_mean=1.55486834e+02,age_median=1.54953754e+02,age_95%HPD={1.50686593e+02,1.60853927e+02}]:3.202339e+00[&length_mean=1.58569152e-02,length_median=5.72186400e-03,length_95%HPD={4.24199300e-07,6.04674300e-02},effectivebrlenTK02Brlens_mean=0.015856,effectivebrlenTK02Brlens_median=0.005727,effectivebrlenTK02Brlens_95%HPD={0.000000,0.060582},rateTK02Brlens_mean=0.999995,rateTK02Brlens_median=1.000005,rateTK02Brlens_95%HPD={0.998167,1.002307}])[&prob=1.34441457e-03,prob_stddev=7.85656742e-05,prob_range={1.28886025e-03,1.39996889e-03},prob(percent)="0",prob+-sd="0+-0",height_mean=5.67566584e-01,height_median=3.00993536e-01,height_95%HPD={2.16796350e-02,1.60282281e+00},age_mean=1.58891589e+02,age_median=1.58156093e+02,age_95%HPD={1.52173744e+02,1.66596421e+02}]:4.937402e+00[&length_mean=1.61153507e-02,length_median=5.10953500e-03,length_95%HPD={1.21085500e-05,7.28462300e-02},effectivebrlenTK02Brlens_mean=0.016110,effectivebrlenTK02Brlens_median=0.005109,effectivebrlenTK02Brlens_95%HPD={0.000012,0.072770},rateTK02Brlens_mean=0.999992,rateTK02Brlens_median=1.000005,rateTK02Brlens_95%HPD={0.998304,1.001838}])[&prob=1.82218173e-03,prob_stddev=5.65672854e-04,prob_range={1.42219062e-03,2.22217284e-03},prob(percent)="0",prob+-sd="0+-0",height_mean=5.65057374e-01,height_median=3.59889202e-01,height_95%HPD={1.82632560e-02,1.59421421e+00},age_mean=1.64296585e+02,age_median=1.63093495e+02,age_95%HPD={1.55732277e+02,1.74084828e+02}]:2.465975e+00[&length_mean=1.77949161e-02,length_median=6.21367300e-03,length_95%HPD={1.00449400e-06,8.26896500e-02},effectivebrlenTK02Brlens_mean=0.017797,effectivebrlenTK02Brlens_median=0.006215,effectivebrlenTK02Brlens_95%HPD={0.000001,0.082642},rateTK02Brlens_mean=0.999964,rateTK02Brlens_median=1.000003,rateTK02Brlens_95%HPD={0.997842,1.001026}],(20[&prob=1.00000000e+00,prob_stddev=0.00000000e+00,prob_range={1.00000000e+00,1.00000000e+00},prob(percent)="100",prob+-sd="100+-0",height_mean=5.44497918e-01,height_median=3.33904882e-01,height_95%HPD={1.03173626e-02,1.71807928e+00},age_mean=1.53501080e+02,age_median=1.53481086e+02,age_95%HPD={1.52100142e+02,1.54831975e+02}]:3.078981e+00[&length_mean=1.46499168e-02,length_median=5.41221500e-03,length_95%HPD={0.00000000e+00,5.69257500e-02},effectivebrlenTK02Brlens_mean=0.014649,effectivebrlenTK02Brlens_median=0.005412,effectivebrlenTK02Brlens_95%HPD={0.000000,0.056889},rateTK02Brlens_mean=0.999975,rateTK02Brlens_median=1.000007,rateTK02Brlens_95%HPD={0.997826,1.002003}],34[&prob=1.00000000e+00,prob_stddev=0.00000000e+00,prob_range={1.00000000e+00,1.00000000e+00},prob(percent)="100",prob+-sd="100+-0",height_mean=5.48993449e-01,height_median=3.36521935e-01,height_95%HPD={1.17673890e-02,1.73593802e+00},age_mean=1.54765607e+02,age_median=1.54694831e+02,age_95%HPD={1.53000084e+02,1.56563509e+02}]:1.865236e+00[&length_mean=1.42857098e-02,length_median=4.99223000e-03,length_95%HPD={0.00000000e+00,5.64540500e-02},effectivebrlenTK02Brlens_mean=0.014285,effectivebrlenTK02Brlens_median=0.004991,effectivebrlenTK02Brlens_95%HPD={0.000000,0.056464},rateTK02Brlens_mean=0.999974,rateTK02Brlens_median=1.000005,rateTK02Brlens_95%HPD={0.997881,1.002012}])[&prob=4.81322637e-02,prob_stddev=7.54230473e-04,prob_range={4.75989422e-02,4.86655852e-02},prob(percent)="5",prob+-sd="5+-0",height_mean=5.56728288e-01,height_median=3.41996895e-01,height_95%HPD={6.46701254e-03,1.72887406e+00},age_mean=1.57196353e+02,age_median=1.56560068e+02,age_95%HPD={1.53328232e+02,1.62545524e+02}]:8.999402e+00[&length_mean=1.58749502e-02,length_median=5.38691400e-03,length_95%HPD={3.00087600e-08,6.11571300e-02},effectivebrlenTK02Brlens_mean=0.015874,effectivebrlenTK02Brlens_median=0.005386,effectivebrlenTK02Brlens_95%HPD={0.000000,0.061136},rateTK02Brlens_mean=0.999983,rateTK02Brlens_median=0.999999,rateTK02Brlens_95%HPD={0.998033,1.002041}])[&prob=6.44763450e-02,prob_stddev=6.75664798e-04,prob_range={6.39985778e-02,6.49541121e-02},prob(percent)="6",prob+-sd="6+-0",height_mean=6.05154712e-01,height_median=3.63938141e-01,height_95%HPD={1.99267577e-02,1.94416638e+00},age_mean=1.66552298e+02,age_median=1.65559470e+02,age_95%HPD={1.57862963e+02,1.77347989e+02}]:4.884702e+00[&length_mean=2.54606987e-02,length_median=9.85342200e-03,length_95%HPD={3.19481200e-06,1.03510400e-01},effectivebrlenTK02Brlens_mean=0.025459,effectivebrlenTK02Brlens_median=0.009848,effectivebrlenTK02Brlens_95%HPD={0.000003,0.103573},rateTK02Brlens_mean=0.999980,rateTK02Brlens_median=1.000021,rateTK02Brlens_95%HPD={0.997720,1.001843}])[&prob=6.81073754e-01,prob_stddev=3.29033044e-02,prob_range={6.57807604e-01,7.04339904e-01},prob(percent)="68",prob+-sd="68+-3",height_mean=6.11090910e-01,height_median=3.72360857e-01,height_95%HPD={1.26010781e-02,1.94219823e+00},age_mean=1.71322050e+02,age_median=1.70444172e+02,age_95%HPD={1.59955338e+02,1.83991507e+02}]:1.253781e+01[&length_mean=5.71620836e-02,length_median=2.99105600e-02,length_95%HPD={1.21326400e-06,1.99856500e-01},effectivebrlenTK02Brlens_mean=0.057159,effectivebrlenTK02Brlens_median=0.029910,effectivebrlenTK02Brlens_95%HPD={0.000001,0.199774},rateTK02Brlens_mean=0.999973,rateTK02Brlens_median=1.000006,rateTK02Brlens_95%HPD={0.998096,1.001717}],24[&prob=1.00000000e+00,prob_stddev=0.00000000e+00,prob_range={1.00000000e+00,1.00000000e+00},prob(percent)="100",prob+-sd="100+-0",height_mean=6.35416972e-01,height_median=3.89524680e-01,height_95%HPD={1.21781694e-02,2.00614482e+00},age_mean=1.79135857e+02,age_median=1.79231537e+02,age_95%HPD={1.74703291e+02,1.83697286e+02}]:3.750441e+00[&length_mean=2.64711653e-02,length_median=9.65290100e-03,length_95%HPD={0.00000000e+00,1.05836200e-01},effectivebrlenTK02Brlens_mean=0.026470,effectivebrlenTK02Brlens_median=0.009651,effectivebrlenTK02Brlens_95%HPD={0.000000,0.105801},rateTK02Brlens_mean=0.999976,rateTK02Brlens_median=1.000003,rateTK02Brlens_95%HPD={0.998222,1.001751}])[&prob=5.26743850e-01,prob_stddev=2.36011285e-02,prob_range={5.10055332e-01,5.43432368e-01},prob(percent)="53",prob+-sd="53+-2",height_mean=6.51613450e-01,height_median=3.95939386e-01,height_95%HPD={7.01185650e-03,2.05716115e+00},age_mean=1.83533456e+02,age_median=1.82981978e+02,age_95%HPD={1.74844141e+02,1.93072161e+02}]:7.738187e+00[&length_mean=4.19626205e-02,length_median=2.09090200e-02,length_95%HPD={1.68421900e-06,1.50068700e-01},effectivebrlenTK02Brlens_mean=0.041960,effectivebrlenTK02Brlens_median=0.020910,effectivebrlenTK02Brlens_95%HPD={0.000002,0.150111},rateTK02Brlens_mean=0.999976,rateTK02Brlens_median=1.000004,rateTK02Brlens_95%HPD={0.998261,1.001637}],31[&prob=1.00000000e+00,prob_stddev=0.00000000e+00,prob_range={1.00000000e+00,1.00000000e+00},prob(percent)="100",prob+-sd="100+-0",height_mean=6.62922621e-01,height_median=4.06626586e-01,height_95%HPD={1.25246553e-02,2.08841785e+00},age_mean=1.86896172e+02,age_median=1.86976312e+02,age_95%HPD={1.83136899e+02,1.90799207e+02}]:3.743852e+00[&length_mean=2.65962756e-02,length_median=1.02191500e-02,length_95%HPD={0.00000000e+00,1.04441200e-01},effectivebrlenTK02Brlens_mean=0.026596,effectivebrlenTK02Brlens_median=0.010218,effectivebrlenTK02Brlens_95%HPD={0.000000,0.104436},rateTK02Brlens_mean=0.999981,rateTK02Brlens_median=1.000005,rateTK02Brlens_95%HPD={0.998294,1.001611}])[&prob=3.52736606e-01,prob_stddev=2.12284452e-02,prob_range={3.37725828e-01,3.67747383e-01},prob(percent)="35",prob+-sd="35+-2",height_mean=6.72679834e-01,height_median=4.12919525e-01,height_95%HPD={8.42278902e-03,2.09973831e+00},age_mean=1.91343095e+02,age_median=1.90720165e+02,age_95%HPD={1.83827537e+02,2.00437502e+02}]:4.900968e+00[&length_mean=3.64122433e-02,length_median=1.84036500e-02,length_95%HPD={1.52738600e-06,1.26550600e-01},effectivebrlenTK02Brlens_mean=0.036410,effectivebrlenTK02Brlens_median=0.018397,effectivebrlenTK02Brlens_95%HPD={0.000002,0.126544},rateTK02Brlens_mean=0.999975,rateTK02Brlens_median=1.000001,rateTK02Brlens_95%HPD={0.998396,1.001574}],17[&prob=1.00000000e+00,prob_stddev=0.00000000e+00,prob_range={1.00000000e+00,1.00000000e+00},prob(percent)="100",prob+-sd="100+-0",height_mean=6.84888929e-01,height_median=4.20001757e-01,height_95%HPD={1.43201718e-02,2.15939759e+00},age_mean=1.93121082e+02,age_median=1.93729153e+02,age_95%HPD={1.83918538e+02,2.01299949e+02}]:1.891980e+00[&length_mean=2.30980424e-02,length_median=9.35871600e-03,length_95%HPD={0.00000000e+00,8.95173700e-02},effectivebrlenTK02Brlens_mean=0.023097,effectivebrlenTK02Brlens_median=0.009359,effectivebrlenTK02Brlens_95%HPD={0.000000,0.089536},rateTK02Brlens_mean=0.999980,rateTK02Brlens_median=1.000003,rateTK02Brlens_95%HPD={0.998369,1.001553}])[&prob=1.89995778e-01,prob_stddev=1.59016925e-02,prob_range={1.78751583e-01,2.01239972e-01},prob(percent)="19",prob+-sd="19+-2",height_mean=7.03108835e-01,height_median=4.23905675e-01,height_95%HPD={9.86456281e-03,2.23486432e+00},age_mean=1.95926073e+02,age_median=1.95621133e+02,age_95%HPD={1.86741078e+02,2.05405335e+02}]:4.734901e+00[&length_mean=3.04211550e-02,length_median=1.42063800e-02,length_95%HPD={2.70506300e-06,1.11426100e-01},effectivebrlenTK02Brlens_mean=0.030419,effectivebrlenTK02Brlens_median=0.014205,effectivebrlenTK02Brlens_95%HPD={0.000003,0.111343},rateTK02Brlens_mean=0.999973,rateTK02Brlens_median=1.000007,rateTK02Brlens_95%HPD={0.998197,1.001378}],9[&prob=1.00000000e+00,prob_stddev=0.00000000e+00,prob_range={1.00000000e+00,1.00000000e+00},prob(percent)="100",prob+-sd="100+-0",height_mean=6.98156506e-01,height_median=4.28605106e-01,height_95%HPD={1.52536949e-02,2.20396196e+00},age_mean=1.96830682e+02,age_median=1.97066280e+02,age_95%HPD={1.92016349e+02,2.01397314e+02}]:3.289754e+00[&length_mean=2.16596063e-02,length_median=9.10482900e-03,length_95%HPD={0.00000000e+00,8.20422400e-02},effectivebrlenTK02Brlens_mean=0.021659,effectivebrlenTK02Brlens_median=0.009102,effectivebrlenTK02Brlens_95%HPD={0.000000,0.082040},rateTK02Brlens_mean=0.999980,rateTK02Brlens_median=1.000003,rateTK02Brlens_95%HPD={0.998476,1.001573}])[&prob=8.20315104e-02,prob_stddev=3.75543923e-03,prob_range={7.93760139e-02,8.46870070e-02},prob(percent)="8",prob+-sd="8+-0",height_mean=7.22530824e-01,height_median=4.34904020e-01,height_95%HPD={1.71783331e-02,2.26090532e+00},age_mean=2.00597691e+02,age_median=2.00356034e+02,age_95%HPD={1.93202576e+02,2.08117218e+02}]:5.304355e+00[&length_mean=2.24093771e-02,length_median=9.85186700e-03,length_95%HPD={1.27765900e-06,8.25509400e-02},effectivebrlenTK02Brlens_mean=0.022408,effectivebrlenTK02Brlens_median=0.009852,effectivebrlenTK02Brlens_95%HPD={0.000001,0.082543},rateTK02Brlens_mean=0.999969,rateTK02Brlens_median=1.000000,rateTK02Brlens_95%HPD={0.998415,1.001421}],(15[&prob=1.00000000e+00,prob_stddev=0.00000000e+00,prob_range={1.00000000e+00,1.00000000e+00},prob(percent)="100",prob+-sd="100+-0",height_mean=7.10509353e-01,height_median=4.35652455e-01,height_95%HPD={1.44327896e-02,2.24016442e+00},age_mean=2.00309733e+02,age_median=2.00314637e+02,age_95%HPD={1.99401732e+02,2.01299650e+02}]:2.100560e+00[&length_mean=1.83315628e-02,length_median=7.49169100e-03,length_95%HPD={0.00000000e+00,6.99480000e-02},effectivebrlenTK02Brlens_mean=0.018331,effectivebrlenTK02Brlens_median=0.007492,effectivebrlenTK02Brlens_95%HPD={0.000000,0.069940},rateTK02Brlens_mean=0.999984,rateTK02Brlens_median=1.000007,rateTK02Brlens_95%HPD={0.998414,1.001440}],16[&prob=1.00000000e+00,prob_stddev=0.00000000e+00,prob_range={1.00000000e+00,1.00000000e+00},prob(percent)="100",prob+-sd="100+-0",height_mean=7.10505302e-01,height_median=4.35528339e-01,height_95%HPD={1.40148515e-02,2.24065352e+00},age_mean=2.00307642e+02,age_median=2.00311994e+02,age_95%HPD={1.99402624e+02,2.01299467e+02}]:2.103203e+00[&length_mean=1.82230177e-02,length_median=7.46332700e-03,length_95%HPD={0.00000000e+00,7.01324900e-02},effectivebrlenTK02Brlens_mean=0.018223,effectivebrlenTK02Brlens_median=0.007462,effectivebrlenTK02Brlens_95%HPD={0.000000,0.070101},rateTK02Brlens_mean=0.999982,rateTK02Brlens_median=1.000006,rateTK02Brlens_95%HPD={0.998413,1.001432}])[&prob=1.16697407e-01,prob_stddev=4.35253835e-03,prob_range={1.13619697e-01,1.19775116e-01},prob(percent)="12",prob+-sd="12+-0",height_mean=7.29295938e-01,height_median=4.41513036e-01,height_95%HPD={1.40527785e-02,2.27680287e+00},age_mean=2.03198022e+02,age_median=2.02415197e+02,age_95%HPD={1.99728787e+02,2.08617383e+02}]:3.245191e+00[&length_mean=1.79662890e-02,length_median=7.14743200e-03,length_95%HPD={1.09450100e-07,7.00259000e-02},effectivebrlenTK02Brlens_mean=0.017964,effectivebrlenTK02Brlens_median=0.007145,effectivebrlenTK02Brlens_95%HPD={0.000000,0.070029},rateTK02Brlens_mean=0.999980,rateTK02Brlens_median=1.000013,rateTK02Brlens_95%HPD={0.998478,1.001423}])[&prob=2.08217595e-02,prob_stddev=1.38275587e-03,prob_range={1.98440035e-02,2.17995156e-02},prob(percent)="2",prob+-sd="2+-0",height_mean=7.25422437e-01,height_median=4.41989705e-01,height_95%HPD={2.32604602e-02,2.29043438e+00},age_mean=2.06256324e+02,age_median=2.05660388e+02,age_95%HPD={2.00641539e+02,2.13031703e+02}]:3.943910e+00[&length_mean=1.62648953e-02,length_median=6.65750400e-03,length_95%HPD={6.00941100e-06,6.17854600e-02},effectivebrlenTK02Brlens_mean=0.016264,effectivebrlenTK02Brlens_median=0.006659,effectivebrlenTK02Brlens_95%HPD={0.000006,0.061764},rateTK02Brlens_mean=0.999967,rateTK02Brlens_median=1.000006,rateTK02Brlens_95%HPD={0.998656,1.001310}],(10[&prob=1.00000000e+00,prob_stddev=0.00000000e+00,prob_range={1.00000000e+00,1.00000000e+00},prob(percent)="100",prob+-sd="100+-0",height_mean=7.26083355e-01,height_median=4.45268107e-01,height_95%HPD={1.38097889e-02,2.28935086e+00},age_mean=2.04709643e+02,age_median=2.04620683e+02,age_95%HPD={2.01300121e+02,2.08067344e+02}]:2.676313e+00[&length_mean=1.56838849e-02,length_median=5.79716500e-03,length_95%HPD={0.00000000e+00,6.15893100e-02},effectivebrlenTK02Brlens_mean=0.015683,effectivebrlenTK02Brlens_median=0.005797,effectivebrlenTK02Brlens_95%HPD={0.000000,0.061594},rateTK02Brlens_mean=0.999984,rateTK02Brlens_median=1.000006,rateTK02Brlens_95%HPD={0.998518,1.001437}],12[&prob=1.00000000e+00,prob_stddev=0.00000000e+00,prob_range={1.00000000e+00,1.00000000e+00},prob(percent)="100",prob+-sd="100+-0",height_mean=7.10268989e-01,height_median=4.35427537e-01,height_95%HPD={1.40730159e-02,2.23957883e+00},age_mean=2.00259628e+02,age_median=2.00451110e+02,age_95%HPD={1.92466922e+02,2.08493478e+02}]:6.845887e+00[&length_mean=1.87246577e-02,length_median=7.40190500e-03,length_95%HPD={0.00000000e+00,7.26403500e-02},effectivebrlenTK02Brlens_mean=0.018724,effectivebrlenTK02Brlens_median=0.007402,effectivebrlenTK02Brlens_95%HPD={0.000000,0.072724},rateTK02Brlens_mean=0.999983,rateTK02Brlens_median=1.000004,rateTK02Brlens_95%HPD={0.998435,1.001463}])[&prob=5.08544255e-02,prob_stddev=7.07091068e-04,prob_range={5.03544366e-02,5.13544143e-02},prob(percent)="5",prob+-sd="5+-0",height_mean=7.38139783e-01,height_median=4.58166985e-01,height_95%HPD={1.82390224e-02,2.32757702e+00},age_mean=2.07516255e+02,age_median=2.07296996e+02,age_95%HPD={2.01772794e+02,2.13758427e+02}]:2.307302e+00[&length_mean=1.68305407e-02,length_median=6.46987300e-03,length_95%HPD={1.80584200e-06,6.40114100e-02},effectivebrlenTK02Brlens_mean=0.016830,effectivebrlenTK02Brlens_median=0.006469,effectivebrlenTK02Brlens_95%HPD={0.000002,0.064007},rateTK02Brlens_mean=0.999971,rateTK02Brlens_median=1.000000,rateTK02Brlens_95%HPD={0.998470,1.001356}])[&prob=1.78329370e-02,prob_stddev=1.80701051e-03,prob_range={1.65551877e-02,1.91106864e-02},prob(percent)="2",prob+-sd="2+-0",height_mean=7.35388321e-01,height_median=4.45017582e-01,height_95%HPD={1.09048619e-02,2.33397220e+00},age_mean=2.10346947e+02,age_median=2.09604299e+02,age_95%HPD={2.03289119e+02,2.18562042e+02}]:4.079673e+00[&length_mean=1.66515971e-02,length_median=7.06217200e-03,length_95%HPD={2.58373500e-06,6.41428800e-02},effectivebrlenTK02Brlens_mean=0.016651,effectivebrlenTK02Brlens_median=0.007065,effectivebrlenTK02Brlens_95%HPD={0.000003,0.064075},rateTK02Brlens_mean=0.999982,rateTK02Brlens_median=1.000000,rateTK02Brlens_95%HPD={0.998732,1.001366}],(11[&prob=1.00000000e+00,prob_stddev=0.00000000e+00,prob_range={1.00000000e+00,1.00000000e+00},prob(percent)="100",prob+-sd="100+-0",height_mean=7.26096087e-01,height_median=4.45218977e-01,height_95%HPD={1.37544053e-02,2.29166397e+00},age_mean=2.04705741e+02,age_median=2.04609761e+02,age_95%HPD={2.01302282e+02,2.08067309e+02}]:3.246037e+00[&length_mean=1.57223581e-02,length_median=5.80349400e-03,length_95%HPD={0.00000000e+00,6.11383800e-02},effectivebrlenTK02Brlens_mean=0.015722,effectivebrlenTK02Brlens_median=0.005803,effectivebrlenTK02Brlens_95%HPD={0.000000,0.061154},rateTK02Brlens_mean=0.999981,rateTK02Brlens_median=1.000003,rateTK02Brlens_95%HPD={0.998506,1.001414}],13[&prob=1.00000000e+00,prob_stddev=0.00000000e+00,prob_range={1.00000000e+00,1.00000000e+00},prob(percent)="100",prob+-sd="100+-0",height_mean=7.26133708e-01,height_median=4.45326526e-01,height_95%HPD={1.32953194e-02,2.28949898e+00},age_mean=2.04704287e+02,age_median=2.04605462e+02,age_95%HPD={2.01301464e+02,2.08072261e+02}]:3.250336e+00[&length_mean=1.57081207e-02,length_median=5.85924000e-03,length_95%HPD={0.00000000e+00,6.14213200e-02},effectivebrlenTK02Brlens_mean=0.015708,effectivebrlenTK02Brlens_median=0.005859,effectivebrlenTK02Brlens_95%HPD={0.000000,0.061382},rateTK02Brlens_mean=0.999985,rateTK02Brlens_median=1.000009,rateTK02Brlens_95%HPD={0.998543,1.001448}])[&prob=7.67538499e-02,prob_stddev=1.97985499e-03,prob_range={7.53538810e-02,7.81538188e-02},prob(percent)="8",prob+-sd="8+-0",height_mean=7.45793587e-01,height_median=4.49093810e-01,height_95%HPD={1.22792322e-02,2.35296453e+00},age_mean=2.08167329e+02,age_median=2.07855798e+02,age_95%HPD={2.02296691e+02,2.14406127e+02}]:5.828173e+00[&length_mean=1.75125622e-02,length_median=6.47134500e-03,length_95%HPD={2.90080700e-07,6.88702300e-02},effectivebrlenTK02Brlens_mean=0.017513,effectivebrlenTK02Brlens_median=0.006472,effectivebrlenTK02Brlens_95%HPD={0.000000,0.068879},rateTK02Brlens_mean=0.999989,rateTK02Brlens_median=1.000000,rateTK02Brlens_95%HPD={0.998592,1.001461}])[&prob=1.11375303e-01,prob_stddev=7.88799369e-03,prob_range={1.05797649e-01,1.16952957e-01},prob(percent)="11",prob+-sd="11+-1",height_mean=7.77280148e-01,height_median=4.67463673e-01,height_95%HPD={1.55895104e-02,2.51207065e+00},age_mean=2.14378464e+02,age_median=2.13683971e+02,age_95%HPD={2.06648884e+02,2.23834849e+02}]:3.589084e+00[&length_mean=2.45187107e-02,length_median=1.04596600e-02,length_95%HPD={5.07456300e-08,9.30845500e-02},effectivebrlenTK02Brlens_mean=0.024518,effectivebrlenTK02Brlens_median=0.010460,effectivebrlenTK02Brlens_95%HPD={0.000000,0.093024},rateTK02Brlens_mean=0.999978,rateTK02Brlens_median=1.000003,rateTK02Brlens_95%HPD={0.998722,1.001228}],14[&prob=1.00000000e+00,prob_stddev=0.00000000e+00,prob_range={1.00000000e+00,1.00000000e+00},prob(percent)="100",prob+-sd="100+-0",height_mean=7.41178222e-01,height_median=4.54000930e-01,height_95%HPD={1.37909980e-02,2.33416357e+00},age_mean=2.08909426e+02,age_median=2.08035881e+02,age_95%HPD={2.01300070e+02,2.18404727e+02}]:9.237174e+00[&length_mean=1.55616532e-02,length_median=5.67625900e-03,length_95%HPD={0.00000000e+00,6.19461500e-02},effectivebrlenTK02Brlens_mean=0.015561,effectivebrlenTK02Brlens_median=0.005676,effectivebrlenTK02Brlens_95%HPD={0.000000,0.061961},rateTK02Brlens_mean=0.999985,rateTK02Brlens_median=1.000002,rateTK02Brlens_95%HPD={0.998568,1.001363}])[&prob=3.31637075e-01,prob_stddev=1.32618858e-02,prob_range={3.22259505e-01,3.41014644e-01},prob(percent)="33",prob+-sd="33+-1",height_mean=7.88215203e-01,height_median=4.75174029e-01,height_95%HPD={1.82945424e-02,2.51613165e+00},age_mean=2.17910849e+02,age_median=2.17273055e+02,age_95%HPD={2.08315849e+02,2.28464014e+02}]:8.283261e+00[&length_mean=3.33087511e-02,length_median=1.49806500e-02,length_95%HPD={1.82299400e-07,1.23617400e-01},effectivebrlenTK02Brlens_mean=0.033307,effectivebrlenTK02Brlens_median=0.014982,effectivebrlenTK02Brlens_95%HPD={0.000000,0.123638},rateTK02Brlens_mean=0.999982,rateTK02Brlens_median=1.000001,rateTK02Brlens_95%HPD={0.998808,1.001185}],32[&prob=1.00000000e+00,prob_stddev=0.00000000e+00,prob_range={1.00000000e+00,1.00000000e+00},prob(percent)="100",prob+-sd="100+-0",height_mean=7.67204071e-01,height_median=4.70269955e-01,height_95%HPD={1.49258772e-02,2.42342120e+00},age_mean=2.16258818e+02,age_median=2.15481518e+02,age_95%HPD={2.08500065e+02,2.25630258e+02}]:1.007480e+01[&length_mean=1.69056798e-02,length_median=5.84711200e-03,length_95%HPD={0.00000000e+00,6.70782000e-02},effectivebrlenTK02Brlens_mean=0.016905,effectivebrlenTK02Brlens_median=0.005849,effectivebrlenTK02Brlens_95%HPD={0.000000,0.067094},rateTK02Brlens_mean=0.999987,rateTK02Brlens_median=1.000003,rateTK02Brlens_95%HPD={0.998681,1.001203}])[&prob=9.40579098e-01,prob_stddev=9.80499614e-03,prob_range={9.33645919e-01,9.47512278e-01},prob(percent)="94",prob+-sd="94+-1",height_mean=8.03347015e-01,height_median=4.91490902e-01,height_95%HPD={1.66581391e-02,2.53973271e+00},age_mean=2.26373711e+02,age_median=2.25556316e+02,age_95%HPD={2.13096451e+02,2.41740226e+02}]:2.063483e+01[&length_mean=7.84368420e-02,length_median=4.48090200e-02,length_95%HPD={2.79116100e-06,2.58412400e-01},effectivebrlenTK02Brlens_mean=0.078436,effectivebrlenTK02Brlens_median=0.044812,effectivebrlenTK02Brlens_95%HPD={0.000003,0.258422},rateTK02Brlens_mean=0.999992,rateTK02Brlens_median=1.000002,rateTK02Brlens_95%HPD={0.999227,1.000772}])[&prob=5.78320482e-01,prob_stddev=1.29790494e-02,prob_range={5.69142908e-01,5.87498056e-01},prob(percent)="58",prob+-sd="58+-1",height_mean=8.80258694e-01,height_median=5.36154639e-01,height_95%HPD={1.17871764e-02,2.78856459e+00},age_mean=2.46688785e+02,age_median=2.46191142e+02,age_95%HPD={2.43556675e+02,2.51068522e+02}]:3.922900e+00[&length_mean=1.59588458e-02,length_median=8.00000400e-03,length_95%HPD={6.03255800e-07,5.72766800e-02},effectivebrlenTK02Brlens_mean=0.015959,effectivebrlenTK02Brlens_median=0.007999,effectivebrlenTK02Brlens_95%HPD={0.000001,0.057260},rateTK02Brlens_mean=0.999998,rateTK02Brlens_median=1.000000,rateTK02Brlens_95%HPD={0.999485,1.000500}])[&prob=4.38612475e-01,prob_stddev=6.41095902e-03,prob_range={4.34079243e-01,4.43145708e-01},prob(percent)="44",prob+-sd="44+-1",height_mean=8.90505816e-01,height_median=5.46720677e-01,height_95%HPD={1.73546271e-02,2.81774423e+00},age_mean=2.50680228e+02,age_median=2.50114042e+02,age_95%HPD={2.47605399e+02,2.55300123e+02}]:2.881187e+00[&length_mean=1.10701388e-02,length_median=4.77739500e-03,length_95%HPD={2.76957100e-07,4.18228400e-02},effectivebrlenTK02Brlens_mean=0.011070,effectivebrlenTK02Brlens_median=0.004778,effectivebrlenTK02Brlens_95%HPD={0.000000,0.041829},rateTK02Brlens_mean=0.999998,rateTK02Brlens_median=0.999999,rateTK02Brlens_95%HPD={0.999606,1.000380}])[&prob=1.00000000e+00,prob_stddev=0.00000000e+00,prob_range={1.00000000e+00,1.00000000e+00},prob(percent)="100",prob+-sd="100+-0",height_mean=8.99842081e-01,height_median=5.51744234e-01,height_95%HPD={1.98503339e-02,2.84346446e+00},age_mean=2.53679063e+02,age_median=2.52995229e+02,age_95%HPD={2.48487397e+02,2.60379565e+02}]:2.718258e+00[&length_mean=1.04430730e-02,length_median=4.07894700e-03,length_95%HPD={3.29838400e-08,4.01251400e-02},effectivebrlenTK02Brlens_mean=0.010443,effectivebrlenTK02Brlens_median=0.004079,effectivebrlenTK02Brlens_95%HPD={0.000000,0.040126},rateTK02Brlens_mean=1.000000,rateTK02Brlens_median=1.000000,rateTK02Brlens_95%HPD={0.999834,1.000179}])[&prob=1.00000000e+00,prob_stddev=0.00000000e+00,prob_range={1.00000000e+00,1.00000000e+00},prob(percent)="100",prob+-sd="100+-0",height_mean=9.10285154e-01,height_median=5.58303791e-01,height_95%HPD={1.81712276e-02,2.87044290e+00},age_mean=2.56649602e+02,age_median=2.55713487e+02,age_95%HPD={2.49632375e+02,2.65993485e+02}][&length_mean=0.00000000e+00,length_median=0.00000000e+00,length_95%HPD={0.00000000e+00,0.00000000e+00},effectivebrlenTK02Brlens_mean=1.000000,effectivebrlenTK02Brlens_median=1.000000,effectivebrlenTK02Brlens_95%HPD={1.000000,1.000000},rateTK02Brlens_mean=1.000000,rateTK02Brlens_median=1.000000,rateTK02Brlens_95%HPD={1.000000,1.000000}];
end;
