# Supplementary material for: Sphenodontian phylogeny and the impact of model choice in Bayesian morphological clock estimates of divergence times and evolutionary rates
Source: BMC Biol. 2020 Dec 7;18:191. doi: 10.1186/s12915-020-00901-5 (PMC7720557; doi:10.1186/s12915-020-00901-5)
Supplement: Supplementary file 6 — Additional file 6. Input files including the dataset and all necessary coding (see Mr. Bayes blocks) to reproduce the analyses. [file 12915_2020_901_MOESM6_ESM.zip › InputFiles&OutputTrees/BayesCalibrated/Diversity(NoSA)/BayesCal_TK02_ln_p1_60G_DvNoSA_SFBD(s)2_2l/PRIOR/stdout.txt]

CIPRES_THREADSPP=1
CIPRES_NP=8
paramfile=paramfile.txt
CIPRES_THREADSPP=1
CIPRES_NP=8
paramfile=paramfile.txt
CIPRES_THREADSPP=1
CIPRES_NP=8
paramfile=paramfile.txt
CIPRES_THREADSPP=1
CIPRES_NP=8
paramfile=paramfile.txt
CIPRES_THREADSPP=1
CIPRES_NP=8
paramfile=paramfile.txt
CIPRES_THREADSPP=1
CIPRES_NP=8
paramfile=paramfile.txt
CIPRES_THREADSPP=1
CIPRES_NP=8
paramfile=paramfile.txt
CIPRES_THREADSPP=1
CIPRES_NP=8
paramfile=paramfile.txt
running: /projects/ps-ngbt/opt/comet/mrbayes.centos7/3.2.7a.openmpi/mb < paramfile.txt
running: /projects/ps-ngbt/opt/comet/mrbayes.centos7/3.2.7a.openmpi/mb < paramfile.txt
running: /projects/ps-ngbt/opt/comet/mrbayes.centos7/3.2.7a.openmpi/mb < paramfile.txt
running: /projects/ps-ngbt/opt/comet/mrbayes.centos7/3.2.7a.openmpi/mb < paramfile.txt
running: /projects/ps-ngbt/opt/comet/mrbayes.centos7/3.2.7a.openmpi/mb < paramfile.txt
running: /projects/ps-ngbt/opt/comet/mrbayes.centos7/3.2.7a.openmpi/mb < paramfile.txt
running: /projects/ps-ngbt/opt/comet/mrbayes.centos7/3.2.7a.openmpi/mb < paramfile.txt
running: /projects/ps-ngbt/opt/comet/mrbayes.centos7/3.2.7a.openmpi/mb < paramfile.txt


                            MrBayes 3.2.7a x86_64

                      (Bayesian Analysis of Phylogeny)

                             (Parallel version)
                         (8 processors available)

              Distributed under the GNU General Public License


               Type "help" or "help <command>" for information
                     on the commands that are available.

                   Type "about" for authorship and general
                       information about the program.


MrBayes > 
   Setting autoclose to yes

MrBayes > 
   Setting nowarnings to yes

MrBayes > 
   Executing file "infile.nex"
   UNIX line termination
   Longest line length = 207
   Parsing file
   Expecting NEXUS formatted file
   Reading data block
      Allocated taxon set
      Allocated matrix
      Defining new matrix with 35 taxa and 131 characters
      Data is Standard
      Gaps coded as -
      Missing data coded as ?
      WARNING: MrBayes does not support 'symbols' specification; default symbols assumed
      Taxon  1 -> Prolacerta_broomi
      Taxon  2 -> Palaeagama_vielhaueri
      Taxon  3 -> Sophineta_cracoviensis
      Taxon  4 -> Megachirella_wachtleri
      Taxon  5 -> Marmoretta_oxoniensis
      Taxon  6 -> Huehuecuetzpalli_mixtecus
      Taxon  7 -> Eichstaettisaurus_schroederi
      Taxon  8 -> Ardeosaurus_brevipes
      Taxon  9 -> Gephyrosaurus_bridensis
      Taxon 10 -> Diphydontosaurus_avonis
      Taxon 11 -> Planocephalosaurus_robinsonae
      Taxon 12 -> Clevosaurus_hudsoni
      Taxon 13 -> Clevosaurus_cambrica
      Taxon 14 -> Clevosaurus_brasiliensis
      Taxon 15 -> Clevosaurus_bairdi
      Taxon 16 -> Clevosaurus_petilus
      Taxon 17 -> Clevosaurus_sp_SAM
      Taxon 18 -> Homeosaurus_maximiliani
      Taxon 19 -> Homeosaurus_parvipes
      Taxon 20 -> Sapheosaurus_thiollerei
      Taxon 21 -> Oenosaurus_muehlheimensis
      Taxon 22 -> Piocormus_laticeps
      Taxon 23 -> Derasmosaurus_pietraroiae
      Taxon 24 -> Palaeopleurosaurus_posidoniae
      Taxon 25 -> Pleurosaurus_ginsburgi
      Taxon 26 -> Pleurosaurus_goldfussi
      Taxon 27 -> Kallimodon_pulchellus
      Taxon 28 -> Leptosaurus_neptunius
      Taxon 29 -> Sphenodon_punctatus
      Taxon 30 -> Kawasphenodon
      Taxon 31 -> Cynosphenodon_huizachalensis
      Taxon 32 -> Sphenotitan_leyesi
      Taxon 33 -> Priosphenodon_avelasi
      Taxon 34 -> Eilenodon_robustus
      Taxon 35 -> Toxolophosaurus_cloudi
      Successfully read matrix
      Matrix contains polymorphisms, interpreted as ambiguity
      Setting default partition (does not divide up characters)
      Setting model defaults
      Seed (for generating default start values) = 1586179001
      WARNING: There is one character incompatible with the specified
               coding bias. This character will be excluded.
      Setting output file names to "infile.nex.run<i>.<p|t>"
   Exiting data block
   Reading mrbayes block
      Setting autoclose to yes
      Setting nowarnings to yes
      Setting outgroup to taxon "Prolacerta_broomi"
      Enabling Coding Variable
      Setting Rates to Gamma
      Successfully set likelihood model parameters
      WARNING: There is one character incompatible with the specified
               coding bias. This character will be excluded.
      Defining constraint called 'ingroup'
      Setting age of taxon 'Prolacerta_broomi' to Uniform(247.20,251.90)
      Setting age of taxon 'Palaeagama_vielhaueri' to Uniform(247.50,258.00)
      Setting age of taxon 'Sophineta_cracoviensis' to Uniform(247.50,248.50)
      Setting age of taxon 'Megachirella_wachtleri' to Uniform(243.50,244.50)
      Setting age of taxon 'Marmoretta_oxoniensis' to Uniform(152.10,167.00)
      Setting age of taxon 'Eichstaettisaurus_schroederi' to Uniform(150.00,155.00)
      Setting age of taxon 'Ardeosaurus_brevipes' to Uniform(150.00,155.00)
      Setting age of taxon 'Huehuecuetzpalli_mixtecus' to Uniform(100.00,105.00)
      Setting age of taxon 'Gephyrosaurus_bridensis' to Uniform(191.40,201.40)
      Setting age of taxon 'Diphydontosaurus_avonis' to Uniform(201.30,208.50)
      Setting age of taxon 'Planocephalosaurus_robinsonae' to Uniform(201.30,208.50)
      Setting age of taxon 'Clevosaurus_hudsoni' to Uniform(191.40,208.50)
      Setting age of taxon 'Clevosaurus_cambrica' to Uniform(201.30,208.50)
      Setting age of taxon 'Clevosaurus_brasiliensis' to Uniform(201.30,220.00)
      Setting age of taxon 'Clevosaurus_bairdi' to Uniform(199.30,201.30)
      Setting age of taxon 'Clevosaurus_petilus' to Uniform(199.30,201.30)
      Setting age of taxon 'Clevosaurus_sp_SAM' to Uniform(182.70,201.30)
      Setting age of taxon 'Homeosaurus_maximiliani' to Uniform(150.00,155.00)
      Setting age of taxon 'Homeosaurus_parvipes' to Uniform(150.00,155.00)
      Setting age of taxon 'Sapheosaurus_thiollerei' to Uniform(152.10,155.00)
      Setting age of taxon 'Oenosaurus_muehlheimensis' to Uniform(150.00,152.10)
      Setting age of taxon 'Piocormus_laticeps' to Uniform(150.00,155.00)
      Setting age of taxon 'Derasmosaurus_pietraroiae' to Uniform(100.50,113.00)
      Setting age of taxon 'Palaeopleurosaurus_posidoniae' to Uniform(174.20,183.70)
      Setting age of taxon 'Pleurosaurus_goldfussi' to Uniform(150.00,155.00)
      Setting age of taxon 'Pleurosaurus_ginsburgi' to Uniform(150.00,152.10)
      Setting age of taxon 'Kallimodon_pulchellus' to Uniform(150.00,155.00)
      Setting age of taxon 'Leptosaurus_neptunius' to Uniform(150.00,152.10)
      Setting age of taxon 'Kawasphenodon' to Uniform(70.00,83.60)
      Setting age of taxon 'Cynosphenodon_huizachalensis' to Uniform(182.70,190.80)
      Setting age of taxon 'Sphenotitan_leyesi' to Uniform(208.50,227.00)
      Setting age of taxon 'Priosphenodon_avelasi' to Uniform(89.80,100.50)
      Setting age of taxon 'Eilenodon_robustus' to Uniform(153.00,156.80)
      Setting age of taxon 'Toxolophosaurus_cloudi' to Uniform(110.00,125.00)
      Setting Brlenspr to Clock:Fossilization
      Successfully set prior model parameters
      WARNING: There is one character incompatible with the specified
               coding bias. This character will be excluded.
      Setting Speciationpr to Exponential(10.00)
      Successfully set prior model parameters
      WARNING: There is one character incompatible with the specified
               coding bias. This character will be excluded.
      Setting Extinctionpr to Beta(1.00,1.00)
      Successfully set prior model parameters
      WARNING: There is one character incompatible with the specified
               coding bias. This character will be excluded.
      Setting Fossilizationpr to Beta(1.00,1.00)
      Successfully set prior model parameters
      WARNING: There is one character incompatible with the specified
               coding bias. This character will be excluded.
      Setting Sampleprob to 1.00000000
      Successfully set prior model parameters
      WARNING: There is one character incompatible with the specified
               coding bias. This character will be excluded.
      Setting SampleStrat to Diversity
      Setting 1 fossil sampling rate shift time to 145.00
      Successfully set prior model parameters
      WARNING: There is one character incompatible with the specified
               coding bias. This character will be excluded.
      Setting Treeagepr to Offsetexponential(247.20,287.00)
      Successfully set prior model parameters
      WARNING: There is one character incompatible with the specified
               coding bias. This character will be excluded.
      Setting Clockvarpr to TK02
      Successfully set prior model parameters
      WARNING: There is one character incompatible with the specified
               coding bias. This character will be excluded.
      Setting TK02varpr to Exponential(10.00)
      Successfully set prior model parameters
      WARNING: There is one character incompatible with the specified
               coding bias. This character will be excluded.
      Setting Clockratepr to Lognormal(-3.91,1.02)
      Successfully set prior model parameters
      WARNING: There is one character incompatible with the specified
               coding bias. This character will be excluded.
      Setting Topologypr to Constraints
      Successfully set prior model parameters
      WARNING: There is one character incompatible with the specified
               coding bias. This character will be excluded.
      Setting Nodeagepr to Calibrated
      Successfully set prior model parameters
      WARNING: There is one character incompatible with the specified
               coding bias. This character will be excluded.
      Setting number of generations to 600000000
      Using relative burnin (a fraction of samples discarded).
      Setting burnin fraction to 0.25
      Setting print frequency to 10000
      Setting sample frequency to 10000
      Setting heating parameter to 0.020000
      Setting number of runs to 2
      Setting number of chains to 4
      Setting number of swaps per swapping cycle to 2
      Running without data (WARNING: use this only for checking priors!)
      Setting chain output file names to "infile.nex.run<i>.<p/t>"
      Successfully set chain parameters
      Moves that will be used by MCMC sampler (rel. proposal prob. > 0.0):

         1 -- Move        = Multiplier(Alpha)
              Type        = Multiplier
              Parameter   = Alpha [param. 2] (Shape of scaled gamma distribution of site rates)
              Tuningparam = lambda (Multiplier tuning parameter)
                   lambda = 0.811
              Targetrate  = 0.250
              Rel. prob.  = 1.0

         2 -- Move        = ExtSprClock(Tau,V)
              Type        = Extending SPR for clock trees
              Parameters  = Tau [param. 4] (Topology)
                            V [param. 5] (Branch lengths)
              Tuningparam = p_ext (Extension probability)
                    p_ext = 0.500
              Rel. prob.  = 10.0

         3 -- Move        = NNIClock(Tau,V)
              Type        = NNI move for clock trees
              Parameters  = Tau [param. 4] (Topology)
                            V [param. 5] (Branch lengths)
              Rel. prob.  = 12.0

         4 -- Move        = ParsSPRClock(Tau,V)
              Type        = Parsimony-biased SPR for clock trees
              Parameters  = Tau [param. 4] (Topology)
                            V [param. 5] (Branch lengths)
              Tuningparam = warp (parsimony warp factor)
                     warp = 0.100
              Rel. prob.  = 8.0

         5 -- Move        = AddBranch(V)
              Type        = Add branch for FossilizedBD
              Parameters  = V [param. 5] (Branch lengths)
                            TK02Brlens [param. 10] (Branch rates of TK02 relaxed clock)
              Rel. prob.  = 15.0

         6 -- Move        = DelBranch(V)
              Type        = Delete branch for FossilizedBD
              Parameters  = V [param. 5] (Branch lengths)
                            TK02Brlens [param. 10] (Branch rates of TK02 relaxed clock)
              Rel. prob.  = 15.0

         7 -- Move        = NodesliderClock(V)
              Type        = Node depth window slider (clock-constrained)
              Parameters  = V [param. 5] (Branch lengths)
                            TK02Brlens [param. 10] (Branch rates of TK02 relaxed clock)
              Tuningparam = delta (Window size)
                    delta = 0.050
              Targetrate  = 0.250
              Rel. prob.  = 20.0

         8 -- Move        = TreeStretch(V)
              Type        = Tree stretch
              Parameters  = V [param. 5] (Branch lengths)
                            TK02Brlens [param. 10] (Branch rates of TK02 relaxed clock)
              Tuningparam = lambda (Multiplier tuning parameter)
                   lambda = 0.020
              Targetrate  = 0.250
              Rel. prob.  = 3.0

         9 -- Move        = Multiplier(Net_speciation)
              Type        = Multiplier
              Parameter   = Net_speciation [param. 6] (Speciation rate)
              Tuningparam = lambda (Multiplier tuning parameter)
                   lambda = 0.191
              Targetrate  = 0.250
              Rel. prob.  = 3.0

        10 -- Move        = Slider(Relative_extinction)
              Type        = Sliding window
              Parameter   = Relative_extinction [param. 7] (Extinction rate)
              Tuningparam = delta (Sliding window size)
                    delta = 0.100
              Targetrate  = 0.250
              Rel. prob.  = 3.0

        11 -- Move        = Slider(Relative_fossilization)
              Type        = Sliding window
              Parameter   = Relative_fossilization [param. 8] (Fossilization rate)
              Tuningparam = delta (Sliding window size)
                    delta = 0.100
              Targetrate  = 0.250
              Rel. prob.  = 3.0

        12 -- Move        = Multiplier(TK02var)
              Type        = Multiplier
              Parameters  = TK02var [param. 9] (Variance of lognormal distribution of branch rates)
                            TK02Brlens [param. 10] (Branch rates of TK02 relaxed clock)
              Tuningparam = lambda (Multiplier tuning parameter)
                   lambda = 0.191
              Targetrate  = 0.250
              Rel. prob.  = 2.0

        13 -- Move        = Multiplier(TK02Brlens)
              Type        = Multiplier
              Parameter   = TK02Brlens [param. 10] (Branch rates of TK02 relaxed clock)
              Tuningparam = lambda (Multiplier tuning parameter)
                   lambda = 0.191
              Targetrate  = 0.250
              Rel. prob.  = 15.0

        14 -- Move        = Multiplier(Clockrate)
              Type        = Multiplier
              Parameter   = Clockrate [param. 11] (Base rate of clock)
              Tuningparam = lambda (Multiplier tuning parameter)
                   lambda = 0.811
              Targetrate  = 0.250
              Rel. prob.  = 3.0

      Use 'Showmoves allavailable=yes' to see a list of all available moves
      Active parameters: 

         Parameters
         ---------------------
         Statefreq           1
         Shape               2
         Ratemultiplier      3
         Topology            4
         Brlens              5
         Speciationrate      6
         Extinctionrate      7
         Fossilizationrate   8
         TK02var             9
         TK02branchrates    10
         Clockrate          11
         ---------------------

         1 --  Parameter  = Alpha_symdir
               Type       = Symmetric diricihlet/beta distribution alpha_i parameter
               Prior      = Symmetric dirichlet with all parameters equal to infinity

         2 --  Parameter  = Alpha
               Type       = Shape of scaled gamma distribution of site rates
               Prior      = Exponential(1.00)
               Moves      = Multiplier(Alpha) <prob 1.0>
               Startvals  = (1.000)

         3 --  Parameter  = Ratemultiplier
               Type       = Partition-specific rate multiplier
               Prior      = Fixed(1.0)

         4 --  Parameter  = Tau
               Type       = Topology
               Prior      = Prior on topology obeys the following constraints:
                            -- Hard constraint "ingroup"
               Subparam.  = V
               Moves      = ExtSprClock(Tau,V) <prob 10.0>, NNIClock(Tau,V) <prob 12.0>, 
                            ParsSPRClock(Tau,V) <prob 8.0>
               Not used   = ExtFossilSprClock, ExtSsClock, ParsFossilSPRClock
               Startvals  = tree 'mcmc.tree_1'  [run 1, chain 1]
                            tree 'mcmc.tree_2'  [run 1, chain 2]
                            tree 'mcmc.tree_3'  [run 1, chain 3]
                            tree 'mcmc.tree_4'  [run 1, chain 4]
                            tree 'mcmc.tree_5'  [run 2, chain 1]
                            tree 'mcmc.tree_6'  [run 2, chain 2]
                            tree 'mcmc.tree_7'  [run 2, chain 3]
                            tree 'mcmc.tree_8'  [run 2, chain 4]

         5 --  Parameter  = V
               Type       = Branch lengths
               Prior      = Clock:Fossilization
                            Node depths are constrained by the following age constraints:
                            -- The age of terminal "Prolacerta_broomi" is Uniform(247.20,251.90)
                            -- The age of terminal "Palaeagama_vielhaueri" is Uniform(247.50,258.00)
                            -- The age of terminal "Sophineta_cracoviensis" is Uniform(247.50,248.50)
                            -- The age of terminal "Megachirella_wachtleri" is Uniform(243.50,244.50)
                            -- The age of terminal "Marmoretta_oxoniensis" is Uniform(152.10,167.00)
                            -- The age of terminal "Huehuecuetzpalli_mixtecus" is Uniform(100.00,105.00)
                            -- The age of terminal "Eichstaettisaurus_schroederi" is Uniform(150.00,155.00)
                            -- The age of terminal "Ardeosaurus_brevipes" is Uniform(150.00,155.00)
                            -- The age of terminal "Gephyrosaurus_bridensis" is Uniform(191.40,201.40)
                            -- The age of terminal "Diphydontosaurus_avonis" is Uniform(201.30,208.50)
                            -- The age of terminal "Planocephalosaurus_robinsonae" is Uniform(201.30,208.50)
                            -- The age of terminal "Clevosaurus_hudsoni" is Uniform(191.40,208.50)
                            -- The age of terminal "Clevosaurus_cambrica" is Uniform(201.30,208.50)
                            -- The age of terminal "Clevosaurus_brasiliensis" is Uniform(201.30,220.00)
                            -- The age of terminal "Clevosaurus_bairdi" is Uniform(199.30,201.30)
                            -- The age of terminal "Clevosaurus_petilus" is Uniform(199.30,201.30)
                            -- The age of terminal "Clevosaurus_sp_SAM" is Uniform(182.70,201.30)
                            -- The age of terminal "Homeosaurus_maximiliani" is Uniform(150.00,155.00)
                            -- The age of terminal "Homeosaurus_parvipes" is Uniform(150.00,155.00)
                            -- The age of terminal "Sapheosaurus_thiollerei" is Uniform(152.10,155.00)
                            -- The age of terminal "Oenosaurus_muehlheimensis" is Uniform(150.00,152.10)
                            -- The age of terminal "Piocormus_laticeps" is Uniform(150.00,155.00)
                            -- The age of terminal "Derasmosaurus_pietraroiae" is Uniform(100.50,113.00)
                            -- The age of terminal "Palaeopleurosaurus_posidoniae" is Uniform(174.20,183.70)
                            -- The age of terminal "Pleurosaurus_ginsburgi" is Uniform(150.00,152.10)
                            -- The age of terminal "Pleurosaurus_goldfussi" is Uniform(150.00,155.00)
                            -- The age of terminal "Kallimodon_pulchellus" is Uniform(150.00,155.00)
                            -- The age of terminal "Leptosaurus_neptunius" is Uniform(150.00,152.10)
                            -- The age of terminal "Kawasphenodon" is Uniform(70.00,83.60)
                            -- The age of terminal "Cynosphenodon_huizachalensis" is Uniform(182.70,190.80)
                            -- The age of terminal "Sphenotitan_leyesi" is Uniform(208.50,227.00)
                            -- The age of terminal "Priosphenodon_avelasi" is Uniform(89.80,100.50)
                            -- The age of terminal "Eilenodon_robustus" is Uniform(153.00,156.80)
                            -- The age of terminal "Toxolophosaurus_cloudi" is Uniform(110.00,125.00)
                            -- Tree age has a Offsetexponential(247.20,287.00) distribution
               Subparam.  = TK02Brlens
               Moves      = AddBranch(V) <prob 15.0>, DelBranch(V) <prob 15.0>, 
                            NodesliderClock(V) <prob 20.0>, TreeStretch(V) <prob 3.0>
               Startvals  = tree 'mcmc.tree_1'  [run 1, chain 1]
                            tree 'mcmc.tree_2'  [run 1, chain 2]
                            tree 'mcmc.tree_3'  [run 1, chain 3]
                            tree 'mcmc.tree_4'  [run 1, chain 4]
                            tree 'mcmc.tree_5'  [run 2, chain 1]
                            tree 'mcmc.tree_6'  [run 2, chain 2]
                            tree 'mcmc.tree_7'  [run 2, chain 3]
                            tree 'mcmc.tree_8'  [run 2, chain 4]

         6 --  Parameter  = Net_speciation
               Type       = Speciation rate
               Prior      = Exponential(10.00)
               Moves      = Multiplier(Net_speciation) <prob 3.0>
               Not used   = Slider
               Startvals  = (0.100)

         7 --  Parameter  = Relative_extinction
               Type       = Extinction rate
               Prior      = Beta(1.00,1.00)
               Moves      = Slider(Relative_extinction) <prob 3.0>
               Startvals  = (0.900)

         8 --  Parameter  = Relative_fossilization
               Type       = Fossilization rate
               Prior      = Beta(1.00,1.00)
               Moves      = Slider(Relative_fossilization) <prob 3.0>
               Startvals  = (0.100,0.100)

         9 --  Parameter  = TK02var
               Type       = Variance of lognormal distribution of branch rates
               Prior      = Exponential(10.00)
               Subparam.  = TK02Brlens
               Moves      = Multiplier(TK02var) <prob 2.0>
               Startvals  = (0.200)

        10 --  Parameter  = TK02Brlens
               Type       = Branch rates of TK02 relaxed clock
               Prior      = LogNormal (expectation = r_0, variance = TK02var * v) 
                               [r_0 is beginning rate of branch, v is branch length]

        11 --  Parameter  = Clockrate
               Type       = Base rate of clock
               Prior      = Lognormal(-3.91,1.02)
                            The clock rate varies according to a Brownian motion model
               Moves      = Multiplier(Clockrate) <prob 3.0>
               Startvals  = (0.020)

      Running Markov chain
      MCMC stamp = 0310443439
      Seed = 1275472621
      Swapseed = 1586179001
      Model settings:

         Data not partitioned --
            Datatype  = Standard
            Coding    = Variable
            # States  = Variable, up to 10
                        State frequencies are fixed to be equal
            Rates     = Gamma
                        The distribution is approximated using 4 categories.
                        Shape parameter is exponentially
                        distributed with parameter (1.00).

      Active parameters: 

         Parameters
         ---------------------
         Statefreq           1
         Shape               2
         Ratemultiplier      3
         Topology            4
         Brlens              5
         Speciationrate      6
         Extinctionrate      7
         Fossilizationrate   8
         TK02var             9
         TK02branchrates    10
         Clockrate          11
         ---------------------

         1 --  Parameter  = Alpha_symdir
               Type       = Symmetric diricihlet/beta distribution alpha_i parameter
               Prior      = Symmetric dirichlet with all parameters equal to infinity

         2 --  Parameter  = Alpha
               Type       = Shape of scaled gamma distribution of site rates
               Prior      = Exponential(1.00)

         3 --  Parameter  = Ratemultiplier
               Type       = Partition-specific rate multiplier
               Prior      = Fixed(1.0)

         4 --  Parameter  = Tau
               Type       = Topology
               Prior      = Prior on topology obeys the following constraints:
                            -- Hard constraint "ingroup"
               Subparam.  = V

         5 --  Parameter  = V
               Type       = Branch lengths
               Prior      = Clock:Fossilization
                            Node depths are constrained by the following age constraints:
                            -- The age of terminal "Prolacerta_broomi" is Uniform(247.20,251.90)
                            -- The age of terminal "Palaeagama_vielhaueri" is Uniform(247.50,258.00)
                            -- The age of terminal "Sophineta_cracoviensis" is Uniform(247.50,248.50)
                            -- The age of terminal "Megachirella_wachtleri" is Uniform(243.50,244.50)
                            -- The age of terminal "Marmoretta_oxoniensis" is Uniform(152.10,167.00)
                            -- The age of terminal "Huehuecuetzpalli_mixtecus" is Uniform(100.00,105.00)
                            -- The age of terminal "Eichstaettisaurus_schroederi" is Uniform(150.00,155.00)
                            -- The age of terminal "Ardeosaurus_brevipes" is Uniform(150.00,155.00)
                            -- The age of terminal "Gephyrosaurus_bridensis" is Uniform(191.40,201.40)
                            -- The age of terminal "Diphydontosaurus_avonis" is Uniform(201.30,208.50)
                            -- The age of terminal "Planocephalosaurus_robinsonae" is Uniform(201.30,208.50)
                            -- The age of terminal "Clevosaurus_hudsoni" is Uniform(191.40,208.50)
                            -- The age of terminal "Clevosaurus_cambrica" is Uniform(201.30,208.50)
                            -- The age of terminal "Clevosaurus_brasiliensis" is Uniform(201.30,220.00)
                            -- The age of terminal "Clevosaurus_bairdi" is Uniform(199.30,201.30)
                            -- The age of terminal "Clevosaurus_petilus" is Uniform(199.30,201.30)
                            -- The age of terminal "Clevosaurus_sp_SAM" is Uniform(182.70,201.30)
                            -- The age of terminal "Homeosaurus_maximiliani" is Uniform(150.00,155.00)
                            -- The age of terminal "Homeosaurus_parvipes" is Uniform(150.00,155.00)
                            -- The age of terminal "Sapheosaurus_thiollerei" is Uniform(152.10,155.00)
                            -- The age of terminal "Oenosaurus_muehlheimensis" is Uniform(150.00,152.10)
                            -- The age of terminal "Piocormus_laticeps" is Uniform(150.00,155.00)
                            -- The age of terminal "Derasmosaurus_pietraroiae" is Uniform(100.50,113.00)
                            -- The age of terminal "Palaeopleurosaurus_posidoniae" is Uniform(174.20,183.70)
                            -- The age of terminal "Pleurosaurus_ginsburgi" is Uniform(150.00,152.10)
                            -- The age of terminal "Pleurosaurus_goldfussi" is Uniform(150.00,155.00)
                            -- The age of terminal "Kallimodon_pulchellus" is Uniform(150.00,155.00)
                            -- The age of terminal "Leptosaurus_neptunius" is Uniform(150.00,152.10)
                            -- The age of terminal "Kawasphenodon" is Uniform(70.00,83.60)
                            -- The age of terminal "Cynosphenodon_huizachalensis" is Uniform(182.70,190.80)
                            -- The age of terminal "Sphenotitan_leyesi" is Uniform(208.50,227.00)
                            -- The age of terminal "Priosphenodon_avelasi" is Uniform(89.80,100.50)
                            -- The age of terminal "Eilenodon_robustus" is Uniform(153.00,156.80)
                            -- The age of terminal "Toxolophosaurus_cloudi" is Uniform(110.00,125.00)
                            -- Tree age has a Offsetexponential(247.20,287.00) distribution
               Subparam.  = TK02Brlens

         6 --  Parameter  = Net_speciation
               Type       = Speciation rate
               Prior      = Exponential(10.00)

         7 --  Parameter  = Relative_extinction
               Type       = Extinction rate
               Prior      = Beta(1.00,1.00)

         8 --  Parameter  = Relative_fossilization
               Type       = Fossilization rate
               Prior      = Beta(1.00,1.00)

         9 --  Parameter  = TK02var
               Type       = Variance of lognormal distribution of branch rates
               Prior      = Exponential(10.00)
               Subparam.  = TK02Brlens

        10 --  Parameter  = TK02Brlens
               Type       = Branch rates of TK02 relaxed clock
               Prior      = LogNormal (expectation = r_0, variance = TK02var * v) 
                               [r_0 is beginning rate of branch, v is branch length]

        11 --  Parameter  = Clockrate
               Type       = Base rate of clock
               Prior      = Lognormal(-3.91,1.02)
                            The clock rate varies according to a Brownian motion model


      Number of chains per MPI processor = 1

      The MCMC sampler will use the following moves:
         With prob.  Chain will use move
            0.88 %   Multiplier(Alpha)
            8.85 %   ExtSprClock(Tau,V)
           10.62 %   NNIClock(Tau,V)
            7.08 %   ParsSPRClock(Tau,V)
           13.27 %   AddBranch(V)
           13.27 %   DelBranch(V)
           17.70 %   NodesliderClock(V)
            2.65 %   TreeStretch(V)
            2.65 %   Multiplier(Net_speciation)
            2.65 %   Slider(Relative_extinction)
            2.65 %   Slider(Relative_fossilization)
            1.77 %   Multiplier(TK02var)
           13.27 %   Multiplier(TK02Brlens)
            2.65 %   Multiplier(Clockrate)

      Division 1 has 132 unique site patterns
      Initializing conditional likelihoods
      Using standard non-SSE likelihood calculator for division 1 (single-precision)

      Initial log likelihoods and log prior probs for run 1:
         Chain 1 -- 0.000000 -- -2275.897338

      There are 7 more chains on other processor(s)


      Using a relative burnin of 25.0 % for diagnostics

      Chain results (600000000 generations requested):

         0 -- [0.000] [...7 remote chains...] 

      Average standard deviation of split frequencies: 0.685010

      10000 -- (0.000) [...7 remote chains...] -- 0:00:00

      Average standard deviation of split frequencies: 0.345202


      Average standard deviation of split frequencies: 0.345202

      20000 -- (0.000) [...7 remote chains...] -- 8:19:59

      Average standard deviation of split frequencies: 0.235702


      Average standard deviation of split frequencies: 0.235702

      30000 -- [0.000] [...7 remote chains...] -- 5:33:19

      Average standard deviation of split frequencies: 0.245024


      Average standard deviation of split frequencies: 0.245024

      40000 -- (0.000) [...7 remote chains...] -- 8:19:58

      Average standard deviation of split frequencies: 0.190015


      Average standard deviation of split frequencies: 0.190015

      50000 -- [0.000] [...7 remote chains...] -- 6:39:58

      Average standard deviation of split frequencies: 0.150984


      Average standard deviation of split frequencies: 0.150984

      60000 -- [0.000] [...7 remote chains...] -- 8:19:57

      Average standard deviation of split frequencies: 0.130373


      Average standard deviation of split frequencies: 0.130373

      70000 -- (0.000) [...7 remote chains...] -- 7:08:31

      Average standard deviation of split frequencies: 0.126243


      Average standard deviation of split frequencies: 0.126243

      80000 -- (0.000) [...7 remote chains...] -- 8:19:56

      Average standard deviation of split frequencies: 0.111619


      Average standard deviation of split frequencies: 0.111619

      90000 -- (0.000) [...7 remote chains...] -- 9:15:28

      Average standard deviation of split frequencies: 0.099048


      Average standard deviation of split frequencies: 0.099048

      100000 -- [0.000] [...7 remote chains...] -- 8:19:55

      Average standard deviation of split frequencies: 0.091631


      Average standard deviation of split frequencies: 0.091631

      110000 -- [0.000] [...7 remote chains...] -- 9:05:21

      Average standard deviation of split frequencies: 0.095280


      Average standard deviation of split frequencies: 0.095280

      120000 -- [0.000] [...7 remote chains...] -- 8:19:54

      Average standard deviation of split frequencies: 0.089817


      Average standard deviation of split frequencies: 0.089817

      130000 -- [0.000] [...7 remote chains...] -- 8:58:20

      Average standard deviation of split frequencies: 0.172332


      Average standard deviation of split frequencies: 0.172332

      140000 -- [0.000] [...7 remote chains...] -- 8:19:53

      Average standard deviation of split frequencies: 0.170422


      Average standard deviation of split frequencies: 0.170422

      150000 -- [0.000] [...7 remote chains...] -- 8:53:12

      Average standard deviation of split frequencies: 0.178414


      Average standard deviation of split frequencies: 0.178414

      160000 -- (0.000) [...7 remote chains...] -- 9:22:21

      Average standard deviation of split frequencies: 0.167950


      Average standard deviation of split frequencies: 0.167950

      170000 -- (0.000) [...7 remote chains...] -- 8:49:15

      Average standard deviation of split frequencies: 0.156114


      Average standard deviation of split frequencies: 0.156114

      180000 -- (0.000) [...7 remote chains...] -- 9:15:23

      Average standard deviation of split frequencies: 0.141421


      Average standard deviation of split frequencies: 0.141421

      190000 -- (0.000) [...7 remote chains...] -- 8:46:08

      Average standard deviation of split frequencies: 0.139761


      Average standard deviation of split frequencies: 0.139761

      200000 -- [0.000] [...7 remote chains...] -- 9:09:49

      Average standard deviation of split frequencies: 0.136118


      Average standard deviation of split frequencies: 0.136118

      210000 -- [0.000] [...7 remote chains...] -- 9:31:13

      Average standard deviation of split frequencies: 0.129754


      Average standard deviation of split frequencies: 0.129754

      220000 -- (0.000) [...7 remote chains...] -- 9:05:15

      Average standard deviation of split frequencies: 0.124041


      Average standard deviation of split frequencies: 0.124041

      230000 -- [0.000] [...7 remote chains...] -- 9:25:00

      Average standard deviation of split frequencies: 0.128969


      Average standard deviation of split frequencies: 0.128969

      240000 -- (0.000) [...7 remote chains...] -- 9:01:27

      Average standard deviation of split frequencies: 0.119517


      Average standard deviation of split frequencies: 0.119517

      250000 -- [0.000] [...7 remote chains...] -- 9:19:46

      Average standard deviation of split frequencies: 0.115637


      Average standard deviation of split frequencies: 0.115637

      260000 -- [0.000] [...7 remote chains...] -- 8:58:13

      Average standard deviation of split frequencies: 0.150552


      Average standard deviation of split frequencies: 0.150552

      270000 -- [0.000] [...7 remote chains...] -- 9:15:18

      Average standard deviation of split frequencies: 0.155852


      Average standard deviation of split frequencies: 0.155852

      280000 -- (0.000) [...7 remote chains...] -- 8:55:27

      Average standard deviation of split frequencies: 0.150193


      Average standard deviation of split frequencies: 0.150193

      290000 -- (0.000) [...7 remote chains...] -- 9:11:27

      Average standard deviation of split frequencies: 0.141583


      Average standard deviation of split frequencies: 0.141583

      300000 -- (0.000) [...7 remote chains...] -- 8:53:04

      Average standard deviation of split frequencies: 0.133852


      Average standard deviation of split frequencies: 0.133852

      310000 -- [0.000] [...7 remote chains...] -- 9:08:06

      Average standard deviation of split frequencies: 0.137672


      Average standard deviation of split frequencies: 0.137672

      320000 -- [0.000] [...7 remote chains...] -- 8:50:58

      Average standard deviation of split frequencies: 0.134098


      Average standard deviation of split frequencies: 0.134098

      330000 -- [0.000] [...7 remote chains...] -- 9:05:09

      Average standard deviation of split frequencies: 0.131169


      Average standard deviation of split frequencies: 0.131169

      340000 -- [0.000] [...7 remote chains...] -- 8:49:06

      Average standard deviation of split frequencies: 0.126104


      Average standard deviation of split frequencies: 0.126104

      350000 -- [0.000] [...7 remote chains...] -- 9:02:32

      Average standard deviation of split frequencies: 0.125079


      Average standard deviation of split frequencies: 0.125079

      360000 -- [0.000] [...7 remote chains...] -- 9:15:13

      Average standard deviation of split frequencies: 0.119907


      Average standard deviation of split frequencies: 0.119907

      370000 -- (0.000) [...7 remote chains...] -- 9:00:12

      Average standard deviation of split frequencies: 0.114454


      Average standard deviation of split frequencies: 0.114454

      380000 -- [0.000] [...7 remote chains...] -- 9:12:16

      Average standard deviation of split frequencies: 0.111165


      Average standard deviation of split frequencies: 0.111165

      390000 -- [0.000] [...7 remote chains...] -- 8:58:06

      Average standard deviation of split frequencies: 0.111258


      Average standard deviation of split frequencies: 0.111258

      400000 -- [0.000] [...7 remote chains...] -- 9:09:38

      Average standard deviation of split frequencies: 0.133802


      Average standard deviation of split frequencies: 0.133802

      410000 -- [0.000] [...7 remote chains...] -- 8:56:13

      Average standard deviation of split frequencies: 0.130574


      Average standard deviation of split frequencies: 0.130574

      420000 -- [0.000] [...7 remote chains...] -- 9:07:14

      Average standard deviation of split frequencies: 0.127525


      Average standard deviation of split frequencies: 0.127525

      430000 -- (0.000) [...7 remote chains...] -- 8:54:30

      Average standard deviation of split frequencies: 0.124820


      Average standard deviation of split frequencies: 0.124820

      440000 -- (0.000) [...7 remote chains...] -- 9:05:03

      Average standard deviation of split frequencies: 0.120075


      Average standard deviation of split frequencies: 0.120075

      450000 -- (0.000) [...7 remote chains...] -- 8:52:56

      Average standard deviation of split frequencies: 0.115987


      Average standard deviation of split frequencies: 0.115987

      460000 -- (0.000) [...7 remote chains...] -- 9:03:03

      Average standard deviation of split frequencies: 0.111532


      Average standard deviation of split frequencies: 0.111532

      470000 -- (0.000) [...7 remote chains...] -- 9:12:45

      Average standard deviation of split frequencies: 0.108114


      Average standard deviation of split frequencies: 0.108114

      480000 -- (0.000) [...7 remote chains...] -- 9:01:14

      Average standard deviation of split frequencies: 0.104870


      Average standard deviation of split frequencies: 0.104870

      490000 -- (0.000) [...7 remote chains...] -- 9:10:34

      Average standard deviation of split frequencies: 0.102192


      Average standard deviation of split frequencies: 0.102192

      500000 -- (0.000) [...7 remote chains...] -- 8:59:33

      Average standard deviation of split frequencies: 0.099135


      Average standard deviation of split frequencies: 0.099135

      510000 -- (0.000) [...7 remote chains...] -- 9:08:33

      Average standard deviation of split frequencies: 0.095490


      Average standard deviation of split frequencies: 0.095490

      520000 -- [0.000] [...7 remote chains...] -- 8:57:59

      Average standard deviation of split frequencies: 0.092771


      Average standard deviation of split frequencies: 0.092771

      530000 -- (0.000) [...7 remote chains...] -- 9:06:41

      Average standard deviation of split frequencies: 0.108258


      Average standard deviation of split frequencies: 0.108258

      540000 -- (0.000) [...7 remote chains...] -- 8:56:33

      Average standard deviation of split frequencies: 0.105660


      Average standard deviation of split frequencies: 0.105660

      550000 -- (0.000) [...7 remote chains...] -- 9:04:57

      Average standard deviation of split frequencies: 0.104184


      Average standard deviation of split frequencies: 0.104184

      560000 -- (0.000) [...7 remote chains...] -- 9:13:03

      Average standard deviation of split frequencies: 0.103013


      Average standard deviation of split frequencies: 0.103013

      570000 -- [0.000] [...7 remote chains...] -- 9:03:20

      Average standard deviation of split frequencies: 0.102075


      Average standard deviation of split frequencies: 0.102075

      580000 -- [0.000] [...7 remote chains...] -- 9:11:11

      Average standard deviation of split frequencies: 0.101715


      Average standard deviation of split frequencies: 0.101715

      590000 -- (0.000) [...7 remote chains...] -- 9:01:50

      Average standard deviation of split frequencies: 0.100843


      Average standard deviation of split frequencies: 0.100843

      600000 -- (0.000) [...7 remote chains...] -- 9:09:27

      Average standard deviation of split frequencies: 0.099189


      Average standard deviation of split frequencies: 0.099189

      610000 -- (0.000) [...7 remote chains...] -- 9:00:26

      Average standard deviation of split frequencies: 0.096163


      Average standard deviation of split frequencies: 0.096163

      620000 -- [0.000] [...7 remote chains...] -- 9:07:49

      Average standard deviation of split frequencies: 0.095233


      Average standard deviation of split frequencies: 0.095233

      630000 -- (0.000) [...7 remote chains...] -- 8:59:06

      Average standard deviation of split frequencies: 0.090303


      Average standard deviation of split frequencies: 0.090303

      640000 -- (0.000) [...7 remote chains...] -- 9:06:17

      Average standard deviation of split frequencies: 0.088826


      Average standard deviation of split frequencies: 0.088826

      650000 -- (0.000) [...7 remote chains...] -- 8:57:52

      Average standard deviation of split frequencies: 0.085653


      Average standard deviation of split frequencies: 0.085653

      660000 -- (0.000) [...7 remote chains...] -- 9:04:51

      Average standard deviation of split frequencies: 0.098696


      Average standard deviation of split frequencies: 0.098696

      670000 -- (0.000) [...7 remote chains...] -- 9:11:37

      Average standard deviation of split frequencies: 0.098984


      Average standard deviation of split frequencies: 0.098984

      680000 -- (0.000) [...7 remote chains...] -- 9:03:30

      Average standard deviation of split frequencies: 0.098630


      Average standard deviation of split frequencies: 0.098630

      690000 -- [0.000] [...7 remote chains...] -- 9:10:05

      Average standard deviation of split frequencies: 0.097894


      Average standard deviation of split frequencies: 0.097894

      700000 -- (0.000) [...7 remote chains...] -- 9:02:13

      Average standard deviation of split frequencies: 0.096453


      Average standard deviation of split frequencies: 0.096453

      710000 -- [0.000] [...7 remote chains...] -- 9:08:38

      Average standard deviation of split frequencies: 0.097064


      Average standard deviation of split frequencies: 0.097064

      720000 -- (0.000) [...7 remote chains...] -- 9:01:01

      Average standard deviation of split frequencies: 0.094587


      Average standard deviation of split frequencies: 0.094587

      730000 -- [0.000] [...7 remote chains...] -- 9:07:16

      Average standard deviation of split frequencies: 0.092206


      Average standard deviation of split frequencies: 0.092206

      740000 -- (0.000) [...7 remote chains...] -- 9:13:22

      Average standard deviation of split frequencies: 0.090877


      Average standard deviation of split frequencies: 0.090877

      750000 -- (0.000) [...7 remote chains...] -- 9:05:59

      Average standard deviation of split frequencies: 0.091298


      Average standard deviation of split frequencies: 0.091298

      760000 -- (0.000) [...7 remote chains...] -- 9:11:55

      Average standard deviation of split frequencies: 0.090833


      Average standard deviation of split frequencies: 0.090833

      770000 -- (0.000) [...7 remote chains...] -- 9:04:45

      Average standard deviation of split frequencies: 0.088611


      Average standard deviation of split frequencies: 0.088611

      780000 -- (0.000) [...7 remote chains...] -- 9:10:33

      Average standard deviation of split frequencies: 0.088202


      Average standard deviation of split frequencies: 0.088202

      790000 -- (0.000) [...7 remote chains...] -- 9:03:35

      Average standard deviation of split frequencies: 0.087582


      Average standard deviation of split frequencies: 0.087582

      800000 -- (0.000) [...7 remote chains...] -- 9:09:16

      Average standard deviation of split frequencies: 0.099471


      Average standard deviation of split frequencies: 0.099471

      810000 -- [0.000] [...7 remote chains...] -- 9:02:28

      Average standard deviation of split frequencies: 0.097242


      Average standard deviation of split frequencies: 0.097242

      820000 -- [0.000] [...7 remote chains...] -- 9:08:01

      Average standard deviation of split frequencies: 0.095259


      Average standard deviation of split frequencies: 0.095259

      830000 -- [0.000] [...7 remote chains...] -- 9:13:27

      Average standard deviation of split frequencies: 0.093389


      Average standard deviation of split frequencies: 0.093389

      840000 -- [0.000] [...7 remote chains...] -- 9:06:51

      Average standard deviation of split frequencies: 0.090707


      Average standard deviation of split frequencies: 0.090707

      850000 -- (0.000) [...7 remote chains...] -- 9:12:09

      Average standard deviation of split frequencies: 0.090567


      Average standard deviation of split frequencies: 0.090567

      860000 -- (0.000) [...7 remote chains...] -- 9:05:43

      Average standard deviation of split frequencies: 0.090684


      Average standard deviation of split frequencies: 0.090684

      870000 -- (0.000) [...7 remote chains...] -- 9:10:55

      Average standard deviation of split frequencies: 0.088735


      Average standard deviation of split frequencies: 0.088735

      880000 -- (0.000) [...7 remote chains...] -- 9:16:00

      Average standard deviation of split frequencies: 0.087789


      Average standard deviation of split frequencies: 0.087789

      890000 -- (0.000) [...7 remote chains...] -- 9:09:44

      Average standard deviation of split frequencies: 0.086078


      Average standard deviation of split frequencies: 0.086078

      900000 -- [0.000] [...7 remote chains...] -- 9:14:43

      Average standard deviation of split frequencies: 0.084211


      Average standard deviation of split frequencies: 0.084211

      910000 -- [0.000] [...7 remote chains...] -- 9:08:37

      Average standard deviation of split frequencies: 0.085783


      Average standard deviation of split frequencies: 0.085783

      920000 -- [0.000] [...7 remote chains...] -- 9:13:29

      Average standard deviation of split frequencies: 0.084875


      Average standard deviation of split frequencies: 0.084875

      930000 -- [0.000] [...7 remote chains...] -- 9:07:32

      Average standard deviation of split frequencies: 0.093841


      Average standard deviation of split frequencies: 0.093841

      940000 -- (0.000) [...7 remote chains...] -- 9:12:19

      Average standard deviation of split frequencies: 0.092290


      Average standard deviation of split frequencies: 0.092290

      950000 -- (0.000) [...7 remote chains...] -- 9:06:30

      Average standard deviation of split frequencies: 0.094799


      Average standard deviation of split frequencies: 0.094799

      960000 -- (0.000) [...7 remote chains...] -- 9:11:12

      Average standard deviation of split frequencies: 0.093547


      Average standard deviation of split frequencies: 0.093547

      970000 -- (0.000) [...7 remote chains...] -- 9:15:48

      Average standard deviation of split frequencies: 0.091165


      Average standard deviation of split frequencies: 0.091165

      980000 -- (0.000) [...7 remote chains...] -- 9:10:07

      Average standard deviation of split frequencies: 0.089504


      Average standard deviation of split frequencies: 0.089504

      990000 -- (0.000) [...7 remote chains...] -- 9:14:38

      Average standard deviation of split frequencies: 0.089253


      Average standard deviation of split frequencies: 0.089253

      1000000 -- (0.000) [...7 remote chains...] -- 9:09:05

      Average standard deviation of split frequencies: 0.088078


      Average standard deviation of split frequencies: 0.088078

      1010000 -- (0.000) [...7 remote chains...] -- 9:13:31

      Average standard deviation of split frequencies: 0.086585


      Average standard deviation of split frequencies: 0.086585

      1020000 -- (0.000) [...7 remote chains...] -- 9:08:05

      Average standard deviation of split frequencies: 0.085192


      Average standard deviation of split frequencies: 0.085192

      1030000 -- (0.000) [...7 remote chains...] -- 9:12:26

      Average standard deviation of split frequencies: 0.085406


      Average standard deviation of split frequencies: 0.085406

      1040000 -- (0.000) [...7 remote chains...] -- 9:16:43

      Average standard deviation of split frequencies: 0.084443


      Average standard deviation of split frequencies: 0.084443

      1050000 -- (0.000) [...7 remote chains...] -- 9:11:24

      Average standard deviation of split frequencies: 0.083387


      Average standard deviation of split frequencies: 0.083387

      1060000 -- (0.000) [...7 remote chains...] -- 9:15:37

      Average standard deviation of split frequencies: 0.086776


      Average standard deviation of split frequencies: 0.086776

      1070000 -- (0.000) [...7 remote chains...] -- 9:10:25

      Average standard deviation of split frequencies: 0.088116


      Average standard deviation of split frequencies: 0.088116

      1080000 -- (0.000) [...7 remote chains...] -- 9:14:33

      Average standard deviation of split frequencies: 0.084711


      Average standard deviation of split frequencies: 0.084711

      1090000 -- [0.000] [...7 remote chains...] -- 9:09:27

      Average standard deviation of split frequencies: 0.083342


      Average standard deviation of split frequencies: 0.083342

      1100000 -- (0.000) [...7 remote chains...] -- 9:13:31

      Average standard deviation of split frequencies: 0.082736


      Average standard deviation of split frequencies: 0.082736

      1110000 -- (0.000) [...7 remote chains...] -- 9:08:31

      Average standard deviation of split frequencies: 0.082593


      Average standard deviation of split frequencies: 0.082593

      1120000 -- (0.000) [...7 remote chains...] -- 9:12:32

      Average standard deviation of split frequencies: 0.082225


      Average standard deviation of split frequencies: 0.082225

      1130000 -- (0.000) [...7 remote chains...] -- 9:07:38

      Average standard deviation of split frequencies: 0.081268


      Average standard deviation of split frequencies: 0.081268

      1140000 -- (0.000) [...7 remote chains...] -- 9:11:34

      Average standard deviation of split frequencies: 0.080132


      Average standard deviation of split frequencies: 0.080132

      1150000 -- (0.000) [...7 remote chains...] -- 9:06:46

      Average standard deviation of split frequencies: 0.080217


      Average standard deviation of split frequencies: 0.080217

      1160000 -- [0.000] [...7 remote chains...] -- 9:10:39

      Average standard deviation of split frequencies: 0.079189


      Average standard deviation of split frequencies: 0.079189

      1170000 -- (0.000) [...7 remote chains...] -- 9:14:28

      Average standard deviation of split frequencies: 0.077180


      Average standard deviation of split frequencies: 0.077180

      1180000 -- (0.000) [...7 remote chains...] -- 9:09:45

      Average standard deviation of split frequencies: 0.077221


      Average standard deviation of split frequencies: 0.077221

      1190000 -- (0.000) [...7 remote chains...] -- 9:13:31

      Average standard deviation of split frequencies: 0.075088


      Average standard deviation of split frequencies: 0.075088

      1200000 -- (0.000) [...7 remote chains...] -- 9:08:54

      Average standard deviation of split frequencies: 0.079388


      Average standard deviation of split frequencies: 0.079388

      1210000 -- (0.000) [...7 remote chains...] -- 9:12:36

      Average standard deviation of split frequencies: 0.079037


      Average standard deviation of split frequencies: 0.079037

      1220000 -- [0.000] [...7 remote chains...] -- 9:08:03

      Average standard deviation of split frequencies: 0.075542


      Average standard deviation of split frequencies: 0.075542

      1230000 -- [0.000] [...7 remote chains...] -- 9:11:42

      Average standard deviation of split frequencies: 0.075160


      Average standard deviation of split frequencies: 0.075160

      1240000 -- (0.000) [...7 remote chains...] -- 9:15:18

      Average standard deviation of split frequencies: 0.073672


      Average standard deviation of split frequencies: 0.073672

      1250000 -- (0.000) [...7 remote chains...] -- 9:10:51

      Average standard deviation of split frequencies: 0.073369


      Average standard deviation of split frequencies: 0.073369

      1260000 -- (0.000) [...7 remote chains...] -- 9:14:23

      Average standard deviation of split frequencies: 0.072605


      Average standard deviation of split frequencies: 0.072605

      1270000 -- (0.000) [...7 remote chains...] -- 9:10:00

      Average standard deviation of split frequencies: 0.071240


      Average standard deviation of split frequencies: 0.071240

      1280000 -- (0.000) [...7 remote chains...] -- 9:13:30

      Average standard deviation of split frequencies: 0.070620


      Average standard deviation of split frequencies: 0.070620

      1290000 -- [0.000] [...7 remote chains...] -- 9:09:12

      Average standard deviation of split frequencies: 0.070463


      Average standard deviation of split frequencies: 0.070463

      1300000 -- (0.000) [...7 remote chains...] -- 9:12:38

      Average standard deviation of split frequencies: 0.069304


      Average standard deviation of split frequencies: 0.069304

      1310000 -- [0.000] [...7 remote chains...] -- 9:08:25

      Average standard deviation of split frequencies: 0.068890


      Average standard deviation of split frequencies: 0.068890

      1320000 -- [0.000] [...7 remote chains...] -- 9:11:48

      Average standard deviation of split frequencies: 0.068316


      Average standard deviation of split frequencies: 0.068316

      1330000 -- (0.000) [...7 remote chains...] -- 9:07:39

      Average standard deviation of split frequencies: 0.069350


      Average standard deviation of split frequencies: 0.069350

      1340000 -- [0.000] [...7 remote chains...] -- 9:11:00

      Average standard deviation of split frequencies: 0.068426


      Average standard deviation of split frequencies: 0.068426

      1350000 -- (0.000) [...7 remote chains...] -- 9:06:54

      Average standard deviation of split frequencies: 0.068924


      Average standard deviation of split frequencies: 0.068924

      1360000 -- (0.000) [...7 remote chains...] -- 9:10:13

      Average standard deviation of split frequencies: 0.067991


      Average standard deviation of split frequencies: 0.067991

      1370000 -- (0.000) [...7 remote chains...] -- 9:13:28

      Average standard deviation of split frequencies: 0.067730


      Average standard deviation of split frequencies: 0.067730

      1380000 -- (0.000) [...7 remote chains...] -- 9:09:27

      Average standard deviation of split frequencies: 0.066581


      Average standard deviation of split frequencies: 0.066581

      1390000 -- (0.000) [...7 remote chains...] -- 9:12:40

      Average standard deviation of split frequencies: 0.064475


      Average standard deviation of split frequencies: 0.064475

      1400000 -- (0.000) [...7 remote chains...] -- 9:08:43

      Average standard deviation of split frequencies: 0.063620


      Average standard deviation of split frequencies: 0.063620

      1410000 -- (0.000) [...7 remote chains...] -- 9:11:53

      Average standard deviation of split frequencies: 0.063392


      Average standard deviation of split frequencies: 0.063392

      1420000 -- (0.000) [...7 remote chains...] -- 9:07:59

      Average standard deviation of split frequencies: 0.063290


      Average standard deviation of split frequencies: 0.063290

      1430000 -- (0.000) [...7 remote chains...] -- 9:11:07

      Average standard deviation of split frequencies: 0.062632


      Average standard deviation of split frequencies: 0.062632

      1440000 -- (0.000) [...7 remote chains...] -- 9:07:17

      Average standard deviation of split frequencies: 0.060744


      Average standard deviation of split frequencies: 0.060744

      1450000 -- (0.000) [...7 remote chains...] -- 9:10:23

      Average standard deviation of split frequencies: 0.059806


      Average standard deviation of split frequencies: 0.059806

      1460000 -- (0.000) [...7 remote chains...] -- 9:06:36

      Average standard deviation of split frequencies: 0.064836


      Average standard deviation of split frequencies: 0.064836

      1470000 -- (0.000) [...7 remote chains...] -- 9:09:40

      Average standard deviation of split frequencies: 0.064694


      Average standard deviation of split frequencies: 0.064694

      1480000 -- [0.000] [...7 remote chains...] -- 9:05:56

      Average standard deviation of split frequencies: 0.064370


      Average standard deviation of split frequencies: 0.064370

      1490000 -- (0.000) [...7 remote chains...] -- 9:08:58

      Average standard deviation of split frequencies: 0.064072


      Average standard deviation of split frequencies: 0.064072

      1500000 -- (0.000) [...7 remote chains...] -- 9:05:18

      Average standard deviation of split frequencies: 0.062159


      Average standard deviation of split frequencies: 0.062159

      1510000 -- (0.000) [...7 remote chains...] -- 9:08:17

      Average standard deviation of split frequencies: 0.061768


      Average standard deviation of split frequencies: 0.061768

      1520000 -- [0.000] [...7 remote chains...] -- 9:04:40

      Average standard deviation of split frequencies: 0.060609


      Average standard deviation of split frequencies: 0.060609

      1530000 -- (0.000) [...7 remote chains...] -- 9:07:37

      Average standard deviation of split frequencies: 0.059838


      Average standard deviation of split frequencies: 0.059838

      1540000 -- (0.000) [...7 remote chains...] -- 9:04:03

      Average standard deviation of split frequencies: 0.059573


      Average standard deviation of split frequencies: 0.059573

      1550000 -- [0.000] [...7 remote chains...] -- 9:06:58

      Average standard deviation of split frequencies: 0.059450


      Average standard deviation of split frequencies: 0.059450

      1560000 -- (0.000) [...7 remote chains...] -- 9:09:50

      Average standard deviation of split frequencies: 0.057927


      Average standard deviation of split frequencies: 0.057927

      1570000 -- (0.000) [...7 remote chains...] -- 9:06:20

      Average standard deviation of split frequencies: 0.058139


      Average standard deviation of split frequencies: 0.058139

      1580000 -- (0.000) [...7 remote chains...] -- 9:09:10

      Average standard deviation of split frequencies: 0.057112


      Average standard deviation of split frequencies: 0.057112

      1590000 -- (0.000) [...7 remote chains...] -- 9:05:43

      Average standard deviation of split frequencies: 0.057308


      Average standard deviation of split frequencies: 0.057308

      1600000 -- (0.000) [...7 remote chains...] -- 9:08:32

      Average standard deviation of split frequencies: 0.058820


      Average standard deviation of split frequencies: 0.058820

      1610000 -- (0.000) [...7 remote chains...] -- 9:05:07

      Average standard deviation of split frequencies: 0.057960


      Average standard deviation of split frequencies: 0.057960

      1620000 -- (0.000) [...7 remote chains...] -- 9:07:53

      Average standard deviation of split frequencies: 0.056614


      Average standard deviation of split frequencies: 0.056614

      1630000 -- (0.000) [...7 remote chains...] -- 9:04:31

      Average standard deviation of split frequencies: 0.057233


      Average standard deviation of split frequencies: 0.057233

      1640000 -- (0.000) [...7 remote chains...] -- 9:07:16

      Average standard deviation of split frequencies: 0.056405


      Average standard deviation of split frequencies: 0.056405

      1650000 -- (0.000) [...7 remote chains...] -- 9:03:57

      Average standard deviation of split frequencies: 0.055245


      Average standard deviation of split frequencies: 0.055245

      1660000 -- (0.000) [...7 remote chains...] -- 9:06:40

      Average standard deviation of split frequencies: 0.054926


      Average standard deviation of split frequencies: 0.054926

      1670000 -- (0.000) [...7 remote chains...] -- 9:09:21

      Average standard deviation of split frequencies: 0.054090


      Average standard deviation of split frequencies: 0.054090

      1680000 -- (0.000) [...7 remote chains...] -- 9:06:05

      Average standard deviation of split frequencies: 0.054138


      Average standard deviation of split frequencies: 0.054138

      1690000 -- (0.000) [...7 remote chains...] -- 9:08:44

      Average standard deviation of split frequencies: 0.053010


      Average standard deviation of split frequencies: 0.053010

      1700000 -- (0.000) [...7 remote chains...] -- 9:05:30

      Average standard deviation of split frequencies: 0.052599


      Average standard deviation of split frequencies: 0.052599

      1710000 -- (0.000) [...7 remote chains...] -- 9:08:08

      Average standard deviation of split frequencies: 0.052365


      Average standard deviation of split frequencies: 0.052365

      1720000 -- (0.000) [...7 remote chains...] -- 9:04:56

      Average standard deviation of split frequencies: 0.052078


      Average standard deviation of split frequencies: 0.052078

      1730000 -- [0.000] [...7 remote chains...] -- 9:07:32

      Average standard deviation of split frequencies: 0.053475


      Average standard deviation of split frequencies: 0.053475

      1740000 -- (0.000) [...7 remote chains...] -- 9:04:23

      Average standard deviation of split frequencies: 0.052946


      Average standard deviation of split frequencies: 0.052946

      1750000 -- (0.000) [...7 remote chains...] -- 9:06:58

      Average standard deviation of split frequencies: 0.054206


      Average standard deviation of split frequencies: 0.054206

      1760000 -- (0.000) [...7 remote chains...] -- 9:03:51

      Average standard deviation of split frequencies: 0.054305


      Average standard deviation of split frequencies: 0.054305

      1770000 -- (0.000) [...7 remote chains...] -- 9:06:24

      Average standard deviation of split frequencies: 0.053260


      Average standard deviation of split frequencies: 0.053260

      1780000 -- (0.000) [...7 remote chains...] -- 9:03:19

      Average standard deviation of split frequencies: 0.052866


      Average standard deviation of split frequencies: 0.052866

      1790000 -- (0.000) [...7 remote chains...] -- 9:05:51

      Average standard deviation of split frequencies: 0.052500


      Average standard deviation of split frequencies: 0.052500

      1800000 -- (0.000) [...7 remote chains...] -- 9:02:48

      Average standard deviation of split frequencies: 0.052235


      Average standard deviation of split frequencies: 0.052235

      1810000 -- (0.000) [...7 remote chains...] -- 9:05:18

      Average standard deviation of split frequencies: 0.052814


      Average standard deviation of split frequencies: 0.052814

      1820000 -- (0.000) [...7 remote chains...] -- 9:02:18

      Average standard deviation of split frequencies: 0.052550


      Average standard deviation of split frequencies: 0.052550

      1830000 -- (0.000) [...7 remote chains...] -- 9:04:46

      Average standard deviation of split frequencies: 0.050286


      Average standard deviation of split frequencies: 0.050286

      1840000 -- (0.000) [...7 remote chains...] -- 9:07:13

      Average standard deviation of split frequencies: 0.049252


      Average standard deviation of split frequencies: 0.049252

      1850000 -- (0.000) [...7 remote chains...] -- 9:04:15

      Average standard deviation of split frequencies: 0.049080


      Average standard deviation of split frequencies: 0.049080

      1860000 -- (0.000) [...7 remote chains...] -- 9:06:41

      Average standard deviation of split frequencies: 0.050030


      Average standard deviation of split frequencies: 0.050030

      1870000 -- (0.000) [...7 remote chains...] -- 9:03:45

      Average standard deviation of split frequencies: 0.049791


      Average standard deviation of split frequencies: 0.049791

      1880000 -- (0.000) [...7 remote chains...] -- 9:06:09

      Average standard deviation of split frequencies: 0.050033


      Average standard deviation of split frequencies: 0.050033

      1890000 -- (0.000) [...7 remote chains...] -- 9:08:31

      Average standard deviation of split frequencies: 0.049095


      Average standard deviation of split frequencies: 0.049095

      1900000 -- (0.000) [...7 remote chains...] -- 9:05:38

      Average standard deviation of split frequencies: 0.048419


      Average standard deviation of split frequencies: 0.048419

      1910000 -- (0.000) [...7 remote chains...] -- 9:07:59

      Average standard deviation of split frequencies: 0.046299


      Average standard deviation of split frequencies: 0.046299

      1920000 -- (0.000) [...7 remote chains...] -- 9:05:07

      Average standard deviation of split frequencies: 0.045364


      Average standard deviation of split frequencies: 0.045364

      1930000 -- (0.000) [...7 remote chains...] -- 9:07:27

      Average standard deviation of split frequencies: 0.044715


      Average standard deviation of split frequencies: 0.044715

      1940000 -- (0.000) [...7 remote chains...] -- 9:04:37

      Average standard deviation of split frequencies: 0.043730


      Average standard deviation of split frequencies: 0.043730

      1950000 -- (0.000) [...7 remote chains...] -- 9:06:56

      Average standard deviation of split frequencies: 0.043292


      Average standard deviation of split frequencies: 0.043292

      1960000 -- (0.000) [...7 remote chains...] -- 9:04:08

      Average standard deviation of split frequencies: 0.042150


      Average standard deviation of split frequencies: 0.042150

      1970000 -- (0.000) [...7 remote chains...] -- 9:06:25

      Average standard deviation of split frequencies: 0.041657


      Average standard deviation of split frequencies: 0.041657

      1980000 -- (0.000) [...7 remote chains...] -- 9:03:39

      Average standard deviation of split frequencies: 0.041223


      Average standard deviation of split frequencies: 0.041223

      1990000 -- (0.000) [...7 remote chains...] -- 9:05:55

      Average standard deviation of split frequencies: 0.041524


      Average standard deviation of split frequencies: 0.041524

      2000000 -- (0.000) [...7 remote chains...] -- 9:03:11

      Average standard deviation of split frequencies: 0.040506


      Average standard deviation of split frequencies: 0.040506

      2010000 -- (0.000) [...7 remote chains...] -- 9:05:25

      Average standard deviation of split frequencies: 0.040589


      Average standard deviation of split frequencies: 0.040589

      2020000 -- (0.000) [...7 remote chains...] -- 9:02:43

      Average standard deviation of split frequencies: 0.039791


      Average standard deviation of split frequencies: 0.039791

      2030000 -- (0.000) [...7 remote chains...] -- 9:04:56

      Average standard deviation of split frequencies: 0.039678


      Average standard deviation of split frequencies: 0.039678

      2040000 -- (0.000) [...7 remote chains...] -- 9:07:09

      Average standard deviation of split frequencies: 0.039869


      Average standard deviation of split frequencies: 0.039869

      2050000 -- (0.000) [...7 remote chains...] -- 9:04:28

      Average standard deviation of split frequencies: 0.039611


      Average standard deviation of split frequencies: 0.039611

      2060000 -- (0.000) [...7 remote chains...] -- 9:06:39

      Average standard deviation of split frequencies: 0.039910


      Average standard deviation of split frequencies: 0.039910

      2070000 -- (0.000) [...7 remote chains...] -- 9:04:00

      Average standard deviation of split frequencies: 0.039500


      Average standard deviation of split frequencies: 0.039500

      2080000 -- (0.000) [...7 remote chains...] -- 9:06:10

      Average standard deviation of split frequencies: 0.039033


      Average standard deviation of split frequencies: 0.039033

      2090000 -- (0.000) [...7 remote chains...] -- 9:03:33

      Average standard deviation of split frequencies: 0.038573


      Average standard deviation of split frequencies: 0.038573

      2100000 -- (0.000) [...7 remote chains...] -- 9:05:42

      Average standard deviation of split frequencies: 0.037590


      Average standard deviation of split frequencies: 0.037590

      2110000 -- (0.000) [...7 remote chains...] -- 9:03:06

      Average standard deviation of split frequencies: 0.037856


      Average standard deviation of split frequencies: 0.037856

      2120000 -- (0.000) [...7 remote chains...] -- 9:05:14

      Average standard deviation of split frequencies: 0.037727


      Average standard deviation of split frequencies: 0.037727

      2130000 -- (0.000) [...7 remote chains...] -- 9:02:40

      Average standard deviation of split frequencies: 0.037203


      Average standard deviation of split frequencies: 0.037203

      2140000 -- (0.000) [...7 remote chains...] -- 9:04:46

      Average standard deviation of split frequencies: 0.037787


      Average standard deviation of split frequencies: 0.037787

      2150000 -- (0.000) [...7 remote chains...] -- 9:02:14

      Average standard deviation of split frequencies: 0.037039


      Average standard deviation of split frequencies: 0.037039

      2160000 -- (0.000) [...7 remote chains...] -- 9:04:19

      Average standard deviation of split frequencies: 0.037803


      Average standard deviation of split frequencies: 0.037803

      2170000 -- (0.000) [...7 remote chains...] -- 9:01:48

      Average standard deviation of split frequencies: 0.037607


      Average standard deviation of split frequencies: 0.037607

      2180000 -- (0.000) [...7 remote chains...] -- 9:03:53

      Average standard deviation of split frequencies: 0.037736


      Average standard deviation of split frequencies: 0.037736

      2190000 -- (0.000) [...7 remote chains...] -- 9:05:56

      Average standard deviation of split frequencies: 0.038808


      Average standard deviation of split frequencies: 0.038808

      2200000 -- (0.000) [...7 remote chains...] -- 9:03:27

      Average standard deviation of split frequencies: 0.038810


      Average standard deviation of split frequencies: 0.038810

      2210000 -- (0.000) [...7 remote chains...] -- 9:05:29

      Average standard deviation of split frequencies: 0.037755


      Average standard deviation of split frequencies: 0.037755

      2220000 -- (0.000) [...7 remote chains...] -- 9:03:01

      Average standard deviation of split frequencies: 0.037413


      Average standard deviation of split frequencies: 0.037413

      2230000 -- (0.000) [...7 remote chains...] -- 9:05:03

      Average standard deviation of split frequencies: 0.036478


      Average standard deviation of split frequencies: 0.036478

      2240000 -- (0.000) [...7 remote chains...] -- 9:02:36

      Average standard deviation of split frequencies: 0.037317


      Average standard deviation of split frequencies: 0.037317

      2250000 -- (0.000) [...7 remote chains...] -- 9:04:37

      Average standard deviation of split frequencies: 0.037660


      Average standard deviation of split frequencies: 0.037660

      2260000 -- (0.000) [...7 remote chains...] -- 9:02:11

      Average standard deviation of split frequencies: 0.036153


      Average standard deviation of split frequencies: 0.036153

      2270000 -- (0.000) [...7 remote chains...] -- 9:04:11

      Average standard deviation of split frequencies: 0.035798


      Average standard deviation of split frequencies: 0.035798

      2280000 -- (0.000) [...7 remote chains...] -- 9:01:47

      Average standard deviation of split frequencies: 0.035972


      Average standard deviation of split frequencies: 0.035972

      2290000 -- (0.000) [...7 remote chains...] -- 9:03:46

      Average standard deviation of split frequencies: 0.035878


      Average standard deviation of split frequencies: 0.035878

      2300000 -- (0.000) [...7 remote chains...] -- 9:01:23

      Average standard deviation of split frequencies: 0.035671


      Average standard deviation of split frequencies: 0.035671

      2310000 -- (0.000) [...7 remote chains...] -- 9:03:21

      Average standard deviation of split frequencies: 0.034881


      Average standard deviation of split frequencies: 0.034881

      2320000 -- (0.000) [...7 remote chains...] -- 9:01:00

      Average standard deviation of split frequencies: 0.034570


      Average standard deviation of split frequencies: 0.034570

      2330000 -- (0.000) [...7 remote chains...] -- 9:02:56

      Average standard deviation of split frequencies: 0.034038


      Average standard deviation of split frequencies: 0.034038

      2340000 -- (0.000) [...7 remote chains...] -- 9:00:37

      Average standard deviation of split frequencies: 0.034512


      Average standard deviation of split frequencies: 0.034512

      2350000 -- (0.000) [...7 remote chains...] -- 9:02:32

      Average standard deviation of split frequencies: 0.033255


      Average standard deviation of split frequencies: 0.033255

      2360000 -- (0.000) [...7 remote chains...] -- 9:04:27

      Average standard deviation of split frequencies: 0.033498


      Average standard deviation of split frequencies: 0.033498

      2370000 -- (0.000) [...7 remote chains...] -- 9:02:09

      Average standard deviation of split frequencies: 0.034058


      Average standard deviation of split frequencies: 0.034058

      2380000 -- (0.000) [...7 remote chains...] -- 9:04:03

      Average standard deviation of split frequencies: 0.033338


      Average standard deviation of split frequencies: 0.033338

      2390000 -- (0.000) [...7 remote chains...] -- 9:01:45

      Average standard deviation of split frequencies: 0.033869


      Average standard deviation of split frequencies: 0.033869

      2400000 -- (0.000) [...7 remote chains...] -- 9:03:39

      Average standard deviation of split frequencies: 0.034011


      Average standard deviation of split frequencies: 0.034011

      2410000 -- (0.000) [...7 remote chains...] -- 9:01:23

      Average standard deviation of split frequencies: 0.033824


      Average standard deviation of split frequencies: 0.033824

      2420000 -- (0.000) [...7 remote chains...] -- 9:03:15

      Average standard deviation of split frequencies: 0.033071


      Average standard deviation of split frequencies: 0.033071

      2430000 -- (0.000) [...7 remote chains...] -- 9:01:00

      Average standard deviation of split frequencies: 0.032503


      Average standard deviation of split frequencies: 0.032503

      2440000 -- (0.000) [...7 remote chains...] -- 9:02:51

      Average standard deviation of split frequencies: 0.032830


      Average standard deviation of split frequencies: 0.032830

      2450000 -- (0.000) [...7 remote chains...] -- 9:00:38

      Average standard deviation of split frequencies: 0.032325


      Average standard deviation of split frequencies: 0.032325

      2460000 -- (0.000) [...7 remote chains...] -- 9:02:28

      Average standard deviation of split frequencies: 0.032042


      Average standard deviation of split frequencies: 0.032042

      2470000 -- (0.000) [...7 remote chains...] -- 9:00:16

      Average standard deviation of split frequencies: 0.031469


      Average standard deviation of split frequencies: 0.031469

      2480000 -- (0.000) [...7 remote chains...] -- 9:02:06

      Average standard deviation of split frequencies: 0.031091


      Average standard deviation of split frequencies: 0.031091

      2490000 -- (0.000) [...7 remote chains...] -- 8:59:55

      Average standard deviation of split frequencies: 0.030612


      Average standard deviation of split frequencies: 0.030612

      2500000 -- (0.000) [...7 remote chains...] -- 9:01:44

      Average standard deviation of split frequencies: 0.031649


      Average standard deviation of split frequencies: 0.031649

      2510000 -- (0.000) [...7 remote chains...] -- 8:59:33

      Average standard deviation of split frequencies: 0.030638


      Average standard deviation of split frequencies: 0.030638

      2520000 -- (0.000) [...7 remote chains...] -- 9:01:22

      Average standard deviation of split frequencies: 0.031081


      Average standard deviation of split frequencies: 0.031081

      2530000 -- (0.000) [...7 remote chains...] -- 8:59:13

      Average standard deviation of split frequencies: 0.031098


      Average standard deviation of split frequencies: 0.031098

      2540000 -- (0.000) [...7 remote chains...] -- 9:01:00

      Average standard deviation of split frequencies: 0.030725


      Average standard deviation of split frequencies: 0.030725

      2550000 -- (0.000) [...7 remote chains...] -- 8:58:52

      Average standard deviation of split frequencies: 0.030936


      Average standard deviation of split frequencies: 0.030936

      2560000 -- (0.000) [...7 remote chains...] -- 9:00:39

      Average standard deviation of split frequencies: 0.031194


      Average standard deviation of split frequencies: 0.031194

      2570000 -- (0.000) [...7 remote chains...] -- 8:58:32

      Average standard deviation of split frequencies: 0.031658


      Average standard deviation of split frequencies: 0.031658

      2580000 -- (0.000) [...7 remote chains...] -- 9:00:18

      Average standard deviation of split frequencies: 0.031392


      Average standard deviation of split frequencies: 0.031392

      2590000 -- (0.000) [...7 remote chains...] -- 8:58:12

      Average standard deviation of split frequencies: 0.029990


      Average standard deviation of split frequencies: 0.029990

      2600000 -- [0.000] [...7 remote chains...] -- 8:59:57

      Average standard deviation of split frequencies: 0.030129


      Average standard deviation of split frequencies: 0.030129

      2610000 -- (0.000) [...7 remote chains...] -- 8:57:52

      Average standard deviation of split frequencies: 0.030170


      Average standard deviation of split frequencies: 0.030170

      2620000 -- (0.000) [...7 remote chains...] -- 8:59:37

      Average standard deviation of split frequencies: 0.029535


      Average standard deviation of split frequencies: 0.029535

      2630000 -- (0.000) [...7 remote chains...] -- 9:01:20

      Average standard deviation of split frequencies: 0.029439


      Average standard deviation of split frequencies: 0.029439

      2640000 -- (0.000) [...7 remote chains...] -- 8:59:17

      Average standard deviation of split frequencies: 0.029579


      Average standard deviation of split frequencies: 0.029579

      2650000 -- (0.000) [...7 remote chains...] -- 9:00:59

      Average standard deviation of split frequencies: 0.029718


      Average standard deviation of split frequencies: 0.029718

      2660000 -- (0.000) [...7 remote chains...] -- 8:58:57

      Average standard deviation of split frequencies: 0.029852


      Average standard deviation of split frequencies: 0.029852

      2670000 -- (0.000) [...7 remote chains...] -- 9:00:39

      Average standard deviation of split frequencies: 0.029953


      Average standard deviation of split frequencies: 0.029953

      2680000 -- (0.000) [...7 remote chains...] -- 8:58:37

      Average standard deviation of split frequencies: 0.029604


      Average standard deviation of split frequencies: 0.029604

      2690000 -- (0.000) [...7 remote chains...] -- 9:00:19

      Average standard deviation of split frequencies: 0.028862


      Average standard deviation of split frequencies: 0.028862

      2700000 -- (0.000) [...7 remote chains...] -- 8:58:18

      Average standard deviation of split frequencies: 0.028819


      Average standard deviation of split frequencies: 0.028819

      2710000 -- (0.000) [...7 remote chains...] -- 8:59:59

      Average standard deviation of split frequencies: 0.028423


      Average standard deviation of split frequencies: 0.028423

      2720000 -- (0.000) [...7 remote chains...] -- 8:57:59

      Average standard deviation of split frequencies: 0.027890


      Average standard deviation of split frequencies: 0.027890

      2730000 -- (0.000) [...7 remote chains...] -- 8:59:39

      Average standard deviation of split frequencies: 0.027755


      Average standard deviation of split frequencies: 0.027755

      2740000 -- (0.000) [...7 remote chains...] -- 8:57:40

      Average standard deviation of split frequencies: 0.027523


      Average standard deviation of split frequencies: 0.027523

      2750000 -- (0.000) [...7 remote chains...] -- 8:59:20

      Average standard deviation of split frequencies: 0.028109


      Average standard deviation of split frequencies: 0.028109

      2760000 -- (0.000) [...7 remote chains...] -- 8:57:22

      Average standard deviation of split frequencies: 0.028071


      Average standard deviation of split frequencies: 0.028071

      2770000 -- (0.000) [...7 remote chains...] -- 8:59:00

      Average standard deviation of split frequencies: 0.027912


      Average standard deviation of split frequencies: 0.027912

      2780000 -- (0.000) [...7 remote chains...] -- 8:57:04

      Average standard deviation of split frequencies: 0.027966


      Average standard deviation of split frequencies: 0.027966

      2790000 -- (0.000) [...7 remote chains...] -- 8:58:42

      Average standard deviation of split frequencies: 0.027686


      Average standard deviation of split frequencies: 0.027686

      2800000 -- (0.000) [...7 remote chains...] -- 8:56:46

      Average standard deviation of split frequencies: 0.027959


      Average standard deviation of split frequencies: 0.027959

      2810000 -- (0.000) [...7 remote chains...] -- 8:58:23

      Average standard deviation of split frequencies: 0.028494


      Average standard deviation of split frequencies: 0.028494

      2820000 -- (0.000) [...7 remote chains...] -- 8:56:28

      Average standard deviation of split frequencies: 0.028170


      Average standard deviation of split frequencies: 0.028170

      2830000 -- (0.000) [...7 remote chains...] -- 8:58:05

      Average standard deviation of split frequencies: 0.027412


      Average standard deviation of split frequencies: 0.027412

      2840000 -- (0.000) [...7 remote chains...] -- 8:59:41

      Average standard deviation of split frequencies: 0.027095


      Average standard deviation of split frequencies: 0.027095

      2850000 -- (0.000) [...7 remote chains...] -- 8:57:47

      Average standard deviation of split frequencies: 0.027533


      Average standard deviation of split frequencies: 0.027533

      2860000 -- (0.000) [...7 remote chains...] -- 8:59:22

      Average standard deviation of split frequencies: 0.027644


      Average standard deviation of split frequencies: 0.027644

      2870000 -- (0.000) [...7 remote chains...] -- 8:57:29

      Average standard deviation of split frequencies: 0.026553


      Average standard deviation of split frequencies: 0.026553

      2880000 -- (0.000) [...7 remote chains...] -- 8:59:04

      Average standard deviation of split frequencies: 0.026159


      Average standard deviation of split frequencies: 0.026159

      2890000 -- [0.000] [...7 remote chains...] -- 8:57:11

      Average standard deviation of split frequencies: 0.026129


      Average standard deviation of split frequencies: 0.026129

      2900000 -- (0.000) [...7 remote chains...] -- 8:58:45

      Average standard deviation of split frequencies: 0.025741


      Average standard deviation of split frequencies: 0.025741

      2910000 -- (0.000) [...7 remote chains...] -- 8:56:54

      Average standard deviation of split frequencies: 0.026005


      Average standard deviation of split frequencies: 0.026005

      2920000 -- (0.000) [...7 remote chains...] -- 8:58:27

      Average standard deviation of split frequencies: 0.025544


      Average standard deviation of split frequencies: 0.025544

      2930000 -- (0.000) [...7 remote chains...] -- 8:56:36

      Average standard deviation of split frequencies: 0.026328


      Average standard deviation of split frequencies: 0.026328

      2940000 -- (0.000) [...7 remote chains...] -- 8:58:09

      Average standard deviation of split frequencies: 0.026846


      Average standard deviation of split frequencies: 0.026846

      2950000 -- (0.000) [...7 remote chains...] -- 8:56:19

      Average standard deviation of split frequencies: 0.026324


      Average standard deviation of split frequencies: 0.026324

      2960000 -- (0.000) [...7 remote chains...] -- 8:57:52

      Average standard deviation of split frequencies: 0.026673


      Average standard deviation of split frequencies: 0.026673

      2970000 -- (0.000) [...7 remote chains...] -- 8:56:03

      Average standard deviation of split frequencies: 0.026646


      Average standard deviation of split frequencies: 0.026646

      2980000 -- (0.000) [...7 remote chains...] -- 8:57:35

      Average standard deviation of split frequencies: 0.026343


      Average standard deviation of split frequencies: 0.026343

      2990000 -- (0.000) [...7 remote chains...] -- 8:55:46

      Average standard deviation of split frequencies: 0.026343


      Average standard deviation of split frequencies: 0.026343

      3000000 -- (0.000) [...7 remote chains...] -- 8:57:18

      Average standard deviation of split frequencies: 0.026014


      Average standard deviation of split frequencies: 0.026014

      3010000 -- (0.000) [...7 remote chains...] -- 8:58:48

      Average standard deviation of split frequencies: 0.025439


      Average standard deviation of split frequencies: 0.025439

      3020000 -- (0.000) [...7 remote chains...] -- 8:57:01

      Average standard deviation of split frequencies: 0.025155


      Average standard deviation of split frequencies: 0.025155

      3030000 -- (0.000) [...7 remote chains...] -- 8:58:31

      Average standard deviation of split frequencies: 0.025431


      Average standard deviation of split frequencies: 0.025431

      3040000 -- (0.000) [...7 remote chains...] -- 8:56:44

      Average standard deviation of split frequencies: 0.025217


      Average standard deviation of split frequencies: 0.025217

      3050000 -- (0.000) [...7 remote chains...] -- 8:58:14

      Average standard deviation of split frequencies: 0.025278


      Average standard deviation of split frequencies: 0.025278

      3060000 -- (0.000) [...7 remote chains...] -- 8:56:27

      Average standard deviation of split frequencies: 0.025119


      Average standard deviation of split frequencies: 0.025119

      3070000 -- (0.000) [...7 remote chains...] -- 8:57:56

      Average standard deviation of split frequencies: 0.024849


      Average standard deviation of split frequencies: 0.024849

      3080000 -- (0.000) [...7 remote chains...] -- 8:56:11

      Average standard deviation of split frequencies: 0.024742


      Average standard deviation of split frequencies: 0.024742

      3090000 -- (0.000) [...7 remote chains...] -- 8:57:40

      Average standard deviation of split frequencies: 0.024011


      Average standard deviation of split frequencies: 0.024011

      3100000 -- (0.000) [...7 remote chains...] -- 8:55:55

      Average standard deviation of split frequencies: 0.023657


      Average standard deviation of split frequencies: 0.023657

      3110000 -- (0.000) [...7 remote chains...] -- 8:57:23

      Average standard deviation of split frequencies: 0.023083


      Average standard deviation of split frequencies: 0.023083

      3120000 -- (0.000) [...7 remote chains...] -- 8:55:39

      Average standard deviation of split frequencies: 0.022689


      Average standard deviation of split frequencies: 0.022689

      3130000 -- (0.000) [...7 remote chains...] -- 8:57:07

      Average standard deviation of split frequencies: 0.022836


      Average standard deviation of split frequencies: 0.022836

      3140000 -- (0.000) [...7 remote chains...] -- 8:55:23

      Average standard deviation of split frequencies: 0.022820


      Average standard deviation of split frequencies: 0.022820

      3150000 -- (0.000) [...7 remote chains...] -- 8:56:50

      Average standard deviation of split frequencies: 0.022498


      Average standard deviation of split frequencies: 0.022498

      3160000 -- (0.000) [...7 remote chains...] -- 8:58:17

      Average standard deviation of split frequencies: 0.022484


      Average standard deviation of split frequencies: 0.022484

      3170000 -- (0.000) [...7 remote chains...] -- 8:56:34

      Average standard deviation of split frequencies: 0.022549


      Average standard deviation of split frequencies: 0.022549

      3180000 -- (0.000) [...7 remote chains...] -- 8:58:00

      Average standard deviation of split frequencies: 0.022455


      Average standard deviation of split frequencies: 0.022455

      3190000 -- (0.000) [...7 remote chains...] -- 8:56:19

      Average standard deviation of split frequencies: 0.022097


      Average standard deviation of split frequencies: 0.022097

      3200000 -- (0.000) [...7 remote chains...] -- 8:57:44

      Average standard deviation of split frequencies: 0.022250


      Average standard deviation of split frequencies: 0.022250

      3210000 -- (0.000) [...7 remote chains...] -- 8:59:09

      Average standard deviation of split frequencies: 0.022077


      Average standard deviation of split frequencies: 0.022077

      3220000 -- (0.000) [...7 remote chains...] -- 8:57:28

      Average standard deviation of split frequencies: 0.022257


      Average standard deviation of split frequencies: 0.022257

      3230000 -- (0.000) [...7 remote chains...] -- 8:58:52

      Average standard deviation of split frequencies: 0.021313


      Average standard deviation of split frequencies: 0.021313

      3240000 -- (0.000) [...7 remote chains...] -- 8:57:12

      Average standard deviation of split frequencies: 0.021774


      Average standard deviation of split frequencies: 0.021774

      3250000 -- (0.000) [...7 remote chains...] -- 8:58:36

      Average standard deviation of split frequencies: 0.021451


      Average standard deviation of split frequencies: 0.021451

      3260000 -- (0.000) [...7 remote chains...] -- 8:56:56

      Average standard deviation of split frequencies: 0.021131


      Average standard deviation of split frequencies: 0.021131

      3270000 -- (0.000) [...7 remote chains...] -- 8:58:20

      Average standard deviation of split frequencies: 0.020587


      Average standard deviation of split frequencies: 0.020587

      3280000 -- (0.000) [...7 remote chains...] -- 8:56:41

      Average standard deviation of split frequencies: 0.020736


      Average standard deviation of split frequencies: 0.020736

      3290000 -- (0.000) [...7 remote chains...] -- 8:58:04

      Average standard deviation of split frequencies: 0.020190


      Average standard deviation of split frequencies: 0.020190

      3300000 -- (0.000) [...7 remote chains...] -- 8:56:25

      Average standard deviation of split frequencies: 0.019879


      Average standard deviation of split frequencies: 0.019879

      3310000 -- (0.000) [...7 remote chains...] -- 8:57:48

      Average standard deviation of split frequencies: 0.019955


      Average standard deviation of split frequencies: 0.019955

      3320000 -- (0.000) [...7 remote chains...] -- 8:59:10

      Average standard deviation of split frequencies: 0.019875


      Average standard deviation of split frequencies: 0.019875

      3330000 -- [0.000] [...7 remote chains...] -- 8:57:32

      Average standard deviation of split frequencies: 0.019720


      Average standard deviation of split frequencies: 0.019720

      3340000 -- (0.000) [...7 remote chains...] -- 8:58:53

      Average standard deviation of split frequencies: 0.019798


      Average standard deviation of split frequencies: 0.019798

      3350000 -- (0.000) [...7 remote chains...] -- 8:57:16

      Average standard deviation of split frequencies: 0.019330


      Average standard deviation of split frequencies: 0.019330

      3360000 -- (0.000) [...7 remote chains...] -- 8:58:38

      Average standard deviation of split frequencies: 0.019487


      Average standard deviation of split frequencies: 0.019487

      3370000 -- (0.000) [...7 remote chains...] -- 8:59:58

      Average standard deviation of split frequencies: 0.019412


      Average standard deviation of split frequencies: 0.019412

      3380000 -- (0.000) [...7 remote chains...] -- 8:58:22

      Average standard deviation of split frequencies: 0.019711


      Average standard deviation of split frequencies: 0.019711

      3390000 -- (0.000) [...7 remote chains...] -- 8:59:42

      Average standard deviation of split frequencies: 0.019561


      Average standard deviation of split frequencies: 0.019561

      3400000 -- (0.000) [...7 remote chains...] -- 8:58:06

      Average standard deviation of split frequencies: 0.019634


      Average standard deviation of split frequencies: 0.019634

      3410000 -- (0.000) [...7 remote chains...] -- 8:59:26

      Average standard deviation of split frequencies: 0.019780


      Average standard deviation of split frequencies: 0.019780

      3420000 -- (0.000) [...7 remote chains...] -- 8:57:51

      Average standard deviation of split frequencies: 0.019630


      Average standard deviation of split frequencies: 0.019630

      3430000 -- (0.000) [...7 remote chains...] -- 8:59:10

      Average standard deviation of split frequencies: 0.019333


      Average standard deviation of split frequencies: 0.019333

      3440000 -- (0.000) [...7 remote chains...] -- 9:00:29

      Average standard deviation of split frequencies: 0.019259


      Average standard deviation of split frequencies: 0.019259

      3450000 -- (0.000) [...7 remote chains...] -- 8:58:54

      Average standard deviation of split frequencies: 0.019479


      Average standard deviation of split frequencies: 0.019479

      3460000 -- (0.000) [...7 remote chains...] -- 9:00:13

      Average standard deviation of split frequencies: 0.019642


      Average standard deviation of split frequencies: 0.019642

      3470000 -- (0.000) [...7 remote chains...] -- 8:58:39

      Average standard deviation of split frequencies: 0.020590


      Average standard deviation of split frequencies: 0.020590

      3480000 -- (0.000) [...7 remote chains...] -- 8:59:57

      Average standard deviation of split frequencies: 0.020434


      Average standard deviation of split frequencies: 0.020434

      3490000 -- (0.000) [...7 remote chains...] -- 8:58:23

      Average standard deviation of split frequencies: 0.020664


      Average standard deviation of split frequencies: 0.020664

      3500000 -- (0.000) [...7 remote chains...] -- 8:59:41

      Average standard deviation of split frequencies: 0.020509


      Average standard deviation of split frequencies: 0.020509

      3510000 -- (0.000) [...7 remote chains...] -- 8:58:08

      Average standard deviation of split frequencies: 0.020509


      Average standard deviation of split frequencies: 0.020509

      3520000 -- (0.000) [...7 remote chains...] -- 8:59:25

      Average standard deviation of split frequencies: 0.020356


      Average standard deviation of split frequencies: 0.020356

      3530000 -- (0.000) [...7 remote chains...] -- 8:57:53

      Average standard deviation of split frequencies: 0.020431


      Average standard deviation of split frequencies: 0.020431

      3540000 -- (0.000) [...7 remote chains...] -- 8:59:10

      Average standard deviation of split frequencies: 0.020657


      Average standard deviation of split frequencies: 0.020657

      3550000 -- (0.000) [...7 remote chains...] -- 8:57:38

      Average standard deviation of split frequencies: 0.020203


      Average standard deviation of split frequencies: 0.020203

      3560000 -- (0.000) [...7 remote chains...] -- 8:58:55

      Average standard deviation of split frequencies: 0.020228


      Average standard deviation of split frequencies: 0.020228

      3570000 -- (0.000) [...7 remote chains...] -- 9:00:11

      Average standard deviation of split frequencies: 0.020372


      Average standard deviation of split frequencies: 0.020372

      3580000 -- (0.000) [...7 remote chains...] -- 8:58:39

      Average standard deviation of split frequencies: 0.020660


      Average standard deviation of split frequencies: 0.020660

      3590000 -- (0.000) [...7 remote chains...] -- 8:59:55

      Average standard deviation of split frequencies: 0.020660


      Average standard deviation of split frequencies: 0.020660

      3600000 -- (0.000) [...7 remote chains...] -- 9:01:10

      Average standard deviation of split frequencies: 0.020129


      Average standard deviation of split frequencies: 0.020129

      3610000 -- (0.000) [...7 remote chains...] -- 8:59:40

      Average standard deviation of split frequencies: 0.020054


      Average standard deviation of split frequencies: 0.020054

      3620000 -- (0.000) [...7 remote chains...] -- 9:00:54

      Average standard deviation of split frequencies: 0.020499


      Average standard deviation of split frequencies: 0.020499

      3630000 -- (0.000) [...7 remote chains...] -- 8:59:24

      Average standard deviation of split frequencies: 0.020943


      Average standard deviation of split frequencies: 0.020943

      3640000 -- (0.000) [...7 remote chains...] -- 9:00:39

      Average standard deviation of split frequencies: 0.021014


      Average standard deviation of split frequencies: 0.021014

      3650000 -- (0.000) [...7 remote chains...] -- 8:59:09

      Average standard deviation of split frequencies: 0.020423


      Average standard deviation of split frequencies: 0.020423

      3660000 -- (0.000) [...7 remote chains...] -- 9:00:23

      Average standard deviation of split frequencies: 0.020203


      Average standard deviation of split frequencies: 0.020203

      3670000 -- (0.000) [...7 remote chains...] -- 8:58:55

      Average standard deviation of split frequencies: 0.020423


      Average standard deviation of split frequencies: 0.020423

      3680000 -- (0.000) [...7 remote chains...] -- 9:00:08

      Average standard deviation of split frequencies: 0.020495


      Average standard deviation of split frequencies: 0.020495

      3690000 -- (0.000) [...7 remote chains...] -- 8:58:40

      Average standard deviation of split frequencies: 0.021055


      Average standard deviation of split frequencies: 0.021055

      3700000 -- (0.000) [...7 remote chains...] -- 8:59:53

      Average standard deviation of split frequencies: 0.020909


      Average standard deviation of split frequencies: 0.020909

      3710000 -- (0.000) [...7 remote chains...] -- 8:58:25

      Average standard deviation of split frequencies: 0.020960


      Average standard deviation of split frequencies: 0.020960

      3720000 -- (0.000) [...7 remote chains...] -- 8:59:38

      Average standard deviation of split frequencies: 0.021090


      Average standard deviation of split frequencies: 0.021090

      3730000 -- (0.000) [...7 remote chains...] -- 8:58:11

      Average standard deviation of split frequencies: 0.020279


      Average standard deviation of split frequencies: 0.020279

      3740000 -- (0.000) [...7 remote chains...] -- 8:59:23

      Average standard deviation of split frequencies: 0.020502


      Average standard deviation of split frequencies: 0.020502

      3750000 -- (0.000) [...7 remote chains...] -- 9:00:36

      Average standard deviation of split frequencies: 0.020502


      Average standard deviation of split frequencies: 0.020502

      3760000 -- (0.000) [...7 remote chains...] -- 8:59:09

      Average standard deviation of split frequencies: 0.020871


      Average standard deviation of split frequencies: 0.020871

      3770000 -- (0.000) [...7 remote chains...] -- 9:00:20

      Average standard deviation of split frequencies: 0.020944


      Average standard deviation of split frequencies: 0.020944

      3780000 -- (0.000) [...7 remote chains...] -- 8:58:54

      Average standard deviation of split frequencies: 0.021125


      Average standard deviation of split frequencies: 0.021125

      3790000 -- (0.000) [...7 remote chains...] -- 9:00:06

      Average standard deviation of split frequencies: 0.020983


      Average standard deviation of split frequencies: 0.020983

      3800000 -- (0.000) [...7 remote chains...] -- 8:58:40

      Average standard deviation of split frequencies: 0.020980


      Average standard deviation of split frequencies: 0.020980

      3810000 -- (0.000) [...7 remote chains...] -- 8:59:51

      Average standard deviation of split frequencies: 0.020555


      Average standard deviation of split frequencies: 0.020555

      3820000 -- (0.000) [...7 remote chains...] -- 8:58:26

      Average standard deviation of split frequencies: 0.020413


      Average standard deviation of split frequencies: 0.020413

      3830000 -- (0.000) [...7 remote chains...] -- 8:59:36

      Average standard deviation of split frequencies: 0.020554


      Average standard deviation of split frequencies: 0.020554

      3840000 -- (0.000) [...7 remote chains...] -- 8:58:12

      Average standard deviation of split frequencies: 0.020483


      Average standard deviation of split frequencies: 0.020483

      3850000 -- (0.000) [...7 remote chains...] -- 8:59:22

      Average standard deviation of split frequencies: 0.020412


      Average standard deviation of split frequencies: 0.020412

      3860000 -- (0.000) [...7 remote chains...] -- 8:57:58

      Average standard deviation of split frequencies: 0.019955


      Average standard deviation of split frequencies: 0.019955

      3870000 -- (0.000) [...7 remote chains...] -- 8:59:08

      Average standard deviation of split frequencies: 0.019513


      Average standard deviation of split frequencies: 0.019513

      3880000 -- [0.000] [...7 remote chains...] -- 9:00:17

      Average standard deviation of split frequencies: 0.019593


      Average standard deviation of split frequencies: 0.019593

      3890000 -- (0.000) [...7 remote chains...] -- 8:58:53

      Average standard deviation of split frequencies: 0.019819


      Average standard deviation of split frequencies: 0.019819

      3900000 -- (0.000) [...7 remote chains...] -- 9:00:03

      Average standard deviation of split frequencies: 0.019897


      Average standard deviation of split frequencies: 0.019897

      3910000 -- (0.000) [...7 remote chains...] -- 8:58:39

      Average standard deviation of split frequencies: 0.020334


      Average standard deviation of split frequencies: 0.020334

      3920000 -- (0.000) [...7 remote chains...] -- 8:59:49

      Average standard deviation of split frequencies: 0.019975


      Average standard deviation of split frequencies: 0.019975

      3930000 -- [0.000] [...7 remote chains...] -- 8:58:26

      Average standard deviation of split frequencies: 0.019690


      Average standard deviation of split frequencies: 0.019690

      3940000 -- (0.000) [...7 remote chains...] -- 8:59:34

      Average standard deviation of split frequencies: 0.019407


      Average standard deviation of split frequencies: 0.019407

      3950000 -- (0.000) [...7 remote chains...] -- 9:00:43

      Average standard deviation of split frequencies: 0.020307


      Average standard deviation of split frequencies: 0.020307

      3960000 -- (0.000) [...7 remote chains...] -- 8:59:20

      Average standard deviation of split frequencies: 0.019593


      Average standard deviation of split frequencies: 0.019593

      3970000 -- (0.000) [...7 remote chains...] -- 9:00:28

      Average standard deviation of split frequencies: 0.019730


      Average standard deviation of split frequencies: 0.019730

      3980000 -- (0.000) [...7 remote chains...] -- 9:01:36

      Average standard deviation of split frequencies: 0.019664


      Average standard deviation of split frequencies: 0.019664

      3990000 -- (0.000) [...7 remote chains...] -- 9:00:14

      Average standard deviation of split frequencies: 0.019597


      Average standard deviation of split frequencies: 0.019597

      4000000 -- (0.000) [...7 remote chains...] -- 9:01:22

      Average standard deviation of split frequencies: 0.019277


      Average standard deviation of split frequencies: 0.019277

      4010000 -- (0.000) [...7 remote chains...] -- 9:00:00

      Average standard deviation of split frequencies: 0.019489


      Average standard deviation of split frequencies: 0.019489

      4020000 -- (0.000) [...7 remote chains...] -- 9:01:07

      Average standard deviation of split frequencies: 0.019150


      Average standard deviation of split frequencies: 0.019150

      4030000 -- (0.000) [...7 remote chains...] -- 8:59:46

      Average standard deviation of split frequencies: 0.019768


      Average standard deviation of split frequencies: 0.019768

      4040000 -- (0.000) [...7 remote chains...] -- 9:00:53

      Average standard deviation of split frequencies: 0.019871


      Average standard deviation of split frequencies: 0.019871

      4050000 -- (0.000) [...7 remote chains...] -- 9:01:59

      Average standard deviation of split frequencies: 0.020137


      Average standard deviation of split frequencies: 0.020137

      4060000 -- (0.000) [...7 remote chains...] -- 9:00:39

      Average standard deviation of split frequencies: 0.019939


      Average standard deviation of split frequencies: 0.019939

      4070000 -- (0.000) [...7 remote chains...] -- 9:01:45

      Average standard deviation of split frequencies: 0.020005


      Average standard deviation of split frequencies: 0.020005

      4080000 -- (0.000) [...7 remote chains...] -- 9:00:25

      Average standard deviation of split frequencies: 0.019808


      Average standard deviation of split frequencies: 0.019808

      4090000 -- (0.000) [...7 remote chains...] -- 9:01:30

      Average standard deviation of split frequencies: 0.019744


      Average standard deviation of split frequencies: 0.019744

      4100000 -- (0.000) [...7 remote chains...] -- 9:00:11

      Average standard deviation of split frequencies: 0.019418


      Average standard deviation of split frequencies: 0.019418

      4110000 -- (0.000) [...7 remote chains...] -- 9:01:16

      Average standard deviation of split frequencies: 0.019451


      Average standard deviation of split frequencies: 0.019451

      4120000 -- (0.000) [...7 remote chains...] -- 8:59:57

      Average standard deviation of split frequencies: 0.019769


      Average standard deviation of split frequencies: 0.019769

      4130000 -- (0.000) [...7 remote chains...] -- 9:01:02

      Average standard deviation of split frequencies: 0.019727


      Average standard deviation of split frequencies: 0.019727

      4140000 -- [0.000] [...7 remote chains...] -- 8:59:43

      Average standard deviation of split frequencies: 0.019464


      Average standard deviation of split frequencies: 0.019464

      4150000 -- (0.000) [...7 remote chains...] -- 9:00:48

      Average standard deviation of split frequencies: 0.018997


      Average standard deviation of split frequencies: 0.018997

      4160000 -- (0.000) [...7 remote chains...] -- 9:01:53

      Average standard deviation of split frequencies: 0.018737


      Average standard deviation of split frequencies: 0.018737

      4170000 -- (0.000) [...7 remote chains...] -- 9:00:34

      Average standard deviation of split frequencies: 0.018810


      Average standard deviation of split frequencies: 0.018810

      4180000 -- (0.000) [...7 remote chains...] -- 9:01:39

      Average standard deviation of split frequencies: 0.018354


      Average standard deviation of split frequencies: 0.018354

      4190000 -- (0.000) [...7 remote chains...] -- 9:02:43

      Average standard deviation of split frequencies: 0.018090


      Average standard deviation of split frequencies: 0.018090

      4200000 -- (0.000) [...7 remote chains...] -- 9:01:25

      Average standard deviation of split frequencies: 0.018231


      Average standard deviation of split frequencies: 0.018231

      4210000 -- [0.000] [...7 remote chains...] -- 9:02:29

      Average standard deviation of split frequencies: 0.018100


      Average standard deviation of split frequencies: 0.018100

      4220000 -- (0.000) [...7 remote chains...] -- 9:01:11

      Average standard deviation of split frequencies: 0.018234


      Average standard deviation of split frequencies: 0.018234

      4230000 -- (0.000) [...7 remote chains...] -- 9:02:14

      Average standard deviation of split frequencies: 0.018932


      Average standard deviation of split frequencies: 0.018932

      4240000 -- (0.000) [...7 remote chains...] -- 9:00:57

      Average standard deviation of split frequencies: 0.018936


      Average standard deviation of split frequencies: 0.018936

      4250000 -- (0.000) [...7 remote chains...] -- 9:02:00

      Average standard deviation of split frequencies: 0.019193


      Average standard deviation of split frequencies: 0.019193

      4260000 -- (0.000) [...7 remote chains...] -- 9:03:03

      Average standard deviation of split frequencies: 0.018918


      Average standard deviation of split frequencies: 0.018918

      4270000 -- [0.000] [...7 remote chains...] -- 9:01:47

      Average standard deviation of split frequencies: 0.018789


      Average standard deviation of split frequencies: 0.018789

      4280000 -- [0.000] [...7 remote chains...] -- 9:02:49

      Average standard deviation of split frequencies: 0.019118


      Average standard deviation of split frequencies: 0.019118

      4290000 -- (0.000) [...7 remote chains...] -- 9:01:33

      Average standard deviation of split frequencies: 0.019445


      Average standard deviation of split frequencies: 0.019445

      4300000 -- (0.000) [...7 remote chains...] -- 9:02:35

      Average standard deviation of split frequencies: 0.019899


      Average standard deviation of split frequencies: 0.019899

      4310000 -- (0.000) [...7 remote chains...] -- 9:03:37

      Average standard deviation of split frequencies: 0.019517


      Average standard deviation of split frequencies: 0.019517

      4320000 -- (0.000) [...7 remote chains...] -- 9:02:21

      Average standard deviation of split frequencies: 0.019581


      Average standard deviation of split frequencies: 0.019581

      4330000 -- (0.000) [...7 remote chains...] -- 9:03:23

      Average standard deviation of split frequencies: 0.019707


      Average standard deviation of split frequencies: 0.019707

      4340000 -- (0.000) [...7 remote chains...] -- 9:02:07

      Average standard deviation of split frequencies: 0.019523


      Average standard deviation of split frequencies: 0.019523

      4350000 -- (0.000) [...7 remote chains...] -- 9:03:09

      Average standard deviation of split frequencies: 0.019894


      Average standard deviation of split frequencies: 0.019894

      4360000 -- (0.000) [...7 remote chains...] -- 9:01:54

      Average standard deviation of split frequencies: 0.019649


      Average standard deviation of split frequencies: 0.019649

      4370000 -- (0.000) [...7 remote chains...] -- 9:02:55

      Average standard deviation of split frequencies: 0.019528


      Average standard deviation of split frequencies: 0.019528

      4380000 -- (0.000) [...7 remote chains...] -- 9:01:40

      Average standard deviation of split frequencies: 0.019897


      Average standard deviation of split frequencies: 0.019897

      4390000 -- (0.000) [...7 remote chains...] -- 9:02:41

      Average standard deviation of split frequencies: 0.019897


      Average standard deviation of split frequencies: 0.019897

      4400000 -- (0.000) [...7 remote chains...] -- 9:03:42

      Average standard deviation of split frequencies: 0.019898


      Average standard deviation of split frequencies: 0.019898

      4410000 -- (0.000) [...7 remote chains...] -- 9:02:28

      Average standard deviation of split frequencies: 0.019716


      Average standard deviation of split frequencies: 0.019716

      4420000 -- (0.000) [...7 remote chains...] -- 9:03:28

      Average standard deviation of split frequencies: 0.019596


      Average standard deviation of split frequencies: 0.019596

      4430000 -- (0.000) [...7 remote chains...] -- 9:02:14

      Average standard deviation of split frequencies: 0.019354


      Average standard deviation of split frequencies: 0.019354

      4440000 -- (0.000) [...7 remote chains...] -- 9:03:14

      Average standard deviation of split frequencies: 0.019417


      Average standard deviation of split frequencies: 0.019417

      4450000 -- (0.000) [...7 remote chains...] -- 9:02:01

      Average standard deviation of split frequencies: 0.019479


      Average standard deviation of split frequencies: 0.019479

      4460000 -- (0.000) [...7 remote chains...] -- 9:03:01

      Average standard deviation of split frequencies: 0.019482


      Average standard deviation of split frequencies: 0.019482

      4470000 -- (0.000) [...7 remote chains...] -- 9:01:47

      Average standard deviation of split frequencies: 0.019121


      Average standard deviation of split frequencies: 0.019121

      4480000 -- (0.000) [...7 remote chains...] -- 9:02:47

      Average standard deviation of split frequencies: 0.019184


      Average standard deviation of split frequencies: 0.019184

      4490000 -- (0.000) [...7 remote chains...] -- 9:03:47

      Average standard deviation of split frequencies: 0.019127


      Average standard deviation of split frequencies: 0.019127

      4500000 -- (0.000) [...7 remote chains...] -- 9:02:34

      Average standard deviation of split frequencies: 0.019011


      Average standard deviation of split frequencies: 0.019011

      4510000 -- (0.000) [...7 remote chains...] -- 9:03:33

      Average standard deviation of split frequencies: 0.019190


      Average standard deviation of split frequencies: 0.019190

      4520000 -- (0.000) [...7 remote chains...] -- 9:02:20

      Average standard deviation of split frequencies: 0.019668


      Average standard deviation of split frequencies: 0.019668

      4530000 -- (0.000) [...7 remote chains...] -- 9:03:19

      Average standard deviation of split frequencies: 0.019374


      Average standard deviation of split frequencies: 0.019374

      4540000 -- (0.000) [...7 remote chains...] -- 9:02:07

      Average standard deviation of split frequencies: 0.019435


      Average standard deviation of split frequencies: 0.019435

      4550000 -- (0.000) [...7 remote chains...] -- 9:03:06

      Average standard deviation of split frequencies: 0.019612


      Average standard deviation of split frequencies: 0.019612

      4560000 -- (0.000) [...7 remote chains...] -- 9:01:54

      Average standard deviation of split frequencies: 0.019261


      Average standard deviation of split frequencies: 0.019261

      4570000 -- (0.000) [...7 remote chains...] -- 9:02:52

      Average standard deviation of split frequencies: 0.019146


      Average standard deviation of split frequencies: 0.019146

      4580000 -- (0.000) [...7 remote chains...] -- 9:01:41

      Average standard deviation of split frequencies: 0.019032


      Average standard deviation of split frequencies: 0.019032

      4590000 -- (0.000) [...7 remote chains...] -- 9:02:39

      Average standard deviation of split frequencies: 0.019149


      Average standard deviation of split frequencies: 0.019149

      4600000 -- (0.000) [...7 remote chains...] -- 9:03:37

      Average standard deviation of split frequencies: 0.019094


      Average standard deviation of split frequencies: 0.019094

      4610000 -- (0.000) [...7 remote chains...] -- 9:02:26

      Average standard deviation of split frequencies: 0.019388


      Average standard deviation of split frequencies: 0.019388

      4620000 -- (0.000) [...7 remote chains...] -- 9:03:24

      Average standard deviation of split frequencies: 0.019448


      Average standard deviation of split frequencies: 0.019448

      4630000 -- (0.000) [...7 remote chains...] -- 9:02:13

      Average standard deviation of split frequencies: 0.019855


      Average standard deviation of split frequencies: 0.019855

      4640000 -- (0.000) [...7 remote chains...] -- 9:03:10

      Average standard deviation of split frequencies: 0.019971


      Average standard deviation of split frequencies: 0.019971

      4650000 -- (0.000) [...7 remote chains...] -- 9:02:00

      Average standard deviation of split frequencies: 0.019914


      Average standard deviation of split frequencies: 0.019914

      4660000 -- (0.000) [...7 remote chains...] -- 9:02:57

      Average standard deviation of split frequencies: 0.020203


      Average standard deviation of split frequencies: 0.020203

      4670000 -- (0.000) [...7 remote chains...] -- 9:03:54

      Average standard deviation of split frequencies: 0.020318


      Average standard deviation of split frequencies: 0.020318

      4680000 -- (0.000) [...7 remote chains...] -- 9:02:44

      Average standard deviation of split frequencies: 0.020375


      Average standard deviation of split frequencies: 0.020375

      4690000 -- (0.000) [...7 remote chains...] -- 9:03:41

      Average standard deviation of split frequencies: 0.020318


      Average standard deviation of split frequencies: 0.020318

      4700000 -- (0.000) [...7 remote chains...] -- 9:02:31

      Average standard deviation of split frequencies: 0.019861


      Average standard deviation of split frequencies: 0.019861

      4710000 -- (0.000) [...7 remote chains...] -- 9:03:28

      Average standard deviation of split frequencies: 0.019689


      Average standard deviation of split frequencies: 0.019689

      4720000 -- (0.000) [...7 remote chains...] -- 9:04:24

      Average standard deviation of split frequencies: 0.019748


      Average standard deviation of split frequencies: 0.019748

      4730000 -- (0.000) [...7 remote chains...] -- 9:03:15

      Average standard deviation of split frequencies: 0.019352


      Average standard deviation of split frequencies: 0.019352

      4740000 -- (0.000) [...7 remote chains...] -- 9:04:11

      Average standard deviation of split frequencies: 0.019637


      Average standard deviation of split frequencies: 0.019637

      4750000 -- (0.000) [...7 remote chains...] -- 9:03:02

      Average standard deviation of split frequencies: 0.019524


      Average standard deviation of split frequencies: 0.019524

      4760000 -- (0.000) [...7 remote chains...] -- 9:03:58

      Average standard deviation of split frequencies: 0.019639


      Average standard deviation of split frequencies: 0.019639

      4770000 -- (0.000) [...7 remote chains...] -- 9:02:49

      Average standard deviation of split frequencies: 0.019922


      Average standard deviation of split frequencies: 0.019922

      4780000 -- (0.000) [...7 remote chains...] -- 9:03:45

      Average standard deviation of split frequencies: 0.019866


      Average standard deviation of split frequencies: 0.019866

      4790000 -- (0.000) [...7 remote chains...] -- 9:02:36

      Average standard deviation of split frequencies: 0.019866


      Average standard deviation of split frequencies: 0.019866

      4800000 -- (0.000) [...7 remote chains...] -- 9:03:32

      Average standard deviation of split frequencies: 0.020452


      Average standard deviation of split frequencies: 0.020452

      4810000 -- (0.000) [...7 remote chains...] -- 9:02:23

      Average standard deviation of split frequencies: 0.019868


      Average standard deviation of split frequencies: 0.019868

      4820000 -- (0.000) [...7 remote chains...] -- 9:03:19

      Average standard deviation of split frequencies: 0.019925


      Average standard deviation of split frequencies: 0.019925

      4830000 -- (0.000) [...7 remote chains...] -- 9:04:14

      Average standard deviation of split frequencies: 0.019646


      Average standard deviation of split frequencies: 0.019646

      4840000 -- (0.000) [...7 remote chains...] -- 9:03:06

      Average standard deviation of split frequencies: 0.019482


      Average standard deviation of split frequencies: 0.019482

      4850000 -- (0.000) [...7 remote chains...] -- 9:04:01

      Average standard deviation of split frequencies: 0.019594


      Average standard deviation of split frequencies: 0.019594

      4860000 -- [0.000] [...7 remote chains...] -- 9:02:53

      Average standard deviation of split frequencies: 0.019596


      Average standard deviation of split frequencies: 0.019596

      4870000 -- (0.000) [...7 remote chains...] -- 9:03:48

      Average standard deviation of split frequencies: 0.019761


      Average standard deviation of split frequencies: 0.019761

      4880000 -- (0.000) [...7 remote chains...] -- 9:04:42

      Average standard deviation of split frequencies: 0.019653


      Average standard deviation of split frequencies: 0.019653

      4890000 -- (0.000) [...7 remote chains...] -- 9:03:35

      Average standard deviation of split frequencies: 0.019855


      Average standard deviation of split frequencies: 0.019855

      4900000 -- (0.000) [...7 remote chains...] -- 9:04:29

      Average standard deviation of split frequencies: 0.020281


      Average standard deviation of split frequencies: 0.020281

      4910000 -- (0.000) [...7 remote chains...] -- 9:05:23

      Average standard deviation of split frequencies: 0.019908


      Average standard deviation of split frequencies: 0.019908

      4920000 -- (0.000) [...7 remote chains...] -- 9:04:16

      Average standard deviation of split frequencies: 0.020013


      Average standard deviation of split frequencies: 0.020013

      4930000 -- (0.000) [...7 remote chains...] -- 9:05:10

      Average standard deviation of split frequencies: 0.020330


      Average standard deviation of split frequencies: 0.020330

      4940000 -- (0.000) [...7 remote chains...] -- 9:04:03

      Average standard deviation of split frequencies: 0.020434


      Average standard deviation of split frequencies: 0.020434

      4950000 -- (0.000) [...7 remote chains...] -- 9:04:57

      Average standard deviation of split frequencies: 0.020962


      Average standard deviation of split frequencies: 0.020962

      4960000 -- (0.000) [...7 remote chains...] -- 9:05:51

      Average standard deviation of split frequencies: 0.021064


      Average standard deviation of split frequencies: 0.021064

      4970000 -- (0.000) [...7 remote chains...] -- 9:04:44

      Average standard deviation of split frequencies: 0.021060


      Average standard deviation of split frequencies: 0.021060

      4980000 -- (0.000) [...7 remote chains...] -- 9:05:38

      Average standard deviation of split frequencies: 0.021056


      Average standard deviation of split frequencies: 0.021056

      4990000 -- (0.000) [...7 remote chains...] -- 9:04:31

      Average standard deviation of split frequencies: 0.021266


      Average standard deviation of split frequencies: 0.021266

      5000000 -- (0.000) [...7 remote chains...] -- 9:05:25

      Average standard deviation of split frequencies: 0.021052


      Average standard deviation of split frequencies: 0.021052

      5010000 -- (0.000) [...7 remote chains...] -- 9:06:17

      Average standard deviation of split frequencies: 0.020944


      Average standard deviation of split frequencies: 0.020944

      5020000 -- (0.000) [...7 remote chains...] -- 9:05:12

      Average standard deviation of split frequencies: 0.020889


      Average standard deviation of split frequencies: 0.020889

      5030000 -- (0.000) [...7 remote chains...] -- 9:06:04

      Average standard deviation of split frequencies: 0.020993


      Average standard deviation of split frequencies: 0.020993

      5040000 -- (0.000) [...7 remote chains...] -- 9:04:59

      Average standard deviation of split frequencies: 0.021145


      Average standard deviation of split frequencies: 0.021145

      5050000 -- (0.000) [...7 remote chains...] -- 9:05:51

      Average standard deviation of split frequencies: 0.020882


      Average standard deviation of split frequencies: 0.020882

      5060000 -- (0.000) [...7 remote chains...] -- 9:04:46

      Average standard deviation of split frequencies: 0.020982


      Average standard deviation of split frequencies: 0.020982

      5070000 -- (0.000) [...7 remote chains...] -- 9:05:38

      Average standard deviation of split frequencies: 0.020673


      Average standard deviation of split frequencies: 0.020673

      5080000 -- (0.000) [...7 remote chains...] -- 9:04:33

      Average standard deviation of split frequencies: 0.020722


      Average standard deviation of split frequencies: 0.020722

      5090000 -- (0.000) [...7 remote chains...] -- 9:05:25

      Average standard deviation of split frequencies: 0.020873


      Average standard deviation of split frequencies: 0.020873

      5100000 -- (0.000) [...7 remote chains...] -- 9:06:17

      Average standard deviation of split frequencies: 0.020921


      Average standard deviation of split frequencies: 0.020921

      5110000 -- (0.000) [...7 remote chains...] -- 9:05:13

      Average standard deviation of split frequencies: 0.021501


      Average standard deviation of split frequencies: 0.021501

      5120000 -- (0.000) [...7 remote chains...] -- 9:06:04

      Average standard deviation of split frequencies: 0.021716


      Average standard deviation of split frequencies: 0.021716

      5130000 -- (0.000) [...7 remote chains...] -- 9:05:00

      Average standard deviation of split frequencies: 0.020831


      Average standard deviation of split frequencies: 0.020831

      5140000 -- (0.000) [...7 remote chains...] -- 9:05:52

      Average standard deviation of split frequencies: 0.020986


      Average standard deviation of split frequencies: 0.020986

      5150000 -- (0.000) [...7 remote chains...] -- 9:04:47

      Average standard deviation of split frequencies: 0.020882


      Average standard deviation of split frequencies: 0.020882

      5160000 -- (0.000) [...7 remote chains...] -- 9:05:39

      Average standard deviation of split frequencies: 0.021140


      Average standard deviation of split frequencies: 0.021140

      5170000 -- (0.000) [...7 remote chains...] -- 9:04:35

      Average standard deviation of split frequencies: 0.021086


      Average standard deviation of split frequencies: 0.021086

      5180000 -- (0.000) [...7 remote chains...] -- 9:05:26

      Average standard deviation of split frequencies: 0.020951


      Average standard deviation of split frequencies: 0.020951

      5190000 -- (0.000) [...7 remote chains...] -- 9:04:22

      Average standard deviation of split frequencies: 0.021153


      Average standard deviation of split frequencies: 0.021153

      5200000 -- (0.000) [...7 remote chains...] -- 9:05:14

      Average standard deviation of split frequencies: 0.021450


      Average standard deviation of split frequencies: 0.021450

      5210000 -- (0.000) [...7 remote chains...] -- 9:04:10

      Average standard deviation of split frequencies: 0.021496


      Average standard deviation of split frequencies: 0.021496

      5220000 -- (0.000) [...7 remote chains...] -- 9:05:01

      Average standard deviation of split frequencies: 0.021191


      Average standard deviation of split frequencies: 0.021191

      5230000 -- (0.000) [...7 remote chains...] -- 9:03:58

      Average standard deviation of split frequencies: 0.021283


      Average standard deviation of split frequencies: 0.021283

      5240000 -- (0.000) [...7 remote chains...] -- 9:04:49

      Average standard deviation of split frequencies: 0.021382


      Average standard deviation of split frequencies: 0.021382

      5250000 -- (0.000) [...7 remote chains...] -- 9:05:39

      Average standard deviation of split frequencies: 0.021432


      Average standard deviation of split frequencies: 0.021432

      5260000 -- (0.000) [...7 remote chains...] -- 9:04:36

      Average standard deviation of split frequencies: 0.021427


      Average standard deviation of split frequencies: 0.021427

      5270000 -- (0.000) [...7 remote chains...] -- 9:05:27

      Average standard deviation of split frequencies: 0.021675


      Average standard deviation of split frequencies: 0.021675

      5280000 -- (0.000) [...7 remote chains...] -- 9:04:24

      Average standard deviation of split frequencies: 0.021769


      Average standard deviation of split frequencies: 0.021769

      5290000 -- (0.000) [...7 remote chains...] -- 9:05:14

      Average standard deviation of split frequencies: 0.021764


      Average standard deviation of split frequencies: 0.021764

      5300000 -- (0.000) [...7 remote chains...] -- 9:06:04

      Average standard deviation of split frequencies: 0.021709


      Average standard deviation of split frequencies: 0.021709

      5310000 -- (0.000) [...7 remote chains...] -- 9:05:02

      Average standard deviation of split frequencies: 0.021463


      Average standard deviation of split frequencies: 0.021463

      5320000 -- (0.000) [...7 remote chains...] -- 9:05:52

      Average standard deviation of split frequencies: 0.021508


      Average standard deviation of split frequencies: 0.021508

      5330000 -- (0.000) [...7 remote chains...] -- 9:04:50

      Average standard deviation of split frequencies: 0.021311


      Average standard deviation of split frequencies: 0.021311

      5340000 -- (0.000) [...7 remote chains...] -- 9:05:39

      Average standard deviation of split frequencies: 0.021409


      Average standard deviation of split frequencies: 0.021409

      5350000 -- (0.000) [...7 remote chains...] -- 9:04:37

      Average standard deviation of split frequencies: 0.021510


      Average standard deviation of split frequencies: 0.021510

      5360000 -- (0.000) [...7 remote chains...] -- 9:05:27

      Average standard deviation of split frequencies: 0.021607


      Average standard deviation of split frequencies: 0.021607

      5370000 -- (0.000) [...7 remote chains...] -- 9:04:25

      Average standard deviation of split frequencies: 0.021603


      Average standard deviation of split frequencies: 0.021603

      5380000 -- (0.000) [...7 remote chains...] -- 9:05:15

      Average standard deviation of split frequencies: 0.021799


      Average standard deviation of split frequencies: 0.021799

      5390000 -- (0.000) [...7 remote chains...] -- 9:06:04

      Average standard deviation of split frequencies: 0.021450


      Average standard deviation of split frequencies: 0.021450

      5400000 -- (0.000) [...7 remote chains...] -- 9:05:03

      Average standard deviation of split frequencies: 0.021646


      Average standard deviation of split frequencies: 0.021646

      5410000 -- (0.000) [...7 remote chains...] -- 9:05:51

      Average standard deviation of split frequencies: 0.021593


      Average standard deviation of split frequencies: 0.021593

      5420000 -- (0.000) [...7 remote chains...] -- 9:04:50

      Average standard deviation of split frequencies: 0.021491


      Average standard deviation of split frequencies: 0.021491

      5430000 -- (0.000) [...7 remote chains...] -- 9:05:39

      Average standard deviation of split frequencies: 0.021193


      Average standard deviation of split frequencies: 0.021193

      5440000 -- (0.000) [...7 remote chains...] -- 9:04:38

      Average standard deviation of split frequencies: 0.021043


      Average standard deviation of split frequencies: 0.021043

      5450000 -- (0.000) [...7 remote chains...] -- 9:05:27

      Average standard deviation of split frequencies: 0.021189


      Average standard deviation of split frequencies: 0.021189

      5460000 -- (0.000) [...7 remote chains...] -- 9:04:27

      Average standard deviation of split frequencies: 0.021607


      Average standard deviation of split frequencies: 0.021607

      5470000 -- (0.000) [...7 remote chains...] -- 9:05:15

      Average standard deviation of split frequencies: 0.021657


      Average standard deviation of split frequencies: 0.021657

      5480000 -- (0.000) [...7 remote chains...] -- 9:04:15

      Average standard deviation of split frequencies: 0.021554


      Average standard deviation of split frequencies: 0.021554

      5490000 -- (0.000) [...7 remote chains...] -- 9:05:03

      Average standard deviation of split frequencies: 0.021704


      Average standard deviation of split frequencies: 0.021704

      5500000 -- (0.000) [...7 remote chains...] -- 9:05:51

      Average standard deviation of split frequencies: 0.021701


      Average standard deviation of split frequencies: 0.021701

      5510000 -- (0.000) [...7 remote chains...] -- 9:04:51

      Average standard deviation of split frequencies: 0.022053


      Average standard deviation of split frequencies: 0.022053

      5520000 -- (0.000) [...7 remote chains...] -- 9:05:39

      Average standard deviation of split frequencies: 0.021517


      Average standard deviation of split frequencies: 0.021517

      5530000 -- (0.000) [...7 remote chains...] -- 9:04:39

      Average standard deviation of split frequencies: 0.021757


      Average standard deviation of split frequencies: 0.021757

      5540000 -- (0.000) [...7 remote chains...] -- 9:05:27

      Average standard deviation of split frequencies: 0.021753


      Average standard deviation of split frequencies: 0.021753

      5550000 -- (0.000) [...7 remote chains...] -- 9:04:27

      Average standard deviation of split frequencies: 0.022493


      Average standard deviation of split frequencies: 0.022493

      5560000 -- (0.000) [...7 remote chains...] -- 9:05:15

      Average standard deviation of split frequencies: 0.022340


      Average standard deviation of split frequencies: 0.022340

      5570000 -- (0.000) [...7 remote chains...] -- 9:04:16

      Average standard deviation of split frequencies: 0.022485


      Average standard deviation of split frequencies: 0.022485

      5580000 -- (0.000) [...7 remote chains...] -- 9:05:03

      Average standard deviation of split frequencies: 0.022580


      Average standard deviation of split frequencies: 0.022580

      5590000 -- (0.000) [...7 remote chains...] -- 9:04:04

      Average standard deviation of split frequencies: 0.022827


      Average standard deviation of split frequencies: 0.022827

      5600000 -- (0.000) [...7 remote chains...] -- 9:04:52

      Average standard deviation of split frequencies: 0.022576


      Average standard deviation of split frequencies: 0.022576

      5610000 -- (0.000) [...7 remote chains...] -- 9:05:39

      Average standard deviation of split frequencies: 0.022719


      Average standard deviation of split frequencies: 0.022719

      5620000 -- (0.000) [...7 remote chains...] -- 9:04:40

      Average standard deviation of split frequencies: 0.022518


      Average standard deviation of split frequencies: 0.022518

      5630000 -- (0.000) [...7 remote chains...] -- 9:05:27

      Average standard deviation of split frequencies: 0.022420


      Average standard deviation of split frequencies: 0.022420

      5640000 -- (0.000) [...7 remote chains...] -- 9:04:28

      Average standard deviation of split frequencies: 0.022465


      Average standard deviation of split frequencies: 0.022465

      5650000 -- (0.000) [...7 remote chains...] -- 9:05:15

      Average standard deviation of split frequencies: 0.022118


      Average standard deviation of split frequencies: 0.022118

      5660000 -- (0.000) [...7 remote chains...] -- 9:04:17

      Average standard deviation of split frequencies: 0.021920


      Average standard deviation of split frequencies: 0.021920

      5670000 -- (0.000) [...7 remote chains...] -- 9:05:03

      Average standard deviation of split frequencies: 0.021920


      Average standard deviation of split frequencies: 0.021920

      5680000 -- (0.000) [...7 remote chains...] -- 9:04:05

      Average standard deviation of split frequencies: 0.021966


      Average standard deviation of split frequencies: 0.021966

      5690000 -- (0.000) [...7 remote chains...] -- 9:04:52

      Average standard deviation of split frequencies: 0.021289


      Average standard deviation of split frequencies: 0.021289

      5700000 -- (0.000) [...7 remote chains...] -- 9:05:38

      Average standard deviation of split frequencies: 0.021333


      Average standard deviation of split frequencies: 0.021333

      5710000 -- (0.000) [...7 remote chains...] -- 9:04:40

      Average standard deviation of split frequencies: 0.021239


      Average standard deviation of split frequencies: 0.021239

      5720000 -- (0.000) [...7 remote chains...] -- 9:05:26

      Average standard deviation of split frequencies: 0.020908


      Average standard deviation of split frequencies: 0.020908

      5730000 -- (0.000) [...7 remote chains...] -- 9:04:29

      Average standard deviation of split frequencies: 0.021425


      Average standard deviation of split frequencies: 0.021425

      5740000 -- (0.000) [...7 remote chains...] -- 9:05:15

      Average standard deviation of split frequencies: 0.021519


      Average standard deviation of split frequencies: 0.021519

      5750000 -- (0.000) [...7 remote chains...] -- 9:04:17

      Average standard deviation of split frequencies: 0.021856


      Average standard deviation of split frequencies: 0.021856

      5760000 -- (0.000) [...7 remote chains...] -- 9:05:03

      Average standard deviation of split frequencies: 0.021854


      Average standard deviation of split frequencies: 0.021854

      5770000 -- (0.000) [...7 remote chains...] -- 9:05:49

      Average standard deviation of split frequencies: 0.022043


      Average standard deviation of split frequencies: 0.022043

      5780000 -- (0.000) [...7 remote chains...] -- 9:04:52

      Average standard deviation of split frequencies: 0.022279


      Average standard deviation of split frequencies: 0.022279

      5790000 -- (0.000) [...7 remote chains...] -- 9:05:37

      Average standard deviation of split frequencies: 0.021643


      Average standard deviation of split frequencies: 0.021643

      5800000 -- (0.000) [...7 remote chains...] -- 9:06:23

      Average standard deviation of split frequencies: 0.021593


      Average standard deviation of split frequencies: 0.021593

      5810000 -- (0.000) [...7 remote chains...] -- 9:05:26

      Average standard deviation of split frequencies: 0.021451


      Average standard deviation of split frequencies: 0.021451

      5820000 -- (0.000) [...7 remote chains...] -- 9:06:11

      Average standard deviation of split frequencies: 0.021356


      Average standard deviation of split frequencies: 0.021356

      5830000 -- (0.000) [...7 remote chains...] -- 9:05:15

      Average standard deviation of split frequencies: 0.021356


      Average standard deviation of split frequencies: 0.021356

      5840000 -- (0.000) [...7 remote chains...] -- 9:06:00

      Average standard deviation of split frequencies: 0.021169


      Average standard deviation of split frequencies: 0.021169

      5850000 -- (0.000) [...7 remote chains...] -- 9:05:03

      Average standard deviation of split frequencies: 0.021030


      Average standard deviation of split frequencies: 0.021030

      5860000 -- (0.000) [...7 remote chains...] -- 9:05:48

      Average standard deviation of split frequencies: 0.020986


      Average standard deviation of split frequencies: 0.020986

      5870000 -- (0.000) [...7 remote chains...] -- 9:06:33

      Average standard deviation of split frequencies: 0.021080


      Average standard deviation of split frequencies: 0.021080

      5880000 -- (0.000) [...7 remote chains...] -- 9:05:37

      Average standard deviation of split frequencies: 0.020844


      Average standard deviation of split frequencies: 0.020844

      5890000 -- (0.000) [...7 remote chains...] -- 9:04:41

      Average standard deviation of split frequencies: 0.020750


      Average standard deviation of split frequencies: 0.020750

      5900000 -- (0.000) [...7 remote chains...] -- 9:05:25

      Average standard deviation of split frequencies: 0.020891


      Average standard deviation of split frequencies: 0.020891

      5910000 -- (0.000) [...7 remote chains...] -- 9:06:10

      Average standard deviation of split frequencies: 0.020750


      Average standard deviation of split frequencies: 0.020750

      5920000 -- (0.000) [...7 remote chains...] -- 9:05:14

      Average standard deviation of split frequencies: 0.020751


      Average standard deviation of split frequencies: 0.020751

      5930000 -- (0.000) [...7 remote chains...] -- 9:05:59

      Average standard deviation of split frequencies: 0.020611


      Average standard deviation of split frequencies: 0.020611

      5940000 -- (0.000) [...7 remote chains...] -- 9:05:03

      Average standard deviation of split frequencies: 0.020611


      Average standard deviation of split frequencies: 0.020611

      5950000 -- (0.000) [...7 remote chains...] -- 9:05:47

      Average standard deviation of split frequencies: 0.020565


      Average standard deviation of split frequencies: 0.020565

      5960000 -- (0.000) [...7 remote chains...] -- 9:04:52

      Average standard deviation of split frequencies: 0.020612


      Average standard deviation of split frequencies: 0.020612

      5970000 -- (0.000) [...7 remote chains...] -- 9:05:36

      Average standard deviation of split frequencies: 0.020658


      Average standard deviation of split frequencies: 0.020658

      5980000 -- (0.000) [...7 remote chains...] -- 9:04:41

      Average standard deviation of split frequencies: 0.020383


      Average standard deviation of split frequencies: 0.020383

      5990000 -- (0.000) [...7 remote chains...] -- 9:05:25

      Average standard deviation of split frequencies: 0.020203


      Average standard deviation of split frequencies: 0.020203

      6000000 -- (0.000) [...7 remote chains...] -- 9:04:30

      Average standard deviation of split frequencies: 0.019934


      Average standard deviation of split frequencies: 0.019934

      6010000 -- (0.000) [...7 remote chains...] -- 9:05:13

      Average standard deviation of split frequencies: 0.019935


      Average standard deviation of split frequencies: 0.019935

      6020000 -- (0.000) [...7 remote chains...] -- 9:05:57

      Average standard deviation of split frequencies: 0.019935


      Average standard deviation of split frequencies: 0.019935

      6030000 -- (0.000) [...7 remote chains...] -- 9:05:02

      Average standard deviation of split frequencies: 0.019757


      Average standard deviation of split frequencies: 0.019757

      6040000 -- (0.000) [...7 remote chains...] -- 9:05:46

      Average standard deviation of split frequencies: 0.019669


      Average standard deviation of split frequencies: 0.019669

      6050000 -- (0.000) [...7 remote chains...] -- 9:04:51

      Average standard deviation of split frequencies: 0.019848


      Average standard deviation of split frequencies: 0.019848

      6060000 -- (0.000) [...7 remote chains...] -- 9:05:35

      Average standard deviation of split frequencies: 0.020070


      Average standard deviation of split frequencies: 0.020070

      6070000 -- (0.000) [...7 remote chains...] -- 9:04:40

      Average standard deviation of split frequencies: 0.019849


      Average standard deviation of split frequencies: 0.019849

      6080000 -- (0.000) [...7 remote chains...] -- 9:05:24

      Average standard deviation of split frequencies: 0.019673


      Average standard deviation of split frequencies: 0.019673

      6090000 -- (0.000) [...7 remote chains...] -- 9:04:29

      Average standard deviation of split frequencies: 0.019630


      Average standard deviation of split frequencies: 0.019630

      6100000 -- [0.000] [...7 remote chains...] -- 9:05:13

      Average standard deviation of split frequencies: 0.019367


      Average standard deviation of split frequencies: 0.019367

      6110000 -- (0.000) [...7 remote chains...] -- 9:05:56

      Average standard deviation of split frequencies: 0.019455


      Average standard deviation of split frequencies: 0.019455

      6120000 -- (0.000) [...7 remote chains...] -- 9:05:02

      Average standard deviation of split frequencies: 0.019588


      Average standard deviation of split frequencies: 0.019588

      6130000 -- (0.000) [...7 remote chains...] -- 9:05:45

      Average standard deviation of split frequencies: 0.020405


      Average standard deviation of split frequencies: 0.020405

      6140000 -- (0.000) [...7 remote chains...] -- 9:04:51

      Average standard deviation of split frequencies: 0.020361


      Average standard deviation of split frequencies: 0.020361

      6150000 -- (0.000) [...7 remote chains...] -- 9:05:34

      Average standard deviation of split frequencies: 0.020036


      Average standard deviation of split frequencies: 0.020036

      6160000 -- (0.000) [...7 remote chains...] -- 9:04:40

      Average standard deviation of split frequencies: 0.019947


      Average standard deviation of split frequencies: 0.019947

      6170000 -- (0.000) [...7 remote chains...] -- 9:05:23

      Average standard deviation of split frequencies: 0.019950


      Average standard deviation of split frequencies: 0.019950

      6180000 -- (0.000) [...7 remote chains...] -- 9:04:29

      Average standard deviation of split frequencies: 0.019907


      Average standard deviation of split frequencies: 0.019907

      6190000 -- (0.000) [...7 remote chains...] -- 9:05:12

      Average standard deviation of split frequencies: 0.019538


      Average standard deviation of split frequencies: 0.019538

      6200000 -- (0.000) [...7 remote chains...] -- 9:05:54

      Average standard deviation of split frequencies: 0.018967


      Average standard deviation of split frequencies: 0.018967

      6210000 -- (0.000) [...7 remote chains...] -- 9:05:01

      Average standard deviation of split frequencies: 0.019016


      Average standard deviation of split frequencies: 0.019016

      6220000 -- (0.000) [...7 remote chains...] -- 9:05:43

      Average standard deviation of split frequencies: 0.018886


      Average standard deviation of split frequencies: 0.018886

      6230000 -- (0.000) [...7 remote chains...] -- 9:04:50

      Average standard deviation of split frequencies: 0.018531


      Average standard deviation of split frequencies: 0.018531

      6240000 -- [0.000] [...7 remote chains...] -- 9:05:32

      Average standard deviation of split frequencies: 0.018447


      Average standard deviation of split frequencies: 0.018447

      6250000 -- [0.000] [...7 remote chains...] -- 9:04:40

      Average standard deviation of split frequencies: 0.018452


      Average standard deviation of split frequencies: 0.018452

      6260000 -- (0.000) [...7 remote chains...] -- 9:05:22

      Average standard deviation of split frequencies: 0.018834


      Average standard deviation of split frequencies: 0.018834

      6270000 -- (0.000) [...7 remote chains...] -- 9:04:29

      Average standard deviation of split frequencies: 0.018379


      Average standard deviation of split frequencies: 0.018379

      6280000 -- (0.000) [...7 remote chains...] -- 9:05:11

      Average standard deviation of split frequencies: 0.018431


      Average standard deviation of split frequencies: 0.018431

      6290000 -- (0.000) [...7 remote chains...] -- 9:04:18

      Average standard deviation of split frequencies: 0.018528


      Average standard deviation of split frequencies: 0.018528

      6300000 -- (0.000) [...7 remote chains...] -- 9:05:00

      Average standard deviation of split frequencies: 0.018670


      Average standard deviation of split frequencies: 0.018670

      6310000 -- (0.000) [...7 remote chains...] -- 9:05:42

      Average standard deviation of split frequencies: 0.018353


      Average standard deviation of split frequencies: 0.018353

      6320000 -- (0.000) [...7 remote chains...] -- 9:04:49

      Average standard deviation of split frequencies: 0.018270


      Average standard deviation of split frequencies: 0.018270

      6330000 -- (0.000) [...7 remote chains...] -- 9:05:31

      Average standard deviation of split frequencies: 0.018051


      Average standard deviation of split frequencies: 0.018051

      6340000 -- (0.000) [...7 remote chains...] -- 9:04:39

      Average standard deviation of split frequencies: 0.018328


      Average standard deviation of split frequencies: 0.018328

      6350000 -- (0.000) [...7 remote chains...] -- 9:05:20

      Average standard deviation of split frequencies: 0.018642


      Average standard deviation of split frequencies: 0.018642

      6360000 -- (0.000) [...7 remote chains...] -- 9:04:28

      Average standard deviation of split frequencies: 0.018559


      Average standard deviation of split frequencies: 0.018559

      6370000 -- (0.000) [...7 remote chains...] -- 9:05:10

      Average standard deviation of split frequencies: 0.018609


      Average standard deviation of split frequencies: 0.018609

      6380000 -- (0.000) [...7 remote chains...] -- 9:04:18

      Average standard deviation of split frequencies: 0.018526


      Average standard deviation of split frequencies: 0.018526

      6390000 -- (0.000) [...7 remote chains...] -- 9:04:59

      Average standard deviation of split frequencies: 0.018481


      Average standard deviation of split frequencies: 0.018481

      6400000 -- (0.000) [...7 remote chains...] -- 9:04:08

      Average standard deviation of split frequencies: 0.018398


      Average standard deviation of split frequencies: 0.018398

      6410000 -- (0.000) [...7 remote chains...] -- 9:04:49

      Average standard deviation of split frequencies: 0.018405


      Average standard deviation of split frequencies: 0.018405

      6420000 -- [0.000] [...7 remote chains...] -- 9:03:57

      Average standard deviation of split frequencies: 0.018322


      Average standard deviation of split frequencies: 0.018322

      6430000 -- [0.000] [...7 remote chains...] -- 9:04:38

      Average standard deviation of split frequencies: 0.018278


      Average standard deviation of split frequencies: 0.018278

      6440000 -- (0.000) [...7 remote chains...] -- 9:05:19

      Average standard deviation of split frequencies: 0.018328


      Average standard deviation of split frequencies: 0.018328

      6450000 -- [0.000] [...7 remote chains...] -- 9:04:28

      Average standard deviation of split frequencies: 0.018423


      Average standard deviation of split frequencies: 0.018423

      6460000 -- (0.000) [...7 remote chains...] -- 9:05:09

      Average standard deviation of split frequencies: 0.017930


      Average standard deviation of split frequencies: 0.017930

      6470000 -- (0.000) [...7 remote chains...] -- 9:04:17

      Average standard deviation of split frequencies: 0.017887


      Average standard deviation of split frequencies: 0.017887

      6480000 -- (0.000) [...7 remote chains...] -- 9:04:58

      Average standard deviation of split frequencies: 0.017851


      Average standard deviation of split frequencies: 0.017851

      6490000 -- (0.000) [...7 remote chains...] -- 9:04:07

      Average standard deviation of split frequencies: 0.017857


      Average standard deviation of split frequencies: 0.017857

      6500000 -- (0.000) [...7 remote chains...] -- 9:04:48

      Average standard deviation of split frequencies: 0.017905


      Average standard deviation of split frequencies: 0.017905

      6510000 -- (0.000) [...7 remote chains...] -- 9:05:28

      Average standard deviation of split frequencies: 0.017693


      Average standard deviation of split frequencies: 0.017693

      6520000 -- (0.000) [...7 remote chains...] -- 9:04:37

      Average standard deviation of split frequencies: 0.017614


      Average standard deviation of split frequencies: 0.017614

      6530000 -- [0.000] [...7 remote chains...] -- 9:05:18

      Average standard deviation of split frequencies: 0.017917


      Average standard deviation of split frequencies: 0.017917

      6540000 -- (0.000) [...7 remote chains...] -- 9:04:27

      Average standard deviation of split frequencies: 0.017754


      Average standard deviation of split frequencies: 0.017754

      6550000 -- [0.000] [...7 remote chains...] -- 9:05:07

      Average standard deviation of split frequencies: 0.018050


      Average standard deviation of split frequencies: 0.018050

      6560000 -- (0.000) [...7 remote chains...] -- 9:05:47

      Average standard deviation of split frequencies: 0.018013


      Average standard deviation of split frequencies: 0.018013

      6570000 -- (0.000) [...7 remote chains...] -- 9:04:57

      Average standard deviation of split frequencies: 0.017934


      Average standard deviation of split frequencies: 0.017934

      6580000 -- (0.000) [...7 remote chains...] -- 9:05:37

      Average standard deviation of split frequencies: 0.017772


      Average standard deviation of split frequencies: 0.017772

      6590000 -- (0.000) [...7 remote chains...] -- 9:04:47

      Average standard deviation of split frequencies: 0.017488


      Average standard deviation of split frequencies: 0.017488

      6600000 -- (0.000) [...7 remote chains...] -- 9:05:26

      Average standard deviation of split frequencies: 0.017367


      Average standard deviation of split frequencies: 0.017367

      6610000 -- (0.000) [...7 remote chains...] -- 9:04:36

      Average standard deviation of split frequencies: 0.017289


      Average standard deviation of split frequencies: 0.017289

      6620000 -- (0.000) [...7 remote chains...] -- 9:05:16

      Average standard deviation of split frequencies: 0.017211


      Average standard deviation of split frequencies: 0.017211

      6630000 -- (0.000) [...7 remote chains...] -- 9:04:26

      Average standard deviation of split frequencies: 0.017971


      Average standard deviation of split frequencies: 0.017971

      6640000 -- (0.000) [...7 remote chains...] -- 9:05:06

      Average standard deviation of split frequencies: 0.017935


      Average standard deviation of split frequencies: 0.017935

      6650000 -- (0.000) [...7 remote chains...] -- 9:04:16

      Average standard deviation of split frequencies: 0.017399


      Average standard deviation of split frequencies: 0.017399

      6660000 -- (0.000) [...7 remote chains...] -- 9:04:56

      Average standard deviation of split frequencies: 0.017951


      Average standard deviation of split frequencies: 0.017951

      6670000 -- (0.000) [...7 remote chains...] -- 9:04:06

      Average standard deviation of split frequencies: 0.017819


      Average standard deviation of split frequencies: 0.017819

      6680000 -- (0.000) [...7 remote chains...] -- 9:04:45

      Average standard deviation of split frequencies: 0.017783


      Average standard deviation of split frequencies: 0.017783

      6690000 -- (0.000) [...7 remote chains...] -- 9:05:25

      Average standard deviation of split frequencies: 0.017836


      Average standard deviation of split frequencies: 0.017836

      6700000 -- (0.000) [...7 remote chains...] -- 9:04:35

      Average standard deviation of split frequencies: 0.018020


      Average standard deviation of split frequencies: 0.018020

      6710000 -- (0.000) [...7 remote chains...] -- 9:05:14

      Average standard deviation of split frequencies: 0.018283


      Average standard deviation of split frequencies: 0.018283

      6720000 -- (0.000) [...7 remote chains...] -- 9:04:25

      Average standard deviation of split frequencies: 0.018334


      Average standard deviation of split frequencies: 0.018334

      6730000 -- (0.000) [...7 remote chains...] -- 9:05:04

      Average standard deviation of split frequencies: 0.017532


      Average standard deviation of split frequencies: 0.017532

      6740000 -- (0.000) [...7 remote chains...] -- 9:05:43

      Average standard deviation of split frequencies: 0.017228


      Average standard deviation of split frequencies: 0.017228

      6750000 -- (0.000) [...7 remote chains...] -- 9:04:54

      Average standard deviation of split frequencies: 0.017393


      Average standard deviation of split frequencies: 0.017393

      6760000 -- [0.000] [...7 remote chains...] -- 9:05:33

      Average standard deviation of split frequencies: 0.017522


      Average standard deviation of split frequencies: 0.017522

      6770000 -- (0.000) [...7 remote chains...] -- 9:04:44

      Average standard deviation of split frequencies: 0.017692


      Average standard deviation of split frequencies: 0.017692

      6780000 -- (0.000) [...7 remote chains...] -- 9:05:23

      Average standard deviation of split frequencies: 0.017372


      Average standard deviation of split frequencies: 0.017372

      6790000 -- [0.000] [...7 remote chains...] -- 9:04:34

      Average standard deviation of split frequencies: 0.017535


      Average standard deviation of split frequencies: 0.017535

      6800000 -- (0.000) [...7 remote chains...] -- 9:05:13

      Average standard deviation of split frequencies: 0.017623


      Average standard deviation of split frequencies: 0.017623

      6810000 -- (0.000) [...7 remote chains...] -- 9:05:51

      Average standard deviation of split frequencies: 0.017710


      Average standard deviation of split frequencies: 0.017710

      6820000 -- (0.000) [...7 remote chains...] -- 9:05:03

      Average standard deviation of split frequencies: 0.017473


      Average standard deviation of split frequencies: 0.017473

      6830000 -- (0.000) [...7 remote chains...] -- 9:05:41

      Average standard deviation of split frequencies: 0.017027


      Average standard deviation of split frequencies: 0.017027

      6840000 -- (0.000) [...7 remote chains...] -- 9:04:53

      Average standard deviation of split frequencies: 0.017034


      Average standard deviation of split frequencies: 0.017034

      6850000 -- (0.000) [...7 remote chains...] -- 9:05:31

      Average standard deviation of split frequencies: 0.016799


      Average standard deviation of split frequencies: 0.016799

      6860000 -- (0.000) [...7 remote chains...] -- 9:04:43

      Average standard deviation of split frequencies: 0.016726


      Average standard deviation of split frequencies: 0.016726

      6870000 -- (0.000) [...7 remote chains...] -- 9:05:21

      Average standard deviation of split frequencies: 0.016767


      Average standard deviation of split frequencies: 0.016767

      6880000 -- (0.000) [...7 remote chains...] -- 9:05:59

      Average standard deviation of split frequencies: 0.016815


      Average standard deviation of split frequencies: 0.016815

      6890000 -- (0.000) [...7 remote chains...] -- 9:05:11

      Average standard deviation of split frequencies: 0.016622


      Average standard deviation of split frequencies: 0.016622

      6900000 -- (0.000) [...7 remote chains...] -- 9:05:49

      Average standard deviation of split frequencies: 0.016590


      Average standard deviation of split frequencies: 0.016590

      6910000 -- (0.000) [...7 remote chains...] -- 9:05:01

      Average standard deviation of split frequencies: 0.016630


      Average standard deviation of split frequencies: 0.016630

      6920000 -- (0.000) [...7 remote chains...] -- 9:05:39

      Average standard deviation of split frequencies: 0.016558


      Average standard deviation of split frequencies: 0.016558

      6930000 -- (0.000) [...7 remote chains...] -- 9:06:17

      Average standard deviation of split frequencies: 0.016526


      Average standard deviation of split frequencies: 0.016526

      6940000 -- (0.000) [...7 remote chains...] -- 9:05:29

      Average standard deviation of split frequencies: 0.016574


      Average standard deviation of split frequencies: 0.016574

      6950000 -- (0.000) [...7 remote chains...] -- 9:06:07

      Average standard deviation of split frequencies: 0.016694


      Average standard deviation of split frequencies: 0.016694

      6960000 -- (0.000) [...7 remote chains...] -- 9:05:19

      Average standard deviation of split frequencies: 0.016781


      Average standard deviation of split frequencies: 0.016781

      6970000 -- (0.000) [...7 remote chains...] -- 9:05:57

      Average standard deviation of split frequencies: 0.016868


      Average standard deviation of split frequencies: 0.016868

      6980000 -- (0.000) [...7 remote chains...] -- 9:06:34

      Average standard deviation of split frequencies: 0.016836


      Average standard deviation of split frequencies: 0.016836

      6990000 -- (0.000) [...7 remote chains...] -- 9:05:47

      Average standard deviation of split frequencies: 0.016994


      Average standard deviation of split frequencies: 0.016994

      7000000 -- (0.000) [...7 remote chains...] -- 9:06:24

      Average standard deviation of split frequencies: 0.016922


      Average standard deviation of split frequencies: 0.016922

      7010000 -- (0.000) [...7 remote chains...] -- 9:05:37

      Average standard deviation of split frequencies: 0.016969


      Average standard deviation of split frequencies: 0.016969

      7020000 -- (0.000) [...7 remote chains...] -- 9:06:14

      Average standard deviation of split frequencies: 0.017016


      Average standard deviation of split frequencies: 0.017016

      7030000 -- (0.000) [...7 remote chains...] -- 9:06:51

      Average standard deviation of split frequencies: 0.016898


      Average standard deviation of split frequencies: 0.016898

      7040000 -- (0.000) [...7 remote chains...] -- 9:06:04

      Average standard deviation of split frequencies: 0.016748


      Average standard deviation of split frequencies: 0.016748

      7050000 -- (0.000) [...7 remote chains...] -- 9:06:41

      Average standard deviation of split frequencies: 0.016912


      Average standard deviation of split frequencies: 0.016912

      7060000 -- (0.000) [...7 remote chains...] -- 9:05:54

      Average standard deviation of split frequencies: 0.016920


      Average standard deviation of split frequencies: 0.016920

      7070000 -- (0.000) [...7 remote chains...] -- 9:06:31

      Average standard deviation of split frequencies: 0.016959


      Average standard deviation of split frequencies: 0.016959

      7080000 -- (0.000) [...7 remote chains...] -- 9:05:44

      Average standard deviation of split frequencies: 0.016888


      Average standard deviation of split frequencies: 0.016888

      7090000 -- (0.000) [...7 remote chains...] -- 9:06:21

      Average standard deviation of split frequencies: 0.017051


      Average standard deviation of split frequencies: 0.017051

      7100000 -- (0.000) [...7 remote chains...] -- 9:05:34

      Average standard deviation of split frequencies: 0.016747


      Average standard deviation of split frequencies: 0.016747

      7110000 -- (0.000) [...7 remote chains...] -- 9:06:11

      Average standard deviation of split frequencies: 0.017014


      Average standard deviation of split frequencies: 0.017014

      7120000 -- (0.000) [...7 remote chains...] -- 9:05:24

      Average standard deviation of split frequencies: 0.017102


      Average standard deviation of split frequencies: 0.017102

      7130000 -- (0.000) [...7 remote chains...] -- 9:06:01

      Average standard deviation of split frequencies: 0.017030


      Average standard deviation of split frequencies: 0.017030

      7140000 -- (0.000) [...7 remote chains...] -- 9:05:15

      Average standard deviation of split frequencies: 0.016919


      Average standard deviation of split frequencies: 0.016919

      7150000 -- (0.000) [...7 remote chains...] -- 9:05:51

      Average standard deviation of split frequencies: 0.016719


      Average standard deviation of split frequencies: 0.016719

      7160000 -- (0.000) [...7 remote chains...] -- 9:05:05

      Average standard deviation of split frequencies: 0.016648


      Average standard deviation of split frequencies: 0.016648

      7170000 -- (0.000) [...7 remote chains...] -- 9:05:42

      Average standard deviation of split frequencies: 0.016736


      Average standard deviation of split frequencies: 0.016736

      7180000 -- (0.000) [...7 remote chains...] -- 9:04:55

      Average standard deviation of split frequencies: 0.016666


      Average standard deviation of split frequencies: 0.016666

      7190000 -- (0.000) [...7 remote chains...] -- 9:05:32

      Average standard deviation of split frequencies: 0.016666


      Average standard deviation of split frequencies: 0.016666

      7200000 -- (0.000) [...7 remote chains...] -- 9:06:08

      Average standard deviation of split frequencies: 0.016556


      Average standard deviation of split frequencies: 0.016556

      7210000 -- (0.000) [...7 remote chains...] -- 9:05:22

      Average standard deviation of split frequencies: 0.016802


      Average standard deviation of split frequencies: 0.016802

      7220000 -- (0.000) [...7 remote chains...] -- 9:04:36

      Average standard deviation of split frequencies: 0.016771


      Average standard deviation of split frequencies: 0.016771

      7230000 -- (0.000) [...7 remote chains...] -- 9:05:13

      Average standard deviation of split frequencies: 0.016850


      Average standard deviation of split frequencies: 0.016850

      7240000 -- (0.000) [...7 remote chains...] -- 9:05:49

      Average standard deviation of split frequencies: 0.016701


      Average standard deviation of split frequencies: 0.016701

      7250000 -- (0.000) [...7 remote chains...] -- 9:05:03

      Average standard deviation of split frequencies: 0.016631


      Average standard deviation of split frequencies: 0.016631

      7260000 -- (0.000) [...7 remote chains...] -- 9:05:39

      Average standard deviation of split frequencies: 0.016561


      Average standard deviation of split frequencies: 0.016561

      7270000 -- (0.000) [...7 remote chains...] -- 9:06:15

      Average standard deviation of split frequencies: 0.016247


      Average standard deviation of split frequencies: 0.016247

      7280000 -- (0.000) [...7 remote chains...] -- 9:05:29

      Average standard deviation of split frequencies: 0.016257


      Average standard deviation of split frequencies: 0.016257

      7290000 -- (0.000) [...7 remote chains...] -- 9:06:05

      Average standard deviation of split frequencies: 0.016071


      Average standard deviation of split frequencies: 0.016071

      7300000 -- (0.000) [...7 remote chains...] -- 9:05:20

      Average standard deviation of split frequencies: 0.016276


      Average standard deviation of split frequencies: 0.016276

      7310000 -- (0.000) [...7 remote chains...] -- 9:05:56

      Average standard deviation of split frequencies: 0.016236


      Average standard deviation of split frequencies: 0.016236

      7320000 -- (0.000) [...7 remote chains...] -- 9:05:10

      Average standard deviation of split frequencies: 0.016285


      Average standard deviation of split frequencies: 0.016285

      7330000 -- (0.000) [...7 remote chains...] -- 9:05:46

      Average standard deviation of split frequencies: 0.016372


      Average standard deviation of split frequencies: 0.016372

      7340000 -- (0.000) [...7 remote chains...] -- 9:05:01

      Average standard deviation of split frequencies: 0.016187


      Average standard deviation of split frequencies: 0.016187

      7350000 -- (0.000) [...7 remote chains...] -- 9:05:36

      Average standard deviation of split frequencies: 0.015993


      Average standard deviation of split frequencies: 0.015993

      7360000 -- (0.000) [...7 remote chains...] -- 9:04:51

      Average standard deviation of split frequencies: 0.016003


      Average standard deviation of split frequencies: 0.016003

      7370000 -- (0.000) [...7 remote chains...] -- 9:05:27

      Average standard deviation of split frequencies: 0.016167


      Average standard deviation of split frequencies: 0.016167

      7380000 -- (0.000) [...7 remote chains...] -- 9:04:42

      Average standard deviation of split frequencies: 0.015791


      Average standard deviation of split frequencies: 0.015791

      7390000 -- (0.000) [...7 remote chains...] -- 9:05:17

      Average standard deviation of split frequencies: 0.015752


      Average standard deviation of split frequencies: 0.015752

      7400000 -- (0.000) [...7 remote chains...] -- 9:04:33

      Average standard deviation of split frequencies: 0.015454


      Average standard deviation of split frequencies: 0.015454

      7410000 -- (0.000) [...7 remote chains...] -- 9:05:08

      Average standard deviation of split frequencies: 0.015311


      Average standard deviation of split frequencies: 0.015311

      7420000 -- (0.000) [...7 remote chains...] -- 9:04:23

      Average standard deviation of split frequencies: 0.015245


      Average standard deviation of split frequencies: 0.015245

      7430000 -- (0.000) [...7 remote chains...] -- 9:04:59

      Average standard deviation of split frequencies: 0.015015


      Average standard deviation of split frequencies: 0.015015

      7440000 -- (0.000) [...7 remote chains...] -- 9:05:34

      Average standard deviation of split frequencies: 0.015218


      Average standard deviation of split frequencies: 0.015218

      7450000 -- (0.000) [...7 remote chains...] -- 9:04:49

      Average standard deviation of split frequencies: 0.015267


      Average standard deviation of split frequencies: 0.015267

      7460000 -- (0.000) [...7 remote chains...] -- 9:05:24

      Average standard deviation of split frequencies: 0.015240


      Average standard deviation of split frequencies: 0.015240

      7470000 -- (0.000) [...7 remote chains...] -- 9:04:40

      Average standard deviation of split frequencies: 0.015584


      Average standard deviation of split frequencies: 0.015584

      7480000 -- (0.000) [...7 remote chains...] -- 9:05:15

      Average standard deviation of split frequencies: 0.015708


      Average standard deviation of split frequencies: 0.015708

      7490000 -- (0.000) [...7 remote chains...] -- 9:04:31

      Average standard deviation of split frequencies: 0.015757


      Average standard deviation of split frequencies: 0.015757

      7500000 -- (0.000) [...7 remote chains...] -- 9:05:06

      Average standard deviation of split frequencies: 0.015881


      Average standard deviation of split frequencies: 0.015881

      7510000 -- (0.000) [...7 remote chains...] -- 9:04:21

      Average standard deviation of split frequencies: 0.015995


      Average standard deviation of split frequencies: 0.015995

      7520000 -- (0.000) [...7 remote chains...] -- 9:04:56

      Average standard deviation of split frequencies: 0.016004


      Average standard deviation of split frequencies: 0.016004

      7530000 -- (0.000) [...7 remote chains...] -- 9:05:31

      Average standard deviation of split frequencies: 0.016203


      Average standard deviation of split frequencies: 0.016203

      7540000 -- (0.000) [...7 remote chains...] -- 9:04:47

      Average standard deviation of split frequencies: 0.016363


      Average standard deviation of split frequencies: 0.016363

      7550000 -- (0.000) [...7 remote chains...] -- 9:05:22

      Average standard deviation of split frequencies: 0.016515


      Average standard deviation of split frequencies: 0.016515

      7560000 -- (0.000) [...7 remote chains...] -- 9:04:38

      Average standard deviation of split frequencies: 0.016410


      Average standard deviation of split frequencies: 0.016410

      7570000 -- (0.000) [...7 remote chains...] -- 9:05:12

      Average standard deviation of split frequencies: 0.016494


      Average standard deviation of split frequencies: 0.016494

      7580000 -- (0.000) [...7 remote chains...] -- 9:05:47

      Average standard deviation of split frequencies: 0.016428


      Average standard deviation of split frequencies: 0.016428

      7590000 -- (0.000) [...7 remote chains...] -- 9:05:03

      Average standard deviation of split frequencies: 0.016202


      Average standard deviation of split frequencies: 0.016202

      7600000 -- (0.000) [...7 remote chains...] -- 9:05:37

      Average standard deviation of split frequencies: 0.016408


      Average standard deviation of split frequencies: 0.016408

      7610000 -- (0.000) [...7 remote chains...] -- 9:06:12

      Average standard deviation of split frequencies: 0.016457


      Average standard deviation of split frequencies: 0.016457

      7620000 -- (0.000) [...7 remote chains...] -- 9:05:28

      Average standard deviation of split frequencies: 0.016505


      Average standard deviation of split frequencies: 0.016505

      7630000 -- (0.000) [...7 remote chains...] -- 9:06:02

      Average standard deviation of split frequencies: 0.016351


      Average standard deviation of split frequencies: 0.016351

      7640000 -- (0.000) [...7 remote chains...] -- 9:05:19

      Average standard deviation of split frequencies: 0.016515


      Average standard deviation of split frequencies: 0.016515

      7650000 -- (0.000) [...7 remote chains...] -- 9:05:53

      Average standard deviation of split frequencies: 0.016486


      Average standard deviation of split frequencies: 0.016486

      7660000 -- (0.000) [...7 remote chains...] -- 9:05:10

      Average standard deviation of split frequencies: 0.016343


      Average standard deviation of split frequencies: 0.016343

      7670000 -- (0.000) [...7 remote chains...] -- 9:05:44

      Average standard deviation of split frequencies: 0.016033


      Average standard deviation of split frequencies: 0.016033

      7680000 -- (0.000) [...7 remote chains...] -- 9:06:18

      Average standard deviation of split frequencies: 0.016006


      Average standard deviation of split frequencies: 0.016006

      7690000 -- (0.000) [...7 remote chains...] -- 9:05:34

      Average standard deviation of split frequencies: 0.015793


      Average standard deviation of split frequencies: 0.015793

      7700000 -- (0.000) [...7 remote chains...] -- 9:06:08

      Average standard deviation of split frequencies: 0.015913


      Average standard deviation of split frequencies: 0.015913

      7710000 -- (0.000) [...7 remote chains...] -- 9:05:25

      Average standard deviation of split frequencies: 0.015765


      Average standard deviation of split frequencies: 0.015765

      7720000 -- (0.000) [...7 remote chains...] -- 9:05:59

      Average standard deviation of split frequencies: 0.015664


      Average standard deviation of split frequencies: 0.015664

      7730000 -- (0.000) [...7 remote chains...] -- 9:05:16

      Average standard deviation of split frequencies: 0.015784


      Average standard deviation of split frequencies: 0.015784

      7740000 -- (0.000) [...7 remote chains...] -- 9:05:50

      Average standard deviation of split frequencies: 0.015870


      Average standard deviation of split frequencies: 0.015870

      7750000 -- [0.000] [...7 remote chains...] -- 9:05:07

      Average standard deviation of split frequencies: 0.015984


      Average standard deviation of split frequencies: 0.015984

      7760000 -- (0.000) [...7 remote chains...] -- 9:05:41

      Average standard deviation of split frequencies: 0.015995


      Average standard deviation of split frequencies: 0.015995

      7770000 -- (0.000) [...7 remote chains...] -- 9:04:58

      Average standard deviation of split frequencies: 0.015816


      Average standard deviation of split frequencies: 0.015816

      7780000 -- (0.000) [...7 remote chains...] -- 9:05:31

      Average standard deviation of split frequencies: 0.015865


      Average standard deviation of split frequencies: 0.015865

      7790000 -- (0.000) [...7 remote chains...] -- 9:04:49

      Average standard deviation of split frequencies: 0.015978


      Average standard deviation of split frequencies: 0.015978

      7800000 -- (0.000) [...7 remote chains...] -- 9:05:22

      Average standard deviation of split frequencies: 0.015833


      Average standard deviation of split frequencies: 0.015833

      7810000 -- [0.000] [...7 remote chains...] -- 9:05:56

      Average standard deviation of split frequencies: 0.015696


      Average standard deviation of split frequencies: 0.015696

      7820000 -- (0.000) [...7 remote chains...] -- 9:05:13

      Average standard deviation of split frequencies: 0.015597


      Average standard deviation of split frequencies: 0.015597

      7830000 -- (0.000) [...7 remote chains...] -- 9:05:47

      Average standard deviation of split frequencies: 0.015451


      Average standard deviation of split frequencies: 0.015451

      7840000 -- (0.000) [...7 remote chains...] -- 9:06:20

      Average standard deviation of split frequencies: 0.015279


      Average standard deviation of split frequencies: 0.015279

      7850000 -- (0.000) [...7 remote chains...] -- 9:05:37

      Average standard deviation of split frequencies: 0.015217


      Average standard deviation of split frequencies: 0.015217

      7860000 -- (0.000) [...7 remote chains...] -- 9:06:11

      Average standard deviation of split frequencies: 0.015515


      Average standard deviation of split frequencies: 0.015515

      7870000 -- (0.000) [...7 remote chains...] -- 9:05:28

      Average standard deviation of split frequencies: 0.015245


      Average standard deviation of split frequencies: 0.015245

      7880000 -- (0.000) [...7 remote chains...] -- 9:06:01

      Average standard deviation of split frequencies: 0.014930


      Average standard deviation of split frequencies: 0.014930

      7890000 -- (0.000) [...7 remote chains...] -- 9:05:19

      Average standard deviation of split frequencies: 0.014868


      Average standard deviation of split frequencies: 0.014868

      7900000 -- (0.000) [...7 remote chains...] -- 9:05:52

      Average standard deviation of split frequencies: 0.014694


      Average standard deviation of split frequencies: 0.014694

      7910000 -- (0.000) [...7 remote chains...] -- 9:05:10

      Average standard deviation of split frequencies: 0.014620


      Average standard deviation of split frequencies: 0.014620

      7920000 -- (0.000) [...7 remote chains...] -- 9:05:43

      Average standard deviation of split frequencies: 0.014632


      Average standard deviation of split frequencies: 0.014632

      7930000 -- (0.000) [...7 remote chains...] -- 9:05:01

      Average standard deviation of split frequencies: 0.014645


      Average standard deviation of split frequencies: 0.014645

      7940000 -- (0.000) [...7 remote chains...] -- 9:05:34

      Average standard deviation of split frequencies: 0.014657


      Average standard deviation of split frequencies: 0.014657

      7950000 -- (0.000) [...7 remote chains...] -- 9:04:53

      Average standard deviation of split frequencies: 0.014768


      Average standard deviation of split frequencies: 0.014768

      7960000 -- (0.000) [...7 remote chains...] -- 9:05:25

      Average standard deviation of split frequencies: 0.014670


      Average standard deviation of split frequencies: 0.014670

      7970000 -- (0.000) [...7 remote chains...] -- 9:04:44

      Average standard deviation of split frequencies: 0.014682


      Average standard deviation of split frequencies: 0.014682

      7980000 -- (0.000) [...7 remote chains...] -- 9:05:16

      Average standard deviation of split frequencies: 0.014584


      Average standard deviation of split frequencies: 0.014584

      7990000 -- (0.000) [...7 remote chains...] -- 9:05:49

      Average standard deviation of split frequencies: 0.014658


      Average standard deviation of split frequencies: 0.014658

      8000000 -- (0.000) [...7 remote chains...] -- 9:05:08

      Average standard deviation of split frequencies: 0.014891


      Average standard deviation of split frequencies: 0.014891

      8010000 -- [0.000] [...7 remote chains...] -- 9:05:40

      Average standard deviation of split frequencies: 0.015013


      Average standard deviation of split frequencies: 0.015013

      8020000 -- (0.000) [...7 remote chains...] -- 9:04:59

      Average standard deviation of split frequencies: 0.014988


      Average standard deviation of split frequencies: 0.014988

      8030000 -- (0.000) [...7 remote chains...] -- 9:05:31

      Average standard deviation of split frequencies: 0.014878


      Average standard deviation of split frequencies: 0.014878

      8040000 -- [0.000] [...7 remote chains...] -- 9:04:50

      Average standard deviation of split frequencies: 0.015073


      Average standard deviation of split frequencies: 0.015073

      8050000 -- [0.000] [...7 remote chains...] -- 9:05:22

      Average standard deviation of split frequencies: 0.015304


      Average standard deviation of split frequencies: 0.015304

      8060000 -- (0.000) [...7 remote chains...] -- 9:04:41

      Average standard deviation of split frequencies: 0.015242


      Average standard deviation of split frequencies: 0.015242

      8070000 -- (0.000) [...7 remote chains...] -- 9:05:13

      Average standard deviation of split frequencies: 0.015351


      Average standard deviation of split frequencies: 0.015351

      8080000 -- (0.000) [...7 remote chains...] -- 9:05:46

      Average standard deviation of split frequencies: 0.015071


      Average standard deviation of split frequencies: 0.015071

      8090000 -- (0.000) [...7 remote chains...] -- 9:05:05

      Average standard deviation of split frequencies: 0.015155


      Average standard deviation of split frequencies: 0.015155

      8100000 -- (0.000) [...7 remote chains...] -- 9:05:37

      Average standard deviation of split frequencies: 0.015239


      Average standard deviation of split frequencies: 0.015239

      8110000 -- (0.000) [...7 remote chains...] -- 9:04:56

      Average standard deviation of split frequencies: 0.015385


      Average standard deviation of split frequencies: 0.015385

      8120000 -- (0.000) [...7 remote chains...] -- 9:05:28

      Average standard deviation of split frequencies: 0.015323


      Average standard deviation of split frequencies: 0.015323

      8130000 -- (0.000) [...7 remote chains...] -- 9:04:47

      Average standard deviation of split frequencies: 0.015298


      Average standard deviation of split frequencies: 0.015298

      8140000 -- (0.000) [...7 remote chains...] -- 9:05:19

      Average standard deviation of split frequencies: 0.015345


      Average standard deviation of split frequencies: 0.015345

      8150000 -- (0.000) [...7 remote chains...] -- 9:05:51

      Average standard deviation of split frequencies: 0.015670


      Average standard deviation of split frequencies: 0.015670

      8160000 -- (0.000) [...7 remote chains...] -- 9:05:10

      Average standard deviation of split frequencies: 0.015825


      Average standard deviation of split frequencies: 0.015825

      8170000 -- (0.000) [...7 remote chains...] -- 9:05:42

      Average standard deviation of split frequencies: 0.015871


      Average standard deviation of split frequencies: 0.015871

      8180000 -- (0.000) [...7 remote chains...] -- 9:05:02

      Average standard deviation of split frequencies: 0.015881


      Average standard deviation of split frequencies: 0.015881

      8190000 -- (0.000) [...7 remote chains...] -- 9:05:33

      Average standard deviation of split frequencies: 0.015773


      Average standard deviation of split frequencies: 0.015773

      8200000 -- (0.000) [...7 remote chains...] -- 9:04:53

      Average standard deviation of split frequencies: 0.015676


      Average standard deviation of split frequencies: 0.015676

      8210000 -- (0.000) [...7 remote chains...] -- 9:05:25

      Average standard deviation of split frequencies: 0.015794


      Average standard deviation of split frequencies: 0.015794

      8220000 -- (0.000) [...7 remote chains...] -- 9:05:56

      Average standard deviation of split frequencies: 0.015840


      Average standard deviation of split frequencies: 0.015840

      8230000 -- (0.000) [...7 remote chains...] -- 9:05:16

      Average standard deviation of split frequencies: 0.015733


      Average standard deviation of split frequencies: 0.015733

      8240000 -- (0.000) [...7 remote chains...] -- 9:05:47

      Average standard deviation of split frequencies: 0.015850


      Average standard deviation of split frequencies: 0.015850

      8250000 -- (0.000) [...7 remote chains...] -- 9:05:07

      Average standard deviation of split frequencies: 0.015789


      Average standard deviation of split frequencies: 0.015789

      8260000 -- (0.000) [...7 remote chains...] -- 9:05:39

      Average standard deviation of split frequencies: 0.015621


      Average standard deviation of split frequencies: 0.015621

      8270000 -- (0.000) [...7 remote chains...] -- 9:04:58

      Average standard deviation of split frequencies: 0.015799


      Average standard deviation of split frequencies: 0.015799

      8280000 -- (0.000) [...7 remote chains...] -- 9:05:30

      Average standard deviation of split frequencies: 0.015809


      Average standard deviation of split frequencies: 0.015809

      8290000 -- (0.000) [...7 remote chains...] -- 9:04:50

      Average standard deviation of split frequencies: 0.015748


      Average standard deviation of split frequencies: 0.015748

      8300000 -- (0.000) [...7 remote chains...] -- 9:05:21

      Average standard deviation of split frequencies: 0.015794


      Average standard deviation of split frequencies: 0.015794

      8310000 -- (0.000) [...7 remote chains...] -- 9:04:41

      Average standard deviation of split frequencies: 0.015865


      Average standard deviation of split frequencies: 0.015865

      8320000 -- (0.000) [...7 remote chains...] -- 9:05:13

      Average standard deviation of split frequencies: 0.015875


      Average standard deviation of split frequencies: 0.015875

      8330000 -- (0.000) [...7 remote chains...] -- 9:05:44

      Average standard deviation of split frequencies: 0.016096


      Average standard deviation of split frequencies: 0.016096

      8340000 -- (0.000) [...7 remote chains...] -- 9:05:04

      Average standard deviation of split frequencies: 0.016141


      Average standard deviation of split frequencies: 0.016141

      8350000 -- (0.000) [...7 remote chains...] -- 9:04:24

      Average standard deviation of split frequencies: 0.016423


      Average standard deviation of split frequencies: 0.016423

      8360000 -- (0.000) [...7 remote chains...] -- 9:04:55

      Average standard deviation of split frequencies: 0.016502


      Average standard deviation of split frequencies: 0.016502

      8370000 -- (0.000) [...7 remote chains...] -- 9:05:26

      Average standard deviation of split frequencies: 0.016617


      Average standard deviation of split frequencies: 0.016617

      8380000 -- (0.000) [...7 remote chains...] -- 9:04:47

      Average standard deviation of split frequencies: 0.016801


      Average standard deviation of split frequencies: 0.016801

      8390000 -- (0.000) [...7 remote chains...] -- 9:05:18

      Average standard deviation of split frequencies: 0.017011


      Average standard deviation of split frequencies: 0.017011

      8400000 -- (0.000) [...7 remote chains...] -- 9:04:38

      Average standard deviation of split frequencies: 0.017159


      Average standard deviation of split frequencies: 0.017159

      8410000 -- (0.000) [...7 remote chains...] -- 9:05:09

      Average standard deviation of split frequencies: 0.017167


      Average standard deviation of split frequencies: 0.017167

      8420000 -- (0.000) [...7 remote chains...] -- 9:04:30

      Average standard deviation of split frequencies: 0.016966


      Average standard deviation of split frequencies: 0.016966

      8430000 -- (0.000) [...7 remote chains...] -- 9:05:01

      Average standard deviation of split frequencies: 0.016861


      Average standard deviation of split frequencies: 0.016861

      8440000 -- (0.000) [...7 remote chains...] -- 9:04:21

      Average standard deviation of split frequencies: 0.016869


      Average standard deviation of split frequencies: 0.016869

      8450000 -- (0.000) [...7 remote chains...] -- 9:04:52

      Average standard deviation of split frequencies: 0.017016


      Average standard deviation of split frequencies: 0.017016

      8460000 -- (0.000) [...7 remote chains...] -- 9:04:13

      Average standard deviation of split frequencies: 0.016886


      Average standard deviation of split frequencies: 0.016886

      8470000 -- (0.000) [...7 remote chains...] -- 9:04:44

      Average standard deviation of split frequencies: 0.016816


      Average standard deviation of split frequencies: 0.016816

      8480000 -- (0.000) [...7 remote chains...] -- 9:04:05

      Average standard deviation of split frequencies: 0.016894


      Average standard deviation of split frequencies: 0.016894

      8490000 -- (0.000) [...7 remote chains...] -- 9:04:35

      Average standard deviation of split frequencies: 0.016833


      Average standard deviation of split frequencies: 0.016833

      8500000 -- (0.000) [...7 remote chains...] -- 9:03:56

      Average standard deviation of split frequencies: 0.016702


      Average standard deviation of split frequencies: 0.016702

      8510000 -- (0.000) [...7 remote chains...] -- 9:04:27

      Average standard deviation of split frequencies: 0.016530


      Average standard deviation of split frequencies: 0.016530

      8520000 -- (0.000) [...7 remote chains...] -- 9:03:48

      Average standard deviation of split frequencies: 0.016607


      Average standard deviation of split frequencies: 0.016607

      8530000 -- (0.000) [...7 remote chains...] -- 9:04:19

      Average standard deviation of split frequencies: 0.016444


      Average standard deviation of split frequencies: 0.016444

      8540000 -- [0.000] [...7 remote chains...] -- 9:03:40

      Average standard deviation of split frequencies: 0.016452


      Average standard deviation of split frequencies: 0.016452

      8550000 -- (0.000) [...7 remote chains...] -- 9:04:10

      Average standard deviation of split frequencies: 0.016211


      Average standard deviation of split frequencies: 0.016211

      8560000 -- [0.000] [...7 remote chains...] -- 9:03:32

      Average standard deviation of split frequencies: 0.016289


      Average standard deviation of split frequencies: 0.016289

      8570000 -- (0.000) [...7 remote chains...] -- 9:04:02

      Average standard deviation of split frequencies: 0.016333


      Average standard deviation of split frequencies: 0.016333

      8580000 -- (0.000) [...7 remote chains...] -- 9:04:32

      Average standard deviation of split frequencies: 0.016273


      Average standard deviation of split frequencies: 0.016273

      8590000 -- (0.000) [...7 remote chains...] -- 9:03:54

      Average standard deviation of split frequencies: 0.016239


      Average standard deviation of split frequencies: 0.016239

      8600000 -- [0.000] [...7 remote chains...] -- 9:04:24

      Average standard deviation of split frequencies: 0.016145


      Average standard deviation of split frequencies: 0.016145

      8610000 -- (0.000) [...7 remote chains...] -- 9:03:46

      Average standard deviation of split frequencies: 0.015984


      Average standard deviation of split frequencies: 0.015984

      8620000 -- (0.000) [...7 remote chains...] -- 9:04:16

      Average standard deviation of split frequencies: 0.016004


      Average standard deviation of split frequencies: 0.016004

      8630000 -- (0.000) [...7 remote chains...] -- 9:03:37

      Average standard deviation of split frequencies: 0.015971


      Average standard deviation of split frequencies: 0.015971

      8640000 -- (0.000) [...7 remote chains...] -- 9:04:08

      Average standard deviation of split frequencies: 0.016112


      Average standard deviation of split frequencies: 0.016112

      8650000 -- (0.000) [...7 remote chains...] -- 9:03:29

      Average standard deviation of split frequencies: 0.016186


      Average standard deviation of split frequencies: 0.016186

      8660000 -- (0.000) [...7 remote chains...] -- 9:03:59

      Average standard deviation of split frequencies: 0.015953


      Average standard deviation of split frequencies: 0.015953

      8670000 -- (0.000) [...7 remote chains...] -- 9:03:21

      Average standard deviation of split frequencies: 0.015964


      Average standard deviation of split frequencies: 0.015964

      8680000 -- (0.000) [...7 remote chains...] -- 9:03:51

      Average standard deviation of split frequencies: 0.015972


      Average standard deviation of split frequencies: 0.015972

      8690000 -- (0.000) [...7 remote chains...] -- 9:04:21

      Average standard deviation of split frequencies: 0.015948


      Average standard deviation of split frequencies: 0.015948

      8700000 -- (0.000) [...7 remote chains...] -- 9:03:43

      Average standard deviation of split frequencies: 0.015956


      Average standard deviation of split frequencies: 0.015956

      8710000 -- (0.000) [...7 remote chains...] -- 9:04:13

      Average standard deviation of split frequencies: 0.015989


      Average standard deviation of split frequencies: 0.015989

      8720000 -- (0.000) [...7 remote chains...] -- 9:03:35

      Average standard deviation of split frequencies: 0.015899


      Average standard deviation of split frequencies: 0.015899

      8730000 -- (0.000) [...7 remote chains...] -- 9:04:05

      Average standard deviation of split frequencies: 0.015875


      Average standard deviation of split frequencies: 0.015875

      8740000 -- (0.000) [...7 remote chains...] -- 9:04:34

      Average standard deviation of split frequencies: 0.015883


      Average standard deviation of split frequencies: 0.015883

      8750000 -- (0.000) [...7 remote chains...] -- 9:03:57

      Average standard deviation of split frequencies: 0.016177


      Average standard deviation of split frequencies: 0.016177

      8760000 -- (0.000) [...7 remote chains...] -- 9:04:26

      Average standard deviation of split frequencies: 0.016282


      Average standard deviation of split frequencies: 0.016282

      8770000 -- (0.000) [...7 remote chains...] -- 9:03:48

      Average standard deviation of split frequencies: 0.016290


      Average standard deviation of split frequencies: 0.016290

      8780000 -- (0.000) [...7 remote chains...] -- 9:04:18

      Average standard deviation of split frequencies: 0.016428


      Average standard deviation of split frequencies: 0.016428

      8790000 -- [0.000] [...7 remote chains...] -- 9:04:48

      Average standard deviation of split frequencies: 0.016298


      Average standard deviation of split frequencies: 0.016298

      8800000 -- (0.000) [...7 remote chains...] -- 9:04:10

      Average standard deviation of split frequencies: 0.016213


      Average standard deviation of split frequencies: 0.016213

      8810000 -- (0.000) [...7 remote chains...] -- 9:04:39

      Average standard deviation of split frequencies: 0.016523


      Average standard deviation of split frequencies: 0.016523

      8820000 -- [0.000] [...7 remote chains...] -- 9:04:02

      Average standard deviation of split frequencies: 0.016531


      Average standard deviation of split frequencies: 0.016531

      8830000 -- (0.000) [...7 remote chains...] -- 9:04:31

      Average standard deviation of split frequencies: 0.016631


      Average standard deviation of split frequencies: 0.016631

      8840000 -- (0.000) [...7 remote chains...] -- 9:03:54

      Average standard deviation of split frequencies: 0.016587


      Average standard deviation of split frequencies: 0.016587

      8850000 -- (0.000) [...7 remote chains...] -- 9:04:23

      Average standard deviation of split frequencies: 0.016465


      Average standard deviation of split frequencies: 0.016465

      8860000 -- (0.000) [...7 remote chains...] -- 9:04:52

      Average standard deviation of split frequencies: 0.016473


      Average standard deviation of split frequencies: 0.016473

      8870000 -- (0.000) [...7 remote chains...] -- 9:04:15

      Average standard deviation of split frequencies: 0.016634


      Average standard deviation of split frequencies: 0.016634

      8880000 -- (0.000) [...7 remote chains...] -- 9:04:44

      Average standard deviation of split frequencies: 0.016673


      Average standard deviation of split frequencies: 0.016673

      8890000 -- (0.000) [...7 remote chains...] -- 9:04:07

      Average standard deviation of split frequencies: 0.016648


      Average standard deviation of split frequencies: 0.016648

      8900000 -- (0.000) [...7 remote chains...] -- 9:04:36

      Average standard deviation of split frequencies: 0.016495


      Average standard deviation of split frequencies: 0.016495

      8910000 -- (0.000) [...7 remote chains...] -- 9:03:59

      Average standard deviation of split frequencies: 0.016623


      Average standard deviation of split frequencies: 0.016623

      8920000 -- (0.000) [...7 remote chains...] -- 9:04:28

      Average standard deviation of split frequencies: 0.016598


      Average standard deviation of split frequencies: 0.016598

      8930000 -- [0.000] [...7 remote chains...] -- 9:04:57

      Average standard deviation of split frequencies: 0.016637


      Average standard deviation of split frequencies: 0.016637

      8940000 -- [0.000] [...7 remote chains...] -- 9:04:20

      Average standard deviation of split frequencies: 0.016676


      Average standard deviation of split frequencies: 0.016676

      8950000 -- (0.000) [...7 remote chains...] -- 9:04:49

      Average standard deviation of split frequencies: 0.016772


      Average standard deviation of split frequencies: 0.016772

      8960000 -- [0.000] [...7 remote chains...] -- 9:04:12

      Average standard deviation of split frequencies: 0.016684


      Average standard deviation of split frequencies: 0.016684

      8970000 -- (0.000) [...7 remote chains...] -- 9:04:41

      Average standard deviation of split frequencies: 0.016563


      Average standard deviation of split frequencies: 0.016563

      8980000 -- (0.000) [...7 remote chains...] -- 9:04:04

      Average standard deviation of split frequencies: 0.016348


      Average standard deviation of split frequencies: 0.016348

      8990000 -- (0.000) [...7 remote chains...] -- 9:04:33

      Average standard deviation of split frequencies: 0.016063


      Average standard deviation of split frequencies: 0.016063

      9000000 -- (0.000) [...7 remote chains...] -- 9:05:02

      Average standard deviation of split frequencies: 0.015880


      Average standard deviation of split frequencies: 0.015880

      9010000 -- [0.000] [...7 remote chains...] -- 9:04:25

      Average standard deviation of split frequencies: 0.015920


      Average standard deviation of split frequencies: 0.015920

      9020000 -- [0.000] [...7 remote chains...] -- 9:04:53

      Average standard deviation of split frequencies: 0.016023


      Average standard deviation of split frequencies: 0.016023

      9030000 -- (0.000) [...7 remote chains...] -- 9:04:17

      Average standard deviation of split frequencies: 0.015834


      Average standard deviation of split frequencies: 0.015834

      9040000 -- (0.000) [...7 remote chains...] -- 9:04:45

      Average standard deviation of split frequencies: 0.015873


      Average standard deviation of split frequencies: 0.015873

      9050000 -- (0.000) [...7 remote chains...] -- 9:04:09

      Average standard deviation of split frequencies: 0.015882


      Average standard deviation of split frequencies: 0.015882

      9060000 -- (0.000) [...7 remote chains...] -- 9:04:37

      Average standard deviation of split frequencies: 0.016016


      Average standard deviation of split frequencies: 0.016016

      9070000 -- (0.000) [...7 remote chains...] -- 9:04:01

      Average standard deviation of split frequencies: 0.016047


      Average standard deviation of split frequencies: 0.016047

      9080000 -- (0.000) [...7 remote chains...] -- 9:04:29

      Average standard deviation of split frequencies: 0.015992


      Average standard deviation of split frequencies: 0.015992

      9090000 -- (0.000) [...7 remote chains...] -- 9:04:58

      Average standard deviation of split frequencies: 0.015875


      Average standard deviation of split frequencies: 0.015875

      9100000 -- (0.000) [...7 remote chains...] -- 9:04:21

      Average standard deviation of split frequencies: 0.015945


      Average standard deviation of split frequencies: 0.015945

      9110000 -- (0.000) [...7 remote chains...] -- 9:04:50

      Average standard deviation of split frequencies: 0.016071


      Average standard deviation of split frequencies: 0.016071

      9120000 -- (0.000) [...7 remote chains...] -- 9:05:18

      Average standard deviation of split frequencies: 0.016047


      Average standard deviation of split frequencies: 0.016047

      9130000 -- (0.000) [...7 remote chains...] -- 9:04:42

      Average standard deviation of split frequencies: 0.016024


      Average standard deviation of split frequencies: 0.016024

      9140000 -- (0.000) [...7 remote chains...] -- 9:05:10

      Average standard deviation of split frequencies: 0.015876


      Average standard deviation of split frequencies: 0.015876

      9150000 -- (0.000) [...7 remote chains...] -- 9:04:34

      Average standard deviation of split frequencies: 0.016000


      Average standard deviation of split frequencies: 0.016000

      9160000 -- (0.000) [...7 remote chains...] -- 9:05:02

      Average standard deviation of split frequencies: 0.015977


      Average standard deviation of split frequencies: 0.015977

      9170000 -- (0.000) [...7 remote chains...] -- 9:04:26

      Average standard deviation of split frequencies: 0.015861


      Average standard deviation of split frequencies: 0.015861

      9180000 -- (0.000) [...7 remote chains...] -- 9:04:54

      Average standard deviation of split frequencies: 0.015838


      Average standard deviation of split frequencies: 0.015838

      9190000 -- (0.000) [...7 remote chains...] -- 9:04:18

      Average standard deviation of split frequencies: 0.015745


      Average standard deviation of split frequencies: 0.015745

      9200000 -- (0.000) [...7 remote chains...] -- 9:04:46

      Average standard deviation of split frequencies: 0.016032


      Average standard deviation of split frequencies: 0.016032

      9210000 -- (0.000) [...7 remote chains...] -- 9:05:14

      Average standard deviation of split frequencies: 0.015978


      Average standard deviation of split frequencies: 0.015978

      9220000 -- (0.000) [...7 remote chains...] -- 9:04:38

      Average standard deviation of split frequencies: 0.015955


      Average standard deviation of split frequencies: 0.015955

      9230000 -- (0.000) [...7 remote chains...] -- 9:05:06

      Average standard deviation of split frequencies: 0.015955


      Average standard deviation of split frequencies: 0.015955

      9240000 -- (0.000) [...7 remote chains...] -- 9:04:30

      Average standard deviation of split frequencies: 0.015993


      Average standard deviation of split frequencies: 0.015993

      9250000 -- (0.000) [...7 remote chains...] -- 9:04:58

      Average standard deviation of split frequencies: 0.015940


      Average standard deviation of split frequencies: 0.015940

      9260000 -- (0.000) [...7 remote chains...] -- 9:04:22

      Average standard deviation of split frequencies: 0.015886


      Average standard deviation of split frequencies: 0.015886

      9270000 -- (0.000) [...7 remote chains...] -- 9:04:50

      Average standard deviation of split frequencies: 0.015547


      Average standard deviation of split frequencies: 0.015547

      9280000 -- [0.000] [...7 remote chains...] -- 9:05:18

      Average standard deviation of split frequencies: 0.015525


      Average standard deviation of split frequencies: 0.015525

      9290000 -- (0.000) [...7 remote chains...] -- 9:04:42

      Average standard deviation of split frequencies: 0.015533


      Average standard deviation of split frequencies: 0.015533

      9300000 -- (0.000) [...7 remote chains...] -- 9:05:10

      Average standard deviation of split frequencies: 0.015695


      Average standard deviation of split frequencies: 0.015695

      9310000 -- (0.000) [...7 remote chains...] -- 9:04:35

      Average standard deviation of split frequencies: 0.015511


      Average standard deviation of split frequencies: 0.015511

      9320000 -- (0.000) [...7 remote chains...] -- 9:05:02

      Average standard deviation of split frequencies: 0.015611


      Average standard deviation of split frequencies: 0.015611

      9330000 -- (0.000) [...7 remote chains...] -- 9:04:27

      Average standard deviation of split frequencies: 0.015589


      Average standard deviation of split frequencies: 0.015589

      9340000 -- (0.000) [...7 remote chains...] -- 9:04:54

      Average standard deviation of split frequencies: 0.015567


      Average standard deviation of split frequencies: 0.015567

      9350000 -- (0.000) [...7 remote chains...] -- 9:05:22

      Average standard deviation of split frequencies: 0.015750


      Average standard deviation of split frequencies: 0.015750

      9360000 -- (0.000) [...7 remote chains...] -- 9:04:47

      Average standard deviation of split frequencies: 0.015819


      Average standard deviation of split frequencies: 0.015819

      9370000 -- (0.000) [...7 remote chains...] -- 9:05:14

      Average standard deviation of split frequencies: 0.015827


      Average standard deviation of split frequencies: 0.015827

      9380000 -- (0.000) [...7 remote chains...] -- 9:04:39

      Average standard deviation of split frequencies: 0.015896


      Average standard deviation of split frequencies: 0.015896

      9390000 -- [0.000] [...7 remote chains...] -- 9:05:06

      Average standard deviation of split frequencies: 0.015805


      Average standard deviation of split frequencies: 0.015805

      9400000 -- (0.000) [...7 remote chains...] -- 9:04:31

      Average standard deviation of split frequencies: 0.015782


      Average standard deviation of split frequencies: 0.015782

      9410000 -- (0.000) [...7 remote chains...] -- 9:04:58

      Average standard deviation of split frequencies: 0.015730


      Average standard deviation of split frequencies: 0.015730

      9420000 -- (0.000) [...7 remote chains...] -- 9:04:23

      Average standard deviation of split frequencies: 0.015647


      Average standard deviation of split frequencies: 0.015647

      9430000 -- (0.000) [...7 remote chains...] -- 9:04:51

      Average standard deviation of split frequencies: 0.015707


      Average standard deviation of split frequencies: 0.015707

      9440000 -- (0.000) [...7 remote chains...] -- 9:04:15

      Average standard deviation of split frequencies: 0.015685


      Average standard deviation of split frequencies: 0.015685

      9450000 -- (0.000) [...7 remote chains...] -- 9:04:43

      Average standard deviation of split frequencies: 0.015603


      Average standard deviation of split frequencies: 0.015603

      9460000 -- (0.000) [...7 remote chains...] -- 9:04:08

      Average standard deviation of split frequencies: 0.015551


      Average standard deviation of split frequencies: 0.015551

      9470000 -- (0.000) [...7 remote chains...] -- 9:04:35

      Average standard deviation of split frequencies: 0.015521


      Average standard deviation of split frequencies: 0.015521

      9480000 -- (0.000) [...7 remote chains...] -- 9:04:00

      Average standard deviation of split frequencies: 0.015619


      Average standard deviation of split frequencies: 0.015619

      9490000 -- (0.000) [...7 remote chains...] -- 9:04:27

      Average standard deviation of split frequencies: 0.015597


      Average standard deviation of split frequencies: 0.015597

      9500000 -- (0.000) [...7 remote chains...] -- 9:03:52

      Average standard deviation of split frequencies: 0.015365


      Average standard deviation of split frequencies: 0.015365

      9510000 -- (0.000) [...7 remote chains...] -- 9:04:20

      Average standard deviation of split frequencies: 0.015215


      Average standard deviation of split frequencies: 0.015215

      9520000 -- (0.000) [...7 remote chains...] -- 9:03:45

      Average standard deviation of split frequencies: 0.015164


      Average standard deviation of split frequencies: 0.015164

      9530000 -- (0.000) [...7 remote chains...] -- 9:04:12

      Average standard deviation of split frequencies: 0.015053


      Average standard deviation of split frequencies: 0.015053

      9540000 -- (0.000) [...7 remote chains...] -- 9:04:39

      Average standard deviation of split frequencies: 0.015122


      Average standard deviation of split frequencies: 0.015122

      9550000 -- (0.000) [...7 remote chains...] -- 9:04:04

      Average standard deviation of split frequencies: 0.015301


      Average standard deviation of split frequencies: 0.015301

      9560000 -- (0.000) [...7 remote chains...] -- 9:04:31

      Average standard deviation of split frequencies: 0.015519


      Average standard deviation of split frequencies: 0.015519

      9570000 -- (0.000) [...7 remote chains...] -- 9:03:57

      Average standard deviation of split frequencies: 0.015467


      Average standard deviation of split frequencies: 0.015467

      9580000 -- [0.000] [...7 remote chains...] -- 9:04:24

      Average standard deviation of split frequencies: 0.015386


      Average standard deviation of split frequencies: 0.015386

      9590000 -- (0.000) [...7 remote chains...] -- 9:03:49

      Average standard deviation of split frequencies: 0.015416


      Average standard deviation of split frequencies: 0.015416

      9600000 -- (0.000) [...7 remote chains...] -- 9:04:16

      Average standard deviation of split frequencies: 0.015305


      Average standard deviation of split frequencies: 0.015305

      9610000 -- (0.000) [...7 remote chains...] -- 9:03:41

      Average standard deviation of split frequencies: 0.015136


      Average standard deviation of split frequencies: 0.015136

      9620000 -- [0.000] [...7 remote chains...] -- 9:04:08

      Average standard deviation of split frequencies: 0.015115


      Average standard deviation of split frequencies: 0.015115

      9630000 -- (0.000) [...7 remote chains...] -- 9:03:34

      Average standard deviation of split frequencies: 0.015026


      Average standard deviation of split frequencies: 0.015026

      9640000 -- (0.000) [...7 remote chains...] -- 9:04:01

      Average standard deviation of split frequencies: 0.014916


      Average standard deviation of split frequencies: 0.014916

      9650000 -- (0.000) [...7 remote chains...] -- 9:04:28

      Average standard deviation of split frequencies: 0.014837


      Average standard deviation of split frequencies: 0.014837

      9660000 -- (0.000) [...7 remote chains...] -- 9:03:53

      Average standard deviation of split frequencies: 0.014905


      Average standard deviation of split frequencies: 0.014905

      9670000 -- (0.000) [...7 remote chains...] -- 9:04:20

      Average standard deviation of split frequencies: 0.014787


      Average standard deviation of split frequencies: 0.014787

      9680000 -- (0.000) [...7 remote chains...] -- 9:03:46

      Average standard deviation of split frequencies: 0.014678


      Average standard deviation of split frequencies: 0.014678

      9690000 -- (0.000) [...7 remote chains...] -- 9:04:12

      Average standard deviation of split frequencies: 0.014658


      Average standard deviation of split frequencies: 0.014658

      9700000 -- (0.000) [...7 remote chains...] -- 9:03:38

      Average standard deviation of split frequencies: 0.014755


      Average standard deviation of split frequencies: 0.014755

      9710000 -- (0.000) [...7 remote chains...] -- 9:04:05

      Average standard deviation of split frequencies: 0.014961


      Average standard deviation of split frequencies: 0.014961

      9720000 -- (0.000) [...7 remote chains...] -- 9:03:31

      Average standard deviation of split frequencies: 0.014941


      Average standard deviation of split frequencies: 0.014941

      9730000 -- (0.000) [...7 remote chains...] -- 9:03:57

      Average standard deviation of split frequencies: 0.014812


      Average standard deviation of split frequencies: 0.014812

      9740000 -- (0.000) [...7 remote chains...] -- 9:03:23

      Average standard deviation of split frequencies: 0.014731


      Average standard deviation of split frequencies: 0.014731

      9750000 -- (0.000) [...7 remote chains...] -- 9:03:50

      Average standard deviation of split frequencies: 0.014701


      Average standard deviation of split frequencies: 0.014701

      9760000 -- (0.000) [...7 remote chains...] -- 9:04:16

      Average standard deviation of split frequencies: 0.014741


      Average standard deviation of split frequencies: 0.014741

      9770000 -- (0.000) [...7 remote chains...] -- 9:03:42

      Average standard deviation of split frequencies: 0.014721


      Average standard deviation of split frequencies: 0.014721

      9780000 -- (0.000) [...7 remote chains...] -- 9:04:09

      Average standard deviation of split frequencies: 0.014671


      Average standard deviation of split frequencies: 0.014671

      9790000 -- (0.000) [...7 remote chains...] -- 9:03:35

      Average standard deviation of split frequencies: 0.014671


      Average standard deviation of split frequencies: 0.014671

      9800000 -- (0.000) [...7 remote chains...] -- 9:04:01

      Average standard deviation of split frequencies: 0.014831


      Average standard deviation of split frequencies: 0.014831

      9810000 -- (0.000) [...7 remote chains...] -- 9:04:28

      Average standard deviation of split frequencies: 0.014871


      Average standard deviation of split frequencies: 0.014871

      9820000 -- (0.000) [...7 remote chains...] -- 9:03:54

      Average standard deviation of split frequencies: 0.014791


      Average standard deviation of split frequencies: 0.014791

      9830000 -- [0.000] [...7 remote chains...] -- 9:04:20

      Average standard deviation of split frequencies: 0.014612


      Average standard deviation of split frequencies: 0.014612

      9840000 -- [0.000] [...7 remote chains...] -- 9:03:46

      Average standard deviation of split frequencies: 0.014502


      Average standard deviation of split frequencies: 0.014502

      9850000 -- (0.000) [...7 remote chains...] -- 9:04:12

      Average standard deviation of split frequencies: 0.014453


      Average standard deviation of split frequencies: 0.014453

      9860000 -- (0.000) [...7 remote chains...] -- 9:03:39

      Average standard deviation of split frequencies: 0.014191


      Average standard deviation of split frequencies: 0.014191

      9870000 -- (0.000) [...7 remote chains...] -- 9:04:05

      Average standard deviation of split frequencies: 0.014314


      Average standard deviation of split frequencies: 0.014314

      9880000 -- (0.000) [...7 remote chains...] -- 9:04:31

      Average standard deviation of split frequencies: 0.014325


      Average standard deviation of split frequencies: 0.014325

      9890000 -- (0.000) [...7 remote chains...] -- 9:04:57

      Average standard deviation of split frequencies: 0.014275


      Average standard deviation of split frequencies: 0.014275

      9900000 -- (0.000) [...7 remote chains...] -- 9:04:24

      Average standard deviation of split frequencies: 0.014103


      Average standard deviation of split frequencies: 0.014103

      9910000 -- (0.000) [...7 remote chains...] -- 9:04:50

      Average standard deviation of split frequencies: 0.014042


      Average standard deviation of split frequencies: 0.014042

      9920000 -- (0.000) [...7 remote chains...] -- 9:04:16

      Average standard deviation of split frequencies: 0.013992


      Average standard deviation of split frequencies: 0.013992

      9930000 -- (0.000) [...7 remote chains...] -- 9:04:42

      Average standard deviation of split frequencies: 0.014065


      Average standard deviation of split frequencies: 0.014065

      9940000 -- (0.000) [...7 remote chains...] -- 9:04:09

      Average standard deviation of split frequencies: 0.014077


      Average standard deviation of split frequencies: 0.014077

      9950000 -- (0.000) [...7 remote chains...] -- 9:04:35

      Average standard deviation of split frequencies: 0.014077


      Average standard deviation of split frequencies: 0.014077

      9960000 -- (0.000) [...7 remote chains...] -- 9:04:01

      Average standard deviation of split frequencies: 0.014027


      Average standard deviation of split frequencies: 0.014027

      9970000 -- (0.000) [...7 remote chains...] -- 9:04:27

      Average standard deviation of split frequencies: 0.013917


      Average standard deviation of split frequencies: 0.013917

      9980000 -- (0.000) [...7 remote chains...] -- 9:04:53

      Average standard deviation of split frequencies: 0.013899


      Average standard deviation of split frequencies: 0.013899

      9990000 -- (0.000) [...7 remote chains...] -- 9:04:20

      Average standard deviation of split frequencies: 0.013777


      Average standard deviation of split frequencies: 0.013777

      10000000 -- (0.000) [...7 remote chains...] -- 9:04:46

      Average standard deviation of split frequencies: 0.013698


      Average standard deviation of split frequencies: 0.013698

      10010000 -- (0.000) [...7 remote chains...] -- 9:04:12

      Average standard deviation of split frequencies: 0.013619


      Average standard deviation of split frequencies: 0.013619

      10020000 -- (0.000) [...7 remote chains...] -- 9:04:38

      Average standard deviation of split frequencies: 0.013662


      Average standard deviation of split frequencies: 0.013662

      10030000 -- (0.000) [...7 remote chains...] -- 9:04:05

      Average standard deviation of split frequencies: 0.013389


      Average standard deviation of split frequencies: 0.013389

      10040000 -- (0.000) [...7 remote chains...] -- 9:04:31

      Average standard deviation of split frequencies: 0.013402


      Average standard deviation of split frequencies: 0.013402

      10050000 -- (0.000) [...7 remote chains...] -- 9:03:58

      Average standard deviation of split frequencies: 0.013293


      Average standard deviation of split frequencies: 0.013293

      10060000 -- (0.000) [...7 remote chains...] -- 9:04:23

      Average standard deviation of split frequencies: 0.013276


      Average standard deviation of split frequencies: 0.013276

      10070000 -- (0.000) [...7 remote chains...] -- 9:04:49

      Average standard deviation of split frequencies: 0.013276


      Average standard deviation of split frequencies: 0.013276

      10080000 -- (0.000) [...7 remote chains...] -- 9:04:16

      Average standard deviation of split frequencies: 0.013168


      Average standard deviation of split frequencies: 0.013168

      10090000 -- (0.000) [...7 remote chains...] -- 9:04:41

      Average standard deviation of split frequencies: 0.013271


      Average standard deviation of split frequencies: 0.013271

      10100000 -- (0.000) [...7 remote chains...] -- 9:04:08

      Average standard deviation of split frequencies: 0.013223


      Average standard deviation of split frequencies: 0.013223

      10110000 -- (0.000) [...7 remote chains...] -- 9:04:34

      Average standard deviation of split frequencies: 0.012832


      Average standard deviation of split frequencies: 0.012832

      10120000 -- (0.000) [...7 remote chains...] -- 9:04:01

      Average standard deviation of split frequencies: 0.012665


      Average standard deviation of split frequencies: 0.012665

      10130000 -- (0.000) [...7 remote chains...] -- 9:04:27

      Average standard deviation of split frequencies: 0.012916


      Average standard deviation of split frequencies: 0.012916

      10140000 -- (0.000) [...7 remote chains...] -- 9:03:54

      Average standard deviation of split frequencies: 0.013053


      Average standard deviation of split frequencies: 0.013053

      10150000 -- (0.000) [...7 remote chains...] -- 9:04:19

      Average standard deviation of split frequencies: 0.012806


      Average standard deviation of split frequencies: 0.012806

      10160000 -- (0.000) [...7 remote chains...] -- 9:04:45

      Average standard deviation of split frequencies: 0.012882


      Average standard deviation of split frequencies: 0.012882

      10170000 -- (0.000) [...7 remote chains...] -- 9:05:10

      Average standard deviation of split frequencies: 0.012834


      Average standard deviation of split frequencies: 0.012834

      10180000 -- (0.000) [...7 remote chains...] -- 9:04:37

      Average standard deviation of split frequencies: 0.012732


      Average standard deviation of split frequencies: 0.012732

      10190000 -- (0.000) [...7 remote chains...] -- 9:05:02

      Average standard deviation of split frequencies: 0.012672


      Average standard deviation of split frequencies: 0.012672

      10200000 -- (0.000) [...7 remote chains...] -- 9:04:30

      Average standard deviation of split frequencies: 0.012715


      Average standard deviation of split frequencies: 0.012715

      10210000 -- (0.000) [...7 remote chains...] -- 9:04:55

      Average standard deviation of split frequencies: 0.012699


      Average standard deviation of split frequencies: 0.012699

      10220000 -- (0.000) [...7 remote chains...] -- 9:05:20

      Average standard deviation of split frequencies: 0.012682


      Average standard deviation of split frequencies: 0.012682

      10230000 -- (0.000) [...7 remote chains...] -- 9:04:48

      Average standard deviation of split frequencies: 0.012682


      Average standard deviation of split frequencies: 0.012682

      10240000 -- (0.000) [...7 remote chains...] -- 9:05:13

      Average standard deviation of split frequencies: 0.013017


      Average standard deviation of split frequencies: 0.013017

      10250000 -- (0.000) [...7 remote chains...] -- 9:05:38

      Average standard deviation of split frequencies: 0.012971


      Average standard deviation of split frequencies: 0.012971

      10260000 -- (0.000) [...7 remote chains...] -- 9:06:03

      Average standard deviation of split frequencies: 0.012603


      Average standard deviation of split frequencies: 0.012603

      10270000 -- (0.000) [...7 remote chains...] -- 9:05:30

      Average standard deviation of split frequencies: 0.012574


      Average standard deviation of split frequencies: 0.012574

      10280000 -- (0.000) [...7 remote chains...] -- 9:05:55

      Average standard deviation of split frequencies: 0.012498


      Average standard deviation of split frequencies: 0.012498

      10290000 -- (0.000) [...7 remote chains...] -- 9:06:20

      Average standard deviation of split frequencies: 0.012423


      Average standard deviation of split frequencies: 0.012423

      10300000 -- (0.000) [...7 remote chains...] -- 9:05:48

      Average standard deviation of split frequencies: 0.012260


      Average standard deviation of split frequencies: 0.012260

      10310000 -- (0.000) [...7 remote chains...] -- 9:06:13

      Average standard deviation of split frequencies: 0.012260


      Average standard deviation of split frequencies: 0.012260

      10320000 -- (0.000) [...7 remote chains...] -- 9:06:38

      Average standard deviation of split frequencies: 0.012303


      Average standard deviation of split frequencies: 0.012303

      10330000 -- (0.000) [...7 remote chains...] -- 9:06:05

      Average standard deviation of split frequencies: 0.012346


      Average standard deviation of split frequencies: 0.012346

      10340000 -- (0.000) [...7 remote chains...] -- 9:06:30

      Average standard deviation of split frequencies: 0.012418


      Average standard deviation of split frequencies: 0.012418

      10350000 -- (0.000) [...7 remote chains...] -- 9:05:58

      Average standard deviation of split frequencies: 0.012242


      Average standard deviation of split frequencies: 0.012242

      10360000 -- (0.000) [...7 remote chains...] -- 9:06:23

      Average standard deviation of split frequencies: 0.012138


      Average standard deviation of split frequencies: 0.012138

      10370000 -- (0.000) [...7 remote chains...] -- 9:05:50

      Average standard deviation of split frequencies: 0.012034


      Average standard deviation of split frequencies: 0.012034

      10380000 -- (0.000) [...7 remote chains...] -- 9:06:15

      Average standard deviation of split frequencies: 0.011961


      Average standard deviation of split frequencies: 0.011961

      10390000 -- (0.000) [...7 remote chains...] -- 9:05:43

      Average standard deviation of split frequencies: 0.011873


      Average standard deviation of split frequencies: 0.011873

      10400000 -- (0.000) [...7 remote chains...] -- 9:06:08

      Average standard deviation of split frequencies: 0.011945


      Average standard deviation of split frequencies: 0.011945

      10410000 -- (0.000) [...7 remote chains...] -- 9:06:32

      Average standard deviation of split frequencies: 0.011930


      Average standard deviation of split frequencies: 0.011930

      10420000 -- (0.000) [...7 remote chains...] -- 9:06:00

      Average standard deviation of split frequencies: 0.011856


      Average standard deviation of split frequencies: 0.011856

      10430000 -- (0.000) [...7 remote chains...] -- 9:06:25

      Average standard deviation of split frequencies: 0.011827


      Average standard deviation of split frequencies: 0.011827

      10440000 -- (0.000) [...7 remote chains...] -- 9:05:53

      Average standard deviation of split frequencies: 0.011870


      Average standard deviation of split frequencies: 0.011870

      10450000 -- (0.000) [...7 remote chains...] -- 9:06:17

      Average standard deviation of split frequencies: 0.011826


      Average standard deviation of split frequencies: 0.011826

      10460000 -- (0.000) [...7 remote chains...] -- 9:05:45

      Average standard deviation of split frequencies: 0.011811


      Average standard deviation of split frequencies: 0.011811

      10470000 -- (0.000) [...7 remote chains...] -- 9:06:10

      Average standard deviation of split frequencies: 0.011753


      Average standard deviation of split frequencies: 0.011753

      10480000 -- (0.000) [...7 remote chains...] -- 9:06:34

      Average standard deviation of split frequencies: 0.011680


      Average standard deviation of split frequencies: 0.011680

      10490000 -- (0.000) [...7 remote chains...] -- 9:06:03

      Average standard deviation of split frequencies: 0.011839


      Average standard deviation of split frequencies: 0.011839

      10500000 -- (0.000) [...7 remote chains...] -- 9:06:27

      Average standard deviation of split frequencies: 0.011824


      Average standard deviation of split frequencies: 0.011824

      10510000 -- (0.000) [...7 remote chains...] -- 9:05:55

      Average standard deviation of split frequencies: 0.011824


      Average standard deviation of split frequencies: 0.011824

      10520000 -- (0.000) [...7 remote chains...] -- 9:06:20

      Average standard deviation of split frequencies: 0.011954


      Average standard deviation of split frequencies: 0.011954

      10530000 -- (0.000) [...7 remote chains...] -- 9:05:48

      Average standard deviation of split frequencies: 0.012140


      Average standard deviation of split frequencies: 0.012140

      10540000 -- (0.000) [...7 remote chains...] -- 9:06:12

      Average standard deviation of split frequencies: 0.012096


      Average standard deviation of split frequencies: 0.012096

      10550000 -- (0.000) [...7 remote chains...] -- 9:05:41

      Average standard deviation of split frequencies: 0.012096


      Average standard deviation of split frequencies: 0.012096

      10560000 -- (0.000) [...7 remote chains...] -- 9:06:05

      Average standard deviation of split frequencies: 0.011908


      Average standard deviation of split frequencies: 0.011908

      10570000 -- (0.000) [...7 remote chains...] -- 9:05:33

      Average standard deviation of split frequencies: 0.011922


      Average standard deviation of split frequencies: 0.011922

      10580000 -- (0.000) [...7 remote chains...] -- 9:05:57

      Average standard deviation of split frequencies: 0.011792


      Average standard deviation of split frequencies: 0.011792

      10590000 -- (0.000) [...7 remote chains...] -- 9:05:26

      Average standard deviation of split frequencies: 0.011706


      Average standard deviation of split frequencies: 0.011706

      10600000 -- (0.000) [...7 remote chains...] -- 9:05:50

      Average standard deviation of split frequencies: 0.011806


      Average standard deviation of split frequencies: 0.011806

      10610000 -- (0.000) [...7 remote chains...] -- 9:05:19

      Average standard deviation of split frequencies: 0.011763


      Average standard deviation of split frequencies: 0.011763

      10620000 -- (0.000) [...7 remote chains...] -- 9:05:43

      Average standard deviation of split frequencies: 0.011576


      Average standard deviation of split frequencies: 0.011576

      10630000 -- (0.000) [...7 remote chains...] -- 9:05:11

      Average standard deviation of split frequencies: 0.011605


      Average standard deviation of split frequencies: 0.011605

      10640000 -- (0.000) [...7 remote chains...] -- 9:05:36

      Average standard deviation of split frequencies: 0.011676


      Average standard deviation of split frequencies: 0.011676

      10650000 -- (0.000) [...7 remote chains...] -- 9:06:00

      Average standard deviation of split frequencies: 0.011633


      Average standard deviation of split frequencies: 0.011633

      10660000 -- (0.000) [...7 remote chains...] -- 9:05:28

      Average standard deviation of split frequencies: 0.011829


      Average standard deviation of split frequencies: 0.011829

      10670000 -- (0.000) [...7 remote chains...] -- 9:05:52

      Average standard deviation of split frequencies: 0.011888


      Average standard deviation of split frequencies: 0.011888

      10680000 -- (0.000) [...7 remote chains...] -- 9:05:21

      Average standard deviation of split frequencies: 0.011661


      Average standard deviation of split frequencies: 0.011661

      10690000 -- (0.000) [...7 remote chains...] -- 9:05:45

      Average standard deviation of split frequencies: 0.011703


      Average standard deviation of split frequencies: 0.011703

      10700000 -- (0.000) [...7 remote chains...] -- 9:05:14

      Average standard deviation of split frequencies: 0.011717


      Average standard deviation of split frequencies: 0.011717

      10710000 -- (0.000) [...7 remote chains...] -- 9:05:38

      Average standard deviation of split frequencies: 0.011518


      Average standard deviation of split frequencies: 0.011518

      10720000 -- (0.000) [...7 remote chains...] -- 9:05:07

      Average standard deviation of split frequencies: 0.011589


      Average standard deviation of split frequencies: 0.011589

      10730000 -- (0.000) [...7 remote chains...] -- 9:05:31

      Average standard deviation of split frequencies: 0.011631


      Average standard deviation of split frequencies: 0.011631

      10740000 -- (0.000) [...7 remote chains...] -- 9:05:54

      Average standard deviation of split frequencies: 0.011702


      Average standard deviation of split frequencies: 0.011702

      10750000 -- (0.000) [...7 remote chains...] -- 9:05:23

      Average standard deviation of split frequencies: 0.012130


      Average standard deviation of split frequencies: 0.012130

      10760000 -- (0.000) [...7 remote chains...] -- 9:05:47

      Average standard deviation of split frequencies: 0.012225


      Average standard deviation of split frequencies: 0.012225

      10770000 -- (0.000) [...7 remote chains...] -- 9:05:16

      Average standard deviation of split frequencies: 0.012346


      Average standard deviation of split frequencies: 0.012346

      10780000 -- (0.000) [...7 remote chains...] -- 9:05:40

      Average standard deviation of split frequencies: 0.012385


      Average standard deviation of split frequencies: 0.012385

      10790000 -- (0.000) [...7 remote chains...] -- 9:05:09

      Average standard deviation of split frequencies: 0.012576


      Average standard deviation of split frequencies: 0.012576

      10800000 -- (0.000) [...7 remote chains...] -- 9:05:33

      Average standard deviation of split frequencies: 0.012370


      Average standard deviation of split frequencies: 0.012370

      10810000 -- (0.000) [...7 remote chains...] -- 9:05:57

      Average standard deviation of split frequencies: 0.012355


      Average standard deviation of split frequencies: 0.012355

      10820000 -- (0.000) [...7 remote chains...] -- 9:05:26

      Average standard deviation of split frequencies: 0.012394


      Average standard deviation of split frequencies: 0.012394

      10830000 -- (0.000) [...7 remote chains...] -- 9:05:49

      Average standard deviation of split frequencies: 0.012421


      Average standard deviation of split frequencies: 0.012421

      10840000 -- (0.000) [...7 remote chains...] -- 9:05:19

      Average standard deviation of split frequencies: 0.012487


      Average standard deviation of split frequencies: 0.012487

      10850000 -- (0.000) [...7 remote chains...] -- 9:05:42

      Average standard deviation of split frequencies: 0.012445


      Average standard deviation of split frequencies: 0.012445

      10860000 -- (0.000) [...7 remote chains...] -- 9:06:06

      Average standard deviation of split frequencies: 0.012430


      Average standard deviation of split frequencies: 0.012430

      10870000 -- (0.000) [...7 remote chains...] -- 9:05:35

      Average standard deviation of split frequencies: 0.012375


      Average standard deviation of split frequencies: 0.012375

      10880000 -- (0.000) [...7 remote chains...] -- 9:05:58

      Average standard deviation of split frequencies: 0.012496


      Average standard deviation of split frequencies: 0.012496

      10890000 -- (0.000) [...7 remote chains...] -- 9:05:28

      Average standard deviation of split frequencies: 0.012615


      Average standard deviation of split frequencies: 0.012615

      10900000 -- (0.000) [...7 remote chains...] -- 9:05:51

      Average standard deviation of split frequencies: 0.012627


      Average standard deviation of split frequencies: 0.012627

      10910000 -- (0.000) [...7 remote chains...] -- 9:05:21

      Average standard deviation of split frequencies: 0.012573


      Average standard deviation of split frequencies: 0.012573

      10920000 -- (0.000) [...7 remote chains...] -- 9:05:44

      Average standard deviation of split frequencies: 0.012638


      Average standard deviation of split frequencies: 0.012638

      10930000 -- (0.000) [...7 remote chains...] -- 9:05:14

      Average standard deviation of split frequencies: 0.012650


      Average standard deviation of split frequencies: 0.012650

      10940000 -- (0.000) [...7 remote chains...] -- 9:05:37

      Average standard deviation of split frequencies: 0.012635


      Average standard deviation of split frequencies: 0.012635

      10950000 -- (0.000) [...7 remote chains...] -- 9:06:00

      Average standard deviation of split frequencies: 0.012635


      Average standard deviation of split frequencies: 0.012635

      10960000 -- (0.000) [...7 remote chains...] -- 9:05:30

      Average standard deviation of split frequencies: 0.012646


      Average standard deviation of split frequencies: 0.012646

      10970000 -- (0.000) [...7 remote chains...] -- 9:05:53

      Average standard deviation of split frequencies: 0.012658


      Average standard deviation of split frequencies: 0.012658

      10980000 -- (0.000) [...7 remote chains...] -- 9:05:23

      Average standard deviation of split frequencies: 0.012642


      Average standard deviation of split frequencies: 0.012642

      10990000 -- (0.000) [...7 remote chains...] -- 9:05:46

      Average standard deviation of split frequencies: 0.012589


      Average standard deviation of split frequencies: 0.012589

      11000000 -- (0.000) [...7 remote chains...] -- 9:05:16

      Average standard deviation of split frequencies: 0.012627


      Average standard deviation of split frequencies: 0.012627

      11010000 -- (0.000) [...7 remote chains...] -- 9:05:39

      Average standard deviation of split frequencies: 0.012665


      Average standard deviation of split frequencies: 0.012665

      11020000 -- (0.000) [...7 remote chains...] -- 9:05:09

      Average standard deviation of split frequencies: 0.012730


      Average standard deviation of split frequencies: 0.012730

      11030000 -- (0.000) [...7 remote chains...] -- 9:05:32

      Average standard deviation of split frequencies: 0.012570


      Average standard deviation of split frequencies: 0.012570

      11040000 -- (0.000) [...7 remote chains...] -- 9:05:02

      Average standard deviation of split frequencies: 0.012475


      Average standard deviation of split frequencies: 0.012475

      11050000 -- (0.000) [...7 remote chains...] -- 9:05:25

      Average standard deviation of split frequencies: 0.012566


      Average standard deviation of split frequencies: 0.012566

      11060000 -- (0.000) [...7 remote chains...] -- 9:04:55

      Average standard deviation of split frequencies: 0.012578


      Average standard deviation of split frequencies: 0.012578

      11070000 -- (0.000) [...7 remote chains...] -- 9:05:18

      Average standard deviation of split frequencies: 0.012471


      Average standard deviation of split frequencies: 0.012471

      11080000 -- (0.000) [...7 remote chains...] -- 9:04:48

      Average standard deviation of split frequencies: 0.012483


      Average standard deviation of split frequencies: 0.012483

      11090000 -- (0.000) [...7 remote chains...] -- 9:05:11

      Average standard deviation of split frequencies: 0.012521


      Average standard deviation of split frequencies: 0.012521

      11100000 -- (0.000) [...7 remote chains...] -- 9:04:41

      Average standard deviation of split frequencies: 0.012479


      Average standard deviation of split frequencies: 0.012479

      11110000 -- (0.000) [...7 remote chains...] -- 9:05:04

      Average standard deviation of split frequencies: 0.012214


      Average standard deviation of split frequencies: 0.012214

      11120000 -- (0.000) [...7 remote chains...] -- 9:05:27

      Average standard deviation of split frequencies: 0.012173


      Average standard deviation of split frequencies: 0.012173

      11130000 -- (0.000) [...7 remote chains...] -- 9:04:57

      Average standard deviation of split frequencies: 0.012106


      Average standard deviation of split frequencies: 0.012106

      11140000 -- (0.000) [...7 remote chains...] -- 9:05:20

      Average standard deviation of split frequencies: 0.012065


      Average standard deviation of split frequencies: 0.012065

      11150000 -- (0.000) [...7 remote chains...] -- 9:04:50

      Average standard deviation of split frequencies: 0.011933


      Average standard deviation of split frequencies: 0.011933

      11160000 -- (0.000) [...7 remote chains...] -- 9:05:13

      Average standard deviation of split frequencies: 0.011866


      Average standard deviation of split frequencies: 0.011866

      11170000 -- (0.000) [...7 remote chains...] -- 9:04:43

      Average standard deviation of split frequencies: 0.012010


      Average standard deviation of split frequencies: 0.012010

      11180000 -- (0.000) [...7 remote chains...] -- 9:05:06

      Average standard deviation of split frequencies: 0.012127


      Average standard deviation of split frequencies: 0.012127

      11190000 -- (0.000) [...7 remote chains...] -- 9:04:36

      Average standard deviation of split frequencies: 0.012101


      Average standard deviation of split frequencies: 0.012101

      11200000 -- (0.000) [...7 remote chains...] -- 9:04:59

      Average standard deviation of split frequencies: 0.012034


      Average standard deviation of split frequencies: 0.012034

      11210000 -- (0.000) [...7 remote chains...] -- 9:04:29

      Average standard deviation of split frequencies: 0.012125


      Average standard deviation of split frequencies: 0.012125

      11220000 -- (0.000) [...7 remote chains...] -- 9:04:52

      Average standard deviation of split frequencies: 0.012136


      Average standard deviation of split frequencies: 0.012136

      11230000 -- [0.000] [...7 remote chains...] -- 9:05:15

      Average standard deviation of split frequencies: 0.012110


      Average standard deviation of split frequencies: 0.012110

      11240000 -- (0.000) [...7 remote chains...] -- 9:04:45

      Average standard deviation of split frequencies: 0.012174


      Average standard deviation of split frequencies: 0.012174

      11250000 -- (0.000) [...7 remote chains...] -- 9:05:08

      Average standard deviation of split frequencies: 0.012212


      Average standard deviation of split frequencies: 0.012212

      11260000 -- (0.000) [...7 remote chains...] -- 9:04:38

      Average standard deviation of split frequencies: 0.012093


      Average standard deviation of split frequencies: 0.012093

      11270000 -- (0.000) [...7 remote chains...] -- 9:05:01

      Average standard deviation of split frequencies: 0.012224


      Average standard deviation of split frequencies: 0.012224

      11280000 -- (0.000) [...7 remote chains...] -- 9:04:31

      Average standard deviation of split frequencies: 0.012288


      Average standard deviation of split frequencies: 0.012288

      11290000 -- (0.000) [...7 remote chains...] -- 9:04:54

      Average standard deviation of split frequencies: 0.012404


      Average standard deviation of split frequencies: 0.012404

      11300000 -- (0.000) [...7 remote chains...] -- 9:04:25

      Average standard deviation of split frequencies: 0.012571


      Average standard deviation of split frequencies: 0.012571

      11310000 -- (0.000) [...7 remote chains...] -- 9:04:47

      Average standard deviation of split frequencies: 0.012675


      Average standard deviation of split frequencies: 0.012675

      11320000 -- (0.000) [...7 remote chains...] -- 9:05:10

      Average standard deviation of split frequencies: 0.012686


      Average standard deviation of split frequencies: 0.012686

      11330000 -- (0.000) [...7 remote chains...] -- 9:04:40

      Average standard deviation of split frequencies: 0.012697


      Average standard deviation of split frequencies: 0.012697

      11340000 -- (0.000) [...7 remote chains...] -- 9:05:03

      Average standard deviation of split frequencies: 0.012838


      Average standard deviation of split frequencies: 0.012838

      11350000 -- (0.000) [...7 remote chains...] -- 9:04:33

      Average standard deviation of split frequencies: 0.012838


      Average standard deviation of split frequencies: 0.012838

      11360000 -- (0.000) [...7 remote chains...] -- 9:04:56

      Average standard deviation of split frequencies: 0.012901


      Average standard deviation of split frequencies: 0.012901

      11370000 -- (0.000) [...7 remote chains...] -- 9:04:27

      Average standard deviation of split frequencies: 0.012963


      Average standard deviation of split frequencies: 0.012963

      11380000 -- (0.000) [...7 remote chains...] -- 9:04:49

      Average standard deviation of split frequencies: 0.012896


      Average standard deviation of split frequencies: 0.012896

      11390000 -- (0.000) [...7 remote chains...] -- 9:04:20

      Average standard deviation of split frequencies: 0.012586


      Average standard deviation of split frequencies: 0.012586

      11400000 -- (0.000) [...7 remote chains...] -- 9:04:42

      Average standard deviation of split frequencies: 0.012597


      Average standard deviation of split frequencies: 0.012597

      11410000 -- (0.000) [...7 remote chains...] -- 9:05:05

      Average standard deviation of split frequencies: 0.012660


      Average standard deviation of split frequencies: 0.012660

      11420000 -- (0.000) [...7 remote chains...] -- 9:04:35

      Average standard deviation of split frequencies: 0.012620


      Average standard deviation of split frequencies: 0.012620

      11430000 -- (0.000) [...7 remote chains...] -- 9:04:58

      Average standard deviation of split frequencies: 0.012594


      Average standard deviation of split frequencies: 0.012594

      11440000 -- (0.000) [...7 remote chains...] -- 9:04:29

      Average standard deviation of split frequencies: 0.012656


      Average standard deviation of split frequencies: 0.012656

      11450000 -- (0.000) [...7 remote chains...] -- 9:04:51

      Average standard deviation of split frequencies: 0.012642


      Average standard deviation of split frequencies: 0.012642

      11460000 -- [0.000] [...7 remote chains...] -- 9:04:22

      Average standard deviation of split frequencies: 0.012576


      Average standard deviation of split frequencies: 0.012576

      11470000 -- (0.000) [...7 remote chains...] -- 9:04:44

      Average standard deviation of split frequencies: 0.012601


      Average standard deviation of split frequencies: 0.012601

      11480000 -- (0.000) [...7 remote chains...] -- 9:04:15

      Average standard deviation of split frequencies: 0.012689


      Average standard deviation of split frequencies: 0.012689

      11490000 -- (0.000) [...7 remote chains...] -- 9:04:37

      Average standard deviation of split frequencies: 0.012598


      Average standard deviation of split frequencies: 0.012598

      11500000 -- [0.000] [...7 remote chains...] -- 9:04:08

      Average standard deviation of split frequencies: 0.012532


      Average standard deviation of split frequencies: 0.012532

      11510000 -- [0.000] [...7 remote chains...] -- 9:04:31

      Average standard deviation of split frequencies: 0.012455


      Average standard deviation of split frequencies: 0.012455

      11520000 -- (0.000) [...7 remote chains...] -- 9:04:53

      Average standard deviation of split frequencies: 0.012415


      Average standard deviation of split frequencies: 0.012415

      11530000 -- (0.000) [...7 remote chains...] -- 9:04:24

      Average standard deviation of split frequencies: 0.012401


      Average standard deviation of split frequencies: 0.012401

      11540000 -- (0.000) [...7 remote chains...] -- 9:04:46

      Average standard deviation of split frequencies: 0.012361


      Average standard deviation of split frequencies: 0.012361

      11550000 -- [0.000] [...7 remote chains...] -- 9:05:08

      Average standard deviation of split frequencies: 0.012285


      Average standard deviation of split frequencies: 0.012285

      11560000 -- [0.000] [...7 remote chains...] -- 9:04:39

      Average standard deviation of split frequencies: 0.012096


      Average standard deviation of split frequencies: 0.012096

      11570000 -- (0.000) [...7 remote chains...] -- 9:05:01

      Average standard deviation of split frequencies: 0.012033


      Average standard deviation of split frequencies: 0.012033

      11580000 -- (0.000) [...7 remote chains...] -- 9:04:33

      Average standard deviation of split frequencies: 0.011921


      Average standard deviation of split frequencies: 0.011921

      11590000 -- [0.000] [...7 remote chains...] -- 9:04:55

      Average standard deviation of split frequencies: 0.011797


      Average standard deviation of split frequencies: 0.011797

      11600000 -- [0.000] [...7 remote chains...] -- 9:04:26

      Average standard deviation of split frequencies: 0.011858


      Average standard deviation of split frequencies: 0.011858

      11610000 -- [0.000] [...7 remote chains...] -- 9:04:48

      Average standard deviation of split frequencies: 0.011795


      Average standard deviation of split frequencies: 0.011795

      11620000 -- [0.000] [...7 remote chains...] -- 9:05:10

      Average standard deviation of split frequencies: 0.011757


      Average standard deviation of split frequencies: 0.011757

      11630000 -- [0.000] [...7 remote chains...] -- 9:04:41

      Average standard deviation of split frequencies: 0.011757


      Average standard deviation of split frequencies: 0.011757

      11640000 -- (0.000) [...7 remote chains...] -- 9:05:03

      Average standard deviation of split frequencies: 0.011694


      Average standard deviation of split frequencies: 0.011694

      11650000 -- (0.000) [...7 remote chains...] -- 9:04:34

      Average standard deviation of split frequencies: 0.011632


      Average standard deviation of split frequencies: 0.011632

      11660000 -- [0.000] [...7 remote chains...] -- 9:04:56

      Average standard deviation of split frequencies: 0.011619


      Average standard deviation of split frequencies: 0.011619

      11670000 -- [0.000] [...7 remote chains...] -- 9:04:28

      Average standard deviation of split frequencies: 0.011399


      Average standard deviation of split frequencies: 0.011399

      11680000 -- (0.000) [...7 remote chains...] -- 9:04:50

      Average standard deviation of split frequencies: 0.011337


      Average standard deviation of split frequencies: 0.011337

      11690000 -- (0.000) [...7 remote chains...] -- 9:04:21

      Average standard deviation of split frequencies: 0.011251


      Average standard deviation of split frequencies: 0.011251

      11700000 -- (0.000) [...7 remote chains...] -- 9:04:43

      Average standard deviation of split frequencies: 0.011238


      Average standard deviation of split frequencies: 0.011238

      11710000 -- (0.000) [...7 remote chains...] -- 9:05:05

      Average standard deviation of split frequencies: 0.011239


      Average standard deviation of split frequencies: 0.011239

      11720000 -- (0.000) [...7 remote chains...] -- 9:04:36

      Average standard deviation of split frequencies: 0.011037


      Average standard deviation of split frequencies: 0.011037

      11730000 -- (0.000) [...7 remote chains...] -- 9:04:58

      Average standard deviation of split frequencies: 0.011161


      Average standard deviation of split frequencies: 0.011161

      11740000 -- (0.000) [...7 remote chains...] -- 9:04:29

      Average standard deviation of split frequencies: 0.011151


      Average standard deviation of split frequencies: 0.011151

      11750000 -- (0.000) [...7 remote chains...] -- 9:04:51

      Average standard deviation of split frequencies: 0.010932


      Average standard deviation of split frequencies: 0.010932

      11760000 -- [0.000] [...7 remote chains...] -- 9:04:23

      Average standard deviation of split frequencies: 0.010944


      Average standard deviation of split frequencies: 0.010944

      11770000 -- (0.000) [...7 remote chains...] -- 9:04:44

      Average standard deviation of split frequencies: 0.010799


      Average standard deviation of split frequencies: 0.010799

      11780000 -- (0.000) [...7 remote chains...] -- 9:04:16

      Average standard deviation of split frequencies: 0.010669


      Average standard deviation of split frequencies: 0.010669

      11790000 -- (0.000) [...7 remote chains...] -- 9:04:38

      Average standard deviation of split frequencies: 0.010551


      Average standard deviation of split frequencies: 0.010551

      11800000 -- (0.000) [...7 remote chains...] -- 9:04:10

      Average standard deviation of split frequencies: 0.010563


      Average standard deviation of split frequencies: 0.010563

      11810000 -- [0.000] [...7 remote chains...] -- 9:04:31

      Average standard deviation of split frequencies: 0.010574


      Average standard deviation of split frequencies: 0.010574

      11820000 -- (0.000) [...7 remote chains...] -- 9:04:03

      Average standard deviation of split frequencies: 0.010492


      Average standard deviation of split frequencies: 0.010492

      11830000 -- (0.000) [...7 remote chains...] -- 9:04:25

      Average standard deviation of split frequencies: 0.010375


      Average standard deviation of split frequencies: 0.010375

      11840000 -- (0.000) [...7 remote chains...] -- 9:03:56

      Average standard deviation of split frequencies: 0.010387


      Average standard deviation of split frequencies: 0.010387

      11850000 -- [0.000] [...7 remote chains...] -- 9:04:18

      Average standard deviation of split frequencies: 0.010492


      Average standard deviation of split frequencies: 0.010492

      11860000 -- (0.000) [...7 remote chains...] -- 9:03:50

      Average standard deviation of split frequencies: 0.010726


      Average standard deviation of split frequencies: 0.010726

      11870000 -- (0.000) [...7 remote chains...] -- 9:04:11

      Average standard deviation of split frequencies: 0.010966


      Average standard deviation of split frequencies: 0.010966

      11880000 -- (0.000) [...7 remote chains...] -- 9:03:43

      Average standard deviation of split frequencies: 0.010930


      Average standard deviation of split frequencies: 0.010930

      11890000 -- (0.000) [...7 remote chains...] -- 9:04:05

      Average standard deviation of split frequencies: 0.011062


      Average standard deviation of split frequencies: 0.011062

      11900000 -- [0.000] [...7 remote chains...] -- 9:03:37

      Average standard deviation of split frequencies: 0.011121


      Average standard deviation of split frequencies: 0.011121

      11910000 -- [0.000] [...7 remote chains...] -- 9:03:58

      Average standard deviation of split frequencies: 0.011001


      Average standard deviation of split frequencies: 0.011001

      11920000 -- (0.000) [...7 remote chains...] -- 9:04:20

      Average standard deviation of split frequencies: 0.010917


      Average standard deviation of split frequencies: 0.010917

      11930000 -- [0.000] [...7 remote chains...] -- 9:03:52

      Average standard deviation of split frequencies: 0.010833


      Average standard deviation of split frequencies: 0.010833

      11940000 -- (0.000) [...7 remote chains...] -- 9:04:13

      Average standard deviation of split frequencies: 0.010917


      Average standard deviation of split frequencies: 0.010917

      11950000 -- (0.000) [...7 remote chains...] -- 9:03:45

      Average standard deviation of split frequencies: 0.010988


      Average standard deviation of split frequencies: 0.010988

      11960000 -- (0.000) [...7 remote chains...] -- 9:04:07

      Average standard deviation of split frequencies: 0.011000


      Average standard deviation of split frequencies: 0.011000

      11970000 -- (0.000) [...7 remote chains...] -- 9:03:39

      Average standard deviation of split frequencies: 0.010965


      Average standard deviation of split frequencies: 0.010965

      11980000 -- (0.000) [...7 remote chains...] -- 9:04:00

      Average standard deviation of split frequencies: 0.011092


      Average standard deviation of split frequencies: 0.011092

      11990000 -- (0.000) [...7 remote chains...] -- 9:03:32

      Average standard deviation of split frequencies: 0.010976


      Average standard deviation of split frequencies: 0.010976

      12000000 -- (0.000) [...7 remote chains...] -- 9:03:54

      Average standard deviation of split frequencies: 0.011201


      Average standard deviation of split frequencies: 0.011201

      12010000 -- (0.000) [...7 remote chains...] -- 9:03:26

      Average standard deviation of split frequencies: 0.011141


      Average standard deviation of split frequencies: 0.011141

      12020000 -- (0.000) [...7 remote chains...] -- 9:03:47

      Average standard deviation of split frequencies: 0.011082


      Average standard deviation of split frequencies: 0.011082

      12030000 -- (0.000) [...7 remote chains...] -- 9:04:08

      Average standard deviation of split frequencies: 0.010848


      Average standard deviation of split frequencies: 0.010848

      12040000 -- (0.000) [...7 remote chains...] -- 9:03:41

      Average standard deviation of split frequencies: 0.010905


      Average standard deviation of split frequencies: 0.010905

      12050000 -- (0.000) [...7 remote chains...] -- 9:04:02

      Average standard deviation of split frequencies: 0.010893


      Average standard deviation of split frequencies: 0.010893

      12060000 -- [0.000] [...7 remote chains...] -- 9:03:34

      Average standard deviation of split frequencies: 0.010858


      Average standard deviation of split frequencies: 0.010858

      12070000 -- (0.000) [...7 remote chains...] -- 9:03:55

      Average standard deviation of split frequencies: 0.010720


      Average standard deviation of split frequencies: 0.010720

      12080000 -- (0.000) [...7 remote chains...] -- 9:03:28

      Average standard deviation of split frequencies: 0.010777


      Average standard deviation of split frequencies: 0.010777

      12090000 -- (0.000) [...7 remote chains...] -- 9:03:49

      Average standard deviation of split frequencies: 0.010811


      Average standard deviation of split frequencies: 0.010811

      12100000 -- (0.000) [...7 remote chains...] -- 9:03:21

      Average standard deviation of split frequencies: 0.010845


      Average standard deviation of split frequencies: 0.010845

      12110000 -- [0.000] [...7 remote chains...] -- 9:03:42

      Average standard deviation of split frequencies: 0.010891


      Average standard deviation of split frequencies: 0.010891

      12120000 -- (0.000) [...7 remote chains...] -- 9:04:03

      Average standard deviation of split frequencies: 0.010833


      Average standard deviation of split frequencies: 0.010833

      12130000 -- [0.000] [...7 remote chains...] -- 9:03:36

      Average standard deviation of split frequencies: 0.010821


      Average standard deviation of split frequencies: 0.010821

      12140000 -- [0.000] [...7 remote chains...] -- 9:03:57

      Average standard deviation of split frequencies: 0.010946


      Average standard deviation of split frequencies: 0.010946

      12150000 -- (0.000) [...7 remote chains...] -- 9:03:29

      Average standard deviation of split frequencies: 0.010946


      Average standard deviation of split frequencies: 0.010946

      12160000 -- [0.000] [...7 remote chains...] -- 9:03:50

      Average standard deviation of split frequencies: 0.010911


      Average standard deviation of split frequencies: 0.010911

      12170000 -- (0.000) [...7 remote chains...] -- 9:03:23

      Average standard deviation of split frequencies: 0.011013


      Average standard deviation of split frequencies: 0.011013

      12180000 -- (0.000) [...7 remote chains...] -- 9:03:44

      Average standard deviation of split frequencies: 0.011046


      Average standard deviation of split frequencies: 0.011046

      12190000 -- (0.000) [...7 remote chains...] -- 9:03:17

      Average standard deviation of split frequencies: 0.011069


      Average standard deviation of split frequencies: 0.011069

      12200000 -- (0.000) [...7 remote chains...] -- 9:03:38

      Average standard deviation of split frequencies: 0.011125


      Average standard deviation of split frequencies: 0.011125

      12210000 -- (0.000) [...7 remote chains...] -- 9:03:10

      Average standard deviation of split frequencies: 0.011158


      Average standard deviation of split frequencies: 0.011158

      12220000 -- (0.000) [...7 remote chains...] -- 9:03:31

      Average standard deviation of split frequencies: 0.011078


      Average standard deviation of split frequencies: 0.011078

      12230000 -- (0.000) [...7 remote chains...] -- 9:03:04

      Average standard deviation of split frequencies: 0.011260


      Average standard deviation of split frequencies: 0.011260

      12240000 -- (0.000) [...7 remote chains...] -- 9:03:25

      Average standard deviation of split frequencies: 0.011270


      Average standard deviation of split frequencies: 0.011270

      12250000 -- (0.000) [...7 remote chains...] -- 9:03:46

      Average standard deviation of split frequencies: 0.011325


      Average standard deviation of split frequencies: 0.011325

      12260000 -- [0.000] [...7 remote chains...] -- 9:03:18

      Average standard deviation of split frequencies: 0.011200


      Average standard deviation of split frequencies: 0.011200

      12270000 -- (0.000) [...7 remote chains...] -- 9:03:39

      Average standard deviation of split frequencies: 0.011223


      Average standard deviation of split frequencies: 0.011223

      12280000 -- (0.000) [...7 remote chains...] -- 9:03:12

      Average standard deviation of split frequencies: 0.011188


      Average standard deviation of split frequencies: 0.011188

      12290000 -- (0.000) [...7 remote chains...] -- 9:03:33

      Average standard deviation of split frequencies: 0.011131


      Average standard deviation of split frequencies: 0.011131

      12300000 -- [0.000] [...7 remote chains...] -- 9:03:06

      Average standard deviation of split frequencies: 0.011119


      Average standard deviation of split frequencies: 0.011119

      12310000 -- [0.000] [...7 remote chains...] -- 9:03:27

      Average standard deviation of split frequencies: 0.011051


      Average standard deviation of split frequencies: 0.011051

      12320000 -- (0.000) [...7 remote chains...] -- 9:02:59

      Average standard deviation of split frequencies: 0.010994


      Average standard deviation of split frequencies: 0.010994

      12330000 -- (0.000) [...7 remote chains...] -- 9:03:20

      Average standard deviation of split frequencies: 0.011005


      Average standard deviation of split frequencies: 0.011005

      12340000 -- (0.000) [...7 remote chains...] -- 9:02:53

      Average standard deviation of split frequencies: 0.010926


      Average standard deviation of split frequencies: 0.010926

      12350000 -- (0.000) [...7 remote chains...] -- 9:03:14

      Average standard deviation of split frequencies: 0.010993


      Average standard deviation of split frequencies: 0.010993

      12360000 -- (0.000) [...7 remote chains...] -- 9:03:34

      Average standard deviation of split frequencies: 0.010981


      Average standard deviation of split frequencies: 0.010981

      12370000 -- (0.000) [...7 remote chains...] -- 9:03:08

      Average standard deviation of split frequencies: 0.011037


      Average standard deviation of split frequencies: 0.011037

      12380000 -- [0.000] [...7 remote chains...] -- 9:03:28

      Average standard deviation of split frequencies: 0.010958


      Average standard deviation of split frequencies: 0.010958

      12390000 -- [0.000] [...7 remote chains...] -- 9:03:49

      Average standard deviation of split frequencies: 0.011025


      Average standard deviation of split frequencies: 0.011025

      12400000 -- [0.000] [...7 remote chains...] -- 9:03:22

      Average standard deviation of split frequencies: 0.011370


      Average standard deviation of split frequencies: 0.011370

      12410000 -- [0.000] [...7 remote chains...] -- 9:03:42

      Average standard deviation of split frequencies: 0.010979


      Average standard deviation of split frequencies: 0.010979

      12420000 -- (0.000) [...7 remote chains...] -- 9:03:16

      Average standard deviation of split frequencies: 0.010900


      Average standard deviation of split frequencies: 0.010900

      12430000 -- [0.000] [...7 remote chains...] -- 9:03:36

      Average standard deviation of split frequencies: 0.010922


      Average standard deviation of split frequencies: 0.010922

      12440000 -- [0.000] [...7 remote chains...] -- 9:03:09

      Average standard deviation of split frequencies: 0.011022


      Average standard deviation of split frequencies: 0.011022

      12450000 -- [0.000] [...7 remote chains...] -- 9:03:30

      Average standard deviation of split frequencies: 0.011055


      Average standard deviation of split frequencies: 0.011055

      12460000 -- (0.000) [...7 remote chains...] -- 9:03:50

      Average standard deviation of split frequencies: 0.011021


      Average standard deviation of split frequencies: 0.011021

      12470000 -- [0.000] [...7 remote chains...] -- 9:03:23

      Average standard deviation of split frequencies: 0.010976


      Average standard deviation of split frequencies: 0.010976

      12480000 -- [0.000] [...7 remote chains...] -- 9:03:44

      Average standard deviation of split frequencies: 0.010920


      Average standard deviation of split frequencies: 0.010920

      12490000 -- (0.000) [...7 remote chains...] -- 9:03:17

      Average standard deviation of split frequencies: 0.010864


      Average standard deviation of split frequencies: 0.010864

      12500000 -- (0.000) [...7 remote chains...] -- 9:03:38

      Average standard deviation of split frequencies: 0.010786


      Average standard deviation of split frequencies: 0.010786

      12510000 -- [0.000] [...7 remote chains...] -- 9:03:11

      Average standard deviation of split frequencies: 0.010786


      Average standard deviation of split frequencies: 0.010786

      12520000 -- [0.000] [...7 remote chains...] -- 9:03:31

      Average standard deviation of split frequencies: 0.010841


      Average standard deviation of split frequencies: 0.010841

      12530000 -- [0.000] [...7 remote chains...] -- 9:03:05

      Average standard deviation of split frequencies: 0.011135


      Average standard deviation of split frequencies: 0.011135

      12540000 -- (0.000) [...7 remote chains...] -- 9:03:25

      Average standard deviation of split frequencies: 0.011328


      Average standard deviation of split frequencies: 0.011328

      12550000 -- (0.000) [...7 remote chains...] -- 9:02:58

      Average standard deviation of split frequencies: 0.011127


      Average standard deviation of split frequencies: 0.011127

      12560000 -- (0.000) [...7 remote chains...] -- 9:03:19

      Average standard deviation of split frequencies: 0.011049


      Average standard deviation of split frequencies: 0.011049

      12570000 -- (0.000) [...7 remote chains...] -- 9:02:52

      Average standard deviation of split frequencies: 0.011082


      Average standard deviation of split frequencies: 0.011082

      12580000 -- [0.000] [...7 remote chains...] -- 9:03:12

      Average standard deviation of split frequencies: 0.011048


      Average standard deviation of split frequencies: 0.011048

      12590000 -- (0.000) [...7 remote chains...] -- 9:02:46

      Average standard deviation of split frequencies: 0.010916


      Average standard deviation of split frequencies: 0.010916

      12600000 -- (0.000) [...7 remote chains...] -- 9:03:06

      Average standard deviation of split frequencies: 0.010794


      Average standard deviation of split frequencies: 0.010794

      12610000 -- (0.000) [...7 remote chains...] -- 9:02:40

      Average standard deviation of split frequencies: 0.010695


      Average standard deviation of split frequencies: 0.010695

      12620000 -- (0.000) [...7 remote chains...] -- 9:03:00

      Average standard deviation of split frequencies: 0.010618


      Average standard deviation of split frequencies: 0.010618

      12630000 -- [0.000] [...7 remote chains...] -- 9:02:34

      Average standard deviation of split frequencies: 0.010662


      Average standard deviation of split frequencies: 0.010662

      12640000 -- (0.000) [...7 remote chains...] -- 9:02:54

      Average standard deviation of split frequencies: 0.010585


      Average standard deviation of split frequencies: 0.010585

      12650000 -- (0.000) [...7 remote chains...] -- 9:02:28

      Average standard deviation of split frequencies: 0.010574


      Average standard deviation of split frequencies: 0.010574

      12660000 -- (0.000) [...7 remote chains...] -- 9:02:48

      Average standard deviation of split frequencies: 0.010748


      Average standard deviation of split frequencies: 0.010748

      12670000 -- (0.000) [...7 remote chains...] -- 9:03:08

      Average standard deviation of split frequencies: 0.010590


      Average standard deviation of split frequencies: 0.010590

      12680000 -- (0.000) [...7 remote chains...] -- 9:02:41

      Average standard deviation of split frequencies: 0.010669


      Average standard deviation of split frequencies: 0.010669

      12690000 -- (0.000) [...7 remote chains...] -- 9:03:02

      Average standard deviation of split frequencies: 0.010658


      Average standard deviation of split frequencies: 0.010658

      12700000 -- (0.000) [...7 remote chains...] -- 9:02:35

      Average standard deviation of split frequencies: 0.010691


      Average standard deviation of split frequencies: 0.010691

      12710000 -- (0.000) [...7 remote chains...] -- 9:02:55

      Average standard deviation of split frequencies: 0.010736


      Average standard deviation of split frequencies: 0.010736

      12720000 -- (0.000) [...7 remote chains...] -- 9:02:29

      Average standard deviation of split frequencies: 0.010725


      Average standard deviation of split frequencies: 0.010725

      12730000 -- (0.000) [...7 remote chains...] -- 9:02:49

      Average standard deviation of split frequencies: 0.010736


      Average standard deviation of split frequencies: 0.010736

      12740000 -- (0.000) [...7 remote chains...] -- 9:03:09

      Average standard deviation of split frequencies: 0.010814


      Average standard deviation of split frequencies: 0.010814

      12750000 -- (0.000) [...7 remote chains...] -- 9:02:43

      Average standard deviation of split frequencies: 0.010792


      Average standard deviation of split frequencies: 0.010792

      12760000 -- (0.000) [...7 remote chains...] -- 9:03:03

      Average standard deviation of split frequencies: 0.010893


      Average standard deviation of split frequencies: 0.010893

      12770000 -- (0.000) [...7 remote chains...] -- 9:02:37

      Average standard deviation of split frequencies: 0.010926


      Average standard deviation of split frequencies: 0.010926

      12780000 -- (0.000) [...7 remote chains...] -- 9:02:57

      Average standard deviation of split frequencies: 0.011071


      Average standard deviation of split frequencies: 0.011071

      12790000 -- (0.000) [...7 remote chains...] -- 9:02:31

      Average standard deviation of split frequencies: 0.011026


      Average standard deviation of split frequencies: 0.011026

      12800000 -- (0.000) [...7 remote chains...] -- 9:02:51

      Average standard deviation of split frequencies: 0.011059


      Average standard deviation of split frequencies: 0.011059

      12810000 -- [0.000] [...7 remote chains...] -- 9:02:25

      Average standard deviation of split frequencies: 0.010981


      Average standard deviation of split frequencies: 0.010981

      12820000 -- [0.000] [...7 remote chains...] -- 9:02:45

      Average standard deviation of split frequencies: 0.011036


      Average standard deviation of split frequencies: 0.011036

      12830000 -- (0.000) [...7 remote chains...] -- 9:03:04

      Average standard deviation of split frequencies: 0.010970


      Average standard deviation of split frequencies: 0.010970

      12840000 -- (0.000) [...7 remote chains...] -- 9:02:39

      Average standard deviation of split frequencies: 0.010914


      Average standard deviation of split frequencies: 0.010914

      12850000 -- [0.000] [...7 remote chains...] -- 9:02:58

      Average standard deviation of split frequencies: 0.010858


      Average standard deviation of split frequencies: 0.010858

      12860000 -- (0.000) [...7 remote chains...] -- 9:02:32

      Average standard deviation of split frequencies: 0.010958


      Average standard deviation of split frequencies: 0.010958

      12870000 -- (0.000) [...7 remote chains...] -- 9:02:52

      Average standard deviation of split frequencies: 0.010913


      Average standard deviation of split frequencies: 0.010913

      12880000 -- [0.000] [...7 remote chains...] -- 9:02:26

      Average standard deviation of split frequencies: 0.010836


      Average standard deviation of split frequencies: 0.010836

      12890000 -- [0.000] [...7 remote chains...] -- 9:02:46

      Average standard deviation of split frequencies: 0.010869


      Average standard deviation of split frequencies: 0.010869

      12900000 -- (0.000) [...7 remote chains...] -- 9:02:20

      Average standard deviation of split frequencies: 0.010880


      Average standard deviation of split frequencies: 0.010880

      12910000 -- (0.000) [...7 remote chains...] -- 9:02:40

      Average standard deviation of split frequencies: 0.010923


      Average standard deviation of split frequencies: 0.010923

      12920000 -- (0.000) [...7 remote chains...] -- 9:02:14

      Average standard deviation of split frequencies: 0.010935


      Average standard deviation of split frequencies: 0.010935

      12930000 -- [0.000] [...7 remote chains...] -- 9:02:34

      Average standard deviation of split frequencies: 0.011037


      Average standard deviation of split frequencies: 0.011037

      12940000 -- (0.000) [...7 remote chains...] -- 9:02:54

      Average standard deviation of split frequencies: 0.011071


      Average standard deviation of split frequencies: 0.011071

      12950000 -- (0.000) [...7 remote chains...] -- 9:02:28

      Average standard deviation of split frequencies: 0.010889


      Average standard deviation of split frequencies: 0.010889

      12960000 -- [0.000] [...7 remote chains...] -- 9:02:48

      Average standard deviation of split frequencies: 0.010992


      Average standard deviation of split frequencies: 0.010992

      12970000 -- (0.000) [...7 remote chains...] -- 9:03:07

      Average standard deviation of split frequencies: 0.011094


      Average standard deviation of split frequencies: 0.011094

      12980000 -- [0.000] [...7 remote chains...] -- 9:02:41

      Average standard deviation of split frequencies: 0.011015


      Average standard deviation of split frequencies: 0.011015

      12990000 -- (0.000) [...7 remote chains...] -- 9:03:01

      Average standard deviation of split frequencies: 0.010969


      Average standard deviation of split frequencies: 0.010969

      13000000 -- (0.000) [...7 remote chains...] -- 9:02:35

      Average standard deviation of split frequencies: 0.011003


      Average standard deviation of split frequencies: 0.011003

      13010000 -- [0.000] [...7 remote chains...] -- 9:02:55

      Average standard deviation of split frequencies: 0.011015


      Average standard deviation of split frequencies: 0.011015

      13020000 -- (0.000) [...7 remote chains...] -- 9:02:29

      Average standard deviation of split frequencies: 0.011139


      Average standard deviation of split frequencies: 0.011139

      13030000 -- (0.000) [...7 remote chains...] -- 9:02:49

      Average standard deviation of split frequencies: 0.011116


      Average standard deviation of split frequencies: 0.011116

      13040000 -- (0.000) [...7 remote chains...] -- 9:02:23

      Average standard deviation of split frequencies: 0.011150


      Average standard deviation of split frequencies: 0.011150

      13050000 -- [0.000] [...7 remote chains...] -- 9:02:43

      Average standard deviation of split frequencies: 0.011094


      Average standard deviation of split frequencies: 0.011094

      13060000 -- [0.000] [...7 remote chains...] -- 9:02:17

      Average standard deviation of split frequencies: 0.010992


      Average standard deviation of split frequencies: 0.010992

      13070000 -- [0.000] [...7 remote chains...] -- 9:02:37

      Average standard deviation of split frequencies: 0.011172


      Average standard deviation of split frequencies: 0.011172

      13080000 -- (0.000) [...7 remote chains...] -- 9:02:56

      Average standard deviation of split frequencies: 0.011161


      Average standard deviation of split frequencies: 0.011161

      13090000 -- [0.000] [...7 remote chains...] -- 9:02:31

      Average standard deviation of split frequencies: 0.011105


      Average standard deviation of split frequencies: 0.011105

      13100000 -- [0.000] [...7 remote chains...] -- 9:02:50

      Average standard deviation of split frequencies: 0.011116


      Average standard deviation of split frequencies: 0.011116

      13110000 -- (0.000) [...7 remote chains...] -- 9:02:25

      Average standard deviation of split frequencies: 0.011183


      Average standard deviation of split frequencies: 0.011183

      13120000 -- (0.000) [...7 remote chains...] -- 9:02:44

      Average standard deviation of split frequencies: 0.011105


      Average standard deviation of split frequencies: 0.011105

      13130000 -- (0.000) [...7 remote chains...] -- 9:02:19

      Average standard deviation of split frequencies: 0.011004


      Average standard deviation of split frequencies: 0.011004

      13140000 -- [0.000] [...7 remote chains...] -- 9:02:38

      Average standard deviation of split frequencies: 0.010970


      Average standard deviation of split frequencies: 0.010970

      13150000 -- (0.000) [...7 remote chains...] -- 9:02:13

      Average standard deviation of split frequencies: 0.010993


      Average standard deviation of split frequencies: 0.010993

      13160000 -- (0.000) [...7 remote chains...] -- 9:02:32

      Average standard deviation of split frequencies: 0.011026


      Average standard deviation of split frequencies: 0.011026

      13170000 -- [0.000] [...7 remote chains...] -- 9:02:07

      Average standard deviation of split frequencies: 0.011037


      Average standard deviation of split frequencies: 0.011037

      13180000 -- (0.000) [...7 remote chains...] -- 9:02:26

      Average standard deviation of split frequencies: 0.011004


      Average standard deviation of split frequencies: 0.011004

      13190000 -- (0.000) [...7 remote chains...] -- 9:02:45

      Average standard deviation of split frequencies: 0.010937


      Average standard deviation of split frequencies: 0.010937

      13200000 -- (0.000) [...7 remote chains...] -- 9:02:20

      Average standard deviation of split frequencies: 0.010971


      Average standard deviation of split frequencies: 0.010971

      13210000 -- (0.000) [...7 remote chains...] -- 9:02:39

      Average standard deviation of split frequencies: 0.010959


      Average standard deviation of split frequencies: 0.010959

      13220000 -- (0.000) [...7 remote chains...] -- 9:02:14

      Average standard deviation of split frequencies: 0.010882


      Average standard deviation of split frequencies: 0.010882

      13230000 -- (0.000) [...7 remote chains...] -- 9:02:33

      Average standard deviation of split frequencies: 0.010793


      Average standard deviation of split frequencies: 0.010793

      13240000 -- [0.000] [...7 remote chains...] -- 9:02:08

      Average standard deviation of split frequencies: 0.010804


      Average standard deviation of split frequencies: 0.010804

      13250000 -- [0.000] [...7 remote chains...] -- 9:02:28

      Average standard deviation of split frequencies: 0.010860


      Average standard deviation of split frequencies: 0.010860

      13260000 -- (0.000) [...7 remote chains...] -- 9:02:02

      Average standard deviation of split frequencies: 0.010893


      Average standard deviation of split frequencies: 0.010893

      13270000 -- (0.000) [...7 remote chains...] -- 9:02:22

      Average standard deviation of split frequencies: 0.010871


      Average standard deviation of split frequencies: 0.010871

      13280000 -- [0.000] [...7 remote chains...] -- 9:01:57

      Average standard deviation of split frequencies: 0.010882


      Average standard deviation of split frequencies: 0.010882

      13290000 -- [0.000] [...7 remote chains...] -- 9:02:16

      Average standard deviation of split frequencies: 0.010783


      Average standard deviation of split frequencies: 0.010783

      13300000 -- [0.000] [...7 remote chains...] -- 9:01:51

      Average standard deviation of split frequencies: 0.010861


      Average standard deviation of split frequencies: 0.010861

      13310000 -- [0.000] [...7 remote chains...] -- 9:02:10

      Average standard deviation of split frequencies: 0.010838


      Average standard deviation of split frequencies: 0.010838

      13320000 -- [0.000] [...7 remote chains...] -- 9:01:45

      Average standard deviation of split frequencies: 0.010761


      Average standard deviation of split frequencies: 0.010761

      13330000 -- (0.000) [...7 remote chains...] -- 9:02:04

      Average standard deviation of split frequencies: 0.010728


      Average standard deviation of split frequencies: 0.010728

      13340000 -- [0.000] [...7 remote chains...] -- 9:02:23

      Average standard deviation of split frequencies: 0.010718


      Average standard deviation of split frequencies: 0.010718

      13350000 -- (0.000) [...7 remote chains...] -- 9:01:58

      Average standard deviation of split frequencies: 0.010607


      Average standard deviation of split frequencies: 0.010607

      13360000 -- [0.000] [...7 remote chains...] -- 9:02:17

      Average standard deviation of split frequencies: 0.010619


      Average standard deviation of split frequencies: 0.010619

      13370000 -- (0.000) [...7 remote chains...] -- 9:01:52

      Average standard deviation of split frequencies: 0.010652


      Average standard deviation of split frequencies: 0.010652

      13380000 -- [0.000] [...7 remote chains...] -- 9:02:11

      Average standard deviation of split frequencies: 0.010686


      Average standard deviation of split frequencies: 0.010686

      13390000 -- (0.000) [...7 remote chains...] -- 9:01:46

      Average standard deviation of split frequencies: 0.010642


      Average standard deviation of split frequencies: 0.010642

      13400000 -- (0.000) [...7 remote chains...] -- 9:02:05

      Average standard deviation of split frequencies: 0.010477


      Average standard deviation of split frequencies: 0.010477

      13410000 -- (0.000) [...7 remote chains...] -- 9:02:24

      Average standard deviation of split frequencies: 0.010643


      Average standard deviation of split frequencies: 0.010643

      13420000 -- (0.000) [...7 remote chains...] -- 9:01:59

      Average standard deviation of split frequencies: 0.010654


      Average standard deviation of split frequencies: 0.010654

      13430000 -- (0.000) [...7 remote chains...] -- 9:02:18

      Average standard deviation of split frequencies: 0.010829


      Average standard deviation of split frequencies: 0.010829

      13440000 -- [0.000] [...7 remote chains...] -- 9:01:53

      Average standard deviation of split frequencies: 0.010709


      Average standard deviation of split frequencies: 0.010709

      13450000 -- [0.000] [...7 remote chains...] -- 9:02:12

      Average standard deviation of split frequencies: 0.010655


      Average standard deviation of split frequencies: 0.010655

      13460000 -- [0.000] [...7 remote chains...] -- 9:01:48

      Average standard deviation of split frequencies: 0.010514


      Average standard deviation of split frequencies: 0.010514

      13470000 -- (0.000) [...7 remote chains...] -- 9:02:06

      Average standard deviation of split frequencies: 0.010446


      Average standard deviation of split frequencies: 0.010446

      13480000 -- [0.000] [...7 remote chains...] -- 9:01:42

      Average standard deviation of split frequencies: 0.010481


      Average standard deviation of split frequencies: 0.010481

      13490000 -- [0.000] [...7 remote chains...] -- 9:02:01

      Average standard deviation of split frequencies: 0.010516


      Average standard deviation of split frequencies: 0.010516

      13500000 -- (0.000) [...7 remote chains...] -- 9:01:36

      Average standard deviation of split frequencies: 0.010438


      Average standard deviation of split frequencies: 0.010438

      13510000 -- (0.000) [...7 remote chains...] -- 9:01:55

      Average standard deviation of split frequencies: 0.010393


      Average standard deviation of split frequencies: 0.010393

      13520000 -- (0.000) [...7 remote chains...] -- 9:01:30

      Average standard deviation of split frequencies: 0.010472


      Average standard deviation of split frequencies: 0.010472

      13530000 -- (0.000) [...7 remote chains...] -- 9:01:49

      Average standard deviation of split frequencies: 0.010507


      Average standard deviation of split frequencies: 0.010507

      13540000 -- (0.000) [...7 remote chains...] -- 9:02:08

      Average standard deviation of split frequencies: 0.010541


      Average standard deviation of split frequencies: 0.010541

      13550000 -- (0.000) [...7 remote chains...] -- 9:01:43

      Average standard deviation of split frequencies: 0.010497


      Average standard deviation of split frequencies: 0.010497

      13560000 -- [0.000] [...7 remote chains...] -- 9:02:02

      Average standard deviation of split frequencies: 0.010553


      Average standard deviation of split frequencies: 0.010553

      13570000 -- [0.000] [...7 remote chains...] -- 9:01:37

      Average standard deviation of split frequencies: 0.010610


      Average standard deviation of split frequencies: 0.010610

      13580000 -- [0.000] [...7 remote chains...] -- 9:01:56

      Average standard deviation of split frequencies: 0.010689


      Average standard deviation of split frequencies: 0.010689

      13590000 -- (0.000) [...7 remote chains...] -- 9:01:32

      Average standard deviation of split frequencies: 0.010891


      Average standard deviation of split frequencies: 0.010891

      13600000 -- [0.000] [...7 remote chains...] -- 9:01:50

      Average standard deviation of split frequencies: 0.010969


      Average standard deviation of split frequencies: 0.010969

      13610000 -- [0.000] [...7 remote chains...] -- 9:01:26

      Average standard deviation of split frequencies: 0.010914


      Average standard deviation of split frequencies: 0.010914

      13620000 -- [0.000] [...7 remote chains...] -- 9:01:44

      Average standard deviation of split frequencies: 0.010970


      Average standard deviation of split frequencies: 0.010970

      13630000 -- [0.000] [...7 remote chains...] -- 9:01:20

      Average standard deviation of split frequencies: 0.010948


      Average standard deviation of split frequencies: 0.010948

      13640000 -- (0.000) [...7 remote chains...] -- 9:01:39

      Average standard deviation of split frequencies: 0.011178


      Average standard deviation of split frequencies: 0.011178

      13650000 -- [0.000] [...7 remote chains...] -- 9:01:14

      Average standard deviation of split frequencies: 0.011167


      Average standard deviation of split frequencies: 0.011167

      13660000 -- (0.000) [...7 remote chains...] -- 9:01:33

      Average standard deviation of split frequencies: 0.011156


      Average standard deviation of split frequencies: 0.011156

      13670000 -- (0.000) [...7 remote chains...] -- 9:01:09

      Average standard deviation of split frequencies: 0.011242


      Average standard deviation of split frequencies: 0.011242

      13680000 -- [0.000] [...7 remote chains...] -- 9:01:27

      Average standard deviation of split frequencies: 0.011188


      Average standard deviation of split frequencies: 0.011188

      13690000 -- (0.000) [...7 remote chains...] -- 9:01:03

      Average standard deviation of split frequencies: 0.011221


      Average standard deviation of split frequencies: 0.011221

      13700000 -- (0.000) [...7 remote chains...] -- 9:01:21

      Average standard deviation of split frequencies: 0.011210


      Average standard deviation of split frequencies: 0.011210

      13710000 -- [0.000] [...7 remote chains...] -- 9:00:57

      Average standard deviation of split frequencies: 0.011295


      Average standard deviation of split frequencies: 0.011295

      13720000 -- [0.000] [...7 remote chains...] -- 9:01:16

      Average standard deviation of split frequencies: 0.011349


      Average standard deviation of split frequencies: 0.011349

      13730000 -- (0.000) [...7 remote chains...] -- 9:00:51

      Average standard deviation of split frequencies: 0.011445


      Average standard deviation of split frequencies: 0.011445

      13740000 -- [0.000] [...7 remote chains...] -- 9:01:10

      Average standard deviation of split frequencies: 0.011562


      Average standard deviation of split frequencies: 0.011562

      13750000 -- (0.000) [...7 remote chains...] -- 9:01:28

      Average standard deviation of split frequencies: 0.011584


      Average standard deviation of split frequencies: 0.011584

      13760000 -- (0.000) [...7 remote chains...] -- 9:01:04

      Average standard deviation of split frequencies: 0.011615


      Average standard deviation of split frequencies: 0.011615

      13770000 -- (0.000) [...7 remote chains...] -- 9:01:23

      Average standard deviation of split frequencies: 0.011732


      Average standard deviation of split frequencies: 0.011732

      13780000 -- [0.000] [...7 remote chains...] -- 9:00:59

      Average standard deviation of split frequencies: 0.011764


      Average standard deviation of split frequencies: 0.011764

      13790000 -- (0.000) [...7 remote chains...] -- 9:01:17

      Average standard deviation of split frequencies: 0.011956


      Average standard deviation of split frequencies: 0.011956

      13800000 -- (0.000) [...7 remote chains...] -- 9:00:53

      Average standard deviation of split frequencies: 0.012051


      Average standard deviation of split frequencies: 0.012051

      13810000 -- (0.000) [...7 remote chains...] -- 9:01:11

      Average standard deviation of split frequencies: 0.012125


      Average standard deviation of split frequencies: 0.012125

      13820000 -- (0.000) [...7 remote chains...] -- 9:00:47

      Average standard deviation of split frequencies: 0.012198


      Average standard deviation of split frequencies: 0.012198

      13830000 -- (0.000) [...7 remote chains...] -- 9:01:06

      Average standard deviation of split frequencies: 0.012283


      Average standard deviation of split frequencies: 0.012283

      13840000 -- (0.000) [...7 remote chains...] -- 9:01:24

      Average standard deviation of split frequencies: 0.012229


      Average standard deviation of split frequencies: 0.012229

      13850000 -- (0.000) [...7 remote chains...] -- 9:01:00

      Average standard deviation of split frequencies: 0.012323


      Average standard deviation of split frequencies: 0.012323

      13860000 -- [0.000] [...7 remote chains...] -- 9:01:18

      Average standard deviation of split frequencies: 0.012161


      Average standard deviation of split frequencies: 0.012161

      13870000 -- [0.000] [...7 remote chains...] -- 9:00:54

      Average standard deviation of split frequencies: 0.012227


      Average standard deviation of split frequencies: 0.012227

      13880000 -- [0.000] [...7 remote chains...] -- 9:01:13

      Average standard deviation of split frequencies: 0.012324


      Average standard deviation of split frequencies: 0.012324

      13890000 -- (0.000) [...7 remote chains...] -- 9:00:49

      Average standard deviation of split frequencies: 0.012313


      Average standard deviation of split frequencies: 0.012313

      13900000 -- (0.000) [...7 remote chains...] -- 9:01:07

      Average standard deviation of split frequencies: 0.012323


      Average standard deviation of split frequencies: 0.012323

      13910000 -- (0.000) [...7 remote chains...] -- 9:00:43

      Average standard deviation of split frequencies: 0.012344


      Average standard deviation of split frequencies: 0.012344

      13920000 -- (0.000) [...7 remote chains...] -- 9:01:01

      Average standard deviation of split frequencies: 0.012560


      Average standard deviation of split frequencies: 0.012560

      13930000 -- (0.000) [...7 remote chains...] -- 9:00:37

      Average standard deviation of split frequencies: 0.012548


      Average standard deviation of split frequencies: 0.012548

      13940000 -- [0.000] [...7 remote chains...] -- 9:00:56

      Average standard deviation of split frequencies: 0.012558


      Average standard deviation of split frequencies: 0.012558

      13950000 -- (0.000) [...7 remote chains...] -- 9:00:32

      Average standard deviation of split frequencies: 0.012410


      Average standard deviation of split frequencies: 0.012410

      13960000 -- [0.000] [...7 remote chains...] -- 9:00:50

      Average standard deviation of split frequencies: 0.012250


      Average standard deviation of split frequencies: 0.012250

      13970000 -- (0.000) [...7 remote chains...] -- 9:01:08

      Average standard deviation of split frequencies: 0.012197


      Average standard deviation of split frequencies: 0.012197

      13980000 -- (0.000) [...7 remote chains...] -- 9:00:44

      Average standard deviation of split frequencies: 0.012080


      Average standard deviation of split frequencies: 0.012080

      13990000 -- (0.000) [...7 remote chains...] -- 9:01:03

      Average standard deviation of split frequencies: 0.012059


      Average standard deviation of split frequencies: 0.012059

      14000000 -- (0.000) [...7 remote chains...] -- 9:00:39

      Average standard deviation of split frequencies: 0.012005


      Average standard deviation of split frequencies: 0.012005

      14010000 -- [0.000] [...7 remote chains...] -- 9:00:57

      Average standard deviation of split frequencies: 0.012099


      Average standard deviation of split frequencies: 0.012099

      14020000 -- [0.000] [...7 remote chains...] -- 9:00:33

      Average standard deviation of split frequencies: 0.012234


      Average standard deviation of split frequencies: 0.012234

      14030000 -- (0.000) [...7 remote chains...] -- 9:00:51

      Average standard deviation of split frequencies: 0.012171


      Average standard deviation of split frequencies: 0.012171

      14040000 -- (0.000) [...7 remote chains...] -- 9:00:28

      Average standard deviation of split frequencies: 0.012097


      Average standard deviation of split frequencies: 0.012097

      14050000 -- [0.000] [...7 remote chains...] -- 9:00:46

      Average standard deviation of split frequencies: 0.012148


      Average standard deviation of split frequencies: 0.012148

      14060000 -- (0.000) [...7 remote chains...] -- 9:00:22

      Average standard deviation of split frequencies: 0.012053


      Average standard deviation of split frequencies: 0.012053

      14070000 -- (0.000) [...7 remote chains...] -- 9:00:40

      Average standard deviation of split frequencies: 0.012053


      Average standard deviation of split frequencies: 0.012053

      14080000 -- (0.000) [...7 remote chains...] -- 9:00:17

      Average standard deviation of split frequencies: 0.012000


      Average standard deviation of split frequencies: 0.012000

      14090000 -- (0.000) [...7 remote chains...] -- 9:00:35

      Average standard deviation of split frequencies: 0.012009


      Average standard deviation of split frequencies: 0.012009

      14100000 -- (0.000) [...7 remote chains...] -- 9:00:53

      Average standard deviation of split frequencies: 0.011935


      Average standard deviation of split frequencies: 0.011935

      14110000 -- (0.000) [...7 remote chains...] -- 9:00:29

      Average standard deviation of split frequencies: 0.012102


      Average standard deviation of split frequencies: 0.012102

      14120000 -- (0.000) [...7 remote chains...] -- 9:00:47

      Average standard deviation of split frequencies: 0.012091


      Average standard deviation of split frequencies: 0.012091

      14130000 -- (0.000) [...7 remote chains...] -- 9:00:23

      Average standard deviation of split frequencies: 0.012059


      Average standard deviation of split frequencies: 0.012059

      14140000 -- (0.000) [...7 remote chains...] -- 9:00:41

      Average standard deviation of split frequencies: 0.012151


      Average standard deviation of split frequencies: 0.012151

      14150000 -- [0.000] [...7 remote chains...] -- 9:00:18

      Average standard deviation of split frequencies: 0.012006


      Average standard deviation of split frequencies: 0.012006

      14160000 -- [0.000] [...7 remote chains...] -- 9:00:36

      Average standard deviation of split frequencies: 0.012102


      Average standard deviation of split frequencies: 0.012102

      14170000 -- (0.000) [...7 remote chains...] -- 9:00:12

      Average standard deviation of split frequencies: 0.012091


      Average standard deviation of split frequencies: 0.012091

      14180000 -- (0.000) [...7 remote chains...] -- 9:00:30

      Average standard deviation of split frequencies: 0.012304


      Average standard deviation of split frequencies: 0.012304

      14190000 -- (0.000) [...7 remote chains...] -- 9:00:07

      Average standard deviation of split frequencies: 0.012325


      Average standard deviation of split frequencies: 0.012325

      14200000 -- [0.000] [...7 remote chains...] -- 9:00:25

      Average standard deviation of split frequencies: 0.012334


      Average standard deviation of split frequencies: 0.012334

      14210000 -- (0.000) [...7 remote chains...] -- 9:00:01

      Average standard deviation of split frequencies: 0.012343


      Average standard deviation of split frequencies: 0.012343

      14220000 -- (0.000) [...7 remote chains...] -- 9:00:19

      Average standard deviation of split frequencies: 0.012476


      Average standard deviation of split frequencies: 0.012476

      14230000 -- (0.000) [...7 remote chains...] -- 8:59:56

      Average standard deviation of split frequencies: 0.012497


      Average standard deviation of split frequencies: 0.012497

      14240000 -- (0.000) [...7 remote chains...] -- 9:00:14

      Average standard deviation of split frequencies: 0.012464


      Average standard deviation of split frequencies: 0.012464

      14250000 -- [0.000] [...7 remote chains...] -- 8:59:50

      Average standard deviation of split frequencies: 0.012412


      Average standard deviation of split frequencies: 0.012412

      14260000 -- (0.000) [...7 remote chains...] -- 9:00:08

      Average standard deviation of split frequencies: 0.012118


      Average standard deviation of split frequencies: 0.012118

      14270000 -- (0.000) [...7 remote chains...] -- 8:59:45

      Average standard deviation of split frequencies: 0.012161


      Average standard deviation of split frequencies: 0.012161

      14280000 -- (0.000) [...7 remote chains...] -- 9:00:03

      Average standard deviation of split frequencies: 0.012001


      Average standard deviation of split frequencies: 0.012001

      14290000 -- (0.000) [...7 remote chains...] -- 8:59:40

      Average standard deviation of split frequencies: 0.011903


      Average standard deviation of split frequencies: 0.011903

      14300000 -- [0.000] [...7 remote chains...] -- 8:59:57

      Average standard deviation of split frequencies: 0.011974


      Average standard deviation of split frequencies: 0.011974

      14310000 -- (0.000) [...7 remote chains...] -- 8:59:34

      Average standard deviation of split frequencies: 0.012016


      Average standard deviation of split frequencies: 0.012016

      14320000 -- [0.000] [...7 remote chains...] -- 8:59:52

      Average standard deviation of split frequencies: 0.012045


      Average standard deviation of split frequencies: 0.012045

      14330000 -- [0.000] [...7 remote chains...] -- 9:00:10

      Average standard deviation of split frequencies: 0.012014


      Average standard deviation of split frequencies: 0.012014

      14340000 -- [0.000] [...7 remote chains...] -- 8:59:46

      Average standard deviation of split frequencies: 0.011982


      Average standard deviation of split frequencies: 0.011982

      14350000 -- (0.000) [...7 remote chains...] -- 9:00:04

      Average standard deviation of split frequencies: 0.012085


      Average standard deviation of split frequencies: 0.012085

      14360000 -- (0.000) [...7 remote chains...] -- 8:59:41

      Average standard deviation of split frequencies: 0.012135


      Average standard deviation of split frequencies: 0.012135

      14370000 -- (0.000) [...7 remote chains...] -- 8:59:59

      Average standard deviation of split frequencies: 0.012103


      Average standard deviation of split frequencies: 0.012103

      14380000 -- [0.000] [...7 remote chains...] -- 8:59:36

      Average standard deviation of split frequencies: 0.012194


      Average standard deviation of split frequencies: 0.012194

      14390000 -- (0.000) [...7 remote chains...] -- 8:59:53

      Average standard deviation of split frequencies: 0.012174


      Average standard deviation of split frequencies: 0.012174

      14400000 -- (0.000) [...7 remote chains...] -- 8:59:30

      Average standard deviation of split frequencies: 0.012101


      Average standard deviation of split frequencies: 0.012101

      14410000 -- (0.000) [...7 remote chains...] -- 8:59:48

      Average standard deviation of split frequencies: 0.012070


      Average standard deviation of split frequencies: 0.012070

      14420000 -- (0.000) [...7 remote chains...] -- 8:59:25

      Average standard deviation of split frequencies: 0.012208


      Average standard deviation of split frequencies: 0.012208

      14430000 -- (0.000) [...7 remote chains...] -- 8:59:42

      Average standard deviation of split frequencies: 0.012287


      Average standard deviation of split frequencies: 0.012287

      14440000 -- (0.000) [...7 remote chains...] -- 8:59:19

      Average standard deviation of split frequencies: 0.012275


      Average standard deviation of split frequencies: 0.012275

      14450000 -- (0.000) [...7 remote chains...] -- 8:59:37

      Average standard deviation of split frequencies: 0.012304


      Average standard deviation of split frequencies: 0.012304

      14460000 -- (0.000) [...7 remote chains...] -- 8:59:14

      Average standard deviation of split frequencies: 0.012411


      Average standard deviation of split frequencies: 0.012411

      14470000 -- (0.000) [...7 remote chains...] -- 8:59:32

      Average standard deviation of split frequencies: 0.012194


      Average standard deviation of split frequencies: 0.012194

      14480000 -- (0.000) [...7 remote chains...] -- 8:59:49

      Average standard deviation of split frequencies: 0.012281


      Average standard deviation of split frequencies: 0.012281

      14490000 -- (0.000) [...7 remote chains...] -- 8:59:26

      Average standard deviation of split frequencies: 0.012289


      Average standard deviation of split frequencies: 0.012289

      14500000 -- (0.000) [...7 remote chains...] -- 8:59:44

      Average standard deviation of split frequencies: 0.012298


      Average standard deviation of split frequencies: 0.012298

      14510000 -- (0.000) [...7 remote chains...] -- 8:59:21

      Average standard deviation of split frequencies: 0.012121


      Average standard deviation of split frequencies: 0.012121

      14520000 -- (0.000) [...7 remote chains...] -- 8:59:38

      Average standard deviation of split frequencies: 0.012149


      Average standard deviation of split frequencies: 0.012149

      14530000 -- (0.000) [...7 remote chains...] -- 8:59:15

      Average standard deviation of split frequencies: 0.012236


      Average standard deviation of split frequencies: 0.012236

      14540000 -- (0.000) [...7 remote chains...] -- 8:59:33

      Average standard deviation of split frequencies: 0.012205


      Average standard deviation of split frequencies: 0.012205

      14550000 -- (0.000) [...7 remote chains...] -- 8:59:10

      Average standard deviation of split frequencies: 0.012382


      Average standard deviation of split frequencies: 0.012382

      14560000 -- (0.000) [...7 remote chains...] -- 8:59:28

      Average standard deviation of split frequencies: 0.012390


      Average standard deviation of split frequencies: 0.012390

      14570000 -- (0.000) [...7 remote chains...] -- 8:59:05

      Average standard deviation of split frequencies: 0.012398


      Average standard deviation of split frequencies: 0.012398

      14580000 -- (0.000) [...7 remote chains...] -- 8:59:22

      Average standard deviation of split frequencies: 0.012465


      Average standard deviation of split frequencies: 0.012465

      14590000 -- (0.000) [...7 remote chains...] -- 8:58:59

      Average standard deviation of split frequencies: 0.012426


      Average standard deviation of split frequencies: 0.012426

      14600000 -- (0.000) [...7 remote chains...] -- 8:59:17

      Average standard deviation of split frequencies: 0.012376


      Average standard deviation of split frequencies: 0.012376

      14610000 -- (0.000) [...7 remote chains...] -- 8:58:54

      Average standard deviation of split frequencies: 0.012286


      Average standard deviation of split frequencies: 0.012286

      14620000 -- (0.000) [...7 remote chains...] -- 8:59:12

      Average standard deviation of split frequencies: 0.012353


      Average standard deviation of split frequencies: 0.012353

      14630000 -- (0.000) [...7 remote chains...] -- 8:59:29

      Average standard deviation of split frequencies: 0.012333


      Average standard deviation of split frequencies: 0.012333

      14640000 -- (0.000) [...7 remote chains...] -- 8:59:06

      Average standard deviation of split frequencies: 0.012459


      Average standard deviation of split frequencies: 0.012459

      14650000 -- (0.000) [...7 remote chains...] -- 8:59:24

      Average standard deviation of split frequencies: 0.012428


      Average standard deviation of split frequencies: 0.012428

      14660000 -- (0.000) [...7 remote chains...] -- 8:59:01

      Average standard deviation of split frequencies: 0.012484


      Average standard deviation of split frequencies: 0.012484

      14670000 -- (0.000) [...7 remote chains...] -- 8:59:18

      Average standard deviation of split frequencies: 0.012564


      Average standard deviation of split frequencies: 0.012564

      14680000 -- [0.000] [...7 remote chains...] -- 8:58:56

      Average standard deviation of split frequencies: 0.012552


      Average standard deviation of split frequencies: 0.012552

      14690000 -- (0.000) [...7 remote chains...] -- 8:59:13

      Average standard deviation of split frequencies: 0.012621


      Average standard deviation of split frequencies: 0.012621

      14700000 -- (0.000) [...7 remote chains...] -- 8:59:30

      Average standard deviation of split frequencies: 0.012590


      Average standard deviation of split frequencies: 0.012590

      14710000 -- (0.000) [...7 remote chains...] -- 8:59:08

      Average standard deviation of split frequencies: 0.012530


      Average standard deviation of split frequencies: 0.012530

      14720000 -- (0.000) [...7 remote chains...] -- 8:59:25

      Average standard deviation of split frequencies: 0.012518


      Average standard deviation of split frequencies: 0.012518

      14730000 -- (0.000) [...7 remote chains...] -- 8:59:02

      Average standard deviation of split frequencies: 0.012516


      Average standard deviation of split frequencies: 0.012516

      14740000 -- [0.000] [...7 remote chains...] -- 8:59:20

      Average standard deviation of split frequencies: 0.012485


      Average standard deviation of split frequencies: 0.012485

      14750000 -- (0.000) [...7 remote chains...] -- 8:58:57

      Average standard deviation of split frequencies: 0.012485


      Average standard deviation of split frequencies: 0.012485

      14760000 -- (0.000) [...7 remote chains...] -- 8:59:14

      Average standard deviation of split frequencies: 0.012493


      Average standard deviation of split frequencies: 0.012493

      14770000 -- (0.000) [...7 remote chains...] -- 8:58:52

      Average standard deviation of split frequencies: 0.012482


      Average standard deviation of split frequencies: 0.012482

      14780000 -- (0.000) [...7 remote chains...] -- 8:59:09

      Average standard deviation of split frequencies: 0.012470


      Average standard deviation of split frequencies: 0.012470

      14790000 -- [0.000] [...7 remote chains...] -- 8:58:47

      Average standard deviation of split frequencies: 0.012355


      Average standard deviation of split frequencies: 0.012355

      14800000 -- (0.000) [...7 remote chains...] -- 8:59:04

      Average standard deviation of split frequencies: 0.012351


      Average standard deviation of split frequencies: 0.012351

      14810000 -- (0.000) [...7 remote chains...] -- 8:59:21

      Average standard deviation of split frequencies: 0.012221


      Average standard deviation of split frequencies: 0.012221

      14820000 -- (0.000) [...7 remote chains...] -- 8:58:58

      Average standard deviation of split frequencies: 0.012131


      Average standard deviation of split frequencies: 0.012131

      14830000 -- (0.000) [...7 remote chains...] -- 8:59:15

      Average standard deviation of split frequencies: 0.012131


      Average standard deviation of split frequencies: 0.012131

      14840000 -- (0.000) [...7 remote chains...] -- 8:58:53

      Average standard deviation of split frequencies: 0.012159


      Average standard deviation of split frequencies: 0.012159

      14850000 -- (0.000) [...7 remote chains...] -- 8:59:10

      Average standard deviation of split frequencies: 0.012109


      Average standard deviation of split frequencies: 0.012109

      14860000 -- (0.000) [...7 remote chains...] -- 8:58:48

      Average standard deviation of split frequencies: 0.012098


      Average standard deviation of split frequencies: 0.012098

      14870000 -- (0.000) [...7 remote chains...] -- 8:59:05

      Average standard deviation of split frequencies: 0.011979


      Average standard deviation of split frequencies: 0.011979

      14880000 -- (0.000) [...7 remote chains...] -- 8:58:43

      Average standard deviation of split frequencies: 0.011968


      Average standard deviation of split frequencies: 0.011968

      14890000 -- [0.000] [...7 remote chains...] -- 8:59:00

      Average standard deviation of split frequencies: 0.011576


      Average standard deviation of split frequencies: 0.011576

      14900000 -- (0.000) [...7 remote chains...] -- 8:58:37

      Average standard deviation of split frequencies: 0.011508


      Average standard deviation of split frequencies: 0.011508

      14910000 -- (0.000) [...7 remote chains...] -- 8:58:54

      Average standard deviation of split frequencies: 0.011566


      Average standard deviation of split frequencies: 0.011566

      14920000 -- (0.000) [...7 remote chains...] -- 8:58:32

      Average standard deviation of split frequencies: 0.011556


      Average standard deviation of split frequencies: 0.011556

      14930000 -- (0.000) [...7 remote chains...] -- 8:58:49

      Average standard deviation of split frequencies: 0.011906


      Average standard deviation of split frequencies: 0.011906

      14940000 -- [0.000] [...7 remote chains...] -- 8:58:27

      Average standard deviation of split frequencies: 0.011797


      Average standard deviation of split frequencies: 0.011797

      14950000 -- (0.000) [...7 remote chains...] -- 8:58:44

      Average standard deviation of split frequencies: 0.011639


      Average standard deviation of split frequencies: 0.011639

      14960000 -- (0.000) [...7 remote chains...] -- 8:58:22

      Average standard deviation of split frequencies: 0.011590


      Average standard deviation of split frequencies: 0.011590

      14970000 -- (0.000) [...7 remote chains...] -- 8:58:39

      Average standard deviation of split frequencies: 0.011579


      Average standard deviation of split frequencies: 0.011579

      14980000 -- [0.000] [...7 remote chains...] -- 8:58:56

      Average standard deviation of split frequencies: 0.011608


      Average standard deviation of split frequencies: 0.011608

      14990000 -- [0.000] [...7 remote chains...] -- 8:58:34

      Average standard deviation of split frequencies: 0.011549


      Average standard deviation of split frequencies: 0.011549

      15000000 -- (0.000) [...7 remote chains...] -- 8:58:51

      Average standard deviation of split frequencies: 0.011598


      Average standard deviation of split frequencies: 0.011598

      15010000 -- (0.000) [...7 remote chains...] -- 8:58:28

      Average standard deviation of split frequencies: 0.011627


      Average standard deviation of split frequencies: 0.011627

      15020000 -- (0.000) [...7 remote chains...] -- 8:58:45

      Average standard deviation of split frequencies: 0.011617


      Average standard deviation of split frequencies: 0.011617

      15030000 -- (0.000) [...7 remote chains...] -- 8:58:23

      Average standard deviation of split frequencies: 0.011734


      Average standard deviation of split frequencies: 0.011734

      15040000 -- (0.000) [...7 remote chains...] -- 8:58:40

      Average standard deviation of split frequencies: 0.011685


      Average standard deviation of split frequencies: 0.011685

      15050000 -- (0.000) [...7 remote chains...] -- 8:58:18

      Average standard deviation of split frequencies: 0.011655


      Average standard deviation of split frequencies: 0.011655

      15060000 -- (0.000) [...7 remote chains...] -- 8:58:35

      Average standard deviation of split frequencies: 0.011684


      Average standard deviation of split frequencies: 0.011684

      15070000 -- (0.000) [...7 remote chains...] -- 8:58:13

      Average standard deviation of split frequencies: 0.011723


      Average standard deviation of split frequencies: 0.011723

      15080000 -- (0.000) [...7 remote chains...] -- 8:58:30

      Average standard deviation of split frequencies: 0.011654


      Average standard deviation of split frequencies: 0.011654

      15090000 -- (0.000) [...7 remote chains...] -- 8:58:08

      Average standard deviation of split frequencies: 0.011604


      Average standard deviation of split frequencies: 0.011604

      15100000 -- (0.000) [...7 remote chains...] -- 8:58:25

      Average standard deviation of split frequencies: 0.011731


      Average standard deviation of split frequencies: 0.011731

      15110000 -- [0.000] [...7 remote chains...] -- 8:58:03

      Average standard deviation of split frequencies: 0.011750


      Average standard deviation of split frequencies: 0.011750

      15120000 -- (0.000) [...7 remote chains...] -- 8:58:19

      Average standard deviation of split frequencies: 0.011642


      Average standard deviation of split frequencies: 0.011642

      15130000 -- (0.000) [...7 remote chains...] -- 8:57:58

      Average standard deviation of split frequencies: 0.011652


      Average standard deviation of split frequencies: 0.011652

      15140000 -- (0.000) [...7 remote chains...] -- 8:58:14

      Average standard deviation of split frequencies: 0.011758


      Average standard deviation of split frequencies: 0.011758

      15150000 -- (0.000) [...7 remote chains...] -- 8:57:52

      Average standard deviation of split frequencies: 0.011777


      Average standard deviation of split frequencies: 0.011777

      15160000 -- (0.000) [...7 remote chains...] -- 8:58:09

      Average standard deviation of split frequencies: 0.011731


      Average standard deviation of split frequencies: 0.011731

      15170000 -- (0.000) [...7 remote chains...] -- 8:57:47

      Average standard deviation of split frequencies: 0.011720


      Average standard deviation of split frequencies: 0.011720

      15180000 -- (0.000) [...7 remote chains...] -- 8:58:04

      Average standard deviation of split frequencies: 0.011766


      Average standard deviation of split frequencies: 0.011766

      15190000 -- (0.000) [...7 remote chains...] -- 8:58:21

      Average standard deviation of split frequencies: 0.011729


      Average standard deviation of split frequencies: 0.011729

      15200000 -- (0.000) [...7 remote chains...] -- 8:57:59

      Average standard deviation of split frequencies: 0.011717


      Average standard deviation of split frequencies: 0.011717

      15210000 -- (0.000) [...7 remote chains...] -- 8:58:16

      Average standard deviation of split frequencies: 0.011803


      Average standard deviation of split frequencies: 0.011803

      15220000 -- (0.000) [...7 remote chains...] -- 8:57:54

      Average standard deviation of split frequencies: 0.011870


      Average standard deviation of split frequencies: 0.011870

      15230000 -- (0.000) [...7 remote chains...] -- 8:58:10

      Average standard deviation of split frequencies: 0.011928


      Average standard deviation of split frequencies: 0.011928

      15240000 -- [0.000] [...7 remote chains...] -- 8:57:49

      Average standard deviation of split frequencies: 0.011783


      Average standard deviation of split frequencies: 0.011783

      15250000 -- [0.000] [...7 remote chains...] -- 8:58:05

      Average standard deviation of split frequencies: 0.011772


      Average standard deviation of split frequencies: 0.011772

      15260000 -- (0.000) [...7 remote chains...] -- 8:57:44

      Average standard deviation of split frequencies: 0.011820


      Average standard deviation of split frequencies: 0.011820

      15270000 -- (0.000) [...7 remote chains...] -- 8:58:00

      Average standard deviation of split frequencies: 0.011820


      Average standard deviation of split frequencies: 0.011820

      15280000 -- [0.000] [...7 remote chains...] -- 8:57:39

      Average standard deviation of split frequencies: 0.011752


      Average standard deviation of split frequencies: 0.011752

      15290000 -- [0.000] [...7 remote chains...] -- 8:57:55

      Average standard deviation of split frequencies: 0.011703


      Average standard deviation of split frequencies: 0.011703

      15300000 -- [0.000] [...7 remote chains...] -- 8:57:34

      Average standard deviation of split frequencies: 0.011301


      Average standard deviation of split frequencies: 0.011301

      15310000 -- (0.000) [...7 remote chains...] -- 8:57:50

      Average standard deviation of split frequencies: 0.011500


      Average standard deviation of split frequencies: 0.011500

      15320000 -- [0.000] [...7 remote chains...] -- 8:57:28

      Average standard deviation of split frequencies: 0.011394


      Average standard deviation of split frequencies: 0.011394

      15330000 -- (0.000) [...7 remote chains...] -- 8:57:45

      Average standard deviation of split frequencies: 0.011613


      Average standard deviation of split frequencies: 0.011613

      15340000 -- [0.000] [...7 remote chains...] -- 8:57:23

      Average standard deviation of split frequencies: 0.011583


      Average standard deviation of split frequencies: 0.011583

      15350000 -- [0.000] [...7 remote chains...] -- 8:57:40

      Average standard deviation of split frequencies: 0.011643


      Average standard deviation of split frequencies: 0.011643

      15360000 -- [0.000] [...7 remote chains...] -- 8:57:18

      Average standard deviation of split frequencies: 0.011613


      Average standard deviation of split frequencies: 0.011613

      15370000 -- [0.000] [...7 remote chains...] -- 8:57:35

      Average standard deviation of split frequencies: 0.011642


      Average standard deviation of split frequencies: 0.011642

      15380000 -- (0.000) [...7 remote chains...] -- 8:57:51

      Average standard deviation of split frequencies: 0.011383


      Average standard deviation of split frequencies: 0.011383

      15390000 -- (0.000) [...7 remote chains...] -- 8:57:30

      Average standard deviation of split frequencies: 0.011460


      Average standard deviation of split frequencies: 0.011460

      15400000 -- (0.000) [...7 remote chains...] -- 8:57:46

      Average standard deviation of split frequencies: 0.011507


      Average standard deviation of split frequencies: 0.011507

      15410000 -- [0.000] [...7 remote chains...] -- 8:57:25

      Average standard deviation of split frequencies: 0.011555


      Average standard deviation of split frequencies: 0.011555

      15420000 -- [0.000] [...7 remote chains...] -- 8:57:41

      Average standard deviation of split frequencies: 0.011602


      Average standard deviation of split frequencies: 0.011602

      15430000 -- [0.000] [...7 remote chains...] -- 8:57:20

      Average standard deviation of split frequencies: 0.011678


      Average standard deviation of split frequencies: 0.011678

      15440000 -- (0.000) [...7 remote chains...] -- 8:57:36

      Average standard deviation of split frequencies: 0.011668


      Average standard deviation of split frequencies: 0.011668

      15450000 -- (0.000) [...7 remote chains...] -- 8:57:15

      Average standard deviation of split frequencies: 0.011601


      Average standard deviation of split frequencies: 0.011601

      15460000 -- [0.000] [...7 remote chains...] -- 8:57:31

      Average standard deviation of split frequencies: 0.011515


      Average standard deviation of split frequencies: 0.011515

      15470000 -- (0.000) [...7 remote chains...] -- 8:57:10

      Average standard deviation of split frequencies: 0.011439


      Average standard deviation of split frequencies: 0.011439

      15480000 -- (0.000) [...7 remote chains...] -- 8:57:26

      Average standard deviation of split frequencies: 0.011448


      Average standard deviation of split frequencies: 0.011448

      15490000 -- (0.000) [...7 remote chains...] -- 8:57:05

      Average standard deviation of split frequencies: 0.011457


      Average standard deviation of split frequencies: 0.011457

      15500000 -- (0.000) [...7 remote chains...] -- 8:57:21

      Average standard deviation of split frequencies: 0.011390


      Average standard deviation of split frequencies: 0.011390

      15510000 -- [0.000] [...7 remote chains...] -- 8:57:00

      Average standard deviation of split frequencies: 0.011371


      Average standard deviation of split frequencies: 0.011371

      15520000 -- (0.000) [...7 remote chains...] -- 8:57:16

      Average standard deviation of split frequencies: 0.011343


      Average standard deviation of split frequencies: 0.011343

      15530000 -- (0.000) [...7 remote chains...] -- 8:56:55

      Average standard deviation of split frequencies: 0.011352


      Average standard deviation of split frequencies: 0.011352

      15540000 -- (0.000) [...7 remote chains...] -- 8:57:11

      Average standard deviation of split frequencies: 0.011342


      Average standard deviation of split frequencies: 0.011342

      15550000 -- (0.000) [...7 remote chains...] -- 8:57:28

      Average standard deviation of split frequencies: 0.011304


      Average standard deviation of split frequencies: 0.011304

      15560000 -- (0.000) [...7 remote chains...] -- 8:57:06

      Average standard deviation of split frequencies: 0.011238


      Average standard deviation of split frequencies: 0.011238

      15570000 -- (0.000) [...7 remote chains...] -- 8:57:23

      Average standard deviation of split frequencies: 0.011209


      Average standard deviation of split frequencies: 0.011209

      15580000 -- (0.000) [...7 remote chains...] -- 8:57:01

      Average standard deviation of split frequencies: 0.011275


      Average standard deviation of split frequencies: 0.011275

      15590000 -- (0.000) [...7 remote chains...] -- 8:57:18

      Average standard deviation of split frequencies: 0.011388


      Average standard deviation of split frequencies: 0.011388

      15600000 -- [0.000] [...7 remote chains...] -- 8:56:56

      Average standard deviation of split frequencies: 0.011530


      Average standard deviation of split frequencies: 0.011530

      15610000 -- [0.000] [...7 remote chains...] -- 8:57:13

      Average standard deviation of split frequencies: 0.011539


      Average standard deviation of split frequencies: 0.011539

      15620000 -- [0.000] [...7 remote chains...] -- 8:56:51

      Average standard deviation of split frequencies: 0.011472


      Average standard deviation of split frequencies: 0.011472

      15630000 -- (0.000) [...7 remote chains...] -- 8:57:08

      Average standard deviation of split frequencies: 0.011585


      Average standard deviation of split frequencies: 0.011585

      15640000 -- (0.000) [...7 remote chains...] -- 8:57:24

      Average standard deviation of split frequencies: 0.011557


      Average standard deviation of split frequencies: 0.011557

      15650000 -- (0.000) [...7 remote chains...] -- 8:57:03

      Average standard deviation of split frequencies: 0.011622


      Average standard deviation of split frequencies: 0.011622

      15660000 -- (0.000) [...7 remote chains...] -- 8:57:19

      Average standard deviation of split frequencies: 0.011687


      Average standard deviation of split frequencies: 0.011687

      15670000 -- (0.000) [...7 remote chains...] -- 8:56:58

      Average standard deviation of split frequencies: 0.011800


      Average standard deviation of split frequencies: 0.011800

      15680000 -- (0.000) [...7 remote chains...] -- 8:57:14

      Average standard deviation of split frequencies: 0.011846


      Average standard deviation of split frequencies: 0.011846

      15690000 -- (0.000) [...7 remote chains...] -- 8:56:53

      Average standard deviation of split frequencies: 0.011911


      Average standard deviation of split frequencies: 0.011911

      15700000 -- [0.000] [...7 remote chains...] -- 8:57:09

      Average standard deviation of split frequencies: 0.011901


      Average standard deviation of split frequencies: 0.011901

      15710000 -- (0.000) [...7 remote chains...] -- 8:56:48

      Average standard deviation of split frequencies: 0.011864


      Average standard deviation of split frequencies: 0.011864

      15720000 -- (0.000) [...7 remote chains...] -- 8:57:04

      Average standard deviation of split frequencies: 0.011741


      Average standard deviation of split frequencies: 0.011741

      15730000 -- (0.000) [...7 remote chains...] -- 8:56:43

      Average standard deviation of split frequencies: 0.011994


      Average standard deviation of split frequencies: 0.011994

      15740000 -- (0.000) [...7 remote chains...] -- 8:56:59

      Average standard deviation of split frequencies: 0.012003


      Average standard deviation of split frequencies: 0.012003

      15750000 -- [0.000] [...7 remote chains...] -- 8:56:38

      Average standard deviation of split frequencies: 0.011926


      Average standard deviation of split frequencies: 0.011926

      15760000 -- (0.000) [...7 remote chains...] -- 8:56:54

      Average standard deviation of split frequencies: 0.011897


      Average standard deviation of split frequencies: 0.011897

      15770000 -- (0.000) [...7 remote chains...] -- 8:56:33

      Average standard deviation of split frequencies: 0.011829


      Average standard deviation of split frequencies: 0.011829

      15780000 -- [0.000] [...7 remote chains...] -- 8:56:49

      Average standard deviation of split frequencies: 0.011838


      Average standard deviation of split frequencies: 0.011838

      15790000 -- [0.000] [...7 remote chains...] -- 8:56:28

      Average standard deviation of split frequencies: 0.012031


      Average standard deviation of split frequencies: 0.012031

      15800000 -- (0.000) [...7 remote chains...] -- 8:56:44

      Average standard deviation of split frequencies: 0.011982


      Average standard deviation of split frequencies: 0.011982

      15810000 -- (0.000) [...7 remote chains...] -- 8:57:00

      Average standard deviation of split frequencies: 0.011953


      Average standard deviation of split frequencies: 0.011953

      15820000 -- (0.000) [...7 remote chains...] -- 8:56:40

      Average standard deviation of split frequencies: 0.011904


      Average standard deviation of split frequencies: 0.011904

      15830000 -- (0.000) [...7 remote chains...] -- 8:56:56

      Average standard deviation of split frequencies: 0.011981


      Average standard deviation of split frequencies: 0.011981

      15840000 -- [0.000] [...7 remote chains...] -- 8:56:35

      Average standard deviation of split frequencies: 0.011913


      Average standard deviation of split frequencies: 0.011913

      15850000 -- (0.000) [...7 remote chains...] -- 8:56:51

      Average standard deviation of split frequencies: 0.011942


      Average standard deviation of split frequencies: 0.011942

      15860000 -- (0.000) [...7 remote chains...] -- 8:56:30

      Average standard deviation of split frequencies: 0.011932


      Average standard deviation of split frequencies: 0.011932

      15870000 -- (0.000) [...7 remote chains...] -- 8:56:46

      Average standard deviation of split frequencies: 0.011912


      Average standard deviation of split frequencies: 0.011912

      15880000 -- (0.000) [...7 remote chains...] -- 8:56:25

      Average standard deviation of split frequencies: 0.011922


      Average standard deviation of split frequencies: 0.011922

      15890000 -- [0.000] [...7 remote chains...] -- 8:56:41

      Average standard deviation of split frequencies: 0.011873


      Average standard deviation of split frequencies: 0.011873

      15900000 -- (0.000) [...7 remote chains...] -- 8:56:20

      Average standard deviation of split frequencies: 0.011940


      Average standard deviation of split frequencies: 0.011940

      15910000 -- (0.000) [...7 remote chains...] -- 8:56:36

      Average standard deviation of split frequencies: 0.011921


      Average standard deviation of split frequencies: 0.011921

      15920000 -- [0.000] [...7 remote chains...] -- 8:56:15

      Average standard deviation of split frequencies: 0.011892


      Average standard deviation of split frequencies: 0.011892

      15930000 -- (0.000) [...7 remote chains...] -- 8:56:31

      Average standard deviation of split frequencies: 0.011825


      Average standard deviation of split frequencies: 0.011825

      15940000 -- (0.000) [...7 remote chains...] -- 8:56:47

      Average standard deviation of split frequencies: 0.011796


      Average standard deviation of split frequencies: 0.011796

      15950000 -- [0.000] [...7 remote chains...] -- 8:56:26

      Average standard deviation of split frequencies: 0.011853


      Average standard deviation of split frequencies: 0.011853

      15960000 -- (0.000) [...7 remote chains...] -- 8:56:42

      Average standard deviation of split frequencies: 0.011843


      Average standard deviation of split frequencies: 0.011843

      15970000 -- (0.000) [...7 remote chains...] -- 8:56:21

      Average standard deviation of split frequencies: 0.011833


      Average standard deviation of split frequencies: 0.011833

      15980000 -- (0.000) [...7 remote chains...] -- 8:56:37

      Average standard deviation of split frequencies: 0.011766


      Average standard deviation of split frequencies: 0.011766

      15990000 -- [0.000] [...7 remote chains...] -- 8:56:17

      Average standard deviation of split frequencies: 0.011652


      Average standard deviation of split frequencies: 0.011652

      16000000 -- (0.000) [...7 remote chains...] -- 8:56:33

      Average standard deviation of split frequencies: 0.011661


      Average standard deviation of split frequencies: 0.011661

      16010000 -- [0.000] [...7 remote chains...] -- 8:56:12

      Average standard deviation of split frequencies: 0.011576


      Average standard deviation of split frequencies: 0.011576

      16020000 -- (0.000) [...7 remote chains...] -- 8:56:28

      Average standard deviation of split frequencies: 0.011490


      Average standard deviation of split frequencies: 0.011490

      16030000 -- (0.000) [...7 remote chains...] -- 8:56:07

      Average standard deviation of split frequencies: 0.011395


      Average standard deviation of split frequencies: 0.011395

      16040000 -- [0.000] [...7 remote chains...] -- 8:56:23

      Average standard deviation of split frequencies: 0.011122


      Average standard deviation of split frequencies: 0.011122

      16050000 -- (0.000) [...7 remote chains...] -- 8:56:02

      Average standard deviation of split frequencies: 0.011113


      Average standard deviation of split frequencies: 0.011113

      16060000 -- (0.000) [...7 remote chains...] -- 8:56:18

      Average standard deviation of split frequencies: 0.011067


      Average standard deviation of split frequencies: 0.011067

      16070000 -- [0.000] [...7 remote chains...] -- 8:55:57

      Average standard deviation of split frequencies: 0.011158


      Average standard deviation of split frequencies: 0.011158

      16080000 -- (0.000) [...7 remote chains...] -- 8:56:13

      Average standard deviation of split frequencies: 0.011168


      Average standard deviation of split frequencies: 0.011168

      16090000 -- (0.000) [...7 remote chains...] -- 8:55:53

      Average standard deviation of split frequencies: 0.011067


      Average standard deviation of split frequencies: 0.011067

      16100000 -- [0.000] [...7 remote chains...] -- 8:56:08

      Average standard deviation of split frequencies: 0.011094


      Average standard deviation of split frequencies: 0.011094

      16110000 -- (0.000) [...7 remote chains...] -- 8:56:24

      Average standard deviation of split frequencies: 0.011076


      Average standard deviation of split frequencies: 0.011076

      16120000 -- [0.000] [...7 remote chains...] -- 8:56:04

      Average standard deviation of split frequencies: 0.011158


      Average standard deviation of split frequencies: 0.011158

      16130000 -- (0.000) [...7 remote chains...] -- 8:56:19

      Average standard deviation of split frequencies: 0.011584


      Average standard deviation of split frequencies: 0.011584

      16140000 -- [0.000] [...7 remote chains...] -- 8:55:59

      Average standard deviation of split frequencies: 0.011593


      Average standard deviation of split frequencies: 0.011593

      16150000 -- [0.000] [...7 remote chains...] -- 8:56:15

      Average standard deviation of split frequencies: 0.011267


      Average standard deviation of split frequencies: 0.011267

      16160000 -- [0.000] [...7 remote chains...] -- 8:55:54

      Average standard deviation of split frequencies: 0.011203


      Average standard deviation of split frequencies: 0.011203

      16170000 -- (0.000) [...7 remote chains...] -- 8:56:10

      Average standard deviation of split frequencies: 0.011158


      Average standard deviation of split frequencies: 0.011158

      16180000 -- [0.000] [...7 remote chains...] -- 8:55:49

      Average standard deviation of split frequencies: 0.011130


      Average standard deviation of split frequencies: 0.011130

      16190000 -- [0.000] [...7 remote chains...] -- 8:56:05

      Average standard deviation of split frequencies: 0.011039


      Average standard deviation of split frequencies: 0.011039

      16200000 -- (0.000) [...7 remote chains...] -- 8:55:45

      Average standard deviation of split frequencies: 0.011085


      Average standard deviation of split frequencies: 0.011085

      16210000 -- [0.000] [...7 remote chains...] -- 8:56:00

      Average standard deviation of split frequencies: 0.011058


      Average standard deviation of split frequencies: 0.011058

      16220000 -- (0.000) [...7 remote chains...] -- 8:55:40

      Average standard deviation of split frequencies: 0.011083


      Average standard deviation of split frequencies: 0.011083

      16230000 -- (0.000) [...7 remote chains...] -- 8:55:55

      Average standard deviation of split frequencies: 0.011048


      Average standard deviation of split frequencies: 0.011048

      16240000 -- [0.000] [...7 remote chains...] -- 8:55:35

      Average standard deviation of split frequencies: 0.011057


      Average standard deviation of split frequencies: 0.011057

      16250000 -- [0.000] [...7 remote chains...] -- 8:55:51

      Average standard deviation of split frequencies: 0.011170


      Average standard deviation of split frequencies: 0.011170

      16260000 -- [0.000] [...7 remote chains...] -- 8:55:30

      Average standard deviation of split frequencies: 0.011257


      Average standard deviation of split frequencies: 0.011257

      16270000 -- [0.000] [...7 remote chains...] -- 8:55:46

      Average standard deviation of split frequencies: 0.011510


      Average standard deviation of split frequencies: 0.011510

      16280000 -- (0.000) [...7 remote chains...] -- 8:55:26

      Average standard deviation of split frequencies: 0.011483


      Average standard deviation of split frequencies: 0.011483

      16290000 -- [0.000] [...7 remote chains...] -- 8:55:41

      Average standard deviation of split frequencies: 0.011563


      Average standard deviation of split frequencies: 0.011563

      16300000 -- (0.000) [...7 remote chains...] -- 8:55:21

      Average standard deviation of split frequencies: 0.011590


      Average standard deviation of split frequencies: 0.011590

      16310000 -- (0.000) [...7 remote chains...] -- 8:55:36

      Average standard deviation of split frequencies: 0.011662


      Average standard deviation of split frequencies: 0.011662

      16320000 -- (0.000) [...7 remote chains...] -- 8:55:16

      Average standard deviation of split frequencies: 0.011635


      Average standard deviation of split frequencies: 0.011635

      16330000 -- (0.000) [...7 remote chains...] -- 8:55:32

      Average standard deviation of split frequencies: 0.011589


      Average standard deviation of split frequencies: 0.011589

      16340000 -- (0.000) [...7 remote chains...] -- 8:55:12

      Average standard deviation of split frequencies: 0.011526


      Average standard deviation of split frequencies: 0.011526

      16350000 -- (0.000) [...7 remote chains...] -- 8:55:27

      Average standard deviation of split frequencies: 0.011526


      Average standard deviation of split frequencies: 0.011526

      16360000 -- [0.000] [...7 remote chains...] -- 8:55:43

      Average standard deviation of split frequencies: 0.011444


      Average standard deviation of split frequencies: 0.011444

      16370000 -- [0.000] [...7 remote chains...] -- 8:55:22

      Average standard deviation of split frequencies: 0.011381


      Average standard deviation of split frequencies: 0.011381

      16380000 -- [0.000] [...7 remote chains...] -- 8:55:38

      Average standard deviation of split frequencies: 0.011408


      Average standard deviation of split frequencies: 0.011408

      16390000 -- (0.000) [...7 remote chains...] -- 8:55:18

      Average standard deviation of split frequencies: 0.011336


      Average standard deviation of split frequencies: 0.011336

      16400000 -- (0.000) [...7 remote chains...] -- 8:55:33

      Average standard deviation of split frequencies: 0.011363


      Average standard deviation of split frequencies: 0.011363

      16410000 -- (0.000) [...7 remote chains...] -- 8:55:13

      Average standard deviation of split frequencies: 0.011336


      Average standard deviation of split frequencies: 0.011336

      16420000 -- (0.000) [...7 remote chains...] -- 8:55:28

      Average standard deviation of split frequencies: 0.011308


      Average standard deviation of split frequencies: 0.011308

      16430000 -- (0.000) [...7 remote chains...] -- 8:55:08

      Average standard deviation of split frequencies: 0.011362


      Average standard deviation of split frequencies: 0.011362

      16440000 -- (0.000) [...7 remote chains...] -- 8:55:24

      Average standard deviation of split frequencies: 0.011281


      Average standard deviation of split frequencies: 0.011281

      16450000 -- (0.000) [...7 remote chains...] -- 8:55:04

      Average standard deviation of split frequencies: 0.011165


      Average standard deviation of split frequencies: 0.011165

      16460000 -- [0.000] [...7 remote chains...] -- 8:55:19

      Average standard deviation of split frequencies: 0.011156


      Average standard deviation of split frequencies: 0.011156

      16470000 -- (0.000) [...7 remote chains...] -- 8:54:59

      Average standard deviation of split frequencies: 0.011317


      Average standard deviation of split frequencies: 0.011317

      16480000 -- (0.000) [...7 remote chains...] -- 8:55:14

      Average standard deviation of split frequencies: 0.011325


      Average standard deviation of split frequencies: 0.011325

      16490000 -- (0.000) [...7 remote chains...] -- 8:54:54

      Average standard deviation of split frequencies: 0.011191


      Average standard deviation of split frequencies: 0.011191

      16500000 -- (0.000) [...7 remote chains...] -- 8:55:10

      Average standard deviation of split frequencies: 0.011307


      Average standard deviation of split frequencies: 0.011307

      16510000 -- (0.000) [...7 remote chains...] -- 8:55:25

      Average standard deviation of split frequencies: 0.011289


      Average standard deviation of split frequencies: 0.011289

      16520000 -- (0.000) [...7 remote chains...] -- 8:55:05

      Average standard deviation of split frequencies: 0.011245


      Average standard deviation of split frequencies: 0.011245

      16530000 -- (0.000) [...7 remote chains...] -- 8:55:20

      Average standard deviation of split frequencies: 0.011200


      Average standard deviation of split frequencies: 0.011200

      16540000 -- (0.000) [...7 remote chains...] -- 8:55:00

      Average standard deviation of split frequencies: 0.011066


      Average standard deviation of split frequencies: 0.011066

      16550000 -- (0.000) [...7 remote chains...] -- 8:55:16

      Average standard deviation of split frequencies: 0.010942


      Average standard deviation of split frequencies: 0.010942

      16560000 -- (0.000) [...7 remote chains...] -- 8:55:31

      Average standard deviation of split frequencies: 0.010897


      Average standard deviation of split frequencies: 0.010897

      16570000 -- (0.000) [...7 remote chains...] -- 8:55:11

      Average standard deviation of split frequencies: 0.010977


      Average standard deviation of split frequencies: 0.010977

      16580000 -- (0.000) [...7 remote chains...] -- 8:55:26

      Average standard deviation of split frequencies: 0.011004


      Average standard deviation of split frequencies: 0.011004

      16590000 -- (0.000) [...7 remote chains...] -- 8:55:06

      Average standard deviation of split frequencies: 0.010844


      Average standard deviation of split frequencies: 0.010844

      16600000 -- (0.000) [...7 remote chains...] -- 8:55:22

      Average standard deviation of split frequencies: 0.010834


      Average standard deviation of split frequencies: 0.010834

      16610000 -- (0.000) [...7 remote chains...] -- 8:55:02

      Average standard deviation of split frequencies: 0.010843


      Average standard deviation of split frequencies: 0.010843

      16620000 -- (0.000) [...7 remote chains...] -- 8:55:17

      Average standard deviation of split frequencies: 0.010920


      Average standard deviation of split frequencies: 0.010920

      16630000 -- (0.000) [...7 remote chains...] -- 8:54:57

      Average standard deviation of split frequencies: 0.010868


      Average standard deviation of split frequencies: 0.010868

      16640000 -- (0.000) [...7 remote chains...] -- 8:55:12

      Average standard deviation of split frequencies: 0.010825


      Average standard deviation of split frequencies: 0.010825

      16650000 -- (0.000) [...7 remote chains...] -- 8:55:28

      Average standard deviation of split frequencies: 0.010902


      Average standard deviation of split frequencies: 0.010902

      16660000 -- (0.000) [...7 remote chains...] -- 8:55:08

      Average standard deviation of split frequencies: 0.010911


      Average standard deviation of split frequencies: 0.010911

      16670000 -- (0.000) [...7 remote chains...] -- 8:55:23

      Average standard deviation of split frequencies: 0.010979


      Average standard deviation of split frequencies: 0.010979

      16680000 -- (0.000) [...7 remote chains...] -- 8:55:03

      Average standard deviation of split frequencies: 0.011005


      Average standard deviation of split frequencies: 0.011005

      16690000 -- (0.000) [...7 remote chains...] -- 8:55:18

      Average standard deviation of split frequencies: 0.010945


      Average standard deviation of split frequencies: 0.010945

      16700000 -- (0.000) [...7 remote chains...] -- 8:54:58

      Average standard deviation of split frequencies: 0.010987


      Average standard deviation of split frequencies: 0.010987

      16710000 -- (0.000) [...7 remote chains...] -- 8:55:14

      Average standard deviation of split frequencies: 0.011038


      Average standard deviation of split frequencies: 0.011038

      16720000 -- (0.000) [...7 remote chains...] -- 8:54:54

      Average standard deviation of split frequencies: 0.011098


      Average standard deviation of split frequencies: 0.011098

      16730000 -- (0.000) [...7 remote chains...] -- 8:55:09

      Average standard deviation of split frequencies: 0.011021


      Average standard deviation of split frequencies: 0.011021

      16740000 -- (0.000) [...7 remote chains...] -- 8:54:49

      Average standard deviation of split frequencies: 0.010927


      Average standard deviation of split frequencies: 0.010927

      16750000 -- (0.000) [...7 remote chains...] -- 8:55:04

      Average standard deviation of split frequencies: 0.010842


      Average standard deviation of split frequencies: 0.010842

      16760000 -- (0.000) [...7 remote chains...] -- 8:54:45

      Average standard deviation of split frequencies: 0.010765


      Average standard deviation of split frequencies: 0.010765

      16770000 -- (0.000) [...7 remote chains...] -- 8:55:00

      Average standard deviation of split frequencies: 0.010773


      Average standard deviation of split frequencies: 0.010773

      16780000 -- (0.000) [...7 remote chains...] -- 8:55:15

      Average standard deviation of split frequencies: 0.010799


      Average standard deviation of split frequencies: 0.010799

      16790000 -- (0.000) [...7 remote chains...] -- 8:54:55

      Average standard deviation of split frequencies: 0.010799


      Average standard deviation of split frequencies: 0.010799

      16800000 -- (0.000) [...7 remote chains...] -- 8:55:10

      Average standard deviation of split frequencies: 0.010790


      Average standard deviation of split frequencies: 0.010790

      16810000 -- (0.000) [...7 remote chains...] -- 8:54:51

      Average standard deviation of split frequencies: 0.010748


      Average standard deviation of split frequencies: 0.010748

      16820000 -- (0.000) [...7 remote chains...] -- 8:55:06

      Average standard deviation of split frequencies: 0.010790


      Average standard deviation of split frequencies: 0.010790

      16830000 -- (0.000) [...7 remote chains...] -- 8:54:46

      Average standard deviation of split frequencies: 0.010790


      Average standard deviation of split frequencies: 0.010790

      16840000 -- (0.000) [...7 remote chains...] -- 8:55:01

      Average standard deviation of split frequencies: 0.010765


      Average standard deviation of split frequencies: 0.010765

      16850000 -- (0.000) [...7 remote chains...] -- 8:55:16

      Average standard deviation of split frequencies: 0.010688


      Average standard deviation of split frequencies: 0.010688

      16860000 -- (0.000) [...7 remote chains...] -- 8:54:56

      Average standard deviation of split frequencies: 0.010697


      Average standard deviation of split frequencies: 0.010697

      16870000 -- (0.000) [...7 remote chains...] -- 8:55:11

      Average standard deviation of split frequencies: 0.010647


      Average standard deviation of split frequencies: 0.010647

      16880000 -- (0.000) [...7 remote chains...] -- 8:54:52

      Average standard deviation of split frequencies: 0.010621


      Average standard deviation of split frequencies: 0.010621

      16890000 -- (0.000) [...7 remote chains...] -- 8:55:07

      Average standard deviation of split frequencies: 0.010595


      Average standard deviation of split frequencies: 0.010595

      16900000 -- (0.000) [...7 remote chains...] -- 8:54:47

      Average standard deviation of split frequencies: 0.010500


      Average standard deviation of split frequencies: 0.010500

      16910000 -- (0.000) [...7 remote chains...] -- 8:55:02

      Average standard deviation of split frequencies: 0.010535


      Average standard deviation of split frequencies: 0.010535

      16920000 -- (0.000) [...7 remote chains...] -- 8:54:43

      Average standard deviation of split frequencies: 0.010544


      Average standard deviation of split frequencies: 0.010544

      16930000 -- (0.000) [...7 remote chains...] -- 8:54:58

      Average standard deviation of split frequencies: 0.010466


      Average standard deviation of split frequencies: 0.010466

      16940000 -- (0.000) [...7 remote chains...] -- 8:55:13

      Average standard deviation of split frequencies: 0.010458


      Average standard deviation of split frequencies: 0.010458

      16950000 -- [0.000] [...7 remote chains...] -- 8:54:53

      Average standard deviation of split frequencies: 0.010302


      Average standard deviation of split frequencies: 0.010302

      16960000 -- (0.000) [...7 remote chains...] -- 8:55:08

      Average standard deviation of split frequencies: 0.010241


      Average standard deviation of split frequencies: 0.010241

      16970000 -- (0.000) [...7 remote chains...] -- 8:54:48

      Average standard deviation of split frequencies: 0.010285


      Average standard deviation of split frequencies: 0.010285

      16980000 -- (0.000) [...7 remote chains...] -- 8:55:03

      Average standard deviation of split frequencies: 0.010277


      Average standard deviation of split frequencies: 0.010277

      16990000 -- (0.000) [...7 remote chains...] -- 8:54:44

      Average standard deviation of split frequencies: 0.010433


      Average standard deviation of split frequencies: 0.010433

      17000000 -- (0.000) [...7 remote chains...] -- 8:54:59

      Average standard deviation of split frequencies: 0.010494


      Average standard deviation of split frequencies: 0.010494

      17010000 -- (0.000) [...7 remote chains...] -- 8:54:39

      Average standard deviation of split frequencies: 0.010555


      Average standard deviation of split frequencies: 0.010555

      17020000 -- (0.000) [...7 remote chains...] -- 8:54:54

      Average standard deviation of split frequencies: 0.010547


      Average standard deviation of split frequencies: 0.010547

      17030000 -- (0.000) [...7 remote chains...] -- 8:54:35

      Average standard deviation of split frequencies: 0.010616


      Average standard deviation of split frequencies: 0.010616

      17040000 -- (0.000) [...7 remote chains...] -- 8:54:50

      Average standard deviation of split frequencies: 0.010660


      Average standard deviation of split frequencies: 0.010660

      17050000 -- (0.000) [...7 remote chains...] -- 8:54:30

      Average standard deviation of split frequencies: 0.010548


      Average standard deviation of split frequencies: 0.010548

      17060000 -- (0.000) [...7 remote chains...] -- 8:54:45

      Average standard deviation of split frequencies: 0.010844


      Average standard deviation of split frequencies: 0.010844

      17070000 -- (0.000) [...7 remote chains...] -- 8:54:26

      Average standard deviation of split frequencies: 0.010712


      Average standard deviation of split frequencies: 0.010712

      17080000 -- (0.000) [...7 remote chains...] -- 8:54:41

      Average standard deviation of split frequencies: 0.010669


      Average standard deviation of split frequencies: 0.010669

      17090000 -- [0.000] [...7 remote chains...] -- 8:54:55

      Average standard deviation of split frequencies: 0.010678


      Average standard deviation of split frequencies: 0.010678

      17100000 -- (0.000) [...7 remote chains...] -- 8:54:36

      Average standard deviation of split frequencies: 0.010773


      Average standard deviation of split frequencies: 0.010773

      17110000 -- (0.000) [...7 remote chains...] -- 8:54:51

      Average standard deviation of split frequencies: 0.010842


      Average standard deviation of split frequencies: 0.010842

      17120000 -- (0.000) [...7 remote chains...] -- 8:54:32

      Average standard deviation of split frequencies: 0.010868


      Average standard deviation of split frequencies: 0.010868

      17130000 -- (0.000) [...7 remote chains...] -- 8:54:46

      Average standard deviation of split frequencies: 0.010928


      Average standard deviation of split frequencies: 0.010928

      17140000 -- (0.000) [...7 remote chains...] -- 8:54:27

      Average standard deviation of split frequencies: 0.010954


      Average standard deviation of split frequencies: 0.010954

      17150000 -- (0.000) [...7 remote chains...] -- 8:54:42

      Average standard deviation of split frequencies: 0.011022


      Average standard deviation of split frequencies: 0.011022

      17160000 -- (0.000) [...7 remote chains...] -- 8:54:22

      Average standard deviation of split frequencies: 0.011046


      Average standard deviation of split frequencies: 0.011046

      17170000 -- (0.000) [...7 remote chains...] -- 8:54:37

      Average standard deviation of split frequencies: 0.011121


      Average standard deviation of split frequencies: 0.011121

      17180000 -- (0.000) [...7 remote chains...] -- 8:54:52

      Average standard deviation of split frequencies: 0.011146


      Average standard deviation of split frequencies: 0.011146

      17190000 -- (0.000) [...7 remote chains...] -- 8:54:33

      Average standard deviation of split frequencies: 0.011328


      Average standard deviation of split frequencies: 0.011328

      17200000 -- (0.000) [...7 remote chains...] -- 8:54:47

      Average standard deviation of split frequencies: 0.011386


      Average standard deviation of split frequencies: 0.011386

      17210000 -- (0.000) [...7 remote chains...] -- 8:54:28

      Average standard deviation of split frequencies: 0.011394


      Average standard deviation of split frequencies: 0.011394

      17220000 -- (0.000) [...7 remote chains...] -- 8:54:43

      Average standard deviation of split frequencies: 0.011114


      Average standard deviation of split frequencies: 0.011114

      17230000 -- (0.000) [...7 remote chains...] -- 8:54:58

      Average standard deviation of split frequencies: 0.011227


      Average standard deviation of split frequencies: 0.011227

      17240000 -- (0.000) [...7 remote chains...] -- 8:54:38

      Average standard deviation of split frequencies: 0.011218


      Average standard deviation of split frequencies: 0.011218

      17250000 -- (0.000) [...7 remote chains...] -- 8:54:53

      Average standard deviation of split frequencies: 0.011242


      Average standard deviation of split frequencies: 0.011242

      17260000 -- (0.000) [...7 remote chains...] -- 8:54:34

      Average standard deviation of split frequencies: 0.011217


      Average standard deviation of split frequencies: 0.011217

      17270000 -- (0.000) [...7 remote chains...] -- 8:54:48

      Average standard deviation of split frequencies: 0.011217


      Average standard deviation of split frequencies: 0.011217

      17280000 -- (0.000) [...7 remote chains...] -- 8:54:29

      Average standard deviation of split frequencies: 0.011144


      Average standard deviation of split frequencies: 0.011144

      17290000 -- (0.000) [...7 remote chains...] -- 8:54:44

      Average standard deviation of split frequencies: 0.011152


      Average standard deviation of split frequencies: 0.011152

      17300000 -- (0.000) [...7 remote chains...] -- 8:54:25

      Average standard deviation of split frequencies: 0.011095


      Average standard deviation of split frequencies: 0.011095

      17310000 -- (0.000) [...7 remote chains...] -- 8:54:39

      Average standard deviation of split frequencies: 0.011079


      Average standard deviation of split frequencies: 0.011079

      17320000 -- (0.000) [...7 remote chains...] -- 8:54:20

      Average standard deviation of split frequencies: 0.011039


      Average standard deviation of split frequencies: 0.011039

      17330000 -- (0.000) [...7 remote chains...] -- 8:54:35

      Average standard deviation of split frequencies: 0.010982


      Average standard deviation of split frequencies: 0.010982

      17340000 -- [0.000] [...7 remote chains...] -- 8:54:49

      Average standard deviation of split frequencies: 0.011054


      Average standard deviation of split frequencies: 0.011054

      17350000 -- [0.000] [...7 remote chains...] -- 8:54:30

      Average standard deviation of split frequencies: 0.010926


      Average standard deviation of split frequencies: 0.010926

      17360000 -- (0.000) [...7 remote chains...] -- 8:54:45

      Average standard deviation of split frequencies: 0.010981


      Average standard deviation of split frequencies: 0.010981

      17370000 -- (0.000) [...7 remote chains...] -- 8:54:26

      Average standard deviation of split frequencies: 0.010973


      Average standard deviation of split frequencies: 0.010973

      17380000 -- (0.000) [...7 remote chains...] -- 8:54:40

      Average standard deviation of split frequencies: 0.010917


      Average standard deviation of split frequencies: 0.010917

      17390000 -- [0.000] [...7 remote chains...] -- 8:54:21

      Average standard deviation of split frequencies: 0.010853


      Average standard deviation of split frequencies: 0.010853

      17400000 -- (0.000) [...7 remote chains...] -- 8:54:36

      Average standard deviation of split frequencies: 0.010829


      Average standard deviation of split frequencies: 0.010829

      17410000 -- (0.000) [...7 remote chains...] -- 8:54:17

      Average standard deviation of split frequencies: 0.010948


      Average standard deviation of split frequencies: 0.010948

      17420000 -- (0.000) [...7 remote chains...] -- 8:54:31

      Average standard deviation of split frequencies: 0.010923


      Average standard deviation of split frequencies: 0.010923

      17430000 -- (0.000) [...7 remote chains...] -- 8:54:13

      Average standard deviation of split frequencies: 0.010987


      Average standard deviation of split frequencies: 0.010987

      17440000 -- (0.000) [...7 remote chains...] -- 8:54:27

      Average standard deviation of split frequencies: 0.010963


      Average standard deviation of split frequencies: 0.010963

      17450000 -- (0.000) [...7 remote chains...] -- 8:54:41

      Average standard deviation of split frequencies: 0.011034


      Average standard deviation of split frequencies: 0.011034

      17460000 -- [0.000] [...7 remote chains...] -- 8:54:23

      Average standard deviation of split frequencies: 0.011105


      Average standard deviation of split frequencies: 0.011105

      17470000 -- (0.000) [...7 remote chains...] -- 8:54:37

      Average standard deviation of split frequencies: 0.011120


      Average standard deviation of split frequencies: 0.011120

      17480000 -- (0.000) [...7 remote chains...] -- 8:54:18

      Average standard deviation of split frequencies: 0.011049


      Average standard deviation of split frequencies: 0.011049

      17490000 -- (0.000) [...7 remote chains...] -- 8:54:33

      Average standard deviation of split frequencies: 0.011008


      Average standard deviation of split frequencies: 0.011008

      17500000 -- (0.000) [...7 remote chains...] -- 8:54:14

      Average standard deviation of split frequencies: 0.011063


      Average standard deviation of split frequencies: 0.011063

      17510000 -- (0.000) [...7 remote chains...] -- 8:54:28

      Average standard deviation of split frequencies: 0.010968


      Average standard deviation of split frequencies: 0.010968

      17520000 -- [0.000] [...7 remote chains...] -- 8:54:09

      Average standard deviation of split frequencies: 0.010944


      Average standard deviation of split frequencies: 0.010944

      17530000 -- (0.000) [...7 remote chains...] -- 8:54:24

      Average standard deviation of split frequencies: 0.010968


      Average standard deviation of split frequencies: 0.010968

      17540000 -- [0.000] [...7 remote chains...] -- 8:54:05

      Average standard deviation of split frequencies: 0.010959


      Average standard deviation of split frequencies: 0.010959

      17550000 -- (0.000) [...7 remote chains...] -- 8:54:19

      Average standard deviation of split frequencies: 0.010864


      Average standard deviation of split frequencies: 0.010864

      17560000 -- (0.000) [...7 remote chains...] -- 8:54:00

      Average standard deviation of split frequencies: 0.010888


      Average standard deviation of split frequencies: 0.010888

      17570000 -- (0.000) [...7 remote chains...] -- 8:54:15

      Average standard deviation of split frequencies: 0.010895


      Average standard deviation of split frequencies: 0.010895

      17580000 -- (0.000) [...7 remote chains...] -- 8:53:56

      Average standard deviation of split frequencies: 0.010793


      Average standard deviation of split frequencies: 0.010793

      17590000 -- (0.000) [...7 remote chains...] -- 8:54:10

      Average standard deviation of split frequencies: 0.010856


      Average standard deviation of split frequencies: 0.010856

      17600000 -- (0.000) [...7 remote chains...] -- 8:54:25

      Average standard deviation of split frequencies: 0.010816


      Average standard deviation of split frequencies: 0.010816

      17610000 -- (0.000) [...7 remote chains...] -- 8:54:06

      Average standard deviation of split frequencies: 0.010855


      Average standard deviation of split frequencies: 0.010855

      17620000 -- (0.000) [...7 remote chains...] -- 8:54:20

      Average standard deviation of split frequencies: 0.010862


      Average standard deviation of split frequencies: 0.010862

      17630000 -- (0.000) [...7 remote chains...] -- 8:54:01

      Average standard deviation of split frequencies: 0.010737


      Average standard deviation of split frequencies: 0.010737

      17640000 -- [0.000] [...7 remote chains...] -- 8:54:16

      Average standard deviation of split frequencies: 0.010776


      Average standard deviation of split frequencies: 0.010776

      17650000 -- [0.000] [...7 remote chains...] -- 8:53:57

      Average standard deviation of split frequencies: 0.010765


      Average standard deviation of split frequencies: 0.010765

      17660000 -- [0.000] [...7 remote chains...] -- 8:54:11

      Average standard deviation of split frequencies: 0.010787


      Average standard deviation of split frequencies: 0.010787

      17670000 -- [0.000] [...7 remote chains...] -- 8:53:53

      Average standard deviation of split frequencies: 0.010863


      Average standard deviation of split frequencies: 0.010863

      17680000 -- (0.000) [...7 remote chains...] -- 8:54:07

      Average standard deviation of split frequencies: 0.010840


      Average standard deviation of split frequencies: 0.010840

      17690000 -- [0.000] [...7 remote chains...] -- 8:53:48

      Average standard deviation of split frequencies: 0.010877


      Average standard deviation of split frequencies: 0.010877

      17700000 -- (0.000) [...7 remote chains...] -- 8:54:02

      Average standard deviation of split frequencies: 0.010869


      Average standard deviation of split frequencies: 0.010869

      17710000 -- (0.000) [...7 remote chains...] -- 8:54:17

      Average standard deviation of split frequencies: 0.010839


      Average standard deviation of split frequencies: 0.010839

      17720000 -- (0.000) [...7 remote chains...] -- 8:53:58

      Average standard deviation of split frequencies: 0.010831


      Average standard deviation of split frequencies: 0.010831

      17730000 -- (0.000) [...7 remote chains...] -- 8:54:12

      Average standard deviation of split frequencies: 0.011092


      Average standard deviation of split frequencies: 0.011092

      17740000 -- [0.000] [...7 remote chains...] -- 8:53:54

      Average standard deviation of split frequencies: 0.011116


      Average standard deviation of split frequencies: 0.011116

      17750000 -- (0.000) [...7 remote chains...] -- 8:54:08

      Average standard deviation of split frequencies: 0.011180


      Average standard deviation of split frequencies: 0.011180

      17760000 -- (0.000) [...7 remote chains...] -- 8:53:49

      Average standard deviation of split frequencies: 0.011124


      Average standard deviation of split frequencies: 0.011124

      17770000 -- [0.000] [...7 remote chains...] -- 8:54:03

      Average standard deviation of split frequencies: 0.010960


      Average standard deviation of split frequencies: 0.010960

      17780000 -- (0.000) [...7 remote chains...] -- 8:53:45

      Average standard deviation of split frequencies: 0.010936


      Average standard deviation of split frequencies: 0.010936

      17790000 -- [0.000] [...7 remote chains...] -- 8:53:59

      Average standard deviation of split frequencies: 0.011030


      Average standard deviation of split frequencies: 0.011030

      17800000 -- (0.000) [...7 remote chains...] -- 8:53:41

      Average standard deviation of split frequencies: 0.011068


      Average standard deviation of split frequencies: 0.011068

      17810000 -- [0.000] [...7 remote chains...] -- 8:53:55

      Average standard deviation of split frequencies: 0.010982


      Average standard deviation of split frequencies: 0.010982

      17820000 -- (0.000) [...7 remote chains...] -- 8:54:09

      Average standard deviation of split frequencies: 0.010943


      Average standard deviation of split frequencies: 0.010943

      17830000 -- [0.000] [...7 remote chains...] -- 8:53:50

      Average standard deviation of split frequencies: 0.011036


      Average standard deviation of split frequencies: 0.011036

      17840000 -- (0.000) [...7 remote chains...] -- 8:54:04

      Average standard deviation of split frequencies: 0.010966


      Average standard deviation of split frequencies: 0.010966

      17850000 -- [0.000] [...7 remote chains...] -- 8:53:46

      Average standard deviation of split frequencies: 0.010911


      Average standard deviation of split frequencies: 0.010911

      17860000 -- [0.000] [...7 remote chains...] -- 8:54:00

      Average standard deviation of split frequencies: 0.011386


      Average standard deviation of split frequencies: 0.011386

      17870000 -- (0.000) [...7 remote chains...] -- 8:53:42

      Average standard deviation of split frequencies: 0.011337


      Average standard deviation of split frequencies: 0.011337

      17880000 -- (0.000) [...7 remote chains...] -- 8:53:56

      Average standard deviation of split frequencies: 0.011378


      Average standard deviation of split frequencies: 0.011378

      17890000 -- [0.000] [...7 remote chains...] -- 8:53:37

      Average standard deviation of split frequencies: 0.011419


      Average standard deviation of split frequencies: 0.011419

      17900000 -- (0.000) [...7 remote chains...] -- 8:53:51

      Average standard deviation of split frequencies: 0.011509


      Average standard deviation of split frequencies: 0.011509

      17910000 -- [0.000] [...7 remote chains...] -- 8:54:05

      Average standard deviation of split frequencies: 0.011558


      Average standard deviation of split frequencies: 0.011558

      17920000 -- [0.000] [...7 remote chains...] -- 8:53:47

      Average standard deviation of split frequencies: 0.011500


      Average standard deviation of split frequencies: 0.011500

      17930000 -- [0.000] [...7 remote chains...] -- 8:54:01

      Average standard deviation of split frequencies: 0.011525


      Average standard deviation of split frequencies: 0.011525

      17940000 -- [0.000] [...7 remote chains...] -- 8:53:43

      Average standard deviation of split frequencies: 0.011422


      Average standard deviation of split frequencies: 0.011422

      17950000 -- [0.000] [...7 remote chains...] -- 8:53:57

      Average standard deviation of split frequencies: 0.011422


      Average standard deviation of split frequencies: 0.011422

      17960000 -- [0.000] [...7 remote chains...] -- 8:53:38

      Average standard deviation of split frequencies: 0.011429


      Average standard deviation of split frequencies: 0.011429

      17970000 -- (0.000) [...7 remote chains...] -- 8:53:52

      Average standard deviation of split frequencies: 0.011421


      Average standard deviation of split frequencies: 0.011421

      17980000 -- [0.000] [...7 remote chains...] -- 8:54:06

      Average standard deviation of split frequencies: 0.011428


      Average standard deviation of split frequencies: 0.011428

      17990000 -- (0.000) [...7 remote chains...] -- 8:53:48

      Average standard deviation of split frequencies: 0.011412


      Average standard deviation of split frequencies: 0.011412

      18000000 -- (0.000) [...7 remote chains...] -- 8:54:02

      Average standard deviation of split frequencies: 0.011678


      Average standard deviation of split frequencies: 0.011678

      18010000 -- (0.000) [...7 remote chains...] -- 8:53:43

      Average standard deviation of split frequencies: 0.011637


      Average standard deviation of split frequencies: 0.011637

      18020000 -- [0.000] [...7 remote chains...] -- 8:53:57

      Average standard deviation of split frequencies: 0.011661


      Average standard deviation of split frequencies: 0.011661

      18030000 -- (0.000) [...7 remote chains...] -- 8:53:39

      Average standard deviation of split frequencies: 0.011677


      Average standard deviation of split frequencies: 0.011677

      18040000 -- (0.000) [...7 remote chains...] -- 8:53:53

      Average standard deviation of split frequencies: 0.011669


      Average standard deviation of split frequencies: 0.011669

      18050000 -- (0.000) [...7 remote chains...] -- 8:53:35

      Average standard deviation of split frequencies: 0.011323


      Average standard deviation of split frequencies: 0.011323

      18060000 -- [0.000] [...7 remote chains...] -- 8:53:49

      Average standard deviation of split frequencies: 0.011377


      Average standard deviation of split frequencies: 0.011377

      18070000 -- (0.000) [...7 remote chains...] -- 8:53:30

      Average standard deviation of split frequencies: 0.011441


      Average standard deviation of split frequencies: 0.011441

      18080000 -- (0.000) [...7 remote chains...] -- 8:53:44

      Average standard deviation of split frequencies: 0.011448


      Average standard deviation of split frequencies: 0.011448

      18090000 -- (0.000) [...7 remote chains...] -- 8:53:58

      Average standard deviation of split frequencies: 0.011424


      Average standard deviation of split frequencies: 0.011424

      18100000 -- (0.000) [...7 remote chains...] -- 8:53:40

      Average standard deviation of split frequencies: 0.011368


      Average standard deviation of split frequencies: 0.011368

      18110000 -- (0.000) [...7 remote chains...] -- 8:53:54

      Average standard deviation of split frequencies: 0.011226


      Average standard deviation of split frequencies: 0.011226

      18120000 -- [0.000] [...7 remote chains...] -- 8:53:36

      Average standard deviation of split frequencies: 0.011281


      Average standard deviation of split frequencies: 0.011281

      18130000 -- (0.000) [...7 remote chains...] -- 8:53:50

      Average standard deviation of split frequencies: 0.011495


      Average standard deviation of split frequencies: 0.011495

      18140000 -- [0.000] [...7 remote chains...] -- 8:53:31

      Average standard deviation of split frequencies: 0.011519


      Average standard deviation of split frequencies: 0.011519

      18150000 -- (0.000) [...7 remote chains...] -- 8:53:45

      Average standard deviation of split frequencies: 0.011519


      Average standard deviation of split frequencies: 0.011519

      18160000 -- (0.000) [...7 remote chains...] -- 8:53:59

      Average standard deviation of split frequencies: 0.011446


      Average standard deviation of split frequencies: 0.011446

      18170000 -- (0.000) [...7 remote chains...] -- 8:53:41

      Average standard deviation of split frequencies: 0.011373


      Average standard deviation of split frequencies: 0.011373

      18180000 -- [0.000] [...7 remote chains...] -- 8:53:55

      Average standard deviation of split frequencies: 0.011299


      Average standard deviation of split frequencies: 0.011299

      18190000 -- [0.000] [...7 remote chains...] -- 8:53:37

      Average standard deviation of split frequencies: 0.011316


      Average standard deviation of split frequencies: 0.011316

      18200000 -- [0.000] [...7 remote chains...] -- 8:53:50

      Average standard deviation of split frequencies: 0.011275


      Average standard deviation of split frequencies: 0.011275

      18210000 -- [0.000] [...7 remote chains...] -- 8:53:32

      Average standard deviation of split frequencies: 0.011251


      Average standard deviation of split frequencies: 0.011251

      18220000 -- (0.000) [...7 remote chains...] -- 8:53:46

      Average standard deviation of split frequencies: 0.011307


      Average standard deviation of split frequencies: 0.011307

      18230000 -- (0.000) [...7 remote chains...] -- 8:53:28

      Average standard deviation of split frequencies: 0.011388


      Average standard deviation of split frequencies: 0.011388

      18240000 -- (0.000) [...7 remote chains...] -- 8:53:42

      Average standard deviation of split frequencies: 0.011331


      Average standard deviation of split frequencies: 0.011331

      18250000 -- (0.000) [...7 remote chains...] -- 8:53:56

      Average standard deviation of split frequencies: 0.011290


      Average standard deviation of split frequencies: 0.011290

      18260000 -- (0.000) [...7 remote chains...] -- 8:53:38

      Average standard deviation of split frequencies: 0.011169


      Average standard deviation of split frequencies: 0.011169

      18270000 -- [0.000] [...7 remote chains...] -- 8:53:51

      Average standard deviation of split frequencies: 0.011186


      Average standard deviation of split frequencies: 0.011186

      18280000 -- (0.000) [...7 remote chains...] -- 8:53:33

      Average standard deviation of split frequencies: 0.011081


      Average standard deviation of split frequencies: 0.011081

      18290000 -- (0.000) [...7 remote chains...] -- 8:53:47

      Average standard deviation of split frequencies: 0.011057


      Average standard deviation of split frequencies: 0.011057

      18300000 -- (0.000) [...7 remote chains...] -- 8:53:29

      Average standard deviation of split frequencies: 0.011129


      Average standard deviation of split frequencies: 0.011129

      18310000 -- (0.000) [...7 remote chains...] -- 8:53:43

      Average standard deviation of split frequencies: 0.011097


      Average standard deviation of split frequencies: 0.011097

      18320000 -- (0.000) [...7 remote chains...] -- 8:53:25

      Average standard deviation of split frequencies: 0.011121


      Average standard deviation of split frequencies: 0.011121

      18330000 -- (0.000) [...7 remote chains...] -- 8:53:38

      Average standard deviation of split frequencies: 0.010901


      Average standard deviation of split frequencies: 0.010901

      18340000 -- (0.000) [...7 remote chains...] -- 8:53:20

      Average standard deviation of split frequencies: 0.010846


      Average standard deviation of split frequencies: 0.010846

      18350000 -- (0.000) [...7 remote chains...] -- 8:53:34

      Average standard deviation of split frequencies: 0.010924


      Average standard deviation of split frequencies: 0.010924

      18360000 -- (0.000) [...7 remote chains...] -- 8:53:16

      Average standard deviation of split frequencies: 0.010869


      Average standard deviation of split frequencies: 0.010869

      18370000 -- (0.000) [...7 remote chains...] -- 8:53:30

      Average standard deviation of split frequencies: 0.010830


      Average standard deviation of split frequencies: 0.010830

      18380000 -- (0.000) [...7 remote chains...] -- 8:53:12

      Average standard deviation of split frequencies: 0.010760


      Average standard deviation of split frequencies: 0.010760

      18390000 -- (0.000) [...7 remote chains...] -- 8:53:25

      Average standard deviation of split frequencies: 0.011113


      Average standard deviation of split frequencies: 0.011113

      18400000 -- (0.000) [...7 remote chains...] -- 8:53:39

      Average standard deviation of split frequencies: 0.011089


      Average standard deviation of split frequencies: 0.011089

      18410000 -- (0.000) [...7 remote chains...] -- 8:53:21

      Average standard deviation of split frequencies: 0.011128


      Average standard deviation of split frequencies: 0.011128

      18420000 -- (0.000) [...7 remote chains...] -- 8:53:35

      Average standard deviation of split frequencies: 0.011104


      Average standard deviation of split frequencies: 0.011104

      18430000 -- (0.000) [...7 remote chains...] -- 8:53:17

      Average standard deviation of split frequencies: 0.011088


      Average standard deviation of split frequencies: 0.011088

      18440000 -- (0.000) [...7 remote chains...] -- 8:53:31

      Average standard deviation of split frequencies: 0.011033


      Average standard deviation of split frequencies: 0.011033

      18450000 -- [0.000] [...7 remote chains...] -- 8:53:13

      Average standard deviation of split frequencies: 0.010977


      Average standard deviation of split frequencies: 0.010977

      18460000 -- [0.000] [...7 remote chains...] -- 8:53:26

      Average standard deviation of split frequencies: 0.010921


      Average standard deviation of split frequencies: 0.010921

      18470000 -- (0.000) [...7 remote chains...] -- 8:53:08

      Average standard deviation of split frequencies: 0.010812


      Average standard deviation of split frequencies: 0.010812

      18480000 -- (0.000) [...7 remote chains...] -- 8:53:22

      Average standard deviation of split frequencies: 0.010706


      Average standard deviation of split frequencies: 0.010706

      18490000 -- [0.000] [...7 remote chains...] -- 8:53:04

      Average standard deviation of split frequencies: 0.010764


      Average standard deviation of split frequencies: 0.010764

      18500000 -- [0.000] [...7 remote chains...] -- 8:53:18

      Average standard deviation of split frequencies: 0.010243


      Average standard deviation of split frequencies: 0.010243

      18510000 -- (0.000) [...7 remote chains...] -- 8:53:31

      Average standard deviation of split frequencies: 0.010351


      Average standard deviation of split frequencies: 0.010351

      18520000 -- (0.000) [...7 remote chains...] -- 8:53:13

      Average standard deviation of split frequencies: 0.010390


      Average standard deviation of split frequencies: 0.010390

      18530000 -- [0.000] [...7 remote chains...] -- 8:53:27

      Average standard deviation of split frequencies: 0.010596


      Average standard deviation of split frequencies: 0.010596

      18540000 -- [0.000] [...7 remote chains...] -- 8:53:09

      Average standard deviation of split frequencies: 0.010556


      Average standard deviation of split frequencies: 0.010556

      18550000 -- (0.000) [...7 remote chains...] -- 8:53:23

      Average standard deviation of split frequencies: 0.010795


      Average standard deviation of split frequencies: 0.010795

      18560000 -- [0.000] [...7 remote chains...] -- 8:53:36

      Average standard deviation of split frequencies: 0.010850


      Average standard deviation of split frequencies: 0.010850

      18570000 -- (0.000) [...7 remote chains...] -- 8:53:19

      Average standard deviation of split frequencies: 0.010922


      Average standard deviation of split frequencies: 0.010922

      18580000 -- [0.000] [...7 remote chains...] -- 8:53:32

      Average standard deviation of split frequencies: 0.010898


      Average standard deviation of split frequencies: 0.010898

      18590000 -- [0.000] [...7 remote chains...] -- 8:53:14

      Average standard deviation of split frequencies: 0.010755


      Average standard deviation of split frequencies: 0.010755

      18600000 -- [0.000] [...7 remote chains...] -- 8:53:28

      Average standard deviation of split frequencies: 0.010748


      Average standard deviation of split frequencies: 0.010748

      18610000 -- [0.000] [...7 remote chains...] -- 8:53:10

      Average standard deviation of split frequencies: 0.010756


      Average standard deviation of split frequencies: 0.010756

      18620000 -- [0.000] [...7 remote chains...] -- 8:53:24

      Average standard deviation of split frequencies: 0.010669


      Average standard deviation of split frequencies: 0.010669

      18630000 -- (0.000) [...7 remote chains...] -- 8:53:37

      Average standard deviation of split frequencies: 0.010780


      Average standard deviation of split frequencies: 0.010780

      18640000 -- (0.000) [...7 remote chains...] -- 8:53:19

      Average standard deviation of split frequencies: 0.010788


      Average standard deviation of split frequencies: 0.010788

      18650000 -- (0.000) [...7 remote chains...] -- 8:53:33

      Average standard deviation of split frequencies: 0.010859


      Average standard deviation of split frequencies: 0.010859

      18660000 -- (0.000) [...7 remote chains...] -- 8:53:46

      Average standard deviation of split frequencies: 0.010818


      Average standard deviation of split frequencies: 0.010818

      18670000 -- [0.000] [...7 remote chains...] -- 8:53:28

      Average standard deviation of split frequencies: 0.010801


      Average standard deviation of split frequencies: 0.010801

      18680000 -- (0.000) [...7 remote chains...] -- 8:53:42

      Average standard deviation of split frequencies: 0.010810


      Average standard deviation of split frequencies: 0.010810

      18690000 -- [0.000] [...7 remote chains...] -- 8:53:24

      Average standard deviation of split frequencies: 0.010786


      Average standard deviation of split frequencies: 0.010786

      18700000 -- (0.000) [...7 remote chains...] -- 8:53:38

      Average standard deviation of split frequencies: 0.010811


      Average standard deviation of split frequencies: 0.010811

      18710000 -- (0.000) [...7 remote chains...] -- 8:53:20

      Average standard deviation of split frequencies: 0.010828


      Average standard deviation of split frequencies: 0.010828

      18720000 -- [0.000] [...7 remote chains...] -- 8:53:33

      Average standard deviation of split frequencies: 0.010686


      Average standard deviation of split frequencies: 0.010686

      18730000 -- [0.000] [...7 remote chains...] -- 8:53:16

      Average standard deviation of split frequencies: 0.010679


      Average standard deviation of split frequencies: 0.010679

      18740000 -- [0.000] [...7 remote chains...] -- 8:53:29

      Average standard deviation of split frequencies: 0.010959


      Average standard deviation of split frequencies: 0.010959

      18750000 -- (0.000) [...7 remote chains...] -- 8:53:12

      Average standard deviation of split frequencies: 0.011056


      Average standard deviation of split frequencies: 0.011056

      18760000 -- [0.000] [...7 remote chains...] -- 8:53:25

      Average standard deviation of split frequencies: 0.011065


      Average standard deviation of split frequencies: 0.011065

      18770000 -- [0.000] [...7 remote chains...] -- 8:53:38

      Average standard deviation of split frequencies: 0.011041


      Average standard deviation of split frequencies: 0.011041

      18780000 -- (0.000) [...7 remote chains...] -- 8:53:21

      Average standard deviation of split frequencies: 0.011033


      Average standard deviation of split frequencies: 0.011033

      18790000 -- [0.000] [...7 remote chains...] -- 8:53:34

      Average standard deviation of split frequencies: 0.010984


      Average standard deviation of split frequencies: 0.010984

      18800000 -- [0.000] [...7 remote chains...] -- 8:53:16

      Average standard deviation of split frequencies: 0.010658


      Average standard deviation of split frequencies: 0.010658

      18810000 -- (0.000) [...7 remote chains...] -- 8:53:30

      Average standard deviation of split frequencies: 0.010985


      Average standard deviation of split frequencies: 0.010985

      18820000 -- [0.000] [...7 remote chains...] -- 8:53:12

      Average standard deviation of split frequencies: 0.011026


      Average standard deviation of split frequencies: 0.011026

      18830000 -- [0.000] [...7 remote chains...] -- 8:53:26

      Average standard deviation of split frequencies: 0.010726


      Average standard deviation of split frequencies: 0.010726

      18840000 -- [0.000] [...7 remote chains...] -- 8:53:08

      Average standard deviation of split frequencies: 0.010685


      Average standard deviation of split frequencies: 0.010685

      18850000 -- [0.000] [...7 remote chains...] -- 8:53:21

      Average standard deviation of split frequencies: 0.010627


      Average standard deviation of split frequencies: 0.010627

      18860000 -- [0.000] [...7 remote chains...] -- 8:53:04

      Average standard deviation of split frequencies: 0.010687


      Average standard deviation of split frequencies: 0.010687

      18870000 -- [0.000] [...7 remote chains...] -- 8:53:17

      Average standard deviation of split frequencies: 0.010770


      Average standard deviation of split frequencies: 0.010770

      18880000 -- [0.000] [...7 remote chains...] -- 8:53:00

      Average standard deviation of split frequencies: 0.010729


      Average standard deviation of split frequencies: 0.010729

      18890000 -- [0.000] [...7 remote chains...] -- 8:53:13

      Average standard deviation of split frequencies: 0.010697


      Average standard deviation of split frequencies: 0.010697

      18900000 -- [0.000] [...7 remote chains...] -- 8:53:26

      Average standard deviation of split frequencies: 0.010722


      Average standard deviation of split frequencies: 0.010722

      18910000 -- [0.000] [...7 remote chains...] -- 8:53:09

      Average standard deviation of split frequencies: 0.010706


      Average standard deviation of split frequencies: 0.010706

      18920000 -- [0.000] [...7 remote chains...] -- 8:53:22

      Average standard deviation of split frequencies: 0.010698


      Average standard deviation of split frequencies: 0.010698

      18930000 -- [0.000] [...7 remote chains...] -- 8:53:04

      Average standard deviation of split frequencies: 0.010815


      Average standard deviation of split frequencies: 0.010815

      18940000 -- (0.000) [...7 remote chains...] -- 8:53:18

      Average standard deviation of split frequencies: 0.010840


      Average standard deviation of split frequencies: 0.010840

      18950000 -- (0.000) [...7 remote chains...] -- 8:53:00

      Average standard deviation of split frequencies: 0.010708


      Average standard deviation of split frequencies: 0.010708

      18960000 -- (0.000) [...7 remote chains...] -- 8:53:13

      Average standard deviation of split frequencies: 0.010499


      Average standard deviation of split frequencies: 0.010499

      18970000 -- (0.000) [...7 remote chains...] -- 8:52:56

      Average standard deviation of split frequencies: 0.010460


      Average standard deviation of split frequencies: 0.010460

      18980000 -- [0.000] [...7 remote chains...] -- 8:53:09

      Average standard deviation of split frequencies: 0.010469


      Average standard deviation of split frequencies: 0.010469

      18990000 -- (0.000) [...7 remote chains...] -- 8:53:22

      Average standard deviation of split frequencies: 0.010602


      Average standard deviation of split frequencies: 0.010602

      19000000 -- [0.000] [...7 remote chains...] -- 8:53:05

      Average standard deviation of split frequencies: 0.010349


      Average standard deviation of split frequencies: 0.010349

      19010000 -- (0.000) [...7 remote chains...] -- 8:53:18

      Average standard deviation of split frequencies: 0.010310


      Average standard deviation of split frequencies: 0.010310

      19020000 -- (0.000) [...7 remote chains...] -- 8:53:01

      Average standard deviation of split frequencies: 0.010287


      Average standard deviation of split frequencies: 0.010287

      19030000 -- (0.000) [...7 remote chains...] -- 8:53:14

      Average standard deviation of split frequencies: 0.010399


      Average standard deviation of split frequencies: 0.010399

      19040000 -- (0.000) [...7 remote chains...] -- 8:53:27

      Average standard deviation of split frequencies: 0.010455


      Average standard deviation of split frequencies: 0.010455

      19050000 -- (0.000) [...7 remote chains...] -- 8:53:10

      Average standard deviation of split frequencies: 0.010464


      Average standard deviation of split frequencies: 0.010464

      19060000 -- [0.000] [...7 remote chains...] -- 8:53:23

      Average standard deviation of split frequencies: 0.010441


      Average standard deviation of split frequencies: 0.010441

      19070000 -- [0.000] [...7 remote chains...] -- 8:53:06

      Average standard deviation of split frequencies: 0.010706


      Average standard deviation of split frequencies: 0.010706

      19080000 -- [0.000] [...7 remote chains...] -- 8:53:19

      Average standard deviation of split frequencies: 0.010417


      Average standard deviation of split frequencies: 0.010417

      19090000 -- [0.000] [...7 remote chains...] -- 8:53:02

      Average standard deviation of split frequencies: 0.010378


      Average standard deviation of split frequencies: 0.010378

      19100000 -- (0.000) [...7 remote chains...] -- 8:53:15

      Average standard deviation of split frequencies: 0.010323


      Average standard deviation of split frequencies: 0.010323

      19110000 -- [0.000] [...7 remote chains...] -- 8:52:57

      Average standard deviation of split frequencies: 0.010228


      Average standard deviation of split frequencies: 0.010228

      19120000 -- (0.000) [...7 remote chains...] -- 8:53:10

      Average standard deviation of split frequencies: 0.010237


      Average standard deviation of split frequencies: 0.010237

      19130000 -- [0.000] [...7 remote chains...] -- 8:52:53

      Average standard deviation of split frequencies: 0.010277


      Average standard deviation of split frequencies: 0.010277

      19140000 -- [0.000] [...7 remote chains...] -- 8:53:06

      Average standard deviation of split frequencies: 0.010318


      Average standard deviation of split frequencies: 0.010318

      19150000 -- (0.000) [...7 remote chains...] -- 8:52:49

      Average standard deviation of split frequencies: 0.010429


      Average standard deviation of split frequencies: 0.010429
[truncated: 11,383,123 more chars]
