# Supplementary material for: Sphenodontian phylogeny and the impact of model choice in Bayesian morphological clock estimates of divergence times and evolutionary rates
Source: BMC Biol. 2020 Dec 7;18:191. doi: 10.1186/s12915-020-00901-5 (PMC7720557; doi:10.1186/s12915-020-00901-5)
Supplement: Supplementary file 6 — Additional file 6. Input files including the dataset and all necessary coding (see Mr. Bayes blocks) to reproduce the analyses. [file 12915_2020_901_MOESM6_ESM.zip › InputFiles&OutputTrees/BayesCalibrated/Diversity(NoSA)/BayesCal_TK02_ln_p1_60G_DvNoSA_SFBD(s)2_2l_Asym/BayesCal_TK02_ln_p1_DvNoSA_SFBD2_Asym_MRC.t.con.tre]

#NEXUS
begin taxa;
	dimensions ntax=35;
	taxlabels
	Ardeosaurus_brevipes
	Clevosaurus_bairdi
	Clevosaurus_brasiliensis
	Clevosaurus_cambrica
	Clevosaurus_hudsoni
	Clevosaurus_petilus
	Clevosaurus_sp_SAM
	Cynosphenodon_huizachalensis
	Derasmosaurus_pietraroiae
	Diphydontosaurus_avonis
	Eichstaettisaurus_schroederi
	Eilenodon_robustus
	Gephyrosaurus_bridensis
	Homeosaurus_maximiliani
	Homeosaurus_parvipes
	Huehuecuetzpalli_mixtecus
	Kallimodon_pulchellus
	Kawasphenodon
	Leptosaurus_neptunius
	Marmoretta_oxoniensis
	Megachirella_wachtleri
	Oenosaurus_muehlheimensis
	Palaeagama_vielhaueri
	Palaeopleurosaurus_posidoniae
	Piocormus_laticeps
	Planocephalosaurus_robinsonae
	Pleurosaurus_ginsburgi
	Pleurosaurus_goldfussi
	Priosphenodon_avelasi
	Prolacerta_broomi
	Sapheosaurus_thiollerei
	Sophineta_cracoviensis
	Sphenodon_punctatus
	Sphenotitan_leyesi
	Toxolophosaurus_cloudi
;
end;

begin trees;
	tree con_50_majrule = [&R] (Prolacerta_broomi[&prob=1.0,prob_stddev=0.0,prob_range={1.0,1.0},prob(percent)="100",prob+-sd="100+-0",height_mean=4.32799111,height_median=3.92699508,height_95%HPD={1.32650201,8.23379451},age_mean=249.773373,age_median=249.879229,age_95%HPD={247.513041,251.899985},length_mean=0.484647672,length_median=0.4266386,length_95%HPD={0.1462655,0.9622532},effectivebrlenTK02Brlens_mean=0.446531,effectivebrlenTK02Brlens_median=0.392944,effectivebrlenTK02Brlens_95%HPD={0.135241,0.876496},rateTK02Brlens_mean=0.936298,rateTK02Brlens_median=0.921453,rateTK02Brlens_95%HPD={0.658702,1.230238}]:28.2244,(Palaeagama_vielhaueri[&prob=1.0,prob_stddev=0.0,prob_range={1.0,1.0},prob(percent)="100",prob+-sd="100+-0",height_mean=4.36327111,height_median=3.9593758,height_95%HPD={1.34642851,8.30044924},age_mean=251.878874,age_median=251.465607,age_95%HPD={247.500007,257.137104},length_mean=0.101235867,length_median=0.0716136,length_95%HPD={5.288379E-7,0.2926805},effectivebrlenTK02Brlens_mean=0.07431,effectivebrlenTK02Brlens_median=0.049018,effectivebrlenTK02Brlens_95%HPD={0.0,0.228174},rateTK02Brlens_mean=0.748231,rateTK02Brlens_median=0.748122,rateTK02Brlens_95%HPD={0.246771,1.232333}]:23.21753,Sophineta_cracoviensis[&prob=1.0,prob_stddev=0.0,prob_range={1.0,1.0},prob(percent)="100",prob+-sd="100+-0",height_mean=4.29711426,height_median=3.89885311,height_95%HPD={1.32276196,8.1780518},age_mean=248.003439,age_median=248.00571,age_95%HPD={247.549327,248.498425},length_mean=0.105384189,length_median=0.08557766,length_95%HPD={3.107143E-7,0.267139},effectivebrlenTK02Brlens_mean=0.067814,effectivebrlenTK02Brlens_median=0.052751,effectivebrlenTK02Brlens_95%HPD={0.0,0.180434},rateTK02Brlens_mean=0.678841,rateTK02Brlens_median=0.670702,rateTK02Brlens_95%HPD={0.162035,1.174775}]:26.67743,(Megachirella_wachtleri[&prob=1.0,prob_stddev=0.0,prob_range={1.0,1.0},prob(percent)="100",prob+-sd="100+-0",height_mean=4.22756885,height_median=3.83561017,height_95%HPD={1.29950273,8.04359574},age_mean=243.990121,age_median=243.984864,age_95%HPD={243.500171,244.447249},length_mean=0.153474851,length_median=0.111545,length_95%HPD={4.553884E-7,0.4236585},effectivebrlenTK02Brlens_mean=0.120622,effectivebrlenTK02Brlens_median=0.076022,effectivebrlenTK02Brlens_95%HPD={0.0,0.359677},rateTK02Brlens_mean=0.756054,rateTK02Brlens_median=0.749191,rateTK02Brlens_95%HPD={0.247422,1.25851}]:3.593749,((Marmoretta_oxoniensis[&prob=1.0,prob_stddev=0.0,prob_range={1.0,1.0},prob(percent)="100",prob+-sd="100+-0",height_mean=2.77199931,height_median=2.51456109,height_95%HPD={0.83617186,5.26227113},age_mean=159.997753,age_median=160.214393,age_95%HPD={152.971339,166.999941},length_mean=0.306943586,length_median=0.2017374,length_95%HPD={2.277233E-6,0.9584388},effectivebrlenTK02Brlens_mean=0.097673,effectivebrlenTK02Brlens_median=0.065983,effectivebrlenTK02Brlens_95%HPD={1.0E-6,0.294354},rateTK02Brlens_mean=0.428125,rateTK02Brlens_median=0.364948,rateTK02Brlens_95%HPD={0.011435,1.004207}]:8.7588,Huehuecuetzpalli_mixtecus[&prob=1.0,prob_stddev=0.0,prob_range={1.0,1.0},prob(percent)="100",prob+-sd="100+-0",height_mean=1.77741992,height_median=1.6126518,height_95%HPD={0.54909672,3.38479253},age_mean=102.583417,age_median=102.622712,age_95%HPD={100.274976,104.999964},length_mean=1.2055221,length_median=1.080868,length_95%HPD={0.3306671,2.352372},effectivebrlenTK02Brlens_mean=0.408157,effectivebrlenTK02Brlens_median=0.341503,effectivebrlenTK02Brlens_95%HPD={0.052099,0.926051},rateTK02Brlens_mean=0.398954,rateTK02Brlens_median=0.321349,rateTK02Brlens_95%HPD={0.029118,0.986243}]:66.35048)[&prob=0.553169646,prob_stddev=0.00159727408,prob_range={0.551636322,0.555389631},prob(percent)="55",prob+-sd="55+-0",height_mean=2.87123345,height_median=2.60304172,height_95%HPD={0.858367132,5.440041},age_mean=171.236664,age_median=168.973193,age_95%HPD={153.220391,193.379675},length_mean=0.35816609,length_median=0.2744187,length_95%HPD={1.323855E-6,0.960356},effectivebrlenTK02Brlens_mean=0.146348,effectivebrlenTK02Brlens_median=0.115594,effectivebrlenTK02Brlens_95%HPD={1.0E-6,0.380708},rateTK02Brlens_mean=0.465932,rateTK02Brlens_median=0.421323,rateTK02Brlens_95%HPD={0.104518,0.926629}]:17.96204,(Eichstaettisaurus_schroederi[&prob=1.0,prob_stddev=0.0,prob_range={1.0,1.0},prob(percent)="100",prob+-sd="100+-0",height_mean=2.64336064,height_median=2.39799888,height_95%HPD={0.80921176,5.0280605},age_mean=152.552418,age_median=152.577755,age_95%HPD={150.267256,154.998696},length_mean=0.155138021,length_median=0.11759,length_95%HPD={1.756211E-6,0.4115568},effectivebrlenTK02Brlens_mean=0.0847,effectivebrlenTK02Brlens_median=0.070991,effectivebrlenTK02Brlens_95%HPD={1.0E-6,0.196482},rateTK02Brlens_mean=0.723913,rateTK02Brlens_median=0.648373,rateTK02Brlens_95%HPD={0.050094,1.536476}]:7.542563,Ardeosaurus_brevipes[&prob=1.0,prob_stddev=0.0,prob_range={1.0,1.0},prob(percent)="100",prob+-sd="100+-0",height_mean=2.63935899,height_median=2.39503264,height_95%HPD={0.806605029,5.01661775},age_mean=152.329361,age_median=152.245944,age_95%HPD={150.000005,154.692864},length_mean=0.163488169,length_median=0.1249071,length_95%HPD={0.00136829,0.4231709},effectivebrlenTK02Brlens_mean=0.093707,effectivebrlenTK02Brlens_median=0.07812,effectivebrlenTK02Brlens_95%HPD={0.006371,0.216887},rateTK02Brlens_mean=0.738313,rateTK02Brlens_median=0.663793,rateTK02Brlens_95%HPD={0.061075,1.541387}]:7.874373)[&prob=0.846987687,prob_stddev=0.00456682924,prob_range={0.84252105,0.853347644},prob(percent)="85",prob+-sd="85+-0",height_mean=2.77935881,height_median=2.52772371,height_95%HPD={0.87671343,5.2547649},age_mean=161.591235,age_median=160.120317,age_95%HPD={152.564299,174.409461},length_mean=0.422179742,length_median=0.3349891,length_95%HPD={6.378149E-6,1.079695},effectivebrlenTK02Brlens_mean=0.258399,effectivebrlenTK02Brlens_median=0.192272,effectivebrlenTK02Brlens_95%HPD={5.0E-6,0.701258},rateTK02Brlens_mean=0.650122,rateTK02Brlens_median=0.598485,rateTK02Brlens_95%HPD={0.161256,1.244183}]:26.81492)[&prob=0.939848734,prob_stddev=0.00266850587,prob_range={0.936887087,0.943333711},prob(percent)="94",prob+-sd="94+-0",height_mean=3.26730486,height_median=2.96679994,height_95%HPD={1.01175399,6.17587225},age_mean=189.282791,age_median=186.935235,age_95%HPD={163.471092,220.378936},length_mean=0.897743974,length_median=0.7851565,length_95%HPD={0.08828004,1.947692},effectivebrlenTK02Brlens_mean=0.491763,effectivebrlenTK02Brlens_median=0.419639,effectivebrlenTK02Brlens_95%HPD={0.031831,1.101203},rateTK02Brlens_mean=0.580755,rateTK02Brlens_median=0.554548,rateTK02Brlens_95%HPD={0.184596,1.024294}]:60.64338)[&prob=0.517701549,prob_stddev=0.00495184318,prob_range={0.512863248,0.52446317},prob(percent)="52",prob+-sd="52+-0",height_mean=4.10779669,height_median=3.70884274,height_95%HPD={1.22954853,7.82579409},age_mean=248.846375,age_median=247.578613,age_95%HPD={243.568726,257.813062},length_mean=0.250691297,length_median=0.2195923,length_95%HPD={5.334913E-6,0.5433878},effectivebrlenTK02Brlens_mean=0.178034,effectivebrlenTK02Brlens_median=0.154206,effectivebrlenTK02Brlens_95%HPD={3.0E-6,0.394927},rateTK02Brlens_mean=0.727633,rateTK02Brlens_median=0.720597,rateTK02Brlens_95%HPD={0.340888,1.109458}]:27.10452,Gephyrosaurus_bridensis[&prob=1.0,prob_stddev=0.0,prob_range={1.0,1.0},prob(percent)="100",prob+-sd="100+-0",height_mean=3.41811723,height_median=3.10138785,height_95%HPD={1.03169258,6.4815004},age_mean=197.287776,age_median=197.70473,age_95%HPD={192.248243,201.399994},length_mean=0.725869169,length_median=0.6525029,length_95%HPD={1.887736E-4,1.51444},effectivebrlenTK02Brlens_mean=0.277162,effectivebrlenTK02Brlens_median=0.243108,effectivebrlenTK02Brlens_95%HPD={0.002507,0.605728},rateTK02Brlens_mean=0.438783,rateTK02Brlens_median=0.394555,rateTK02Brlens_95%HPD={0.059118,0.911884}]:76.97841,(Diphydontosaurus_avonis[&prob=1.0,prob_stddev=0.0,prob_range={1.0,1.0},prob(percent)="100",prob+-sd="100+-0",height_mean=3.549633,height_median=3.22038033,height_95%HPD={1.09485389,6.7591377},age_mean=204.865503,age_median=204.846038,age_95%HPD={201.30486,208.149083},length_mean=0.602891017,length_median=0.5431507,length_95%HPD={0.05189435,1.31308},effectivebrlenTK02Brlens_mean=0.442129,effectivebrlenTK02Brlens_median=0.376331,effectivebrlenTK02Brlens_95%HPD={0.048963,1.017022},rateTK02Brlens_mean=0.785926,rateTK02Brlens_median=0.7446,rateTK02Brlens_95%HPD={0.231829,1.376839}]:45.51669,((Planocephalosaurus_robinsonae[&prob=1.0,prob_stddev=0.0,prob_range={1.0,1.0},prob(percent)="100",prob+-sd="100+-0",height_mean=3.55121902,height_median=3.22141778,height_95%HPD={1.08559887,6.75304744},age_mean=204.948639,age_median=204.97086,age_95%HPD={201.661812,208.49969},length_mean=0.32707203,length_median=0.2899804,length_95%HPD={0.0220259,0.6922228},effectivebrlenTK02Brlens_mean=0.168086,effectivebrlenTK02Brlens_median=0.150656,effectivebrlenTK02Brlens_95%HPD={0.031497,0.3473},rateTK02Brlens_mean=0.589493,rateTK02Brlens_median=0.545159,rateTK02Brlens_95%HPD={0.151447,1.10584}]:20.1555,(Clevosaurus_hudsoni[&prob=1.0,prob_stddev=0.0,prob_range={1.0,1.0},prob(percent)="100",prob+-sd="100+-0",height_mean=3.49821062,height_median=3.17350917,height_95%HPD={1.06467221,6.6540516},age_mean=201.875535,age_median=202.620214,age_95%HPD={193.353474,208.499982},length_mean=0.186287489,length_median=0.149292,length_95%HPD={0.006166441,0.461618},effectivebrlenTK02Brlens_mean=0.045388,effectivebrlenTK02Brlens_median=0.041477,effectivebrlenTK02Brlens_95%HPD={0.006451,0.091641},rateTK02Brlens_mean=0.340818,rateTK02Brlens_median=0.296821,rateTK02Brlens_95%HPD={0.029757,0.757274}]:15.68187,Clevosaurus_cambrica[&prob=1.0,prob_stddev=0.0,prob_range={1.0,1.0},prob(percent)="100",prob+-sd="100+-0",height_mean=3.54672991,height_median=3.21724121,height_95%HPD={1.07475599,6.7390927},age_mean=204.676537,age_median=204.572716,age_95%HPD={201.299989,208.045685},length_mean=0.111388727,length_median=0.08387175,length_95%HPD={1.777364E-6,0.3021298},effectivebrlenTK02Brlens_mean=0.027623,effectivebrlenTK02Brlens_median=0.024144,effectivebrlenTK02Brlens_95%HPD={0.0,0.06313},rateTK02Brlens_mean=0.340761,rateTK02Brlens_median=0.302693,rateTK02Brlens_95%HPD={4.88E-4,0.747239}]:13.72937,Clevosaurus_brasiliensis[&prob=1.0,prob_stddev=0.0,prob_range={1.0,1.0},prob(percent)="100",prob+-sd="100+-0",height_mean=3.6410308,height_median=3.30517399,height_95%HPD={1.09537778,6.8910072},age_mean=210.279742,age_median=210.150422,age_95%HPD={201.303092,218.816034},length_mean=0.0952128861,length_median=0.07002618,length_95%HPD={1.058923E-6,0.2678545},effectivebrlenTK02Brlens_mean=0.026717,effectivebrlenTK02Brlens_median=0.022626,effectivebrlenTK02Brlens_95%HPD={0.0,0.064326},rateTK02Brlens_mean=0.377687,rateTK02Brlens_median=0.34711,rateTK02Brlens_95%HPD={0.034383,0.780423}]:8.151661,(Clevosaurus_bairdi[&prob=1.0,prob_stddev=0.0,prob_range={1.0,1.0},prob(percent)="100",prob+-sd="100+-0",height_mean=3.47000137,height_median=3.14855767,height_95%HPD={1.06762858,6.6022936},age_mean=200.267005,age_median=200.250996,age_95%HPD={199.300027,201.189608},length_mean=0.128360945,length_median=0.09165048,length_95%HPD={6.769742E-7,0.3718947},effectivebrlenTK02Brlens_mean=0.029355,effectivebrlenTK02Brlens_median=0.022147,effectivebrlenTK02Brlens_95%HPD={0.0,0.081472},rateTK02Brlens_mean=0.306658,rateTK02Brlens_median=0.259858,rateTK02Brlens_95%HPD={2.21E-4,0.734013}]:6.173316,Clevosaurus_petilus[&prob=1.0,prob_stddev=0.0,prob_range={1.0,1.0},prob(percent)="100",prob+-sd="100+-0",height_mean=3.47065396,height_median=3.14871783,height_95%HPD={1.07388732,6.60943472},age_mean=200.306874,age_median=200.310328,age_95%HPD={199.40003,201.297459},length_mean=0.0919360042,length_median=0.06080645,length_95%HPD={4.394103E-7,0.2837367},effectivebrlenTK02Brlens_mean=0.017209,effectivebrlenTK02Brlens_median=0.011177,effectivebrlenTK02Brlens_95%HPD={0.0,0.054202},rateTK02Brlens_mean=0.267644,rateTK02Brlens_median=0.209604,rateTK02Brlens_95%HPD={6.1E-5,0.712328}]:6.113983,Clevosaurus_sp_SAM[&prob=1.0,prob_stddev=0.0,prob_range={1.0,1.0},prob(percent)="100",prob+-sd="100+-0",height_mean=3.38299113,height_median=3.06989571,height_95%HPD={1.03337336,6.42782782},age_mean=195.335799,age_median=196.643128,age_95%HPD={185.522083,201.299958},length_mean=0.160521987,length_median=0.1200497,length_95%HPD={2.297381E-6,0.4414134},effectivebrlenTK02Brlens_mean=0.026329,effectivebrlenTK02Brlens_median=0.017515,effectivebrlenTK02Brlens_95%HPD={0.0,0.081336},rateTK02Brlens_mean=0.251305,rateTK02Brlens_median=0.182871,rateTK02Brlens_95%HPD={5.8E-5,0.71309}]:9.781184)[&prob=0.53353311,prob_stddev=0.00159874349,prob_range={0.531296458,0.534869768},prob(percent)="53",prob+-sd="53+-0",height_mean=3.6167096,height_median=3.27675945,height_95%HPD={1.1143367,6.8980306},age_mean=207.500021,age_median=206.424312,age_95%HPD={200.700443,216.988947},length_mean=0.124210458,length_median=0.09869422,length_95%HPD={3.251639E-7,0.3204249},effectivebrlenTK02Brlens_mean=0.03333,effectivebrlenTK02Brlens_median=0.028702,effectivebrlenTK02Brlens_95%HPD={0.0,0.078568},rateTK02Brlens_mean=0.332036,rateTK02Brlens_median=0.286468,rateTK02Brlens_95%HPD={0.05557,0.716186}]:11.87777)[&prob=0.783758108,prob_stddev=0.00314231364,prob_range={0.779981467,0.787128086},prob(percent)="78",prob+-sd="78+-0",height_mean=3.70135257,height_median=3.36104057,height_95%HPD={1.11627396,6.98092735},age_mean=218.887683,age_median=218.302083,age_95%HPD={208.069024,230.766059},length_mean=0.166296847,length_median=0.1395414,length_95%HPD={3.736749E-6,0.3988755},effectivebrlenTK02Brlens_mean=0.073372,effectivebrlenTK02Brlens_median=0.061456,effectivebrlenTK02Brlens_95%HPD={2.0E-6,0.177205},rateTK02Brlens_mean=0.468179,rateTK02Brlens_median=0.445547,rateTK02Brlens_95%HPD={0.171686,0.800036}]:6.824279)[&prob=0.701473657,prob_stddev=0.00472532445,prob_range={0.696495357,0.706095293},prob(percent)="70",prob+-sd="70+-0",height_mean=3.86491887,height_median=3.51705679,height_95%HPD={1.24365634,7.2724099},age_mean=226.236099,age_median=225.126361,age_95%HPD={212.583878,242.234292},length_mean=0.209258612,length_median=0.1828831,length_95%HPD={8.634667E-7,0.4665541},effectivebrlenTK02Brlens_mean=0.116762,effectivebrlenTK02Brlens_median=0.104383,effectivebrlenTK02Brlens_95%HPD={1.0E-6,0.252134},rateTK02Brlens_mean=0.586929,rateTK02Brlens_median=0.573967,rateTK02Brlens_95%HPD={0.294148,0.903313}]:13.44581,(((Homeosaurus_maximiliani[&prob=1.0,prob_stddev=0.0,prob_range={1.0,1.0},prob(percent)="100",prob+-sd="100+-0",height_mean=2.64316656,height_median=2.39759813,height_95%HPD={0.80201263,5.01905765},age_mean=152.545104,age_median=152.566399,age_95%HPD={150.268346,154.9999},length_mean=0.182211956,length_median=0.1220073,length_95%HPD={5.647746E-7,0.5482112},effectivebrlenTK02Brlens_mean=0.028063,effectivebrlenTK02Brlens_median=0.019547,effectivebrlenTK02Brlens_95%HPD={0.0,0.080461},rateTK02Brlens_mean=0.244173,rateTK02Brlens_median=0.179255,rateTK02Brlens_95%HPD={0.001144,0.682604}]:7.799178,Homeosaurus_parvipes[&prob=1.0,prob_stddev=0.0,prob_range={1.0,1.0},prob(percent)="100",prob+-sd="100+-0",height_mean=2.64224776,height_median=2.39738039,height_95%HPD={0.810352284,5.0243671},age_mean=152.495556,age_median=152.493323,age_95%HPD={150.053374,154.796217},length_mean=0.182124561,length_median=0.1226017,length_95%HPD={8.988325E-7,0.5436331},effectivebrlenTK02Brlens_mean=0.027981,effectivebrlenTK02Brlens_median=0.020001,effectivebrlenTK02Brlens_95%HPD={0.0,0.078811},rateTK02Brlens_mean=0.245419,rateTK02Brlens_median=0.181244,rateTK02Brlens_95%HPD={0.00107,0.681209}]:7.872254)[&prob=0.9849551,prob_stddev=2.92490532E-4,prob_range={0.984666769,0.985280098},prob(percent)="98",prob+-sd="98+-0",height_mean=2.82315966,height_median=2.55655546,height_95%HPD={0.868591528,5.41356258},age_mean=162.716386,age_median=160.365577,age_95%HPD={151.795818,180.057202},length_mean=0.58843434,length_median=0.5194481,length_95%HPD={0.06077541,1.270657},effectivebrlenTK02Brlens_mean=0.153436,effectivebrlenTK02Brlens_median=0.13957,effectivebrlenTK02Brlens_95%HPD={0.024812,0.311143},rateTK02Brlens_mean=0.303883,rateTK02Brlens_median=0.272448,rateTK02Brlens_95%HPD={0.072673,0.608753}]:52.05627,(((Sapheosaurus_thiollerei[&prob=1.0,prob_stddev=0.0,prob_range={1.0,1.0},prob(percent)="100",prob+-sd="100+-0",height_mean=2.66030846,height_median=2.41386911,height_95%HPD={0.81596303,5.06033702},age_mean=153.537048,age_median=153.529949,age_95%HPD={152.10019,154.849093},length_mean=0.156373596,length_median=0.09490684,length_95%HPD={3.749192E-6,0.5099374},effectivebrlenTK02Brlens_mean=0.013884,effectivebrlenTK02Brlens_median=0.008726,effectivebrlenTK02Brlens_95%HPD={0.0,0.044999},rateTK02Brlens_mean=0.159791,rateTK02Brlens_median=0.093057,rateTK02Brlens_95%HPD={1.4E-5,0.53483}]:4.171694,Piocormus_laticeps[&prob=1.0,prob_stddev=0.0,prob_range={1.0,1.0},prob(percent)="100",prob+-sd="100+-0",height_mean=2.64333821,height_median=2.39860999,height_95%HPD={0.79147731,5.00901252},age_mean=152.563986,age_median=152.595632,age_95%HPD={150.283408,154.998918},length_mean=0.136786988,length_median=0.08748136,length_95%HPD={1.039282E-7,0.4293692},effectivebrlenTK02Brlens_mean=0.011378,effectivebrlenTK02Brlens_median=0.005479,effectivebrlenTK02Brlens_95%HPD={0.0,0.041836},rateTK02Brlens_mean=0.143059,rateTK02Brlens_median=0.070799,rateTK02Brlens_95%HPD={4.0E-6,0.517844}]:5.10601)[&prob=0.501536656,prob_stddev=0.0026691033,prob_range={0.498970007,0.505276631},prob(percent)="50",prob+-sd="50+-0",height_mean=2.81338754,height_median=2.55226272,height_95%HPD={0.84693692,5.3611353},age_mean=159.588708,age_median=157.701643,age_95%HPD={152.352794,171.881549},length_mean=0.192537962,length_median=0.13175,length_95%HPD={9.974846E-8,0.5777395},effectivebrlenTK02Brlens_mean=0.018445,effectivebrlenTK02Brlens_median=0.013447,effectivebrlenTK02Brlens_95%HPD={0.0,0.052312},rateTK02Brlens_mean=0.15453,rateTK02Brlens_median=0.102995,rateTK02Brlens_95%HPD={0.003894,0.466043}]:8.711076,Oenosaurus_muehlheimensis[&prob=1.0,prob_stddev=0.0,prob_range={1.0,1.0},prob(percent)="100",prob+-sd="100+-0",height_mean=2.61725464,height_median=2.37490148,height_95%HPD={0.794802,4.97161953},age_mean=151.050888,age_median=151.05172,age_95%HPD={150.103415,152.097186},length_mean=0.243465425,length_median=0.1689456,length_95%HPD={2.848203E-6,0.7022874},effectivebrlenTK02Brlens_mean=0.026958,effectivebrlenTK02Brlens_median=0.020865,effectivebrlenTK02Brlens_95%HPD={0.0,0.074201},rateTK02Brlens_mean=0.176791,rateTK02Brlens_median=0.114406,rateTK02Brlens_95%HPD={8.0E-6,0.549547}]:15.361)[&prob=0.957175285,prob_stddev=7.66601167E-4,prob_range={0.956320291,0.958180279},prob(percent)="96",prob+-sd="96+-0",height_mean=2.93054467,height_median=2.65317471,height_95%HPD={0.8443772,5.59301318},age_mean=168.630123,age_median=166.412719,age_95%HPD={153.963354,189.186318},length_mean=0.457674349,length_median=0.3936002,length_95%HPD={0.02557305,1.032802},effectivebrlenTK02Brlens_mean=0.094291,effectivebrlenTK02Brlens_median=0.085786,effectivebrlenTK02Brlens_95%HPD={0.009035,0.194293},rateTK02Brlens_mean=0.245876,rateTK02Brlens_median=0.215858,rateTK02Brlens_95%HPD={0.055173,0.512187}]:26.86373,(Kallimodon_pulchellus[&prob=1.0,prob_stddev=0.0,prob_range={1.0,1.0},prob(percent)="100",prob+-sd="100+-0",height_mean=2.63965478,height_median=2.39487506,height_95%HPD={0.81313984,5.02568687},age_mean=152.334934,age_median=152.252244,age_95%HPD={150.000811,154.695969},length_mean=0.181627736,length_median=0.1169366,length_95%HPD={2.948349E-7,0.5635712},effectivebrlenTK02Brlens_mean=0.020299,effectivebrlenTK02Brlens_median=0.014026,effectivebrlenTK02Brlens_95%HPD={0.0,0.059507},rateTK02Brlens_mean=0.197087,rateTK02Brlens_median=0.134903,rateTK02Brlens_95%HPD={8.24E-4,0.58681}]:7.640217,Leptosaurus_neptunius[&prob=1.0,prob_stddev=0.0,prob_range={1.0,1.0},prob(percent)="100",prob+-sd="100+-0",height_mean=2.6177766,height_median=2.37549313,height_95%HPD={0.803433679,4.97980138},age_mean=151.084795,age_median=151.102091,age_95%HPD={150.116426,152.099991},length_mean=0.200247239,length_median=0.1371282,length_95%HPD={4.686716E-6,0.586627},effectivebrlenTK02Brlens_mean=0.019796,effectivebrlenTK02Brlens_median=0.014721,effectivebrlenTK02Brlens_95%HPD={0.0,0.054414},rateTK02Brlens_mean=0.179579,rateTK02Brlens_median=0.11161,rateTK02Brlens_95%HPD={1.04E-4,0.570849}]:8.79037)[&prob=0.977673482,prob_stddev=5.35740978E-4,prob_range={0.977000153,0.978300145},prob(percent)="98",prob+-sd="98+-0",height_mean=2.81633401,height_median=2.5471786,height_95%HPD={0.8113397,5.3628021},age_mean=162.261984,age_median=159.89246,age_95%HPD={151.184684,179.899736},length_mean=0.528757296,length_median=0.4571463,length_95%HPD={0.03487097,1.182018},effectivebrlenTK02Brlens_mean=0.10834,effectivebrlenTK02Brlens_median=0.099303,effectivebrlenTK02Brlens_95%HPD={0.013877,0.218914},rateTK02Brlens_mean=0.251598,rateTK02Brlens_median=0.216596,rateTK02Brlens_95%HPD={0.049287,0.546149}]:33.38399)[&prob=0.621435857,prob_stddev=0.0025742544,prob_range={0.617689215,0.623555843},prob(percent)="62",prob+-sd="62+-0",height_mean=3.35781837,height_median=3.0369782,height_95%HPD={0.99045642,6.4208246},age_mean=193.733744,age_median=193.276452,age_95%HPD={167.477205,220.637343},length_mean=0.261733205,length_median=0.2145112,length_95%HPD={2.130587E-6,0.6524024},effectivebrlenTK02Brlens_mean=0.084256,effectivebrlenTK02Brlens_median=0.071087,effectivebrlenTK02Brlens_95%HPD={1.0E-6,0.203429},rateTK02Brlens_mean=0.345243,rateTK02Brlens_median=0.330227,rateTK02Brlens_95%HPD={0.130654,0.583711}]:19.1454,((Derasmosaurus_pietraroiae[&prob=1.0,prob_stddev=0.0,prob_range={1.0,1.0},prob(percent)="100",prob+-sd="100+-0",height_mean=1.86167459,height_median=1.6886246,height_95%HPD={0.563702483,3.53706837},age_mean=107.465224,age_median=107.809849,age_95%HPD={101.365551,112.999837},length_mean=1.14926202,length_median=1.030612,length_95%HPD={0.2980018,2.252268},effectivebrlenTK02Brlens_mean=0.118834,effectivebrlenTK02Brlens_median=0.105473,effectivebrlenTK02Brlens_95%HPD={0.014038,0.252413},rateTK02Brlens_mean=0.132052,rateTK02Brlens_median=0.101345,rateTK02Brlens_95%HPD={0.004769,0.347861}]:62.10337,(Pleurosaurus_ginsburgi[&prob=1.0,prob_stddev=0.0,prob_range={1.0,1.0},prob(percent)="100",prob+-sd="100+-0",height_mean=2.61734065,height_median=2.37464201,height_95%HPD={0.80061726,4.97565832},age_mean=151.056791,age_median=151.060413,age_95%HPD={150.103319,152.095605},length_mean=0.190751761,length_median=0.1514675,length_95%HPD={1.104365E-4,0.4669258},effectivebrlenTK02Brlens_mean=0.043408,effectivebrlenTK02Brlens_median=0.039267,effectivebrlenTK02Brlens_95%HPD={0.002889,0.090404},rateTK02Brlens_mean=0.312457,rateTK02Brlens_median=0.267276,rateTK02Brlens_95%HPD={0.019568,0.716511}]:10.05034,Pleurosaurus_goldfussi[&prob=1.0,prob_stddev=0.0,prob_range={1.0,1.0},prob(percent)="100",prob+-sd="100+-0",height_mean=2.64022507,height_median=2.39496826,height_95%HPD={0.81709275,5.031759},age_mean=152.369878,age_median=152.307027,age_95%HPD={150.000128,154.701756},length_mean=0.17371136,length_median=0.1350725,length_95%HPD={0.008402694,0.4428258},effectivebrlenTK02Brlens_mean=0.041144,effectivebrlenTK02Brlens_median=0.036773,effectivebrlenTK02Brlens_95%HPD={0.005503,0.086542},rateTK02Brlens_mean=0.328086,rateTK02Brlens_median=0.286558,rateTK02Brlens_95%HPD={0.025431,0.73053}]:8.803729)[&prob=0.857205952,prob_stddev=0.00184442981,prob_range={0.855020967,0.859140939},prob(percent)="86",prob+-sd="86+-0",height_mean=2.83277713,height_median=2.569123,height_95%HPD={0.86950618,5.3771381},age_mean=162.310754,age_median=161.110756,age_95%HPD={152.911816,174.407005},length_mean=0.267058715,length_median=0.2236532,length_95%HPD={2.025478E-6,0.6383125},effectivebrlenTK02Brlens_mean=0.064735,effectivebrlenTK02Brlens_median=0.057875,effectivebrlenTK02Brlens_95%HPD={1.0E-6,0.142979},rateTK02Brlens_mean=0.280281,rateTK02Brlens_median=0.253546,rateTK02Brlens_95%HPD={0.06655,0.556997}]:8.802464)[&prob=0.658827274,prob_stddev=0.00307627055,prob_range={0.656595623,0.663235578},prob(percent)="66",prob+-sd="66+-0",height_mean=2.93345353,height_median=2.66724068,height_95%HPD={0.90343738,5.54187455},age_mean=170.476458,age_median=169.91322,age_95%HPD={156.955689,184.251526},length_mean=0.224763003,length_median=0.1928339,length_95%HPD={1.083292E-6,0.5264641},effectivebrlenTK02Brlens_mean=0.055065,effectivebrlenTK02Brlens_median=0.046752,effectivebrlenTK02Brlens_95%HPD={0.0,0.131479},rateTK02Brlens_mean=0.270596,rateTK02Brlens_median=0.245766,rateTK02Brlens_95%HPD={0.043601,0.545608}]:14.25816,Palaeopleurosaurus_posidoniae[&prob=1.0,prob_stddev=0.0,prob_range={1.0,1.0},prob(percent)="100",prob+-sd="100+-0",height_mean=3.08580769,height_median=2.80043375,height_95%HPD={0.938241925,5.86150939},age_mean=178.120802,age_median=177.743811,age_95%HPD={174.2,182.879431},length_mean=0.0840137863,length_median=0.05861216,length_95%HPD={8.399626E-7,0.2477698},effectivebrlenTK02Brlens_mean=0.018067,effectivebrlenTK02Brlens_median=0.013246,effectivebrlenTK02Brlens_95%HPD={0.0,0.051618},rateTK02Brlens_mean=0.274291,rateTK02Brlens_median=0.246534,rateTK02Brlens_95%HPD={0.006432,0.607435}]:6.42757)[&prob=0.945770362,prob_stddev=0.00137254187,prob_range={0.944453704,0.947040353},prob(percent)="95",prob+-sd="95+-0",height_mean=3.20298457,height_median=2.9075779,height_95%HPD={0.98657229,6.0665415},age_mean=185.204134,age_median=184.171381,age_95%HPD={175.018857,197.373573},length_mean=0.378123582,length_median=0.3267091,length_95%HPD={0.002685776,0.8448257},effectivebrlenTK02Brlens_mean=0.12125,effectivebrlenTK02Brlens_median=0.108274,effectivebrlenTK02Brlens_95%HPD={0.00251,0.258708},rateTK02Brlens_mean=0.351463,rateTK02Brlens_median=0.334409,rateTK02Brlens_95%HPD={0.124278,0.611579}]:28.25047)[&prob=0.774914834,prob_stddev=0.00384282055,prob_range={0.770601529,0.779601469},prob(percent)="77",prob+-sd="77+-0",height_mean=3.66876573,height_median=3.34413576,height_95%HPD={1.15106547,6.8769861},age_mean=212.361929,age_median=212.42185,age_95%HPD={190.961136,232.81797},length_mean=0.241749906,length_median=0.2028432,length_95%HPD={6.115922E-7,0.5769494},effectivebrlenTK02Brlens_mean=0.111052,effectivebrlenTK02Brlens_median=0.0959,effectivebrlenTK02Brlens_95%HPD={0.0,0.255748},rateTK02Brlens_mean=0.48463,rateTK02Brlens_median=0.475156,rateTK02Brlens_95%HPD={0.235586,0.742063},!rotate=false]:14.56645,((((Sphenodon_punctatus[&prob=1.0,prob_stddev=0.0,prob_range={1.0,1.0},prob(percent)="100",prob+-sd="100+-0",height_mean=0.0,height_median=0.0,height_95%HPD={0.0,0.0},age_mean=0.0,age_median=0.0,age_95%HPD={0.0,0.0},length_mean=2.27452122,length_median=2.012735,length_95%HPD={0.543001,4.634614},effectivebrlenTK02Brlens_mean=0.078737,effectivebrlenTK02Brlens_median=0.063777,effectivebrlenTK02Brlens_95%HPD={0.001659,0.193471},rateTK02Brlens_mean=0.044261,rateTK02Brlens_median=0.031249,rateTK02Brlens_95%HPD={2.7E-4,0.124789}]:128.9548,Kawasphenodon[&prob=1.0,prob_stddev=0.0,prob_range={1.0,1.0},prob(percent)="100",prob+-sd="100+-0",height_mean=1.34566181,height_median=1.2197574,height_95%HPD={0.40332538,2.5651531},age_mean=77.6540471,age_median=78.068309,age_95%HPD={70.9783839,83.5999866},length_mean=0.932223518,length_median=0.7695688,length_95%HPD={1.279679E-5,2.29311},effectivebrlenTK02Brlens_mean=0.058464,effectivebrlenTK02Brlens_median=0.03533,effectivebrlenTK02Brlens_95%HPD={0.0,0.187163},rateTK02Brlens_mean=0.08693,rateTK02Brlens_median=0.048053,rateTK02Brlens_95%HPD={4.51E-4,0.294629}]:50.88646)[&prob=0.972066853,prob_stddev=3.80133894E-4,prob_range={0.971573523,0.972460184},prob(percent)="97",prob+-sd="97+-0",height_mean=2.23926983,height_median=1.989971,height_95%HPD={0.5365688,4.508891},age_mean=129.235734,age_median=128.954765,age_95%HPD={80.530153,178.302142},length_mean=0.999239714,length_median=0.8547424,length_95%HPD={1.378249E-4,2.26855},effectivebrlenTK02Brlens_mean=0.12116,effectivebrlenTK02Brlens_median=0.106233,effectivebrlenTK02Brlens_95%HPD={1.0E-6,0.268809},rateTK02Brlens_mean=0.142308,rateTK02Brlens_median=0.127106,rateTK02Brlens_95%HPD={0.016139,0.29706}]:59.87525,Cynosphenodon_huizachalensis[&prob=1.0,prob_stddev=0.0,prob_range={1.0,1.0},prob(percent)="100",prob+-sd="100+-0",height_mean=3.22043248,height_median=2.92200098,height_95%HPD={0.974394396,6.1146641},age_mean=185.864229,age_median=185.473362,age_95%HPD={182.699992,190.000717},length_mean=0.0753200169,length_median=0.04101978,length_95%HPD={1.263376E-6,0.2656101},effectivebrlenTK02Brlens_mean=0.020301,effectivebrlenTK02Brlens_median=0.006456,effectivebrlenTK02Brlens_95%HPD={0.0,0.064505},rateTK02Brlens_mean=0.222907,rateTK02Brlens_median=0.188105,rateTK02Brlens_95%HPD={6.17E-4,0.522459}]:3.356652)[&prob=0.942322051,prob_stddev=0.0052261425,prob_range={0.935447097,0.948093679},prob(percent)="94",prob+-sd="94+-1",height_mean=3.27557757,height_median=2.971811,height_95%HPD={0.9839744,6.202073},age_mean=189.532737,age_median=188.830014,age_95%HPD={182.904788,197.710401},length_mean=0.350022803,length_median=0.3047272,length_95%HPD={0.03093475,0.7688527},effectivebrlenTK02Brlens_mean=0.093415,effectivebrlenTK02Brlens_median=0.081936,effectivebrlenTK02Brlens_95%HPD={0.009209,0.202624},rateTK02Brlens_mean=0.287813,rateTK02Brlens_median=0.274607,rateTK02Brlens_95%HPD={0.102395,0.500099}]:16.80466,((Priosphenodon_avelasi[&prob=1.0,prob_stddev=0.0,prob_range={1.0,1.0},prob(percent)="100",prob+-sd="100+-0",height_mean=1.65369462,height_median=1.4999357,height_95%HPD={0.5032964,3.1471135},age_mean=95.4505222,age_median=95.5984331,age_95%HPD={90.4286388,100.5},length_mean=0.914411232,length_median=0.7708569,length_95%HPD={0.1294918,2.079705},effectivebrlenTK02Brlens_mean=0.034854,effectivebrlenTK02Brlens_median=0.024471,effectivebrlenTK02Brlens_95%HPD={1.16E-4,0.101045},rateTK02Brlens_mean=0.051255,rateTK02Brlens_median=0.030952,rateTK02Brlens_95%HPD={1.21E-4,0.165171}]:43.11247,Toxolophosaurus_cloudi[&prob=1.0,prob_stddev=0.0,prob_range={1.0,1.0},prob(percent)="100",prob+-sd="100+-0",height_mean=2.03954404,height_median=1.84878,height_95%HPD={0.62799086,3.8899648},age_mean=117.701377,age_median=117.801699,age_95%HPD={110.813827,124.999596},length_mean=0.505926151,length_median=0.405925,length_95%HPD={1.555303E-6,1.313762},effectivebrlenTK02Brlens_mean=0.019192,effectivebrlenTK02Brlens_median=0.01028,effectivebrlenTK02Brlens_95%HPD={0.0,0.067759},rateTK02Brlens_mean=0.057176,rateTK02Brlens_median=0.029626,rateTK02Brlens_95%HPD={1.8E-5,0.20777}]:20.90921)[&prob=0.756779955,prob_stddev=0.00121842287,prob_range={0.755234965,0.758214945},prob(percent)="76",prob+-sd="76+-0",height_mean=2.40102466,height_median=2.1600989,height_95%HPD={0.66840436,4.65346031},age_mean=140.192713,age_median=138.710907,age_95%HPD={113.740254,168.27491},length_mean=0.515061128,length_median=0.4227027,length_95%HPD={1.286858E-5,1.272575},effectivebrlenTK02Brlens_mean=0.043664,effectivebrlenTK02Brlens_median=0.03407,effectivebrlenTK02Brlens_95%HPD={0.0,0.115171},rateTK02Brlens_mean=0.101146,rateTK02Brlens_median=0.081612,rateTK02Brlens_95%HPD={0.005685,0.245467}]:31.20336,Eilenodon_robustus[&prob=1.0,prob_stddev=0.0,prob_range={1.0,1.0},prob(percent)="100",prob+-sd="100+-0",height_mean=2.68371014,height_median=2.4348956,height_95%HPD={0.819350828,5.100367},age_mean=154.886463,age_median=154.880074,age_95%HPD={153.004564,156.609713},length_mean=0.245599322,length_median=0.1642119,length_95%HPD={3.440952E-7,0.7530635},effectivebrlenTK02Brlens_mean=0.021014,effectivebrlenTK02Brlens_median=0.010825,effectivebrlenTK02Brlens_95%HPD={0.0,0.074726},rateTK02Brlens_mean=0.108697,rateTK02Brlens_median=0.072099,rateTK02Brlens_95%HPD={1.8E-5,0.337964}]:15.03419)[&prob=0.95904194,prob_stddev=0.00418850448,prob_range={0.953700309,0.963913574},prob(percent)="96",prob+-sd="96+-0",height_mean=2.9847509,height_median=2.6954508,height_95%HPD={0.8820607,5.754133},age_mean=172.005183,age_median=169.914267,age_95%HPD={153.716868,195.236839},length_mean=0.610566765,length_median=0.5449873,length_95%HPD={0.06249932,1.2812},effectivebrlenTK02Brlens_mean=0.127466,effectivebrlenTK02Brlens_median=0.116808,effectivebrlenTK02Brlens_95%HPD={0.015659,0.257306},rateTK02Brlens_mean=0.23049,rateTK02Brlens_median=0.216803,rateTK02Brlens_95%HPD={0.071821,0.421659}]:35.72041)[&prob=0.616734222,prob_stddev=0.00721845152,prob_range={0.608095946,0.625255832},prob(percent)="62",prob+-sd="62+-1",height_mean=3.57758428,height_median=3.2570204,height_95%HPD={1.11890079,6.7245796},age_mean=205.523622,age_median=205.634674,age_95%HPD={191.366222,218.717787},length_mean=0.171062876,length_median=0.1411605,length_95%HPD={1.371433E-6,0.4220869},effectivebrlenTK02Brlens_mean=0.06791,effectivebrlenTK02Brlens_median=0.056507,effectivebrlenTK02Brlens_95%HPD={0.0,0.166217},rateTK02Brlens_mean=0.414437,rateTK02Brlens_median=0.403705,rateTK02Brlens_95%HPD={0.191228,0.66171}]:10.64547,Sphenotitan_leyesi[&prob=1.0,prob_stddev=0.0,prob_range={1.0,1.0},prob(percent)="100",prob+-sd="100+-0",height_mean=3.67145526,height_median=3.33049,height_95%HPD={1.12268695,6.97469558},age_mean=211.954227,age_median=210.897018,age_95%HPD={208.499951,219.043796},length_mean=0.0684361535,length_median=0.04772564,length_95%HPD={3.303016E-7,0.2023903},effectivebrlenTK02Brlens_mean=0.032606,effectivebrlenTK02Brlens_median=0.01959,effectivebrlenTK02Brlens_95%HPD={0.0,0.103574},rateTK02Brlens_mean=0.468129,rateTK02Brlens_median=0.449506,rateTK02Brlens_95%HPD={0.108214,0.847758}]:5.383126)[&prob=0.833289445,prob_stddev=0.00507814131,prob_range={0.828601143,0.840474397},prob(percent)="83",prob+-sd="83+-1",height_mean=3.70115676,height_median=3.37021931,height_95%HPD={1.1467757,6.9379278},age_mean=217.327258,age_median=216.280144,age_95%HPD={208.921104,227.88611},length_mean=0.203892895,length_median=0.170838,length_95%HPD={0.009577399,0.4732309},effectivebrlenTK02Brlens_mean=0.105015,effectivebrlenTK02Brlens_median=0.085442,effectivebrlenTK02Brlens_95%HPD={0.003821,0.254632},rateTK02Brlens_mean=0.526203,rateTK02Brlens_median=0.514352,rateTK02Brlens_95%HPD={0.275005,0.802331}]:10.70816)[&prob=0.821272858,prob_stddev=0.00369925004,prob_range={0.816361224,0.825061166},prob(percent)="82",prob+-sd="82+-0",height_mean=3.84795137,height_median=3.5103728,height_95%HPD={1.2478846,7.1880247},age_mean=227.863338,age_median=226.9883,age_95%HPD={213.460279,243.729811},length_mean=0.20269443,length_median=0.1762255,length_95%HPD={0.01309017,0.4436503},effectivebrlenTK02Brlens_mean=0.120604,effectivebrlenTK02Brlens_median=0.10639,effectivebrlenTK02Brlens_95%HPD={0.010185,0.258698},rateTK02Brlens_mean=0.619676,rateTK02Brlens_median=0.609253,rateTK02Brlens_95%HPD={0.354331,0.899448},!rotate=true]:11.58387)[&prob=0.821242858,prob_stddev=0.00311389246,prob_range={0.818294545,0.825434497},prob(percent)="82",prob+-sd="82+-0",height_mean=4.10311523,height_median=3.7409035,height_95%HPD={1.30823259,7.6381425},age_mean=239.717813,age_median=238.572168,age_95%HPD={222.531417,258.900384},length_mean=0.422834016,length_median=0.3701386,length_95%HPD={0.02128937,0.9563574},effectivebrlenTK02Brlens_mean=0.334517,effectivebrlenTK02Brlens_median=0.294692,effectivebrlenTK02Brlens_95%HPD={0.010613,0.749493},rateTK02Brlens_mean=0.797528,rateTK02Brlens_median=0.796315,rateTK02Brlens_95%HPD={0.503509,1.075163}]:11.79056)[&prob=0.556302958,prob_stddev=0.00260276748,prob_range={0.553722975,0.559876267},prob(percent)="56",prob+-sd="56+-0",height_mean=4.322756,height_median=3.9315053,height_95%HPD={1.41320701,8.1163231},age_mean=251.773389,age_median=250.362726,age_95%HPD={228.858582,277.453241},length_mean=0.405937467,length_median=0.349815,length_95%HPD={0.01724378,0.9023672},effectivebrlenTK02Brlens_mean=0.34342,effectivebrlenTK02Brlens_median=0.301843,effectivebrlenTK02Brlens_95%HPD={0.0157,0.742107},rateTK02Brlens_mean=0.867715,rateTK02Brlens_median=0.867556,rateTK02Brlens_95%HPD={0.588425,1.139665}]:24.32041)[&prob=1.0,prob_stddev=0.0,prob_range={1.0,1.0},prob(percent)="100",prob+-sd="100+-0",height_mean=4.75197723,height_median=4.33249587,height_95%HPD={1.60193728,8.84609909},age_mean=276.952432,age_median=274.683137,age_95%HPD={254.932275,303.872226},length_mean=0.060661555,length_median=0.0398232,length_95%HPD={8.055433E-7,0.1865461},effectivebrlenTK02Brlens_mean=0.057843,effectivebrlenTK02Brlens_median=0.0389,effectivebrlenTK02Brlens_95%HPD={1.0E-6,0.174748},rateTK02Brlens_mean=0.974596,rateTK02Brlens_median=0.980646,rateTK02Brlens_95%HPD={0.852702,1.079429}]:3.420491)[&prob=1.0,prob_stddev=0.0,prob_range={1.0,1.0},prob(percent)="100",prob+-sd="100+-0",height_mean=4.81263878,height_median=4.38823241,height_95%HPD={1.62917911,8.9592091},age_mean=280.573919,age_median=278.103629,age_95%HPD={256.964636,308.767481},length_mean=0.0,length_median=0.0,length_95%HPD={0.0,0.0},effectivebrlenTK02Brlens_mean=1.0,effectivebrlenTK02Brlens_median=1.0,effectivebrlenTK02Brlens_95%HPD={1.0,1.0},rateTK02Brlens_mean=1.0,rateTK02Brlens_median=1.0,rateTK02Brlens_95%HPD={1.0,1.0}];
end;

begin figtree;
	set appearance.backgroundColorAttribute="Default";
	set appearance.backgroundColour=#ffffff;
	set appearance.branchColorAttribute="User selection";
	set appearance.branchColorGradient=false;
	set appearance.branchLineWidth=1.0;
	set appearance.branchMinLineWidth=0.0;
	set appearance.branchWidthAttribute="Fixed";
	set appearance.foregroundColour=#000000;
	set appearance.hilightingGradient=false;
	set appearance.selectionColour=#2d3680;
	set branchLabels.colorAttribute="User selection";
	set branchLabels.displayAttribute="Branch times";
	set branchLabels.fontName="Arial";
	set branchLabels.fontSize=9;
	set branchLabels.fontStyle=0;
	set branchLabels.isShown=false;
	set branchLabels.significantDigits=4;
	set layout.expansion=0;
	set layout.layoutType="RECTILINEAR";
	set layout.zoom=0;
	set legend.attribute=null;
	set legend.fontSize=10.0;
	set legend.isShown=false;
	set legend.significantDigits=4;
	set nodeBars.barWidth=4.0;
	set nodeBars.displayAttribute=null;
	set nodeBars.isShown=false;
	set nodeLabels.colorAttribute="User selection";
	set nodeLabels.displayAttribute="prob";
	set nodeLabels.fontName="Arial";
	set nodeLabels.fontSize=12;
	set nodeLabels.fontStyle=0;
	set nodeLabels.isShown=true;
	set nodeLabels.significantDigits=2;
	set nodeShape.colourAttribute=null;
	set nodeShape.isShown=false;
	set nodeShape.minSize=10.0;
	set nodeShape.scaleType=Width;
	set nodeShape.shapeType=Circle;
	set nodeShape.size=4.0;
	set nodeShape.sizeAttribute=null;
	set polarLayout.alignTipLabels=false;
	set polarLayout.angularRange=0;
	set polarLayout.rootAngle=0;
	set polarLayout.rootLength=100;
	set polarLayout.showRoot=true;
	set radialLayout.spread=0.0;
	set rectilinearLayout.alignTipLabels=false;
	set rectilinearLayout.curvature=0;
	set rectilinearLayout.rootLength=100;
	set scale.offsetAge=0.0;
	set scale.rootAge=1.0;
	set scale.scaleFactor=1.0;
	set scale.scaleRoot=false;
	set scaleAxis.automaticScale=true;
	set scaleAxis.fontSize=8.0;
	set scaleAxis.isShown=false;
	set scaleAxis.lineWidth=1.0;
	set scaleAxis.majorTicks=1.0;
	set scaleAxis.origin=0.0;
	set scaleAxis.reverseAxis=false;
	set scaleAxis.showGrid=true;
	set scaleBar.automaticScale=true;
	set scaleBar.fontSize=10.0;
	set scaleBar.isShown=true;
	set scaleBar.lineWidth=1.0;
	set scaleBar.scaleRange=0.0;
	set tipLabels.colorAttribute="User selection";
	set tipLabels.displayAttribute="Names";
	set tipLabels.fontName="Arial";
	set tipLabels.fontSize=14;
	set tipLabels.fontStyle=2;
	set tipLabels.isShown=true;
	set tipLabels.significantDigits=4;
	set trees.order=true;
	set trees.orderType="decreasing";
	set trees.rooting=false;
	set trees.rootingType="User Selection";
	set trees.transform=false;
	set trees.transformType="cladogram";
end;
