# Supplementary material for: Sphenodontian phylogeny and the impact of model choice in Bayesian morphological clock estimates of divergence times and evolutionary rates
Source: BMC Biol. 2020 Dec 7;18:191. doi: 10.1186/s12915-020-00901-5 (PMC7720557; doi:10.1186/s12915-020-00901-5)
Supplement: Supplementary file 6 — Additional file 6. Input files including the dataset and all necessary coding (see Mr. Bayes blocks) to reproduce the analyses. [file 12915_2020_901_MOESM6_ESM.zip › InputFiles&OutputTrees/BayesCalibrated/Diversity(NoSA)/BayesCal_TK02_ln_p1_60G_DvNoSA_SFBD(s)2_2l_Asym/stdout.txt]

CIPRES_THREADSPP=1
CIPRES_NP=24
paramfile=paramfile.txt
CIPRES_THREADSPP=1
CIPRES_NP=24
paramfile=paramfile.txt
CIPRES_THREADSPP=1
CIPRES_NP=24
paramfile=paramfile.txt
CIPRES_THREADSPP=1
CIPRES_NP=24
paramfile=paramfile.txt
CIPRES_THREADSPP=1
CIPRES_NP=24
paramfile=paramfile.txt
CIPRES_THREADSPP=1
CIPRES_NP=24
paramfile=paramfile.txt
CIPRES_THREADSPP=1
CIPRES_NP=24
paramfile=paramfile.txt
CIPRES_THREADSPP=1
CIPRES_NP=24
paramfile=paramfile.txt
CIPRES_THREADSPP=1
CIPRES_NP=24
paramfile=paramfile.txt
CIPRES_THREADSPP=1
CIPRES_NP=24
paramfile=paramfile.txt
CIPRES_THREADSPP=1
CIPRES_NP=24
paramfile=paramfile.txt
CIPRES_THREADSPP=1
CIPRES_NP=24
paramfile=paramfile.txt
CIPRES_THREADSPP=1
CIPRES_NP=24
paramfile=paramfile.txt
CIPRES_THREADSPP=1
CIPRES_NP=24
paramfile=paramfile.txt
CIPRES_THREADSPP=1
CIPRES_NP=24
paramfile=paramfile.txt
CIPRES_THREADSPP=1
CIPRES_NP=24
paramfile=paramfile.txt
CIPRES_THREADSPP=1
CIPRES_NP=24
paramfile=paramfile.txt
CIPRES_THREADSPP=1
CIPRES_NP=24
paramfile=paramfile.txt
CIPRES_THREADSPP=1
CIPRES_NP=24
paramfile=paramfile.txt
CIPRES_THREADSPP=1
CIPRES_NP=24
paramfile=paramfile.txt
CIPRES_THREADSPP=1
CIPRES_NP=24
paramfile=paramfile.txt
CIPRES_THREADSPP=1
CIPRES_NP=24
paramfile=paramfile.txt
CIPRES_THREADSPP=1
CIPRES_NP=24
paramfile=paramfile.txt
CIPRES_THREADSPP=1
CIPRES_NP=24
paramfile=paramfile.txt
running: /projects/ps-ngbt/opt/comet/mrbayes.centos7/3.2.7a.openmpi/mb < paramfile.txt
running: /projects/ps-ngbt/opt/comet/mrbayes.centos7/3.2.7a.openmpi/mb < paramfile.txt
running: /projects/ps-ngbt/opt/comet/mrbayes.centos7/3.2.7a.openmpi/mb < paramfile.txt
running: /projects/ps-ngbt/opt/comet/mrbayes.centos7/3.2.7a.openmpi/mb < paramfile.txt
running: /projects/ps-ngbt/opt/comet/mrbayes.centos7/3.2.7a.openmpi/mb < paramfile.txt
running: /projects/ps-ngbt/opt/comet/mrbayes.centos7/3.2.7a.openmpi/mb < paramfile.txt
running: /projects/ps-ngbt/opt/comet/mrbayes.centos7/3.2.7a.openmpi/mb < paramfile.txt
running: /projects/ps-ngbt/opt/comet/mrbayes.centos7/3.2.7a.openmpi/mb < paramfile.txt
running: /projects/ps-ngbt/opt/comet/mrbayes.centos7/3.2.7a.openmpi/mb < paramfile.txt
running: /projects/ps-ngbt/opt/comet/mrbayes.centos7/3.2.7a.openmpi/mb < paramfile.txt
running: /projects/ps-ngbt/opt/comet/mrbayes.centos7/3.2.7a.openmpi/mb < paramfile.txt
running: /projects/ps-ngbt/opt/comet/mrbayes.centos7/3.2.7a.openmpi/mb < paramfile.txt
running: /projects/ps-ngbt/opt/comet/mrbayes.centos7/3.2.7a.openmpi/mb < paramfile.txt
running: /projects/ps-ngbt/opt/comet/mrbayes.centos7/3.2.7a.openmpi/mb < paramfile.txt
running: /projects/ps-ngbt/opt/comet/mrbayes.centos7/3.2.7a.openmpi/mb < paramfile.txt
running: /projects/ps-ngbt/opt/comet/mrbayes.centos7/3.2.7a.openmpi/mb < paramfile.txt
running: /projects/ps-ngbt/opt/comet/mrbayes.centos7/3.2.7a.openmpi/mb < paramfile.txt
running: /projects/ps-ngbt/opt/comet/mrbayes.centos7/3.2.7a.openmpi/mb < paramfile.txt
running: /projects/ps-ngbt/opt/comet/mrbayes.centos7/3.2.7a.openmpi/mb < paramfile.txt
running: /projects/ps-ngbt/opt/comet/mrbayes.centos7/3.2.7a.openmpi/mb < paramfile.txt
running: /projects/ps-ngbt/opt/comet/mrbayes.centos7/3.2.7a.openmpi/mb < paramfile.txt
running: /projects/ps-ngbt/opt/comet/mrbayes.centos7/3.2.7a.openmpi/mb < paramfile.txt
running: /projects/ps-ngbt/opt/comet/mrbayes.centos7/3.2.7a.openmpi/mb < paramfile.txt
running: /projects/ps-ngbt/opt/comet/mrbayes.centos7/3.2.7a.openmpi/mb < paramfile.txt


                            MrBayes 3.2.7a x86_64

                      (Bayesian Analysis of Phylogeny)

                             (Parallel version)
                         (24 processors available)

              Distributed under the GNU General Public License


               Type "help" or "help <command>" for information
                     on the commands that are available.

                   Type "about" for authorship and general
                       information about the program.


MrBayes > 
   Setting autoclose to yes

MrBayes > 
   Setting nowarnings to yes

MrBayes > 
   Executing file "infile.nex"
   UNIX line termination
   Longest line length = 207
   Parsing file
   Expecting NEXUS formatted file
   Reading data block
      Allocated taxon set
      Allocated matrix
      Defining new matrix with 35 taxa and 131 characters
      Data is Standard
      Gaps coded as -
      Missing data coded as ?
      WARNING: MrBayes does not support 'symbols' specification; default symbols assumed
      Taxon  1 -> Prolacerta_broomi
      Taxon  2 -> Palaeagama_vielhaueri
      Taxon  3 -> Sophineta_cracoviensis
      Taxon  4 -> Megachirella_wachtleri
      Taxon  5 -> Marmoretta_oxoniensis
      Taxon  6 -> Huehuecuetzpalli_mixtecus
      Taxon  7 -> Eichstaettisaurus_schroederi
      Taxon  8 -> Ardeosaurus_brevipes
      Taxon  9 -> Gephyrosaurus_bridensis
      Taxon 10 -> Diphydontosaurus_avonis
      Taxon 11 -> Planocephalosaurus_robinsonae
      Taxon 12 -> Clevosaurus_hudsoni
      Taxon 13 -> Clevosaurus_cambrica
      Taxon 14 -> Clevosaurus_brasiliensis
      Taxon 15 -> Clevosaurus_bairdi
      Taxon 16 -> Clevosaurus_petilus
      Taxon 17 -> Clevosaurus_sp_SAM
      Taxon 18 -> Homeosaurus_maximiliani
      Taxon 19 -> Homeosaurus_parvipes
      Taxon 20 -> Sapheosaurus_thiollerei
      Taxon 21 -> Oenosaurus_muehlheimensis
      Taxon 22 -> Piocormus_laticeps
      Taxon 23 -> Derasmosaurus_pietraroiae
      Taxon 24 -> Palaeopleurosaurus_posidoniae
      Taxon 25 -> Pleurosaurus_ginsburgi
      Taxon 26 -> Pleurosaurus_goldfussi
      Taxon 27 -> Kallimodon_pulchellus
      Taxon 28 -> Leptosaurus_neptunius
      Taxon 29 -> Sphenodon_punctatus
      Taxon 30 -> Kawasphenodon
      Taxon 31 -> Cynosphenodon_huizachalensis
      Taxon 32 -> Sphenotitan_leyesi
      Taxon 33 -> Priosphenodon_avelasi
      Taxon 34 -> Eilenodon_robustus
      Taxon 35 -> Toxolophosaurus_cloudi
      Successfully read matrix
      Matrix contains polymorphisms, interpreted as ambiguity
      Setting default partition (does not divide up characters)
      Setting model defaults
      Seed (for generating default start values) = 1596678090
      WARNING: There is one character incompatible with the specified
               coding bias. This character will be excluded.
      Setting output file names to "infile.nex.run<i>.<p|t>"
   Exiting data block
   Reading mrbayes block
      Setting autoclose to yes
      Setting nowarnings to yes
      Setting outgroup to taxon "Prolacerta_broomi"
      Enabling Coding Variable
      Setting Rates to Gamma
      Successfully set likelihood model parameters
      WARNING: There is one character incompatible with the specified
               coding bias. This character will be excluded.
      Setting Symdirihyperpr to Uniform(0.05,20.00)
      Successfully set prior model parameters
      WARNING: There is one character incompatible with the specified
               coding bias. This character will be excluded.
      Defining constraint called 'ingroup'
      Setting age of taxon 'Prolacerta_broomi' to Uniform(247.20,251.90)
      Setting age of taxon 'Palaeagama_vielhaueri' to Uniform(247.50,258.00)
      Setting age of taxon 'Sophineta_cracoviensis' to Uniform(247.50,248.50)
      Setting age of taxon 'Megachirella_wachtleri' to Uniform(243.50,244.50)
      Setting age of taxon 'Marmoretta_oxoniensis' to Uniform(152.10,167.00)
      Setting age of taxon 'Eichstaettisaurus_schroederi' to Uniform(150.00,155.00)
      Setting age of taxon 'Ardeosaurus_brevipes' to Uniform(150.00,155.00)
      Setting age of taxon 'Huehuecuetzpalli_mixtecus' to Uniform(100.00,105.00)
      Setting age of taxon 'Gephyrosaurus_bridensis' to Uniform(191.40,201.40)
      Setting age of taxon 'Diphydontosaurus_avonis' to Uniform(201.30,208.50)
      Setting age of taxon 'Planocephalosaurus_robinsonae' to Uniform(201.30,208.50)
      Setting age of taxon 'Clevosaurus_hudsoni' to Uniform(191.40,208.50)
      Setting age of taxon 'Clevosaurus_cambrica' to Uniform(201.30,208.50)
      Setting age of taxon 'Clevosaurus_brasiliensis' to Uniform(201.30,220.00)
      Setting age of taxon 'Clevosaurus_bairdi' to Uniform(199.30,201.30)
      Setting age of taxon 'Clevosaurus_petilus' to Uniform(199.30,201.30)
      Setting age of taxon 'Clevosaurus_sp_SAM' to Uniform(182.70,201.30)
      Setting age of taxon 'Homeosaurus_maximiliani' to Uniform(150.00,155.00)
      Setting age of taxon 'Homeosaurus_parvipes' to Uniform(150.00,155.00)
      Setting age of taxon 'Sapheosaurus_thiollerei' to Uniform(152.10,155.00)
      Setting age of taxon 'Oenosaurus_muehlheimensis' to Uniform(150.00,152.10)
      Setting age of taxon 'Piocormus_laticeps' to Uniform(150.00,155.00)
      Setting age of taxon 'Derasmosaurus_pietraroiae' to Uniform(100.50,113.00)
      Setting age of taxon 'Palaeopleurosaurus_posidoniae' to Uniform(174.20,183.70)
      Setting age of taxon 'Pleurosaurus_goldfussi' to Uniform(150.00,155.00)
      Setting age of taxon 'Pleurosaurus_ginsburgi' to Uniform(150.00,152.10)
      Setting age of taxon 'Kallimodon_pulchellus' to Uniform(150.00,155.00)
      Setting age of taxon 'Leptosaurus_neptunius' to Uniform(150.00,152.10)
      Setting age of taxon 'Kawasphenodon' to Uniform(70.00,83.60)
      Setting age of taxon 'Cynosphenodon_huizachalensis' to Uniform(182.70,190.80)
      Setting age of taxon 'Sphenotitan_leyesi' to Uniform(208.50,227.00)
      Setting age of taxon 'Priosphenodon_avelasi' to Uniform(89.80,100.50)
      Setting age of taxon 'Eilenodon_robustus' to Uniform(153.00,156.80)
      Setting age of taxon 'Toxolophosaurus_cloudi' to Uniform(110.00,125.00)
      Setting Brlenspr to Clock:Fossilization
      Successfully set prior model parameters
      WARNING: There is one character incompatible with the specified
               coding bias. This character will be excluded.
      Setting Speciationpr to Exponential(10.00)
      Successfully set prior model parameters
      WARNING: There is one character incompatible with the specified
               coding bias. This character will be excluded.
      Setting Extinctionpr to Beta(1.00,1.00)
      Successfully set prior model parameters
      WARNING: There is one character incompatible with the specified
               coding bias. This character will be excluded.
      Setting Fossilizationpr to Beta(1.00,1.00)
      Successfully set prior model parameters
      WARNING: There is one character incompatible with the specified
               coding bias. This character will be excluded.
      Setting Sampleprob to 1.00000000
      Successfully set prior model parameters
      WARNING: There is one character incompatible with the specified
               coding bias. This character will be excluded.
      Setting SampleStrat to Diversity
      Setting 1 fossil sampling rate shift time to 145.00
      Successfully set prior model parameters
      WARNING: There is one character incompatible with the specified
               coding bias. This character will be excluded.
      Setting Treeagepr to Offsetexponential(247.20,287.00)
      Successfully set prior model parameters
      WARNING: There is one character incompatible with the specified
               coding bias. This character will be excluded.
      Setting Clockvarpr to TK02
      Successfully set prior model parameters
      WARNING: There is one character incompatible with the specified
               coding bias. This character will be excluded.
      Setting TK02varpr to Exponential(10.00)
      Successfully set prior model parameters
      WARNING: There is one character incompatible with the specified
               coding bias. This character will be excluded.
      Setting Clockratepr to Lognormal(-3.91,1.02)
      Successfully set prior model parameters
      WARNING: There is one character incompatible with the specified
               coding bias. This character will be excluded.
      Setting Topologypr to Constraints
      Successfully set prior model parameters
      WARNING: There is one character incompatible with the specified
               coding bias. This character will be excluded.
      Setting Nodeagepr to Calibrated
      Successfully set prior model parameters
      WARNING: There is one character incompatible with the specified
               coding bias. This character will be excluded.
      Setting number of generations to 100000000
      Using relative burnin (a fraction of samples discarded).
      Setting burnin fraction to 0.25
      Setting print frequency to 1000
      Setting sample frequency to 500
      Setting heating parameter to 0.020000
      WARNING: Reallocation of zero size attempted. This is probably a bug. Problems may follow.
      WARNING: Reallocation of zero size attempted. This is probably a bug. Problems may follow.
      WARNING: Reallocation of zero size attempted. This is probably a bug. Problems may follow.
      WARNING: Reallocation of zero size attempted. This is probably a bug. Problems may follow.
      Setting number of runs to 4
      WARNING: Allocation of zero size attempted. This is probably a bug; problems may follow.
      Setting number of chains to 6
      Setting number of swaps per swapping cycle to 3
      Setting chain output file names to "infile.nex.run<i>.<p/t>"
      Successfully set chain parameters
      Successfully set proposal parameters
      Successfully set proposal parameters
      Successfully set proposal parameters
      Successfully set proposal parameters
      Successfully set proposal parameters
      Successfully set proposal parameters
      Successfully set proposal parameters
      Successfully set proposal parameters
      Successfully set proposal parameters
      Successfully set proposal parameters
      Successfully set proposal parameters
      Moves that will be used by MCMC sampler (rel. proposal prob. > 0.0):

         1 -- Move        = Multiplier(Alpha_symdir)
              Type        = Multiplier
              Parameter   = Alpha_symdir [param. 1] (Symmetric diricihlet/beta distribution alpha_i parameter)
              Tuningparam = lambda (Multiplier tuning parameter)
                   lambda = 0.811
              Targetrate  = 0.250
              Rel. prob.  = 1.0

         2 -- Move        = Dirichlet(Pi_symdir)
              Type        = Dirichlet proposal
              Parameter   = Alpha_symdir [param. 1] (Symmetric diricihlet/beta distribution alpha_i parameter)
              Tuningparam = alpha (Dirichlet parameter)
                    alpha = 50.000
              Targetrate  = 0.250
              Rel. prob.  = 5.0

         3 -- Move        = Multiplier(Alpha)
              Type        = Multiplier
              Parameter   = Alpha [param. 2] (Shape of scaled gamma distribution of site rates)
              Tuningparam = lambda (Multiplier tuning parameter)
                   lambda = 0.811
              Targetrate  = 0.250
              Rel. prob.  = 1.0

         4 -- Move        = ExtSprClock(Tau,V)
              Type        = Extending SPR for clock trees
              Parameters  = Tau [param. 4] (Topology)
                            V [param. 5] (Branch lengths)
              Tuningparam = p_ext (Extension probability)
                    p_ext = 0.010
              Rel. prob.  = 15.0

         5 -- Move        = NNIClock(Tau,V)
              Type        = NNI move for clock trees
              Parameters  = Tau [param. 4] (Topology)
                            V [param. 5] (Branch lengths)
              Rel. prob.  = 15.0

         6 -- Move        = ParsSPRClock(Tau,V)
              Type        = Parsimony-biased SPR for clock trees
              Parameters  = Tau [param. 4] (Topology)
                            V [param. 5] (Branch lengths)
              Tuningparam = warp (parsimony warp factor)
                     warp = 0.200
              Rel. prob.  = 8.0

         7 -- Move        = NodesliderClock(V)
              Type        = Node depth window slider (clock-constrained)
              Parameters  = V [param. 5] (Branch lengths)
                            TK02Brlens [param. 10] (Branch rates of TK02 relaxed clock)
              Tuningparam = delta (Window size)
                    delta = 0.050
              Targetrate  = 0.250
              Rel. prob.  = 40.0

         8 -- Move        = TreeStretch(V)
              Type        = Tree stretch
              Parameters  = V [param. 5] (Branch lengths)
                            TK02Brlens [param. 10] (Branch rates of TK02 relaxed clock)
              Tuningparam = lambda (Multiplier tuning parameter)
                   lambda = 0.020
              Targetrate  = 0.250
              Rel. prob.  = 3.0

         9 -- Move        = Multiplier(Net_speciation)
              Type        = Multiplier
              Parameter   = Net_speciation [param. 6] (Speciation rate)
              Tuningparam = lambda (Multiplier tuning parameter)
                   lambda = 0.191
              Targetrate  = 0.250
              Rel. prob.  = 3.0

        10 -- Move        = Slider(Relative_extinction)
              Type        = Sliding window
              Parameter   = Relative_extinction [param. 7] (Extinction rate)
              Tuningparam = delta (Sliding window size)
                    delta = 0.100
              Targetrate  = 0.250
              Rel. prob.  = 3.0

        11 -- Move        = Slider(Relative_fossilization)
              Type        = Sliding window
              Parameter   = Relative_fossilization [param. 8] (Fossilization rate)
              Tuningparam = delta (Sliding window size)
                    delta = 0.100
              Targetrate  = 0.250
              Rel. prob.  = 3.0

        12 -- Move        = Multiplier(TK02var)
              Type        = Multiplier
              Parameters  = TK02var [param. 9] (Variance of lognormal distribution of branch rates)
                            TK02Brlens [param. 10] (Branch rates of TK02 relaxed clock)
              Tuningparam = lambda (Multiplier tuning parameter)
                   lambda = 0.191
              Targetrate  = 0.250
              Rel. prob.  = 2.0

        13 -- Move        = Multiplier(TK02Brlens)
              Type        = Multiplier
              Parameter   = TK02Brlens [param. 10] (Branch rates of TK02 relaxed clock)
              Tuningparam = lambda (Multiplier tuning parameter)
                   lambda = 0.191
              Targetrate  = 0.250
              Rel. prob.  = 15.0

        14 -- Move        = Multiplier(Clockrate)
              Type        = Multiplier
              Parameter   = Clockrate [param. 11] (Base rate of clock)
              Tuningparam = lambda (Multiplier tuning parameter)
                   lambda = 0.811
              Targetrate  = 0.250
              Rel. prob.  = 3.0

      Use 'Showmoves allavailable=yes' to see a list of all available moves
      Active parameters: 

         Parameters
         ---------------------
         Statefreq           1
         Shape               2
         Ratemultiplier      3
         Topology            4
         Brlens              5
         Speciationrate      6
         Extinctionrate      7
         Fossilizationrate   8
         TK02var             9
         TK02branchrates    10
         Clockrate          11
         ---------------------

         1 --  Parameter  = Alpha_symdir
               Type       = Symmetric diricihlet/beta distribution alpha_i parameter
               Prior      = Symmetric dirichlet with uniform(0.05,20.00) variance parameter
               Moves      = Multiplier(Alpha_symdir) <prob 1.0>, Dirichlet(Pi_symdir) <prob 5.0>
               Startvals  = (1.000)

         2 --  Parameter  = Alpha
               Type       = Shape of scaled gamma distribution of site rates
               Prior      = Exponential(1.00)
               Moves      = Multiplier(Alpha) <prob 1.0>
               Startvals  = (1.000)

         3 --  Parameter  = Ratemultiplier
               Type       = Partition-specific rate multiplier
               Prior      = Fixed(1.0)

         4 --  Parameter  = Tau
               Type       = Topology
               Prior      = Prior on topology obeys the following constraints:
                            -- Hard constraint "ingroup"
               Subparam.  = V
               Moves      = ExtSprClock(Tau,V) <prob 15.0>, NNIClock(Tau,V) <prob 15.0>, 
                            ParsSPRClock(Tau,V) <prob 8.0>
               Not used   = ExtFossilSprClock, ExtSsClock, ParsFossilSPRClock
               Startvals  = tree 'mcmc.tree_1'  [run 1, chain 1]
                            tree 'mcmc.tree_2'  [run 1, chain 2]
                            tree 'mcmc.tree_3'  [run 1, chain 3]
                            tree 'mcmc.tree_4'  [run 1, chain 4]
                            tree 'mcmc.tree_5'  [run 1, chain 5]
                            tree 'mcmc.tree_6'  [run 1, chain 6]
                            tree 'mcmc.tree_7'  [run 2, chain 1]
                            tree 'mcmc.tree_8'  [run 2, chain 2]
                            tree 'mcmc.tree_9'  [run 2, chain 3]
                            tree 'mcmc.tree_10'  [run 2, chain 4]
                            tree 'mcmc.tree_11'  [run 2, chain 5]
                            tree 'mcmc.tree_12'  [run 2, chain 6]
                            tree 'mcmc.tree_13'  [run 3, chain 1]
                            tree 'mcmc.tree_14'  [run 3, chain 2]
                            tree 'mcmc.tree_15'  [run 3, chain 3]
                            tree 'mcmc.tree_16'  [run 3, chain 4]
                            tree 'mcmc.tree_17'  [run 3, chain 5]
                            tree 'mcmc.tree_18'  [run 3, chain 6]
                            tree 'mcmc.tree_19'  [run 4, chain 1]
                            tree 'mcmc.tree_20'  [run 4, chain 2]
                            tree 'mcmc.tree_21'  [run 4, chain 3]
                            tree 'mcmc.tree_22'  [run 4, chain 4]
                            tree 'mcmc.tree_23'  [run 4, chain 5]
                            tree 'mcmc.tree_24'  [run 4, chain 6]

         5 --  Parameter  = V
               Type       = Branch lengths
               Prior      = Clock:Fossilization
                            Node depths are constrained by the following age constraints:
                            -- The age of terminal "Prolacerta_broomi" is Uniform(247.20,251.90)
                            -- The age of terminal "Palaeagama_vielhaueri" is Uniform(247.50,258.00)
                            -- The age of terminal "Sophineta_cracoviensis" is Uniform(247.50,248.50)
                            -- The age of terminal "Megachirella_wachtleri" is Uniform(243.50,244.50)
                            -- The age of terminal "Marmoretta_oxoniensis" is Uniform(152.10,167.00)
                            -- The age of terminal "Huehuecuetzpalli_mixtecus" is Uniform(100.00,105.00)
                            -- The age of terminal "Eichstaettisaurus_schroederi" is Uniform(150.00,155.00)
                            -- The age of terminal "Ardeosaurus_brevipes" is Uniform(150.00,155.00)
                            -- The age of terminal "Gephyrosaurus_bridensis" is Uniform(191.40,201.40)
                            -- The age of terminal "Diphydontosaurus_avonis" is Uniform(201.30,208.50)
                            -- The age of terminal "Planocephalosaurus_robinsonae" is Uniform(201.30,208.50)
                            -- The age of terminal "Clevosaurus_hudsoni" is Uniform(191.40,208.50)
                            -- The age of terminal "Clevosaurus_cambrica" is Uniform(201.30,208.50)
                            -- The age of terminal "Clevosaurus_brasiliensis" is Uniform(201.30,220.00)
                            -- The age of terminal "Clevosaurus_bairdi" is Uniform(199.30,201.30)
                            -- The age of terminal "Clevosaurus_petilus" is Uniform(199.30,201.30)
                            -- The age of terminal "Clevosaurus_sp_SAM" is Uniform(182.70,201.30)
                            -- The age of terminal "Homeosaurus_maximiliani" is Uniform(150.00,155.00)
                            -- The age of terminal "Homeosaurus_parvipes" is Uniform(150.00,155.00)
                            -- The age of terminal "Sapheosaurus_thiollerei" is Uniform(152.10,155.00)
                            -- The age of terminal "Oenosaurus_muehlheimensis" is Uniform(150.00,152.10)
                            -- The age of terminal "Piocormus_laticeps" is Uniform(150.00,155.00)
                            -- The age of terminal "Derasmosaurus_pietraroiae" is Uniform(100.50,113.00)
                            -- The age of terminal "Palaeopleurosaurus_posidoniae" is Uniform(174.20,183.70)
                            -- The age of terminal "Pleurosaurus_ginsburgi" is Uniform(150.00,152.10)
                            -- The age of terminal "Pleurosaurus_goldfussi" is Uniform(150.00,155.00)
                            -- The age of terminal "Kallimodon_pulchellus" is Uniform(150.00,155.00)
                            -- The age of terminal "Leptosaurus_neptunius" is Uniform(150.00,152.10)
                            -- The age of terminal "Kawasphenodon" is Uniform(70.00,83.60)
                            -- The age of terminal "Cynosphenodon_huizachalensis" is Uniform(182.70,190.80)
                            -- The age of terminal "Sphenotitan_leyesi" is Uniform(208.50,227.00)
                            -- The age of terminal "Priosphenodon_avelasi" is Uniform(89.80,100.50)
                            -- The age of terminal "Eilenodon_robustus" is Uniform(153.00,156.80)
                            -- The age of terminal "Toxolophosaurus_cloudi" is Uniform(110.00,125.00)
                            -- Tree age has a Offsetexponential(247.20,287.00) distribution
               Subparam.  = TK02Brlens
               Moves      = NodesliderClock(V) <prob 40.0>, TreeStretch(V) <prob 3.0>
               Not used   = AddBranch, DelBranch
               Startvals  = tree 'mcmc.tree_1'  [run 1, chain 1]
                            tree 'mcmc.tree_2'  [run 1, chain 2]
                            tree 'mcmc.tree_3'  [run 1, chain 3]
                            tree 'mcmc.tree_4'  [run 1, chain 4]
                            tree 'mcmc.tree_5'  [run 1, chain 5]
                            tree 'mcmc.tree_6'  [run 1, chain 6]
                            tree 'mcmc.tree_7'  [run 2, chain 1]
                            tree 'mcmc.tree_8'  [run 2, chain 2]
                            tree 'mcmc.tree_9'  [run 2, chain 3]
                            tree 'mcmc.tree_10'  [run 2, chain 4]
                            tree 'mcmc.tree_11'  [run 2, chain 5]
                            tree 'mcmc.tree_12'  [run 2, chain 6]
                            tree 'mcmc.tree_13'  [run 3, chain 1]
                            tree 'mcmc.tree_14'  [run 3, chain 2]
                            tree 'mcmc.tree_15'  [run 3, chain 3]
                            tree 'mcmc.tree_16'  [run 3, chain 4]
                            tree 'mcmc.tree_17'  [run 3, chain 5]
                            tree 'mcmc.tree_18'  [run 3, chain 6]
                            tree 'mcmc.tree_19'  [run 4, chain 1]
                            tree 'mcmc.tree_20'  [run 4, chain 2]
                            tree 'mcmc.tree_21'  [run 4, chain 3]
                            tree 'mcmc.tree_22'  [run 4, chain 4]
                            tree 'mcmc.tree_23'  [run 4, chain 5]
                            tree 'mcmc.tree_24'  [run 4, chain 6]

         6 --  Parameter  = Net_speciation
               Type       = Speciation rate
               Prior      = Exponential(10.00)
               Moves      = Multiplier(Net_speciation) <prob 3.0>
               Not used   = Slider
               Startvals  = (0.100)

         7 --  Parameter  = Relative_extinction
               Type       = Extinction rate
               Prior      = Beta(1.00,1.00)
               Moves      = Slider(Relative_extinction) <prob 3.0>
               Startvals  = (0.900)

         8 --  Parameter  = Relative_fossilization
               Type       = Fossilization rate
               Prior      = Beta(1.00,1.00)
               Moves      = Slider(Relative_fossilization) <prob 3.0>
               Startvals  = (0.100,0.100)

         9 --  Parameter  = TK02var
               Type       = Variance of lognormal distribution of branch rates
               Prior      = Exponential(10.00)
               Subparam.  = TK02Brlens
               Moves      = Multiplier(TK02var) <prob 2.0>
               Startvals  = (0.200)

        10 --  Parameter  = TK02Brlens
               Type       = Branch rates of TK02 relaxed clock
               Prior      = LogNormal (expectation = r_0, variance = TK02var * v) 
                               [r_0 is beginning rate of branch, v is branch length]

        11 --  Parameter  = Clockrate
               Type       = Base rate of clock
               Prior      = Lognormal(-3.91,1.02)
                            The clock rate varies according to a Brownian motion model
               Moves      = Multiplier(Clockrate) <prob 3.0>
               Startvals  = (0.020)

      Running Markov chain
      MCMC stamp = 1366049488
      Seed = 1754500955
      Swapseed = 1596678090
      Model settings:

         Data not partitioned --
            Datatype  = Standard
            Coding    = Variable
            # States  = Variable, up to 10
                        Symmetric Dirichlet alpha has a Uniform(0.05,20.00) prior
            Rates     = Gamma
                        The distribution is approximated using 4 categories.
                        Shape parameter is exponentially
                        distributed with parameter (1.00).

      Active parameters: 

         Parameters
         ---------------------
         Statefreq           1
         Shape               2
         Ratemultiplier      3
         Topology            4
         Brlens              5
         Speciationrate      6
         Extinctionrate      7
         Fossilizationrate   8
         TK02var             9
         TK02branchrates    10
         Clockrate          11
         ---------------------

         1 --  Parameter  = Alpha_symdir
               Type       = Symmetric diricihlet/beta distribution alpha_i parameter
               Prior      = Symmetric dirichlet with uniform(0.05,20.00) variance parameter

         2 --  Parameter  = Alpha
               Type       = Shape of scaled gamma distribution of site rates
               Prior      = Exponential(1.00)

         3 --  Parameter  = Ratemultiplier
               Type       = Partition-specific rate multiplier
               Prior      = Fixed(1.0)

         4 --  Parameter  = Tau
               Type       = Topology
               Prior      = Prior on topology obeys the following constraints:
                            -- Hard constraint "ingroup"
               Subparam.  = V

         5 --  Parameter  = V
               Type       = Branch lengths
               Prior      = Clock:Fossilization
                            Node depths are constrained by the following age constraints:
                            -- The age of terminal "Prolacerta_broomi" is Uniform(247.20,251.90)
                            -- The age of terminal "Palaeagama_vielhaueri" is Uniform(247.50,258.00)
                            -- The age of terminal "Sophineta_cracoviensis" is Uniform(247.50,248.50)
                            -- The age of terminal "Megachirella_wachtleri" is Uniform(243.50,244.50)
                            -- The age of terminal "Marmoretta_oxoniensis" is Uniform(152.10,167.00)
                            -- The age of terminal "Huehuecuetzpalli_mixtecus" is Uniform(100.00,105.00)
                            -- The age of terminal "Eichstaettisaurus_schroederi" is Uniform(150.00,155.00)
                            -- The age of terminal "Ardeosaurus_brevipes" is Uniform(150.00,155.00)
                            -- The age of terminal "Gephyrosaurus_bridensis" is Uniform(191.40,201.40)
                            -- The age of terminal "Diphydontosaurus_avonis" is Uniform(201.30,208.50)
                            -- The age of terminal "Planocephalosaurus_robinsonae" is Uniform(201.30,208.50)
                            -- The age of terminal "Clevosaurus_hudsoni" is Uniform(191.40,208.50)
                            -- The age of terminal "Clevosaurus_cambrica" is Uniform(201.30,208.50)
                            -- The age of terminal "Clevosaurus_brasiliensis" is Uniform(201.30,220.00)
                            -- The age of terminal "Clevosaurus_bairdi" is Uniform(199.30,201.30)
                            -- The age of terminal "Clevosaurus_petilus" is Uniform(199.30,201.30)
                            -- The age of terminal "Clevosaurus_sp_SAM" is Uniform(182.70,201.30)
                            -- The age of terminal "Homeosaurus_maximiliani" is Uniform(150.00,155.00)
                            -- The age of terminal "Homeosaurus_parvipes" is Uniform(150.00,155.00)
                            -- The age of terminal "Sapheosaurus_thiollerei" is Uniform(152.10,155.00)
                            -- The age of terminal "Oenosaurus_muehlheimensis" is Uniform(150.00,152.10)
                            -- The age of terminal "Piocormus_laticeps" is Uniform(150.00,155.00)
                            -- The age of terminal "Derasmosaurus_pietraroiae" is Uniform(100.50,113.00)
                            -- The age of terminal "Palaeopleurosaurus_posidoniae" is Uniform(174.20,183.70)
                            -- The age of terminal "Pleurosaurus_ginsburgi" is Uniform(150.00,152.10)
                            -- The age of terminal "Pleurosaurus_goldfussi" is Uniform(150.00,155.00)
                            -- The age of terminal "Kallimodon_pulchellus" is Uniform(150.00,155.00)
                            -- The age of terminal "Leptosaurus_neptunius" is Uniform(150.00,152.10)
                            -- The age of terminal "Kawasphenodon" is Uniform(70.00,83.60)
                            -- The age of terminal "Cynosphenodon_huizachalensis" is Uniform(182.70,190.80)
                            -- The age of terminal "Sphenotitan_leyesi" is Uniform(208.50,227.00)
                            -- The age of terminal "Priosphenodon_avelasi" is Uniform(89.80,100.50)
                            -- The age of terminal "Eilenodon_robustus" is Uniform(153.00,156.80)
                            -- The age of terminal "Toxolophosaurus_cloudi" is Uniform(110.00,125.00)
                            -- Tree age has a Offsetexponential(247.20,287.00) distribution
               Subparam.  = TK02Brlens

         6 --  Parameter  = Net_speciation
               Type       = Speciation rate
               Prior      = Exponential(10.00)

         7 --  Parameter  = Relative_extinction
               Type       = Extinction rate
               Prior      = Beta(1.00,1.00)

         8 --  Parameter  = Relative_fossilization
               Type       = Fossilization rate
               Prior      = Beta(1.00,1.00)

         9 --  Parameter  = TK02var
               Type       = Variance of lognormal distribution of branch rates
               Prior      = Exponential(10.00)
               Subparam.  = TK02Brlens

        10 --  Parameter  = TK02Brlens
               Type       = Branch rates of TK02 relaxed clock
               Prior      = LogNormal (expectation = r_0, variance = TK02var * v) 
                               [r_0 is beginning rate of branch, v is branch length]

        11 --  Parameter  = Clockrate
               Type       = Base rate of clock
               Prior      = Lognormal(-3.91,1.02)
                            The clock rate varies according to a Brownian motion model


      Number of chains per MPI processor = 1

      The MCMC sampler will use the following moves:
         With prob.  Chain will use move
            0.85 %   Multiplier(Alpha_symdir)
            4.27 %   Dirichlet(Pi_symdir)
            0.85 %   Multiplier(Alpha)
           12.82 %   ExtSprClock(Tau,V)
           12.82 %   NNIClock(Tau,V)
            6.84 %   ParsSPRClock(Tau,V)
           34.19 %   NodesliderClock(V)
            2.56 %   TreeStretch(V)
            2.56 %   Multiplier(Net_speciation)
            2.56 %   Slider(Relative_extinction)
            2.56 %   Slider(Relative_fossilization)
            1.71 %   Multiplier(TK02var)
           12.82 %   Multiplier(TK02Brlens)
            2.56 %   Multiplier(Clockrate)

      Division 1 has 132 unique site patterns
      Initializing conditional likelihoods
      Using standard non-SSE likelihood calculator for division 1 (single-precision)

      Initial log likelihoods and log prior probs for run 1:
         Chain 1 -- -1485.416144 -- -2442.208028

      There are 23 more chains on other processor(s)


      Using a relative burnin of 25.0 % for diagnostics

      Chain results (100000000 generations requested):

         0 -- [-1485.416] [...23 remote chains...] 
      1000 -- (-1314.161) [...23 remote chains...] -- 55:33:18
      2000 -- (-1215.800) [...23 remote chains...] -- 55:33:16
      3000 -- (-1201.084) [...23 remote chains...] -- 64:48:46
      4000 -- (-1173.867) [...23 remote chains...] -- 62:29:50
      5000 -- (-1170.596) [...23 remote chains...] -- 66:39:47

      Average standard deviation of split frequencies: 0.080810

      6000 -- (-1148.623) [...23 remote chains...] -- 64:48:39
      7000 -- (-1150.458) [...23 remote chains...] -- 63:29:15
      8000 -- (-1140.906) [...23 remote chains...] -- 65:58:01
      9000 -- (-1130.369) [...23 remote chains...] -- 64:48:32
      10000 -- (-1119.058) [...23 remote chains...] -- 63:52:57

      Average standard deviation of split frequencies: 0.105279

      11000 -- (-1109.456) [...23 remote chains...] -- 65:38:57
      12000 -- (-1105.322) [...23 remote chains...] -- 64:48:25
      13000 -- (-1102.468) [...23 remote chains...] -- 64:05:39
      14000 -- (-1094.539) [...23 remote chains...] -- 65:28:01
      15000 -- (-1097.032) [...23 remote chains...] -- 64:48:18

      Average standard deviation of split frequencies: 0.107807

      16000 -- (-1093.504) [...23 remote chains...] -- 64:13:33
      17000 -- (-1100.828) [...23 remote chains...] -- 63:42:52
      18000 -- [-1098.838] [...23 remote chains...] -- 64:48:11
      19000 -- (-1099.105) [...23 remote chains...] -- 64:18:54
      20000 -- (-1088.516) [...23 remote chains...] -- 63:52:34

      Average standard deviation of split frequencies: 0.106143

      21000 -- (-1083.175) [...23 remote chains...] -- 64:48:04
      22000 -- (-1081.443) [...23 remote chains...] -- 64:22:47
      23000 -- (-1089.547) [...23 remote chains...] -- 63:59:41
      24000 -- (-1088.827) [...23 remote chains...] -- 64:47:57
      25000 -- (-1088.931) [...23 remote chains...] -- 64:25:42

      Average standard deviation of split frequencies: 0.090429

      26000 -- (-1082.531) [...23 remote chains...] -- 64:05:09
      27000 -- (-1085.209) [...23 remote chains...] -- 64:47:50
      28000 -- (-1089.442) [...23 remote chains...] -- 64:27:57
      29000 -- (-1080.830) [...23 remote chains...] -- 65:06:54
      30000 -- (-1080.989) [...23 remote chains...] -- 64:47:43

      Average standard deviation of split frequencies: 0.090263

      31000 -- (-1085.587) [...23 remote chains...] -- 64:29:46
      32000 -- (-1087.133) [...23 remote chains...] -- 65:05:00
      33000 -- (-1084.075) [...23 remote chains...] -- 64:47:36
      34000 -- (-1091.629) [...23 remote chains...] -- 64:31:13
      35000 -- (-1088.805) [...23 remote chains...] -- 65:03:23

      Average standard deviation of split frequencies: 0.095413

      36000 -- (-1079.887) [...23 remote chains...] -- 64:47:29
      37000 -- (-1091.551) [...23 remote chains...] -- 64:32:26
      38000 -- (-1092.971) [...23 remote chains...] -- 65:02:01
      39000 -- (-1091.666) [...23 remote chains...] -- 64:47:22
      40000 -- (-1098.335) [...23 remote chains...] -- 65:15:06

      Average standard deviation of split frequencies: 0.095562

      41000 -- (-1093.193) [...23 remote chains...] -- 65:00:50
      42000 -- (-1088.944) [...23 remote chains...] -- 64:47:15
      43000 -- (-1090.951) [...23 remote chains...] -- 65:13:02
      44000 -- (-1088.209) [...23 remote chains...] -- 64:59:47
      45000 -- (-1085.079) [...23 remote chains...] -- 64:47:08

      Average standard deviation of split frequencies: 0.089019

      46000 -- (-1089.903) [...23 remote chains...] -- 65:11:14
      47000 -- (-1103.560) [...23 remote chains...] -- 64:58:52
      48000 -- (-1114.324) [...23 remote chains...] -- 64:47:01
      49000 -- (-1103.100) [...23 remote chains...] -- 65:09:38
      50000 -- (-1108.566) [...23 remote chains...] -- 64:58:03

      Average standard deviation of split frequencies: 0.090217

      51000 -- (-1107.323) [...23 remote chains...] -- 64:46:54
      52000 -- (-1111.554) [...23 remote chains...] -- 65:08:13
      53000 -- (-1108.479) [...23 remote chains...] -- 64:57:18
      54000 -- (-1105.490) [...23 remote chains...] -- 64:46:47
      55000 -- (-1101.288) [...23 remote chains...] -- 64:36:39

      Average standard deviation of split frequencies: 0.089194

      56000 -- (-1106.026) [...23 remote chains...] -- 64:56:37
      57000 -- (-1104.741) [...23 remote chains...] -- 64:46:40
      58000 -- (-1105.329) [...23 remote chains...] -- 64:37:03
      59000 -- (-1101.578) [...23 remote chains...] -- 64:56:00
      60000 -- (-1092.475) [...23 remote chains...] -- 64:46:33

      Average standard deviation of split frequencies: 0.093413

      61000 -- (-1103.416) [...23 remote chains...] -- 65:04:43
      62000 -- (-1105.890) [...23 remote chains...] -- 64:55:25
      63000 -- (-1107.674) [...23 remote chains...] -- 64:46:26
      64000 -- (-1112.384) [...23 remote chains...] -- 64:37:43
      65000 -- (-1114.761) [...23 remote chains...] -- 64:54:54

      Average standard deviation of split frequencies: 0.089866

      66000 -- [-1104.886] [...23 remote chains...] -- 64:46:19
      67000 -- (-1094.799) [...23 remote chains...] -- 64:37:59
      68000 -- (-1103.311) [...23 remote chains...] -- 64:54:24
      69000 -- (-1094.815) [...23 remote chains...] -- 64:46:12
      70000 -- (-1095.419) [...23 remote chains...] -- 64:38:14

      Average standard deviation of split frequencies: 0.084197

      71000 -- [-1095.299] [...23 remote chains...] -- 64:53:56
      72000 -- (-1096.070) [...23 remote chains...] -- 64:46:05
      73000 -- (-1102.450) [...23 remote chains...] -- 64:38:26
      74000 -- (-1111.630) [...23 remote chains...] -- 64:53:30
      75000 -- (-1102.572) [...23 remote chains...] -- 64:45:58

      Average standard deviation of split frequencies: 0.083928

      76000 -- (-1099.027) [...23 remote chains...] -- 64:38:37
      77000 -- [-1097.292] [...23 remote chains...] -- 64:53:06
      78000 -- [-1101.932] [...23 remote chains...] -- 64:45:51
      79000 -- (-1091.390) [...23 remote chains...] -- 64:38:47
      80000 -- [-1107.664] [...23 remote chains...] -- 64:52:43

      Average standard deviation of split frequencies: 0.082878

      81000 -- [-1107.858] [...23 remote chains...] -- 64:45:44
      82000 -- (-1100.967) [...23 remote chains...] -- 64:38:55
      83000 -- (-1108.753) [...23 remote chains...] -- 64:52:20
      84000 -- (-1101.068) [...23 remote chains...] -- 64:45:37
      85000 -- (-1099.946) [...23 remote chains...] -- 64:39:03

      Average standard deviation of split frequencies: 0.078221

      86000 -- [-1094.622] [...23 remote chains...] -- 64:51:59
      87000 -- (-1109.263) [...23 remote chains...] -- 64:45:30
      88000 -- (-1102.049) [...23 remote chains...] -- 64:39:09
      89000 -- (-1107.180) [...23 remote chains...] -- 64:51:39
      90000 -- [-1102.775] [...23 remote chains...] -- 64:45:23

      Average standard deviation of split frequencies: 0.075933

      91000 -- (-1108.356) [...23 remote chains...] -- 64:57:32
      92000 -- (-1099.292) [...23 remote chains...] -- 64:51:20
      93000 -- (-1098.811) [...23 remote chains...] -- 64:45:16
      94000 -- [-1097.336] [...23 remote chains...] -- 64:57:02
      95000 -- (-1094.989) [...23 remote chains...] -- 64:51:02

      Average standard deviation of split frequencies: 0.074231

      96000 -- [-1104.966] [...23 remote chains...] -- 64:45:09
      97000 -- [-1100.071] [...23 remote chains...] -- 64:56:33
      98000 -- [-1096.887] [...23 remote chains...] -- 64:50:44
      99000 -- [-1092.440] [...23 remote chains...] -- 65:01:51
      100000 -- (-1096.715) [...23 remote chains...] -- 64:56:06

      Average standard deviation of split frequencies: 0.072661

      101000 -- (-1102.976) [...23 remote chains...] -- 64:50:27
      102000 -- [-1096.181] [...23 remote chains...] -- 65:01:14
      103000 -- [-1099.739] [...23 remote chains...] -- 64:55:39
      104000 -- [-1090.587] [...23 remote chains...] -- 64:50:10
      105000 -- (-1091.268) [...23 remote chains...] -- 65:00:39

      Average standard deviation of split frequencies: 0.070831

      106000 -- (-1093.985) [...23 remote chains...] -- 64:55:14
      107000 -- [-1098.762] [...23 remote chains...] -- 65:05:28
      108000 -- [-1108.338] [...23 remote chains...] -- 65:00:06
      109000 -- [-1107.984] [...23 remote chains...] -- 65:10:06
      110000 -- (-1102.394) [...23 remote chains...] -- 65:04:47

      Average standard deviation of split frequencies: 0.069644

      111000 -- (-1092.441) [...23 remote chains...] -- 64:59:34
      112000 -- [-1094.482] [...23 remote chains...] -- 64:54:26
      113000 -- (-1095.872) [...23 remote chains...] -- 65:04:08
      114000 -- (-1096.215) [...23 remote chains...] -- 64:59:03
      115000 -- (-1098.090) [...23 remote chains...] -- 65:08:32

      Average standard deviation of split frequencies: 0.070358

      116000 -- [-1102.840] [...23 remote chains...] -- 65:03:30
      117000 -- (-1097.405) [...23 remote chains...] -- 64:58:34
      118000 -- [-1098.261] [...23 remote chains...] -- 65:07:48
      119000 -- [-1099.283] [...23 remote chains...] -- 65:02:54
      120000 -- (-1097.523) [...23 remote chains...] -- 64:58:05

      Average standard deviation of split frequencies: 0.071385

      121000 -- [-1104.084] [...23 remote chains...] -- 65:07:06
      122000 -- [-1108.084] [...23 remote chains...] -- 65:02:20
      123000 -- [-1116.847] [...23 remote chains...] -- 64:57:38
      124000 -- [-1103.113] [...23 remote chains...] -- 65:06:26
      125000 -- [-1103.274] [...23 remote chains...] -- 65:01:47

      Average standard deviation of split frequencies: 0.070601

      126000 -- (-1104.804) [...23 remote chains...] -- 64:57:11
      127000 -- [-1105.999] [...23 remote chains...] -- 65:05:47
      128000 -- (-1108.223) [...23 remote chains...] -- 65:01:15
      129000 -- (-1099.890) [...23 remote chains...] -- 65:09:40
      130000 -- [-1102.454] [...23 remote chains...] -- 65:05:10

      Average standard deviation of split frequencies: 0.071807

      131000 -- [-1109.217] [...23 remote chains...] -- 65:00:44
      132000 -- [-1092.660] [...23 remote chains...] -- 65:08:58
      133000 -- (-1098.813) [...23 remote chains...] -- 65:04:34
      134000 -- (-1106.932) [...23 remote chains...] -- 65:12:39
      135000 -- (-1102.638) [...23 remote chains...] -- 65:08:17

      Average standard deviation of split frequencies: 0.071115

      136000 -- [-1101.610] [...23 remote chains...] -- 65:16:14
      137000 -- (-1108.360) [...23 remote chains...] -- 65:11:54
      138000 -- (-1092.953) [...23 remote chains...] -- 65:07:38
      139000 -- [-1095.231] [...23 remote chains...] -- 65:15:24
      140000 -- [-1099.460] [...23 remote chains...] -- 65:11:11

      Average standard deviation of split frequencies: 0.069687

      141000 -- [-1100.025] [...23 remote chains...] -- 65:18:48
      142000 -- (-1096.955) [...23 remote chains...] -- 65:14:37
      143000 -- [-1086.177] [...23 remote chains...] -- 65:10:29
      144000 -- [-1088.912] [...23 remote chains...] -- 65:06:24
      145000 -- [-1095.136] [...23 remote chains...] -- 65:13:51

      Average standard deviation of split frequencies: 0.067632

      146000 -- (-1088.712) [...23 remote chains...] -- 65:09:48
      147000 -- [-1094.740] [...23 remote chains...] -- 65:17:08
      148000 -- [-1102.256] [...23 remote chains...] -- 65:13:07
      149000 -- (-1094.240) [...23 remote chains...] -- 65:09:09
      150000 -- (-1098.655) [...23 remote chains...] -- 65:16:20

      Average standard deviation of split frequencies: 0.067618

      151000 -- (-1091.313) [...23 remote chains...] -- 65:12:24
      152000 -- [-1094.200] [...23 remote chains...] -- 65:08:31
      153000 -- [-1101.824] [...23 remote chains...] -- 65:04:41
      154000 -- (-1100.098) [...23 remote chains...] -- 65:11:42
      155000 -- (-1098.119) [...23 remote chains...] -- 65:07:54

      Average standard deviation of split frequencies: 0.068518

      156000 -- (-1097.651) [...23 remote chains...] -- 65:14:49
      157000 -- [-1087.604] [...23 remote chains...] -- 65:11:02
      158000 -- (-1090.901) [...23 remote chains...] -- 65:07:19
      159000 -- [-1094.949] [...23 remote chains...] -- 65:14:06
      160000 -- (-1099.245) [...23 remote chains...] -- 65:10:24

      Average standard deviation of split frequencies: 0.068291

      161000 -- [-1100.600] [...23 remote chains...] -- 65:06:44
      162000 -- (-1101.078) [...23 remote chains...] -- 65:13:24
      163000 -- (-1099.405) [...23 remote chains...] -- 65:09:46
      164000 -- [-1101.703] [...23 remote chains...] -- 65:06:11
      165000 -- (-1113.607) [...23 remote chains...] -- 65:12:43

      Average standard deviation of split frequencies: 0.067400

      166000 -- (-1102.893) [...23 remote chains...] -- 65:09:09
      167000 -- (-1104.131) [...23 remote chains...] -- 65:15:36
      168000 -- (-1108.036) [...23 remote chains...] -- 65:12:04
      169000 -- (-1112.237) [...23 remote chains...] -- 65:08:34
      170000 -- [-1119.239] [...23 remote chains...] -- 65:14:54

      Average standard deviation of split frequencies: 0.065441

      171000 -- (-1111.418) [...23 remote chains...] -- 65:11:25
      172000 -- (-1108.715) [...23 remote chains...] -- 65:07:59
      173000 -- (-1101.807) [...23 remote chains...] -- 65:14:13
      174000 -- (-1108.932) [...23 remote chains...] -- 65:10:48
      175000 -- (-1107.839) [...23 remote chains...] -- 65:07:26

      Average standard deviation of split frequencies: 0.064759

      176000 -- (-1101.325) [...23 remote chains...] -- 65:13:33
      177000 -- (-1100.474) [...23 remote chains...] -- 65:10:12
      178000 -- (-1106.203) [...23 remote chains...] -- 65:16:14
      179000 -- (-1102.661) [...23 remote chains...] -- 65:12:54
      180000 -- (-1121.971) [...23 remote chains...] -- 65:09:37

      Average standard deviation of split frequencies: 0.066963

      181000 -- [-1113.086] [...23 remote chains...] -- 65:15:33
      182000 -- (-1120.851) [...23 remote chains...] -- 65:12:16
      183000 -- [-1097.417] [...23 remote chains...] -- 65:18:08
      184000 -- (-1099.040) [...23 remote chains...] -- 65:14:53
      185000 -- (-1105.454) [...23 remote chains...] -- 65:11:40

      Average standard deviation of split frequencies: 0.066879

      186000 -- (-1113.837) [...23 remote chains...] -- 65:17:25
      187000 -- (-1105.893) [...23 remote chains...] -- 65:14:14
      188000 -- (-1110.704) [...23 remote chains...] -- 65:19:55
      189000 -- [-1110.962] [...23 remote chains...] -- 65:16:44
      190000 -- (-1106.965) [...23 remote chains...] -- 65:22:21

      Average standard deviation of split frequencies: 0.069966

      191000 -- (-1099.514) [...23 remote chains...] -- 65:19:12
      192000 -- (-1105.499) [...23 remote chains...] -- 65:24:44
      193000 -- (-1103.193) [...23 remote chains...] -- 65:21:36
      194000 -- (-1102.436) [...23 remote chains...] -- 65:18:30
      195000 -- (-1107.447) [...23 remote chains...] -- 65:23:57

      Average standard deviation of split frequencies: 0.069964

      196000 -- (-1109.462) [...23 remote chains...] -- 65:20:52
      197000 -- (-1107.776) [...23 remote chains...] -- 65:17:48
      198000 -- (-1114.225) [...23 remote chains...] -- 65:23:11
      199000 -- (-1110.672) [...23 remote chains...] -- 65:20:09
      200000 -- [-1109.579] [...23 remote chains...] -- 65:17:09

      Average standard deviation of split frequencies: 0.069403

      201000 -- (-1107.046) [...23 remote chains...] -- 65:22:26
      202000 -- (-1096.471) [...23 remote chains...] -- 65:19:27
      203000 -- (-1097.472) [...23 remote chains...] -- 65:16:29
      204000 -- [-1107.336] [...23 remote chains...] -- 65:21:43
      205000 -- (-1094.701) [...23 remote chains...] -- 65:18:46

      Average standard deviation of split frequencies: 0.070552

      206000 -- (-1100.129) [...23 remote chains...] -- 65:23:56
      207000 -- (-1101.907) [...23 remote chains...] -- 65:21:00
      208000 -- (-1104.891) [...23 remote chains...] -- 65:26:06
      209000 -- (-1100.913) [...23 remote chains...] -- 65:23:12
      210000 -- (-1103.707) [...23 remote chains...] -- 65:20:19

      Average standard deviation of split frequencies: 0.070962

      211000 -- (-1100.531) [...23 remote chains...] -- 65:25:20
      212000 -- (-1111.895) [...23 remote chains...] -- 65:22:29
      213000 -- (-1105.532) [...23 remote chains...] -- 65:19:38
      214000 -- (-1108.846) [...23 remote chains...] -- 65:24:36
      215000 -- (-1109.686) [...23 remote chains...] -- 65:21:46

      Average standard deviation of split frequencies: 0.070398

      216000 -- (-1106.354) [...23 remote chains...] -- 65:18:59
      217000 -- (-1098.581) [...23 remote chains...] -- 65:23:52
      218000 -- (-1108.341) [...23 remote chains...] -- 65:21:05
      219000 -- (-1110.603) [...23 remote chains...] -- 65:25:56
      220000 -- (-1105.171) [...23 remote chains...] -- 65:23:10

      Average standard deviation of split frequencies: 0.072003

      221000 -- (-1099.211) [...23 remote chains...] -- 65:20:25
      222000 -- [-1105.484] [...23 remote chains...] -- 65:25:12
      223000 -- (-1098.329) [...23 remote chains...] -- 65:22:28
      224000 -- [-1107.365] [...23 remote chains...] -- 65:27:11
      225000 -- (-1097.185) [...23 remote chains...] -- 65:24:29

      Average standard deviation of split frequencies: 0.071823

      226000 -- (-1098.995) [...23 remote chains...] -- 65:29:09
      227000 -- (-1093.873) [...23 remote chains...] -- 65:26:27
      228000 -- (-1090.099) [...23 remote chains...] -- 65:23:46
      229000 -- (-1091.422) [...23 remote chains...] -- 65:28:23
      230000 -- (-1105.534) [...23 remote chains...] -- 65:25:43

      Average standard deviation of split frequencies: 0.071360

      231000 -- (-1095.720) [...23 remote chains...] -- 65:23:05
      232000 -- (-1097.287) [...23 remote chains...] -- 65:27:38
      233000 -- (-1090.696) [...23 remote chains...] -- 65:25:01
      234000 -- (-1090.962) [...23 remote chains...] -- 65:29:31
      235000 -- (-1098.147) [...23 remote chains...] -- 65:26:55

      Average standard deviation of split frequencies: 0.071755

      236000 -- (-1099.453) [...23 remote chains...] -- 65:24:19
      237000 -- (-1101.984) [...23 remote chains...] -- 65:28:46
      238000 -- (-1102.822) [...23 remote chains...] -- 65:26:12
      239000 -- (-1099.930) [...23 remote chains...] -- 65:30:36
      240000 -- (-1095.418) [...23 remote chains...] -- 65:28:03

      Average standard deviation of split frequencies: 0.070778

      241000 -- (-1101.762) [...23 remote chains...] -- 65:25:30
      242000 -- (-1107.541) [...23 remote chains...] -- 65:22:59
      243000 -- (-1109.922) [...23 remote chains...] -- 65:27:19
      244000 -- (-1114.223) [...23 remote chains...] -- 65:24:49
      245000 -- (-1109.924) [...23 remote chains...] -- 65:22:20

      Average standard deviation of split frequencies: 0.070966

      246000 -- (-1109.870) [...23 remote chains...] -- 65:26:37
      247000 -- (-1112.946) [...23 remote chains...] -- 65:24:09
      248000 -- (-1121.440) [...23 remote chains...] -- 65:28:24
      249000 -- (-1116.950) [...23 remote chains...] -- 65:25:56
      250000 -- (-1112.170) [...23 remote chains...] -- 65:23:30

      Average standard deviation of split frequencies: 0.070695

      251000 -- (-1112.247) [...23 remote chains...] -- 65:27:41
      252000 -- (-1114.996) [...23 remote chains...] -- 65:25:16
      253000 -- (-1113.392) [...23 remote chains...] -- 65:22:51
      254000 -- (-1116.258) [...23 remote chains...] -- 65:27:00
      255000 -- (-1121.820) [...23 remote chains...] -- 65:24:36

      Average standard deviation of split frequencies: 0.070802

      256000 -- (-1126.156) [...23 remote chains...] -- 65:28:43
      257000 -- (-1118.326) [...23 remote chains...] -- 65:26:19
      258000 -- (-1124.287) [...23 remote chains...] -- 65:30:24
      259000 -- (-1119.716) [...23 remote chains...] -- 65:28:01
      260000 -- (-1106.832) [...23 remote chains...] -- 65:25:39

      Average standard deviation of split frequencies: 0.071481

      261000 -- (-1109.464) [...23 remote chains...] -- 65:29:41
      262000 -- (-1106.169) [...23 remote chains...] -- 65:27:20
      263000 -- (-1114.489) [...23 remote chains...] -- 65:31:19
      264000 -- (-1112.003) [...23 remote chains...] -- 65:28:59
      265000 -- (-1113.190) [...23 remote chains...] -- 65:26:40

      Average standard deviation of split frequencies: 0.072239

      266000 -- (-1111.583) [...23 remote chains...] -- 65:30:37
      267000 -- (-1099.788) [...23 remote chains...] -- 65:28:18
      268000 -- (-1113.788) [...23 remote chains...] -- 65:32:13
      269000 -- (-1097.449) [...23 remote chains...] -- 65:29:55
      270000 -- (-1114.211) [...23 remote chains...] -- 65:27:38

      Average standard deviation of split frequencies: 0.073820

      271000 -- (-1110.824) [...23 remote chains...] -- 65:31:30
      272000 -- (-1108.079) [...23 remote chains...] -- 65:29:14
      273000 -- (-1110.582) [...23 remote chains...] -- 65:26:58
      274000 -- (-1107.317) [...23 remote chains...] -- 65:30:48
      275000 -- (-1107.911) [...23 remote chains...] -- 65:28:33

      Average standard deviation of split frequencies: 0.074457

      276000 -- (-1103.853) [...23 remote chains...] -- 65:32:21
      277000 -- (-1112.355) [...23 remote chains...] -- 65:30:07
      278000 -- (-1107.151) [...23 remote chains...] -- 65:27:53
      279000 -- (-1107.742) [...23 remote chains...] -- 65:31:39
      280000 -- (-1095.538) [...23 remote chains...] -- 65:29:26

      Average standard deviation of split frequencies: 0.075269

      281000 -- (-1101.185) [...23 remote chains...] -- 65:27:14
      282000 -- (-1099.708) [...23 remote chains...] -- 65:30:57
      283000 -- (-1103.366) [...23 remote chains...] -- 65:28:46
      284000 -- [-1104.039] [...23 remote chains...] -- 65:32:27
      285000 -- (-1100.133) [...23 remote chains...] -- 65:30:17

      Average standard deviation of split frequencies: 0.073943

      286000 -- (-1102.803) [...23 remote chains...] -- 65:28:07
      287000 -- (-1103.758) [...23 remote chains...] -- 65:31:46
      288000 -- (-1100.398) [...23 remote chains...] -- 65:29:37
      289000 -- [-1099.906] [...23 remote chains...] -- 65:27:29
      290000 -- (-1104.394) [...23 remote chains...] -- 65:31:05

      Average standard deviation of split frequencies: 0.074821

      291000 -- (-1114.487) [...23 remote chains...] -- 65:28:58
      292000 -- (-1112.454) [...23 remote chains...] -- 65:26:51
      293000 -- (-1119.364) [...23 remote chains...] -- 65:30:25
      294000 -- (-1122.994) [...23 remote chains...] -- 65:28:19
      295000 -- (-1125.279) [...23 remote chains...] -- 65:26:14

      Average standard deviation of split frequencies: 0.077385

      296000 -- (-1113.567) [...23 remote chains...] -- 65:29:46
      297000 -- (-1116.753) [...23 remote chains...] -- 65:27:41
      298000 -- (-1119.269) [...23 remote chains...] -- 65:25:37
      299000 -- (-1106.277) [...23 remote chains...] -- 65:29:07
      300000 -- [-1108.578] [...23 remote chains...] -- 65:27:04

      Average standard deviation of split frequencies: 0.075256

      301000 -- (-1109.307) [...23 remote chains...] -- 65:30:32
      302000 -- (-1106.504) [...23 remote chains...] -- 65:28:29
      303000 -- (-1101.461) [...23 remote chains...] -- 65:26:27
      304000 -- (-1104.971) [...23 remote chains...] -- 65:29:54
      305000 -- (-1099.005) [...23 remote chains...] -- 65:27:52

      Average standard deviation of split frequencies: 0.073937

      306000 -- (-1108.976) [...23 remote chains...] -- 65:25:51
      307000 -- (-1110.159) [...23 remote chains...] -- 65:29:16
      308000 -- (-1108.077) [...23 remote chains...] -- 65:27:15
      309000 -- (-1101.822) [...23 remote chains...] -- 65:30:38
      310000 -- (-1090.095) [...23 remote chains...] -- 65:28:38

      Average standard deviation of split frequencies: 0.073485

      311000 -- (-1097.467) [...23 remote chains...] -- 65:26:39
      312000 -- (-1103.806) [...23 remote chains...] -- 65:30:00
      313000 -- (-1104.335) [...23 remote chains...] -- 65:28:01
      314000 -- (-1107.288) [...23 remote chains...] -- 65:26:03
      315000 -- (-1115.227) [...23 remote chains...] -- 65:29:22

      Average standard deviation of split frequencies: 0.072486

      316000 -- (-1110.064) [...23 remote chains...] -- 65:27:25
      317000 -- (-1102.748) [...23 remote chains...] -- 65:30:43
      318000 -- (-1113.631) [...23 remote chains...] -- 65:28:45
      319000 -- (-1097.084) [...23 remote chains...] -- 65:26:49
      320000 -- (-1095.508) [...23 remote chains...] -- 65:24:54

      Average standard deviation of split frequencies: 0.072518

      321000 -- (-1092.442) [...23 remote chains...] -- 65:28:09
      322000 -- (-1086.239) [...23 remote chains...] -- 65:26:14
      323000 -- [-1089.758] [...23 remote chains...] -- 65:29:28
      324000 -- (-1090.001) [...23 remote chains...] -- 65:27:33
      325000 -- (-1089.555) [...23 remote chains...] -- 65:25:39

      Average standard deviation of split frequencies: 0.071119

      326000 -- (-1095.983) [...23 remote chains...] -- 65:28:52
      327000 -- (-1088.103) [...23 remote chains...] -- 65:26:58
      328000 -- (-1085.079) [...23 remote chains...] -- 65:25:05
      329000 -- (-1087.545) [...23 remote chains...] -- 65:28:16
      330000 -- (-1080.258) [...23 remote chains...] -- 65:26:23

      Average standard deviation of split frequencies: 0.070308

      331000 -- (-1087.905) [...23 remote chains...] -- 65:24:31
      332000 -- (-1090.898) [...23 remote chains...] -- 65:27:40
      333000 -- (-1095.162) [...23 remote chains...] -- 65:25:49
      334000 -- (-1103.364) [...23 remote chains...] -- 65:23:58
      335000 -- (-1103.582) [...23 remote chains...] -- 65:27:05

      Average standard deviation of split frequencies: 0.069170

      336000 -- (-1110.586) [...23 remote chains...] -- 65:25:15
      337000 -- (-1093.985) [...23 remote chains...] -- 65:28:21
      338000 -- (-1090.377) [...23 remote chains...] -- 65:26:31
      339000 -- (-1087.112) [...23 remote chains...] -- 65:24:42
      340000 -- (-1088.447) [...23 remote chains...] -- 65:27:46

      Average standard deviation of split frequencies: 0.068005

      341000 -- (-1092.013) [...23 remote chains...] -- 65:25:57
      342000 -- (-1099.866) [...23 remote chains...] -- 65:24:09
      343000 -- [-1094.104] [...23 remote chains...] -- 65:27:12
      344000 -- (-1100.404) [...23 remote chains...] -- 65:25:24
      345000 -- (-1097.325) [...23 remote chains...] -- 65:23:36

      Average standard deviation of split frequencies: 0.066463

      346000 -- (-1105.225) [...23 remote chains...] -- 65:26:38
      347000 -- (-1102.201) [...23 remote chains...] -- 65:24:51
      348000 -- [-1091.816] [...23 remote chains...] -- 65:23:04
      349000 -- (-1090.598) [...23 remote chains...] -- 65:26:04
      350000 -- (-1093.157) [...23 remote chains...] -- 65:24:18

      Average standard deviation of split frequencies: 0.066701

      351000 -- (-1095.029) [...23 remote chains...] -- 65:27:17
      352000 -- (-1089.730) [...23 remote chains...] -- 65:25:31
      353000 -- (-1091.403) [...23 remote chains...] -- 65:23:46
      354000 -- (-1091.473) [...23 remote chains...] -- 65:26:43
      355000 -- (-1088.421) [...23 remote chains...] -- 65:24:59

      Average standard deviation of split frequencies: 0.065503

      356000 -- (-1096.188) [...23 remote chains...] -- 65:23:14
      357000 -- (-1099.714) [...23 remote chains...] -- 65:26:10
      358000 -- (-1097.275) [...23 remote chains...] -- 65:24:26
      359000 -- (-1097.886) [...23 remote chains...] -- 65:22:43
      360000 -- (-1101.030) [...23 remote chains...] -- 65:25:37

      Average standard deviation of split frequencies: 0.064349

      361000 -- (-1089.580) [...23 remote chains...] -- 65:23:55
      362000 -- (-1093.389) [...23 remote chains...] -- 65:22:12
      363000 -- (-1087.640) [...23 remote chains...] -- 65:25:05
      364000 -- (-1089.644) [...23 remote chains...] -- 65:23:23
      365000 -- (-1090.671) [...23 remote chains...] -- 65:21:42

      Average standard deviation of split frequencies: 0.064244

      366000 -- (-1095.437) [...23 remote chains...] -- 65:24:33
      367000 -- (-1087.071) [...23 remote chains...] -- 65:22:52
      368000 -- (-1086.669) [...23 remote chains...] -- 65:25:43
      369000 -- (-1086.710) [...23 remote chains...] -- 65:24:02
      370000 -- (-1104.028) [...23 remote chains...] -- 65:22:22

      Average standard deviation of split frequencies: 0.063520

      371000 -- (-1099.736) [...23 remote chains...] -- 65:25:11
      372000 -- (-1101.727) [...23 remote chains...] -- 65:23:31
      373000 -- (-1096.643) [...23 remote chains...] -- 65:21:52
      374000 -- (-1104.382) [...23 remote chains...] -- 65:24:39
      375000 -- (-1100.368) [...23 remote chains...] -- 65:23:00

      Average standard deviation of split frequencies: 0.062389

      376000 -- (-1094.260) [...23 remote chains...] -- 65:21:22
      377000 -- (-1095.401) [...23 remote chains...] -- 65:24:08
      378000 -- (-1081.011) [...23 remote chains...] -- 65:22:30
      379000 -- (-1089.033) [...23 remote chains...] -- 65:25:15
      380000 -- (-1094.205) [...23 remote chains...] -- 65:23:37

      Average standard deviation of split frequencies: 0.060745

      381000 -- (-1105.895) [...23 remote chains...] -- 65:22:00
      382000 -- (-1103.068) [...23 remote chains...] -- 65:24:44
      383000 -- (-1094.035) [...23 remote chains...] -- 65:23:07
      384000 -- (-1104.051) [...23 remote chains...] -- 65:21:30
      385000 -- (-1096.871) [...23 remote chains...] -- 65:24:13

      Average standard deviation of split frequencies: 0.059966

      386000 -- (-1099.655) [...23 remote chains...] -- 65:22:37
      387000 -- (-1101.156) [...23 remote chains...] -- 65:25:19
      388000 -- (-1100.563) [...23 remote chains...] -- 65:23:43
      389000 -- (-1098.451) [...23 remote chains...] -- 65:22:07
      390000 -- (-1091.742) [...23 remote chains...] -- 65:24:48

      Average standard deviation of split frequencies: 0.059898

      391000 -- (-1094.293) [...23 remote chains...] -- 65:23:13
      392000 -- (-1095.791) [...23 remote chains...] -- 65:21:38
      393000 -- (-1104.437) [...23 remote chains...] -- 65:24:17
      394000 -- (-1089.391) [...23 remote chains...] -- 65:22:43
      395000 -- (-1096.237) [...23 remote chains...] -- 65:25:21

      Average standard deviation of split frequencies: 0.059506

      396000 -- (-1108.259) [...23 remote chains...] -- 65:23:47
      397000 -- (-1090.919) [...23 remote chains...] -- 65:22:14
      398000 -- (-1091.264) [...23 remote chains...] -- 65:24:51
      399000 -- (-1100.308) [...23 remote chains...] -- 65:23:17
      400000 -- (-1096.647) [...23 remote chains...] -- 65:21:45

      Average standard deviation of split frequencies: 0.058581

      401000 -- (-1095.519) [...23 remote chains...] -- 65:24:20
      402000 -- (-1091.422) [...23 remote chains...] -- 65:22:48
      403000 -- [-1096.491] [...23 remote chains...] -- 65:25:23
      404000 -- (-1091.749) [...23 remote chains...] -- 65:23:51
      405000 -- (-1094.478) [...23 remote chains...] -- 65:22:19

      Average standard deviation of split frequencies: 0.058886

      406000 -- (-1096.243) [...23 remote chains...] -- 65:24:53
      407000 -- (-1093.137) [...23 remote chains...] -- 65:23:21
      408000 -- (-1096.372) [...23 remote chains...] -- 65:21:50
      409000 -- (-1089.909) [...23 remote chains...] -- 65:24:23
      410000 -- (-1097.098) [...23 remote chains...] -- 65:22:52

      Average standard deviation of split frequencies: 0.058982

      411000 -- (-1101.489) [...23 remote chains...] -- 65:21:22
      412000 -- (-1088.222) [...23 remote chains...] -- 65:23:53
      413000 -- (-1097.845) [...23 remote chains...] -- 65:22:23
      414000 -- (-1094.899) [...23 remote chains...] -- 65:24:54
      415000 -- (-1091.145) [...23 remote chains...] -- 65:23:24

      Average standard deviation of split frequencies: 0.059045

      416000 -- (-1093.821) [...23 remote chains...] -- 65:21:55
      417000 -- (-1086.691) [...23 remote chains...] -- 65:24:24
      418000 -- [-1094.750] [...23 remote chains...] -- 65:22:55
      419000 -- (-1114.805) [...23 remote chains...] -- 65:25:24
      420000 -- (-1104.131) [...23 remote chains...] -- 65:23:55

      Average standard deviation of split frequencies: 0.058451

      421000 -- (-1094.992) [...23 remote chains...] -- 65:26:23
      422000 -- (-1094.128) [...23 remote chains...] -- 65:24:54
      423000 -- (-1087.390) [...23 remote chains...] -- 65:23:26
      424000 -- (-1097.698) [...23 remote chains...] -- 65:25:53
      425000 -- (-1100.150) [...23 remote chains...] -- 65:24:25

      Average standard deviation of split frequencies: 0.057196

      426000 -- (-1096.946) [...23 remote chains...] -- 65:22:57
      427000 -- (-1096.227) [...23 remote chains...] -- 65:25:23
      428000 -- (-1097.174) [...23 remote chains...] -- 65:23:56
      429000 -- (-1105.278) [...23 remote chains...] -- 65:22:29
      430000 -- (-1098.491) [...23 remote chains...] -- 65:24:54

      Average standard deviation of split frequencies: 0.055676

      431000 -- (-1097.207) [...23 remote chains...] -- 65:23:27
      432000 -- (-1094.594) [...23 remote chains...] -- 65:25:52
      433000 -- (-1091.627) [...23 remote chains...] -- 65:24:25
      434000 -- (-1096.872) [...23 remote chains...] -- 65:22:59
      435000 -- (-1096.140) [...23 remote chains...] -- 65:25:22

      Average standard deviation of split frequencies: 0.057176

      436000 -- [-1095.341] [...23 remote chains...] -- 65:23:56
      437000 -- (-1091.985) [...23 remote chains...] -- 65:26:19
      438000 -- (-1087.407) [...23 remote chains...] -- 65:24:53
      439000 -- (-1097.266) [...23 remote chains...] -- 65:23:28
      440000 -- (-1097.481) [...23 remote chains...] -- 65:25:49

      Average standard deviation of split frequencies: 0.057483

      441000 -- (-1088.343) [...23 remote chains...] -- 65:24:24
      442000 -- (-1094.625) [...23 remote chains...] -- 65:26:45
      443000 -- (-1092.092) [...23 remote chains...] -- 65:25:20
      444000 -- (-1097.616) [...23 remote chains...] -- 65:23:56
      445000 -- (-1105.596) [...23 remote chains...] -- 65:26:16

      Average standard deviation of split frequencies: 0.056747

      446000 -- (-1096.983) [...23 remote chains...] -- 65:24:52
      447000 -- (-1100.230) [...23 remote chains...] -- 65:27:11
      448000 -- (-1107.985) [...23 remote chains...] -- 65:25:47
      449000 -- (-1111.475) [...23 remote chains...] -- 65:24:23
      450000 -- (-1108.220) [...23 remote chains...] -- 65:26:41

      Average standard deviation of split frequencies: 0.056911

      451000 -- (-1113.990) [...23 remote chains...] -- 65:25:18
      452000 -- (-1114.998) [...23 remote chains...] -- 65:23:55
      453000 -- (-1110.146) [...23 remote chains...] -- 65:26:12
      454000 -- (-1095.289) [...23 remote chains...] -- 65:24:49
      455000 -- (-1108.937) [...23 remote chains...] -- 65:23:27

      Average standard deviation of split frequencies: 0.057306

      456000 -- (-1107.740) [...23 remote chains...] -- 65:25:43
      457000 -- (-1107.768) [...23 remote chains...] -- 65:24:21
      458000 -- (-1111.912) [...23 remote chains...] -- 65:22:59
      459000 -- (-1113.862) [...23 remote chains...] -- 65:25:15
      460000 -- (-1104.455) [...23 remote chains...] -- 65:23:53

      Average standard deviation of split frequencies: 0.057973

      461000 -- (-1100.074) [...23 remote chains...] -- 65:22:32
      462000 -- (-1102.397) [...23 remote chains...] -- 65:24:47
      463000 -- [-1102.814] [...23 remote chains...] -- 65:23:26
      464000 -- (-1103.658) [...23 remote chains...] -- 65:25:39
      465000 -- [-1107.322] [...23 remote chains...] -- 65:24:19

      Average standard deviation of split frequencies: 0.057146

      466000 -- [-1103.225] [...23 remote chains...] -- 65:22:58
      467000 -- (-1103.396) [...23 remote chains...] -- 65:25:11
      468000 -- [-1095.172] [...23 remote chains...] -- 65:23:51
      469000 -- (-1096.678) [...23 remote chains...] -- 65:26:03
      470000 -- (-1101.911) [...23 remote chains...] -- 65:24:43

      Average standard deviation of split frequencies: 0.056874

      471000 -- (-1094.396) [...23 remote chains...] -- 65:23:24
      472000 -- [-1095.760] [...23 remote chains...] -- 65:25:35
      473000 -- (-1096.747) [...23 remote chains...] -- 65:24:16
      474000 -- (-1097.215) [...23 remote chains...] -- 65:26:26
      475000 -- (-1102.237) [...23 remote chains...] -- 65:25:07

      Average standard deviation of split frequencies: 0.056809

      476000 -- [-1098.392] [...23 remote chains...] -- 65:23:48
      477000 -- (-1107.023) [...23 remote chains...] -- 65:25:58
      478000 -- [-1109.008] [...23 remote chains...] -- 65:24:39
      479000 -- (-1114.415) [...23 remote chains...] -- 65:26:49
      480000 -- (-1108.651) [...23 remote chains...] -- 65:25:30

      Average standard deviation of split frequencies: 0.056284

      481000 -- (-1107.701) [...23 remote chains...] -- 65:24:12
      482000 -- (-1099.937) [...23 remote chains...] -- 65:26:20
      483000 -- [-1108.870] [...23 remote chains...] -- 65:25:02
      484000 -- [-1107.308] [...23 remote chains...] -- 65:27:10
      485000 -- (-1095.453) [...23 remote chains...] -- 65:25:53

      Average standard deviation of split frequencies: 0.055530

      486000 -- (-1094.611) [...23 remote chains...] -- 65:28:00
      487000 -- (-1097.765) [...23 remote chains...] -- 65:26:42
      488000 -- (-1089.692) [...23 remote chains...] -- 65:28:49
      489000 -- (-1093.607) [...23 remote chains...] -- 65:27:31
      490000 -- [-1094.447] [...23 remote chains...] -- 65:26:14

      Average standard deviation of split frequencies: 0.055038

      491000 -- [-1091.235] [...23 remote chains...] -- 65:28:20
      492000 -- (-1099.495) [...23 remote chains...] -- 65:27:03
      493000 -- (-1095.295) [...23 remote chains...] -- 65:25:46
      494000 -- (-1097.061) [...23 remote chains...] -- 65:27:52
      495000 -- (-1103.574) [...23 remote chains...] -- 65:26:35

      Average standard deviation of split frequencies: 0.054422

      496000 -- (-1094.527) [...23 remote chains...] -- 65:28:40
      497000 -- (-1098.017) [...23 remote chains...] -- 65:27:23
      498000 -- (-1103.904) [...23 remote chains...] -- 65:29:27
      499000 -- (-1093.456) [...23 remote chains...] -- 65:28:11
      500000 -- (-1095.832) [...23 remote chains...] -- 65:26:56

      Average standard deviation of split frequencies: 0.053930

      501000 -- (-1093.436) [...23 remote chains...] -- 65:28:59
      502000 -- (-1087.069) [...23 remote chains...] -- 65:27:43
      503000 -- [-1094.807] [...23 remote chains...] -- 65:29:46
      504000 -- (-1103.951) [...23 remote chains...] -- 65:28:30
      505000 -- (-1092.734) [...23 remote chains...] -- 65:27:15

      Average standard deviation of split frequencies: 0.053623

      506000 -- [-1095.757] [...23 remote chains...] -- 65:29:17
      507000 -- (-1091.498) [...23 remote chains...] -- 65:28:02
      508000 -- (-1094.323) [...23 remote chains...] -- 65:30:03
      509000 -- (-1095.336) [...23 remote chains...] -- 65:28:49
      510000 -- (-1082.023) [...23 remote chains...] -- 65:30:49

      Average standard deviation of split frequencies: 0.053238

      511000 -- (-1091.787) [...23 remote chains...] -- 65:29:35
      512000 -- (-1096.478) [...23 remote chains...] -- 65:28:21
      513000 -- (-1087.523) [...23 remote chains...] -- 65:30:21
      514000 -- (-1087.070) [...23 remote chains...] -- 65:29:06
      515000 -- (-1095.756) [...23 remote chains...] -- 65:27:53

      Average standard deviation of split frequencies: 0.052833

      516000 -- (-1093.788) [...23 remote chains...] -- 65:29:52
      517000 -- (-1086.484) [...23 remote chains...] -- 65:28:38
      518000 -- (-1091.417) [...23 remote chains...] -- 65:30:37
      519000 -- (-1088.997) [...23 remote chains...] -- 65:29:24
      520000 -- (-1099.451) [...23 remote chains...] -- 65:28:11

      Average standard deviation of split frequencies: 0.052702

      521000 -- (-1093.239) [...23 remote chains...] -- 65:30:09
      522000 -- (-1093.819) [...23 remote chains...] -- 65:28:56
      523000 -- (-1092.151) [...23 remote chains...] -- 65:30:53
      524000 -- (-1092.682) [...23 remote chains...] -- 65:29:40
      525000 -- (-1095.902) [...23 remote chains...] -- 65:31:37

      Average standard deviation of split frequencies: 0.052573

      526000 -- (-1085.326) [...23 remote chains...] -- 65:30:25
      527000 -- (-1086.618) [...23 remote chains...] -- 65:29:12
      528000 -- (-1094.552) [...23 remote chains...] -- 65:31:09
      529000 -- (-1088.537) [...23 remote chains...] -- 65:29:57
      530000 -- (-1097.444) [...23 remote chains...] -- 65:31:52

      Average standard deviation of split frequencies: 0.052530

      531000 -- (-1101.520) [...23 remote chains...] -- 65:30:40
      532000 -- (-1098.326) [...23 remote chains...] -- 65:29:29
      533000 -- (-1094.925) [...23 remote chains...] -- 65:31:24
      534000 -- (-1100.805) [...23 remote chains...] -- 65:30:12
      535000 -- (-1094.396) [...23 remote chains...] -- 65:32:07

      Average standard deviation of split frequencies: 0.052440

      536000 -- (-1098.259) [...23 remote chains...] -- 65:30:55
      537000 -- (-1102.452) [...23 remote chains...] -- 65:29:44
      538000 -- (-1100.778) [...23 remote chains...] -- 65:31:38
      539000 -- (-1098.572) [...23 remote chains...] -- 65:30:27
      540000 -- (-1102.395) [...23 remote chains...] -- 65:32:21

      Average standard deviation of split frequencies: 0.051895

      541000 -- (-1096.918) [...23 remote chains...] -- 65:31:10
      542000 -- (-1088.546) [...23 remote chains...] -- 65:29:59
      543000 -- (-1088.205) [...23 remote chains...] -- 65:31:52
      544000 -- (-1081.481) [...23 remote chains...] -- 65:30:42
      545000 -- (-1102.956) [...23 remote chains...] -- 65:29:32

      Average standard deviation of split frequencies: 0.051485

      546000 -- (-1082.956) [...23 remote chains...] -- 65:31:24
      547000 -- (-1085.644) [...23 remote chains...] -- 65:30:14
      548000 -- (-1099.720) [...23 remote chains...] -- 65:32:06
      549000 -- (-1094.107) [...23 remote chains...] -- 65:30:56
      550000 -- (-1096.135) [...23 remote chains...] -- 65:32:47

      Average standard deviation of split frequencies: 0.051434

      551000 -- (-1094.979) [...23 remote chains...] -- 65:31:38
      552000 -- (-1096.770) [...23 remote chains...] -- 65:30:28
      553000 -- (-1103.094) [...23 remote chains...] -- 65:32:19
      554000 -- (-1103.469) [...23 remote chains...] -- 65:31:10
      555000 -- (-1114.715) [...23 remote chains...] -- 65:30:01

      Average standard deviation of split frequencies: 0.051494

      556000 -- (-1103.474) [...23 remote chains...] -- 65:31:51
      557000 -- (-1100.633) [...23 remote chains...] -- 65:30:42
      558000 -- (-1098.246) [...23 remote chains...] -- 65:32:31
      559000 -- (-1101.436) [...23 remote chains...] -- 65:31:23
      560000 -- (-1098.986) [...23 remote chains...] -- 65:30:14

      Average standard deviation of split frequencies: 0.051032

      561000 -- (-1103.327) [...23 remote chains...] -- 65:32:03
      562000 -- (-1106.877) [...23 remote chains...] -- 65:33:52
      563000 -- (-1100.765) [...23 remote chains...] -- 65:32:44
      564000 -- (-1089.509) [...23 remote chains...] -- 65:31:36
      565000 -- (-1085.006) [...23 remote chains...] -- 65:33:24

      Average standard deviation of split frequencies: 0.050568

      566000 -- (-1099.361) [...23 remote chains...] -- 65:32:16
      567000 -- (-1095.384) [...23 remote chains...] -- 65:34:03
      568000 -- (-1103.281) [...23 remote chains...] -- 65:32:55
      569000 -- (-1104.486) [...23 remote chains...] -- 65:34:43
      570000 -- (-1087.216) [...23 remote chains...] -- 65:33:35

      Average standard deviation of split frequencies: 0.050331

      571000 -- (-1085.362) [...23 remote chains...] -- 65:32:27
      572000 -- (-1093.150) [...23 remote chains...] -- 65:34:14
      573000 -- (-1086.731) [...23 remote chains...] -- 65:33:07
      574000 -- (-1094.393) [...23 remote chains...] -- 65:32:00
      575000 -- (-1090.133) [...23 remote chains...] -- 65:33:46

      Average standard deviation of split frequencies: 0.050507

      576000 -- (-1100.687) [...23 remote chains...] -- 65:32:39
      577000 -- (-1094.566) [...23 remote chains...] -- 65:34:25
      578000 -- (-1089.198) [...23 remote chains...] -- 65:33:18
      579000 -- (-1092.513) [...23 remote chains...] -- 65:35:03
      580000 -- (-1093.662) [...23 remote chains...] -- 65:33:56

      Average standard deviation of split frequencies: 0.050117

      581000 -- (-1094.777) [...23 remote chains...] -- 65:32:50
      582000 -- (-1096.859) [...23 remote chains...] -- 65:34:35
      583000 -- (-1097.182) [...23 remote chains...] -- 65:33:28
      584000 -- (-1095.463) [...23 remote chains...] -- 65:32:22
      585000 -- (-1091.344) [...23 remote chains...] -- 65:34:06

      Average standard deviation of split frequencies: 0.049278

      586000 -- (-1087.804) [...23 remote chains...] -- 65:33:01
      587000 -- (-1101.077) [...23 remote chains...] -- 65:34:44
      588000 -- (-1094.340) [...23 remote chains...] -- 65:33:38
      589000 -- (-1100.888) [...23 remote chains...] -- 65:35:22
      590000 -- (-1096.088) [...23 remote chains...] -- 65:34:16

      Average standard deviation of split frequencies: 0.049323

      591000 -- (-1100.381) [...23 remote chains...] -- 65:35:59
      592000 -- (-1095.007) [...23 remote chains...] -- 65:34:54
      593000 -- (-1101.869) [...23 remote chains...] -- 65:36:36
      594000 -- (-1111.271) [...23 remote chains...] -- 65:35:31
      595000 -- (-1091.976) [...23 remote chains...] -- 65:37:13

      Average standard deviation of split frequencies: 0.049031

      596000 -- (-1089.526) [...23 remote chains...] -- 65:36:07
      597000 -- (-1100.912) [...23 remote chains...] -- 65:35:02
      598000 -- (-1097.892) [...23 remote chains...] -- 65:36:44
      599000 -- (-1101.152) [...23 remote chains...] -- 65:35:39
      600000 -- (-1089.696) [...23 remote chains...] -- 65:37:20

      Average standard deviation of split frequencies: 0.048788

      601000 -- (-1092.626) [...23 remote chains...] -- 65:36:15
      602000 -- (-1093.266) [...23 remote chains...] -- 65:37:56
      603000 -- (-1092.840) [...23 remote chains...] -- 65:36:52
      604000 -- (-1095.201) [...23 remote chains...] -- 65:38:32
      605000 -- (-1100.550) [...23 remote chains...] -- 65:37:27

      Average standard deviation of split frequencies: 0.048699

      606000 -- (-1095.951) [...23 remote chains...] -- 65:36:23
      607000 -- (-1090.475) [...23 remote chains...] -- 65:38:03
      608000 -- (-1082.054) [...23 remote chains...] -- 65:36:59
      609000 -- (-1083.103) [...23 remote chains...] -- 65:38:38
      610000 -- (-1081.356) [...23 remote chains...] -- 65:37:34

      Average standard deviation of split frequencies: 0.048689

      611000 -- (-1087.642) [...23 remote chains...] -- 65:39:13
      612000 -- (-1089.621) [...23 remote chains...] -- 65:38:10
      613000 -- (-1078.500) [...23 remote chains...] -- 65:37:06
      614000 -- (-1081.201) [...23 remote chains...] -- 65:38:45
      615000 -- (-1086.060) [...23 remote chains...] -- 65:37:41

      Average standard deviation of split frequencies: 0.048738

      616000 -- (-1086.500) [...23 remote chains...] -- 65:39:19
      617000 -- (-1102.546) [...23 remote chains...] -- 65:38:16
      618000 -- (-1097.893) [...23 remote chains...] -- 65:37:13
      619000 -- (-1086.808) [...23 remote chains...] -- 65:38:50
      620000 -- (-1078.489) [...23 remote chains...] -- 65:37:47

      Average standard deviation of split frequencies: 0.048472

      621000 -- (-1075.872) [...23 remote chains...] -- 65:39:25
      622000 -- (-1082.570) [...23 remote chains...] -- 65:38:22
      623000 -- (-1091.542) [...23 remote chains...] -- 65:39:59
      624000 -- (-1081.061) [...23 remote chains...] -- 65:38:56
      625000 -- (-1091.325) [...23 remote chains...] -- 65:37:54

      Average standard deviation of split frequencies: 0.048105

      626000 -- (-1096.968) [...23 remote chains...] -- 65:39:30
      627000 -- (-1092.448) [...23 remote chains...] -- 65:38:28
      628000 -- (-1092.343) [...23 remote chains...] -- 65:40:04
      629000 -- (-1093.065) [...23 remote chains...] -- 65:39:01
      630000 -- (-1087.681) [...23 remote chains...] -- 65:40:37

      Average standard deviation of split frequencies: 0.047818

      631000 -- (-1091.546) [...23 remote chains...] -- 65:39:35
      632000 -- (-1092.662) [...23 remote chains...] -- 65:41:10
      633000 -- (-1093.745) [...23 remote chains...] -- 65:40:08
      634000 -- (-1101.907) [...23 remote chains...] -- 65:41:43
      635000 -- (-1109.122) [...23 remote chains...] -- 65:40:41

      Average standard deviation of split frequencies: 0.047064

      636000 -- (-1103.157) [...23 remote chains...] -- 65:42:16
      637000 -- (-1097.129) [...23 remote chains...] -- 65:41:14
      638000 -- (-1106.387) [...23 remote chains...] -- 65:40:13
      639000 -- (-1098.606) [...23 remote chains...] -- 65:41:47
      640000 -- (-1096.910) [...23 remote chains...] -- 65:40:45

      Average standard deviation of split frequencies: 0.046774

      641000 -- (-1093.890) [...23 remote chains...] -- 65:42:19
      642000 -- (-1098.727) [...23 remote chains...] -- 65:41:18
      643000 -- (-1101.569) [...23 remote chains...] -- 65:40:17
      644000 -- (-1099.727) [...23 remote chains...] -- 65:41:50
      645000 -- (-1102.467) [...23 remote chains...] -- 65:40:49

      Average standard deviation of split frequencies: 0.046294

      646000 -- (-1102.171) [...23 remote chains...] -- 65:42:22
      647000 -- (-1086.451) [...23 remote chains...] -- 65:41:21
      648000 -- (-1086.169) [...23 remote chains...] -- 65:40:20
      649000 -- (-1083.552) [...23 remote chains...] -- 65:41:53
      650000 -- (-1085.072) [...23 remote chains...] -- 65:40:53

      Average standard deviation of split frequencies: 0.045583

      651000 -- (-1095.186) [...23 remote chains...] -- 65:42:25
      652000 -- (-1088.156) [...23 remote chains...] -- 65:41:24
      653000 -- (-1100.383) [...23 remote chains...] -- 65:42:56
      654000 -- (-1090.062) [...23 remote chains...] -- 65:41:56
      655000 -- (-1080.220) [...23 remote chains...] -- 65:40:56

      Average standard deviation of split frequencies: 0.045276

      656000 -- (-1087.495) [...23 remote chains...] -- 65:42:27
      657000 -- (-1084.183) [...23 remote chains...] -- 65:41:27
      658000 -- [-1089.984] [...23 remote chains...] -- 65:42:58
      659000 -- (-1082.946) [...23 remote chains...] -- 65:41:59
      660000 -- (-1092.861) [...23 remote chains...] -- 65:40:59

      Average standard deviation of split frequencies: 0.045161

      661000 -- (-1084.961) [...23 remote chains...] -- 65:42:30
      662000 -- (-1086.339) [...23 remote chains...] -- 65:41:30
      663000 -- (-1085.298) [...23 remote chains...] -- 65:43:00
      664000 -- (-1078.224) [...23 remote chains...] -- 65:42:01
      665000 -- (-1082.583) [...23 remote chains...] -- 65:43:31

      Average standard deviation of split frequencies: 0.044779

      666000 -- (-1088.187) [...23 remote chains...] -- 65:42:32
      667000 -- (-1081.546) [...23 remote chains...] -- 65:41:32
      668000 -- (-1087.035) [...23 remote chains...] -- 65:43:02
      669000 -- (-1082.189) [...23 remote chains...] -- 65:42:03
      670000 -- (-1079.527) [...23 remote chains...] -- 65:43:32

      Average standard deviation of split frequencies: 0.044286

      671000 -- (-1093.807) [...23 remote chains...] -- 65:42:34
      672000 -- (-1098.752) [...23 remote chains...] -- 65:41:35
      673000 -- (-1100.232) [...23 remote chains...] -- 65:43:04
      674000 -- (-1101.451) [...23 remote chains...] -- 65:42:05
      675000 -- (-1088.315) [...23 remote chains...] -- 65:43:34

      Average standard deviation of split frequencies: 0.044818

      676000 -- (-1080.262) [...23 remote chains...] -- 65:42:35
      677000 -- (-1076.697) [...23 remote chains...] -- 65:44:04
      678000 -- [-1082.843] [...23 remote chains...] -- 65:43:05
      679000 -- (-1080.414) [...23 remote chains...] -- 65:42:07
      680000 -- (-1095.451) [...23 remote chains...] -- 65:43:35

      Average standard deviation of split frequencies: 0.045057

      681000 -- (-1083.999) [...23 remote chains...] -- 65:42:37
      682000 -- (-1092.745) [...23 remote chains...] -- 65:44:04
      683000 -- (-1076.944) [...23 remote chains...] -- 65:43:06
      684000 -- (-1072.323) [...23 remote chains...] -- 65:42:08
      685000 -- (-1077.596) [...23 remote chains...] -- 65:43:36

      Average standard deviation of split frequencies: 0.044909

      686000 -- (-1073.344) [...23 remote chains...] -- 65:42:38
      687000 -- (-1078.327) [...23 remote chains...] -- 65:44:05
      688000 -- (-1076.107) [...23 remote chains...] -- 65:43:07
      689000 -- (-1073.794) [...23 remote chains...] -- 65:44:34
      690000 -- (-1079.811) [...23 remote chains...] -- 65:43:36

      Average standard deviation of split frequencies: 0.044354

      691000 -- (-1078.135) [...23 remote chains...] -- 65:45:03
      692000 -- (-1084.488) [...23 remote chains...] -- 65:44:05
      693000 -- (-1084.622) [...23 remote chains...] -- 65:45:31
      694000 -- (-1086.864) [...23 remote chains...] -- 65:44:34
      695000 -- [-1082.963] [...23 remote chains...] -- 65:46:00

      Average standard deviation of split frequencies: 0.044353

      696000 -- (-1094.833) [...23 remote chains...] -- 65:45:03
      697000 -- (-1087.899) [...23 remote chains...] -- 65:44:06
      698000 -- (-1076.239) [...23 remote chains...] -- 65:45:31
      699000 -- (-1069.985) [...23 remote chains...] -- 65:44:34
      700000 -- (-1074.692) [...23 remote chains...] -- 65:45:59

      Average standard deviation of split frequencies: 0.044114

      701000 -- (-1074.929) [...23 remote chains...] -- 65:45:02
      702000 -- (-1071.547) [...23 remote chains...] -- 65:46:27
      703000 -- (-1076.003) [...23 remote chains...] -- 65:45:30
      704000 -- (-1080.255) [...23 remote chains...] -- 65:44:34
      705000 -- (-1080.495) [...23 remote chains...] -- 65:45:58

      Average standard deviation of split frequencies: 0.043881

      706000 -- (-1076.653) [...23 remote chains...] -- 65:45:02
      707000 -- (-1076.460) [...23 remote chains...] -- 65:46:26
      708000 -- (-1076.481) [...23 remote chains...] -- 65:47:50
      709000 -- (-1103.250) [...23 remote chains...] -- 65:46:53
      710000 -- (-1084.736) [...23 remote chains...] -- 65:45:57

      Average standard deviation of split frequencies: 0.043604

      711000 -- (-1084.608) [...23 remote chains...] -- 65:47:21
      712000 -- (-1077.418) [...23 remote chains...] -- 65:46:25
      713000 -- (-1082.691) [...23 remote chains...] -- 65:47:48
      714000 -- (-1079.281) [...23 remote chains...] -- 65:46:52
      715000 -- (-1072.796) [...23 remote chains...] -- 65:48:15

      Average standard deviation of split frequencies: 0.043493

      716000 -- (-1077.350) [...23 remote chains...] -- 65:47:19
      717000 -- (-1072.970) [...23 remote chains...] -- 65:48:42
      718000 -- (-1083.316) [...23 remote chains...] -- 65:47:46
      719000 -- (-1079.640) [...23 remote chains...] -- 65:46:50
      720000 -- (-1083.399) [...23 remote chains...] -- 65:48:13

      Average standard deviation of split frequencies: 0.043302

      721000 -- (-1084.504) [...23 remote chains...] -- 65:47:17
      722000 -- (-1079.225) [...23 remote chains...] -- 65:46:22
      723000 -- (-1092.411) [...23 remote chains...] -- 65:47:44
      724000 -- (-1080.539) [...23 remote chains...] -- 65:46:48
      725000 -- (-1075.845) [...23 remote chains...] -- 65:45:53

      Average standard deviation of split frequencies: 0.043405

      726000 -- (-1070.507) [...23 remote chains...] -- 65:47:15
      727000 -- (-1076.756) [...23 remote chains...] -- 65:46:20
      728000 -- (-1070.625) [...23 remote chains...] -- 65:47:41
      729000 -- (-1081.621) [...23 remote chains...] -- 65:46:46
      730000 -- (-1091.308) [...23 remote chains...] -- 65:48:08

      Average standard deviation of split frequencies: 0.043085

      731000 -- (-1090.566) [...23 remote chains...] -- 65:47:13
      732000 -- (-1081.013) [...23 remote chains...] -- 65:48:34
      733000 -- (-1083.527) [...23 remote chains...] -- 65:47:39
      734000 -- (-1081.354) [...23 remote chains...] -- 65:49:00
      735000 -- (-1079.768) [...23 remote chains...] -- 65:48:05

      Average standard deviation of split frequencies: 0.043066

      736000 -- (-1078.323) [...23 remote chains...] -- 65:49:25
      737000 -- (-1081.446) [...23 remote chains...] -- 65:48:31
      738000 -- (-1076.355) [...23 remote chains...] -- 65:47:36
      739000 -- (-1077.011) [...23 remote chains...] -- 65:48:56
      740000 -- (-1081.058) [...23 remote chains...] -- 65:48:02

      Average standard deviation of split frequencies: 0.043223

      741000 -- (-1090.279) [...23 remote chains...] -- 65:49:22
      742000 -- (-1087.485) [...23 remote chains...] -- 65:48:28
      743000 -- (-1096.465) [...23 remote chains...] -- 65:49:47
      744000 -- (-1099.596) [...23 remote chains...] -- 65:48:53
      745000 -- (-1076.700) [...23 remote chains...] -- 65:47:59

      Average standard deviation of split frequencies: 0.043099

      746000 -- (-1080.661) [...23 remote chains...] -- 65:49:18
      747000 -- (-1094.270) [...23 remote chains...] -- 65:48:25
      748000 -- (-1084.988) [...23 remote chains...] -- 65:49:44
      749000 -- (-1090.864) [...23 remote chains...] -- 65:48:50
      750000 -- (-1091.393) [...23 remote chains...] -- 65:47:56

      Average standard deviation of split frequencies: 0.042730

      751000 -- (-1096.165) [...23 remote chains...] -- 65:49:15
      752000 -- (-1092.275) [...23 remote chains...] -- 65:48:21
      753000 -- (-1080.833) [...23 remote chains...] -- 65:49:40
      754000 -- (-1082.168) [...23 remote chains...] -- 65:48:46
      755000 -- (-1082.674) [...23 remote chains...] -- 65:50:04

      Average standard deviation of split frequencies: 0.042184

      756000 -- (-1091.705) [...23 remote chains...] -- 65:49:11
      757000 -- (-1091.742) [...23 remote chains...] -- 65:50:29
      758000 -- (-1097.765) [...23 remote chains...] -- 65:49:36
      759000 -- (-1091.072) [...23 remote chains...] -- 65:50:53
      760000 -- (-1093.429) [...23 remote chains...] -- 65:50:00

      Average standard deviation of split frequencies: 0.042283

      761000 -- (-1089.514) [...23 remote chains...] -- 65:51:18
      762000 -- (-1093.330) [...23 remote chains...] -- 65:50:25
      763000 -- (-1091.698) [...23 remote chains...] -- 65:51:42
      764000 -- (-1091.034) [...23 remote chains...] -- 65:50:49
      765000 -- (-1088.957) [...23 remote chains...] -- 65:49:56

      Average standard deviation of split frequencies: 0.042317

      766000 -- (-1090.424) [...23 remote chains...] -- 65:51:13
      767000 -- (-1082.837) [...23 remote chains...] -- 65:50:20
      768000 -- [-1083.718] [...23 remote chains...] -- 65:51:37
      769000 -- (-1087.224) [...23 remote chains...] -- 65:50:44
      770000 -- (-1089.297) [...23 remote chains...] -- 65:52:01

      Average standard deviation of split frequencies: 0.042301

      771000 -- (-1087.321) [...23 remote chains...] -- 65:51:08
      772000 -- (-1089.762) [...23 remote chains...] -- 65:50:16
      773000 -- (-1087.501) [...23 remote chains...] -- 65:51:32
      774000 -- (-1079.380) [...23 remote chains...] -- 65:52:48
      775000 -- (-1089.945) [...23 remote chains...] -- 65:51:55

      Average standard deviation of split frequencies: 0.041927

      776000 -- (-1099.643) [...23 remote chains...] -- 65:53:11
      777000 -- (-1088.930) [...23 remote chains...] -- 65:52:19
      778000 -- (-1093.483) [...23 remote chains...] -- 65:51:27
      779000 -- (-1085.115) [...23 remote chains...] -- 65:52:42
      780000 -- (-1105.927) [...23 remote chains...] -- 65:51:50

      Average standard deviation of split frequencies: 0.042332

      781000 -- (-1087.270) [...23 remote chains...] -- 65:53:05
      782000 -- (-1090.607) [...23 remote chains...] -- 65:52:13
      783000 -- (-1104.662) [...23 remote chains...] -- 65:53:28
      784000 -- (-1077.546) [...23 remote chains...] -- 65:52:36
      785000 -- (-1090.880) [...23 remote chains...] -- 65:51:44

      Average standard deviation of split frequencies: 0.041868

      786000 -- (-1082.630) [...23 remote chains...] -- 65:52:59
      787000 -- (-1092.977) [...23 remote chains...] -- 65:52:07
      788000 -- (-1085.823) [...23 remote chains...] -- 65:53:22
      789000 -- [-1082.273] [...23 remote chains...] -- 65:52:30
      790000 -- (-1087.753) [...23 remote chains...] -- 65:53:44

      Average standard deviation of split frequencies: 0.041799

      791000 -- (-1077.592) [...23 remote chains...] -- 65:52:53
      792000 -- (-1078.799) [...23 remote chains...] -- 65:54:07
      793000 -- (-1100.757) [...23 remote chains...] -- 65:53:16
      794000 -- (-1093.007) [...23 remote chains...] -- 65:52:24
      795000 -- (-1097.277) [...23 remote chains...] -- 65:53:38

      Average standard deviation of split frequencies: 0.042060

      796000 -- (-1094.800) [...23 remote chains...] -- 65:52:47
      797000 -- (-1092.194) [...23 remote chains...] -- 65:54:00
      798000 -- (-1101.279) [...23 remote chains...] -- 65:53:09
      799000 -- [-1094.273] [...23 remote chains...] -- 65:54:22
      800000 -- (-1096.792) [...23 remote chains...] -- 65:53:32

      Average standard deviation of split frequencies: 0.041822

      801000 -- (-1084.311) [...23 remote chains...] -- 65:54:44
      802000 -- [-1090.540] [...23 remote chains...] -- 65:53:54
      803000 -- (-1087.142) [...23 remote chains...] -- 65:53:03
      804000 -- (-1078.946) [...23 remote chains...] -- 65:54:16
      805000 -- (-1079.946) [...23 remote chains...] -- 65:53:25

      Average standard deviation of split frequencies: 0.041987

      806000 -- (-1094.466) [...23 remote chains...] -- 65:52:34
      807000 -- (-1086.659) [...23 remote chains...] -- 65:53:47
      808000 -- (-1097.544) [...23 remote chains...] -- 65:52:56
      809000 -- (-1092.545) [...23 remote chains...] -- 65:54:09
      810000 -- (-1086.727) [...23 remote chains...] -- 65:53:18

      Average standard deviation of split frequencies: 0.041973

      811000 -- (-1099.426) [...23 remote chains...] -- 65:54:30
      812000 -- (-1094.308) [...23 remote chains...] -- 65:53:40
      813000 -- (-1097.012) [...23 remote chains...] -- 65:52:50
      814000 -- (-1092.884) [...23 remote chains...] -- 65:54:02
      815000 -- (-1086.142) [...23 remote chains...] -- 65:53:12

      Average standard deviation of split frequencies: 0.042047

      816000 -- (-1104.857) [...23 remote chains...] -- 65:54:23
      817000 -- (-1105.235) [...23 remote chains...] -- 65:53:33
      818000 -- [-1083.111] [...23 remote chains...] -- 65:54:45
      819000 -- (-1088.484) [...23 remote chains...] -- 65:53:55
      820000 -- (-1075.523) [...23 remote chains...] -- 65:55:06

      Average standard deviation of split frequencies: 0.041738

      821000 -- (-1089.677) [...23 remote chains...] -- 65:54:16
      822000 -- [-1079.083] [...23 remote chains...] -- 65:53:26
      823000 -- (-1088.579) [...23 remote chains...] -- 65:54:37
      824000 -- (-1096.109) [...23 remote chains...] -- 65:53:48
      825000 -- (-1098.485) [...23 remote chains...] -- 65:54:58

      Average standard deviation of split frequencies: 0.041909

      826000 -- (-1096.960) [...23 remote chains...] -- 65:54:09
      827000 -- (-1097.441) [...23 remote chains...] -- 65:53:19
      828000 -- (-1078.396) [...23 remote chains...] -- 65:54:30
      829000 -- (-1080.489) [...23 remote chains...] -- 65:53:40
      830000 -- (-1081.223) [...23 remote chains...] -- 65:54:51

      Average standard deviation of split frequencies: 0.042290

      831000 -- (-1103.428) [...23 remote chains...] -- 65:54:01
      832000 -- (-1095.216) [...23 remote chains...] -- 65:55:11
      833000 -- (-1092.632) [...23 remote chains...] -- 65:54:22
      834000 -- (-1100.798) [...23 remote chains...] -- 65:55:32
      835000 -- (-1090.504) [...23 remote chains...] -- 65:54:43

      Average standard deviation of split frequencies: 0.041979

      836000 -- (-1086.551) [...23 remote chains...] -- 65:55:53
      837000 -- (-1088.964) [...23 remote chains...] -- 65:55:04
      838000 -- (-1104.688) [...23 remote chains...] -- 65:54:15
      839000 -- (-1094.405) [...23 remote chains...] -- 65:55:24
      840000 -- (-1089.920) [...23 remote chains...] -- 65:54:35

      Average standard deviation of split frequencies: 0.042308

      841000 -- (-1108.663) [...23 remote chains...] -- 65:55:44
      842000 -- [-1092.682] [...23 remote chains...] -- 65:54:56
      843000 -- (-1085.413) [...23 remote chains...] -- 65:56:05
      844000 -- (-1089.999) [...23 remote chains...] -- 65:55:16
      845000 -- (-1082.881) [...23 remote chains...] -- 65:56:25

      Average standard deviation of split frequencies: 0.042557

      846000 -- (-1081.851) [...23 remote chains...] -- 65:55:36
      847000 -- (-1083.964) [...23 remote chains...] -- 65:56:45
      848000 -- (-1097.878) [...23 remote chains...] -- 65:55:56
      849000 -- (-1088.135) [...23 remote chains...] -- 65:57:05
      850000 -- (-1082.299) [...23 remote chains...] -- 65:56:16

      Average standard deviation of split frequencies: 0.042535

      851000 -- (-1089.503) [...23 remote chains...] -- 65:57:24
      852000 -- (-1085.381) [...23 remote chains...] -- 65:56:36
      853000 -- (-1090.206) [...23 remote chains...] -- 65:57:44
      854000 -- (-1092.505) [...23 remote chains...] -- 65:58:52
      855000 -- (-1088.598) [...23 remote chains...] -- 65:58:04

      Average standard deviation of split frequencies: 0.042780

      856000 -- (-1091.546) [...23 remote chains...] -- 65:59:11
      857000 -- (-1090.289) [...23 remote chains...] -- 65:58:23
      858000 -- (-1091.129) [...23 remote chains...] -- 65:59:31
      859000 -- (-1093.520) [...23 remote chains...] -- 65:58:42
      860000 -- (-1087.306) [...23 remote chains...] -- 65:59:50

      Average standard deviation of split frequencies: 0.042343

      861000 -- (-1084.045) [...23 remote chains...] -- 65:59:02
      862000 -- (-1102.494) [...23 remote chains...] -- 66:00:09
      863000 -- (-1105.262) [...23 remote chains...] -- 66:01:16
      864000 -- (-1089.890) [...23 remote chains...] -- 66:00:28
      865000 -- (-1092.101) [...23 remote chains...] -- 66:01:34

      Average standard deviation of split frequencies: 0.042244

      866000 -- (-1091.787) [...23 remote chains...] -- 66:00:46
      867000 -- (-1085.344) [...23 remote chains...] -- 66:01:53
      868000 -- (-1083.347) [...23 remote chains...] -- 66:02:59
      869000 -- (-1075.149) [...23 remote chains...] -- 66:02:11
      870000 -- (-1083.906) [...23 remote chains...] -- 66:03:18

      Average standard deviation of split frequencies: 0.042119

      871000 -- (-1084.843) [...23 remote chains...] -- 66:04:24
      872000 -- (-1092.329) [...23 remote chains...] -- 66:03:36
      873000 -- (-1081.992) [...23 remote chains...] -- 66:04:42
      874000 -- (-1082.089) [...23 remote chains...] -- 66:05:47
      875000 -- (-1088.655) [...23 remote chains...] -- 66:04:59

      Average standard deviation of split frequencies: 0.041891

      876000 -- (-1079.293) [...23 remote chains...] -- 66:06:05
      877000 -- (-1095.668) [...23 remote chains...] -- 66:07:10
      878000 -- (-1066.874) [...23 remote chains...] -- 66:08:16
      879000 -- (-1078.736) [...23 remote chains...] -- 66:09:21
      880000 -- [-1076.352] [...23 remote chains...] -- 66:10:25

      Average standard deviation of split frequencies: 0.041702

      881000 -- (-1081.997) [...23 remote chains...] -- 66:09:38
      882000 -- (-1078.446) [...23 remote chains...] -- 66:12:35
      883000 -- (-1081.826) [...23 remote chains...] -- 66:13:39
      884000 -- (-1085.477) [...23 remote chains...] -- 66:14:43
      885000 -- (-1083.236) [...23 remote chains...] -- 66:13:55

      Average standard deviation of split frequencies: 0.041454

      886000 -- (-1086.631) [...23 remote chains...] -- 66:15:00
      887000 -- (-1078.177) [...23 remote chains...] -- 66:16:03
      888000 -- (-1086.573) [...23 remote chains...] -- 66:18:59
      889000 -- (-1082.988) [...23 remote chains...] -- 66:20:02
      890000 -- (-1083.898) [...23 remote chains...] -- 66:21:06

      Average standard deviation of split frequencies: 0.041648

      891000 -- (-1083.077) [...23 remote chains...] -- 66:36:59
      892000 -- (-1086.053) [...23 remote chains...] -- 66:39:52
      893000 -- (-1076.685) [...23 remote chains...] -- 66:42:45
      894000 -- (-1075.749) [...23 remote chains...] -- 66:45:37
      895000 -- (-1078.270) [...23 remote chains...] -- 66:50:20

      Average standard deviation of split frequencies: 0.041950

      896000 -- (-1079.190) [...23 remote chains...] -- 67:04:15
      897000 -- (-1068.269) [...23 remote chains...] -- 67:08:56
      898000 -- (-1081.533) [...23 remote chains...] -- 67:13:36
      899000 -- (-1073.667) [...23 remote chains...] -- 67:18:15
      900000 -- (-1081.172) [...23 remote chains...] -- 67:22:54

      Average standard deviation of split frequencies: 0.041927

      901000 -- (-1079.162) [...23 remote chains...] -- 67:38:32
      902000 -- (-1087.419) [...23 remote chains...] -- 67:41:20
      903000 -- (-1076.356) [...23 remote chains...] -- 67:45:56
      904000 -- (-1077.916) [...23 remote chains...] -- 67:50:32
      905000 -- (-1083.626) [...23 remote chains...] -- 67:55:07

      Average standard deviation of split frequencies: 0.041360

      906000 -- (-1090.167) [...23 remote chains...] -- 68:08:48
      907000 -- (-1086.116) [...23 remote chains...] -- 68:13:22
      908000 -- (-1079.207) [...23 remote chains...] -- 68:16:05
      909000 -- (-1080.361) [...23 remote chains...] -- 68:16:59
      910000 -- (-1075.654) [...23 remote chains...] -- 68:16:04

      Average standard deviation of split frequencies: 0.041721

      911000 -- (-1075.735) [...23 remote chains...] -- 68:16:59
      912000 -- (-1086.681) [...23 remote chains...] -- 68:16:04
      913000 -- (-1073.397) [...23 remote chains...] -- 68:16:58
      914000 -- (-1087.499) [...23 remote chains...] -- 68:16:03
      915000 -- (-1082.777) [...23 remote chains...] -- 68:16:57

      Average standard deviation of split frequencies: 0.041933

      916000 -- (-1077.426) [...23 remote chains...] -- 68:16:02
      917000 -- (-1070.848) [...23 remote chains...] -- 68:16:56
      918000 -- (-1082.935) [...23 remote chains...] -- 68:16:02
      919000 -- (-1093.853) [...23 remote chains...] -- 68:16:55
      920000 -- (-1096.318) [...23 remote chains...] -- 68:16:01

      Average standard deviation of split frequencies: 0.042143

      921000 -- (-1094.472) [...23 remote chains...] -- 68:15:07
      922000 -- (-1077.929) [...23 remote chains...] -- 68:16:00
      923000 -- (-1082.679) [...23 remote chains...] -- 68:15:06
      924000 -- (-1079.781) [...23 remote chains...] -- 68:15:59
      925000 -- (-1077.813) [...23 remote chains...] -- 68:15:06

      Average standard deviation of split frequencies: 0.042020

      926000 -- (-1086.402) [...23 remote chains...] -- 68:15:59
      927000 -- (-1076.934) [...23 remote chains...] -- 68:15:05
      928000 -- (-1075.419) [...23 remote chains...] -- 68:15:58
      929000 -- (-1074.749) [...23 remote chains...] -- 68:15:04
      930000 -- (-1080.855) [...23 remote chains...] -- 68:14:10

      Average standard deviation of split frequencies: 0.042070

      931000 -- (-1082.801) [...23 remote chains...] -- 68:15:03
      932000 -- (-1099.608) [...23 remote chains...] -- 68:14:10
      933000 -- (-1089.692) [...23 remote chains...] -- 68:15:03
      934000 -- (-1081.589) [...23 remote chains...] -- 68:14:09
      935000 -- (-1083.491) [...23 remote chains...] -- 68:15:02

      Average standard deviation of split frequencies: 0.041885

      936000 -- (-1079.757) [...23 remote chains...] -- 68:14:09
      937000 -- (-1079.997) [...23 remote chains...] -- 68:15:01
      938000 -- (-1092.649) [...23 remote chains...] -- 68:14:08
      939000 -- (-1092.100) [...23 remote chains...] -- 68:15:00
      940000 -- (-1097.342) [...23 remote chains...] -- 68:14:07

      Average standard deviation of split frequencies: 0.041524

      941000 -- (-1081.090) [...23 remote chains...] -- 68:13:14
      942000 -- (-1087.418) [...23 remote chains...] -- 68:14:07
      943000 -- (-1092.110) [...23 remote chains...] -- 68:13:14
      944000 -- (-1090.737) [...23 remote chains...] -- 68:14:06
      945000 -- (-1100.001) [...23 remote chains...] -- 68:13:13

      Average standard deviation of split frequencies: 0.041171

      946000 -- (-1101.176) [...23 remote chains...] -- 68:14:05
      947000 -- (-1086.764) [...23 remote chains...] -- 68:13:12
      948000 -- (-1080.165) [...23 remote chains...] -- 68:12:20
      949000 -- (-1083.261) [...23 remote chains...] -- 68:13:12
      950000 -- (-1089.574) [...23 remote chains...] -- 68:12:19

      Average standard deviation of split frequencies: 0.041671

      951000 -- (-1088.318) [...23 remote chains...] -- 68:13:11
      952000 -- (-1086.628) [...23 remote chains...] -- 68:12:19
      953000 -- (-1090.380) [...23 remote chains...] -- 68:11:26
      954000 -- (-1089.165) [...23 remote chains...] -- 68:12:18
      955000 -- (-1087.856) [...23 remote chains...] -- 68:11:26

      Average standard deviation of split frequencies: 0.041339

      956000 -- (-1086.073) [...23 remote chains...] -- 68:12:17
      957000 -- (-1093.404) [...23 remote chains...] -- 68:11:25
      958000 -- (-1082.655) [...23 remote chains...] -- 68:12:17
      959000 -- [-1083.556] [...23 remote chains...] -- 68:11:25
      960000 -- (-1079.609) [...23 remote chains...] -- 68:12:16

      Average standard deviation of split frequencies: 0.041170

      961000 -- (-1076.208) [...23 remote chains...] -- 68:11:24
      962000 -- (-1080.378) [...23 remote chains...] -- 68:10:33
      963000 -- (-1078.902) [...23 remote chains...] -- 68:11:24
      964000 -- (-1079.287) [...23 remote chains...] -- 68:10:32
      965000 -- (-1083.850) [...23 remote chains...] -- 68:11:23

      Average standard deviation of split frequencies: 0.040860

      966000 -- [-1086.816] [...23 remote chains...] -- 68:10:32
      967000 -- (-1083.520) [...23 remote chains...] -- 68:09:40
      968000 -- (-1094.526) [...23 remote chains...] -- 68:10:31
      969000 -- (-1080.885) [...23 remote chains...] -- 68:09:40
      970000 -- (-1078.787) [...23 remote chains...] -- 68:10:31

      Average standard deviation of split frequencies: 0.040882

      971000 -- (-1083.126) [...23 remote chains...] -- 68:09:39
      972000 -- (-1077.069) [...23 remote chains...] -- 68:08:48
      973000 -- (-1069.487) [...23 remote chains...] -- 68:09:39
      974000 -- (-1070.422) [...23 remote chains...] -- 68:08:48
      975000 -- (-1089.147) [...23 remote chains...] -- 68:09:38

      Average standard deviation of split frequencies: 0.040944

      976000 -- (-1091.863) [...23 remote chains...] -- 68:08:47
      977000 -- (-1083.620) [...23 remote chains...] -- 68:09:38
      978000 -- (-1088.493) [...23 remote chains...] -- 68:08:47
      979000 -- (-1095.251) [...23 remote chains...] -- 68:07:56
      980000 -- (-1089.973) [...23 remote chains...] -- 68:08:47

      Average standard deviation of split frequencies: 0.040860

      981000 -- (-1092.015) [...23 remote chains...] -- 68:09:37
      982000 -- (-1088.974) [...23 remote chains...] -- 68:08:46
      983000 -- (-1094.346) [...23 remote chains...] -- 68:07:56
      984000 -- (-1103.307) [...23 remote chains...] -- 68:08:46
      985000 -- (-1098.515) [...23 remote chains...] -- 68:07:55

      Average standard deviation of split frequencies: 0.040815

      986000 -- (-1107.651) [...23 remote chains...] -- 68:08:45
      987000 -- (-1104.390) [...23 remote chains...] -- 68:07:55
      988000 -- (-1100.009) [...23 remote chains...] -- 68:07:05
      989000 -- (-1105.270) [...23 remote chains...] -- 68:07:54
      990000 -- (-1097.999) [...23 remote chains...] -- 68:07:04

      Average standard deviation of split frequencies: 0.040766

      991000 -- (-1088.718) [...23 remote chains...] -- 68:07:54
      992000 -- (-1102.679) [...23 remote chains...] -- 68:07:04
      993000 -- (-1103.277) [...23 remote chains...] -- 68:07:54
      994000 -- (-1098.198) [...23 remote chains...] -- 68:07:04
      995000 -- (-1101.182) [...23 remote chains...] -- 68:07:53

      Average standard deviation of split frequencies: 0.041193

      996000 -- (-1112.610) [...23 remote chains...] -- 68:07:03
      997000 -- (-1114.474) [...23 remote chains...] -- 68:07:53
      998000 -- (-1113.320) [...23 remote chains...] -- 68:07:03
      999000 -- (-1104.066) [...23 remote chains...] -- 68:07:52
      1000000 -- (-1114.232) [...23 remote chains...] -- 68:07:03

      Average standard deviation of split frequencies: 0.041274

      1001000 -- (-1100.626) [...23 remote chains...] -- 68:06:13
      1002000 -- (-1104.500) [...23 remote chains...] -- 68:07:02
      1003000 -- [-1097.745] [...23 remote chains...] -- 68:06:13
      1004000 -- (-1095.700) [...23 remote chains...] -- 68:07:02
      1005000 -- (-1100.732) [...23 remote chains...] -- 68:06:12

      Average standard deviation of split frequencies: 0.041225

      1006000 -- (-1103.205) [...23 remote chains...] -- 68:07:01
      1007000 -- (-1098.033) [...23 remote chains...] -- 68:06:12
      1008000 -- (-1092.523) [...23 remote chains...] -- 68:07:01
      1009000 -- (-1083.928) [...23 remote chains...] -- 68:06:11
      1010000 -- [-1089.951] [...23 remote chains...] -- 68:05:22

      Average standard deviation of split frequencies: 0.041036

      1011000 -- (-1088.291) [...23 remote chains...] -- 68:06:11
      1012000 -- [-1092.520] [...23 remote chains...] -- 68:05:22
      1013000 -- [-1091.742] [...23 remote chains...] -- 68:06:11
      1014000 -- (-1101.237) [...23 remote chains...] -- 68:05:22
      1015000 -- (-1091.969) [...23 remote chains...] -- 68:06:10

      Average standard deviation of split frequencies: 0.041018

      1016000 -- (-1096.951) [...23 remote chains...] -- 68:05:21
      1017000 -- (-1089.292) [...23 remote chains...] -- 68:06:10
      1018000 -- (-1089.845) [...23 remote chains...] -- 68:05:21
      1019000 -- (-1099.388) [...23 remote chains...] -- 68:06:09
      1020000 -- [-1078.369] [...23 remote chains...] -- 68:05:21

      Average standard deviation of split frequencies: 0.040969

      1021000 -- (-1087.305) [...23 remote chains...] -- 68:06:09
      1022000 -- [-1083.934] [...23 remote chains...] -- 68:05:20
      1023000 -- (-1091.566) [...23 remote chains...] -- 68:04:32
      1024000 -- (-1090.505) [...23 remote chains...] -- 68:05:20
      1025000 -- (-1085.364) [...23 remote chains...] -- 68:04:31

      Average standard deviation of split frequencies: 0.040813

      1026000 -- (-1093.305) [...23 remote chains...] -- 68:05:19
      1027000 -- (-1095.997) [...23 remote chains...] -- 68:04:31
      1028000 -- (-1096.295) [...23 remote chains...] -- 68:05:19
      1029000 -- (-1089.715) [...23 remote chains...] -- 68:04:31
      1030000 -- (-1084.139) [...23 remote chains...] -- 68:03:42

      Average standard deviation of split frequencies: 0.040618

      1031000 -- (-1082.259) [...23 remote chains...] -- 68:04:30
      1032000 -- (-1077.037) [...23 remote chains...] -- 68:03:42
      1033000 -- (-1094.562) [...23 remote chains...] -- 68:04:30
      1034000 -- (-1080.960) [...23 remote chains...] -- 68:03:42
      1035000 -- (-1085.162) [...23 remote chains...] -- 68:04:29

      Average standard deviation of split frequencies: 0.040838

      1036000 -- (-1097.125) [...23 remote chains...] -- 68:03:41
      1037000 -- (-1086.922) [...23 remote chains...] -- 68:02:53
      1038000 -- (-1083.414) [...23 remote chains...] -- 68:03:41
      1039000 -- (-1078.141) [...23 remote chains...] -- 68:02:53
      1040000 -- (-1091.203) [...23 remote chains...] -- 68:03:41

      Average standard deviation of split frequencies: 0.040947

      1041000 -- (-1074.230) [...23 remote chains...] -- 68:02:53
      1042000 -- (-1090.462) [...23 remote chains...] -- 68:03:40
      1043000 -- (-1083.200) [...23 remote chains...] -- 68:02:53
      1044000 -- (-1079.888) [...23 remote chains...] -- 68:02:05
      1045000 -- (-1074.008) [...23 remote chains...] -- 68:02:52

      Average standard deviation of split frequencies: 0.041062

      1046000 -- (-1077.406) [...23 remote chains...] -- 68:02:05
      1047000 -- (-1080.174) [...23 remote chains...] -- 68:02:52
      1048000 -- (-1079.048) [...23 remote chains...] -- 68:02:05
      1049000 -- (-1074.137) [...23 remote chains...] -- 68:02:52
      1050000 -- (-1070.301) [...23 remote chains...] -- 68:02:04

      Average standard deviation of split frequencies: 0.041145

      1051000 -- (-1079.781) [...23 remote chains...] -- 68:02:51
      1052000 -- (-1079.708) [...23 remote chains...] -- 68:02:04
      1053000 -- (-1075.685) [...23 remote chains...] -- 68:02:51
      1054000 -- (-1080.038) [...23 remote chains...] -- 68:02:04
      1055000 -- (-1075.296) [...23 remote chains...] -- 68:01:17

      Average standard deviation of split frequencies: 0.041066

      1056000 -- (-1078.177) [...23 remote chains...] -- 68:02:03
      1057000 -- (-1076.062) [...23 remote chains...] -- 68:01:16
      1058000 -- (-1075.898) [...23 remote chains...] -- 68:02:03
      1059000 -- (-1080.624) [...23 remote chains...] -- 68:01:16
      1060000 -- (-1082.884) [...23 remote chains...] -- 68:00:29

      Average standard deviation of split frequencies: 0.041194

      1061000 -- (-1084.418) [...23 remote chains...] -- 68:01:16
      1062000 -- (-1091.757) [...23 remote chains...] -- 68:00:29
      1063000 -- (-1086.090) [...23 remote chains...] -- 68:01:16
      1064000 -- (-1096.936) [...23 remote chains...] -- 68:00:29
      1065000 -- (-1090.032) [...23 remote chains...] -- 68:01:15

      Average standard deviation of split frequencies: 0.041250

      1066000 -- (-1081.337) [...23 remote chains...] -- 68:00:29
      1067000 -- (-1081.874) [...23 remote chains...] -- 68:01:15
      1068000 -- (-1085.433) [...23 remote chains...] -- 68:00:28
      1069000 -- (-1089.602) [...23 remote chains...] -- 67:59:42
      1070000 -- (-1080.249) [...23 remote chains...] -- 68:00:28

      Average standard deviation of split frequencies: 0.041107

      1071000 -- (-1078.405) [...23 remote chains...] -- 67:59:42
      1072000 -- (-1078.518) [...23 remote chains...] -- 68:00:28
      1073000 -- (-1080.015) [...23 remote chains...] -- 67:59:42
      1074000 -- (-1089.715) [...23 remote chains...] -- 68:00:28
      1075000 -- (-1086.247) [...23 remote chains...] -- 67:59:41

      Average standard deviation of split frequencies: 0.041075

      1076000 -- (-1093.338) [...23 remote chains...] -- 68:00:27
      1077000 -- (-1091.093) [...23 remote chains...] -- 67:59:41
      1078000 -- (-1085.882) [...23 remote chains...] -- 67:58:55
      1079000 -- (-1086.607) [...23 remote chains...] -- 67:59:41
      1080000 -- (-1089.480) [...23 remote chains...] -- 67:58:55

      Average standard deviation of split frequencies: 0.041041

      1081000 -- (-1085.760) [...23 remote chains...] -- 67:58:09
      1082000 -- (-1075.836) [...23 remote chains...] -- 67:58:55
      1083000 -- (-1089.139) [...23 remote chains...] -- 67:58:09
      1084000 -- (-1076.572) [...23 remote chains...] -- 67:58:54
      1085000 -- (-1088.093) [...23 remote chains...] -- 67:58:09

      Average standard deviation of split frequencies: 0.041007

      1086000 -- (-1095.710) [...23 remote chains...] -- 67:58:54
      1087000 -- (-1081.285) [...23 remote chains...] -- 67:58:09
      1088000 -- (-1081.068) [...23 remote chains...] -- 67:58:54
      1089000 -- (-1089.193) [...23 remote chains...] -- 67:58:08
      1090000 -- (-1091.452) [...23 remote chains...] -- 67:58:54

      Average standard deviation of split frequencies: 0.040990

      1091000 -- (-1106.223) [...23 remote chains...] -- 67:58:08
      1092000 -- (-1095.985) [...23 remote chains...] -- 67:58:53
      1093000 -- (-1093.135) [...23 remote chains...] -- 67:58:08
      1094000 -- (-1093.461) [...23 remote chains...] -- 67:58:53
      1095000 -- (-1081.872) [...23 remote chains...] -- 67:58:08

      Average standard deviation of split frequencies: 0.040946

      1096000 -- (-1077.012) [...23 remote chains...] -- 67:57:23
      1097000 -- (-1082.570) [...23 remote chains...] -- 67:58:08
      1098000 -- (-1080.946) [...23 remote chains...] -- 67:57:22
      1099000 -- (-1085.512) [...23 remote chains...] -- 67:58:07
      1100000 -- (-1091.590) [...23 remote chains...] -- 67:57:22

      Average standard deviation of split frequencies: 0.040891

      1101000 -- (-1095.169) [...23 remote chains...] -- 67:58:07
      1102000 -- (-1107.394) [...23 remote chains...] -- 67:57:22
      1103000 -- (-1079.003) [...23 remote chains...] -- 67:58:07
      1104000 -- (-1088.670) [...23 remote chains...] -- 67:57:22
      1105000 -- [-1089.088] [...23 remote chains...] -- 67:56:37

      Average standard deviation of split frequencies: 0.041026

      1106000 -- (-1095.360) [...23 remote chains...] -- 67:57:21
      1107000 -- (-1089.849) [...23 remote chains...] -- 67:56:37
      1108000 -- (-1083.424) [...23 remote chains...] -- 67:57:21
      1109000 -- (-1086.791) [...23 remote chains...] -- 67:56:36
      1110000 -- (-1083.442) [...23 remote chains...] -- 67:57:21

      Average standard deviation of split frequencies: 0.040949

      1111000 -- (-1073.551) [...23 remote chains...] -- 67:56:36
      1112000 -- (-1078.520) [...23 remote chains...] -- 67:57:21
      1113000 -- (-1076.541) [...23 remote chains...] -- 67:56:36
      1114000 -- (-1080.100) [...23 remote chains...] -- 67:57:20
      1115000 -- (-1084.139) [...23 remote chains...] -- 67:56:36

      Average standard deviation of split frequencies: 0.040903

      1116000 -- (-1080.492) [...23 remote chains...] -- 67:57:20
      1117000 -- (-1090.429) [...23 remote chains...] -- 67:56:35
      1118000 -- (-1086.143) [...23 remote chains...] -- 67:55:51
      1119000 -- (-1094.701) [...23 remote chains...] -- 67:56:35
      1120000 -- (-1089.564) [...23 remote chains...] -- 67:55:51

      Average standard deviation of split frequencies: 0.041127

      1121000 -- (-1086.974) [...23 remote chains...] -- 67:56:35
      1122000 -- (-1088.709) [...23 remote chains...] -- 67:55:51
      1123000 -- (-1089.995) [...23 remote chains...] -- 67:56:35
      1124000 -- (-1100.370) [...23 remote chains...] -- 67:55:50
      1125000 -- (-1095.728) [...23 remote chains...] -- 67:56:34

      Average standard deviation of split frequencies: 0.041392

      1126000 -- (-1091.811) [...23 remote chains...] -- 67:55:50
      1127000 -- [-1095.701] [...23 remote chains...] -- 67:55:06
      1128000 -- [-1086.069] [...23 remote chains...] -- 67:55:50
      1129000 -- (-1089.284) [...23 remote chains...] -- 67:55:06
      1130000 -- (-1092.242) [...23 remote chains...] -- 67:55:50

      Average standard deviation of split frequencies: 0.041243

      1131000 -- (-1086.687) [...23 remote chains...] -- 67:55:06
      1132000 -- (-1095.268) [...23 remote chains...] -- 67:55:49
      1133000 -- (-1089.595) [...23 remote chains...] -- 67:55:06
      1134000 -- (-1090.941) [...23 remote chains...] -- 67:55:49
      1135000 -- (-1093.360) [...23 remote chains...] -- 67:55:05

      Average standard deviation of split frequencies: 0.041246

      1136000 -- (-1091.719) [...23 remote chains...] -- 67:55:49
      1137000 -- (-1090.720) [...23 remote chains...] -- 67:55:05
      1138000 -- (-1092.142) [...23 remote chains...] -- 67:54:21
      1139000 -- (-1095.999) [...23 remote chains...] -- 67:55:05
      1140000 -- (-1088.765) [...23 remote chains...] -- 67:54:21

      Average standard deviation of split frequencies: 0.041401

      1141000 -- (-1087.852) [...23 remote chains...] -- 67:55:04
      1142000 -- (-1099.367) [...23 remote chains...] -- 67:54:21
      1143000 -- (-1092.325) [...23 remote chains...] -- 67:55:04
      1144000 -- [-1084.079] [...23 remote chains...] -- 67:54:21
      1145000 -- (-1077.023) [...23 remote chains...] -- 67:53:37

      Average standard deviation of split frequencies: 0.041411

      1146000 -- (-1079.644) [...23 remote chains...] -- 67:54:20
      1147000 -- (-1090.258) [...23 remote chains...] -- 67:53:37
      1148000 -- (-1083.668) [...23 remote chains...] -- 67:54:20
      1149000 -- (-1100.083) [...23 remote chains...] -- 67:53:37
      1150000 -- (-1086.225) [...23 remote chains...] -- 67:52:54

      Average standard deviation of split frequencies: 0.041303

      1151000 -- (-1087.270) [...23 remote chains...] -- 67:53:37
      1152000 -- (-1089.802) [...23 remote chains...] -- 67:54:20
      1153000 -- (-1075.575) [...23 remote chains...] -- 67:53:36
      1154000 -- (-1086.787) [...23 remote chains...] -- 67:52:54
      1155000 -- (-1082.360) [...23 remote chains...] -- 67:53:36

      Average standard deviation of split frequencies: 0.041225

      1156000 -- (-1082.133) [...23 remote chains...] -- 67:52:53
      1157000 -- (-1078.985) [...23 remote chains...] -- 67:53:36
      1158000 -- [-1082.050] [...23 remote chains...] -- 67:52:53
      1159000 -- (-1076.729) [...23 remote chains...] -- 67:53:36
      1160000 -- (-1087.424) [...23 remote chains...] -- 67:52:53

      Average standard deviation of split frequencies: 0.040913

      1161000 -- (-1088.877) [...23 remote chains...] -- 67:53:35
      1162000 -- (-1076.566) [...23 remote chains...] -- 67:52:53
      1163000 -- (-1077.796) [...23 remote chains...] -- 67:52:10
      1164000 -- (-1080.995) [...23 remote chains...] -- 67:52:52
      1165000 -- (-1085.853) [...23 remote chains...] -- 67:52:10

      Average standard deviation of split frequencies: 0.040794

      1166000 -- (-1085.437) [...23 remote chains...] -- 67:52:52
      1167000 -- [-1085.470] [...23 remote chains...] -- 67:52:10
      1168000 -- [-1081.131] [...23 remote chains...] -- 67:51:27
      1169000 -- (-1081.937) [...23 remote chains...] -- 67:52:09
      1170000 -- [-1080.416] [...23 remote chains...] -- 67:51:27

      Average standard deviation of split frequencies: 0.040945

      1171000 -- (-1081.245) [...23 remote chains...] -- 67:52:09
      1172000 -- (-1086.351) [...23 remote chains...] -- 67:51:27
      1173000 -- (-1091.201) [...23 remote chains...] -- 67:52:09
      1174000 -- (-1093.112) [...23 remote chains...] -- 67:51:27
      1175000 -- [-1085.708] [...23 remote chains...] -- 67:50:44

      Average standard deviation of split frequencies: 0.041110

      1176000 -- (-1087.174) [...23 remote chains...] -- 67:51:26
      1177000 -- (-1084.860) [...23 remote chains...] -- 67:50:44
      1178000 -- (-1094.643) [...23 remote chains...] -- 67:50:02
      1179000 -- (-1094.729) [...23 remote chains...] -- 67:50:44
      1180000 -- (-1092.038) [...23 remote chains...] -- 67:50:02

      Average standard deviation of split frequencies: 0.041259

      1181000 -- (-1095.547) [...23 remote chains...] -- 67:50:44
      1182000 -- (-1084.070) [...23 remote chains...] -- 67:50:02
      1183000 -- (-1093.139) [...23 remote chains...] -- 67:50:44
      1184000 -- (-1088.646) [...23 remote chains...] -- 67:50:02
      1185000 -- (-1090.610) [...23 remote chains...] -- 67:50:43

      Average standard deviation of split frequencies: 0.040990

      1186000 -- (-1092.965) [...23 remote chains...] -- 67:50:02
      1187000 -- (-1081.815) [...23 remote chains...] -- 67:50:43
      1188000 -- (-1082.960) [...23 remote chains...] -- 67:50:02
      1189000 -- (-1089.926) [...23 remote chains...] -- 67:49:20
      1190000 -- (-1086.142) [...23 remote chains...] -- 67:50:01

      Average standard deviation of split frequencies: 0.041043

      1191000 -- (-1096.066) [...23 remote chains...] -- 67:49:20
      1192000 -- (-1097.670) [...23 remote chains...] -- 67:50:01
      1193000 -- (-1103.020) [...23 remote chains...] -- 67:49:20
      1194000 -- (-1115.034) [...23 remote chains...] -- 67:48:38
      1195000 -- (-1091.868) [...23 remote chains...] -- 67:49:19

      Average standard deviation of split frequencies: 0.041170

      1196000 -- (-1099.640) [...23 remote chains...] -- 67:48:38
      1197000 -- (-1095.445) [...23 remote chains...] -- 67:49:19
      1198000 -- (-1094.616) [...23 remote chains...] -- 67:48:38
      1199000 -- (-1090.420) [...23 remote chains...] -- 67:49:19
      1200000 -- (-1093.992) [...23 remote chains...] -- 67:48:38

      Average standard deviation of split frequencies: 0.041064

      1201000 -- (-1099.625) [...23 remote chains...] -- 67:49:19
      1202000 -- (-1093.323) [...23 remote chains...] -- 67:48:38
      1203000 -- (-1090.214) [...23 remote chains...] -- 67:47:57
      1204000 -- (-1090.847) [...23 remote chains...] -- 67:48:38
      1205000 -- (-1091.396) [...23 remote chains...] -- 67:47:56

      Average standard deviation of split frequencies: 0.041004

      1206000 -- (-1096.342) [...23 remote chains...] -- 67:48:37
      1207000 -- (-1097.592) [...23 remote chains...] -- 67:47:56
      1208000 -- (-1091.332) [...23 remote chains...] -- 67:48:37
      1209000 -- (-1096.986) [...23 remote chains...] -- 67:47:56
      1210000 -- (-1104.270) [...23 remote chains...] -- 67:48:37

      Average standard deviation of split frequencies: 0.041172

      1211000 -- [-1091.968] [...23 remote chains...] -- 67:47:56
      1212000 -- [-1094.603] [...23 remote chains...] -- 67:48:37
      1213000 -- (-1100.944) [...23 remote chains...] -- 67:47:56
      1214000 -- (-1089.905) [...23 remote chains...] -- 67:48:36
      1215000 -- (-1085.503) [...23 remote chains...] -- 67:47:56

      Average standard deviation of split frequencies: 0.041124

      1216000 -- (-1090.707) [...23 remote chains...] -- 67:47:15
      1217000 -- (-1102.875) [...23 remote chains...] -- 67:47:55
      1218000 -- (-1102.559) [...23 remote chains...] -- 67:47:15
      1219000 -- (-1095.724) [...23 remote chains...] -- 67:47:55
      1220000 -- (-1098.916) [...23 remote chains...] -- 67:47:15

      Average standard deviation of split frequencies: 0.041025

      1221000 -- (-1087.652) [...23 remote chains...] -- 67:47:55
      1222000 -- (-1092.141) [...23 remote chains...] -- 67:47:15
      1223000 -- (-1094.054) [...23 remote chains...] -- 67:46:34
      1224000 -- [-1106.103] [...23 remote chains...] -- 67:47:14
      1225000 -- [-1106.839] [...23 remote chains...] -- 67:46:34

      Average standard deviation of split frequencies: 0.041049

      1226000 -- (-1104.752) [...23 remote chains...] -- 67:47:14
      1227000 -- (-1104.022) [...23 remote chains...] -- 67:46:34
      1228000 -- (-1103.974) [...23 remote chains...] -- 67:45:53
      1229000 -- (-1098.350) [...23 remote chains...] -- 67:46:34
      1230000 -- (-1094.716) [...23 remote chains...] -- 67:45:53

      Average standard deviation of split frequencies: 0.040861

      1231000 -- (-1103.254) [...23 remote chains...] -- 67:46:33
      1232000 -- (-1099.665) [...23 remote chains...] -- 67:45:53
      1233000 -- (-1105.835) [...23 remote chains...] -- 67:46:33
      1234000 -- (-1097.751) [...23 remote chains...] -- 67:45:53
      1235000 -- (-1103.637) [...23 remote chains...] -- 67:45:13

      Average standard deviation of split frequencies: 0.040615

      1236000 -- (-1090.021) [...23 remote chains...] -- 67:45:53
      1237000 -- (-1097.198) [...23 remote chains...] -- 67:45:13
      1238000 -- (-1091.437) [...23 remote chains...] -- 67:45:53
      1239000 -- (-1100.403) [...23 remote chains...] -- 67:45:13
      1240000 -- (-1108.625) [...23 remote chains...] -- 67:45:53

      Average standard deviation of split frequencies: 0.040755

      1241000 -- (-1109.849) [...23 remote chains...] -- 67:45:13
      1242000 -- (-1107.734) [...23 remote chains...] -- 67:45:52
      1243000 -- (-1112.643) [...23 remote chains...] -- 67:45:13
      1244000 -- (-1106.051) [...23 remote chains...] -- 67:45:52
      1245000 -- (-1107.216) [...23 remote chains...] -- 67:45:12

      Average standard deviation of split frequencies: 0.040792

      1246000 -- (-1108.082) [...23 remote chains...] -- 67:44:33
      1247000 -- (-1102.826) [...23 remote chains...] -- 67:45:12
      1248000 -- (-1102.336) [...23 remote chains...] -- 67:44:33
      1249000 -- (-1105.398) [...23 remote chains...] -- 67:45:12
      1250000 -- [-1097.462] [...23 remote chains...] -- 67:44:33

      Average standard deviation of split frequencies: 0.041646

      1251000 -- (-1088.364) [...23 remote chains...] -- 67:43:53
      1252000 -- (-1093.702) [...23 remote chains...] -- 67:44:32
      1253000 -- (-1087.643) [...23 remote chains...] -- 67:43:53
      1254000 -- (-1089.173) [...23 remote chains...] -- 67:44:32
      1255000 -- (-1092.468) [...23 remote chains...] -- 67:43:53

      Average standard deviation of split frequencies: 0.041437

      1256000 -- (-1094.950) [...23 remote chains...] -- 67:44:32
      1257000 -- (-1098.176) [...23 remote chains...] -- 67:43:53
      1258000 -- (-1091.483) [...23 remote chains...] -- 67:43:13
      1259000 -- (-1098.388) [...23 remote chains...] -- 67:43:53
      1260000 -- (-1097.518) [...23 remote chains...] -- 67:43:13

      Average standard deviation of split frequencies: 0.041422

      1261000 -- (-1098.119) [...23 remote chains...] -- 67:43:52
      1262000 -- (-1108.332) [...23 remote chains...] -- 67:43:13
      1263000 -- (-1093.070) [...23 remote chains...] -- 67:43:52
      1264000 -- (-1103.618) [...23 remote chains...] -- 67:43:13
      1265000 -- (-1093.692) [...23 remote chains...] -- 67:43:52

      Average standard deviation of split frequencies: 0.041520

      1266000 -- (-1092.648) [...23 remote chains...] -- 67:43:13
      1267000 -- (-1079.498) [...23 remote chains...] -- 67:42:34
      1268000 -- (-1087.767) [...23 remote chains...] -- 67:43:13
      1269000 -- (-1099.682) [...23 remote chains...] -- 67:42:34
      1270000 -- (-1092.126) [...23 remote chains...] -- 67:43:13

      Average standard deviation of split frequencies: 0.041467

      1271000 -- (-1088.542) [...23 remote chains...] -- 67:42:34
      1272000 -- (-1092.745) [...23 remote chains...] -- 67:41:55
      1273000 -- (-1099.116) [...23 remote chains...] -- 67:42:34
      1274000 -- (-1104.954) [...23 remote chains...] -- 67:41:55
      1275000 -- (-1110.343) [...23 remote chains...] -- 67:42:33

      Average standard deviation of split frequencies: 0.041383

      1276000 -- (-1105.199) [...23 remote chains...] -- 67:41:55
      1277000 -- (-1096.067) [...23 remote chains...] -- 67:41:16
      1278000 -- (-1097.893) [...23 remote chains...] -- 67:41:55
      1279000 -- (-1111.002) [...23 remote chains...] -- 67:41:16
      1280000 -- (-1101.176) [...23 remote chains...] -- 67:41:55

      Average standard deviation of split frequencies: 0.041087

      1281000 -- (-1104.762) [...23 remote chains...] -- 67:41:16
      1282000 -- (-1100.072) [...23 remote chains...] -- 67:41:54
      1283000 -- (-1108.097) [...23 remote chains...] -- 67:41:16
      1284000 -- (-1100.313) [...23 remote chains...] -- 67:40:37
      1285000 -- (-1097.086) [...23 remote chains...] -- 67:41:16

      Average standard deviation of split frequencies: 0.040965

      1286000 -- (-1099.631) [...23 remote chains...] -- 67:40:37
      1287000 -- (-1107.031) [...23 remote chains...] -- 67:41:16
      1288000 -- (-1113.603) [...23 remote chains...] -- 67:40:37
      1289000 -- (-1102.032) [...23 remote chains...] -- 67:41:16
      1290000 -- (-1096.394) [...23 remote chains...] -- 67:40:37

      Average standard deviation of split frequencies: 0.040850

      1291000 -- (-1105.002) [...23 remote chains...] -- 67:39:59
      1292000 -- (-1093.573) [...23 remote chains...] -- 67:40:37
      1293000 -- (-1092.698) [...23 remote chains...] -- 67:39:59
      1294000 -- (-1093.695) [...23 remote chains...] -- 67:40:37
      1295000 -- (-1097.073) [...23 remote chains...] -- 67:39:59

      Average standard deviation of split frequencies: 0.040897

      1296000 -- (-1087.112) [...23 remote chains...] -- 67:40:37
      1297000 -- (-1106.091) [...23 remote chains...] -- 67:39:59
      1298000 -- (-1096.058) [...23 remote chains...] -- 67:40:37
      1299000 -- (-1100.014) [...23 remote chains...] -- 67:39:59
      1300000 -- (-1110.767) [...23 remote chains...] -- 67:40:37

      Average standard deviation of split frequencies: 0.040961

      1301000 -- (-1101.656) [...23 remote chains...] -- 67:39:59
      1302000 -- (-1103.595) [...23 remote chains...] -- 67:39:21
      1303000 -- (-1097.825) [...23 remote chains...] -- 67:39:59
      1304000 -- (-1099.703) [...23 remote chains...] -- 67:39:21
      1305000 -- (-1095.951) [...23 remote chains...] -- 67:39:58

      Average standard deviation of split frequencies: 0.040843

      1306000 -- [-1100.359] [...23 remote chains...] -- 67:39:21
      1307000 -- (-1104.446) [...23 remote chains...] -- 67:39:58
      1308000 -- [-1104.777] [...23 remote chains...] -- 67:39:20
      1309000 -- (-1095.255) [...23 remote chains...] -- 67:39:58
      1310000 -- (-1093.386) [...23 remote chains...] -- 67:39:20

      Average standard deviation of split frequencies: 0.041009

      1311000 -- (-1093.639) [...23 remote chains...] -- 67:38:43
      1312000 -- (-1096.710) [...23 remote chains...] -- 67:39:20
      1313000 -- (-1105.205) [...23 remote chains...] -- 67:38:43
      1314000 -- (-1100.781) [...23 remote chains...] -- 67:39:20
      1315000 -- (-1106.277) [...23 remote chains...] -- 67:38:43

      Average standard deviation of split frequencies: 0.040878

      1316000 -- (-1102.255) [...23 remote chains...] -- 67:39:20
      1317000 -- (-1102.598) [...23 remote chains...] -- 67:38:42
      1318000 -- (-1113.067) [...23 remote chains...] -- 67:39:20
      1319000 -- (-1095.585) [...23 remote chains...] -- 67:38:42
      1320000 -- (-1099.517) [...23 remote chains...] -- 67:38:05

      Average standard deviation of split frequencies: 0.041059

      1321000 -- (-1106.369) [...23 remote chains...] -- 67:38:42
      1322000 -- (-1110.595) [...23 remote chains...] -- 67:38:05
      1323000 -- (-1111.139) [...23 remote chains...] -- 67:38:42
      1324000 -- (-1102.897) [...23 remote chains...] -- 67:38:05
      1325000 -- [-1104.959] [...23 remote chains...] -- 67:37:27

      Average standard deviation of split frequencies: 0.041354

      1326000 -- [-1103.631] [...23 remote chains...] -- 67:38:05
      1327000 -- (-1104.155) [...23 remote chains...] -- 67:37:27
      1328000 -- (-1106.931) [...23 remote chains...] -- 67:38:05
      1329000 -- (-1107.537) [...23 remote chains...] -- 67:37:27
      1330000 -- (-1102.052) [...23 remote chains...] -- 67:38:04

      Average standard deviation of split frequencies: 0.041384

      1331000 -- (-1102.489) [...23 remote chains...] -- 67:37:27
      1332000 -- (-1097.298) [...23 remote chains...] -- 67:36:50
      1333000 -- (-1107.214) [...23 remote chains...] -- 67:37:27
      1334000 -- (-1106.622) [...23 remote chains...] -- 67:36:50
      1335000 -- (-1107.177) [...23 remote chains...] -- 67:37:27

      Average standard deviation of split frequencies: 0.041233

      1336000 -- (-1103.198) [...23 remote chains...] -- 67:36:50
      1337000 -- (-1099.404) [...23 remote chains...] -- 67:37:27
      1338000 -- (-1099.822) [...23 remote chains...] -- 67:36:50
      1339000 -- (-1106.104) [...23 remote chains...] -- 67:37:27
      1340000 -- (-1099.177) [...23 remote chains...] -- 67:36:50

      Average standard deviation of split frequencies: 0.041127

      1341000 -- (-1102.492) [...23 remote chains...] -- 67:37:27
      1342000 -- (-1097.671) [...23 remote chains...] -- 67:36:50
      1343000 -- (-1106.205) [...23 remote chains...] -- 67:37:26
      1344000 -- (-1101.440) [...23 remote chains...] -- 67:36:50
      1345000 -- (-1097.053) [...23 remote chains...] -- 67:36:13

      Average standard deviation of split frequencies: 0.041254

      1346000 -- (-1102.421) [...23 remote chains...] -- 67:36:50
      1347000 -- (-1107.264) [...23 remote chains...] -- 67:36:13
      1348000 -- (-1107.774) [...23 remote chains...] -- 67:36:49
      1349000 -- (-1097.455) [...23 remote chains...] -- 67:36:13
      1350000 -- (-1090.865) [...23 remote chains...] -- 67:36:49

      Average standard deviation of split frequencies: 0.041310

      1351000 -- (-1080.320) [...23 remote chains...] -- 67:36:13
      1352000 -- (-1082.903) [...23 remote chains...] -- 67:36:49
      1353000 -- (-1096.094) [...23 remote chains...] -- 67:36:13
      1354000 -- [-1088.239] [...23 remote chains...] -- 67:35:36
      1355000 -- (-1092.824) [...23 remote chains...] -- 67:36:12

      Average standard deviation of split frequencies: 0.041329

      1356000 -- (-1082.926) [...23 remote chains...] -- 67:35:36
      1357000 -- (-1081.475) [...23 remote chains...] -- 67:36:12
      1358000 -- (-1080.748) [...23 remote chains...] -- 67:35:36
      1359000 -- (-1079.203) [...23 remote chains...] -- 67:36:12
      1360000 -- (-1083.777) [...23 remote chains...] -- 67:35:36

      Average standard deviation of split frequencies: 0.041190

      1361000 -- (-1084.414) [...23 remote chains...] -- 67:36:12
      1362000 -- (-1083.197) [...23 remote chains...] -- 67:35:36
      1363000 -- (-1082.699) [...23 remote chains...] -- 67:34:59
      1364000 -- (-1086.377) [...23 remote chains...] -- 67:35:35
      1365000 -- (-1086.817) [...23 remote chains...] -- 67:34:59

      Average standard deviation of split frequencies: 0.041289

      1366000 -- (-1076.588) [...23 remote chains...] -- 67:35:35
      1367000 -- (-1083.664) [...23 remote chains...] -- 67:34:59
      1368000 -- (-1097.181) [...23 remote chains...] -- 67:34:23
      1369000 -- (-1095.866) [...23 remote chains...] -- 67:34:59
      1370000 -- (-1087.926) [...23 remote chains...] -- 67:34:23

      Average standard deviation of split frequencies: 0.041228

      1371000 -- (-1086.622) [...23 remote chains...] -- 67:34:59
      1372000 -- (-1086.554) [...23 remote chains...] -- 67:34:23
      1373000 -- (-1089.732) [...23 remote chains...] -- 67:33:47
      1374000 -- (-1088.478) [...23 remote chains...] -- 67:34:23
      1375000 -- (-1090.447) [...23 remote chains...] -- 67:33:47

      Average standard deviation of split frequencies: 0.041206

      1376000 -- (-1088.361) [...23 remote chains...] -- 67:34:22
      1377000 -- [-1083.380] [...23 remote chains...] -- 67:33:47
      1378000 -- (-1098.931) [...23 remote chains...] -- 67:34:22
      1379000 -- (-1100.806) [...23 remote chains...] -- 67:33:46
      1380000 -- (-1086.488) [...23 remote chains...] -- 67:33:11

      Average standard deviation of split frequencies: 0.041540

      1381000 -- (-1085.895) [...23 remote chains...] -- 67:33:46
      1382000 -- (-1094.236) [...23 remote chains...] -- 67:33:11
      1383000 -- (-1089.467) [...23 remote chains...] -- 67:33:46
      1384000 -- (-1084.330) [...23 remote chains...] -- 67:33:11
      1385000 -- (-1091.799) [...23 remote chains...] -- 67:33:46

      Average standard deviation of split frequencies: 0.041422

      1386000 -- (-1102.139) [...23 remote chains...] -- 67:33:10
      1387000 -- (-1092.042) [...23 remote chains...] -- 67:33:46
      1388000 -- (-1093.138) [...23 remote chains...] -- 67:33:10
      1389000 -- (-1088.574) [...23 remote chains...] -- 67:32:35
      1390000 -- (-1090.399) [...23 remote chains...] -- 67:33:10

      Average standard deviation of split frequencies: 0.041518

      1391000 -- (-1086.861) [...23 remote chains...] -- 67:32:35
      1392000 -- (-1078.337) [...23 remote chains...] -- 67:33:10
      1393000 -- (-1072.427) [...23 remote chains...] -- 67:32:35
      1394000 -- (-1076.780) [...23 remote chains...] -- 67:31:59
      1395000 -- (-1074.880) [...23 remote chains...] -- 67:32:34

      Average standard deviation of split frequencies: 0.041840

      1396000 -- (-1081.880) [...23 remote chains...] -- 67:31:59
      1397000 -- (-1072.380) [...23 remote chains...] -- 67:32:34
      1398000 -- (-1067.359) [...23 remote chains...] -- 67:31:59
      1399000 -- (-1071.202) [...23 remote chains...] -- 67:32:34
      1400000 -- (-1076.149) [...23 remote chains...] -- 67:31:59

      Average standard deviation of split frequencies: 0.042034

      1401000 -- (-1084.865) [...23 remote chains...] -- 67:32:34
      1402000 -- (-1083.065) [...23 remote chains...] -- 67:31:59
      1403000 -- (-1082.622) [...23 remote chains...] -- 67:32:34
      1404000 -- (-1076.621) [...23 remote chains...] -- 67:31:59
      1405000 -- (-1082.152) [...23 remote chains...] -- 67:31:24

      Average standard deviation of split frequencies: 0.041935

      1406000 -- (-1083.179) [...23 remote chains...] -- 67:31:59
      1407000 -- (-1096.355) [...23 remote chains...] -- 67:32:34
      1408000 -- (-1088.046) [...23 remote chains...] -- 67:31:58
      1409000 -- (-1083.957) [...23 remote chains...] -- 67:31:23
      1410000 -- (-1086.774) [...23 remote chains...] -- 67:31:58

      Average standard deviation of split frequencies: 0.042163

      1411000 -- (-1083.758) [...23 remote chains...] -- 67:31:23
      1412000 -- (-1078.138) [...23 remote chains...] -- 67:31:58
      1413000 -- (-1084.650) [...23 remote chains...] -- 67:31:23
      1414000 -- (-1086.022) [...23 remote chains...] -- 67:31:58
      1415000 -- (-1100.275) [...23 remote chains...] -- 67:31:23

      Average standard deviation of split frequencies: 0.042152

      1416000 -- (-1089.474) [...23 remote chains...] -- 67:30:48
      1417000 -- (-1082.409) [...23 remote chains...] -- 67:31:23
      1418000 -- (-1080.873) [...23 remote chains...] -- 67:31:57
      1419000 -- (-1085.748) [...23 remote chains...] -- 67:31:23
      1420000 -- (-1088.969) [...23 remote chains...] -- 67:30:48

      Average standard deviation of split frequencies: 0.042168

      1421000 -- (-1088.490) [...23 remote chains...] -- 67:31:22
      1422000 -- (-1092.896) [...23 remote chains...] -- 67:30:48
      1423000 -- (-1088.012) [...23 remote chains...] -- 67:31:22
      1424000 -- (-1089.390) [...23 remote chains...] -- 67:30:47
      1425000 -- (-1088.152) [...23 remote chains...] -- 67:31:22

      Average standard deviation of split frequencies: 0.042142

      1426000 -- (-1075.548) [...23 remote chains...] -- 67:30:47
      1427000 -- (-1075.414) [...23 remote chains...] -- 67:31:22
      1428000 -- (-1082.512) [...23 remote chains...] -- 67:30:47
      1429000 -- (-1089.655) [...23 remote chains...] -- 67:31:22
      1430000 -- (-1088.768) [...23 remote chains...] -- 67:30:47

      Average standard deviation of split frequencies: 0.042428

      1431000 -- (-1074.516) [...23 remote chains...] -- 67:30:12
      1432000 -- (-1075.131) [...23 remote chains...] -- 67:30:47
      1433000 -- (-1075.021) [...23 remote chains...] -- 67:30:12
      1434000 -- (-1085.649) [...23 remote chains...] -- 67:30:46
      1435000 -- (-1094.902) [...23 remote chains...] -- 67:30:12

      Average standard deviation of split frequencies: 0.042483

      1436000 -- (-1088.721) [...23 remote chains...] -- 67:29:38
      1437000 -- (-1085.613) [...23 remote chains...] -- 67:30:12
      1438000 -- (-1081.897) [...23 remote chains...] -- 67:29:37
      1439000 -- (-1075.684) [...23 remote chains...] -- 67:30:12
      1440000 -- (-1075.585) [...23 remote chains...] -- 67:29:37

      Average standard deviation of split frequencies: 0.042628

      1441000 -- (-1076.817) [...23 remote chains...] -- 67:30:11
      1442000 -- (-1086.585) [...23 remote chains...] -- 67:29:37
      1443000 -- (-1076.347) [...23 remote chains...] -- 67:29:03
      1444000 -- (-1073.779) [...23 remote chains...] -- 67:29:37
      1445000 -- (-1080.743) [...23 remote chains...] -- 67:29:03

      Average standard deviation of split frequencies: 0.042969

      1446000 -- (-1080.642) [...23 remote chains...] -- 67:28:29
      1447000 -- [-1072.405] [...23 remote chains...] -- 67:29:03
      1448000 -- (-1073.615) [...23 remote chains...] -- 67:28:28
      1449000 -- (-1081.200) [...23 remote chains...] -- 67:29:02
      1450000 -- (-1082.193) [...23 remote chains...] -- 67:28:28

      Average standard deviation of split frequencies: 0.043077

      1451000 -- (-1074.972) [...23 remote chains...] -- 67:27:54
      1452000 -- (-1075.130) [...23 remote chains...] -- 67:28:28
      1453000 -- (-1074.628) [...23 remote chains...] -- 67:27:54
      1454000 -- (-1074.020) [...23 remote chains...] -- 67:28:28
      1455000 -- (-1076.060) [...23 remote chains...] -- 67:27:54

      Average standard deviation of split frequencies: 0.042932

      1456000 -- (-1085.171) [...23 remote chains...] -- 67:28:28
      1457000 -- (-1079.628) [...23 remote chains...] -- 67:27:54
      1458000 -- (-1085.074) [...23 remote chains...] -- 67:27:20
      1459000 -- (-1090.938) [...23 remote chains...] -- 67:27:54
      1460000 -- (-1080.473) [...23 remote chains...] -- 67:27:20

      Average standard deviation of split frequencies: 0.043226

      1461000 -- (-1082.780) [...23 remote chains...] -- 67:27:54
      1462000 -- (-1088.688) [...23 remote chains...] -- 67:27:20
      1463000 -- (-1084.097) [...23 remote chains...] -- 67:27:53
      1464000 -- (-1080.606) [...23 remote chains...] -- 67:27:20
      1465000 -- (-1084.785) [...23 remote chains...] -- 67:26:46

      Average standard deviation of split frequencies: 0.043051

      1466000 -- (-1090.481) [...23 remote chains...] -- 67:27:19
      1467000 -- (-1088.764) [...23 remote chains...] -- 67:27:53
      1468000 -- (-1083.907) [...23 remote chains...] -- 67:27:19
      1469000 -- (-1083.575) [...23 remote chains...] -- 67:26:46
      1470000 -- (-1084.258) [...23 remote chains...] -- 67:27:19

      Average standard deviation of split frequencies: 0.043401

      1471000 -- (-1075.527) [...23 remote chains...] -- 67:26:45
      1472000 -- (-1084.304) [...23 remote chains...] -- 67:27:19
      1473000 -- (-1092.309) [...23 remote chains...] -- 67:26:45
      1474000 -- (-1072.301) [...23 remote chains...] -- 67:27:19
      1475000 -- (-1073.007) [...23 remote chains...] -- 67:26:45

      Average standard deviation of split frequencies: 0.043370

      1476000 -- [-1070.849] [...23 remote chains...] -- 67:26:12
      1477000 -- (-1078.600) [...23 remote chains...] -- 67:26:45
      1478000 -- (-1089.369) [...23 remote chains...] -- 67:26:12
      1479000 -- (-1087.563) [...23 remote chains...] -- 67:26:45
      1480000 -- (-1076.660) [...23 remote chains...] -- 67:26:11

      Average standard deviation of split frequencies: 0.043279

      1481000 -- (-1079.759) [...23 remote chains...] -- 67:26:45
      1482000 -- (-1095.305) [...23 remote chains...] -- 67:26:11
      1483000 -- (-1083.634) [...23 remote chains...] -- 67:26:44
      1484000 -- (-1081.186) [...23 remote chains...] -- 67:26:11
      1485000 -- (-1083.843) [...23 remote chains...] -- 67:25:38

      Average standard deviation of split frequencies: 0.043342

      1486000 -- (-1085.807) [...23 remote chains...] -- 67:26:11
      1487000 -- (-1093.271) [...23 remote chains...] -- 67:25:38
      1488000 -- (-1092.037) [...23 remote chains...] -- 67:26:11
      1489000 -- (-1082.936) [...23 remote chains...] -- 67:25:37
      1490000 -- (-1085.569) [...23 remote chains...] -- 67:25:04

      Average standard deviation of split frequencies: 0.043191

      1491000 -- (-1083.846) [...23 remote chains...] -- 67:25:37
      1492000 -- (-1090.300) [...23 remote chains...] -- 67:25:04
      1493000 -- (-1089.551) [...23 remote chains...] -- 67:25:37
      1494000 -- (-1086.759) [...23 remote chains...] -- 67:25:04
      1495000 -- (-1081.622) [...23 remote chains...] -- 67:25:37

      Average standard deviation of split frequencies: 0.043110

      1496000 -- (-1090.099) [...23 remote chains...] -- 67:25:04
      1497000 -- (-1080.445) [...23 remote chains...] -- 67:24:31
      1498000 -- (-1080.069) [...23 remote chains...] -- 67:25:04
      1499000 -- (-1080.299) [...23 remote chains...] -- 67:24:31
      1500000 -- (-1084.814) [...23 remote chains...] -- 67:25:04

      Average standard deviation of split frequencies: 0.043108

      1501000 -- (-1080.516) [...23 remote chains...] -- 67:24:31
      1502000 -- (-1079.557) [...23 remote chains...] -- 67:25:03
      1503000 -- (-1083.074) [...23 remote chains...] -- 67:24:30
      1504000 -- (-1081.232) [...23 remote chains...] -- 67:25:03
      1505000 -- (-1087.966) [...23 remote chains...] -- 67:24:30

      Average standard deviation of split frequencies: 0.042778

      1506000 -- (-1080.610) [...23 remote chains...] -- 67:25:03
      1507000 -- (-1087.139) [...23 remote chains...] -- 67:24:30
      1508000 -- (-1080.354) [...23 remote chains...] -- 67:23:57
      1509000 -- (-1087.606) [...23 remote chains...] -- 67:24:30
      1510000 -- (-1079.248) [...23 remote chains...] -- 67:23:57

      Average standard deviation of split frequencies: 0.042230

      1511000 -- (-1073.687) [...23 remote chains...] -- 67:24:30
      1512000 -- (-1078.715) [...23 remote chains...] -- 67:23:57
      1513000 -- (-1076.442) [...23 remote chains...] -- 67:24:29
      1514000 -- (-1077.436) [...23 remote chains...] -- 67:23:57
      1515000 -- (-1086.259) [...23 remote chains...] -- 67:23:24

      Average standard deviation of split frequencies: 0.042191

      1516000 -- (-1087.929) [...23 remote chains...] -- 67:23:57
      1517000 -- (-1087.008) [...23 remote chains...] -- 67:23:24
      1518000 -- (-1081.165) [...23 remote chains...] -- 67:23:56
      1519000 -- (-1083.693) [...23 remote chains...] -- 67:23:24
      1520000 -- (-1091.994) [...23 remote chains...] -- 67:22:51

      Average standard deviation of split frequencies: 0.042306

      1521000 -- (-1093.535) [...23 remote chains...] -- 67:23:24
      1522000 -- (-1084.018) [...23 remote chains...] -- 67:22:51
      1523000 -- (-1086.315) [...23 remote chains...] -- 67:23:23
      1524000 -- (-1091.531) [...23 remote chains...] -- 67:22:51
      1525000 -- (-1089.700) [...23 remote chains...] -- 67:23:23

      Average standard deviation of split frequencies: 0.042621

      1526000 -- (-1087.682) [...23 remote chains...] -- 67:22:51
      1527000 -- (-1078.814) [...23 remote chains...] -- 67:23:23
      1528000 -- (-1076.270) [...23 remote chains...] -- 67:22:51
      1529000 -- (-1083.485) [...23 remote chains...] -- 67:22:18
      1530000 -- (-1079.135) [...23 remote chains...] -- 67:22:50

      Average standard deviation of split frequencies: 0.042592

      1531000 -- (-1071.336) [...23 remote chains...] -- 67:22:18
      1532000 -- (-1085.453) [...23 remote chains...] -- 67:21:46
      1533000 -- (-1079.093) [...23 remote chains...] -- 67:22:18
      1534000 -- (-1087.601) [...23 remote chains...] -- 67:21:46
      1535000 -- [-1080.542] [...23 remote chains...] -- 67:22:18

      Average standard deviation of split frequencies: 0.042463

      1536000 -- (-1080.382) [...23 remote chains...] -- 67:21:46
      1537000 -- (-1091.250) [...23 remote chains...] -- 67:21:13
      1538000 -- (-1083.779) [...23 remote chains...] -- 67:21:45
      1539000 -- (-1081.959) [...23 remote chains...] -- 67:21:13
      1540000 -- (-1079.130) [...23 remote chains...] -- 67:21:45

      Average standard deviation of split frequencies: 0.042755

      1541000 -- (-1087.850) [...23 remote chains...] -- 67:21:13
      1542000 -- (-1081.126) [...23 remote chains...] -- 67:21:45
      1543000 -- (-1084.827) [...23 remote chains...] -- 67:21:13
      1544000 -- (-1083.428) [...23 remote chains...] -- 67:20:41
      1545000 -- (-1091.088) [...23 remote chains...] -- 67:21:13

      Average standard deviation of split frequencies: 0.042474

      1546000 -- (-1085.736) [...23 remote chains...] -- 67:20:41
      1547000 -- (-1092.766) [...23 remote chains...] -- 67:21:13
      1548000 -- (-1087.333) [...23 remote chains...] -- 67:21:44
      1549000 -- [-1076.104] [...23 remote chains...] -- 67:21:12
      1550000 -- (-1087.960) [...23 remote chains...] -- 67:20:41

      Average standard deviation of split frequencies: 0.042964

      1551000 -- (-1088.953) [...23 remote chains...] -- 67:21:12
      1552000 -- (-1093.418) [...23 remote chains...] -- 67:20:40
      1553000 -- (-1084.353) [...23 remote chains...] -- 67:21:12
      1554000 -- (-1090.795) [...23 remote chains...] -- 67:20:40
      1555000 -- (-1094.991) [...23 remote chains...] -- 67:21:12

      Average standard deviation of split frequencies: 0.042858

      1556000 -- (-1091.929) [...23 remote chains...] -- 67:20:40
      1557000 -- (-1086.771) [...23 remote chains...] -- 67:21:12
      1558000 -- (-1096.341) [...23 remote chains...] -- 67:20:40
      1559000 -- (-1087.181) [...23 remote chains...] -- 67:21:11
      1560000 -- (-1098.635) [...23 remote chains...] -- 67:20:40

      Average standard deviation of split frequencies: 0.042871

      1561000 -- (-1082.918) [...23 remote chains...] -- 67:20:08
      1562000 -- [-1077.113] [...23 remote chains...] -- 67:20:39
      1563000 -- (-1079.971) [...23 remote chains...] -- 67:20:08
      1564000 -- (-1090.023) [...23 remote chains...] -- 67:20:39
      1565000 -- (-1089.369) [...23 remote chains...] -- 67:20:07

      Average standard deviation of split frequencies: 0.042399

      1566000 -- (-1087.480) [...23 remote chains...] -- 67:19:36
      1567000 -- (-1090.941) [...23 remote chains...] -- 67:20:07
      1568000 -- (-1093.916) [...23 remote chains...] -- 67:19:36
      1569000 -- (-1090.264) [...23 remote chains...] -- 67:20:07
      1570000 -- (-1087.568) [...23 remote chains...] -- 67:19:36

      Average standard deviation of split frequencies: 0.041934

      1571000 -- (-1094.307) [...23 remote chains...] -- 67:20:07
      1572000 -- (-1093.516) [...23 remote chains...] -- 67:19:35
      1573000 -- (-1082.815) [...23 remote chains...] -- 67:20:06
      1574000 -- (-1089.081) [...23 remote chains...] -- 67:19:35
      1575000 -- (-1079.872) [...23 remote chains...] -- 67:19:04

      Average standard deviation of split frequencies: 0.041682

      1576000 -- (-1090.659) [...23 remote chains...] -- 67:19:35
      1577000 -- (-1080.867) [...23 remote chains...] -- 67:19:04
      1578000 -- (-1102.981) [...23 remote chains...] -- 67:19:35
      1579000 -- (-1077.204) [...23 remote chains...] -- 67:19:03
      1580000 -- (-1076.277) [...23 remote chains...] -- 67:19:34

      Average standard deviation of split frequencies: 0.042187

      1581000 -- (-1085.761) [...23 remote chains...] -- 67:19:03
      1582000 -- (-1097.440) [...23 remote chains...] -- 67:19:34
      1583000 -- (-1097.470) [...23 remote chains...] -- 67:19:03
      1584000 -- (-1083.253) [...23 remote chains...] -- 67:18:32
      1585000 -- (-1080.468) [...23 remote chains...] -- 67:19:03

      Average standard deviation of split frequencies: 0.041321

      1586000 -- (-1102.226) [...23 remote chains...] -- 67:18:31
      1587000 -- (-1103.365) [...23 remote chains...] -- 67:19:02
      1588000 -- (-1094.118) [...23 remote chains...] -- 67:18:31
      1589000 -- (-1087.909) [...23 remote chains...] -- 67:18:00
      1590000 -- (-1094.839) [...23 remote chains...] -- 67:18:31

      Average standard deviation of split frequencies: 0.041252

      1591000 -- (-1089.108) [...23 remote chains...] -- 67:18:00
      1592000 -- (-1086.477) [...23 remote chains...] -- 67:18:31
      1593000 -- (-1080.458) [...23 remote chains...] -- 67:18:00
      1594000 -- (-1088.074) [...23 remote chains...] -- 67:18:30
      1595000 -- (-1091.766) [...23 remote chains...] -- 67:17:59

      Average standard deviation of split frequencies: 0.041319

      1596000 -- (-1103.217) [...23 remote chains...] -- 67:18:30
      1597000 -- (-1101.081) [...23 remote chains...] -- 67:17:59
      1598000 -- (-1090.606) [...23 remote chains...] -- 67:17:28
      1599000 -- (-1104.600) [...23 remote chains...] -- 67:17:59
      1600000 -- (-1083.642) [...23 remote chains...] -- 67:17:28

      Average standard deviation of split frequencies: 0.041144

      1601000 -- (-1080.326) [...23 remote chains...] -- 67:17:59
      1602000 -- (-1085.418) [...23 remote chains...] -- 67:17:28
      1603000 -- (-1083.852) [...23 remote chains...] -- 67:16:57
      1604000 -- (-1090.267) [...23 remote chains...] -- 67:17:28
      1605000 -- (-1091.895) [...23 remote chains...] -- 67:16:57

      Average standard deviation of split frequencies: 0.040947

      1606000 -- (-1084.052) [...23 remote chains...] -- 67:17:27
      1607000 -- (-1085.441) [...23 remote chains...] -- 67:16:56
      1608000 -- [-1073.541] [...23 remote chains...] -- 67:17:27
      1609000 -- (-1074.729) [...23 remote chains...] -- 67:16:56
      1610000 -- (-1073.563) [...23 remote chains...] -- 67:17:27

      Average standard deviation of split frequencies: 0.040747

      1611000 -- (-1074.414) [...23 remote chains...] -- 67:16:56
      1612000 -- (-1075.582) [...23 remote chains...] -- 67:17:26
      1613000 -- [-1080.729] [...23 remote chains...] -- 67:16:56
      1614000 -- (-1081.457) [...23 remote chains...] -- 67:16:25
      1615000 -- (-1089.598) [...23 remote chains...] -- 67:16:55

      Average standard deviation of split frequencies: 0.040669

      1616000 -- (-1089.595) [...23 remote chains...] -- 67:16:25
      1617000 -- (-1096.228) [...23 remote chains...] -- 67:16:55
      1618000 -- (-1088.364) [...23 remote chains...] -- 67:16:25
      1619000 -- (-1088.835) [...23 remote chains...] -- 67:15:54
      1620000 -- (-1086.525) [...23 remote chains...] -- 67:16:24

      Average standard deviation of split frequencies: 0.040575

      1621000 -- (-1089.021) [...23 remote chains...] -- 67:15:54
      1622000 -- (-1090.072) [...23 remote chains...] -- 67:16:24
      1623000 -- [-1082.366] [...23 remote chains...] -- 67:15:54
      1624000 -- (-1095.888) [...23 remote chains...] -- 67:16:24
      1625000 -- (-1078.189) [...23 remote chains...] -- 67:15:53

      Average standard deviation of split frequencies: 0.040315

      1626000 -- (-1083.374) [...23 remote chains...] -- 67:15:23
      1627000 -- (-1085.838) [...23 remote chains...] -- 67:15:53
      1628000 -- (-1090.513) [...23 remote chains...] -- 67:15:23
      1629000 -- (-1085.561) [...23 remote chains...] -- 67:15:53
      1630000 -- (-1086.986) [...23 remote chains...] -- 67:15:22

      Average standard deviation of split frequencies: 0.040340

      1631000 -- (-1087.567) [...23 remote chains...] -- 67:14:52
      1632000 -- (-1085.437) [...23 remote chains...] -- 67:15:22
      1633000 -- (-1089.113) [...23 remote chains...] -- 67:14:52
      1634000 -- (-1082.930) [...23 remote chains...] -- 67:15:22
      1635000 -- (-1087.516) [...23 remote chains...] -- 67:14:52

      Average standard deviation of split frequencies: 0.040311

      1636000 -- (-1083.371) [...23 remote chains...] -- 67:14:22
      1637000 -- (-1088.430) [...23 remote chains...] -- 67:14:51
      1638000 -- (-1088.224) [...23 remote chains...] -- 67:14:21
      1639000 -- (-1091.328) [...23 remote chains...] -- 67:14:51
      1640000 -- (-1095.046) [...23 remote chains...] -- 67:14:21

      Average standard deviation of split frequencies: 0.040291

      1641000 -- (-1093.975) [...23 remote chains...] -- 67:14:51
      1642000 -- (-1091.317) [...23 remote chains...] -- 67:14:21
      1643000 -- (-1096.938) [...23 remote chains...] -- 67:14:51
      1644000 -- (-1095.899) [...23 remote chains...] -- 67:14:21
      1645000 -- (-1098.414) [...23 remote chains...] -- 67:13:51

      Average standard deviation of split frequencies: 0.040307

      1646000 -- (-1089.058) [...23 remote chains...] -- 67:14:20
      1647000 -- (-1090.786) [...23 remote chains...] -- 67:13:50
      1648000 -- (-1090.704) [...23 remote chains...] -- 67:14:20
      1649000 -- (-1093.279) [...23 remote chains...] -- 67:13:50
      1650000 -- (-1093.633) [...23 remote chains...] -- 67:13:20

      Average standard deviation of split frequencies: 0.040322

      1651000 -- (-1094.995) [...23 remote chains...] -- 67:13:50
      1652000 -- (-1089.187) [...23 remote chains...] -- 67:13:20
      1653000 -- (-1096.595) [...23 remote chains...] -- 67:13:50
      1654000 -- (-1088.038) [...23 remote chains...] -- 67:13:20
      1655000 -- (-1088.755) [...23 remote chains...] -- 67:12:50

      Average standard deviation of split frequencies: 0.040084

      1656000 -- (-1088.490) [...23 remote chains...] -- 67:13:19
      1657000 -- (-1089.103) [...23 remote chains...] -- 67:12:50
      1658000 -- (-1086.990) [...23 remote chains...] -- 67:13:19
      1659000 -- (-1096.278) [...23 remote chains...] -- 67:12:49
      1660000 -- (-1094.165) [...23 remote chains...] -- 67:13:19

      Average standard deviation of split frequencies: 0.040548

      1661000 -- (-1101.727) [...23 remote chains...] -- 67:12:49
      1662000 -- (-1086.173) [...23 remote chains...] -- 67:13:19
      1663000 -- (-1083.219) [...23 remote chains...] -- 67:12:49
      1664000 -- (-1087.693) [...23 remote chains...] -- 67:12:19
      1665000 -- (-1085.379) [...23 remote chains...] -- 67:12:49

      Average standard deviation of split frequencies: 0.040376

      1666000 -- (-1091.850) [...23 remote chains...] -- 67:12:19
      1667000 -- (-1084.950) [...23 remote chains...] -- 67:12:48
      1668000 -- (-1083.167) [...23 remote chains...] -- 67:12:19
      1669000 -- (-1084.007) [...23 remote chains...] -- 67:12:48
      1670000 -- (-1096.139) [...23 remote chains...] -- 67:12:18

      Average standard deviation of split frequencies: 0.040573

      1671000 -- (-1096.753) [...23 remote chains...] -- 67:11:49
      1672000 -- (-1083.492) [...23 remote chains...] -- 67:12:18
      1673000 -- (-1086.888) [...23 remote chains...] -- 67:11:49
      1674000 -- (-1079.427) [...23 remote chains...] -- 67:12:18
      1675000 -- (-1076.827) [...23 remote chains...] -- 67:11:48

      Average standard deviation of split frequencies: 0.040447

      1676000 -- (-1073.001) [...23 remote chains...] -- 67:12:18
      1677000 -- (-1082.158) [...23 remote chains...] -- 67:11:48
      1678000 -- (-1077.358) [...23 remote chains...] -- 67:12:17
      1679000 -- (-1075.613) [...23 remote chains...] -- 67:11:48
      1680000 -- (-1074.596) [...23 remote chains...] -- 67:12:17

      Average standard deviation of split frequencies: 0.040366

      1681000 -- (-1082.981) [...23 remote chains...] -- 67:11:48
      1682000 -- (-1078.367) [...23 remote chains...] -- 67:11:18
      1683000 -- (-1089.246) [...23 remote chains...] -- 67:11:47
      1684000 -- (-1079.220) [...23 remote chains...] -- 67:11:18
      1685000 -- (-1092.092) [...23 remote chains...] -- 67:11:47

      Average standard deviation of split frequencies: 0.039966

      1686000 -- (-1093.544) [...23 remote chains...] -- 67:11:18
      1687000 -- (-1083.781) [...23 remote chains...] -- 67:11:47
      1688000 -- (-1080.425) [...23 remote chains...] -- 67:11:17
      1689000 -- (-1075.557) [...23 remote chains...] -- 67:10:48
      1690000 -- (-1085.485) [...23 remote chains...] -- 67:11:17

      Average standard deviation of split frequencies: 0.039484

      1691000 -- (-1086.319) [...23 remote chains...] -- 67:10:48
      1692000 -- (-1080.179) [...23 remote chains...] -- 67:11:17
      1693000 -- (-1086.137) [...23 remote chains...] -- 67:10:47
      1694000 -- (-1090.662) [...23 remote chains...] -- 67:10:18
      1695000 -- (-1096.948) [...23 remote chains...] -- 67:10:47

      Average standard deviation of split frequencies: 0.039646

      1696000 -- (-1109.780) [...23 remote chains...] -- 67:10:18
      1697000 -- (-1092.386) [...23 remote chains...] -- 67:10:47
      1698000 -- (-1091.080) [...23 remote chains...] -- 67:10:18
      1699000 -- (-1082.739) [...23 remote chains...] -- 67:09:49
      1700000 -- (-1085.147) [...23 remote chains...] -- 67:10:18

      Average standard deviation of split frequencies: 0.039215

      1701000 -- (-1084.410) [...23 remote chains...] -- 67:09:48
      1702000 -- (-1078.148) [...23 remote chains...] -- 67:10:17
      1703000 -- (-1080.263) [...23 remote chains...] -- 67:09:48
      1704000 -- (-1092.633) [...23 remote chains...] -- 67:10:17
      1705000 -- (-1093.388) [...23 remote chains...] -- 67:09:48

      Average standard deviation of split frequencies: 0.039135

      1706000 -- (-1090.737) [...23 remote chains...] -- 67:09:19
      1707000 -- (-1096.387) [...23 remote chains...] -- 67:09:48
      1708000 -- (-1093.326) [...23 remote chains...] -- 67:09:19
      1709000 -- (-1094.187) [...23 remote chains...] -- 67:09:47
      1710000 -- (-1088.070) [...23 remote chains...] -- 67:09:18

      Average standard deviation of split frequencies: 0.038623

      1711000 -- (-1081.732) [...23 remote chains...] -- 67:09:47
      1712000 -- (-1081.525) [...23 remote chains...] -- 67:09:18
      1713000 -- (-1076.407) [...23 remote chains...] -- 67:08:49
      1714000 -- (-1077.338) [...23 remote chains...] -- 67:08:20
      1715000 -- (-1087.686) [...23 remote chains...] -- 67:08:49

      Average standard deviation of split frequencies: 0.038593

      1716000 -- (-1089.860) [...23 remote chains...] -- 67:08:20
      1717000 -- (-1091.556) [...23 remote chains...] -- 67:08:49
      1718000 -- (-1090.463) [...23 remote chains...] -- 67:08:20
      1719000 -- (-1103.265) [...23 remote chains...] -- 67:08:48
      1720000 -- (-1091.068) [...23 remote chains...] -- 67:08:20

      Average standard deviation of split frequencies: 0.039261

      1721000 -- (-1086.334) [...23 remote chains...] -- 67:08:48
      1722000 -- (-1091.204) [...23 remote chains...] -- 67:08:19
      1723000 -- (-1084.880) [...23 remote chains...] -- 67:07:51
      1724000 -- (-1088.803) [...23 remote chains...] -- 67:08:19
      1725000 -- (-1088.298) [...23 remote chains...] -- 67:07:51

      Average standard deviation of split frequencies: 0.038364

      1726000 -- (-1083.080) [...23 remote chains...] -- 67:08:19
      1727000 -- (-1085.216) [...23 remote chains...] -- 67:07:50
      1728000 -- (-1080.782) [...23 remote chains...] -- 67:07:22
      1729000 -- (-1087.767) [...23 remote chains...] -- 67:07:50
      1730000 -- (-1087.089) [...23 remote chains...] -- 67:07:21

      Average standard deviation of split frequencies: 0.038465

      1731000 -- (-1091.555) [...23 remote chains...] -- 67:07:50
      1732000 -- (-1086.235) [...23 remote chains...] -- 67:07:21
      1733000 -- (-1082.248) [...23 remote chains...] -- 67:06:53
      1734000 -- (-1080.902) [...23 remote chains...] -- 67:07:21
      1735000 -- (-1095.635) [...23 remote chains...] -- 67:06:52

      Average standard deviation of split frequencies: 0.038498

      1736000 -- (-1090.372) [...23 remote chains...] -- 67:07:21
      1737000 -- (-1083.077) [...23 remote chains...] -- 67:06:52
      1738000 -- (-1080.640) [...23 remote chains...] -- 67:07:20
      1739000 -- (-1080.113) [...23 remote chains...] -- 67:06:52
      1740000 -- (-1077.430) [...23 remote chains...] -- 67:06:24

      Average standard deviation of split frequencies: 0.038406

      1741000 -- (-1085.857) [...23 remote chains...] -- 67:06:52
      1742000 -- (-1079.985) [...23 remote chains...] -- 67:06:23
      1743000 -- (-1088.717) [...23 remote chains...] -- 67:05:55
      1744000 -- (-1085.674) [...23 remote chains...] -- 67:06:23
      1745000 -- (-1077.855) [...23 remote chains...] -- 67:05:55

      Average standard deviation of split frequencies: 0.038336

      1746000 -- (-1089.137) [...23 remote chains...] -- 67:05:27
      1747000 -- (-1090.707) [...23 remote chains...] -- 67:05:55
      1748000 -- (-1079.568) [...23 remote chains...] -- 67:05:26
      1749000 -- (-1077.579) [...23 remote chains...] -- 67:05:54
      1750000 -- (-1081.590) [...23 remote chains...] -- 67:05:26

      Average standard deviation of split frequencies: 0.038459

      1751000 -- (-1076.141) [...23 remote chains...] -- 67:05:54
      1752000 -- (-1081.344) [...23 remote chains...] -- 67:05:26
      1753000 -- (-1080.761) [...23 remote chains...] -- 67:04:58
      1754000 -- (-1092.961) [...23 remote chains...] -- 67:05:26
      1755000 -- (-1081.006) [...23 remote chains...] -- 67:04:57

      Average standard deviation of split frequencies: 0.038731

      1756000 -- (-1071.691) [...23 remote chains...] -- 67:05:25
      1757000 -- (-1077.664) [...23 remote chains...] -- 67:04:57
      1758000 -- (-1082.782) [...23 remote chains...] -- 67:05:25
      1759000 -- (-1092.414) [...23 remote chains...] -- 67:04:57
      1760000 -- (-1090.362) [...23 remote chains...] -- 67:04:29

      Average standard deviation of split frequencies: 0.038729

      1761000 -- (-1083.814) [...23 remote chains...] -- 67:04:57
      1762000 -- (-1084.966) [...23 remote chains...] -- 67:04:29
      1763000 -- (-1089.050) [...23 remote chains...] -- 67:04:56
      1764000 -- (-1092.847) [...23 remote chains...] -- 67:04:28
      1765000 -- (-1089.179) [...23 remote chains...] -- 67:04:01

      Average standard deviation of split frequencies: 0.038709

      1766000 -- (-1092.134) [...23 remote chains...] -- 67:04:28
      1767000 -- (-1080.370) [...23 remote chains...] -- 67:04:00
      1768000 -- (-1085.699) [...23 remote chains...] -- 67:04:28
      1769000 -- (-1085.546) [...23 remote chains...] -- 67:04:00
      1770000 -- (-1084.637) [...23 remote chains...] -- 67:04:28

      Average standard deviation of split frequencies: 0.038764

      1771000 -- (-1092.106) [...23 remote chains...] -- 67:04:00
      1772000 -- (-1093.106) [...23 remote chains...] -- 67:03:32
      1773000 -- (-1084.055) [...23 remote chains...] -- 67:04:00
      1774000 -- (-1083.033) [...23 remote chains...] -- 67:03:32
      1775000 -- (-1077.139) [...23 remote chains...] -- 67:03:59

      Average standard deviation of split frequencies: 0.038831

      1776000 -- (-1079.161) [...23 remote chains...] -- 67:03:32
      1777000 -- (-1092.523) [...23 remote chains...] -- 67:03:59
      1778000 -- (-1079.106) [...23 remote chains...] -- 67:03:31
      1779000 -- (-1086.258) [...23 remote chains...] -- 67:03:04
      1780000 -- (-1081.720) [...23 remote chains...] -- 67:03:31

      Average standard deviation of split frequencies: 0.038822

      1781000 -- (-1085.547) [...23 remote chains...] -- 67:03:03
      1782000 -- (-1094.729) [...23 remote chains...] -- 67:03:31
      1783000 -- (-1098.677) [...23 remote chains...] -- 67:03:03
      1784000 -- (-1086.728) [...23 remote chains...] -- 67:03:30
      1785000 -- (-1083.557) [...23 remote chains...] -- 67:03:03

      Average standard deviation of split frequencies: 0.038783

      1786000 -- (-1087.490) [...23 remote chains...] -- 67:03:30
      1787000 -- (-1087.702) [...23 remote chains...] -- 67:03:03
      1788000 -- (-1086.720) [...23 remote chains...] -- 67:02:35
      1789000 -- (-1095.411) [...23 remote chains...] -- 67:03:02
      1790000 -- (-1082.474) [...23 remote chains...] -- 67:02:35

      Average standard deviation of split frequencies: 0.038723

      1791000 -- (-1083.554) [...23 remote chains...] -- 67:03:02
      1792000 -- (-1079.153) [...23 remote chains...] -- 67:02:34
      1793000 -- (-1081.397) [...23 remote chains...] -- 67:03:02
      1794000 -- (-1082.243) [...23 remote chains...] -- 67:02:34
      1795000 -- (-1087.324) [...23 remote chains...] -- 67:02:07

      Average standard deviation of split frequencies: 0.038711

      1796000 -- (-1081.854) [...23 remote chains...] -- 67:02:34
      1797000 -- (-1081.019) [...23 remote chains...] -- 67:02:06
      1798000 -- (-1079.009) [...23 remote chains...] -- 67:01:39
      1799000 -- (-1083.390) [...23 remote chains...] -- 67:02:06
      1800000 -- (-1082.647) [...23 remote chains...] -- 67:01:39

      Average standard deviation of split frequencies: 0.038572

      1801000 -- (-1094.098) [...23 remote chains...] -- 67:02:06
      1802000 -- (-1096.783) [...23 remote chains...] -- 67:02:33
      1803000 -- [-1093.148] [...23 remote chains...] -- 67:02:06
      1804000 -- (-1100.664) [...23 remote chains...] -- 67:01:38
      1805000 -- (-1093.002) [...23 remote chains...] -- 67:02:05

      Average standard deviation of split frequencies: 0.038449

      1806000 -- (-1088.155) [...23 remote chains...] -- 67:01:38
      1807000 -- (-1092.627) [...23 remote chains...] -- 67:02:05
      1808000 -- (-1101.511) [...23 remote chains...] -- 67:01:38
      1809000 -- (-1102.371) [...23 remote chains...] -- 67:02:05
      1810000 -- (-1100.324) [...23 remote chains...] -- 67:01:37

      Average standard deviation of split frequencies: 0.038445

      1811000 -- (-1100.969) [...23 remote chains...] -- 67:02:04
      1812000 -- (-1098.209) [...23 remote chains...] -- 67:01:37
      1813000 -- (-1098.011) [...23 remote chains...] -- 67:01:10
      1814000 -- (-1092.022) [...23 remote chains...] -- 67:01:37
      1815000 -- (-1080.828) [...23 remote chains...] -- 67:01:10

      Average standard deviation of split frequencies: 0.038428

      1816000 -- (-1090.613) [...23 remote chains...] -- 67:01:36
      1817000 -- (-1097.055) [...23 remote chains...] -- 67:01:09
      1818000 -- (-1090.071) [...23 remote chains...] -- 67:00:42
      1819000 -- (-1095.935) [...23 remote chains...] -- 67:01:09
      1820000 -- (-1095.970) [...23 remote chains...] -- 67:00:42

      Average standard deviation of split frequencies: 0.038406

      1821000 -- (-1092.673) [...23 remote chains...] -- 67:01:09
      1822000 -- (-1103.769) [...23 remote chains...] -- 67:00:41
      1823000 -- (-1093.961) [...23 remote chains...] -- 67:01:08
      1824000 -- (-1097.283) [...23 remote chains...] -- 67:00:41
      1825000 -- (-1101.598) [...23 remote chains...] -- 67:00:14

      Average standard deviation of split frequencies: 0.038269

      1826000 -- (-1105.040) [...23 remote chains...] -- 67:00:41
      1827000 -- (-1112.786) [...23 remote chains...] -- 67:00:14
      1828000 -- (-1095.157) [...23 remote chains...] -- 66:59:47
      1829000 -- (-1104.839) [...23 remote chains...] -- 67:00:14
      1830000 -- (-1111.391) [...23 remote chains...] -- 66:59:47

      Average standard deviation of split frequencies: 0.038222

      1831000 -- (-1098.606) [...23 remote chains...] -- 67:00:13
      1832000 -- (-1115.943) [...23 remote chains...] -- 66:59:46
      1833000 -- (-1113.478) [...23 remote chains...] -- 67:00:13
      1834000 -- (-1110.729) [...23 remote chains...] -- 66:59:46
      1835000 -- (-1112.120) [...23 remote chains...] -- 67:00:13

      Average standard deviation of split frequencies: 0.038181

      1836000 -- (-1109.437) [...23 remote chains...] -- 66:59:46
      1837000 -- (-1115.906) [...23 remote chains...] -- 66:59:19
      1838000 -- (-1110.254) [...23 remote chains...] -- 66:59:45
      1839000 -- (-1099.554) [...23 remote chains...] -- 66:59:18
      1840000 -- (-1102.246) [...23 remote chains...] -- 66:59:45

      Average standard deviation of split frequencies: 0.038055

      1841000 -- (-1111.433) [...23 remote chains...] -- 66:59:18
      1842000 -- (-1119.567) [...23 remote chains...] -- 66:58:51
      1843000 -- (-1116.005) [...23 remote chains...] -- 66:59:18
      1844000 -- (-1108.172) [...23 remote chains...] -- 66:58:51
      1845000 -- (-1114.047) [...23 remote chains...] -- 66:59:18

      Average standard deviation of split frequencies: 0.038009

      1846000 -- (-1103.270) [...23 remote chains...] -- 66:58:51
      1847000 -- (-1103.987) [...23 remote chains...] -- 66:59:17
      1848000 -- (-1106.027) [...23 remote chains...] -- 66:58:50
      1849000 -- (-1124.064) [...23 remote chains...] -- 66:58:24
      1850000 -- (-1107.536) [...23 remote chains...] -- 66:58:50

      Average standard deviation of split frequencies: 0.037931

      1851000 -- (-1099.637) [...23 remote chains...] -- 66:58:23
      1852000 -- (-1101.817) [...23 remote chains...] -- 66:58:50
      1853000 -- (-1112.907) [...23 remote chains...] -- 66:58:23
      1854000 -- (-1100.660) [...23 remote chains...] -- 66:57:57
      1855000 -- (-1100.082) [...23 remote chains...] -- 66:58:23

      Average standard deviation of split frequencies: 0.037647

      1856000 -- (-1100.380) [...23 remote chains...] -- 66:57:56
      1857000 -- (-1097.073) [...23 remote chains...] -- 66:58:23
      1858000 -- (-1089.308) [...23 remote chains...] -- 66:57:56
      1859000 -- (-1101.521) [...23 remote chains...] -- 66:57:29
      1860000 -- (-1100.044) [...23 remote chains...] -- 66:57:56

      Average standard deviation of split frequencies: 0.037033

      1861000 -- (-1097.644) [...23 remote chains...] -- 66:57:29
      1862000 -- (-1104.183) [...23 remote chains...] -- 66:57:03
      1863000 -- (-1105.916) [...23 remote chains...] -- 66:57:29
      1864000 -- (-1110.705) [...23 remote chains...] -- 66:57:02
      1865000 -- (-1104.165) [...23 remote chains...] -- 66:57:29

      Average standard deviation of split frequencies: 0.037144

      1866000 -- (-1096.780) [...23 remote chains...] -- 66:57:02
      1867000 -- (-1099.239) [...23 remote chains...] -- 66:57:28
      1868000 -- (-1089.323) [...23 remote chains...] -- 66:57:02
      1869000 -- (-1100.212) [...23 remote chains...] -- 66:56:35
      1870000 -- [-1097.750] [...23 remote chains...] -- 66:57:01

      Average standard deviation of split frequencies: 0.037136

      1871000 -- (-1086.170) [...23 remote chains...] -- 66:56:35
      1872000 -- (-1088.206) [...23 remote chains...] -- 66:57:01
      1873000 -- (-1093.711) [...23 remote chains...] -- 66:56:35
      1874000 -- (-1097.183) [...23 remote chains...] -- 66:56:08
      1875000 -- (-1094.613) [...23 remote chains...] -- 66:56:34

      Average standard deviation of split frequencies: 0.036773

      1876000 -- (-1084.477) [...23 remote chains...] -- 66:56:08
      1877000 -- (-1092.130) [...23 remote chains...] -- 66:56:34
      1878000 -- (-1090.776) [...23 remote chains...] -- 66:56:08
      1879000 -- (-1086.144) [...23 remote chains...] -- 66:56:34
      1880000 -- (-1096.828) [...23 remote chains...] -- 66:56:08

      Average standard deviation of split frequencies: 0.036902

      1881000 -- (-1096.093) [...23 remote chains...] -- 66:56:34
      1882000 -- (-1092.189) [...23 remote chains...] -- 66:56:07
      1883000 -- (-1083.533) [...23 remote chains...] -- 66:55:41
      1884000 -- (-1078.681) [...23 remote chains...] -- 66:56:07
      1885000 -- (-1080.009) [...23 remote chains...] -- 66:55:41

      Average standard deviation of split frequencies: 0.036863

      1886000 -- (-1083.663) [...23 remote chains...] -- 66:56:07
      1887000 -- (-1099.860) [...23 remote chains...] -- 66:55:40
      1888000 -- (-1091.029) [...23 remote chains...] -- 66:55:14
      1889000 -- (-1089.115) [...23 remote chains...] -- 66:55:40
      1890000 -- (-1091.288) [...23 remote chains...] -- 66:56:06

      Average standard deviation of split frequencies: 0.036825

      1891000 -- (-1094.703) [...23 remote chains...] -- 66:55:40
      1892000 -- (-1095.516) [...23 remote chains...] -- 66:55:14
      1893000 -- [-1089.587] [...23 remote chains...] -- 66:55:40
      1894000 -- [-1088.317] [...23 remote chains...] -- 66:55:13
      1895000 -- (-1097.117) [...23 remote chains...] -- 66:55:39

      Average standard deviation of split frequencies: 0.036780

      1896000 -- (-1098.515) [...23 remote chains...] -- 66:55:13
      1897000 -- (-1100.705) [...23 remote chains...] -- 66:55:39
      1898000 -- (-1092.507) [...23 remote chains...] -- 66:55:13
      1899000 -- (-1090.597) [...23 remote chains...] -- 66:54:47
      1900000 -- (-1111.036) [...23 remote chains...] -- 66:55:12

      Average standard deviation of split frequencies: 0.036867

      1901000 -- (-1102.835) [...23 remote chains...] -- 66:54:46
      1902000 -- (-1102.790) [...23 remote chains...] -- 66:54:21
      1903000 -- (-1098.881) [...23 remote chains...] -- 66:54:46
      1904000 -- (-1097.892) [...23 remote chains...] -- 66:54:20
      1905000 -- (-1088.354) [...23 remote chains...] -- 66:54:46

      Average standard deviation of split frequencies: 0.036655

      1906000 -- (-1088.909) [...23 remote chains...] -- 66:54:20
      1907000 -- (-1099.201) [...23 remote chains...] -- 66:54:45
      1908000 -- (-1093.352) [...23 remote chains...] -- 66:54:20
      1909000 -- [-1086.573] [...23 remote chains...] -- 66:54:45
      1910000 -- (-1098.237) [...23 remote chains...] -- 66:54:19

      Average standard deviation of split frequencies: 0.036580

      1911000 -- (-1083.922) [...23 remote chains...] -- 66:53:53
      1912000 -- (-1083.313) [...23 remote chains...] -- 66:54:19
      1913000 -- (-1085.971) [...23 remote chains...] -- 66:53:53
      1914000 -- (-1086.234) [...23 remote chains...] -- 66:54:19
      1915000 -- (-1087.856) [...23 remote chains...] -- 66:53:53

      Average standard deviation of split frequencies: 0.036461

      1916000 -- (-1093.715) [...23 remote chains...] -- 66:54:18
      1917000 -- [-1085.136] [...23 remote chains...] -- 66:53:52
      1918000 -- (-1087.954) [...23 remote chains...] -- 66:54:18
      1919000 -- (-1093.245) [...23 remote chains...] -- 66:53:52
      1920000 -- (-1095.390) [...23 remote chains...] -- 66:53:26

      Average standard deviation of split frequencies: 0.036406

      1921000 -- (-1091.457) [...23 remote chains...] -- 66:53:52
      1922000 -- (-1091.844) [...23 remote chains...] -- 66:53:26
      1923000 -- (-1092.849) [...23 remote chains...] -- 66:53:51
      1924000 -- (-1092.887) [...23 remote chains...] -- 66:53:26
      1925000 -- (-1088.633) [...23 remote chains...] -- 66:53:51

      Average standard deviation of split frequencies: 0.036292

      1926000 -- [-1091.476] [...23 remote chains...] -- 66:53:25
      1927000 -- (-1093.982) [...23 remote chains...] -- 66:53:00
      1928000 -- (-1086.096) [...23 remote chains...] -- 66:53:25
      1929000 -- (-1093.715) [...23 remote chains...] -- 66:52:59
      1930000 -- (-1089.038) [...23 remote chains...] -- 66:53:25

      Average standard deviation of split frequencies: 0.036415

      1931000 -- [-1087.703] [...23 remote chains...] -- 66:52:59
      1932000 -- (-1075.536) [...23 remote chains...] -- 66:52:33
      1933000 -- [-1087.496] [...23 remote chains...] -- 66:52:59
      1934000 -- [-1086.136] [...23 remote chains...] -- 66:52:33
      1935000 -- [-1086.413] [...23 remote chains...] -- 66:52:58

      Average standard deviation of split frequencies: 0.036300

      1936000 -- (-1091.319) [...23 remote chains...] -- 66:52:33
      1937000 -- (-1093.288) [...23 remote chains...] -- 66:52:58
      1938000 -- (-1085.194) [...23 remote chains...] -- 66:52:32
      1939000 -- (-1081.337) [...23 remote chains...] -- 66:52:57
      1940000 -- (-1088.118) [...23 remote chains...] -- 66:52:32

      Average standard deviation of split frequencies: 0.036254

      1941000 -- (-1097.303) [...23 remote chains...] -- 66:52:07
      1942000 -- (-1104.593) [...23 remote chains...] -- 66:52:32
      1943000 -- (-1103.831) [...23 remote chains...] -- 66:52:06
      1944000 -- (-1097.578) [...23 remote chains...] -- 66:52:31
      1945000 -- (-1097.699) [...23 remote chains...] -- 66:52:06

      Average standard deviation of split frequencies: 0.036118

      1946000 -- (-1098.741) [...23 remote chains...] -- 66:51:40
      1947000 -- (-1099.850) [...23 remote chains...] -- 66:52:05
      1948000 -- (-1112.724) [...23 remote chains...] -- 66:51:40
      1949000 -- (-1099.613) [...23 remote chains...] -- 66:52:05
      1950000 -- (-1108.779) [...23 remote chains...] -- 66:51:40

      Average standard deviation of split frequencies: 0.035917

      1951000 -- (-1110.485) [...23 remote chains...] -- 66:52:05
      1952000 -- (-1102.206) [...23 remote chains...] -- 66:51:39
      1953000 -- (-1102.665) [...23 remote chains...] -- 66:51:14
      1954000 -- [-1110.395] [...23 remote chains...] -- 66:51:39
      1955000 -- (-1109.535) [...23 remote chains...] -- 66:51:14

      Average standard deviation of split frequencies: 0.035671

      1956000 -- (-1102.191) [...23 remote chains...] -- 66:51:39
      1957000 -- (-1093.229) [...23 remote chains...] -- 66:51:13
      1958000 -- (-1094.083) [...23 remote chains...] -- 66:51:38
      1959000 -- (-1099.980) [...23 remote chains...] -- 66:51:13
      1960000 -- (-1090.773) [...23 remote chains...] -- 66:51:38

      Average standard deviation of split frequencies: 0.035454

      1961000 -- [-1087.297] [...23 remote chains...] -- 66:51:12
      1962000 -- (-1094.183) [...23 remote chains...] -- 66:51:37
      1963000 -- (-1086.693) [...23 remote chains...] -- 66:51:12
      1964000 -- (-1084.371) [...23 remote chains...] -- 66:51:37
      1965000 -- (-1083.278) [...23 remote chains...] -- 66:51:12

      Average standard deviation of split frequencies: 0.035330

      1966000 -- (-1092.201) [...23 remote chains...] -- 66:51:36
      1967000 -- (-1089.052) [...23 remote chains...] -- 66:51:11
      1968000 -- [-1088.485] [...23 remote chains...] -- 66:50:46
      1969000 -- (-1095.578) [...23 remote chains...] -- 66:51:11
      1970000 -- (-1093.027) [...23 remote chains...] -- 66:50:46

      Average standard deviation of split frequencies: 0.035177

      1971000 -- (-1093.972) [...23 remote chains...] -- 66:51:10
      1972000 -- (-1094.198) [...23 remote chains...] -- 66:50:45
      1973000 -- (-1093.459) [...23 remote chains...] -- 66:51:10
      1974000 -- (-1092.576) [...23 remote chains...] -- 66:50:45
      1975000 -- (-1101.004) [...23 remote chains...] -- 66:51:09

      Average standard deviation of split frequencies: 0.035171

      1976000 -- (-1111.795) [...23 remote chains...] -- 66:50:44
      1977000 -- (-1104.608) [...23 remote chains...] -- 66:50:19
      1978000 -- (-1099.735) [...23 remote chains...] -- 66:50:44
      1979000 -- (-1091.454) [...23 remote chains...] -- 66:50:19
      1980000 -- (-1081.069) [...23 remote chains...] -- 66:50:44

      Average standard deviation of split frequencies: 0.035082

      1981000 -- (-1091.548) [...23 remote chains...] -- 66:50:19
      1982000 -- (-1094.851) [...23 remote chains...] -- 66:50:43
      1983000 -- (-1098.866) [...23 remote chains...] -- 66:50:18
      1984000 -- (-1096.864) [...23 remote chains...] -- 66:50:43
      1985000 -- (-1107.709) [...23 remote chains...] -- 66:50:18

      Average standard deviation of split frequencies: 0.035022

      1986000 -- (-1094.045) [...23 remote chains...] -- 66:49:53
      1987000 -- (-1092.577) [...23 remote chains...] -- 66:50:17
      1988000 -- (-1077.967) [...23 remote chains...] -- 66:49:52
      1989000 -- (-1085.562) [...23 remote chains...] -- 66:50:17
      1990000 -- (-1086.688) [...23 remote chains...] -- 66:49:52

      Average standard deviation of split frequencies: 0.034996

      1991000 -- (-1081.074) [...23 remote chains...] -- 66:49:27
      1992000 -- (-1087.977) [...23 remote chains...] -- 66:49:51
      1993000 -- (-1088.695) [...23 remote chains...] -- 66:49:27
      1994000 -- (-1080.548) [...23 remote chains...] -- 66:49:51
      1995000 -- (-1084.142) [...23 remote chains...] -- 66:49:26

      Average standard deviation of split frequencies: 0.034861

      1996000 -- (-1088.085) [...23 remote chains...] -- 66:49:50
      1997000 -- (-1092.757) [...23 remote chains...] -- 66:49:26
      1998000 -- (-1092.114) [...23 remote chains...] -- 66:49:50
      1999000 -- (-1084.060) [...23 remote chains...] -- 66:49:25
      2000000 -- (-1086.495) [...23 remote chains...] -- 66:49:01

      Average standard deviation of split frequencies: 0.034671

      2001000 -- (-1094.485) [...23 remote chains...] -- 66:49:25
      2002000 -- [-1088.639] [...23 remote chains...] -- 66:49:00
      2003000 -- [-1085.790] [...23 remote chains...] -- 66:49:24
      2004000 -- [-1073.456] [...23 remote chains...] -- 66:49:00
      2005000 -- (-1077.318) [...23 remote chains...] -- 66:49:24

      Average standard deviation of split frequencies: 0.034425

      2006000 -- (-1084.093) [...23 remote chains...] -- 66:48:59
      2007000 -- (-1089.592) [...23 remote chains...] -- 66:49:23
      2008000 -- (-1080.459) [...23 remote chains...] -- 66:48:59
      2009000 -- (-1087.209) [...23 remote chains...] -- 66:48:34
      2010000 -- (-1082.107) [...23 remote chains...] -- 66:48:58

      Average standard deviation of split frequencies: 0.034296

      2011000 -- (-1098.022) [...23 remote chains...] -- 66:48:34
      2012000 -- (-1085.811) [...23 remote chains...] -- 66:48:58
      2013000 -- (-1090.521) [...23 remote chains...] -- 66:48:33
      2014000 -- (-1091.152) [...23 remote chains...] -- 66:48:08
      2015000 -- (-1085.731) [...23 remote chains...] -- 66:48:33

      Average standard deviation of split frequencies: 0.034215

      2016000 -- (-1087.582) [...23 remote chains...] -- 66:48:08
      2017000 -- (-1086.191) [...23 remote chains...] -- 66:48:32
      2018000 -- (-1070.973) [...23 remote chains...] -- 66:48:08
      2019000 -- (-1073.829) [...23 remote chains...] -- 66:47:43
      2020000 -- (-1081.090) [...23 remote chains...] -- 66:48:07

      Average standard deviation of split frequencies: 0.034177

      2021000 -- (-1079.151) [...23 remote chains...] -- 66:47:43
      2022000 -- (-1071.286) [...23 remote chains...] -- 66:48:07
      2023000 -- (-1085.440) [...23 remote chains...] -- 66:47:42
      2024000 -- (-1091.218) [...23 remote chains...] -- 66:48:06
      2025000 -- (-1081.943) [...23 remote chains...] -- 66:47:42

      Average standard deviation of split frequencies: 0.034122

      2026000 -- (-1090.884) [...23 remote chains...] -- 66:47:17
      2027000 -- (-1078.258) [...23 remote chains...] -- 66:47:41
      2028000 -- (-1088.058) [...23 remote chains...] -- 66:47:17
      2029000 -- (-1087.623) [...23 remote chains...] -- 66:46:52
      2030000 -- [-1086.396] [...23 remote chains...] -- 66:47:16

      Average standard deviation of split frequencies: 0.034089

      2031000 -- (-1083.487) [...23 remote chains...] -- 66:46:52
      2032000 -- (-1080.235) [...23 remote chains...] -- 66:47:16
      2033000 -- (-1079.065) [...23 remote chains...] -- 66:46:51
      2034000 -- (-1080.735) [...23 remote chains...] -- 66:47:15
      2035000 -- (-1084.566) [...23 remote chains...] -- 66:46:51

      Average standard deviation of split frequencies: 0.034048

      2036000 -- (-1086.073) [...23 remote chains...] -- 66:46:27
      2037000 -- (-1077.127) [...23 remote chains...] -- 66:46:50
      2038000 -- (-1078.476) [...23 remote chains...] -- 66:46:26
      2039000 -- (-1088.225) [...23 remote chains...] -- 66:46:50
      2040000 -- (-1082.322) [...23 remote chains...] -- 66:46:26

      Average standard deviation of split frequencies: 0.034031

      2041000 -- (-1091.604) [...23 remote chains...] -- 66:46:49
      2042000 -- (-1090.365) [...23 remote chains...] -- 66:46:25
      2043000 -- (-1091.082) [...23 remote chains...] -- 66:46:49
      2044000 -- (-1084.349) [...23 remote chains...] -- 66:46:25
      2045000 -- (-1089.319) [...23 remote chains...] -- 66:46:00

      Average standard deviation of split frequencies: 0.033999

      2046000 -- (-1079.852) [...23 remote chains...] -- 66:46:24
      2047000 -- (-1077.749) [...23 remote chains...] -- 66:46:00
      2048000 -- (-1081.897) [...23 remote chains...] -- 66:46:24
      2049000 -- (-1085.958) [...23 remote chains...] -- 66:45:59
      2050000 -- (-1086.594) [...23 remote chains...] -- 66:45:35

      Average standard deviation of split frequencies: 0.034058

      2051000 -- (-1074.943) [...23 remote chains...] -- 66:45:59
      2052000 -- (-1083.864) [...23 remote chains...] -- 66:45:35
      2053000 -- (-1082.498) [...23 remote chains...] -- 66:45:11
      2054000 -- (-1092.059) [...23 remote chains...] -- 66:45:34
      2055000 -- (-1098.933) [...23 remote chains...] -- 66:45:10

      Average standard deviation of split frequencies: 0.034076

      2056000 -- (-1096.813) [...23 remote chains...] -- 66:45:34
      2057000 -- (-1099.275) [...23 remote chains...] -- 66:45:10
      2058000 -- (-1096.900) [...23 remote chains...] -- 66:45:33
      2059000 -- (-1102.312) [...23 remote chains...] -- 66:45:09
      2060000 -- (-1091.029) [...23 remote chains...] -- 66:44:45

      Average standard deviation of split frequencies: 0.034040

      2061000 -- (-1097.997) [...23 remote chains...] -- 66:45:09
      2062000 -- (-1101.967) [...23 remote chains...] -- 66:44:45
      2063000 -- (-1093.017) [...23 remote chains...] -- 66:45:08
      2064000 -- (-1093.318) [...23 remote chains...] -- 66:44:44
      2065000 -- (-1093.601) [...23 remote chains...] -- 66:44:20

      Average standard deviation of split frequencies: 0.033993

      2066000 -- (-1086.431) [...23 remote chains...] -- 66:44:44
      2067000 -- (-1087.007) [...23 remote chains...] -- 66:44:20
      2068000 -- (-1089.396) [...23 remote chains...] -- 66:44:43
      2069000 -- (-1092.487) [...23 remote chains...] -- 66:44:19
      2070000 -- (-1098.413) [...23 remote chains...] -- 66:43:56

      Average standard deviation of split frequencies: 0.033918

      2071000 -- (-1098.855) [...23 remote chains...] -- 66:44:19
      2072000 -- (-1099.959) [...23 remote chains...] -- 66:43:55
      2073000 -- (-1102.176) [...23 remote chains...] -- 66:44:18
      2074000 -- (-1099.264) [...23 remote chains...] -- 66:43:55
      2075000 -- (-1109.962) [...23 remote chains...] -- 66:44:18

      Average standard deviation of split frequencies: 0.033858

      2076000 -- (-1103.718) [...23 remote chains...] -- 66:43:54
      2077000 -- (-1099.595) [...23 remote chains...] -- 66:43:30
      2078000 -- (-1098.178) [...23 remote chains...] -- 66:43:54
      2079000 -- (-1091.811) [...23 remote chains...] -- 66:43:30
      2080000 -- (-1086.396) [...23 remote chains...] -- 66:43:06

      Average standard deviation of split frequencies: 0.033747

      2081000 -- (-1097.121) [...23 remote chains...] -- 66:43:29
      2082000 -- (-1084.569) [...23 remote chains...] -- 66:43:05
      2083000 -- (-1085.696) [...23 remote chains...] -- 66:43:29
      2084000 -- (-1085.496) [...23 remote chains...] -- 66:43:05
      2085000 -- (-1084.458) [...23 remote chains...] -- 66:43:28

      Average standard deviation of split frequencies: 0.033609

      2086000 -- (-1087.232) [...23 remote chains...] -- 66:43:05
      2087000 -- (-1083.529) [...23 remote chains...] -- 66:42:41
      2088000 -- (-1082.276) [...23 remote chains...] -- 66:43:04
      2089000 -- (-1077.391) [...23 remote chains...] -- 66:42:40
      2090000 -- (-1085.904) [...23 remote chains...] -- 66:43:04

      Average standard deviation of split frequencies: 0.033485

      2091000 -- (-1083.006) [...23 remote chains...] -- 66:42:40
      2092000 -- (-1083.120) [...23 remote chains...] -- 66:42:16
      2093000 -- (-1090.419) [...23 remote chains...] -- 66:42:39
      2094000 -- (-1089.574) [...23 remote chains...] -- 66:42:16
      2095000 -- (-1097.844) [...23 remote chains...] -- 66:42:39

      Average standard deviation of split frequencies: 0.033350

      2096000 -- (-1092.275) [...23 remote chains...] -- 66:42:15
      2097000 -- (-1091.394) [...23 remote chains...] -- 66:42:38
      2098000 -- (-1086.631) [...23 remote chains...] -- 66:42:15
      2099000 -- (-1093.693) [...23 remote chains...] -- 66:42:38
      2100000 -- (-1092.674) [...23 remote chains...] -- 66:42:14

      Average standard deviation of split frequencies: 0.033170

      2101000 -- (-1091.893) [...23 remote chains...] -- 66:42:37
      2102000 -- (-1092.589) [...23 remote chains...] -- 66:42:14
      2103000 -- (-1089.315) [...23 remote chains...] -- 66:42:37
      2104000 -- (-1089.556) [...23 remote chains...] -- 66:42:13
      2105000 -- (-1092.448) [...23 remote chains...] -- 66:41:50

      Average standard deviation of split frequencies: 0.033026

      2106000 -- (-1085.110) [...23 remote chains...] -- 66:42:13
      2107000 -- (-1094.374) [...23 remote chains...] -- 66:41:49
      2108000 -- (-1091.139) [...23 remote chains...] -- 66:42:12
      2109000 -- (-1089.585) [...23 remote chains...] -- 66:41:49
      2110000 -- (-1086.122) [...23 remote chains...] -- 66:41:25

      Average standard deviation of split frequencies: 0.032872

      2111000 -- (-1089.774) [...23 remote chains...] -- 66:41:48
      2112000 -- (-1091.086) [...23 remote chains...] -- 66:41:25
      2113000 -- (-1087.340) [...23 remote chains...] -- 66:41:48
      2114000 -- (-1085.784) [...23 remote chains...] -- 66:41:24
      2115000 -- (-1080.831) [...23 remote chains...] -- 66:41:01

      Average standard deviation of split frequencies: 0.032811

      2116000 -- (-1093.373) [...23 remote chains...] -- 66:41:24
      2117000 -- (-1089.916) [...23 remote chains...] -- 66:41:00
      2118000 -- (-1092.340) [...23 remote chains...] -- 66:41:23
      2119000 -- (-1095.816) [...23 remote chains...] -- 66:41:00
      2120000 -- (-1101.368) [...23 remote chains...] -- 66:40:36

      Average standard deviation of split frequencies: 0.032895

      2121000 -- (-1100.127) [...23 remote chains...] -- 66:40:59
      2122000 -- (-1086.777) [...23 remote chains...] -- 66:40:36
      2123000 -- (-1086.407) [...23 remote chains...] -- 66:40:59
      2124000 -- (-1084.933) [...23 remote chains...] -- 66:40:35
      2125000 -- (-1099.780) [...23 remote chains...] -- 66:40:12

      Average standard deviation of split frequencies: 0.032882

      2126000 -- (-1093.859) [...23 remote chains...] -- 66:40:35
      2127000 -- (-1087.666) [...23 remote chains...] -- 66:40:12
      2128000 -- (-1090.153) [...23 remote chains...] -- 66:40:34
      2129000 -- (-1084.915) [...23 remote chains...] -- 66:40:11
      2130000 -- (-1095.985) [...23 remote chains...] -- 66:40:34

      Average standard deviation of split frequencies: 0.032811

      2131000 -- (-1088.816) [...23 remote chains...] -- 66:40:10
      2132000 -- (-1078.961) [...23 remote chains...] -- 66:40:33
      2133000 -- (-1086.634) [...23 remote chains...] -- 66:40:10
      2134000 -- (-1078.843) [...23 remote chains...] -- 66:39:47
      2135000 -- (-1089.736) [...23 remote chains...] -- 66:40:09

      Average standard deviation of split frequencies: 0.032771

      2136000 -- (-1086.760) [...23 remote chains...] -- 66:39:46
      2137000 -- (-1081.538) [...23 remote chains...] -- 66:40:09
      2138000 -- (-1086.396) [...23 remote chains...] -- 66:39:46
      2139000 -- (-1090.631) [...23 remote chains...] -- 66:40:08
      2140000 -- (-1090.385) [...23 remote chains...] -- 66:39:45

      Average standard deviation of split frequencies: 0.032818

      2141000 -- (-1086.189) [...23 remote chains...] -- 66:39:22
      2142000 -- (-1089.318) [...23 remote chains...] -- 66:39:45
      2143000 -- (-1095.202) [...23 remote chains...] -- 66:40:07
      2144000 -- (-1088.765) [...23 remote chains...] -- 66:39:44
      2145000 -- (-1087.207) [...23 remote chains...] -- 66:39:21

      Average standard deviation of split frequencies: 0.032847

      2146000 -- (-1078.556) [...23 remote chains...] -- 66:39:43
      2147000 -- (-1085.030) [...23 remote chains...] -- 66:39:20
      2148000 -- (-1092.156) [...23 remote chains...] -- 66:39:43
      2149000 -- (-1086.879) [...23 remote chains...] -- 66:39:20
      2150000 -- (-1088.997) [...23 remote chains...] -- 66:39:42

      Average standard deviation of split frequencies: 0.033092

      2151000 -- (-1079.329) [...23 remote chains...] -- 66:39:19
      2152000 -- (-1092.392) [...23 remote chains...] -- 66:39:42
      2153000 -- (-1075.975) [...23 remote chains...] -- 66:39:19
      2154000 -- (-1096.172) [...23 remote chains...] -- 66:38:56
      2155000 -- (-1090.468) [...23 remote chains...] -- 66:39:18

      Average standard deviation of split frequencies: 0.033079

      2156000 -- (-1089.853) [...23 remote chains...] -- 66:38:55
      2157000 -- (-1110.785) [...23 remote chains...] -- 66:39:18
      2158000 -- (-1098.379) [...23 remote chains...] -- 66:38:55
      2159000 -- (-1098.640) [...23 remote chains...] -- 66:38:32
      2160000 -- (-1097.016) [...23 remote chains...] -- 66:38:54

      Average standard deviation of split frequencies: 0.033002

      2161000 -- (-1094.904) [...23 remote chains...] -- 66:38:31
      2162000 -- (-1094.170) [...23 remote chains...] -- 66:38:53
      2163000 -- (-1091.009) [...23 remote chains...] -- 66:38:30
      2164000 -- (-1095.707) [...23 remote chains...] -- 66:38:08
      2165000 -- (-1092.068) [...23 remote chains...] -- 66:38:30

      Average standard deviation of split frequencies: 0.032782

      2166000 -- (-1087.656) [...23 remote chains...] -- 66:38:07
      2167000 -- (-1080.937) [...23 remote chains...] -- 66:38:29
      2168000 -- (-1085.779) [...23 remote chains...] -- 66:38:06
      2169000 -- (-1081.756) [...23 remote chains...] -- 66:38:29
      2170000 -- (-1088.899) [...23 remote chains...] -- 66:38:06

      Average standard deviation of split frequencies: 0.032834

      2171000 -- [-1076.370] [...23 remote chains...] -- 66:38:28
      2172000 -- (-1083.850) [...23 remote chains...] -- 66:38:05
      2173000 -- (-1097.626) [...23 remote chains...] -- 66:37:42
      2174000 -- (-1092.077) [...23 remote chains...] -- 66:38:05
      2175000 -- (-1085.741) [...23 remote chains...] -- 66:38:27

      Average standard deviation of split frequencies: 0.032795

      2176000 -- (-1091.480) [...23 remote chains...] -- 66:38:04
      2177000 -- (-1089.747) [...23 remote chains...] -- 66:38:26
      2178000 -- (-1101.552) [...23 remote chains...] -- 66:38:03
      2179000 -- (-1092.651) [...23 remote chains...] -- 66:37:41
      2180000 -- (-1096.635) [...23 remote chains...] -- 66:38:03

      Average standard deviation of split frequencies: 0.032775

      2181000 -- (-1091.760) [...23 remote chains...] -- 66:37:40
      2182000 -- (-1100.192) [...23 remote chains...] -- 66:38:02
      2183000 -- (-1097.085) [...23 remote chains...] -- 66:37:40
      2184000 -- (-1090.930) [...23 remote chains...] -- 66:37:17
      2185000 -- (-1081.336) [...23 remote chains...] -- 66:37:39

      Average standard deviation of split frequencies: 0.032818

      2186000 -- (-1085.440) [...23 remote chains...] -- 66:37:16
      2187000 -- (-1082.832) [...23 remote chains...] -- 66:37:38
      2188000 -- (-1082.972) [...23 remote chains...] -- 66:37:16
      2189000 -- (-1083.456) [...23 remote chains...] -- 66:37:38
      2190000 -- (-1088.135) [...23 remote chains...] -- 66:37:15

      Average standard deviation of split frequencies: 0.032887

      2191000 -- (-1088.328) [...23 remote chains...] -- 66:36:52
      2192000 -- (-1095.470) [...23 remote chains...] -- 66:37:14
      2193000 -- (-1090.533) [...23 remote chains...] -- 66:36:52
      2194000 -- (-1095.277) [...23 remote chains...] -- 66:37:14
      2195000 -- (-1095.704) [...23 remote chains...] -- 66:36:51

      Average standard deviation of split frequencies: 0.032931

      2196000 -- (-1086.316) [...23 remote chains...] -- 66:36:29
      2197000 -- (-1094.205) [...23 remote chains...] -- 66:36:50
      2198000 -- (-1092.606) [...23 remote chains...] -- 66:36:28
      2199000 -- (-1089.649) [...23 remote chains...] -- 66:36:50
      2200000 -- (-1102.818) [...23 remote chains...] -- 66:36:27

      Average standard deviation of split frequencies: 0.033013

      2201000 -- (-1092.252) [...23 remote chains...] -- 66:36:49
      2202000 -- (-1097.581) [...23 remote chains...] -- 66:36:27
      2203000 -- (-1094.793) [...23 remote chains...] -- 66:36:04
      2204000 -- (-1097.476) [...23 remote chains...] -- 66:36:26
      2205000 -- (-1098.030) [...23 remote chains...] -- 66:36:04

      Average standard deviation of split frequencies: 0.032942

      2206000 -- (-1093.017) [...23 remote chains...] -- 66:36:25
      2207000 -- (-1103.226) [...23 remote chains...] -- 66:36:03
      2208000 -- (-1112.472) [...23 remote chains...] -- 66:36:25
      2209000 -- (-1106.954) [...23 remote chains...] -- 66:36:02
      2210000 -- (-1102.777) [...23 remote chains...] -- 66:35:40

      Average standard deviation of split frequencies: 0.033133

      2211000 -- (-1101.725) [...23 remote chains...] -- 66:36:02
      2212000 -- (-1097.322) [...23 remote chains...] -- 66:35:39
      2213000 -- (-1098.163) [...23 remote chains...] -- 66:36:01
      2214000 -- (-1105.706) [...23 remote chains...] -- 66:35:39
      2215000 -- (-1099.096) [...23 remote chains...] -- 66:35:16

      Average standard deviation of split frequencies: 0.033507

      2216000 -- (-1100.089) [...23 remote chains...] -- 66:35:38
      2217000 -- (-1112.263) [...23 remote chains...] -- 66:35:16
      2218000 -- (-1108.255) [...23 remote chains...] -- 66:35:37
      2219000 -- (-1100.692) [...23 remote chains...] -- 66:35:15
      2220000 -- (-1104.962) [...23 remote chains...] -- 66:34:53

      Average standard deviation of split frequencies: 0.033387

      2221000 -- (-1111.781) [...23 remote chains...] -- 66:35:14
      2222000 -- (-1111.344) [...23 remote chains...] -- 66:34:52
      2223000 -- (-1095.680) [...23 remote chains...] -- 66:35:14
      2224000 -- (-1095.175) [...23 remote chains...] -- 66:34:51
      2225000 -- (-1101.998) [...23 remote chains...] -- 66:34:29

      Average standard deviation of split frequencies: 0.032820

      2226000 -- (-1089.941) [...23 remote chains...] -- 66:34:51
      2227000 -- (-1106.235) [...23 remote chains...] -- 66:34:28
      2228000 -- (-1104.077) [...23 remote chains...] -- 66:34:50
      2229000 -- (-1108.777) [...23 remote chains...] -- 66:34:28
      2230000 -- (-1092.141) [...23 remote chains...] -- 66:34:49

      Average standard deviation of split frequencies: 0.032727

      2231000 -- (-1100.741) [...23 remote chains...] -- 66:34:27
      2232000 -- (-1109.809) [...23 remote chains...] -- 66:34:05
      2233000 -- (-1107.875) [...23 remote chains...] -- 66:34:27
      2234000 -- (-1104.499) [...23 remote chains...] -- 66:34:04
      2235000 -- (-1119.740) [...23 remote chains...] -- 66:34:26

      Average standard deviation of split frequencies: 0.032743

      2236000 -- (-1107.842) [...23 remote chains...] -- 66:34:04
      2237000 -- (-1103.673) [...23 remote chains...] -- 66:33:42
      2238000 -- (-1108.412) [...23 remote chains...] -- 66:34:03
      2239000 -- (-1106.063) [...23 remote chains...] -- 66:33:41
      2240000 -- (-1106.878) [...23 remote chains...] -- 66:34:02

      Average standard deviation of split frequencies: 0.032708

      2241000 -- (-1098.885) [...23 remote chains...] -- 66:33:40
      2242000 -- (-1106.032) [...23 remote chains...] -- 66:34:02
      2243000 -- (-1117.519) [...23 remote chains...] -- 66:33:40
      2244000 -- (-1109.362) [...23 remote chains...] -- 66:33:18
      2245000 -- (-1104.159) [...23 remote chains...] -- 66:33:39

      Average standard deviation of split frequencies: 0.032627

      2246000 -- (-1105.729) [...23 remote chains...] -- 66:33:17
      2247000 -- (-1103.684) [...23 remote chains...] -- 66:33:38
      2248000 -- (-1089.329) [...23 remote chains...] -- 66:33:16
      2249000 -- (-1102.665) [...23 remote chains...] -- 66:32:54
      2250000 -- (-1098.771) [...23 remote chains...] -- 66:33:16

      Average standard deviation of split frequencies: 0.032623

      2251000 -- (-1105.036) [...23 remote chains...] -- 66:32:54
      2252000 -- (-1104.762) [...23 remote chains...] -- 66:33:15
      2253000 -- (-1095.441) [...23 remote chains...] -- 66:32:53
      2254000 -- [-1082.585] [...23 remote chains...] -- 66:33:14
      2255000 -- (-1095.455) [...23 remote chains...] -- 66:32:52

      Average standard deviation of split frequencies: 0.032036

      2256000 -- (-1087.764) [...23 remote chains...] -- 66:33:14
      2257000 -- [-1076.269] [...23 remote chains...] -- 66:32:52
      2258000 -- (-1075.789) [...23 remote chains...] -- 66:32:30
      2259000 -- (-1080.112) [...23 remote chains...] -- 66:32:51
      2260000 -- (-1078.841) [...23 remote chains...] -- 66:32:29

      Average standard deviation of split frequencies: 0.032256

      2261000 -- (-1087.282) [...23 remote chains...] -- 66:32:50
      2262000 -- (-1089.405) [...23 remote chains...] -- 66:32:28
      2263000 -- (-1093.967) [...23 remote chains...] -- 66:32:50
      2264000 -- (-1086.640) [...23 remote chains...] -- 66:32:28
      2265000 -- (-1086.959) [...23 remote chains...] -- 66:32:49

      Average standard deviation of split frequencies: 0.032202

      2266000 -- (-1093.141) [...23 remote chains...] -- 66:32:27
      2267000 -- (-1092.242) [...23 remote chains...] -- 66:32:48
      2268000 -- (-1089.225) [...23 remote chains...] -- 66:32:26
      2269000 -- (-1102.517) [...23 remote chains...] -- 66:32:04
      2270000 -- (-1088.550) [...23 remote chains...] -- 66:32:26

      Average standard deviation of split frequencies: 0.031994

      2271000 -- (-1083.381) [...23 remote chains...] -- 66:32:04
      2272000 -- (-1080.485) [...23 remote chains...] -- 66:32:25
      2273000 -- (-1094.999) [...23 remote chains...] -- 66:32:03
      2274000 -- (-1089.314) [...23 remote chains...] -- 66:31:41
      2275000 -- (-1075.424) [...23 remote chains...] -- 66:32:02

      Average standard deviation of split frequencies: 0.031894

      2276000 -- (-1079.758) [...23 remote chains...] -- 66:31:41
      2277000 -- (-1073.434) [...23 remote chains...] -- 66:32:02
      2278000 -- (-1079.950) [...23 remote chains...] -- 66:31:40
      2279000 -- (-1082.090) [...23 remote chains...] -- 66:31:18
      2280000 -- (-1082.527) [...23 remote chains...] -- 66:31:39

      Average standard deviation of split frequencies: 0.031787

      2281000 -- (-1078.955) [...23 remote chains...] -- 66:31:17
      2282000 -- (-1088.311) [...23 remote chains...] -- 66:31:39
      2283000 -- (-1088.154) [...23 remote chains...] -- 66:31:17
      2284000 -- (-1090.859) [...23 remote chains...] -- 66:30:55
      2285000 -- (-1094.809) [...23 remote chains...] -- 66:31:16

      Average standard deviation of split frequencies: 0.031685

      2286000 -- (-1092.950) [...23 remote chains...] -- 66:30:54
      2287000 -- (-1093.980) [...23 remote chains...] -- 66:31:15
      2288000 -- (-1097.424) [...23 remote chains...] -- 66:30:54
      2289000 -- (-1091.889) [...23 remote chains...] -- 66:30:32
      2290000 -- (-1096.343) [...23 remote chains...] -- 66:30:53

      Average standard deviation of split frequencies: 0.031616

      2291000 -- (-1098.169) [...23 remote chains...] -- 66:30:31
      2292000 -- (-1103.128) [...23 remote chains...] -- 66:30:52
      2293000 -- (-1093.551) [...23 remote chains...] -- 66:30:31
      2294000 -- (-1086.739) [...23 remote chains...] -- 66:30:52
      2295000 -- (-1095.112) [...23 remote chains...] -- 66:30:30

      Average standard deviation of split frequencies: 0.031591

      2296000 -- [-1091.346] [...23 remote chains...] -- 66:30:08
      2297000 -- (-1092.403) [...23 remote chains...] -- 66:30:29
      2298000 -- (-1100.037) [...23 remote chains...] -- 66:30:08
      2299000 -- (-1096.322) [...23 remote chains...] -- 66:30:29
      2300000 -- (-1094.177) [...23 remote chains...] -- 66:30:07

      Average standard deviation of split frequencies: 0.031995

      2301000 -- (-1098.512) [...23 remote chains...] -- 66:30:28
      2302000 -- (-1090.080) [...23 remote chains...] -- 66:30:06
      2303000 -- (-1096.294) [...23 remote chains...] -- 66:30:27
      2304000 -- (-1090.046) [...23 remote chains...] -- 66:30:06
      2305000 -- (-1085.660) [...23 remote chains...] -- 66:30:26

      Average standard deviation of split frequencies: 0.031978

      2306000 -- (-1101.585) [...23 remote chains...] -- 66:30:05
      2307000 -- (-1092.149) [...23 remote chains...] -- 66:30:26
      2308000 -- (-1089.138) [...23 remote chains...] -- 66:30:04
      2309000 -- (-1085.174) [...23 remote chains...] -- 66:30:25
      2310000 -- (-1082.134) [...23 remote chains...] -- 66:30:03

      Average standard deviation of split frequencies: 0.031619

      2311000 -- (-1095.722) [...23 remote chains...] -- 66:30:24
      2312000 -- (-1081.515) [...23 remote chains...] -- 66:30:03
      2313000 -- (-1087.346) [...23 remote chains...] -- 66:30:23
      2314000 -- (-1086.021) [...23 remote chains...] -- 66:30:02
      2315000 -- [-1090.595] [...23 remote chains...] -- 66:30:23

      Average standard deviation of split frequencies: 0.031625

      2316000 -- [-1083.450] [...23 remote chains...] -- 66:30:43
      2317000 -- (-1089.779) [...23 remote chains...] -- 66:30:22
      2318000 -- (-1086.822) [...23 remote chains...] -- 66:30:43
      2319000 -- [-1091.189] [...23 remote chains...] -- 66:31:03
      2320000 -- [-1094.556] [...23 remote chains...] -- 66:31:24

      Average standard deviation of split frequencies: 0.031601

      2321000 -- (-1101.786) [...23 remote chains...] -- 66:31:45
      2322000 -- (-1097.624) [...23 remote chains...] -- 66:32:05
      2323000 -- (-1092.667) [...23 remote chains...] -- 66:31:44
      2324000 -- (-1088.902) [...23 remote chains...] -- 66:32:04
      2325000 -- (-1088.203) [...23 remote chains...] -- 66:32:25

      Average standard deviation of split frequencies: 0.031585

      2326000 -- (-1089.858) [...23 remote chains...] -- 66:32:03
      2327000 -- (-1096.574) [...23 remote chains...] -- 66:33:06
      2328000 -- (-1105.189) [...23 remote chains...] -- 66:32:44
      2329000 -- (-1091.391) [...23 remote chains...] -- 66:33:05
      2330000 -- (-1090.819) [...23 remote chains...] -- 66:33:25

      Average standard deviation of split frequencies: 0.031544

      2331000 -- (-1092.790) [...23 remote chains...] -- 66:33:46
      2332000 -- (-1089.851) [...23 remote chains...] -- 66:34:06
      2333000 -- (-1093.818) [...23 remote chains...] -- 66:34:27
      2334000 -- (-1090.619) [...23 remote chains...] -- 66:34:47
      2335000 -- (-1095.154) [...23 remote chains...] -- 66:35:07

      Average standard deviation of split frequencies: 0.031402

      2336000 -- (-1095.260) [...23 remote chains...] -- 66:35:28
      2337000 -- (-1092.622) [...23 remote chains...] -- 66:35:48
      2338000 -- (-1081.700) [...23 remote chains...] -- 66:36:08
      2339000 -- (-1086.322) [...23 remote chains...] -- 66:36:29
      2340000 -- (-1086.859) [...23 remote chains...] -- 66:36:07

      Average standard deviation of split frequencies: 0.031262

      2341000 -- (-1081.195) [...23 remote chains...] -- 66:37:09
      2342000 -- (-1091.371) [...23 remote chains...] -- 66:38:11
      2343000 -- (-1082.209) [...23 remote chains...] -- 66:38:31
      2344000 -- (-1092.095) [...23 remote chains...] -- 66:38:52
      2345000 -- (-1096.939) [...23 remote chains...] -- 66:39:53

      Average standard deviation of split frequencies: 0.031107

      2346000 -- (-1089.178) [...23 remote chains...] -- 66:40:14
      2347000 -- (-1096.880) [...23 remote chains...] -- 66:41:15
      2348000 -- (-1104.248) [...23 remote chains...] -- 66:41:35
      2349000 -- (-1095.521) [...23 remote chains...] -- 66:42:37
      2350000 -- (-1091.771) [...23 remote chains...] -- 66:42:57

      Average standard deviation of split frequencies: 0.030989

      2351000 -- (-1095.574) [...23 remote chains...] -- 66:43:17
      2352000 -- (-1099.937) [...23 remote chains...] -- 66:44:18
      2353000 -- (-1076.753) [...23 remote chains...] -- 66:45:20
      2354000 -- (-1089.355) [...23 remote chains...] -- 66:46:21
      2355000 -- (-1091.055) [...23 remote chains...] -- 66:46:41

      Average standard deviation of split frequencies: 0.030973

      2356000 -- (-1083.183) [...23 remote chains...] -- 66:47:01
      2357000 -- (-1092.764) [...23 remote chains...] -- 66:47:21
      2358000 -- (-1079.708) [...23 remote chains...] -- 66:48:22
      2359000 -- (-1077.864) [...23 remote chains...] -- 66:49:23
      2360000 -- (-1075.415) [...23 remote chains...] -- 66:49:43

      Average standard deviation of split frequencies: 0.030953

      2361000 -- (-1073.259) [...23 remote chains...] -- 66:50:03
      2362000 -- (-1068.336) [...23 remote chains...] -- 66:51:04
      2363000 -- (-1076.862) [...23 remote chains...] -- 66:51:23
      2364000 -- (-1083.155) [...23 remote chains...] -- 66:52:24
      2365000 -- (-1084.199) [...23 remote chains...] -- 66:53:25

      Average standard deviation of split frequencies: 0.030884

      2366000 -- (-1082.419) [...23 remote chains...] -- 66:58:33
      2367000 -- (-1082.411) [...23 remote chains...] -- 67:00:15
      2368000 -- (-1084.915) [...23 remote chains...] -- 67:01:16
      2369000 -- (-1079.704) [...23 remote chains...] -- 67:01:35
      2370000 -- (-1080.948) [...23 remote chains...] -- 67:02:36

      Average standard deviation of split frequencies: 0.030815

      2371000 -- (-1084.303) [...23 remote chains...] -- 67:03:36
      2372000 -- (-1075.997) [...23 remote chains...] -- 67:04:37
      2373000 -- (-1074.368) [...23 remote chains...] -- 67:05:37
      2374000 -- (-1081.202) [...23 remote chains...] -- 67:05:56
      2375000 -- (-1090.553) [...23 remote chains...] -- 67:06:56

      Average standard deviation of split frequencies: 0.030748

      2376000 -- (-1091.075) [...23 remote chains...] -- 67:07:56
      2377000 -- (-1086.159) [...23 remote chains...] -- 67:07:34
      2378000 -- (-1090.553) [...23 remote chains...] -- 67:07:53
      2379000 -- (-1093.760) [...23 remote chains...] -- 67:07:31
      2380000 -- (-1080.837) [...23 remote chains...] -- 67:07:10

      Average standard deviation of split frequencies: 0.030664

      2381000 -- (-1091.710) [...23 remote chains...] -- 67:07:29
      2382000 -- (-1088.705) [...23 remote chains...] -- 67:07:07
      2383000 -- (-1075.682) [...23 remote chains...] -- 67:07:26
      2384000 -- (-1081.875) [...23 remote chains...] -- 67:07:04
      2385000 -- (-1071.332) [...23 remote chains...] -- 67:07:23

      Average standard deviation of split frequencies: 0.030571

      2386000 -- (-1074.555) [...23 remote chains...] -- 67:07:01
      2387000 -- (-1070.058) [...23 remote chains...] -- 67:07:20
      2388000 -- (-1076.645) [...23 remote chains...] -- 67:06:58
      2389000 -- (-1068.907) [...23 remote chains...] -- 67:06:36
      2390000 -- (-1070.597) [...23 remote chains...] -- 67:06:55

      Average standard deviation of split frequencies: 0.030458

      2391000 -- (-1070.587) [...23 remote chains...] -- 67:06:33
      2392000 -- (-1076.805) [...23 remote chains...] -- 67:06:52
      2393000 -- (-1077.418) [...23 remote chains...] -- 67:06:30
      2394000 -- (-1082.894) [...23 remote chains...] -- 67:06:49
      2395000 -- [-1081.332] [...23 remote chains...] -- 67:06:27

      Average standard deviation of split frequencies: 0.030373

      2396000 -- (-1072.364) [...23 remote chains...] -- 67:06:05
      2397000 -- (-1080.190) [...23 remote chains...] -- 67:06:24
      2398000 -- (-1071.707) [...23 remote chains...] -- 67:06:02
      2399000 -- (-1082.175) [...23 remote chains...] -- 67:06:21
      2400000 -- (-1079.373) [...23 remote chains...] -- 67:06:00

      Average standard deviation of split frequencies: 0.030349

      2401000 -- (-1084.998) [...23 remote chains...] -- 67:06:18
      2402000 -- (-1090.161) [...23 remote chains...] -- 67:05:57
      2403000 -- (-1088.060) [...23 remote chains...] -- 67:05:35
      2404000 -- (-1079.631) [...23 remote chains...] -- 67:05:54
      2405000 -- (-1081.026) [...23 remote chains...] -- 67:05:32

      Average standard deviation of split frequencies: 0.030298

      2406000 -- (-1085.545) [...23 remote chains...] -- 67:05:10
      2407000 -- (-1089.795) [...23 remote chains...] -- 67:05:29
      2408000 -- (-1106.705) [...23 remote chains...] -- 67:05:07
      2409000 -- (-1102.811) [...23 remote chains...] -- 67:05:26
      2410000 -- (-1100.152) [...23 remote chains...] -- 67:05:04

      Average standard deviation of split frequencies: 0.030239

      2411000 -- (-1091.070) [...23 remote chains...] -- 67:05:23
      2412000 -- (-1111.277) [...23 remote chains...] -- 67:05:01
      2413000 -- (-1089.474) [...23 remote chains...] -- 67:04:40
      2414000 -- (-1086.602) [...23 remote chains...] -- 67:04:59
      2415000 -- (-1090.974) [...23 remote chains...] -- 67:04:37

      Average standard deviation of split frequencies: 0.030237

      2416000 -- (-1088.459) [...23 remote chains...] -- 67:04:56
      2417000 -- (-1077.230) [...23 remote chains...] -- 67:04:34
      2418000 -- (-1074.340) [...23 remote chains...] -- 67:04:12
      2419000 -- (-1084.257) [...23 remote chains...] -- 67:04:31
      2420000 -- (-1092.263) [...23 remote chains...] -- 67:04:10

      Average standard deviation of split frequencies: 0.030110

      2421000 -- (-1095.838) [...23 remote chains...] -- 67:04:28
      2422000 -- (-1092.578) [...23 remote chains...] -- 67:04:07
      2423000 -- (-1100.870) [...23 remote chains...] -- 67:03:45
      2424000 -- (-1084.904) [...23 remote chains...] -- 67:04:04
      2425000 -- (-1081.319) [...23 remote chains...] -- 67:03:42

      Average standard deviation of split frequencies: 0.030042

      2426000 -- (-1080.057) [...23 remote chains...] -- 67:04:01
      2427000 -- (-1083.691) [...23 remote chains...] -- 67:03:39
      2428000 -- (-1091.673) [...23 remote chains...] -- 67:03:18
      2429000 -- (-1087.113) [...23 remote chains...] -- 67:03:36
      2430000 -- (-1090.537) [...23 remote chains...] -- 67:03:15

      Average standard deviation of split frequencies: 0.029987

      2431000 -- (-1088.497) [...23 remote chains...] -- 67:03:34
      2432000 -- (-1077.480) [...23 remote chains...] -- 67:03:12
      2433000 -- (-1074.974) [...23 remote chains...] -- 67:02:51
      2434000 -- (-1067.035) [...23 remote chains...] -- 67:03:09
      2435000 -- (-1083.700) [...23 remote chains...] -- 67:02:48

      Average standard deviation of split frequencies: 0.029993

      2436000 -- (-1076.198) [...23 remote chains...] -- 67:02:26
      2437000 -- (-1080.423) [...23 remote chains...] -- 67:02:45
      2438000 -- (-1088.296) [...23 remote chains...] -- 67:02:23
      2439000 -- (-1092.067) [...23 remote chains...] -- 67:02:42
      2440000 -- (-1088.158) [...23 remote chains...] -- 67:02:21

      Average standard deviation of split frequencies: 0.029889

      2441000 -- (-1083.709) [...23 remote chains...] -- 67:02:39
      2442000 -- (-1082.283) [...23 remote chains...] -- 67:02:18
      2443000 -- (-1085.321) [...23 remote chains...] -- 67:01:56
      2444000 -- (-1086.837) [...23 remote chains...] -- 67:02:15
      2445000 -- (-1085.685) [...23 remote chains...] -- 67:02:33

      Average standard deviation of split frequencies: 0.029838

      2446000 -- (-1083.759) [...23 remote chains...] -- 67:02:12
      2447000 -- (-1082.945) [...23 remote chains...] -- 67:02:30
      2448000 -- (-1080.752) [...23 remote chains...] -- 67:02:09
      2449000 -- [-1078.063] [...23 remote chains...] -- 67:02:28
      2450000 -- (-1082.678) [...23 remote chains...] -- 67:02:06

      Average standard deviation of split frequencies: 0.029767

      2451000 -- (-1082.152) [...23 remote chains...] -- 67:02:25
      2452000 -- (-1084.608) [...23 remote chains...] -- 67:02:03
      2453000 -- (-1096.314) [...23 remote chains...] -- 67:01:42
      2454000 -- (-1087.842) [...23 remote chains...] -- 67:02:01
      2455000 -- [-1083.935] [...23 remote chains...] -- 67:01:39

      Average standard deviation of split frequencies: 0.029759

      2456000 -- (-1082.097) [...23 remote chains...] -- 67:01:58
      2457000 -- (-1084.328) [...23 remote chains...] -- 67:01:36
      2458000 -- (-1083.627) [...23 remote chains...] -- 67:01:15
      2459000 -- (-1079.303) [...23 remote chains...] -- 67:01:33
      2460000 -- (-1085.029) [...23 remote chains...] -- 67:01:12

      Average standard deviation of split frequencies: 0.030083

      2461000 -- (-1095.889) [...23 remote chains...] -- 67:01:31
      2462000 -- (-1094.300) [...23 remote chains...] -- 67:01:09
      2463000 -- (-1088.419) [...23 remote chains...] -- 67:00:48
      2464000 -- (-1083.436) [...23 remote chains...] -- 67:01:07
      2465000 -- (-1083.078) [...23 remote chains...] -- 67:00:45

      Average standard deviation of split frequencies: 0.030032

      2466000 -- (-1091.408) [...23 remote chains...] -- 67:01:04
      2467000 -- (-1083.657) [...23 remote chains...] -- 67:00:42
      2468000 -- (-1090.671) [...23 remote chains...] -- 67:01:01
      2469000 -- (-1074.153) [...23 remote chains...] -- 67:00:40
      2470000 -- (-1077.635) [...23 remote chains...] -- 67:00:18

      Average standard deviation of split frequencies: 0.030029

      2471000 -- (-1081.994) [...23 remote chains...] -- 67:00:37
      2472000 -- (-1090.867) [...23 remote chains...] -- 67:00:16
      2473000 -- [-1078.047] [...23 remote chains...] -- 67:00:34
      2474000 -- (-1079.582) [...23 remote chains...] -- 67:00:13
      2475000 -- (-1092.373) [...23 remote chains...] -- 67:00:31

      Average standard deviation of split frequencies: 0.030023

      2476000 -- (-1090.108) [...23 remote chains...] -- 67:00:10
      2477000 -- (-1097.319) [...23 remote chains...] -- 67:00:28
      2478000 -- (-1093.721) [...23 remote chains...] -- 67:00:07
      2479000 -- (-1099.637) [...23 remote chains...] -- 67:00:25
      2480000 -- (-1094.482) [...23 remote chains...] -- 67:00:04

      Average standard deviation of split frequencies: 0.029908

      2481000 -- (-1093.888) [...23 remote chains...] -- 67:00:22
      2482000 -- (-1088.206) [...23 remote chains...] -- 67:00:01
      2483000 -- (-1087.062) [...23 remote chains...] -- 66:59:40
      2484000 -- [-1080.451] [...23 remote chains...] -- 66:59:58
      2485000 -- (-1072.264) [...23 remote chains...] -- 66:59:37

      Average standard deviation of split frequencies: 0.030109

      2486000 -- (-1068.593) [...23 remote chains...] -- 66:59:56
      2487000 -- (-1080.064) [...23 remote chains...] -- 66:59:35
      2488000 -- (-1087.366) [...23 remote chains...] -- 66:59:53
      2489000 -- (-1082.637) [...23 remote chains...] -- 66:59:32
      2490000 -- [-1093.375] [...23 remote chains...] -- 66:59:11

      Average standard deviation of split frequencies: 0.030110

      2491000 -- [-1095.913] [...23 remote chains...] -- 66:59:29
      2492000 -- (-1089.553) [...23 remote chains...] -- 66:59:08
      2493000 -- (-1090.254) [...23 remote chains...] -- 66:59:26
      2494000 -- (-1094.706) [...23 remote chains...] -- 66:59:05
      2495000 -- (-1089.784) [...23 remote chains...] -- 66:58:44

      Average standard deviation of split frequencies: 0.030135

      2496000 -- (-1088.196) [...23 remote chains...] -- 66:59:02
      2497000 -- (-1082.237) [...23 remote chains...] -- 66:58:41
      2498000 -- (-1076.888) [...23 remote chains...] -- 66:58:59
      2499000 -- (-1079.617) [...23 remote chains...] -- 66:58:38
      2500000 -- (-1083.310) [...23 remote chains...] -- 66:58:57

      Average standard deviation of split frequencies: 0.030227

      2501000 -- (-1084.550) [...23 remote chains...] -- 66:58:36
      2502000 -- (-1089.937) [...23 remote chains...] -- 66:58:15
      2503000 -- (-1076.135) [...23 remote chains...] -- 66:58:33
      2504000 -- (-1082.256) [...23 remote chains...] -- 66:58:12
      2505000 -- (-1083.652) [...23 remote chains...] -- 66:57:51

      Average standard deviation of split frequencies: 0.030266

      2506000 -- (-1094.910) [...23 remote chains...] -- 66:58:09
      2507000 -- (-1078.410) [...23 remote chains...] -- 66:57:48
      2508000 -- (-1080.196) [...23 remote chains...] -- 66:58:06
      2509000 -- (-1078.662) [...23 remote chains...] -- 66:57:45
      2510000 -- (-1088.021) [...23 remote chains...] -- 66:57:24

      Average standard deviation of split frequencies: 0.030287

      2511000 -- (-1081.572) [...23 remote chains...] -- 66:57:43
      2512000 -- [-1084.755] [...23 remote chains...] -- 66:57:22
      2513000 -- (-1096.118) [...23 remote chains...] -- 66:57:40
      2514000 -- (-1092.452) [...23 remote chains...] -- 66:57:19
      2515000 -- (-1097.324) [...23 remote chains...] -- 66:57:37

      Average standard deviation of split frequencies: 0.030088

      2516000 -- (-1085.050) [...23 remote chains...] -- 66:57:16
      2517000 -- [-1088.560] [...23 remote chains...] -- 66:56:55
      2518000 -- (-1080.412) [...23 remote chains...] -- 66:57:13
      2519000 -- (-1088.250) [...23 remote chains...] -- 66:56:52
      2520000 -- (-1095.231) [...23 remote chains...] -- 66:57:10

      Average standard deviation of split frequencies: 0.030229

      2521000 -- (-1088.647) [...23 remote chains...] -- 66:56:50
      2522000 -- (-1082.719) [...23 remote chains...] -- 66:57:08
      2523000 -- (-1082.795) [...23 remote chains...] -- 66:56:47
      2524000 -- (-1088.312) [...23 remote chains...] -- 66:57:05
      2525000 -- (-1091.989) [...23 remote chains...] -- 66:56:44

      Average standard deviation of split frequencies: 0.030161

      2526000 -- (-1087.398) [...23 remote chains...] -- 66:56:23
      2527000 -- (-1079.077) [...23 remote chains...] -- 66:56:41
      2528000 -- [-1077.869] [...23 remote chains...] -- 66:56:21
      2529000 -- [-1084.523] [...23 remote chains...] -- 66:56:38
      2530000 -- (-1085.116) [...23 remote chains...] -- 66:56:18

      Average standard deviation of split frequencies: 0.030093

      2531000 -- [-1081.871] [...23 remote chains...] -- 66:56:36
      2532000 -- (-1090.616) [...23 remote chains...] -- 66:56:15
      2533000 -- (-1095.236) [...23 remote chains...] -- 66:56:33
      2534000 -- (-1092.193) [...23 remote chains...] -- 66:56:12
      2535000 -- (-1084.544) [...23 remote chains...] -- 66:55:51

      Average standard deviation of split frequencies: 0.030322

      2536000 -- (-1088.316) [...23 remote chains...] -- 66:56:09
      2537000 -- (-1090.203) [...23 remote chains...] -- 66:55:49
      2538000 -- (-1082.914) [...23 remote chains...] -- 66:56:06
      2539000 -- [-1082.811] [...23 remote chains...] -- 66:55:46
      2540000 -- (-1085.587) [...23 remote chains...] -- 66:55:25

      Average standard deviation of split frequencies: 0.029879

      2541000 -- (-1088.103) [...23 remote chains...] -- 66:55:43
      2542000 -- (-1079.079) [...23 remote chains...] -- 66:55:22
      2543000 -- [-1080.423] [...23 remote chains...] -- 66:55:40
      2544000 -- (-1093.058) [...23 remote chains...] -- 66:55:20
      2545000 -- (-1082.526) [...23 remote chains...] -- 66:54:59

      Average standard deviation of split frequencies: 0.029894

      2546000 -- (-1078.768) [...23 remote chains...] -- 66:55:17
      2547000 -- (-1090.691) [...23 remote chains...] -- 66:54:56
      2548000 -- (-1083.119) [...23 remote chains...] -- 66:55:14
      2549000 -- (-1082.041) [...23 remote chains...] -- 66:54:53
      2550000 -- (-1088.097) [...23 remote chains...] -- 66:55:11

      Average standard deviation of split frequencies: 0.029885

      2551000 -- (-1087.004) [...23 remote chains...] -- 66:54:51
      2552000 -- (-1078.785) [...23 remote chains...] -- 66:55:08
      2553000 -- (-1080.037) [...23 remote chains...] -- 66:54:48
      2554000 -- (-1075.826) [...23 remote chains...] -- 66:55:06
      2555000 -- (-1075.323) [...23 remote chains...] -- 66:54:45

      Average standard deviation of split frequencies: 0.029797

      2556000 -- (-1080.427) [...23 remote chains...] -- 66:55:03
      2557000 -- [-1070.838] [...23 remote chains...] -- 66:54:42
      2558000 -- (-1074.459) [...23 remote chains...] -- 66:55:00
      2559000 -- (-1079.518) [...23 remote chains...] -- 66:54:39
      2560000 -- (-1088.096) [...23 remote chains...] -- 66:54:57

      Average standard deviation of split frequencies: 0.029781

      2561000 -- (-1090.839) [...23 remote chains...] -- 66:54:37
      2562000 -- (-1086.805) [...23 remote chains...] -- 66:54:16
      2563000 -- (-1086.771) [...23 remote chains...] -- 66:54:34
      2564000 -- (-1089.639) [...23 remote chains...] -- 66:54:13
      2565000 -- (-1084.222) [...23 remote chains...] -- 66:54:31

      Average standard deviation of split frequencies: 0.029551

      2566000 -- (-1087.432) [...23 remote chains...] -- 66:54:11
      2567000 -- [-1087.471] [...23 remote chains...] -- 66:54:28
      2568000 -- (-1095.788) [...23 remote chains...] -- 66:54:08
      2569000 -- (-1095.287) [...23 remote chains...] -- 66:53:47
      2570000 -- (-1107.278) [...23 remote chains...] -- 66:54:05

      Average standard deviation of split frequencies: 0.029460

      2571000 -- (-1086.323) [...23 remote chains...] -- 66:53:45
      2572000 -- (-1086.142) [...23 remote chains...] -- 66:54:02
      2573000 -- (-1086.451) [...23 remote chains...] -- 66:53:42
      2574000 -- (-1087.267) [...23 remote chains...] -- 66:53:59
      2575000 -- (-1084.978) [...23 remote chains...] -- 66:53:39

      Average standard deviation of split frequencies: 0.029422

      2576000 -- (-1087.967) [...23 remote chains...] -- 66:53:56
      2577000 -- (-1094.095) [...23 remote chains...] -- 66:53:36
      2578000 -- (-1081.043) [...23 remote chains...] -- 66:53:54
      2579000 -- (-1085.510) [...23 remote chains...] -- 66:53:33
      2580000 -- [-1079.223] [...23 remote chains...] -- 66:53:13

      Average standard deviation of split frequencies: 0.029413

      2581000 -- (-1082.480) [...23 remote chains...] -- 66:53:31
      2582000 -- (-1085.123) [...23 remote chains...] -- 66:53:48
      2583000 -- (-1085.907) [...23 remote chains...] -- 66:53:28
      2584000 -- (-1093.650) [...23 remote chains...] -- 66:53:07
      2585000 -- (-1086.786) [...23 remote chains...] -- 66:53:25

      Average standard deviation of split frequencies: 0.029386

      2586000 -- (-1085.470) [...23 remote chains...] -- 66:53:05
      2587000 -- (-1091.868) [...23 remote chains...] -- 66:53:22
      2588000 -- (-1090.286) [...23 remote chains...] -- 66:53:02
      2589000 -- (-1087.047) [...23 remote chains...] -- 66:53:19
      2590000 -- (-1087.842) [...23 remote chains...] -- 66:52:59

      Average standard deviation of split frequencies: 0.029327

      2591000 -- (-1077.953) [...23 remote chains...] -- 66:53:16
      2592000 -- (-1086.382) [...23 remote chains...] -- 66:52:56
      2593000 -- (-1082.884) [...23 remote chains...] -- 66:53:14
      2594000 -- (-1092.206) [...23 remote chains...] -- 66:52:53
      2595000 -- (-1076.464) [...23 remote chains...] -- 66:52:33

      Average standard deviation of split frequencies: 0.029212

      2596000 -- (-1073.554) [...23 remote chains...] -- 66:52:50
      2597000 -- (-1075.778) [...23 remote chains...] -- 66:52:30
      2598000 -- (-1068.375) [...23 remote chains...] -- 66:52:48
      2599000 -- (-1073.977) [...23 remote chains...] -- 66:52:27
      2600000 -- (-1082.955) [...23 remote chains...] -- 66:52:45

      Average standard deviation of split frequencies: 0.029025

      2601000 -- (-1078.758) [...23 remote chains...] -- 66:52:25
      2602000 -- (-1083.354) [...23 remote chains...] -- 66:52:05
      2603000 -- (-1087.319) [...23 remote chains...] -- 66:52:22
      2604000 -- (-1084.289) [...23 remote chains...] -- 66:52:02
      2605000 -- (-1084.377) [...23 remote chains...] -- 66:52:19

      Average standard deviation of split frequencies: 0.029019

      2606000 -- (-1080.034) [...23 remote chains...] -- 66:51:59
      2607000 -- (-1075.501) [...23 remote chains...] -- 66:51:39
      2608000 -- (-1086.624) [...23 remote chains...] -- 66:51:56
      2609000 -- (-1077.133) [...23 remote chains...] -- 66:51:36
      2610000 -- (-1080.007) [...23 remote chains...] -- 66:51:53

      Average standard deviation of split frequencies: 0.028867

      2611000 -- [-1079.496] [...23 remote chains...] -- 66:51:33
      2612000 -- (-1086.956) [...23 remote chains...] -- 66:51:13
      2613000 -- (-1079.481) [...23 remote chains...] -- 66:51:30
      2614000 -- (-1073.110) [...23 remote chains...] -- 66:51:10
      2615000 -- (-1077.479) [...23 remote chains...] -- 66:51:28

      Average standard deviation of split frequencies: 0.028761

      2616000 -- (-1074.758) [...23 remote chains...] -- 66:51:08
      2617000 -- (-1076.948) [...23 remote chains...] -- 66:50:48
      2618000 -- (-1075.720) [...23 remote chains...] -- 66:51:05
      2619000 -- (-1086.491) [...23 remote chains...] -- 66:50:45
      2620000 -- (-1100.436) [...23 remote chains...] -- 66:51:02

      Average standard deviation of split frequencies: 0.028595

      2621000 -- (-1080.514) [...23 remote chains...] -- 66:50:42
      2622000 -- (-1085.345) [...23 remote chains...] -- 66:50:59
      2623000 -- (-1079.581) [...23 remote chains...] -- 66:50:39
      2624000 -- (-1073.589) [...23 remote chains...] -- 66:50:56
      2625000 -- (-1088.338) [...23 remote chains...] -- 66:50:36

      Average standard deviation of split frequencies: 0.028365

      2626000 -- (-1083.896) [...23 remote chains...] -- 66:50:16
      2627000 -- (-1079.470) [...23 remote chains...] -- 66:50:33
      2628000 -- (-1095.054) [...23 remote chains...] -- 66:50:14
      2629000 -- (-1098.166) [...23 remote chains...] -- 66:50:31
      2630000 -- (-1099.052) [...23 remote chains...] -- 66:50:11

      Average standard deviation of split frequencies: 0.028288

      2631000 -- (-1103.061) [...23 remote chains...] -- 66:49:51
      2632000 -- (-1100.093) [...23 remote chains...] -- 66:50:08
      2633000 -- (-1093.226) [...23 remote chains...] -- 66:49:48
      2634000 -- (-1095.892) [...23 remote chains...] -- 66:50:05
      2635000 -- (-1095.304) [...23 remote chains...] -- 66:49:45

      Average standard deviation of split frequencies: 0.028200

      2636000 -- (-1081.740) [...23 remote chains...] -- 66:50:02
      2637000 -- (-1091.821) [...23 remote chains...] -- 66:49:42
      2638000 -- (-1087.464) [...23 remote chains...] -- 66:50:00
      2639000 -- (-1101.266) [...23 remote chains...] -- 66:49:40
      2640000 -- (-1091.531) [...23 remote chains...] -- 66:49:20

      Average standard deviation of split frequencies: 0.028156

      2641000 -- (-1101.534) [...23 remote chains...] -- 66:49:37
      2642000 -- (-1094.611) [...23 remote chains...] -- 66:49:17
      2643000 -- (-1087.612) [...23 remote chains...] -- 66:49:34
      2644000 -- (-1090.089) [...23 remote chains...] -- 66:49:14
      2645000 -- [-1106.376] [...23 remote chains...] -- 66:49:31

      Average standard deviation of split frequencies: 0.028146

      2646000 -- (-1110.973) [...23 remote chains...] -- 66:49:11
      2647000 -- (-1093.029) [...23 remote chains...] -- 66:48:52
      2648000 -- (-1080.786) [...23 remote chains...] -- 66:49:09
      2649000 -- (-1079.017) [...23 remote chains...] -- 66:48:49
      2650000 -- (-1087.246) [...23 remote chains...] -- 66:49:06

      Average standard deviation of split frequencies: 0.028123

      2651000 -- (-1091.775) [...23 remote chains...] -- 66:48:46
      2652000 -- [-1089.305] [...23 remote chains...] -- 66:48:26
      2653000 -- (-1086.938) [...23 remote chains...] -- 66:48:43
      2654000 -- (-1073.039) [...23 remote chains...] -- 66:48:24
      2655000 -- (-1082.538) [...23 remote chains...] -- 66:48:40

      Average standard deviation of split frequencies: 0.028122

      2656000 -- (-1086.779) [...23 remote chains...] -- 66:48:21
      2657000 -- (-1080.782) [...23 remote chains...] -- 66:48:38
      2658000 -- (-1083.026) [...23 remote chains...] -- 66:48:18
      2659000 -- (-1069.459) [...23 remote chains...] -- 66:47:58
      2660000 -- (-1078.687) [...23 remote chains...] -- 66:48:15

      Average standard deviation of split frequencies: 0.028107

      2661000 -- (-1081.023) [...23 remote chains...] -- 66:47:55
      2662000 -- [-1089.014] [...23 remote chains...] -- 66:48:12
      2663000 -- [-1107.396] [...23 remote chains...] -- 66:47:53
      2664000 -- (-1101.161) [...23 remote chains...] -- 66:47:33
      2665000 -- (-1106.527) [...23 remote chains...] -- 66:47:50

      Average standard deviation of split frequencies: 0.028138

      2666000 -- (-1103.531) [...23 remote chains...] -- 66:47:30
      2667000 -- (-1090.889) [...23 remote chains...] -- 66:47:47
      2668000 -- (-1097.438) [...23 remote chains...] -- 66:47:27
      2669000 -- (-1100.508) [...23 remote chains...] -- 66:47:44
      2670000 -- (-1084.201) [...23 remote chains...] -- 66:47:25

      Average standard deviation of split frequencies: 0.028131

      2671000 -- (-1083.412) [...23 remote chains...] -- 66:47:42
      2672000 -- (-1072.742) [...23 remote chains...] -- 66:47:22
      2673000 -- (-1078.317) [...23 remote chains...] -- 66:47:02
      2674000 -- (-1076.483) [...23 remote chains...] -- 66:47:19
      2675000 -- (-1080.940) [...23 remote chains...] -- 66:47:00

      Average standard deviation of split frequencies: 0.028131

      2676000 -- (-1081.558) [...23 remote chains...] -- 66:47:16
      2677000 -- (-1088.824) [...23 remote chains...] -- 66:46:57
      2678000 -- (-1084.793) [...23 remote chains...] -- 66:47:14
      2679000 -- (-1092.404) [...23 remote chains...] -- 66:46:54
      2680000 -- (-1100.854) [...23 remote chains...] -- 66:46:34

      Average standard deviation of split frequencies: 0.028191

      2681000 -- (-1096.952) [...23 remote chains...] -- 66:46:51
      2682000 -- (-1092.960) [...23 remote chains...] -- 66:47:08
      2683000 -- (-1078.738) [...23 remote chains...] -- 66:46:48
      2684000 -- (-1086.220) [...23 remote chains...] -- 66:46:29
      2685000 -- (-1088.247) [...23 remote chains...] -- 66:46:46

      Average standard deviation of split frequencies: 0.028182

      2686000 -- (-1080.100) [...23 remote chains...] -- 66:46:26
      2687000 -- (-1076.963) [...23 remote chains...] -- 66:46:43
      2688000 -- (-1077.169) [...23 remote chains...] -- 66:46:23
      2689000 -- (-1079.906) [...23 remote chains...] -- 66:46:40
      2690000 -- (-1080.414) [...23 remote chains...] -- 66:46:21

      Average standard deviation of split frequencies: 0.028102

      2691000 -- (-1082.102) [...23 remote chains...] -- 66:46:37
      2692000 -- (-1082.223) [...23 remote chains...] -- 66:46:18
      2693000 -- (-1074.069) [...23 remote chains...] -- 66:46:34
      2694000 -- (-1073.521) [...23 remote chains...] -- 66:46:15
      2695000 -- (-1080.216) [...23 remote chains...] -- 66:46:32

      Average standard deviation of split frequencies: 0.027944

      2696000 -- (-1082.840) [...23 remote chains...] -- 66:46:12
      2697000 -- (-1080.695) [...23 remote chains...] -- 66:46:29
      2698000 -- (-1083.536) [...23 remote chains...] -- 66:46:09
      2699000 -- (-1085.629) [...23 remote chains...] -- 66:45:50
      2700000 -- (-1073.296) [...23 remote chains...] -- 66:46:07

      Average standard deviation of split frequencies: 0.027872

      2701000 -- (-1076.092) [...23 remote chains...] -- 66:45:47
      2702000 -- (-1087.921) [...23 remote chains...] -- 66:46:04
      2703000 -- (-1081.318) [...23 remote chains...] -- 66:45:44
      2704000 -- (-1094.763) [...23 remote chains...] -- 66:46:01
      2705000 -- (-1089.786) [...23 remote chains...] -- 66:45:42

      Average standard deviation of split frequencies: 0.027792

      2706000 -- (-1096.457) [...23 remote chains...] -- 66:45:22
      2707000 -- (-1094.721) [...23 remote chains...] -- 66:45:39
      2708000 -- (-1086.169) [...23 remote chains...] -- 66:45:19
      2709000 -- (-1076.387) [...23 remote chains...] -- 66:45:36
      2710000 -- (-1084.108) [...23 remote chains...] -- 66:45:17

      Average standard deviation of split frequencies: 0.027670

      2711000 -- (-1086.046) [...23 remote chains...] -- 66:45:33
      2712000 -- (-1076.811) [...23 remote chains...] -- 66:45:14
      2713000 -- (-1089.600) [...23 remote chains...] -- 66:44:54
      2714000 -- (-1080.801) [...23 remote chains...] -- 66:45:11
      2715000 -- (-1078.455) [...23 remote chains...] -- 66:44:52

      Average standard deviation of split frequencies: 0.027546

      2716000 -- (-1071.285) [...23 remote chains...] -- 66:45:08
      2717000 -- (-1075.692) [...23 remote chains...] -- 66:44:49
      2718000 -- (-1078.021) [...23 remote chains...] -- 66:45:05
      2719000 -- (-1083.153) [...23 remote chains...] -- 66:44:46
      2720000 -- (-1080.604) [...23 remote chains...] -- 66:45:03

      Average standard deviation of split frequencies: 0.027470

      2721000 -- (-1079.433) [...23 remote chains...] -- 66:44:43
      2722000 -- (-1091.433) [...23 remote chains...] -- 66:45:00
      2723000 -- (-1088.874) [...23 remote chains...] -- 66:44:40
      2724000 -- (-1087.982) [...23 remote chains...] -- 66:44:57
      2725000 -- (-1083.371) [...23 remote chains...] -- 66:44:38

      Average standard deviation of split frequencies: 0.027425

      2726000 -- (-1092.143) [...23 remote chains...] -- 66:44:18
      2727000 -- (-1087.115) [...23 remote chains...] -- 66:44:35
      2728000 -- (-1088.395) [...23 remote chains...] -- 66:44:51
      2729000 -- (-1097.989) [...23 remote chains...] -- 66:44:32
      2730000 -- (-1085.666) [...23 remote chains...] -- 66:44:13

      Average standard deviation of split frequencies: 0.027356

      2731000 -- (-1082.095) [...23 remote chains...] -- 66:44:29
      2732000 -- [-1086.964] [...23 remote chains...] -- 66:44:10
      2733000 -- (-1088.357) [...23 remote chains...] -- 66:44:26
      2734000 -- (-1082.784) [...23 remote chains...] -- 66:44:07
      2735000 -- (-1087.489) [...23 remote chains...] -- 66:44:24

      Average standard deviation of split frequencies: 0.027346

      2736000 -- (-1086.738) [...23 remote chains...] -- 66:44:04
      2737000 -- (-1091.553) [...23 remote chains...] -- 66:44:21
      2738000 -- (-1089.889) [...23 remote chains...] -- 66:44:02
      2739000 -- (-1090.896) [...23 remote chains...] -- 66:43:42
      2740000 -- (-1090.957) [...23 remote chains...] -- 66:43:59

      Average standard deviation of split frequencies: 0.027331

      2741000 -- (-1093.757) [...23 remote chains...] -- 66:43:40
      2742000 -- (-1097.071) [...23 remote chains...] -- 66:43:56
      2743000 -- (-1098.285) [...23 remote chains...] -- 66:43:37
      2744000 -- (-1094.887) [...23 remote chains...] -- 66:43:18
      2745000 -- (-1097.648) [...23 remote chains...] -- 66:43:34

      Average standard deviation of split frequencies: 0.027346

      2746000 -- (-1096.940) [...23 remote chains...] -- 66:43:15
      2747000 -- (-1096.576) [...23 remote chains...] -- 66:43:31
      2748000 -- (-1096.518) [...23 remote chains...] -- 66:43:12
      2749000 -- (-1106.556) [...23 remote chains...] -- 66:43:28
      2750000 -- (-1088.478) [...23 remote chains...] -- 66:43:09

      Average standard deviation of split frequencies: 0.027504

      2751000 -- (-1100.452) [...23 remote chains...] -- 66:43:26
      2752000 -- (-1090.528) [...23 remote chains...] -- 66:43:07
      2753000 -- (-1094.625) [...23 remote chains...] -- 66:42:47
      2754000 -- (-1084.154) [...23 remote chains...] -- 66:43:04
      2755000 -- (-1096.179) [...23 remote chains...] -- 66:42:45

      Average standard deviation of split frequencies: 0.027489

      2756000 -- (-1089.113) [...23 remote chains...] -- 66:43:01
      2757000 -- [-1086.845] [...23 remote chains...] -- 66:42:42
      2758000 -- (-1076.191) [...23 remote chains...] -- 66:42:23
      2759000 -- (-1077.741) [...23 remote chains...] -- 66:42:39
      2760000 -- (-1077.053) [...23 remote chains...] -- 66:42:20

      Average standard deviation of split frequencies: 0.027409

      2761000 -- [-1077.872] [...23 remote chains...] -- 66:42:36
      2762000 -- (-1088.445) [...23 remote chains...] -- 66:42:17
      2763000 -- (-1075.277) [...23 remote chains...] -- 66:42:33
      2764000 -- (-1076.725) [...23 remote chains...] -- 66:42:14
      2765000 -- (-1077.744) [...23 remote chains...] -- 66:42:31

      Average standard deviation of split frequencies: 0.027405

      2766000 -- (-1076.480) [...23 remote chains...] -- 66:42:12
      2767000 -- (-1082.068) [...23 remote chains...] -- 66:42:28
      2768000 -- (-1076.645) [...23 remote chains...] -- 66:42:09
      2769000 -- (-1079.243) [...23 remote chains...] -- 66:42:25
      2770000 -- (-1090.246) [...23 remote chains...] -- 66:42:06

      Average standard deviation of split frequencies: 0.027645

      2771000 -- (-1090.024) [...23 remote chains...] -- 66:41:47
      2772000 -- [-1078.067] [...23 remote chains...] -- 66:42:03
      2773000 -- (-1078.274) [...23 remote chains...] -- 66:41:44
      2774000 -- [-1075.928] [...23 remote chains...] -- 66:42:00
      2775000 -- (-1079.749) [...23 remote chains...] -- 66:41:41

      Average standard deviation of split frequencies: 0.027602

      2776000 -- (-1086.851) [...23 remote chains...] -- 66:41:23
      2777000 -- (-1089.868) [...23 remote chains...] -- 66:41:39
      2778000 -- (-1090.150) [...23 remote chains...] -- 66:41:20
      2779000 -- (-1089.059) [...23 remote chains...] -- 66:41:36
      2780000 -- (-1087.960) [...23 remote chains...] -- 66:41:17

      Average standard deviation of split frequencies: 0.027454

      2781000 -- (-1086.058) [...23 remote chains...] -- 66:41:33
      2782000 -- (-1079.827) [...23 remote chains...] -- 66:41:14
      2783000 -- (-1079.794) [...23 remote chains...] -- 66:40:55
      2784000 -- (-1084.766) [...23 remote chains...] -- 66:41:11
      2785000 -- (-1080.407) [...23 remote chains...] -- 66:40:52

      Average standard deviation of split frequencies: 0.027427

      2786000 -- [-1077.607] [...23 remote chains...] -- 66:41:09
      2787000 -- (-1086.111) [...23 remote chains...] -- 66:40:50
      2788000 -- (-1080.711) [...23 remote chains...] -- 66:41:06
      2789000 -- [-1085.411] [...23 remote chains...] -- 66:40:47
      2790000 -- [-1071.948] [...23 remote chains...] -- 66:40:28

      Average standard deviation of split frequencies: 0.027442

      2791000 -- (-1078.248) [...23 remote chains...] -- 66:40:44
      2792000 -- (-1080.932) [...23 remote chains...] -- 66:40:25
      2793000 -- (-1080.992) [...23 remote chains...] -- 66:40:41
      2794000 -- (-1085.846) [...23 remote chains...] -- 66:40:22
      2795000 -- (-1081.841) [...23 remote chains...] -- 66:40:38

      Average standard deviation of split frequencies: 0.027398

      2796000 -- (-1082.270) [...23 remote chains...] -- 66:40:20
      2797000 -- (-1086.604) [...23 remote chains...] -- 66:40:01
      2798000 -- (-1083.416) [...23 remote chains...] -- 66:40:17
      2799000 -- [-1082.637] [...23 remote chains...] -- 66:39:58
      2800000 -- [-1078.296] [...23 remote chains...] -- 66:40:14

      Average standard deviation of split frequencies: 0.027050

      2801000 -- (-1066.686) [...23 remote chains...] -- 66:39:55
      2802000 -- [-1067.112] [...23 remote chains...] -- 66:39:37
      2803000 -- (-1070.711) [...23 remote chains...] -- 66:39:53
      2804000 -- (-1071.444) [...23 remote chains...] -- 66:39:34
      2805000 -- [-1069.752] [...23 remote chains...] -- 66:39:15

      Average standard deviation of split frequencies: 0.027022

      2806000 -- [-1083.823] [...23 remote chains...] -- 66:39:31
      2807000 -- [-1072.598] [...23 remote chains...] -- 66:39:12
      2808000 -- (-1084.690) [...23 remote chains...] -- 66:39:28
      2809000 -- (-1077.970) [...23 remote chains...] -- 66:39:10
      2810000 -- (-1081.183) [...23 remote chains...] -- 66:39:25

      Average standard deviation of split frequencies: 0.026946

      2811000 -- (-1083.480) [...23 remote chains...] -- 66:39:07
      2812000 -- (-1091.847) [...23 remote chains...] -- 66:39:23
      2813000 -- (-1085.450) [...23 remote chains...] -- 66:39:04
      2814000 -- (-1074.837) [...23 remote chains...] -- 66:38:45
      2815000 -- [-1075.721] [...23 remote chains...] -- 66:39:01

      Average standard deviation of split frequencies: 0.027120

      2816000 -- (-1077.651) [...23 remote chains...] -- 66:38:43
      2817000 -- (-1081.027) [...23 remote chains...] -- 66:38:58
      2818000 -- (-1078.204) [...23 remote chains...] -- 66:38:40
      2819000 -- [-1075.121] [...23 remote chains...] -- 66:38:56
      2820000 -- (-1075.229) [...23 remote chains...] -- 66:38:37

      Average standard deviation of split frequencies: 0.027136

      2821000 -- [-1073.937] [...23 remote chains...] -- 66:38:53
      2822000 -- (-1075.015) [...23 remote chains...] -- 66:38:34
      2823000 -- [-1080.831] [...23 remote chains...] -- 66:38:16
      2824000 -- (-1086.700) [...23 remote chains...] -- 66:38:31
      2825000 -- (-1076.578) [...23 remote chains...] -- 66:38:13

      Average standard deviation of split frequencies: 0.027080

      2826000 -- (-1088.771) [...23 remote chains...] -- 66:38:29
      2827000 -- (-1077.079) [...23 remote chains...] -- 66:38:10
      2828000 -- (-1078.575) [...23 remote chains...] -- 66:37:51
      2829000 -- [-1080.059] [...23 remote chains...] -- 66:38:07
      2830000 -- (-1073.932) [...23 remote chains...] -- 66:37:49

      Average standard deviation of split frequencies: 0.027416

      2831000 -- [-1078.045] [...23 remote chains...] -- 66:38:04
      2832000 -- (-1086.022) [...23 remote chains...] -- 66:37:46
      2833000 -- (-1082.923) [...23 remote chains...] -- 66:38:02
      2834000 -- (-1080.918) [...23 remote chains...] -- 66:37:43
      2835000 -- [-1083.405] [...23 remote chains...] -- 66:37:59

      Average standard deviation of split frequencies: 0.027350

      2836000 -- (-1079.268) [...23 remote chains...] -- 66:37:40
      2837000 -- [-1069.588] [...23 remote chains...] -- 66:37:22
      2838000 -- (-1078.828) [...23 remote chains...] -- 66:37:37
      2839000 -- (-1077.913) [...23 remote chains...] -- 66:37:19
      2840000 -- (-1077.164) [...23 remote chains...] -- 66:37:35

      Average standard deviation of split frequencies: 0.027262

      2841000 -- (-1071.823) [...23 remote chains...] -- 66:37:16
      2842000 -- [-1079.068] [...23 remote chains...] -- 66:36:58
      2843000 -- (-1074.643) [...23 remote chains...] -- 66:37:13
      2844000 -- [-1073.936] [...23 remote chains...] -- 66:36:55
      2845000 -- [-1071.566] [...23 remote chains...] -- 66:37:11

      Average standard deviation of split frequencies: 0.027047

      2846000 -- (-1075.418) [...23 remote chains...] -- 66:36:52
      2847000 -- [-1070.352] [...23 remote chains...] -- 66:37:08
      2848000 -- [-1074.409] [...23 remote chains...] -- 66:36:49
      2849000 -- [-1082.854] [...23 remote chains...] -- 66:36:31
      2850000 -- [-1081.317] [...23 remote chains...] -- 66:36:47

      Average standard deviation of split frequencies: 0.027239

      2851000 -- [-1067.762] [...23 remote chains...] -- 66:36:28
      2852000 -- [-1072.299] [...23 remote chains...] -- 66:36:44
      2853000 -- (-1073.543) [...23 remote chains...] -- 66:36:25
      2854000 -- [-1066.494] [...23 remote chains...] -- 66:36:07
      2855000 -- [-1062.496] [...23 remote chains...] -- 66:36:23

      Average standard deviation of split frequencies: 0.027097

      2856000 -- [-1071.919] [...23 remote chains...] -- 66:36:04
      2857000 -- [-1074.543] [...23 remote chains...] -- 66:36:20
      2858000 -- (-1063.490) [...23 remote chains...] -- 66:36:01
      2859000 -- [-1086.249] [...23 remote chains...] -- 66:36:17
      2860000 -- [-1074.309] [...23 remote chains...] -- 66:35:59

      Average standard deviation of split frequencies: 0.027258

      2861000 -- [-1075.537] [...23 remote chains...] -- 66:35:40
      2862000 -- [-1070.571] [...23 remote chains...] -- 66:35:56
      2863000 -- [-1072.897] [...23 remote chains...] -- 66:35:38
      2864000 -- [-1074.431] [...23 remote chains...] -- 66:35:53
      2865000 -- [-1069.207] [...23 remote chains...] -- 66:35:35

      Average standard deviation of split frequencies: 0.027044

      2866000 -- [-1073.365] [...23 remote chains...] -- 66:35:16
      2867000 -- [-1073.526] [...23 remote chains...] -- 66:35:32
      2868000 -- [-1082.403] [...23 remote chains...] -- 66:35:14
      2869000 -- [-1085.907] [...23 remote chains...] -- 66:35:29
      2870000 -- (-1075.893) [...23 remote chains...] -- 66:35:11

      Average standard deviation of split frequencies: 0.026991

      2871000 -- [-1073.666] [...23 remote chains...] -- 66:35:26
      2872000 -- [-1074.434] [...23 remote chains...] -- 66:35:08
      2873000 -- [-1074.914] [...23 remote chains...] -- 66:35:24
      2874000 -- [-1069.778] [...23 remote chains...] -- 66:35:05
      2875000 -- (-1073.718) [...23 remote chains...] -- 66:35:21

      Average standard deviation of split frequencies: 0.026905

      2876000 -- [-1076.219] [...23 remote chains...] -- 66:35:03
      2877000 -- [-1074.399] [...23 remote chains...] -- 66:34:44
      2878000 -- [-1070.008] [...23 remote chains...] -- 66:35:00
      2879000 -- [-1077.302] [...23 remote chains...] -- 66:34:42
      2880000 -- [-1071.659] [...23 remote chains...] -- 66:34:57

      Average standard deviation of split frequencies: 0.026964

      2881000 -- [-1065.517] [...23 remote chains...] -- 66:34:39
      2882000 -- [-1069.741] [...23 remote chains...] -- 66:34:54
      2883000 -- [-1077.465] [...23 remote chains...] -- 66:34:36
      2884000 -- [-1077.551] [...23 remote chains...] -- 66:34:18
      2885000 -- [-1080.271] [...23 remote chains...] -- 66:34:33

      Average standard deviation of split frequencies: 0.026879

      2886000 -- [-1067.455] [...23 remote chains...] -- 66:34:15
      2887000 -- [-1080.400] [...23 remote chains...] -- 66:34:30
      2888000 -- [-1067.239] [...23 remote chains...] -- 66:34:12
      2889000 -- [-1072.690] [...23 remote chains...] -- 66:34:28
      2890000 -- [-1086.421] [...23 remote chains...] -- 66:34:10

      Average standard deviation of split frequencies: 0.026759

      2891000 -- [-1074.508] [...23 remote chains...] -- 66:34:25
      2892000 -- [-1071.868] [...23 remote chains...] -- 66:34:07
      2893000 -- [-1069.141] [...23 remote chains...] -- 66:34:22
      2894000 -- (-1067.891) [...23 remote chains...] -- 66:34:04
      2895000 -- [-1058.630] [...23 remote chains...] -- 66:33:46

      Average standard deviation of split frequencies: 0.026457

      2896000 -- [-1063.848] [...23 remote chains...] -- 66:34:01
      2897000 -- [-1060.922] [...23 remote chains...] -- 66:33:43
      2898000 -- (-1066.211) [...23 remote chains...] -- 66:33:58
      2899000 -- [-1060.450] [...23 remote chains...] -- 66:33:40
      2900000 -- (-1077.763) [...23 remote chains...] -- 66:33:56

      Average standard deviation of split frequencies: 0.026459

      2901000 -- [-1070.589] [...23 remote chains...] -- 66:33:37
      2902000 -- [-1074.862] [...23 remote chains...] -- 66:33:19
      2903000 -- [-1073.288] [...23 remote chains...] -- 66:33:35
      2904000 -- [-1079.496] [...23 remote chains...] -- 66:33:17
      2905000 -- [-1069.071] [...23 remote chains...] -- 66:33:32

      Average standard deviation of split frequencies: 0.026806

      2906000 -- [-1064.709] [...23 remote chains...] -- 66:33:14
      2907000 -- [-1073.101] [...23 remote chains...] -- 66:32:56
      2908000 -- [-1071.157] [...23 remote chains...] -- 66:33:11
      2909000 -- [-1073.920] [...23 remote chains...] -- 66:32:53
      2910000 -- [-1059.167] [...23 remote chains...] -- 66:33:08

      Average standard deviation of split frequencies: 0.026315

      2911000 -- (-1066.057) [...23 remote chains...] -- 66:32:50
      2912000 -- (-1060.462) [...23 remote chains...] -- 66:33:05
      2913000 -- [-1069.592] [...23 remote chains...] -- 66:32:47
      2914000 -- [-1071.675] [...23 remote chains...] -- 66:32:29
      2915000 -- [-1063.894] [...23 remote chains...] -- 66:32:45

      Average standard deviation of split frequencies: 0.026317

      2916000 -- [-1064.887] [...23 remote chains...] -- 66:32:27
      2917000 -- (-1064.100) [...23 remote chains...] -- 66:32:42
      2918000 -- [-1071.637] [...23 remote chains...] -- 66:32:24
      2919000 -- [-1070.197] [...23 remote chains...] -- 66:32:39
      2920000 -- [-1072.314] [...23 remote chains...] -- 66:32:21

      Average standard deviation of split frequencies: 0.026351

      2921000 -- (-1068.538) [...23 remote chains...] -- 66:32:03
      2922000 -- [-1078.212] [...23 remote chains...] -- 66:32:18
      2923000 -- [-1072.491] [...23 remote chains...] -- 66:32:00
      2924000 -- [-1067.617] [...23 remote chains...] -- 66:32:16
      2925000 -- (-1060.947) [...23 remote chains...] -- 66:31:58

      Average standard deviation of split frequencies: 0.026303

      2926000 -- (-1069.015) [...23 remote chains...] -- 66:31:40
      2927000 -- (-1071.270) [...23 remote chains...] -- 66:31:55
      2928000 -- [-1063.280] [...23 remote chains...] -- 66:31:37
      2929000 -- [-1066.096] [...23 remote chains...] -- 66:31:52
      2930000 -- [-1067.459] [...23 remote chains...] -- 66:31:34

      Average standard deviation of split frequencies: 0.026326

      2931000 -- (-1064.561) [...23 remote chains...] -- 66:31:49
      2932000 -- [-1065.026] [...23 remote chains...] -- 66:31:31
      2933000 -- [-1074.295] [...23 remote chains...] -- 66:31:13
      2934000 -- [-1064.644] [...23 remote chains...] -- 66:31:29
      2935000 -- [-1075.158] [...23 remote chains...] -- 66:31:11

      Average standard deviation of split frequencies: 0.026316

      2936000 -- (-1065.875) [...23 remote chains...] -- 66:31:26
      2937000 -- [-1068.601] [...23 remote chains...] -- 66:31:08
      2938000 -- [-1061.758] [...23 remote chains...] -- 66:31:23
      2939000 -- [-1066.571] [...23 remote chains...] -- 66:31:05
      2940000 -- [-1069.467] [...23 remote chains...] -- 66:31:20

      Average standard deviation of split frequencies: 0.026308

      2941000 -- [-1069.834] [...23 remote chains...] -- 66:31:02
      2942000 -- (-1065.960) [...23 remote chains...] -- 66:30:44
      2943000 -- [-1070.793] [...23 remote chains...] -- 66:31:00
      2944000 -- [-1071.341] [...23 remote chains...] -- 66:30:42
      2945000 -- [-1069.246] [...23 remote chains...] -- 66:30:57

      Average standard deviation of split frequencies: 0.026285

      2946000 -- [-1080.404] [...23 remote chains...] -- 66:30:39
      2947000 -- [-1066.067] [...23 remote chains...] -- 66:30:54
      2948000 -- (-1073.067) [...23 remote chains...] -- 66:30:36
      2949000 -- (-1071.716) [...23 remote chains...] -- 66:30:18
      2950000 -- [-1072.002] [...23 remote chains...] -- 66:30:33

      Average standard deviation of split frequencies: 0.026367

      2951000 -- [-1063.790] [...23 remote chains...] -- 66:30:16
      2952000 -- [-1064.066] [...23 remote chains...] -- 66:30:31
      2953000 -- [-1050.380] [...23 remote chains...] -- 66:30:13
      2954000 -- (-1055.020) [...23 remote chains...] -- 66:29:55
      2955000 -- (-1070.510) [...23 remote chains...] -- 66:30:10

      Average standard deviation of split frequencies: 0.026338

      2956000 -- (-1073.906) [...23 remote chains...] -- 66:29:52
      2957000 -- [-1084.405] [...23 remote chains...] -- 66:30:07
      2958000 -- [-1083.821] [...23 remote chains...] -- 66:29:49
      2959000 -- [-1074.916] [...23 remote chains...] -- 66:30:04
      2960000 -- (-1076.350) [...23 remote chains...] -- 66:29:47

      Average standard deviation of split frequencies: 0.026271

      2961000 -- [-1069.275] [...23 remote chains...] -- 66:29:29
      2962000 -- (-1075.967) [...23 remote chains...] -- 66:29:44
      2963000 -- [-1077.428] [...23 remote chains...] -- 66:29:26
      2964000 -- [-1074.114] [...23 remote chains...] -- 66:29:41
      2965000 -- [-1074.086] [...23 remote chains...] -- 66:29:23

      Average standard deviation of split frequencies: 0.026268

      2966000 -- [-1069.653] [...23 remote chains...] -- 66:29:38
      2967000 -- [-1074.632] [...23 remote chains...] -- 66:29:21
      2968000 -- (-1070.909) [...23 remote chains...] -- 66:29:03
      2969000 -- [-1065.474] [...23 remote chains...] -- 66:29:18
      2970000 -- (-1071.381) [...23 remote chains...] -- 66:29:00

      Average standard deviation of split frequencies: 0.026192

      2971000 -- (-1062.621) [...23 remote chains...] -- 66:29:15
      2972000 -- (-1064.109) [...23 remote chains...] -- 66:28:57
      2973000 -- (-1071.103) [...23 remote chains...] -- 66:29:12
      2974000 -- (-1062.772) [...23 remote chains...] -- 66:28:55
      2975000 -- (-1068.178) [...23 remote chains...] -- 66:29:10

      Average standard deviation of split frequencies: 0.026212

      2976000 -- [-1077.886] [...23 remote chains...] -- 66:28:52
      2977000 -- [-1083.803] [...23 remote chains...] -- 66:28:34
      2978000 -- [-1074.838] [...23 remote chains...] -- 66:28:49
      2979000 -- (-1088.344) [...23 remote chains...] -- 66:28:31
      2980000 -- (-1079.858) [...23 remote chains...] -- 66:28:46

      Average standard deviation of split frequencies: 0.026457

      2981000 -- [-1086.397] [...23 remote chains...] -- 66:28:29
      2982000 -- (-1090.731) [...23 remote chains...] -- 66:28:44
      2983000 -- [-1080.333] [...23 remote chains...] -- 66:28:26
      2984000 -- [-1085.518] [...23 remote chains...] -- 66:28:08
      2985000 -- (-1071.127) [...23 remote chains...] -- 66:28:23

      Average standard deviation of split frequencies: 0.026394

      2986000 -- [-1080.875] [...23 remote chains...] -- 66:28:06
      2987000 -- [-1072.730] [...23 remote chains...] -- 66:28:20
      2988000 -- [-1082.858] [...23 remote chains...] -- 66:28:03
      2989000 -- [-1073.103] [...23 remote chains...] -- 66:27:45
      2990000 -- (-1074.545) [...23 remote chains...] -- 66:28:00

      Average standard deviation of split frequencies: 0.026294

      2991000 -- [-1075.660] [...23 remote chains...] -- 66:27:42
      2992000 -- [-1059.820] [...23 remote chains...] -- 66:27:57
      2993000 -- (-1059.065) [...23 remote chains...] -- 66:27:40
      2994000 -- (-1063.170) [...23 remote chains...] -- 66:27:54
      2995000 -- [-1065.370] [...23 remote chains...] -- 66:27:37

      Average standard deviation of split frequencies: 0.026255

      2996000 -- (-1090.920) [...23 remote chains...] -- 66:27:52
      2997000 -- [-1082.288] [...23 remote chains...] -- 66:27:34
      2998000 -- [-1084.562] [...23 remote chains...] -- 66:27:17
      2999000 -- [-1069.868] [...23 remote chains...] -- 66:27:31
      3000000 -- [-1074.628] [...23 remote chains...] -- 66:27:14

      Average standard deviation of split frequencies: 0.026269

      3001000 -- (-1085.075) [...23 remote chains...] -- 66:27:29
      3002000 -- (-1095.979) [...23 remote chains...] -- 66:27:11
      3003000 -- (-1098.623) [...23 remote chains...] -- 66:27:26
      3004000 -- [-1077.634] [...23 remote chains...] -- 66:27:08
      3005000 -- (-1068.777) [...23 remote chains...] -- 66:26:51

      Average standard deviation of split frequencies: 0.026277

      3006000 -- [-1084.196] [...23 remote chains...] -- 66:27:06
      3007000 -- [-1078.793] [...23 remote chains...] -- 66:26:48
      3008000 -- (-1085.175) [...23 remote chains...] -- 66:27:03
      3009000 -- (-1073.684) [...23 remote chains...] -- 66:26:45
      3010000 -- (-1077.586) [...23 remote chains...] -- 66:27:00

      Average standard deviation of split frequencies: 0.026243

      3011000 -- (-1074.855) [...23 remote chains...] -- 66:26:43
      3012000 -- (-1074.606) [...23 remote chains...] -- 66:26:57
      3013000 -- (-1070.797) [...23 remote chains...] -- 66:26:40
      3014000 -- [-1069.300] [...23 remote chains...] -- 66:26:22
      3015000 -- [-1074.227] [...23 remote chains...] -- 66:26:37

      Average standard deviation of split frequencies: 0.026188

      3016000 -- (-1076.796) [...23 remote chains...] -- 66:26:52
      3017000 -- [-1077.829] [...23 remote chains...] -- 66:26:34
      3018000 -- (-1078.937) [...23 remote chains...] -- 66:26:17
      3019000 -- (-1078.429) [...23 remote chains...] -- 66:26:31
      3020000 -- (-1069.064) [...23 remote chains...] -- 66:26:14

      Average standard deviation of split frequencies: 0.026168

      3021000 -- (-1070.414) [...23 remote chains...] -- 66:26:29
      3022000 -- (-1060.150) [...23 remote chains...] -- 66:26:11
      3023000 -- (-1065.026) [...23 remote chains...] -- 66:25:54
      3024000 -- [-1071.973] [...23 remote chains...] -- 66:26:08
      3025000 -- [-1068.930] [...23 remote chains...] -- 66:25:51

      Average standard deviation of split frequencies: 0.025890

      3026000 -- [-1071.162] [...23 remote chains...] -- 66:26:06
      3027000 -- [-1071.511] [...23 remote chains...] -- 66:25:48
      3028000 -- (-1077.232) [...23 remote chains...] -- 66:26:03
      3029000 -- (-1064.146) [...23 remote chains...] -- 66:25:46
      3030000 -- (-1064.553) [...23 remote chains...] -- 66:25:28

      Average standard deviation of split frequencies: 0.025919

      3031000 -- (-1060.321) [...23 remote chains...] -- 66:25:43
      3032000 -- (-1068.832) [...23 remote chains...] -- 66:25:25
      3033000 -- (-1068.098) [...23 remote chains...] -- 66:25:40
      3034000 -- [-1070.841] [...23 remote chains...] -- 66:25:23
      3035000 -- (-1071.721) [...23 remote chains...] -- 66:25:05

      Average standard deviation of split frequencies: 0.025966

      3036000 -- (-1074.246) [...23 remote chains...] -- 66:25:20
      3037000 -- (-1079.521) [...23 remote chains...] -- 66:25:03
      3038000 -- (-1072.076) [...23 remote chains...] -- 66:25:17
      3039000 -- (-1075.770) [...23 remote chains...] -- 66:25:00
      3040000 -- (-1074.219) [...23 remote chains...] -- 66:25:14

      Average standard deviation of split frequencies: 0.025829

      3041000 -- (-1072.913) [...23 remote chains...] -- 66:24:57
      3042000 -- (-1065.481) [...23 remote chains...] -- 66:24:40
      3043000 -- (-1060.990) [...23 remote chains...] -- 66:24:54
      3044000 -- [-1071.745] [...23 remote chains...] -- 66:24:37
      3045000 -- [-1069.512] [...23 remote chains...] -- 66:24:51

      Average standard deviation of split frequencies: 0.025886

      3046000 -- [-1075.799] [...23 remote chains...] -- 66:24:34
      3047000 -- [-1084.311] [...23 remote chains...] -- 66:24:49
      3048000 -- (-1078.455) [...23 remote chains...] -- 66:24:31
      3049000 -- (-1078.131) [...23 remote chains...] -- 66:24:14
      3050000 -- (-1077.392) [...23 remote chains...] -- 66:24:29

      Average standard deviation of split frequencies: 0.025880

      3051000 -- [-1075.108] [...23 remote chains...] -- 66:24:11
      3052000 -- (-1074.047) [...23 remote chains...] -- 66:24:26
      3053000 -- (-1070.684) [...23 remote chains...] -- 66:24:09
      3054000 -- (-1062.615) [...23 remote chains...] -- 66:24:23
      3055000 -- (-1063.635) [...23 remote chains...] -- 66:24:06

      Average standard deviation of split frequencies: 0.025877

      3056000 -- (-1071.892) [...23 remote chains...] -- 66:24:20
      3057000 -- (-1074.573) [...23 remote chains...] -- 66:24:03
      3058000 -- (-1070.306) [...23 remote chains...] -- 66:24:18
      3059000 -- (-1082.169) [...23 remote chains...] -- 66:24:00
      3060000 -- [-1082.861] [...23 remote chains...] -- 66:23:43

      Average standard deviation of split frequencies: 0.026459

      3061000 -- (-1077.085) [...23 remote chains...] -- 66:23:58
      3062000 -- [-1080.322] [...23 remote chains...] -- 66:23:40
      3063000 -- [-1076.542] [...23 remote chains...] -- 66:23:55
      3064000 -- [-1064.130] [...23 remote chains...] -- 66:23:38
      3065000 -- [-1074.492] [...23 remote chains...] -- 66:23:52

      Average standard deviation of split frequencies: 0.026207

      3066000 -- [-1070.888] [...23 remote chains...] -- 66:23:35
      3067000 -- (-1069.512) [...23 remote chains...] -- 66:23:49
      3068000 -- [-1068.089] [...23 remote chains...] -- 66:23:32
      3069000 -- (-1072.236) [...23 remote chains...] -- 66:23:46
      3070000 -- [-1075.475] [...23 remote chains...] -- 66:23:29

      Average standard deviation of split frequencies: 0.026292

      3071000 -- (-1074.307) [...23 remote chains...] -- 66:23:12
      3072000 -- [-1073.357] [...23 remote chains...] -- 66:23:27
      3073000 -- [-1072.988] [...23 remote chains...] -- 66:23:09
      3074000 -- (-1070.749) [...23 remote chains...] -- 66:23:24
      3075000 -- (-1073.409) [...23 remote chains...] -- 66:23:07

      Average standard deviation of split frequencies: 0.026309

      3076000 -- [-1075.194] [...23 remote chains...] -- 66:23:21
      3077000 -- (-1080.864) [...23 remote chains...] -- 66:23:04
      3078000 -- (-1081.510) [...23 remote chains...] -- 66:22:47
      3079000 -- (-1069.737) [...23 remote chains...] -- 66:23:01
      3080000 -- [-1064.583] [...23 remote chains...] -- 66:22:44

      Average standard deviation of split frequencies: 0.026292

      3081000 -- [-1064.868] [...23 remote chains...] -- 66:22:58
      3082000 -- (-1066.449) [...23 remote chains...] -- 66:22:41
      3083000 -- (-1070.125) [...23 remote chains...] -- 66:22:56
      3084000 -- (-1065.671) [...23 remote chains...] -- 66:22:38
      3085000 -- (-1068.705) [...23 remote chains...] -- 66:22:21

      Average standard deviation of split frequencies: 0.026287

      3086000 -- (-1075.442) [...23 remote chains...] -- 66:22:36
      3087000 -- (-1080.081) [...23 remote chains...] -- 66:22:19
      3088000 -- [-1072.305] [...23 remote chains...] -- 66:22:33
      3089000 -- (-1077.196) [...23 remote chains...] -- 66:22:16
      3090000 -- (-1079.838) [...23 remote chains...] -- 66:22:30

      Average standard deviation of split frequencies: 0.026289

      3091000 -- [-1069.636] [...23 remote chains...] -- 66:22:13
      3092000 -- [-1070.361] [...23 remote chains...] -- 66:22:27
      3093000 -- [-1079.690] [...23 remote chains...] -- 66:22:10
      3094000 -- (-1067.522) [...23 remote chains...] -- 66:22:25
      3095000 -- [-1062.456] [...23 remote chains...] -- 66:22:07

      Average standard deviation of split frequencies: 0.026278

      3096000 -- [-1064.681] [...23 remote chains...] -- 66:21:50
      3097000 -- (-1073.121) [...23 remote chains...] -- 66:22:05
      3098000 -- (-1074.781) [...23 remote chains...] -- 66:21:48
      3099000 -- [-1079.692] [...23 remote chains...] -- 66:22:02
      3100000 -- [-1076.899] [...23 remote chains...] -- 66:21:45

      Average standard deviation of split frequencies: 0.026307

      3101000 -- [-1075.563] [...23 remote chains...] -- 66:21:59
      3102000 -- [-1081.261] [...23 remote chains...] -- 66:21:42
      3103000 -- (-1080.023) [...23 remote chains...] -- 66:21:25
      3104000 -- (-1078.420) [...23 remote chains...] -- 66:21:39
      3105000 -- (-1071.603) [...23 remote chains...] -- 66:21:54

      Average standard deviation of split frequencies: 0.026316

      3106000 -- (-1090.341) [...23 remote chains...] -- 66:21:37
      3107000 -- [-1086.822] [...23 remote chains...] -- 66:21:51
      3108000 -- (-1080.530) [...23 remote chains...] -- 66:21:34
      3109000 -- (-1068.678) [...23 remote chains...] -- 66:21:17
      3110000 -- (-1073.021) [...23 remote chains...] -- 66:21:31

      Average standard deviation of split frequencies: 0.026371

      3111000 -- [-1072.331] [...23 remote chains...] -- 66:21:14
      3112000 -- (-1068.695) [...23 remote chains...] -- 66:21:28
      3113000 -- (-1082.346) [...23 remote chains...] -- 66:21:11
      3114000 -- (-1089.244) [...23 remote chains...] -- 66:20:54
      3115000 -- (-1073.566) [...23 remote chains...] -- 66:21:08

      Average standard deviation of split frequencies: 0.026411

      3116000 -- [-1083.655] [...23 remote chains...] -- 66:21:23
      3117000 -- (-1071.557) [...23 remote chains...] -- 66:21:06
      3118000 -- (-1074.347) [...23 remote chains...] -- 66:21:20
      3119000 -- (-1078.180) [...23 remote chains...] -- 66:21:03
      3120000 -- [-1073.443] [...23 remote chains...] -- 66:20:46

      Average standard deviation of split frequencies: 0.026369

      3121000 -- [-1071.253] [...23 remote chains...] -- 66:21:00
      3122000 -- [-1075.822] [...23 remote chains...] -- 66:20:43
      3123000 -- (-1079.558) [...23 remote chains...] -- 66:20:57
      3124000 -- (-1072.489) [...23 remote chains...] -- 66:20:40
      3125000 -- [-1082.038] [...23 remote chains...] -- 66:20:55

      Average standard deviation of split frequencies: 0.026224

      3126000 -- (-1095.761) [...23 remote chains...] -- 66:20:38
      3127000 -- (-1086.904) [...23 remote chains...] -- 66:20:21
      3128000 -- (-1072.432) [...23 remote chains...] -- 66:20:35
      3129000 -- (-1065.419) [...23 remote chains...] -- 66:20:18
      3130000 -- [-1061.431] [...23 remote chains...] -- 66:20:32

      Average standard deviation of split frequencies: 0.026464

      3131000 -- (-1074.293) [...23 remote chains...] -- 66:20:15
      3132000 -- (-1080.879) [...23 remote chains...] -- 66:20:29
      3133000 -- [-1072.371] [...23 remote chains...] -- 66:20:12
      3134000 -- [-1074.068] [...23 remote chains...] -- 66:19:56
      3135000 -- (-1074.059) [...23 remote chains...] -- 66:20:10

      Average standard deviation of split frequencies: 0.026331

      3136000 -- (-1078.853) [...23 remote chains...] -- 66:20:24
      3137000 -- [-1096.253] [...23 remote chains...] -- 66:20:07
      3138000 -- (-1078.371) [...23 remote chains...] -- 66:19:50
      3139000 -- (-1078.277) [...23 remote chains...] -- 66:20:04
      3140000 -- (-1082.800) [...23 remote chains...] -- 66:19:47

      Average standard deviation of split frequencies: 0.026545

      3141000 -- (-1083.794) [...23 remote chains...] -- 66:20:01
      3142000 -- (-1088.767) [...23 remote chains...] -- 66:19:44
      3143000 -- (-1092.510) [...23 remote chains...] -- 66:19:58
      3144000 -- (-1088.682) [...23 remote chains...] -- 66:19:42
      3145000 -- (-1089.768) [...23 remote chains...] -- 66:19:56

      Average standard deviation of split frequencies: 0.026129

      3146000 -- [-1089.453] [...23 remote chains...] -- 66:19:39
      3147000 -- [-1085.591] [...23 remote chains...] -- 66:19:53
      3148000 -- (-1088.934) [...23 remote chains...] -- 66:19:36
      3149000 -- (-1075.415) [...23 remote chains...] -- 66:19:50
      3150000 -- (-1066.979) [...23 remote chains...] -- 66:19:33

      Average standard deviation of split frequencies: 0.026275

      3151000 -- [-1067.661] [...23 remote chains...] -- 66:19:16
      3152000 -- (-1071.200) [...23 remote chains...] -- 66:19:30
      3153000 -- (-1076.078) [...23 remote chains...] -- 66:19:14
      3154000 -- (-1076.980) [...23 remote chains...] -- 66:19:28
      3155000 -- (-1071.349) [...23 remote chains...] -- 66:19:11

      Average standard deviation of split frequencies: 0.026194

      3156000 -- [-1079.177] [...23 remote chains...] -- 66:18:54
      3157000 -- [-1064.948] [...23 remote chains...] -- 66:19:08
      3158000 -- (-1077.102) [...23 remote chains...] -- 66:18:51
      3159000 -- (-1078.871) [...23 remote chains...] -- 66:19:05
      3160000 -- [-1070.843] [...23 remote chains...] -- 66:18:48

      Average standard deviation of split frequencies: 0.026102

      3161000 -- (-1074.865) [...23 remote chains...] -- 66:19:02
      3162000 -- (-1078.984) [...23 remote chains...] -- 66:18:46
      3163000 -- [-1077.998] [...23 remote chains...] -- 66:18:29
      3164000 -- (-1085.360) [...23 remote chains...] -- 66:18:43
      3165000 -- (-1076.856) [...23 remote chains...] -- 66:18:26

      Average standard deviation of split frequencies: 0.026031

      3166000 -- (-1091.888) [...23 remote chains...] -- 66:18:40
      3167000 -- [-1077.830] [...23 remote chains...] -- 66:18:23
      3168000 -- (-1085.754) [...23 remote chains...] -- 66:18:37
      3169000 -- (-1074.961) [...23 remote chains...] -- 66:18:21
      3170000 -- (-1076.222) [...23 remote chains...] -- 66:18:04

      Average standard deviation of split frequencies: 0.026038

      3171000 -- (-1088.060) [...23 remote chains...] -- 66:18:18
      3172000 -- (-1092.167) [...23 remote chains...] -- 66:18:01
      3173000 -- (-1081.550) [...23 remote chains...] -- 66:18:15
      3174000 -- (-1073.906) [...23 remote chains...] -- 66:17:58
      3175000 -- (-1077.436) [...23 remote chains...] -- 66:17:42

      Average standard deviation of split frequencies: 0.025983

      3176000 -- (-1060.835) [...23 remote chains...] -- 66:17:56
      3177000 -- [-1067.011] [...23 remote chains...] -- 66:17:39
      3178000 -- (-1062.347) [...23 remote chains...] -- 66:17:53
      3179000 -- (-1071.935) [...23 remote chains...] -- 66:17:36
      3180000 -- [-1074.334] [...23 remote chains...] -- 66:17:19

      Average standard deviation of split frequencies: 0.025328

      3181000 -- (-1072.185) [...23 remote chains...] -- 66:17:33
      3182000 -- (-1061.943) [...23 remote chains...] -- 66:17:17
      3183000 -- (-1068.782) [...23 remote chains...] -- 66:17:31
      3184000 -- [-1067.412] [...23 remote chains...] -- 66:17:14
      3185000 -- (-1065.127) [...23 remote chains...] -- 66:17:28

      Average standard deviation of split frequencies: 0.025307

      3186000 -- (-1064.524) [...23 remote chains...] -- 66:17:11
      3187000 -- (-1067.902) [...23 remote chains...] -- 66:17:25
      3188000 -- (-1080.597) [...23 remote chains...] -- 66:17:08
      3189000 -- (-1075.655) [...23 remote chains...] -- 66:16:52
      3190000 -- [-1081.193] [...23 remote chains...] -- 66:17:06

      Average standard deviation of split frequencies: 0.025262

      3191000 -- (-1084.180) [...23 remote chains...] -- 66:16:49
      3192000 -- (-1072.417) [...23 remote chains...] -- 66:17:03
      3193000 -- [-1071.185] [...23 remote chains...] -- 66:16:46
      3194000 -- (-1078.641) [...23 remote chains...] -- 66:17:00
      3195000 -- (-1071.517) [...23 remote chains...] -- 66:16:43

      Average standard deviation of split frequencies: 0.024969

      3196000 -- (-1075.652) [...23 remote chains...] -- 66:16:27
      3197000 -- (-1082.664) [...23 remote chains...] -- 66:16:41
      3198000 -- [-1086.780] [...23 remote chains...] -- 66:16:24
      3199000 -- (-1087.715) [...23 remote chains...] -- 66:16:38
      3200000 -- (-1077.701) [...23 remote chains...] -- 66:16:21

      Average standard deviation of split frequencies: 0.025213

      3201000 -- (-1083.196) [...23 remote chains...] -- 66:16:35
      3202000 -- (-1086.243) [...23 remote chains...] -- 66:16:18
      3203000 -- [-1080.115] [...23 remote chains...] -- 66:16:02
      3204000 -- (-1089.496) [...23 remote chains...] -- 66:16:16
      3205000 -- (-1088.073) [...23 remote chains...] -- 66:15:59

      Average standard deviation of split frequencies: 0.025187

      3206000 -- (-1082.304) [...23 remote chains...] -- 66:15:43
      3207000 -- [-1081.405] [...23 remote chains...] -- 66:15:56
      3208000 -- (-1096.223) [...23 remote chains...] -- 66:15:40
      3209000 -- (-1099.776) [...23 remote chains...] -- 66:15:54
      3210000 -- (-1093.181) [...23 remote chains...] -- 66:15:37

      Average standard deviation of split frequencies: 0.025210

      3211000 -- (-1086.607) [...23 remote chains...] -- 66:15:21
      3212000 -- (-1094.659) [...23 remote chains...] -- 66:15:34
      3213000 -- (-1086.343) [...23 remote chains...] -- 66:15:18
      3214000 -- [-1085.876] [...23 remote chains...] -- 66:15:32
      3215000 -- (-1093.014) [...23 remote chains...] -- 66:15:15

      Average standard deviation of split frequencies: 0.025197

      3216000 -- (-1081.370) [...23 remote chains...] -- 66:15:29
      3217000 -- (-1092.811) [...23 remote chains...] -- 66:15:12
      3218000 -- (-1096.623) [...23 remote chains...] -- 66:15:26
      3219000 -- (-1080.042) [...23 remote chains...] -- 66:15:09
      3220000 -- (-1087.721) [...23 remote chains...] -- 66:15:23

      Average standard deviation of split frequencies: 0.025311

      3221000 -- (-1082.246) [...23 remote chains...] -- 66:15:07
      3222000 -- (-1092.367) [...23 remote chains...] -- 66:15:20
      3223000 -- (-1101.484) [...23 remote chains...] -- 66:15:04
      3224000 -- (-1099.578) [...23 remote chains...] -- 66:14:48
      3225000 -- (-1090.661) [...23 remote chains...] -- 66:15:01

      Average standard deviation of split frequencies: 0.025085

      3226000 -- [-1077.153] [...23 remote chains...] -- 66:14:45
      3227000 -- [-1070.338] [...23 remote chains...] -- 66:14:58
      3228000 -- (-1072.893) [...23 remote chains...] -- 66:14:42
      3229000 -- [-1076.729] [...23 remote chains...] -- 66:14:26
      3230000 -- (-1080.362) [...23 remote chains...] -- 66:14:39

      Average standard deviation of split frequencies: 0.025157

      3231000 -- (-1086.037) [...23 remote chains...] -- 66:14:23
      3232000 -- (-1081.007) [...23 remote chains...] -- 66:14:36
      3233000 -- (-1079.636) [...23 remote chains...] -- 66:14:20
      3234000 -- (-1082.107) [...23 remote chains...] -- 66:14:04
      3235000 -- [-1090.409] [...23 remote chains...] -- 66:14:17

      Average standard deviation of split frequencies: 0.025139

      3236000 -- [-1084.902] [...23 remote chains...] -- 66:14:01
      3237000 -- (-1088.915) [...23 remote chains...] -- 66:14:14
      3238000 -- (-1087.779) [...23 remote chains...] -- 66:13:58
      3239000 -- [-1086.247] [...23 remote chains...] -- 66:14:12
      3240000 -- (-1084.614) [...23 remote chains...] -- 66:13:55

      Average standard deviation of split frequencies: 0.025174

      3241000 -- (-1085.585) [...23 remote chains...] -- 66:14:09
      3242000 -- (-1085.129) [...23 remote chains...] -- 66:13:52
      3243000 -- (-1080.265) [...23 remote chains...] -- 66:13:36
      3244000 -- (-1088.076) [...23 remote chains...] -- 66:13:50
      3245000 -- [-1082.378] [...23 remote chains...] -- 66:13:33

      Average standard deviation of split frequencies: 0.025156

      3246000 -- (-1079.135) [...23 remote chains...] -- 66:13:47
      3247000 -- (-1082.236) [...23 remote chains...] -- 66:13:31
      3248000 -- [-1077.771] [...23 remote chains...] -- 66:13:44
      3249000 -- [-1089.912] [...23 remote chains...] -- 66:13:28
      3250000 -- (-1085.518) [...23 remote chains...] -- 66:13:41

      Average standard deviation of split frequencies: 0.025116

      3251000 -- (-1080.100) [...23 remote chains...] -- 66:13:25
      3252000 -- [-1083.401] [...23 remote chains...] -- 66:13:09
      3253000 -- [-1073.972] [...23 remote chains...] -- 66:13:22
      3254000 -- (-1084.665) [...23 remote chains...] -- 66:13:06
      3255000 -- (-1090.091) [...23 remote chains...] -- 66:13:19

      Average standard deviation of split frequencies: 0.025068

      3256000 -- (-1093.607) [...23 remote chains...] -- 66:13:03
      3257000 -- [-1080.778] [...23 remote chains...] -- 66:13:17
      3258000 -- (-1092.570) [...23 remote chains...] -- 66:13:00
      3259000 -- (-1090.140) [...23 remote chains...] -- 66:12:44
      3260000 -- (-1087.787) [...23 remote chains...] -- 66:12:58

      Average standard deviation of split frequencies: 0.024976

      3261000 -- [-1093.738] [...23 remote chains...] -- 66:12:41
      3262000 -- (-1086.875) [...23 remote chains...] -- 66:12:55
      3263000 -- (-1073.593) [...23 remote chains...] -- 66:12:39
      3264000 -- (-1081.401) [...23 remote chains...] -- 66:12:52
      3265000 -- [-1074.356] [...23 remote chains...] -- 66:12:36

      Average standard deviation of split frequencies: 0.024893

      3266000 -- (-1088.126) [...23 remote chains...] -- 66:12:49
      3267000 -- (-1084.855) [...23 remote chains...] -- 66:12:33
      3268000 -- (-1079.936) [...23 remote chains...] -- 66:12:17
      3269000 -- (-1083.981) [...23 remote chains...] -- 66:12:30
      3270000 -- (-1084.054) [...23 remote chains...] -- 66:12:14

      Average standard deviation of split frequencies: 0.024877

      3271000 -- [-1093.098] [...23 remote chains...] -- 66:12:27
      3272000 -- (-1072.164) [...23 remote chains...] -- 66:12:11
      3273000 -- (-1090.551) [...23 remote chains...] -- 66:12:25
      3274000 -- (-1087.637) [...23 remote chains...] -- 66:12:08
      3275000 -- (-1092.145) [...23 remote chains...] -- 66:12:22

      Average standard deviation of split frequencies: 0.024632

      3276000 -- (-1085.634) [...23 remote chains...] -- 66:12:06
      3277000 -- (-1093.996) [...23 remote chains...] -- 66:11:49
      3278000 -- [-1074.604] [...23 remote chains...] -- 66:12:03
      3279000 -- (-1080.837) [...23 remote chains...] -- 66:11:47
      3280000 -- (-1085.470) [...23 remote chains...] -- 66:12:00

      Average standard deviation of split frequencies: 0.024602

      3281000 -- [-1090.322] [...23 remote chains...] -- 66:11:44
      3282000 -- (-1081.963) [...23 remote chains...] -- 66:11:57
      3283000 -- (-1088.052) [...23 remote chains...] -- 66:11:41
      3284000 -- (-1096.767) [...23 remote chains...] -- 66:11:25
      3285000 -- (-1095.088) [...23 remote chains...] -- 66:11:38

      Average standard deviation of split frequencies: 0.024575

      3286000 -- [-1097.801] [...23 remote chains...] -- 66:11:22
      3287000 -- (-1083.068) [...23 remote chains...] -- 66:11:35
      3288000 -- (-1083.897) [...23 remote chains...] -- 66:11:19
      3289000 -- [-1083.883] [...23 remote chains...] -- 66:11:03
      3290000 -- (-1073.291) [...23 remote chains...] -- 66:11:16

      Average standard deviation of split frequencies: 0.024448

      3291000 -- [-1087.822] [...23 remote chains...] -- 66:11:30
      3292000 -- (-1082.843) [...23 remote chains...] -- 66:11:14
      3293000 -- (-1081.770) [...23 remote chains...] -- 66:10:58
      3294000 -- [-1082.997] [...23 remote chains...] -- 66:11:11
      3295000 -- (-1081.350) [...23 remote chains...] -- 66:10:55

      Average standard deviation of split frequencies: 0.024460

      3296000 -- [-1077.472] [...23 remote chains...] -- 66:11:08
      3297000 -- (-1081.950) [...23 remote chains...] -- 66:10:52
      3298000 -- (-1079.115) [...23 remote chains...] -- 66:10:36
      3299000 -- (-1088.062) [...23 remote chains...] -- 66:10:49
      3300000 -- (-1080.021) [...23 remote chains...] -- 66:10:33

      Average standard deviation of split frequencies: 0.024380

      3301000 -- (-1069.839) [...23 remote chains...] -- 66:10:46
      3302000 -- (-1073.019) [...23 remote chains...] -- 66:10:30
      3303000 -- (-1074.877) [...23 remote chains...] -- 66:10:14
      3304000 -- (-1066.042) [...23 remote chains...] -- 66:10:28
      3305000 -- [-1072.342] [...23 remote chains...] -- 66:10:12

      Average standard deviation of split frequencies: 0.024272

      3306000 -- (-1084.398) [...23 remote chains...] -- 66:10:25
      3307000 -- (-1084.285) [...23 remote chains...] -- 66:10:09
      3308000 -- (-1087.353) [...23 remote chains...] -- 66:09:53
      3309000 -- (-1083.170) [...23 remote chains...] -- 66:10:06
      3310000 -- (-1084.392) [...23 remote chains...] -- 66:09:50

      Average standard deviation of split frequencies: 0.024241

      3311000 -- (-1096.243) [...23 remote chains...] -- 66:10:03
      3312000 -- (-1089.838) [...23 remote chains...] -- 66:09:47
      3313000 -- (-1088.971) [...23 remote chains...] -- 66:10:00
      3314000 -- (-1076.573) [...23 remote chains...] -- 66:09:44
      3315000 -- (-1075.520) [...23 remote chains...] -- 66:09:58

      Average standard deviation of split frequencies: 0.024300

      3316000 -- [-1073.354] [...23 remote chains...] -- 66:09:42
      3317000 -- (-1082.133) [...23 remote chains...] -- 66:09:55
      3318000 -- (-1081.794) [...23 remote chains...] -- 66:09:39
      3319000 -- (-1079.182) [...23 remote chains...] -- 66:09:23
      3320000 -- (-1084.874) [...23 remote chains...] -- 66:09:36

      Average standard deviation of split frequencies: 0.024357

      3321000 -- (-1077.449) [...23 remote chains...] -- 66:09:20
      3322000 -- [-1078.304] [...23 remote chains...] -- 66:09:33
      3323000 -- [-1078.805] [...23 remote chains...] -- 66:09:17
      3324000 -- [-1084.995] [...23 remote chains...] -- 66:09:30
      3325000 -- (-1084.571) [...23 remote chains...] -- 66:09:14

      Average standard deviation of split frequencies: 0.024322

      3326000 -- (-1086.662) [...23 remote chains...] -- 66:09:27
      3327000 -- (-1103.057) [...23 remote chains...] -- 66:09:12
      3328000 -- (-1087.308) [...23 remote chains...] -- 66:08:56
      3329000 -- (-1101.235) [...23 remote chains...] -- 66:09:09
      3330000 -- (-1086.752) [...23 remote chains...] -- 66:08:53

      Average standard deviation of split frequencies: 0.024295

      3331000 -- (-1079.741) [...23 remote chains...] -- 66:09:06
      3332000 -- (-1091.225) [...23 remote chains...] -- 66:08:50
      3333000 -- [-1093.007] [...23 remote chains...] -- 66:08:34
      3334000 -- [-1090.462] [...23 remote chains...] -- 66:08:47
      3335000 -- (-1090.520) [...23 remote chains...] -- 66:08:31

      Average standard deviation of split frequencies: 0.024240

      3336000 -- (-1092.910) [...23 remote chains...] -- 66:08:44
      3337000 -- (-1078.525) [...23 remote chains...] -- 66:08:29
      3338000 -- (-1078.186) [...23 remote chains...] -- 66:08:42
      3339000 -- (-1082.559) [...23 remote chains...] -- 66:08:26
      3340000 -- (-1084.915) [...23 remote chains...] -- 66:08:10

      Average standard deviation of split frequencies: 0.024128

      3341000 -- (-1088.709) [...23 remote chains...] -- 66:08:23
      3342000 -- (-1083.023) [...23 remote chains...] -- 66:08:07
      3343000 -- (-1082.193) [...23 remote chains...] -- 66:08:20
      3344000 -- (-1091.480) [...23 remote chains...] -- 66:08:04
      3345000 -- (-1090.655) [...23 remote chains...] -- 66:08:17

      Average standard deviation of split frequencies: 0.024049

      3346000 -- (-1080.872) [...23 remote chains...] -- 66:08:01
      3347000 -- (-1074.586) [...23 remote chains...] -- 66:08:15
      3348000 -- (-1080.987) [...23 remote chains...] -- 66:07:59
      3349000 -- (-1086.429) [...23 remote chains...] -- 66:07:43
      3350000 -- [-1076.936] [...23 remote chains...] -- 66:07:56

      Average standard deviation of split frequencies: 0.023988

      3351000 -- (-1084.734) [...23 remote chains...] -- 66:07:40
      3352000 -- [-1085.581] [...23 remote chains...] -- 66:07:53
      3353000 -- [-1081.159] [...23 remote chains...] -- 66:07:37
      3354000 -- (-1073.258) [...23 remote chains...] -- 66:07:21
      3355000 -- (-1073.395) [...23 remote chains...] -- 66:07:34

      Average standard deviation of split frequencies: 0.023989

      3356000 -- (-1076.871) [...23 remote chains...] -- 66:07:19
      3357000 -- (-1074.254) [...23 remote chains...] -- 66:07:32
      3358000 -- (-1088.225) [...23 remote chains...] -- 66:07:16
      3359000 -- (-1084.414) [...23 remote chains...] -- 66:07:00
      3360000 -- (-1075.457) [...23 remote chains...] -- 66:07:13

      Average standard deviation of split frequencies: 0.023987

      3361000 -- (-1082.254) [...23 remote chains...] -- 66:06:57
      3362000 -- (-1079.314) [...23 remote chains...] -- 66:07:10
      3363000 -- (-1092.938) [...23 remote chains...] -- 66:06:54
      3364000 -- (-1096.692) [...23 remote chains...] -- 66:07:07
      3365000 -- (-1088.822) [...23 remote chains...] -- 66:06:52

      Average standard deviation of split frequencies: 0.023941

      3366000 -- (-1085.553) [...23 remote chains...] -- 66:06:36
      3367000 -- (-1089.485) [...23 remote chains...] -- 66:06:49
      3368000 -- (-1092.627) [...23 remote chains...] -- 66:06:33
      3369000 -- (-1083.456) [...23 remote chains...] -- 66:06:46
      3370000 -- (-1083.236) [...23 remote chains...] -- 66:06:30

      Average standard deviation of split frequencies: 0.023916

      3371000 -- [-1083.749] [...23 remote chains...] -- 66:06:43
      3372000 -- (-1087.527) [...23 remote chains...] -- 66:06:28
      3373000 -- (-1095.483) [...23 remote chains...] -- 66:06:40
      3374000 -- (-1092.345) [...23 remote chains...] -- 66:06:25
      3375000 -- (-1093.486) [...23 remote chains...] -- 66:06:38

      Average standard deviation of split frequencies: 0.023926

      3376000 -- (-1096.842) [...23 remote chains...] -- 66:06:22
      3377000 -- [-1083.185] [...23 remote chains...] -- 66:06:35
      3378000 -- (-1078.229) [...23 remote chains...] -- 66:06:19
      3379000 -- (-1071.792) [...23 remote chains...] -- 66:06:03
      3380000 -- (-1079.496) [...23 remote chains...] -- 66:06:16

      Average standard deviation of split frequencies: 0.024178

      3381000 -- (-1078.674) [...23 remote chains...] -- 66:06:01
      3382000 -- (-1079.243) [...23 remote chains...] -- 66:05:45
      3383000 -- (-1082.040) [...23 remote chains...] -- 66:05:58
      3384000 -- (-1085.510) [...23 remote chains...] -- 66:05:42
      3385000 -- (-1095.924) [...23 remote chains...] -- 66:05:55

      Average standard deviation of split frequencies: 0.024199

      3386000 -- (-1094.463) [...23 remote chains...] -- 66:05:39
      3387000 -- (-1076.075) [...23 remote chains...] -- 66:05:52
      3388000 -- (-1085.259) [...23 remote chains...] -- 66:05:36
      3389000 -- [-1077.528] [...23 remote chains...] -- 66:05:49
      3390000 -- (-1076.084) [...23 remote chains...] -- 66:05:34

      Average standard deviation of split frequencies: 0.024270

      3391000 -- (-1082.978) [...23 remote chains...] -- 66:05:47
      3392000 -- (-1079.848) [...23 remote chains...] -- 66:05:31
      3393000 -- (-1082.599) [...23 remote chains...] -- 66:05:44
      3394000 -- (-1084.925) [...23 remote chains...] -- 66:05:28
      3395000 -- (-1079.739) [...23 remote chains...] -- 66:05:12

      Average standard deviation of split frequencies: 0.024318

      3396000 -- (-1089.882) [...23 remote chains...] -- 66:05:25
      3397000 -- (-1096.184) [...23 remote chains...] -- 66:05:10
      3398000 -- (-1093.653) [...23 remote chains...] -- 66:05:22
      3399000 -- (-1094.512) [...23 remote chains...] -- 66:05:07
      3400000 -- (-1098.340) [...23 remote chains...] -- 66:05:20

      Average standard deviation of split frequencies: 0.024271

      3401000 -- (-1089.072) [...23 remote chains...] -- 66:05:04
      3402000 -- (-1096.960) [...23 remote chains...] -- 66:04:48
      3403000 -- (-1077.894) [...23 remote chains...] -- 66:05:01
      3404000 -- (-1089.986) [...23 remote chains...] -- 66:04:46
      3405000 -- (-1094.186) [...23 remote chains...] -- 66:04:58

      Average standard deviation of split frequencies: 0.024184

      3406000 -- (-1079.050) [...23 remote chains...] -- 66:04:43
      3407000 -- (-1092.744) [...23 remote chains...] -- 66:04:56
      3408000 -- [-1081.204] [...23 remote chains...] -- 66:04:40
      3409000 -- (-1080.193) [...23 remote chains...] -- 66:04:24
      3410000 -- (-1074.904) [...23 remote chains...] -- 66:04:37

      Average standard deviation of split frequencies: 0.024133

      3411000 -- [-1075.395] [...23 remote chains...] -- 66:04:22
      3412000 -- (-1074.106) [...23 remote chains...] -- 66:04:34
      3413000 -- [-1076.768] [...23 remote chains...] -- 66:04:19
      3414000 -- (-1073.587) [...23 remote chains...] -- 66:04:03
      3415000 -- [-1078.190] [...23 remote chains...] -- 66:04:16

      Average standard deviation of split frequencies: 0.023887

      3416000 -- (-1079.850) [...23 remote chains...] -- 66:04:00
      3417000 -- (-1085.802) [...23 remote chains...] -- 66:04:13
      3418000 -- (-1076.864) [...23 remote chains...] -- 66:03:58
      3419000 -- (-1077.386) [...23 remote chains...] -- 66:04:10
      3420000 -- (-1077.930) [...23 remote chains...] -- 66:03:55

      Average standard deviation of split frequencies: 0.024016

      3421000 -- (-1081.179) [...23 remote chains...] -- 66:03:39
      3422000 -- [-1078.936] [...23 remote chains...] -- 66:03:52
      3423000 -- (-1078.807) [...23 remote chains...] -- 66:03:36
      3424000 -- (-1078.654) [...23 remote chains...] -- 66:03:49
      3425000 -- (-1072.652) [...23 remote chains...] -- 66:03:34

      Average standard deviation of split frequencies: 0.024001

      3426000 -- (-1072.560) [...23 remote chains...] -- 66:03:46
      3427000 -- (-1075.958) [...23 remote chains...] -- 66:03:31
      3428000 -- (-1081.168) [...23 remote chains...] -- 66:03:15
      3429000 -- (-1085.186) [...23 remote chains...] -- 66:03:28
      3430000 -- (-1081.204) [...23 remote chains...] -- 66:03:13

      Average standard deviation of split frequencies: 0.023977

      3431000 -- (-1086.834) [...23 remote chains...] -- 66:03:25
      3432000 -- (-1081.037) [...23 remote chains...] -- 66:03:10
      3433000 -- (-1079.440) [...23 remote chains...] -- 66:03:22
      3434000 -- [-1080.438] [...23 remote chains...] -- 66:03:07
      3435000 -- (-1075.808) [...23 remote chains...] -- 66:02:51

      Average standard deviation of split frequencies: 0.024044

      3436000 -- (-1074.528) [...23 remote chains...] -- 66:03:04
      3437000 -- (-1072.633) [...23 remote chains...] -- 66:02:49
      3438000 -- [-1065.024] [...23 remote chains...] -- 66:03:01
      3439000 -- (-1074.866) [...23 remote chains...] -- 66:02:46
      3440000 -- (-1069.797) [...23 remote chains...] -- 66:02:30

      Average standard deviation of split frequencies: 0.024081

      3441000 -- (-1071.389) [...23 remote chains...] -- 66:02:43
      3442000 -- (-1072.809) [...23 remote chains...] -- 66:02:28
      3443000 -- (-1083.435) [...23 remote chains...] -- 66:02:12
      3444000 -- [-1074.880] [...23 remote chains...] -- 66:02:25
      3445000 -- (-1078.600) [...23 remote chains...] -- 66:02:09

      Average standard deviation of split frequencies: 0.024098

      3446000 -- [-1080.950] [...23 remote chains...] -- 66:02:22
      3447000 -- (-1087.275) [...23 remote chains...] -- 66:02:07
      3448000 -- (-1079.783) [...23 remote chains...] -- 66:02:19
      3449000 -- [-1076.880] [...23 remote chains...] -- 66:02:04
      3450000 -- (-1088.454) [...23 remote chains...] -- 66:01:48

      Average standard deviation of split frequencies: 0.024072

      3451000 -- (-1082.135) [...23 remote chains...] -- 66:02:01
      3452000 -- (-1085.187) [...23 remote chains...] -- 66:01:46
      3453000 -- (-1088.771) [...23 remote chains...] -- 66:01:30
      3454000 -- (-1081.393) [...23 remote chains...] -- 66:01:43
      3455000 -- (-1075.765) [...23 remote chains...] -- 66:01:27

      Average standard deviation of split frequencies: 0.024066

      3456000 -- (-1083.928) [...23 remote chains...] -- 66:01:40
      3457000 -- (-1086.474) [...23 remote chains...] -- 66:01:25
      3458000 -- (-1086.154) [...23 remote chains...] -- 66:01:09
      3459000 -- [-1078.877] [...23 remote chains...] -- 66:01:22
      3460000 -- (-1079.401) [...23 remote chains...] -- 66:01:06

      Average standard deviation of split frequencies: 0.024084

      3461000 -- (-1082.795) [...23 remote chains...] -- 66:01:19
      3462000 -- (-1079.879) [...23 remote chains...] -- 66:01:04
      3463000 -- (-1082.405) [...23 remote chains...] -- 66:01:16
      3464000 -- [-1074.520] [...23 remote chains...] -- 66:01:01
      3465000 -- (-1076.143) [...23 remote chains...] -- 66:01:13

      Average standard deviation of split frequencies: 0.024054

      3466000 -- (-1078.061) [...23 remote chains...] -- 66:00:58
      3467000 -- (-1079.156) [...23 remote chains...] -- 66:01:11
      3468000 -- (-1075.760) [...23 remote chains...] -- 66:00:55
      3469000 -- (-1083.401) [...23 remote chains...] -- 66:00:40
      3470000 -- (-1084.184) [...23 remote chains...] -- 66:00:52

      Average standard deviation of split frequencies: 0.024049

      3471000 -- [-1085.555] [...23 remote chains...] -- 66:00:37
      3472000 -- (-1086.858) [...23 remote chains...] -- 66:00:50
      3473000 -- (-1072.592) [...23 remote chains...] -- 66:00:34
      3474000 -- (-1070.108) [...23 remote chains...] -- 66:00:19
      3475000 -- (-1079.228) [...23 remote chains...] -- 66:00:32

      Average standard deviation of split frequencies: 0.023977

      3476000 -- (-1072.469) [...23 remote chains...] -- 66:00:16
      3477000 -- (-1078.175) [...23 remote chains...] -- 66:00:29
      3478000 -- (-1074.982) [...23 remote chains...] -- 66:00:13
      3479000 -- (-1084.015) [...23 remote chains...] -- 66:00:26
      3480000 -- (-1081.617) [...23 remote chains...] -- 66:00:11

      Average standard deviation of split frequencies: 0.024025

      3481000 -- (-1087.749) [...23 remote chains...] -- 65:59:55
      3482000 -- (-1070.960) [...23 remote chains...] -- 66:00:08
      3483000 -- (-1078.580) [...23 remote chains...] -- 65:59:53
      3484000 -- (-1082.823) [...23 remote chains...] -- 66:00:05
      3485000 -- (-1073.600) [...23 remote chains...] -- 65:59:50

      Average standard deviation of split frequencies: 0.024002

      3486000 -- (-1081.697) [...23 remote chains...] -- 65:59:35
      3487000 -- (-1083.858) [...23 remote chains...] -- 65:59:47
      3488000 -- (-1089.602) [...23 remote chains...] -- 65:59:32
      3489000 -- (-1087.172) [...23 remote chains...] -- 65:59:44
      3490000 -- (-1084.069) [...23 remote chains...] -- 65:59:29

      Average standard deviation of split frequencies: 0.023747

      3491000 -- (-1080.568) [...23 remote chains...] -- 65:59:41
      3492000 -- (-1081.697) [...23 remote chains...] -- 65:59:26
      3493000 -- (-1083.941) [...23 remote chains...] -- 65:59:11
      3494000 -- (-1082.514) [...23 remote chains...] -- 65:59:23
      3495000 -- (-1078.986) [...23 remote chains...] -- 65:59:08

      Average standard deviation of split frequencies: 0.023761

      3496000 -- (-1082.761) [...23 remote chains...] -- 65:59:21
      3497000 -- (-1076.529) [...23 remote chains...] -- 65:59:05
      3498000 -- (-1073.643) [...23 remote chains...] -- 65:58:50
      3499000 -- (-1076.098) [...23 remote chains...] -- 65:59:03
      3500000 -- (-1083.943) [...23 remote chains...] -- 65:58:47

      Average standard deviation of split frequencies: 0.023804

      3501000 -- (-1079.056) [...23 remote chains...] -- 65:59:00
      3502000 -- (-1084.565) [...23 remote chains...] -- 65:58:45
      3503000 -- (-1079.415) [...23 remote chains...] -- 65:58:57
      3504000 -- (-1091.758) [...23 remote chains...] -- 65:58:42
      3505000 -- (-1079.237) [...23 remote chains...] -- 65:58:27

      Average standard deviation of split frequencies: 0.023778

      3506000 -- (-1078.174) [...23 remote chains...] -- 65:58:39
      3507000 -- (-1078.689) [...23 remote chains...] -- 65:58:24
      3508000 -- (-1079.954) [...23 remote chains...] -- 65:58:36
      3509000 -- (-1074.188) [...23 remote chains...] -- 65:58:21
      3510000 -- (-1075.071) [...23 remote chains...] -- 65:58:33

      Average standard deviation of split frequencies: 0.023776

      3511000 -- (-1076.648) [...23 remote chains...] -- 65:58:18
      3512000 -- (-1073.008) [...23 remote chains...] -- 65:58:03
      3513000 -- (-1072.621) [...23 remote chains...] -- 65:58:15
      3514000 -- (-1073.008) [...23 remote chains...] -- 65:58:00
      3515000 -- (-1074.022) [...23 remote chains...] -- 65:58:13

      Average standard deviation of split frequencies: 0.023793

      3516000 -- [-1076.702] [...23 remote chains...] -- 65:57:57
      3517000 -- (-1068.443) [...23 remote chains...] -- 65:58:10
      3518000 -- (-1072.686) [...23 remote chains...] -- 65:57:55
      3519000 -- (-1072.589) [...23 remote chains...] -- 65:57:40
      3520000 -- (-1062.910) [...23 remote chains...] -- 65:57:52

      Average standard deviation of split frequencies: 0.024106

      3521000 -- (-1063.137) [...23 remote chains...] -- 65:57:37
      3522000 -- (-1066.264) [...23 remote chains...] -- 65:57:22
      3523000 -- (-1066.532) [...23 remote chains...] -- 65:57:34
      3524000 -- (-1075.708) [...23 remote chains...] -- 65:57:19
      3525000 -- (-1065.027) [...23 remote chains...] -- 65:57:31

      Average standard deviation of split frequencies: 0.024077

      3526000 -- (-1066.307) [...23 remote chains...] -- 65:57:16
      3527000 -- (-1067.361) [...23 remote chains...] -- 65:57:28
      3528000 -- (-1061.370) [...23 remote chains...] -- 65:57:13
      3529000 -- (-1063.210) [...23 remote chains...] -- 65:56:58
      3530000 -- (-1062.862) [...23 remote chains...] -- 65:57:10

      Average standard deviation of split frequencies: 0.024063

      3531000 -- (-1067.249) [...23 remote chains...] -- 65:56:55
      3532000 -- (-1058.317) [...23 remote chains...] -- 65:57:08
      3533000 -- (-1065.386) [...23 remote chains...] -- 65:56:53
      3534000 -- (-1069.133) [...23 remote chains...] -- 65:57:05
      3535000 -- (-1069.230) [...23 remote chains...] -- 65:56:50

      Average standard deviation of split frequencies: 0.024063

      3536000 -- (-1074.483) [...23 remote chains...] -- 65:57:02
      3537000 -- (-1079.093) [...23 remote chains...] -- 65:56:47
      3538000 -- (-1078.402) [...23 remote chains...] -- 65:56:32
      3539000 -- (-1078.134) [...23 remote chains...] -- 65:56:44
      3540000 -- (-1076.822) [...23 remote chains...] -- 65:56:29

      Average standard deviation of split frequencies: 0.024099

      3541000 -- (-1075.682) [...23 remote chains...] -- 65:56:41
      3542000 -- (-1074.889) [...23 remote chains...] -- 65:56:26
      3543000 -- [-1068.497] [...23 remote chains...] -- 65:56:11
      3544000 -- (-1061.742) [...23 remote chains...] -- 65:56:24
      3545000 -- (-1070.749) [...23 remote chains...] -- 65:56:09

      Average standard deviation of split frequencies: 0.024046

      3546000 -- (-1073.537) [...23 remote chains...] -- 65:56:21
      3547000 -- (-1075.826) [...23 remote chains...] -- 65:56:06
      3548000 -- (-1079.395) [...23 remote chains...] -- 65:56:18
      3549000 -- (-1082.395) [...23 remote chains...] -- 65:56:03
      3550000 -- (-1072.412) [...23 remote chains...] -- 65:55:48

      Average standard deviation of split frequencies: 0.023946

      3551000 -- (-1078.002) [...23 remote chains...] -- 65:56:00
      3552000 -- (-1073.402) [...23 remote chains...] -- 65:55:45
      3553000 -- (-1073.324) [...23 remote chains...] -- 65:55:30
      3554000 -- (-1062.909) [...23 remote chains...] -- 65:55:42
      3555000 -- (-1069.710) [...23 remote chains...] -- 65:55:27

      Average standard deviation of split frequencies: 0.023906

      3556000 -- (-1060.067) [...23 remote chains...] -- 65:55:40
      3557000 -- (-1068.192) [...23 remote chains...] -- 65:55:25
      3558000 -- (-1072.105) [...23 remote chains...] -- 65:55:10
      3559000 -- (-1064.410) [...23 remote chains...] -- 65:55:22
      3560000 -- [-1072.713] [...23 remote chains...] -- 65:55:07

      Average standard deviation of split frequencies: 0.023845

      3561000 -- (-1083.125) [...23 remote chains...] -- 65:55:19
      3562000 -- (-1089.636) [...23 remote chains...] -- 65:55:04
      3563000 -- (-1087.107) [...23 remote chains...] -- 65:54:49
      3564000 -- (-1098.825) [...23 remote chains...] -- 65:55:01
      3565000 -- (-1098.163) [...23 remote chains...] -- 65:54:46

      Average standard deviation of split frequencies: 0.023778

      3566000 -- (-1090.950) [...23 remote chains...] -- 65:54:59
      3567000 -- (-1094.432) [...23 remote chains...] -- 65:54:44
      3568000 -- (-1101.072) [...23 remote chains...] -- 65:54:29
      3569000 -- (-1099.588) [...23 remote chains...] -- 65:54:41
      3570000 -- (-1100.895) [...23 remote chains...] -- 65:54:26

      Average standard deviation of split frequencies: 0.023735

      3571000 -- (-1092.711) [...23 remote chains...] -- 65:54:38
      3572000 -- (-1097.620) [...23 remote chains...] -- 65:54:23
      3573000 -- (-1089.625) [...23 remote chains...] -- 65:54:08
      3574000 -- (-1080.059) [...23 remote chains...] -- 65:54:20
      3575000 -- [-1077.563] [...23 remote chains...] -- 65:54:05

      Average standard deviation of split frequencies: 0.023679

      3576000 -- (-1075.580) [...23 remote chains...] -- 65:54:18
      3577000 -- (-1086.231) [...23 remote chains...] -- 65:54:03
      3578000 -- (-1081.452) [...23 remote chains...] -- 65:53:48
      3579000 -- (-1080.405) [...23 remote chains...] -- 65:54:00
      3580000 -- (-1081.122) [...23 remote chains...] -- 65:53:45

      Average standard deviation of split frequencies: 0.023678

      3581000 -- (-1088.273) [...23 remote chains...] -- 65:53:57
      3582000 -- [-1090.610] [...23 remote chains...] -- 65:53:42
      3583000 -- (-1090.238) [...23 remote chains...] -- 65:53:54
      3584000 -- (-1083.785) [...23 remote chains...] -- 65:53:39
      3585000 -- (-1089.595) [...23 remote chains...] -- 65:53:51

      Average standard deviation of split frequencies: 0.023634

      3586000 -- (-1077.615) [...23 remote chains...] -- 65:53:37
      3587000 -- (-1083.815) [...23 remote chains...] -- 65:53:49
      3588000 -- (-1093.374) [...23 remote chains...] -- 65:53:34
      3589000 -- (-1078.723) [...23 remote chains...] -- 65:53:46
      3590000 -- (-1083.874) [...23 remote chains...] -- 65:53:31

      Average standard deviation of split frequencies: 0.023600

      3591000 -- (-1076.486) [...23 remote chains...] -- 65:53:16
      3592000 -- (-1076.866) [...23 remote chains...] -- 65:53:28
      3593000 -- (-1084.708) [...23 remote chains...] -- 65:53:13
      3594000 -- (-1076.760) [...23 remote chains...] -- 65:53:25
      3595000 -- [-1085.002] [...23 remote chains...] -- 65:53:11

      Average standard deviation of split frequencies: 0.023498

      3596000 -- (-1088.107) [...23 remote chains...] -- 65:53:23
      3597000 -- (-1088.660) [...23 remote chains...] -- 65:53:08
      3598000 -- [-1087.300] [...23 remote chains...] -- 65:52:53
      3599000 -- (-1089.111) [...23 remote chains...] -- 65:53:05
      3600000 -- (-1101.972) [...23 remote chains...] -- 65:52:50

      Average standard deviation of split frequencies: 0.023404

      3601000 -- (-1097.460) [...23 remote chains...] -- 65:53:02
      3602000 -- (-1088.173) [...23 remote chains...] -- 65:52:47
      3603000 -- (-1085.725) [...23 remote chains...] -- 65:52:33
      3604000 -- (-1080.480) [...23 remote chains...] -- 65:52:45
      3605000 -- (-1088.476) [...23 remote chains...] -- 65:52:30

      Average standard deviation of split frequencies: 0.023361

      3606000 -- (-1078.680) [...23 remote chains...] -- 65:52:42
      3607000 -- (-1080.892) [...23 remote chains...] -- 65:52:27
      3608000 -- (-1084.320) [...23 remote chains...] -- 65:52:39
      3609000 -- (-1095.469) [...23 remote chains...] -- 65:52:24
      3610000 -- (-1092.020) [...23 remote chains...] -- 65:52:36

      Average standard deviation of split frequencies: 0.023234

      3611000 -- (-1099.374) [...23 remote chains...] -- 65:52:22
      3612000 -- (-1075.409) [...23 remote chains...] -- 65:52:07
      3613000 -- (-1087.764) [...23 remote chains...] -- 65:52:19
      3614000 -- (-1086.336) [...23 remote chains...] -- 65:52:04
      3615000 -- (-1089.280) [...23 remote chains...] -- 65:52:16

      Average standard deviation of split frequencies: 0.023192

      3616000 -- (-1095.592) [...23 remote chains...] -- 65:52:01
      3617000 -- (-1107.810) [...23 remote chains...] -- 65:52:13
      3618000 -- (-1107.515) [...23 remote chains...] -- 65:51:58
      3619000 -- (-1086.711) [...23 remote chains...] -- 65:51:44
      3620000 -- (-1094.084) [...23 remote chains...] -- 65:51:56

      Average standard deviation of split frequencies: 0.023122

      3621000 -- (-1100.993) [...23 remote chains...] -- 65:51:41
      3622000 -- (-1096.623) [...23 remote chains...] -- 65:51:53
      3623000 -- (-1079.831) [...23 remote chains...] -- 65:51:38
      3624000 -- (-1083.517) [...23 remote chains...] -- 65:51:50
      3625000 -- (-1084.301) [...23 remote chains...] -- 65:51:35

      Average standard deviation of split frequencies: 0.023021

      3626000 -- (-1102.399) [...23 remote chains...] -- 65:51:47
      3627000 -- (-1103.059) [...23 remote chains...] -- 65:51:32
      3628000 -- (-1103.810) [...23 remote chains...] -- 65:51:18
      3629000 -- (-1090.692) [...23 remote chains...] -- 65:51:30
      3630000 -- (-1088.369) [...23 remote chains...] -- 65:51:15

      Average standard deviation of split frequencies: 0.022904

      3631000 -- (-1083.183) [...23 remote chains...] -- 65:51:27
      3632000 -- (-1091.292) [...23 remote chains...] -- 65:51:12
      3633000 -- (-1092.284) [...23 remote chains...] -- 65:50:58
      3634000 -- (-1096.198) [...23 remote chains...] -- 65:51:09
      3635000 -- (-1084.790) [...23 remote chains...] -- 65:50:55

      Average standard deviation of split frequencies: 0.022841

      3636000 -- (-1095.679) [...23 remote chains...] -- 65:51:07
      3637000 -- (-1093.240) [...23 remote chains...] -- 65:51:18
      3638000 -- (-1089.817) [...23 remote chains...] -- 65:51:04
      3639000 -- (-1100.951) [...23 remote chains...] -- 65:51:16
      3640000 -- (-1083.855) [...23 remote chains...] -- 65:51:01

      Average standard deviation of split frequencies: 0.022757

      3641000 -- (-1088.986) [...23 remote chains...] -- 65:51:13
      3642000 -- (-1091.046) [...23 remote chains...] -- 65:50:58
      3643000 -- (-1103.150) [...23 remote chains...] -- 65:50:44
      3644000 -- (-1096.294) [...23 remote chains...] -- 65:50:55
      3645000 -- (-1089.904) [...23 remote chains...] -- 65:50:41

      Average standard deviation of split frequencies: 0.022720

      3646000 -- (-1095.514) [...23 remote chains...] -- 65:50:53
      3647000 -- (-1083.971) [...23 remote chains...] -- 65:50:38
      3648000 -- (-1082.698) [...23 remote chains...] -- 65:50:23
      3649000 -- (-1077.363) [...23 remote chains...] -- 65:50:35
      3650000 -- (-1080.989) [...23 remote chains...] -- 65:50:21

      Average standard deviation of split frequencies: 0.022632

      3651000 -- (-1082.827) [...23 remote chains...] -- 65:50:32
      3652000 -- (-1082.352) [...23 remote chains...] -- 65:50:18
      3653000 -- (-1087.466) [...23 remote chains...] -- 65:50:29
      3654000 -- (-1099.068) [...23 remote chains...] -- 65:50:15
      3655000 -- (-1105.801) [...23 remote chains...] -- 65:50:27

      Average standard deviation of split frequencies: 0.022542

      3656000 -- (-1099.001) [...23 remote chains...] -- 65:50:12
      3657000 -- (-1101.114) [...23 remote chains...] -- 65:49:57
      3658000 -- (-1096.877) [...23 remote chains...] -- 65:50:09
      3659000 -- (-1080.059) [...23 remote chains...] -- 65:49:55
      3660000 -- (-1074.400) [...23 remote chains...] -- 65:50:06

      Average standard deviation of split frequencies: 0.022439

      3661000 -- (-1082.174) [...23 remote chains...] -- 65:49:52
      3662000 -- (-1082.773) [...23 remote chains...] -- 65:49:37
      3663000 -- (-1080.288) [...23 remote chains...] -- 65:49:49
      3664000 -- [-1079.022] [...23 remote chains...] -- 65:49:34
      3665000 -- (-1078.597) [...23 remote chains...] -- 65:49:46

      Average standard deviation of split frequencies: 0.022364

      3666000 -- (-1085.567) [...23 remote chains...] -- 65:49:32
      3667000 -- (-1069.805) [...23 remote chains...] -- 65:49:43
      3668000 -- [-1078.648] [...23 remote chains...] -- 65:49:29
      3669000 -- (-1081.287) [...23 remote chains...] -- 65:49:41
      3670000 -- (-1090.982) [...23 remote chains...] -- 65:49:26

      Average standard deviation of split frequencies: 0.022633

      3671000 -- (-1077.406) [...23 remote chains...] -- 65:49:38
      3672000 -- (-1071.043) [...23 remote chains...] -- 65:49:23
      3673000 -- (-1077.168) [...23 remote chains...] -- 65:49:09
      3674000 -- [-1068.487] [...23 remote chains...] -- 65:49:20
      3675000 -- (-1073.855) [...23 remote chains...] -- 65:49:06

      Average standard deviation of split frequencies: 0.022246

      3676000 -- (-1084.767) [...23 remote chains...] -- 65:49:18
      3677000 -- (-1090.953) [...23 remote chains...] -- 65:49:03
      3678000 -- (-1082.224) [...23 remote chains...] -- 65:48:49
      3679000 -- (-1094.011) [...23 remote chains...] -- 65:49:00
      3680000 -- (-1101.477) [...23 remote chains...] -- 65:48:46

      Average standard deviation of split frequencies: 0.022156

      3681000 -- (-1084.967) [...23 remote chains...] -- 65:48:57
      3682000 -- (-1083.056) [...23 remote chains...] -- 65:48:43
      3683000 -- (-1071.706) [...23 remote chains...] -- 65:48:28
      3684000 -- (-1067.305) [...23 remote chains...] -- 65:48:40
      3685000 -- (-1077.039) [...23 remote chains...] -- 65:48:26

      Average standard deviation of split frequencies: 0.022193

      3686000 -- (-1075.958) [...23 remote chains...] -- 65:48:11
      3687000 -- (-1072.454) [...23 remote chains...] -- 65:48:23
      3688000 -- [-1082.222] [...23 remote chains...] -- 65:48:08
      3689000 -- [-1084.120] [...23 remote chains...] -- 65:48:20
      3690000 -- (-1085.184) [...23 remote chains...] -- 65:48:06

      Average standard deviation of split frequencies: 0.022235

      3691000 -- (-1079.957) [...23 remote chains...] -- 65:48:17
      3692000 -- [-1085.599] [...23 remote chains...] -- 65:48:03
      3693000 -- (-1092.590) [...23 remote chains...] -- 65:47:48
      3694000 -- [-1089.719] [...23 remote chains...] -- 65:48:00
      3695000 -- (-1095.455) [...23 remote chains...] -- 65:47:45

      Average standard deviation of split frequencies: 0.022566

      3696000 -- (-1093.625) [...23 remote chains...] -- 65:47:57
      3697000 -- (-1090.307) [...23 remote chains...] -- 65:47:43
      3698000 -- [-1100.332] [...23 remote chains...] -- 65:47:54
      3699000 -- (-1095.960) [...23 remote chains...] -- 65:47:40
      3700000 -- (-1092.056) [...23 remote chains...] -- 65:47:25

      Average standard deviation of split frequencies: 0.022261

      3701000 -- (-1093.478) [...23 remote chains...] -- 65:47:37
      3702000 -- [-1094.549] [...23 remote chains...] -- 65:47:23
      3703000 -- [-1096.382] [...23 remote chains...] -- 65:47:34
      3704000 -- (-1102.815) [...23 remote chains...] -- 65:47:20
      3705000 -- [-1090.333] [...23 remote chains...] -- 65:47:31

      Average standard deviation of split frequencies: 0.022202

      3706000 -- (-1097.195) [...23 remote chains...] -- 65:47:17
      3707000 -- (-1103.706) [...23 remote chains...] -- 65:47:03
      3708000 -- (-1107.700) [...23 remote chains...] -- 65:47:14
      3709000 -- (-1098.387) [...23 remote chains...] -- 65:47:00
      3710000 -- (-1104.890) [...23 remote chains...] -- 65:47:11

      Average standard deviation of split frequencies: 0.022176

      3711000 -- (-1099.998) [...23 remote chains...] -- 65:46:57
      3712000 -- (-1102.843) [...23 remote chains...] -- 65:47:09
      3713000 -- (-1100.934) [...23 remote chains...] -- 65:46:54
      3714000 -- (-1090.645) [...23 remote chains...] -- 65:46:40
      3715000 -- (-1097.552) [...23 remote chains...] -- 65:46:51

      Average standard deviation of split frequencies: 0.022145

      3716000 -- (-1095.395) [...23 remote chains...] -- 65:46:37
      3717000 -- (-1094.209) [...23 remote chains...] -- 65:46:49
      3718000 -- (-1094.043) [...23 remote chains...] -- 65:46:34
      3719000 -- (-1085.353) [...23 remote chains...] -- 65:46:46
      3720000 -- (-1090.815) [...23 remote chains...] -- 65:46:31

      Average standard deviation of split frequencies: 0.022090

      3721000 -- (-1097.525) [...23 remote chains...] -- 65:46:43
      3722000 -- (-1094.654) [...23 remote chains...] -- 65:46:29
      3723000 -- [-1081.041] [...23 remote chains...] -- 65:46:40
      3724000 -- (-1081.494) [...23 remote chains...] -- 65:46:26
      3725000 -- [-1081.163] [...23 remote chains...] -- 65:46:37

      Average standard deviation of split frequencies: 0.022038

      3726000 -- (-1078.849) [...23 remote chains...] -- 65:46:23
      3727000 -- (-1094.058) [...23 remote chains...] -- 65:46:34
      3728000 -- (-1087.166) [...23 remote chains...] -- 65:46:20
      3729000 -- (-1087.624) [...23 remote chains...] -- 65:46:32
      3730000 -- (-1080.129) [...23 remote chains...] -- 65:46:17

      Average standard deviation of split frequencies: 0.022024

      3731000 -- [-1076.770] [...23 remote chains...] -- 65:46:29
      3732000 -- (-1083.473) [...23 remote chains...] -- 65:46:14
      3733000 -- (-1080.020) [...23 remote chains...] -- 65:46:00
      3734000 -- (-1066.792) [...23 remote chains...] -- 65:46:12
      3735000 -- (-1066.537) [...23 remote chains...] -- 65:45:57

      Average standard deviation of split frequencies: 0.022016

      3736000 -- (-1067.955) [...23 remote chains...] -- 65:46:09
      3737000 -- (-1082.154) [...23 remote chains...] -- 65:46:20
      3738000 -- (-1075.444) [...23 remote chains...] -- 65:46:06
      3739000 -- (-1075.861) [...23 remote chains...] -- 65:45:52
      3740000 -- [-1080.072] [...23 remote chains...] -- 65:46:03

      Average standard deviation of split frequencies: 0.022014

      3741000 -- (-1082.871) [...23 remote chains...] -- 65:45:49
      3742000 -- (-1087.131) [...23 remote chains...] -- 65:46:00
      3743000 -- (-1092.272) [...23 remote chains...] -- 65:45:46
      3744000 -- (-1084.620) [...23 remote chains...] -- 65:45:32
      3745000 -- (-1079.293) [...23 remote chains...] -- 65:45:43

      Average standard deviation of split frequencies: 0.022042

      3746000 -- [-1082.972] [...23 remote chains...] -- 65:45:29
      3747000 -- (-1083.753) [...23 remote chains...] -- 65:45:40
      3748000 -- [-1084.876] [...23 remote chains...] -- 65:45:26
      3749000 -- [-1082.933] [...23 remote chains...] -- 65:45:12
      3750000 -- (-1090.010) [...23 remote chains...] -- 65:45:23

      Average standard deviation of split frequencies: 0.022057

      3751000 -- (-1087.238) [...23 remote chains...] -- 65:45:09
      3752000 -- (-1086.110) [...23 remote chains...] -- 65:45:20
      3753000 -- (-1085.930) [...23 remote chains...] -- 65:45:06
      3754000 -- [-1082.971] [...23 remote chains...] -- 65:45:17
      3755000 -- [-1077.586] [...23 remote chains...] -- 65:45:03

      Average standard deviation of split frequencies: 0.022009

      3756000 -- (-1083.338) [...23 remote chains...] -- 65:45:15
      3757000 -- [-1077.315] [...23 remote chains...] -- 65:45:00
      3758000 -- (-1074.629) [...23 remote chains...] -- 65:45:12
      3759000 -- (-1079.123) [...23 remote chains...] -- 65:45:23
      3760000 -- [-1085.372] [...23 remote chains...] -- 65:45:09

      Average standard deviation of split frequencies: 0.022021

      3761000 -- (-1091.256) [...23 remote chains...] -- 65:45:20
      3762000 -- (-1089.608) [...23 remote chains...] -- 65:45:06
      3763000 -- (-1087.710) [...23 remote chains...] -- 65:45:17
      3764000 -- (-1084.745) [...23 remote chains...] -- 65:45:03
      3765000 -- [-1098.231] [...23 remote chains...] -- 65:45:15

      Average standard deviation of split frequencies: 0.022047

      3766000 -- (-1093.772) [...23 remote chains...] -- 65:45:00
      3767000 -- [-1083.829] [...23 remote chains...] -- 65:45:12
      3768000 -- (-1083.175) [...23 remote chains...] -- 65:45:23
      3769000 -- (-1085.708) [...23 remote chains...] -- 65:45:09
      3770000 -- (-1084.368) [...23 remote chains...] -- 65:45:20

      Average standard deviation of split frequencies: 0.022049

      3771000 -- (-1089.219) [...23 remote chains...] -- 65:45:57
      3772000 -- (-1080.508) [...23 remote chains...] -- 65:46:34
      3773000 -- [-1081.358] [...23 remote chains...] -- 65:47:11
      3774000 -- (-1084.471) [...23 remote chains...] -- 65:48:13
      3775000 -- (-1085.849) [...23 remote chains...] -- 65:49:15

      Average standard deviation of split frequencies: 0.022074

      3776000 -- (-1087.022) [...23 remote chains...] -- 65:52:25
      3777000 -- (-1086.068) [...23 remote chains...] -- 65:53:27
      3778000 -- [-1088.880] [...23 remote chains...] -- 65:54:29
      3779000 -- (-1091.045) [...23 remote chains...] -- 65:55:31
      3780000 -- [-1088.241] [...23 remote chains...] -- 65:56:08

      Average standard deviation of split frequencies: 0.022109

      3781000 -- [-1083.907] [...23 remote chains...] -- 65:59:42
      3782000 -- (-1080.603) [...23 remote chains...] -- 66:00:19
      3783000 -- (-1091.484) [...23 remote chains...] -- 66:01:21
      3784000 -- (-1082.567) [...23 remote chains...] -- 66:02:23
      3785000 -- (-1078.330) [...23 remote chains...] -- 66:03:24

      Average standard deviation of split frequencies: 0.022076

      3786000 -- (-1077.959) [...23 remote chains...] -- 66:06:59
      3787000 -- (-1078.873) [...23 remote chains...] -- 66:07:35
      3788000 -- (-1082.859) [...23 remote chains...] -- 66:08:37
      3789000 -- [-1082.789] [...23 remote chains...] -- 66:09:13
      3790000 -- [-1095.328] [...23 remote chains...] -- 66:10:14

      Average standard deviation of split frequencies: 0.022095

      3791000 -- [-1091.330] [...23 remote chains...] -- 66:13:23
      3792000 -- [-1100.675] [...23 remote chains...] -- 66:13:34
      3793000 -- (-1094.380) [...23 remote chains...] -- 66:13:44
      3794000 -- (-1082.048) [...23 remote chains...] -- 66:14:21
      3795000 -- [-1093.862] [...23 remote chains...] -- 66:14:31

      Average standard deviation of split frequencies: 0.022096

      3796000 -- (-1092.992) [...23 remote chains...] -- 66:15:07
      3797000 -- (-1091.793) [...23 remote chains...] -- 66:15:18
      3798000 -- (-1091.566) [...23 remote chains...] -- 66:15:54
      3799000 -- (-1081.920) [...23 remote chains...] -- 66:16:30
      3800000 -- (-1080.401) [...23 remote chains...] -- 66:16:41

      Average standard deviation of split frequencies: 0.022097

      3801000 -- (-1087.413) [...23 remote chains...] -- 66:16:26
      3802000 -- [-1080.291] [...23 remote chains...] -- 66:16:37
      3803000 -- (-1080.599) [...23 remote chains...] -- 66:16:22
      3804000 -- [-1086.617] [...23 remote chains...] -- 66:16:33
      3805000 -- (-1084.476) [...23 remote chains...] -- 66:16:18

      Average standard deviation of split frequencies: 0.022124

      3806000 -- (-1078.087) [...23 remote chains...] -- 66:16:29
      3807000 -- (-1082.719) [...23 remote chains...] -- 66:16:14
      3808000 -- [-1083.212] [...23 remote chains...] -- 66:16:00
      3809000 -- [-1075.170] [...23 remote chains...] -- 66:16:10
      3810000 -- [-1079.018] [...23 remote chains...] -- 66:15:56

      Average standard deviation of split frequencies: 0.022176

      3811000 -- (-1070.052) [...23 remote chains...] -- 66:16:06
      3812000 -- (-1072.844) [...23 remote chains...] -- 66:15:52
      3813000 -- (-1074.475) [...23 remote chains...] -- 66:16:02
      3814000 -- [-1073.741] [...23 remote chains...] -- 66:15:48
      3815000 -- [-1080.650] [...23 remote chains...] -- 66:15:58

      Average standard deviation of split frequencies: 0.022203

      3816000 -- [-1073.086] [...23 remote chains...] -- 66:15:44
      3817000 -- [-1069.261] [...23 remote chains...] -- 66:15:55
      3818000 -- (-1081.341) [...23 remote chains...] -- 66:15:40
      3819000 -- [-1080.017] [...23 remote chains...] -- 66:15:25
      3820000 -- (-1077.995) [...23 remote chains...] -- 66:15:36

      Average standard deviation of split frequencies: 0.022232

      3821000 -- [-1082.436] [...23 remote chains...] -- 66:15:21
      3822000 -- (-1083.172) [...23 remote chains...] -- 66:15:32
      3823000 -- [-1086.617] [...23 remote chains...] -- 66:15:17
      3824000 -- (-1084.999) [...23 remote chains...] -- 66:15:03
      3825000 -- [-1085.497] [...23 remote chains...] -- 66:15:14

      Average standard deviation of split frequencies: 0.022267

      3826000 -- (-1092.074) [...23 remote chains...] -- 66:14:59
      3827000 -- [-1089.744] [...23 remote chains...] -- 66:15:10
      3828000 -- (-1094.189) [...23 remote chains...] -- 66:14:55
      3829000 -- (-1084.638) [...23 remote chains...] -- 66:15:06
      3830000 -- (-1082.101) [...23 remote chains...] -- 66:14:51

      Average standard deviation of split frequencies: 0.022302

      3831000 -- [-1082.478] [...23 remote chains...] -- 66:14:37
      3832000 -- (-1082.699) [...23 remote chains...] -- 66:14:47
      3833000 -- (-1082.467) [...23 remote chains...] -- 66:14:33
      3834000 -- (-1070.237) [...23 remote chains...] -- 66:14:43
      3835000 -- (-1095.379) [...23 remote chains...] -- 66:14:29

      Average standard deviation of split frequencies: 0.022337

      3836000 -- (-1087.130) [...23 remote chains...] -- 66:14:39
      3837000 -- [-1082.403] [...23 remote chains...] -- 66:14:25
      3838000 -- (-1078.696) [...23 remote chains...] -- 66:14:10
      3839000 -- (-1069.920) [...23 remote chains...] -- 66:14:21
      3840000 -- (-1079.881) [...23 remote chains...] -- 66:14:06

      Average standard deviation of split frequencies: 0.022378

      3841000 -- (-1080.028) [...23 remote chains...] -- 66:14:17
      3842000 -- (-1080.120) [...23 remote chains...] -- 66:14:02
      3843000 -- (-1080.074) [...23 remote chains...] -- 66:14:13
      3844000 -- (-1083.966) [...23 remote chains...] -- 66:13:58
      3845000 -- (-1081.495) [...23 remote chains...] -- 66:13:44

      Average standard deviation of split frequencies: 0.022431

      3846000 -- (-1072.641) [...23 remote chains...] -- 66:13:54
      3847000 -- (-1081.902) [...23 remote chains...] -- 66:13:40
      3848000 -- (-1076.646) [...23 remote chains...] -- 66:13:50
      3849000 -- (-1074.917) [...23 remote chains...] -- 66:13:36
      3850000 -- [-1068.140] [...23 remote chains...] -- 66:13:47

      Average standard deviation of split frequencies: 0.022487

      3851000 -- (-1081.907) [...23 remote chains...] -- 66:13:32
      3852000 -- [-1088.095] [...23 remote chains...] -- 66:13:43
      3853000 -- (-1065.541) [...23 remote chains...] -- 66:13:28
      3854000 -- (-1067.165) [...23 remote chains...] -- 66:13:14
      3855000 -- (-1071.936) [...23 remote chains...] -- 66:13:24

      Average standard deviation of split frequencies: 0.022833

      3856000 -- (-1068.077) [...23 remote chains...] -- 66:13:10
      3857000 -- [-1072.275] [...23 remote chains...] -- 66:13:20
      3858000 -- (-1060.903) [...23 remote chains...] -- 66:13:06
      3859000 -- (-1078.438) [...23 remote chains...] -- 66:12:51
      3860000 -- (-1079.427) [...23 remote chains...] -- 66:13:02

      Average standard deviation of split frequencies: 0.022800

      3861000 -- (-1092.975) [...23 remote chains...] -- 66:12:47
      3862000 -- (-1080.825) [...23 remote chains...] -- 66:12:58
      3863000 -- (-1091.850) [...23 remote chains...] -- 66:12:44
      3864000 -- (-1085.098) [...23 remote chains...] -- 66:12:29
      3865000 -- (-1081.795) [...23 remote chains...] -- 66:12:40

      Average standard deviation of split frequencies: 0.022786

      3866000 -- (-1089.568) [...23 remote chains...] -- 66:12:25
      3867000 -- (-1078.111) [...23 remote chains...] -- 66:12:36
      3868000 -- [-1086.595] [...23 remote chains...] -- 66:12:21
      3869000 -- (-1071.573) [...23 remote chains...] -- 66:12:07
      3870000 -- (-1082.835) [...23 remote chains...] -- 66:12:17

      Average standard deviation of split frequencies: 0.022711

      3871000 -- (-1074.306) [...23 remote chains...] -- 66:12:03
      3872000 -- (-1073.821) [...23 remote chains...] -- 66:12:13
      3873000 -- (-1084.589) [...23 remote chains...] -- 66:11:59
      3874000 -- (-1091.111) [...23 remote chains...] -- 66:12:09
      3875000 -- (-1094.420) [...23 remote chains...] -- 66:11:55

      Average standard deviation of split frequencies: 0.022639

      3876000 -- (-1081.399) [...23 remote chains...] -- 66:12:06
      3877000 -- (-1067.332) [...23 remote chains...] -- 66:11:51
      3878000 -- (-1073.553) [...23 remote chains...] -- 66:12:02
      3879000 -- (-1069.528) [...23 remote chains...] -- 66:11:47
      3880000 -- (-1068.581) [...23 remote chains...] -- 66:11:33

      Average standard deviation of split frequencies: 0.022341

      3881000 -- (-1077.306) [...23 remote chains...] -- 66:11:43
      3882000 -- (-1076.043) [...23 remote chains...] -- 66:11:29
      3883000 -- (-1085.801) [...23 remote chains...] -- 66:11:39
      3884000 -- (-1080.033) [...23 remote chains...] -- 66:11:25
      3885000 -- (-1079.894) [...23 remote chains...] -- 66:11:35

      Average standard deviation of split frequencies: 0.022236

      3886000 -- (-1079.391) [...23 remote chains...] -- 66:11:21
      3887000 -- [-1074.613] [...23 remote chains...] -- 66:11:07
      3888000 -- (-1075.525) [...23 remote chains...] -- 66:11:17
      3889000 -- (-1078.853) [...23 remote chains...] -- 66:11:03
      3890000 -- (-1084.632) [...23 remote chains...] -- 66:11:13

      Average standard deviation of split frequencies: 0.022226

      3891000 -- (-1082.148) [...23 remote chains...] -- 66:10:59
      3892000 -- (-1080.187) [...23 remote chains...] -- 66:11:09
      3893000 -- (-1085.527) [...23 remote chains...] -- 66:10:55
      3894000 -- [-1082.031] [...23 remote chains...] -- 66:10:41
      3895000 -- (-1088.315) [...23 remote chains...] -- 66:10:51

      Average standard deviation of split frequencies: 0.022245

      3896000 -- (-1069.509) [...23 remote chains...] -- 66:10:37
      3897000 -- (-1073.834) [...23 remote chains...] -- 66:10:47
      3898000 -- (-1066.517) [...23 remote chains...] -- 66:10:33
      3899000 -- (-1067.950) [...23 remote chains...] -- 66:10:43
      3900000 -- [-1074.537] [...23 remote chains...] -- 66:10:29

      Average standard deviation of split frequencies: 0.022253

      3901000 -- (-1078.820) [...23 remote chains...] -- 66:10:39
      3902000 -- (-1078.550) [...23 remote chains...] -- 66:10:25
      3903000 -- (-1067.501) [...23 remote chains...] -- 66:10:35
      3904000 -- (-1061.484) [...23 remote chains...] -- 66:10:21
      3905000 -- (-1063.262) [...23 remote chains...] -- 66:10:07

      Average standard deviation of split frequencies: 0.022223

      3906000 -- (-1072.994) [...23 remote chains...] -- 66:10:17
      3907000 -- (-1070.786) [...23 remote chains...] -- 66:10:28
      3908000 -- (-1074.467) [...23 remote chains...] -- 66:10:13
      3909000 -- (-1075.552) [...23 remote chains...] -- 66:09:59
      3910000 -- (-1095.405) [...23 remote chains...] -- 66:10:09

      Average standard deviation of split frequencies: 0.022199

      3911000 -- [-1082.221] [...23 remote chains...] -- 66:09:55
      3912000 -- (-1092.260) [...23 remote chains...] -- 66:10:05
      3913000 -- (-1086.193) [...23 remote chains...] -- 66:09:51
      3914000 -- (-1084.407) [...23 remote chains...] -- 66:10:01
      3915000 -- (-1077.879) [...23 remote chains...] -- 66:09:47

      Average standard deviation of split frequencies: 0.022177

      3916000 -- (-1077.933) [...23 remote chains...] -- 66:09:58
      3917000 -- (-1080.240) [...23 remote chains...] -- 66:09:43
      3918000 -- (-1077.673) [...23 remote chains...] -- 66:09:54
      3919000 -- (-1086.562) [...23 remote chains...] -- 66:09:39
      3920000 -- (-1088.419) [...23 remote chains...] -- 66:09:50

      Average standard deviation of split frequencies: 0.022156

      3921000 -- (-1089.894) [...23 remote chains...] -- 66:09:35
      3922000 -- (-1079.184) [...23 remote chains...] -- 66:09:46
      3923000 -- (-1078.706) [...23 remote chains...] -- 66:09:32
      3924000 -- [-1086.167] [...23 remote chains...] -- 66:09:17
      3925000 -- (-1080.581) [...23 remote chains...] -- 66:09:28

      Average standard deviation of split frequencies: 0.022126

      3926000 -- (-1070.838) [...23 remote chains...] -- 66:09:13
      3927000 -- (-1091.912) [...23 remote chains...] -- 66:09:24
      3928000 -- (-1088.972) [...23 remote chains...] -- 66:09:09
      3929000 -- (-1082.457) [...23 remote chains...] -- 66:08:55
      3930000 -- (-1078.030) [...23 remote chains...] -- 66:09:06

      Average standard deviation of split frequencies: 0.022124

      3931000 -- (-1074.282) [...23 remote chains...] -- 66:08:51
      3932000 -- (-1080.358) [...23 remote chains...] -- 66:08:37
      3933000 -- (-1085.902) [...23 remote chains...] -- 66:08:47
      3934000 -- (-1080.706) [...23 remote chains...] -- 66:08:33
      3935000 -- (-1073.867) [...23 remote chains...] -- 66:08:44

      Average standard deviation of split frequencies: 0.022089

      3936000 -- (-1072.252) [...23 remote chains...] -- 66:08:29
      3937000 -- (-1077.345) [...23 remote chains...] -- 66:08:40
      3938000 -- (-1075.741) [...23 remote chains...] -- 66:08:25
      3939000 -- (-1080.970) [...23 remote chains...] -- 66:08:36
      3940000 -- (-1085.342) [...23 remote chains...] -- 66:08:22

      Average standard deviation of split frequencies: 0.022018

      3941000 -- (-1079.393) [...23 remote chains...] -- 66:08:32
      3942000 -- (-1088.527) [...23 remote chains...] -- 66:08:18
      3943000 -- (-1085.786) [...23 remote chains...] -- 66:08:03
      3944000 -- (-1080.822) [...23 remote chains...] -- 66:08:14
      3945000 -- (-1073.289) [...23 remote chains...] -- 66:08:00

      Average standard deviation of split frequencies: 0.021977

      3946000 -- (-1071.946) [...23 remote chains...] -- 66:08:10
      3947000 -- (-1070.909) [...23 remote chains...] -- 66:07:56
      3948000 -- (-1066.232) [...23 remote chains...] -- 66:07:42
      3949000 -- (-1077.157) [...23 remote chains...] -- 66:07:52
      3950000 -- (-1087.310) [...23 remote chains...] -- 66:07:38

      Average standard deviation of split frequencies: 0.021941

      3951000 -- (-1078.529) [...23 remote chains...] -- 66:07:48
      3952000 -- (-1064.504) [...23 remote chains...] -- 66:07:34
      3953000 -- (-1074.700) [...23 remote chains...] -- 66:07:20
      3954000 -- (-1068.607) [...23 remote chains...] -- 66:07:30
      3955000 -- (-1072.350) [...23 remote chains...] -- 66:07:16

      Average standard deviation of split frequencies: 0.021901

      3956000 -- (-1071.347) [...23 remote chains...] -- 66:07:26
      3957000 -- (-1087.380) [...23 remote chains...] -- 66:07:12
      3958000 -- (-1085.806) [...23 remote chains...] -- 66:07:22
      3959000 -- (-1081.419) [...23 remote chains...] -- 66:07:08
      3960000 -- (-1085.854) [...23 remote chains...] -- 66:06:54

      Average standard deviation of split frequencies: 0.021898

      3961000 -- (-1082.906) [...23 remote chains...] -- 66:07:04
      3962000 -- (-1082.973) [...23 remote chains...] -- 66:06:50
      3963000 -- (-1076.890) [...23 remote chains...] -- 66:07:00
      3964000 -- (-1075.992) [...23 remote chains...] -- 66:06:46
      3965000 -- (-1081.319) [...23 remote chains...] -- 66:06:56

      Average standard deviation of split frequencies: 0.021919

      3966000 -- [-1076.703] [...23 remote chains...] -- 66:06:42
      3967000 -- (-1081.520) [...23 remote chains...] -- 66:06:28
      3968000 -- (-1086.099) [...23 remote chains...] -- 66:06:38
      3969000 -- (-1079.420) [...23 remote chains...] -- 66:06:24
      3970000 -- (-1087.322) [...23 remote chains...] -- 66:06:10

      Average standard deviation of split frequencies: 0.021943

      3971000 -- (-1077.667) [...23 remote chains...] -- 66:06:20
      3972000 -- (-1081.801) [...23 remote chains...] -- 66:06:06
      3973000 -- (-1082.646) [...23 remote chains...] -- 66:06:16
      3974000 -- (-1098.850) [...23 remote chains...] -- 66:06:02
      3975000 -- (-1080.290) [...23 remote chains...] -- 66:06:12

      Average standard deviation of split frequencies: 0.021931

      3976000 -- (-1089.610) [...23 remote chains...] -- 66:05:58
      3977000 -- (-1082.015) [...23 remote chains...] -- 66:06:08
      3978000 -- (-1069.128) [...23 remote chains...] -- 66:05:54
      3979000 -- (-1083.012) [...23 remote chains...] -- 66:06:05
      3980000 -- (-1081.274) [...23 remote chains...] -- 66:05:51

      Average standard deviation of split frequencies: 0.021893

      3981000 -- (-1079.864) [...23 remote chains...] -- 66:05:37
      3982000 -- (-1079.894) [...23 remote chains...] -- 66:05:47
      3983000 -- (-1076.118) [...23 remote chains...] -- 66:05:33
      3984000 -- (-1081.008) [...23 remote chains...] -- 66:05:43
      3985000 -- (-1071.102) [...23 remote chains...] -- 66:05:29

      Average standard deviation of split frequencies: 0.021940

      3986000 -- (-1081.787) [...23 remote chains...] -- 66:05:15
      3987000 -- (-1071.436) [...23 remote chains...] -- 66:05:25
      3988000 -- (-1077.666) [...23 remote chains...] -- 66:05:11
      3989000 -- (-1090.197) [...23 remote chains...] -- 66:05:21
      3990000 -- (-1080.827) [...23 remote chains...] -- 66:05:07

      Average standard deviation of split frequencies: 0.021914

      3991000 -- (-1086.304) [...23 remote chains...] -- 66:05:17
      3992000 -- (-1079.734) [...23 remote chains...] -- 66:05:03
      3993000 -- (-1076.600) [...23 remote chains...] -- 66:04:49
      3994000 -- (-1078.897) [...23 remote chains...] -- 66:04:59
      3995000 -- (-1084.857) [...23 remote chains...] -- 66:04:45

      Average standard deviation of split frequencies: 0.021850

      3996000 -- (-1070.820) [...23 remote chains...] -- 66:04:55
      3997000 -- (-1073.044) [...23 remote chains...] -- 66:04:41
      3998000 -- (-1075.013) [...23 remote chains...] -- 66:04:27
      3999000 -- (-1086.515) [...23 remote chains...] -- 66:04:37
      4000000 -- (-1081.066) [...23 remote chains...] -- 66:04:24

      Average standard deviation of split frequencies: 0.021829

      4001000 -- (-1082.563) [...23 remote chains...] -- 66:04:34
      4002000 -- (-1082.804) [...23 remote chains...] -- 66:04:20
      4003000 -- (-1075.272) [...23 remote chains...] -- 66:04:06
      4004000 -- (-1076.177) [...23 remote chains...] -- 66:04:16
      4005000 -- (-1078.980) [...23 remote chains...] -- 66:04:02

      Average standard deviation of split frequencies: 0.021810

      4006000 -- (-1096.367) [...23 remote chains...] -- 66:04:12
      4007000 -- (-1097.007) [...23 remote chains...] -- 66:03:58
      4008000 -- (-1073.255) [...23 remote chains...] -- 66:04:08
      4009000 -- (-1074.487) [...23 remote chains...] -- 66:03:54
      4010000 -- (-1074.634) [...23 remote chains...] -- 66:03:40

      Average standard deviation of split frequencies: 0.021766

      4011000 -- (-1075.550) [...23 remote chains...] -- 66:03:50
      4012000 -- (-1086.271) [...23 remote chains...] -- 66:03:36
      4013000 -- (-1086.693) [...23 remote chains...] -- 66:03:46
      4014000 -- (-1081.986) [...23 remote chains...] -- 66:03:32
      4015000 -- (-1081.695) [...23 remote chains...] -- 66:03:42

      Average standard deviation of split frequencies: 0.021770

      4016000 -- (-1080.454) [...23 remote chains...] -- 66:03:28
      4017000 -- (-1081.321) [...23 remote chains...] -- 66:03:38
      4018000 -- (-1075.634) [...23 remote chains...] -- 66:03:25
      4019000 -- (-1081.631) [...23 remote chains...] -- 66:03:11
      4020000 -- (-1086.693) [...23 remote chains...] -- 66:03:21

      Average standard deviation of split frequencies: 0.021737

      4021000 -- (-1090.427) [...23 remote chains...] -- 66:03:07
      4022000 -- (-1081.946) [...23 remote chains...] -- 66:03:17
      4023000 -- (-1084.493) [...23 remote chains...] -- 66:03:03
      4024000 -- (-1088.973) [...23 remote chains...] -- 66:02:49
      4025000 -- (-1088.776) [...23 remote chains...] -- 66:02:59

      Average standard deviation of split frequencies: 0.021745

      4026000 -- (-1098.127) [...23 remote chains...] -- 66:02:45
      4027000 -- (-1089.862) [...23 remote chains...] -- 66:02:55
      4028000 -- (-1088.299) [...23 remote chains...] -- 66:02:41
      4029000 -- (-1099.652) [...23 remote chains...] -- 66:02:51
      4030000 -- (-1104.569) [...23 remote chains...] -- 66:02:37

      Average standard deviation of split frequencies: 0.021772

      4031000 -- (-1103.312) [...23 remote chains...] -- 66:02:24
      4032000 -- (-1113.163) [...23 remote chains...] -- 66:02:34
      4033000 -- (-1115.971) [...23 remote chains...] -- 66:02:20
      4034000 -- (-1105.498) [...23 remote chains...] -- 66:02:30
      4035000 -- (-1124.751) [...23 remote chains...] -- 66:02:16

      Average standard deviation of split frequencies: 0.021808

      4036000 -- (-1104.566) [...23 remote chains...] -- 66:02:02
      4037000 -- (-1097.751) [...23 remote chains...] -- 66:02:12
      4038000 -- (-1099.728) [...23 remote chains...] -- 66:01:58
      4039000 -- (-1103.520) [...23 remote chains...] -- 66:01:44
      4040000 -- (-1096.764) [...23 remote chains...] -- 66:01:54

      Average standard deviation of split frequencies: 0.021831

      4041000 -- (-1105.567) [...23 remote chains...] -- 66:01:40
      4042000 -- (-1093.222) [...23 remote chains...] -- 66:01:50
      4043000 -- (-1105.577) [...23 remote chains...] -- 66:01:37
      4044000 -- [-1094.100] [...23 remote chains...] -- 66:01:47
      4045000 -- (-1091.761) [...23 remote chains...] -- 66:01:33

      Average standard deviation of split frequencies: 0.021838

      4046000 -- (-1089.426) [...23 remote chains...] -- 66:01:43
      4047000 -- (-1095.830) [...23 remote chains...] -- 66:01:29
      4048000 -- (-1109.939) [...23 remote chains...] -- 66:01:39
      4049000 -- (-1100.304) [...23 remote chains...] -- 66:01:25
      4050000 -- (-1110.163) [...23 remote chains...] -- 66:01:11

      Average standard deviation of split frequencies: 0.021847

      4051000 -- (-1099.642) [...23 remote chains...] -- 66:01:21
      4052000 -- (-1100.459) [...23 remote chains...] -- 66:01:07
      4053000 -- (-1095.204) [...23 remote chains...] -- 66:00:54
      4054000 -- (-1089.683) [...23 remote chains...] -- 66:01:03
      4055000 -- [-1097.289] [...23 remote chains...] -- 66:00:50

      Average standard deviation of split frequencies: 0.021863

      4056000 -- (-1089.699) [...23 remote chains...] -- 66:01:00
      4057000 -- (-1091.400) [...23 remote chains...] -- 66:00:46
      4058000 -- (-1083.134) [...23 remote chains...] -- 66:00:56
      4059000 -- (-1085.923) [...23 remote chains...] -- 66:00:42
      4060000 -- (-1079.707) [...23 remote chains...] -- 66:00:28

      Average standard deviation of split frequencies: 0.021878

      4061000 -- (-1087.271) [...23 remote chains...] -- 66:00:38
      4062000 -- [-1092.687] [...23 remote chains...] -- 66:00:24
      4063000 -- (-1087.982) [...23 remote chains...] -- 66:00:34
      4064000 -- (-1089.999) [...23 remote chains...] -- 66:00:21
      4065000 -- (-1087.778) [...23 remote chains...] -- 66:00:30

      Average standard deviation of split frequencies: 0.021869

      4066000 -- (-1075.661) [...23 remote chains...] -- 66:00:17
      4067000 -- (-1070.527) [...23 remote chains...] -- 66:00:27
      4068000 -- (-1082.661) [...23 remote chains...] -- 66:00:13
      4069000 -- (-1087.485) [...23 remote chains...] -- 65:59:59
      4070000 -- (-1088.829) [...23 remote chains...] -- 66:00:09

      Average standard deviation of split frequencies: 0.021916

      4071000 -- (-1094.657) [...23 remote chains...] -- 65:59:55
      4072000 -- (-1088.027) [...23 remote chains...] -- 65:59:41
      4073000 -- [-1085.834] [...23 remote chains...] -- 65:59:51
      4074000 -- (-1082.757) [...23 remote chains...] -- 65:59:38
      4075000 -- (-1084.097) [...23 remote chains...] -- 65:59:47

      Average standard deviation of split frequencies: 0.021923

      4076000 -- (-1084.267) [...23 remote chains...] -- 65:59:34
      4077000 -- (-1081.926) [...23 remote chains...] -- 65:59:44
      4078000 -- (-1078.106) [...23 remote chains...] -- 65:59:30
      4079000 -- (-1078.098) [...23 remote chains...] -- 65:59:40
      4080000 -- (-1082.898) [...23 remote chains...] -- 65:59:26

      Average standard deviation of split frequencies: 0.021930

      4081000 -- [-1076.120] [...23 remote chains...] -- 65:59:36
      4082000 -- (-1086.797) [...23 remote chains...] -- 65:59:22
      4083000 -- (-1079.693) [...23 remote chains...] -- 65:59:09
      4084000 -- (-1087.694) [...23 remote chains...] -- 65:59:18
      4085000 -- (-1079.008) [...23 remote chains...] -- 65:59:05

      Average standard deviation of split frequencies: 0.021917

      4086000 -- (-1078.431) [...23 remote chains...] -- 65:58:51
      4087000 -- (-1083.261) [...23 remote chains...] -- 65:59:01
      4088000 -- (-1083.476) [...23 remote chains...] -- 65:58:47
      4089000 -- (-1076.257) [...23 remote chains...] -- 65:58:57
      4090000 -- (-1077.282) [...23 remote chains...] -- 65:58:43

      Average standard deviation of split frequencies: 0.021941

      4091000 -- (-1081.982) [...23 remote chains...] -- 65:58:53
      4092000 -- (-1087.449) [...23 remote chains...] -- 65:58:39
      4093000 -- (-1081.879) [...23 remote chains...] -- 65:58:49
      4094000 -- (-1086.289) [...23 remote chains...] -- 65:58:36
      4095000 -- (-1089.095) [...23 remote chains...] -- 65:58:22

      Average standard deviation of split frequencies: 0.021968

      4096000 -- (-1085.780) [...23 remote chains...] -- 65:58:32
      4097000 -- (-1076.946) [...23 remote chains...] -- 65:58:18
      4098000 -- (-1075.579) [...23 remote chains...] -- 65:58:04
      4099000 -- (-1072.499) [...23 remote chains...] -- 65:58:14
      4100000 -- (-1076.558) [...23 remote chains...] -- 65:58:01

      Average standard deviation of split frequencies: 0.021994

      4101000 -- (-1072.599) [...23 remote chains...] -- 65:58:10
      4102000 -- [-1064.409] [...23 remote chains...] -- 65:57:57
      4103000 -- (-1086.232) [...23 remote chains...] -- 65:58:07
      4104000 -- [-1085.169] [...23 remote chains...] -- 65:57:53
      4105000 -- (-1080.064) [...23 remote chains...] -- 65:58:03

      Average standard deviation of split frequencies: 0.021995

      4106000 -- (-1070.631) [...23 remote chains...] -- 65:57:49
      4107000 -- (-1091.392) [...23 remote chains...] -- 65:57:59
      4108000 -- (-1080.267) [...23 remote chains...] -- 65:57:45
      4109000 -- (-1073.767) [...23 remote chains...] -- 65:57:32
      4110000 -- (-1064.066) [...23 remote chains...] -- 65:57:41

      Average standard deviation of split frequencies: 0.021976

      4111000 -- (-1074.686) [...23 remote chains...] -- 65:57:28
      4112000 -- (-1081.188) [...23 remote chains...] -- 65:57:38
      4113000 -- (-1073.262) [...23 remote chains...] -- 65:57:24
      4114000 -- (-1081.986) [...23 remote chains...] -- 65:57:10
      4115000 -- (-1071.474) [...23 remote chains...] -- 65:57:20

      Average standard deviation of split frequencies: 0.021971

      4116000 -- (-1077.344) [...23 remote chains...] -- 65:57:07
      4117000 -- (-1075.573) [...23 remote chains...] -- 65:57:16
      4118000 -- (-1073.415) [...23 remote chains...] -- 65:57:03
      4119000 -- (-1074.117) [...23 remote chains...] -- 65:56:49
      4120000 -- (-1078.126) [...23 remote chains...] -- 65:56:59

      Average standard deviation of split frequencies: 0.021987

      4121000 -- (-1080.181) [...23 remote chains...] -- 65:56:45
      4122000 -- (-1076.228) [...23 remote chains...] -- 65:56:55
      4123000 -- (-1083.085) [...23 remote chains...] -- 65:56:41
      4124000 -- (-1093.352) [...23 remote chains...] -- 65:56:51
      4125000 -- [-1089.446] [...23 remote chains...] -- 65:56:38

      Average standard deviation of split frequencies: 0.021992

      4126000 -- (-1092.587) [...23 remote chains...] -- 65:56:24
      4127000 -- (-1083.187) [...23 remote chains...] -- 65:56:34
      4128000 -- (-1079.292) [...23 remote chains...] -- 65:56:20
      4129000 -- (-1082.378) [...23 remote chains...] -- 65:56:30
      4130000 -- (-1081.272) [...23 remote chains...] -- 65:56:16

      Average standard deviation of split frequencies: 0.022007

      4131000 -- (-1089.308) [...23 remote chains...] -- 65:56:26
      4132000 -- (-1076.456) [...23 remote chains...] -- 65:56:13
      4133000 -- (-1081.340) [...23 remote chains...] -- 65:55:59
      4134000 -- (-1081.283) [...23 remote chains...] -- 65:56:09
      4135000 -- (-1080.046) [...23 remote chains...] -- 65:55:55

      Average standard deviation of split frequencies: 0.022033

      4136000 -- (-1085.489) [...23 remote chains...] -- 65:56:05
      4137000 -- (-1082.018) [...23 remote chains...] -- 65:55:51
      4138000 -- (-1081.515) [...23 remote chains...] -- 65:56:01
      4139000 -- (-1088.528) [...23 remote chains...] -- 65:55:48
      4140000 -- (-1096.895) [...23 remote chains...] -- 65:55:34

      Average standard deviation of split frequencies: 0.021979

      4141000 -- (-1092.003) [...23 remote chains...] -- 65:55:44
      4142000 -- (-1081.979) [...23 remote chains...] -- 65:55:30
      4143000 -- (-1076.902) [...23 remote chains...] -- 65:55:40
      4144000 -- (-1092.167) [...23 remote chains...] -- 65:55:26
      4145000 -- (-1083.236) [...23 remote chains...] -- 65:55:36

      Average standard deviation of split frequencies: 0.021984

      4146000 -- (-1091.641) [...23 remote chains...] -- 65:55:23
      4147000 -- (-1090.012) [...23 remote chains...] -- 65:55:32
      4148000 -- (-1081.418) [...23 remote chains...] -- 65:55:19
      4149000 -- (-1090.000) [...23 remote chains...] -- 65:55:28
      4150000 -- (-1086.648) [...23 remote chains...] -- 65:55:15

      Average standard deviation of split frequencies: 0.021981

      4151000 -- [-1083.073] [...23 remote chains...] -- 65:55:01
      4152000 -- [-1078.503] [...23 remote chains...] -- 65:55:11
      4153000 -- (-1080.114) [...23 remote chains...] -- 65:54:58
      4154000 -- (-1079.869) [...23 remote chains...] -- 65:54:44
      4155000 -- [-1071.474] [...23 remote chains...] -- 65:54:54

      Average standard deviation of split frequencies: 0.021963

      4156000 -- (-1077.580) [...23 remote chains...] -- 65:55:03
      4157000 -- (-1087.242) [...23 remote chains...] -- 65:54:50
      4158000 -- (-1085.571) [...23 remote chains...] -- 65:54:36
      4159000 -- (-1079.428) [...23 remote chains...] -- 65:54:46
      4160000 -- (-1076.897) [...23 remote chains...] -- 65:54:33

      Average standard deviation of split frequencies: 0.022232

      4161000 -- (-1083.388) [...23 remote chains...] -- 65:54:42
      4162000 -- (-1088.110) [...23 remote chains...] -- 65:54:29
      4163000 -- (-1079.851) [...23 remote chains...] -- 65:54:38
      4164000 -- (-1075.568) [...23 remote chains...] -- 65:54:25
      4165000 -- (-1077.396) [...23 remote chains...] -- 65:54:12

      Average standard deviation of split frequencies: 0.021950

      4166000 -- (-1087.975) [...23 remote chains...] -- 65:54:21
      4167000 -- (-1075.716) [...23 remote chains...] -- 65:54:08
      4168000 -- (-1077.346) [...23 remote chains...] -- 65:54:17
      4169000 -- (-1078.184) [...23 remote chains...] -- 65:54:04
      4170000 -- (-1081.701) [...23 remote chains...] -- 65:53:50

      Average standard deviation of split frequencies: 0.021990

      4171000 -- (-1091.444) [...23 remote chains...] -- 65:54:00
      4172000 -- [-1094.528] [...23 remote chains...] -- 65:53:47
      4173000 -- (-1077.140) [...23 remote chains...] -- 65:53:56
      4174000 -- (-1085.196) [...23 remote chains...] -- 65:53:43
      4175000 -- (-1085.494) [...23 remote chains...] -- 65:53:52

      Average standard deviation of split frequencies: 0.022010

      4176000 -- (-1079.444) [...23 remote chains...] -- 65:53:39
      4177000 -- (-1089.887) [...23 remote chains...] -- 65:53:49
      4178000 -- (-1082.400) [...23 remote chains...] -- 65:53:35
      4179000 -- (-1074.729) [...23 remote chains...] -- 65:53:22
      4180000 -- (-1084.434) [...23 remote chains...] -- 65:53:31

      Average standard deviation of split frequencies: 0.021988

      4181000 -- (-1078.539) [...23 remote chains...] -- 65:53:18
      4182000 -- [-1085.263] [...23 remote chains...] -- 65:53:27
      4183000 -- (-1077.863) [...23 remote chains...] -- 65:53:14
      4184000 -- (-1078.883) [...23 remote chains...] -- 65:53:24
      4185000 -- (-1070.802) [...23 remote chains...] -- 65:53:10

      Average standard deviation of split frequencies: 0.021985

      4186000 -- [-1077.043] [...23 remote chains...] -- 65:52:57
      4187000 -- (-1083.261) [...23 remote chains...] -- 65:53:06
      4188000 -- (-1082.466) [...23 remote chains...] -- 65:52:53
      4189000 -- (-1079.257) [...23 remote chains...] -- 65:53:03
      4190000 -- (-1070.900) [...23 remote chains...] -- 65:52:49

      Average standard deviation of split frequencies: 0.021913

      4191000 -- (-1069.159) [...23 remote chains...] -- 65:52:59
      4192000 -- (-1071.013) [...23 remote chains...] -- 65:52:45
      4193000 -- (-1083.495) [...23 remote chains...] -- 65:52:55
      4194000 -- (-1072.161) [...23 remote chains...] -- 65:52:42
      4195000 -- (-1077.368) [...23 remote chains...] -- 65:52:28

      Average standard deviation of split frequencies: 0.021918

      4196000 -- [-1082.773] [...23 remote chains...] -- 65:52:38
      4197000 -- [-1096.435] [...23 remote chains...] -- 65:52:24
      4198000 -- (-1090.160) [...23 remote chains...] -- 65:52:34
      4199000 -- (-1079.755) [...23 remote chains...] -- 65:52:21
      4200000 -- (-1077.376) [...23 remote chains...] -- 65:52:07

      Average standard deviation of split frequencies: 0.021932

      4201000 -- (-1061.872) [...23 remote chains...] -- 65:52:17
      4202000 -- (-1069.439) [...23 remote chains...] -- 65:52:03
      4203000 -- [-1078.232] [...23 remote chains...] -- 65:52:13
      4204000 -- (-1074.489) [...23 remote chains...] -- 65:52:00
      4205000 -- (-1081.203) [...23 remote chains...] -- 65:51:46

      Average standard deviation of split frequencies: 0.021962

      4206000 -- [-1086.733] [...23 remote chains...] -- 65:51:56
      4207000 -- (-1073.831) [...23 remote chains...] -- 65:51:43
      4208000 -- (-1075.831) [...23 remote chains...] -- 65:51:52
      4209000 -- [-1073.231] [...23 remote chains...] -- 65:51:39
      4210000 -- [-1072.252] [...23 remote chains...] -- 65:51:25

      Average standard deviation of split frequencies: 0.021932

      4211000 -- (-1080.856) [...23 remote chains...] -- 65:51:35
      4212000 -- (-1079.710) [...23 remote chains...] -- 65:51:22
      4213000 -- (-1082.117) [...23 remote chains...] -- 65:51:31
      4214000 -- [-1080.456] [...23 remote chains...] -- 65:51:18
      4215000 -- (-1073.616) [...23 remote chains...] -- 65:51:05

      Average standard deviation of split frequencies: 0.021902

      4216000 -- [-1072.964] [...23 remote chains...] -- 65:51:14
      4217000 -- [-1079.106] [...23 remote chains...] -- 65:51:01
      4218000 -- (-1080.549) [...23 remote chains...] -- 65:51:10
      4219000 -- [-1077.393] [...23 remote chains...] -- 65:50:57
      4220000 -- (-1087.131) [...23 remote chains...] -- 65:51:06

      Average standard deviation of split frequencies: 0.021903

      4221000 -- [-1076.357] [...23 remote chains...] -- 65:50:53
      4222000 -- (-1080.731) [...23 remote chains...] -- 65:50:40
      4223000 -- (-1077.312) [...23 remote chains...] -- 65:50:49
      4224000 -- (-1074.601) [...23 remote chains...] -- 65:50:36
      4225000 -- [-1081.725] [...23 remote chains...] -- 65:50:45

      Average standard deviation of split frequencies: 0.021930

      4226000 -- (-1073.523) [...23 remote chains...] -- 65:50:32
      4227000 -- (-1084.434) [...23 remote chains...] -- 65:50:19
      4228000 -- (-1073.375) [...23 remote chains...] -- 65:50:28
      4229000 -- (-1094.060) [...23 remote chains...] -- 65:50:15
      4230000 -- (-1087.171) [...23 remote chains...] -- 65:50:25

      Average standard deviation of split frequencies: 0.021953

      4231000 -- (-1085.377) [...23 remote chains...] -- 65:50:11
      4232000 -- (-1077.576) [...23 remote chains...] -- 65:49:58
      4233000 -- (-1087.804) [...23 remote chains...] -- 65:50:08
      4234000 -- (-1076.113) [...23 remote chains...] -- 65:49:54
      4235000 -- (-1089.930) [...23 remote chains...] -- 65:50:04

      Average standard deviation of split frequencies: 0.021929

      4236000 -- (-1095.513) [...23 remote chains...] -- 65:49:51
      4237000 -- (-1085.534) [...23 remote chains...] -- 65:50:00
      4238000 -- (-1096.308) [...23 remote chains...] -- 65:49:47
      4239000 -- (-1087.174) [...23 remote chains...] -- 65:49:56
      4240000 -- (-1091.005) [...23 remote chains...] -- 65:49:43

      Average standard deviation of split frequencies: 0.021950

      4241000 -- (-1086.550) [...23 remote chains...] -- 65:49:30
      4242000 -- (-1088.186) [...23 remote chains...] -- 65:49:39
      4243000 -- (-1090.175) [...23 remote chains...] -- 65:49:26
      4244000 -- (-1082.546) [...23 remote chains...] -- 65:49:35
      4245000 -- (-1080.584) [...23 remote chains...] -- 65:49:22

      Average standard deviation of split frequencies: 0.021957

      4246000 -- (-1079.524) [...23 remote chains...] -- 65:49:09
      4247000 -- (-1077.235) [...23 remote chains...] -- 65:49:18
      4248000 -- (-1080.884) [...23 remote chains...] -- 65:49:05
      4249000 -- (-1081.596) [...23 remote chains...] -- 65:49:14
      4250000 -- (-1088.774) [...23 remote chains...] -- 65:49:01

      Average standard deviation of split frequencies: 0.021940

      4251000 -- (-1082.650) [...23 remote chains...] -- 65:49:11
      4252000 -- (-1076.487) [...23 remote chains...] -- 65:48:58
      4253000 -- (-1079.462) [...23 remote chains...] -- 65:48:44
      4254000 -- (-1065.149) [...23 remote chains...] -- 65:48:54
      4255000 -- (-1077.382) [...23 remote chains...] -- 65:48:41

      Average standard deviation of split frequencies: 0.021958

      4256000 -- (-1069.617) [...23 remote chains...] -- 65:48:27
      4257000 -- (-1077.358) [...23 remote chains...] -- 65:48:37
      4258000 -- (-1070.757) [...23 remote chains...] -- 65:48:24
      4259000 -- (-1076.204) [...23 remote chains...] -- 65:48:33
      4260000 -- (-1067.925) [...23 remote chains...] -- 65:48:20

      Average standard deviation of split frequencies: 0.021992

      4261000 -- (-1064.871) [...23 remote chains...] -- 65:48:07
      4262000 -- (-1072.256) [...23 remote chains...] -- 65:48:16
      4263000 -- (-1076.247) [...23 remote chains...] -- 65:48:03
      4264000 -- (-1079.802) [...23 remote chains...] -- 65:48:12
      4265000 -- (-1082.735) [...23 remote chains...] -- 65:47:59

      Average standard deviation of split frequencies: 0.021978

      4266000 -- (-1080.805) [...23 remote chains...] -- 65:47:46
      4267000 -- (-1084.300) [...23 remote chains...] -- 65:47:55
      4268000 -- (-1072.019) [...23 remote chains...] -- 65:47:42
      4269000 -- (-1081.482) [...23 remote chains...] -- 65:47:51
      4270000 -- (-1086.909) [...23 remote chains...] -- 65:47:38

      Average standard deviation of split frequencies: 0.021952

      4271000 -- (-1089.948) [...23 remote chains...] -- 65:47:25
      4272000 -- (-1081.791) [...23 remote chains...] -- 65:47:35
      4273000 -- (-1072.733) [...23 remote chains...] -- 65:47:21
      4274000 -- (-1069.405) [...23 remote chains...] -- 65:47:08
      4275000 -- (-1071.989) [...23 remote chains...] -- 65:47:18

      Average standard deviation of split frequencies: 0.021970

      4276000 -- (-1067.160) [...23 remote chains...] -- 65:47:05
      4277000 -- (-1074.557) [...23 remote chains...] -- 65:47:14
      4278000 -- (-1076.151) [...23 remote chains...] -- 65:47:01
      4279000 -- (-1074.256) [...23 remote chains...] -- 65:47:10
      4280000 -- (-1071.002) [...23 remote chains...] -- 65:46:57

      Average standard deviation of split frequencies: 0.021992

      4281000 -- (-1091.825) [...23 remote chains...] -- 65:47:06
      4282000 -- (-1072.381) [...23 remote chains...] -- 65:46:53
      4283000 -- (-1089.688) [...23 remote chains...] -- 65:47:03
      4284000 -- (-1085.390) [...23 remote chains...] -- 65:46:49
      4285000 -- (-1091.475) [...23 remote chains...] -- 65:46:36

      Average standard deviation of split frequencies: 0.021963

      4286000 -- (-1080.377) [...23 remote chains...] -- 65:46:46
      4287000 -- (-1082.992) [...23 remote chains...] -- 65:46:33
      4288000 -- (-1088.301) [...23 remote chains...] -- 65:46:42
      4289000 -- (-1082.575) [...23 remote chains...] -- 65:46:29
      4290000 -- (-1087.407) [...23 remote chains...] -- 65:46:16

      Average standard deviation of split frequencies: 0.021937

      4291000 -- (-1086.118) [...23 remote chains...] -- 65:46:25
      4292000 -- (-1073.841) [...23 remote chains...] -- 65:46:12
      4293000 -- (-1079.599) [...23 remote chains...] -- 65:46:21
      4294000 -- (-1085.413) [...23 remote chains...] -- 65:46:08
      4295000 -- (-1082.747) [...23 remote chains...] -- 65:45:55

      Average standard deviation of split frequencies: 0.021763

      4296000 -- (-1080.885) [...23 remote chains...] -- 65:46:04
      4297000 -- (-1088.956) [...23 remote chains...] -- 65:45:51
      4298000 -- (-1080.027) [...23 remote chains...] -- 65:46:01
      4299000 -- (-1077.188) [...23 remote chains...] -- 65:45:48
      4300000 -- (-1075.908) [...23 remote chains...] -- 65:45:57

      Average standard deviation of split frequencies: 0.021901

      4301000 -- (-1082.137) [...23 remote chains...] -- 65:45:44
      4302000 -- (-1069.305) [...23 remote chains...] -- 65:45:31
      4303000 -- [-1075.123] [...23 remote chains...] -- 65:45:40
      4304000 -- (-1077.293) [...23 remote chains...] -- 65:45:27
      4305000 -- (-1077.192) [...23 remote chains...] -- 65:45:14

      Average standard deviation of split frequencies: 0.021636

      4306000 -- (-1072.674) [...23 remote chains...] -- 65:45:23
      4307000 -- (-1078.139) [...23 remote chains...] -- 65:45:10
      4308000 -- [-1065.983] [...23 remote chains...] -- 65:45:19
      4309000 -- [-1065.496] [...23 remote chains...] -- 65:45:06
      4310000 -- (-1068.717) [...23 remote chains...] -- 65:44:53

      Average standard deviation of split frequencies: 0.021646

      4311000 -- (-1076.738) [...23 remote chains...] -- 65:45:03
      4312000 -- (-1081.754) [...23 remote chains...] -- 65:44:50
      4313000 -- (-1080.060) [...23 remote chains...] -- 65:44:59
      4314000 -- (-1070.026) [...23 remote chains...] -- 65:44:46
      4315000 -- [-1064.156] [...23 remote chains...] -- 65:44:55

      Average standard deviation of split frequencies: 0.021849

      4316000 -- (-1080.372) [...23 remote chains...] -- 65:44:42
      4317000 -- (-1063.448) [...23 remote chains...] -- 65:44:51
      4318000 -- (-1065.360) [...23 remote chains...] -- 65:44:38
      4319000 -- (-1061.207) [...23 remote chains...] -- 65:44:48
      4320000 -- (-1060.902) [...23 remote chains...] -- 65:44:35

      Average standard deviation of split frequencies: 0.021779

      4321000 -- (-1078.605) [...23 remote chains...] -- 65:44:44
      4322000 -- (-1060.430) [...23 remote chains...] -- 65:44:31
      4323000 -- (-1071.481) [...23 remote chains...] -- 65:44:40
      4324000 -- (-1072.082) [...23 remote chains...] -- 65:44:27
      4325000 -- (-1073.766) [...23 remote chains...] -- 65:44:14

      Average standard deviation of split frequencies: 0.021790

      4326000 -- (-1079.558) [...23 remote chains...] -- 65:44:23
      4327000 -- (-1081.454) [...23 remote chains...] -- 65:44:10
      4328000 -- (-1071.219) [...23 remote chains...] -- 65:44:19
      4329000 -- (-1077.126) [...23 remote chains...] -- 65:44:07
      4330000 -- (-1077.509) [...23 remote chains...] -- 65:44:16

      Average standard deviation of split frequencies: 0.021756

      4331000 -- (-1082.265) [...23 remote chains...] -- 65:44:03
      4332000 -- (-1078.385) [...23 remote chains...] -- 65:43:50
      4333000 -- (-1082.647) [...23 remote chains...] -- 65:43:59
      4334000 -- (-1077.540) [...23 remote chains...] -- 65:43:46
      4335000 -- (-1085.121) [...23 remote chains...] -- 65:43:55

      Average standard deviation of split frequencies: 0.021758

      4336000 -- [-1073.800] [...23 remote chains...] -- 65:43:42
      4337000 -- (-1073.289) [...23 remote chains...] -- 65:43:51
      4338000 -- (-1075.680) [...23 remote chains...] -- 65:43:39
      4339000 -- (-1078.460) [...23 remote chains...] -- 65:43:26
      4340000 -- (-1081.019) [...23 remote chains...] -- 65:43:35

      Average standard deviation of split frequencies: 0.021695

      4341000 -- (-1075.480) [...23 remote chains...] -- 65:43:22
      4342000 -- (-1074.476) [...23 remote chains...] -- 65:43:31
      4343000 -- (-1078.670) [...23 remote chains...] -- 65:43:18
      4344000 -- (-1081.069) [...23 remote chains...] -- 65:43:27
      4345000 -- (-1073.483) [...23 remote chains...] -- 65:43:14

      Average standard deviation of split frequencies: 0.021656

      4346000 -- (-1076.435) [...23 remote chains...] -- 65:43:01
      4347000 -- (-1072.682) [...23 remote chains...] -- 65:43:10
      4348000 -- (-1066.984) [...23 remote chains...] -- 65:42:58
      4349000 -- (-1074.251) [...23 remote chains...] -- 65:43:07
      4350000 -- (-1063.909) [...23 remote chains...] -- 65:42:54

      Average standard deviation of split frequencies: 0.021611

      4351000 -- (-1070.952) [...23 remote chains...] -- 65:43:03
      4352000 -- (-1075.909) [...23 remote chains...] -- 65:42:50
      4353000 -- (-1076.984) [...23 remote chains...] -- 65:42:37
      4354000 -- (-1083.562) [...23 remote chains...] -- 65:42:46
      4355000 -- (-1080.465) [...23 remote chains...] -- 65:42:33

      Average standard deviation of split frequencies: 0.021583

      4356000 -- (-1075.359) [...23 remote chains...] -- 65:42:21
      4357000 -- (-1077.583) [...23 remote chains...] -- 65:42:30
      4358000 -- (-1076.408) [...23 remote chains...] -- 65:42:17
      4359000 -- (-1078.727) [...23 remote chains...] -- 65:42:26
      4360000 -- (-1078.739) [...23 remote chains...] -- 65:42:13

      Average standard deviation of split frequencies: 0.021329

      4361000 -- (-1077.989) [...23 remote chains...] -- 65:42:22
      4362000 -- (-1081.745) [...23 remote chains...] -- 65:42:09
      4363000 -- (-1086.787) [...23 remote chains...] -- 65:41:56
      4364000 -- (-1076.935) [...23 remote chains...] -- 65:42:05
      4365000 -- (-1071.763) [...23 remote chains...] -- 65:41:53

      Average standard deviation of split frequencies: 0.021278

      4366000 -- (-1072.952) [...23 remote chains...] -- 65:42:02
      4367000 -- (-1069.111) [...23 remote chains...] -- 65:41:49
      4368000 -- (-1061.698) [...23 remote chains...] -- 65:41:58
      4369000 -- (-1074.966) [...23 remote chains...] -- 65:41:45
      4370000 -- (-1070.529) [...23 remote chains...] -- 65:41:54

      Average standard deviation of split frequencies: 0.021255

      4371000 -- (-1078.177) [...23 remote chains...] -- 65:41:41
      4372000 -- (-1068.891) [...23 remote chains...] -- 65:41:29
      4373000 -- (-1074.280) [...23 remote chains...] -- 65:41:38
      4374000 -- (-1076.373) [...23 remote chains...] -- 65:41:25
      4375000 -- (-1077.526) [...23 remote chains...] -- 65:41:34

      Average standard deviation of split frequencies: 0.021224

      4376000 -- (-1082.033) [...23 remote chains...] -- 65:41:21
      4377000 -- (-1080.802) [...23 remote chains...] -- 65:41:30
      4378000 -- (-1073.871) [...23 remote chains...] -- 65:41:17
      4379000 -- (-1074.021) [...23 remote chains...] -- 65:41:04
      4380000 -- (-1067.388) [...23 remote chains...] -- 65:41:13

      Average standard deviation of split frequencies: 0.021196

      4381000 -- [-1064.655] [...23 remote chains...] -- 65:41:01
      4382000 -- (-1083.649) [...23 remote chains...] -- 65:41:10
      4383000 -- (-1077.908) [...23 remote chains...] -- 65:40:57
      4384000 -- (-1087.216) [...23 remote chains...] -- 65:41:06
      4385000 -- (-1084.893) [...23 remote chains...] -- 65:40:53

      Average standard deviation of split frequencies: 0.021209

      4386000 -- (-1075.800) [...23 remote chains...] -- 65:40:40
      4387000 -- (-1081.058) [...23 remote chains...] -- 65:40:49
      4388000 -- (-1086.649) [...23 remote chains...] -- 65:40:37
      4389000 -- (-1077.924) [...23 remote chains...] -- 65:40:46
      4390000 -- [-1081.899] [...23 remote chains...] -- 65:40:33

      Average standard deviation of split frequencies: 0.021246

      4391000 -- (-1071.332) [...23 remote chains...] -- 65:40:42
      4392000 -- (-1074.046) [...23 remote chains...] -- 65:40:29
      4393000 -- (-1084.627) [...23 remote chains...] -- 65:40:16
      4394000 -- (-1076.195) [...23 remote chains...] -- 65:40:25
      4395000 -- (-1087.332) [...23 remote chains...] -- 65:40:13

      Average standard deviation of split frequencies: 0.021257

      4396000 -- (-1075.301) [...23 remote chains...] -- 65:40:21
      4397000 -- (-1074.711) [...23 remote chains...] -- 65:40:09
      4398000 -- (-1074.392) [...23 remote chains...] -- 65:39:56
      4399000 -- (-1077.168) [...23 remote chains...] -- 65:40:05
      4400000 -- (-1082.074) [...23 remote chains...] -- 65:39:52

      Average standard deviation of split frequencies: 0.021208

      4401000 -- (-1086.321) [...23 remote chains...] -- 65:40:01
      4402000 -- (-1083.321) [...23 remote chains...] -- 65:39:48
      4403000 -- (-1082.192) [...23 remote chains...] -- 65:39:36
      4404000 -- (-1078.872) [...23 remote chains...] -- 65:39:45
      4405000 -- (-1081.840) [...23 remote chains...] -- 65:39:32

      Average standard deviation of split frequencies: 0.021195

      4406000 -- (-1082.304) [...23 remote chains...] -- 65:39:41
      4407000 -- (-1077.568) [...23 remote chains...] -- 65:39:28
      4408000 -- (-1076.284) [...23 remote chains...] -- 65:39:37
      4409000 -- (-1079.464) [...23 remote chains...] -- 65:39:24
      4410000 -- (-1076.603) [...23 remote chains...] -- 65:39:12

      Average standard deviation of split frequencies: 0.021182

      4411000 -- (-1082.108) [...23 remote chains...] -- 65:39:21
      4412000 -- (-1077.094) [...23 remote chains...] -- 65:39:08
      4413000 -- (-1068.858) [...23 remote chains...] -- 65:38:55
      4414000 -- (-1077.598) [...23 remote chains...] -- 65:39:04
      4415000 -- (-1060.565) [...23 remote chains...] -- 65:38:52

      Average standard deviation of split frequencies: 0.021251

      4416000 -- (-1062.579) [...23 remote chains...] -- 65:39:00
      4417000 -- (-1077.589) [...23 remote chains...] -- 65:38:48
      4418000 -- (-1069.395) [...23 remote chains...] -- 65:38:57
      4419000 -- (-1068.282) [...23 remote chains...] -- 65:38:44
      4420000 -- (-1078.915) [...23 remote chains...] -- 65:38:53

      Average standard deviation of split frequencies: 0.021242

      4421000 -- (-1081.245) [...23 remote chains...] -- 65:38:40
      4422000 -- (-1070.260) [...23 remote chains...] -- 65:38:49
      4423000 -- (-1080.271) [...23 remote chains...] -- 65:38:36
      4424000 -- (-1080.551) [...23 remote chains...] -- 65:38:45
      4425000 -- (-1083.456) [...23 remote chains...] -- 65:38:33

      Average standard deviation of split frequencies: 0.021182

      4426000 -- (-1083.909) [...23 remote chains...] -- 65:38:20
      4427000 -- (-1089.712) [...23 remote chains...] -- 65:38:29
      4428000 -- (-1087.065) [...23 remote chains...] -- 65:38:16
      4429000 -- (-1088.634) [...23 remote chains...] -- 65:38:25
      4430000 -- (-1081.554) [...23 remote chains...] -- 65:38:13

      Average standard deviation of split frequencies: 0.021118

      4431000 -- (-1082.907) [...23 remote chains...] -- 65:38:21
      4432000 -- (-1077.225) [...23 remote chains...] -- 65:38:09
      4433000 -- (-1077.021) [...23 remote chains...] -- 65:37:56
      4434000 -- (-1094.870) [...23 remote chains...] -- 65:38:05
      4435000 -- (-1094.589) [...23 remote chains...] -- 65:37:52

      Average standard deviation of split frequencies: 0.021078

      4436000 -- (-1085.501) [...23 remote chains...] -- 65:38:01
      4437000 -- (-1082.642) [...23 remote chains...] -- 65:37:49
      4438000 -- (-1078.670) [...23 remote chains...] -- 65:37:58
      4439000 -- (-1083.916) [...23 remote chains...] -- 65:37:45
      4440000 -- (-1094.383) [...23 remote chains...] -- 65:37:32

      Average standard deviation of split frequencies: 0.021109

      4441000 -- (-1085.964) [...23 remote chains...] -- 65:37:41
      4442000 -- (-1097.255) [...23 remote chains...] -- 65:37:28
      4443000 -- (-1087.080) [...23 remote chains...] -- 65:37:37
      4444000 -- (-1081.045) [...23 remote chains...] -- 65:37:25
      4445000 -- (-1085.586) [...23 remote chains...] -- 65:37:12

      Average standard deviation of split frequencies: 0.021056

      4446000 -- (-1085.735) [...23 remote chains...] -- 65:37:21
      4447000 -- [-1072.286] [...23 remote chains...] -- 65:37:08
      4448000 -- (-1079.240) [...23 remote chains...] -- 65:36:56
      4449000 -- (-1083.344) [...23 remote chains...] -- 65:37:05
      4450000 -- (-1077.026) [...23 remote chains...] -- 65:36:52

      Average standard deviation of split frequencies: 0.021121

      4451000 -- (-1073.276) [...23 remote chains...] -- 65:37:01
      4452000 -- (-1076.424) [...23 remote chains...] -- 65:36:48
      4453000 -- (-1081.151) [...23 remote chains...] -- 65:36:57
      4454000 -- (-1079.063) [...23 remote chains...] -- 65:36:44
      4455000 -- (-1085.137) [...23 remote chains...] -- 65:36:53

      Average standard deviation of split frequencies: 0.021089

      4456000 -- (-1081.052) [...23 remote chains...] -- 65:36:41
      4457000 -- (-1102.236) [...23 remote chains...] -- 65:36:50
      4458000 -- (-1093.262) [...23 remote chains...] -- 65:36:37
      4459000 -- (-1084.763) [...23 remote chains...] -- 65:36:24
      4460000 -- (-1096.943) [...23 remote chains...] -- 65:36:33

      Average standard deviation of split frequencies: 0.021282

      4461000 -- (-1086.868) [...23 remote chains...] -- 65:36:21
      4462000 -- (-1081.886) [...23 remote chains...] -- 65:36:08
      4463000 -- (-1083.275) [...23 remote chains...] -- 65:36:17
      4464000 -- (-1086.007) [...23 remote chains...] -- 65:36:04
      4465000 -- (-1082.764) [...23 remote chains...] -- 65:36:13

      Average standard deviation of split frequencies: 0.021236

      4466000 -- (-1080.666) [...23 remote chains...] -- 65:36:01
      4467000 -- (-1087.747) [...23 remote chains...] -- 65:36:09
      4468000 -- (-1087.694) [...23 remote chains...] -- 65:35:57
      4469000 -- (-1086.169) [...23 remote chains...] -- 65:35:44
      4470000 -- (-1088.505) [...23 remote chains...] -- 65:35:53

      Average standard deviation of split frequencies: 0.021215

      4471000 -- (-1088.537) [...23 remote chains...] -- 65:35:41
      4472000 -- (-1084.325) [...23 remote chains...] -- 65:35:49
      4473000 -- (-1092.916) [...23 remote chains...] -- 65:35:37
      4474000 -- (-1095.683) [...23 remote chains...] -- 65:35:24
      4475000 -- (-1093.602) [...23 remote chains...] -- 65:35:33

      Average standard deviation of split frequencies: 0.021186

      4476000 -- (-1093.311) [...23 remote chains...] -- 65:35:42
      4477000 -- (-1100.365) [...23 remote chains...] -- 65:35:29
      4478000 -- (-1082.042) [...23 remote chains...] -- 65:35:17
      4479000 -- (-1087.487) [...23 remote chains...] -- 65:35:26
      4480000 -- (-1068.072) [...23 remote chains...] -- 65:35:13

      Average standard deviation of split frequencies: 0.021159

      4481000 -- (-1077.826) [...23 remote chains...] -- 65:35:22
      4482000 -- (-1067.894) [...23 remote chains...] -- 65:35:09
      4483000 -- (-1077.300) [...23 remote chains...] -- 65:34:57
      4484000 -- (-1079.233) [...23 remote chains...] -- 65:35:06
      4485000 -- (-1091.021) [...23 remote chains...] -- 65:34:53

      Average standard deviation of split frequencies: 0.021142

      4486000 -- (-1086.854) [...23 remote chains...] -- 65:35:02
      4487000 -- (-1088.141) [...23 remote chains...] -- 65:34:49
      4488000 -- (-1087.818) [...23 remote chains...] -- 65:34:37
      4489000 -- (-1090.305) [...23 remote chains...] -- 65:34:46
      4490000 -- (-1098.358) [...23 remote chains...] -- 65:34:33

      Average standard deviation of split frequencies: 0.021107

      4491000 -- (-1084.925) [...23 remote chains...] -- 65:34:20
      4492000 -- (-1078.490) [...23 remote chains...] -- 65:34:29
      4493000 -- (-1076.583) [...23 remote chains...] -- 65:34:38
      4494000 -- (-1083.517) [...23 remote chains...] -- 65:34:26
      4495000 -- (-1084.276) [...23 remote chains...] -- 65:34:13

      Average standard deviation of split frequencies: 0.020854

      4496000 -- (-1092.586) [...23 remote chains...] -- 65:34:22
      4497000 -- (-1097.799) [...23 remote chains...] -- 65:34:09
      4498000 -- (-1081.524) [...23 remote chains...] -- 65:34:18
      4499000 -- (-1092.751) [...23 remote chains...] -- 65:34:06
      4500000 -- (-1091.982) [...23 remote chains...] -- 65:33:53

      Average standard deviation of split frequencies: 0.020804

      4501000 -- (-1087.042) [...23 remote chains...] -- 65:34:02
      4502000 -- (-1078.079) [...23 remote chains...] -- 65:33:49
      4503000 -- (-1087.409) [...23 remote chains...] -- 65:33:58
      4504000 -- (-1083.517) [...23 remote chains...] -- 65:33:46
      4505000 -- (-1090.368) [...23 remote chains...] -- 65:33:54

      Average standard deviation of split frequencies: 0.020800

      4506000 -- (-1074.300) [...23 remote chains...] -- 65:33:42
      4507000 -- (-1089.419) [...23 remote chains...] -- 65:33:51
      4508000 -- (-1078.477) [...23 remote chains...] -- 65:33:38
      4509000 -- (-1074.434) [...23 remote chains...] -- 65:33:47
      4510000 -- (-1071.305) [...23 remote chains...] -- 65:33:34

      Average standard deviation of split frequencies: 0.020768

      4511000 -- (-1071.073) [...23 remote chains...] -- 65:33:43
      4512000 -- (-1079.554) [...23 remote chains...] -- 65:33:31
      4513000 -- (-1076.776) [...23 remote chains...] -- 65:33:39
      4514000 -- (-1065.835) [...23 remote chains...] -- 65:33:27
      4515000 -- (-1076.396) [...23 remote chains...] -- 65:33:36

      Average standard deviation of split frequencies: 0.020808

      4516000 -- (-1070.415) [...23 remote chains...] -- 65:33:23
      4517000 -- (-1072.836) [...23 remote chains...] -- 65:33:11
      4518000 -- (-1075.323) [...23 remote chains...] -- 65:33:19
      4519000 -- (-1081.600) [...23 remote chains...] -- 65:33:07
      4520000 -- (-1073.584) [...23 remote chains...] -- 65:33:16

      Average standard deviation of split frequencies: 0.021073

      4521000 -- (-1087.779) [...23 remote chains...] -- 65:33:03
      4522000 -- (-1073.187) [...23 remote chains...] -- 65:32:51
      4523000 -- (-1078.171) [...23 remote chains...] -- 65:32:59
      4524000 -- (-1083.340) [...23 remote chains...] -- 65:32:47
      4525000 -- (-1084.120) [...23 remote chains...] -- 65:32:56

      Average standard deviation of split frequencies: 0.021091

      4526000 -- (-1087.524) [...23 remote chains...] -- 65:32:43
      4527000 -- (-1083.530) [...23 remote chains...] -- 65:32:52
      4528000 -- (-1073.596) [...23 remote chains...] -- 65:32:40
      4529000 -- (-1077.808) [...23 remote chains...] -- 65:32:27
      4530000 -- [-1078.310] [...23 remote chains...] -- 65:32:36

      Average standard deviation of split frequencies: 0.021102

      4531000 -- (-1080.371) [...23 remote chains...] -- 65:32:23
      4532000 -- (-1078.056) [...23 remote chains...] -- 65:32:32
      4533000 -- [-1074.993] [...23 remote chains...] -- 65:32:20
      4534000 -- (-1071.409) [...23 remote chains...] -- 65:32:28
      4535000 -- [-1068.341] [...23 remote chains...] -- 65:32:16

      Average standard deviation of split frequencies: 0.021062

      4536000 -- (-1071.032) [...23 remote chains...] -- 65:32:25
      4537000 -- [-1068.736] [...23 remote chains...] -- 65:32:12
      4538000 -- (-1074.069) [...23 remote chains...] -- 65:32:00
      4539000 -- (-1075.202) [...23 remote chains...] -- 65:32:08
      4540000 -- (-1063.220) [...23 remote chains...] -- 65:31:56

      Average standard deviation of split frequencies: 0.021048

      4541000 -- (-1073.133) [...23 remote chains...] -- 65:32:05
      4542000 -- (-1071.009) [...23 remote chains...] -- 65:31:52
      4543000 -- (-1076.591) [...23 remote chains...] -- 65:31:40
      4544000 -- (-1079.227) [...23 remote chains...] -- 65:31:49
      4545000 -- [-1081.162] [...23 remote chains...] -- 65:31:36

      Average standard deviation of split frequencies: 0.021078

      4546000 -- (-1076.919) [...23 remote chains...] -- 65:31:45
      4547000 -- [-1070.996] [...23 remote chains...] -- 65:31:32
      4548000 -- (-1066.821) [...23 remote chains...] -- 65:31:41
      4549000 -- (-1078.423) [...23 remote chains...] -- 65:31:29
      4550000 -- (-1071.096) [...23 remote chains...] -- 65:31:16

      Average standard deviation of split frequencies: 0.021084

      4551000 -- (-1073.789) [...23 remote chains...] -- 65:31:25
      4552000 -- (-1074.815) [...23 remote chains...] -- 65:31:13
      4553000 -- (-1074.419) [...23 remote chains...] -- 65:31:21
      4554000 -- (-1076.881) [...23 remote chains...] -- 65:31:09
      4555000 -- (-1070.474) [...23 remote chains...] -- 65:31:18

      Average standard deviation of split frequencies: 0.021013

      4556000 -- [-1086.543] [...23 remote chains...] -- 65:31:05
      4557000 -- (-1072.236) [...23 remote chains...] -- 65:31:14
      4558000 -- [-1073.618] [...23 remote chains...] -- 65:31:01
      4559000 -- (-1075.883) [...23 remote chains...] -- 65:31:10
      4560000 -- [-1082.285] [...23 remote chains...] -- 65:30:58

      Average standard deviation of split frequencies: 0.021018

      4561000 -- (-1074.770) [...23 remote chains...] -- 65:30:45
      4562000 -- (-1068.611) [...23 remote chains...] -- 65:30:54
      4563000 -- (-1066.137) [...23 remote chains...] -- 65:30:42
      4564000 -- (-1070.139) [...23 remote chains...] -- 65:30:50
      4565000 -- (-1069.493) [...23 remote chains...] -- 65:30:38

      Average standard deviation of split frequencies: 0.020990

      4566000 -- [-1077.357] [...23 remote chains...] -- 65:30:26
      4567000 -- (-1070.199) [...23 remote chains...] -- 65:30:34
      4568000 -- (-1066.494) [...23 remote chains...] -- 65:30:22
      4569000 -- (-1069.322) [...23 remote chains...] -- 65:30:30
      4570000 -- (-1070.306) [...23 remote chains...] -- 65:30:18

      Average standard deviation of split frequencies: 0.021024

      4571000 -- [-1064.716] [...23 remote chains...] -- 65:30:06
      4572000 -- [-1062.805] [...23 remote chains...] -- 65:30:14
      4573000 -- (-1077.263) [...23 remote chains...] -- 65:30:02
      4574000 -- (-1084.315) [...23 remote chains...] -- 65:30:11
      4575000 -- [-1077.352] [...23 remote chains...] -- 65:29:58

      Average standard deviation of split frequencies: 0.020983

      4576000 -- (-1076.703) [...23 remote chains...] -- 65:30:07
      4577000 -- (-1070.491) [...23 remote chains...] -- 65:29:55
      4578000 -- (-1077.437) [...23 remote chains...] -- 65:29:42
      4579000 -- (-1079.474) [...23 remote chains...] -- 65:29:51
      4580000 -- (-1069.897) [...23 remote chains...] -- 65:29:39

      Average standard deviation of split frequencies: 0.020978

      4581000 -- (-1077.522) [...23 remote chains...] -- 65:29:47
      4582000 -- (-1074.056) [...23 remote chains...] -- 65:29:35
      4583000 -- (-1075.994) [...23 remote chains...] -- 65:29:43
      4584000 -- (-1082.426) [...23 remote chains...] -- 65:29:31
      4585000 -- (-1085.647) [...23 remote chains...] -- 65:29:40

      Average standard deviation of split frequencies: 0.020951

      4586000 -- (-1074.266) [...23 remote chains...] -- 65:29:27
      4587000 -- (-1081.189) [...23 remote chains...] -- 65:29:15
      4588000 -- (-1072.539) [...23 remote chains...] -- 65:29:24
      4589000 -- (-1080.884) [...23 remote chains...] -- 65:29:11
      4590000 -- (-1070.140) [...23 remote chains...] -- 65:29:20

      Average standard deviation of split frequencies: 0.020890

      4591000 -- [-1077.610] [...23 remote chains...] -- 65:29:08
      4592000 -- (-1058.726) [...23 remote chains...] -- 65:28:55
      4593000 -- (-1069.595) [...23 remote chains...] -- 65:29:04
      4594000 -- (-1067.848) [...23 remote chains...] -- 65:28:52
[truncated: 7,800,527 more chars]
