# Supplementary material for: Sphenodontian phylogeny and the impact of model choice in Bayesian morphological clock estimates of divergence times and evolutionary rates
Source: BMC Biol. 2020 Dec 7;18:191. doi: 10.1186/s12915-020-00901-5 (PMC7720557; doi:10.1186/s12915-020-00901-5)
Supplement: Supplementary file 6 — Additional file 6. Input files including the dataset and all necessary coding (see Mr. Bayes blocks) to reproduce the analyses. [file 12915_2020_901_MOESM6_ESM.zip › InputFiles&OutputTrees/BayesCalibrated/Diversity(NoSA)/BayesCal_TK02_ln_p1_60G_DvNoSA_SFBD(s)2_3l/BayesCal_TK02_ln_p1_DvNoSA_SFBD3_AllCom.t.con.tre]

#NEXUS
begin taxa;
	dimensions ntax=35;
	taxlabels
	Ardeosaurus_brevipes
	Clevosaurus_bairdi
	Clevosaurus_brasiliensis
	Clevosaurus_cambrica
	Clevosaurus_hudsoni
	Clevosaurus_petilus
	Clevosaurus_sp_SAM
	Cynosphenodon_huizachalensis
	Derasmosaurus_pietraroiae
	Diphydontosaurus_avonis
	Eichstaettisaurus_schroederi
	Eilenodon_robustus
	Gephyrosaurus_bridensis
	Homeosaurus_maximiliani
	Homeosaurus_parvipes
	Huehuecuetzpalli_mixtecus
	Kallimodon_pulchellus
	Kawasphenodon
	Leptosaurus_neptunius
	Marmoretta_oxoniensis
	Megachirella_wachtleri
	Oenosaurus_muehlheimensis
	Palaeagama_vielhaueri
	Palaeopleurosaurus_posidoniae
	Piocormus_laticeps
	Planocephalosaurus_robinsonae
	Pleurosaurus_ginsburgi
	Pleurosaurus_goldfussi
	Priosphenodon_avelasi
	Prolacerta_broomi
	Sapheosaurus_thiollerei
	Sophineta_cracoviensis
	Sphenodon_punctatus
	Sphenotitan_leyesi
	Toxolophosaurus_cloudi
;
end;

begin trees;
	tree con_all_compat = [&R] (Prolacerta_broomi[&prob=1.0,prob_stddev=0.0,prob_range={1.0,1.0},prob(percent)="100",prob+-sd="100+-0",height_mean=2.63138033,height_median=2.463406,height_95%HPD={0.91977264,4.67534235},age_mean=249.770996,age_median=249.876598,age_95%HPD={247.510561,251.89992},length_mean=0.319677763,length_median=0.3035837,length_95%HPD={0.1448832,0.5271282},effectivebrlenTK02Brlens_mean=0.294369,effectivebrlenTK02Brlens_median=0.280569,effectivebrlenTK02Brlens_95%HPD={0.139026,0.477831},rateTK02Brlens_mean=0.93432,rateTK02Brlens_median=0.922876,rateTK02Brlens_95%HPD={0.677912,1.206614}]:31.64784,(((Palaeagama_vielhaueri[&prob=1.0,prob_stddev=0.0,prob_range={1.0,1.0},prob(percent)="100",prob+-sd="100+-0",height_mean=2.6514981,height_median=2.48322856,height_95%HPD={0.93933744,4.71608368},age_mean=251.74908,age_median=251.280929,age_95%HPD={247.499957,257.083854},length_mean=0.0846778962,length_median=0.06444454,length_95%HPD={1.302536E-6,0.2266832},effectivebrlenTK02Brlens_mean=0.066064,effectivebrlenTK02Brlens_median=0.047142,effectivebrlenTK02Brlens_95%HPD={1.0E-6,0.189307},rateTK02Brlens_mean=0.788457,rateTK02Brlens_median=0.787052,rateTK02Brlens_95%HPD={0.312938,1.241348}]:4.783002,Sophineta_cracoviensis[&prob=1.0,prob_stddev=0.0,prob_range={1.0,1.0},prob(percent)="100",prob+-sd="100+-0",height_mean=2.61254647,height_median=2.4457407,height_95%HPD={0.93495682,4.66105559},age_mean=248.003683,age_median=248.005899,age_95%HPD={247.547661,248.4969},length_mean=0.0910833384,length_median=0.07955929,length_95%HPD={3.959819E-6,0.2076856},effectivebrlenTK02Brlens_mean=0.063712,effectivebrlenTK02Brlens_median=0.054117,effectivebrlenTK02Brlens_95%HPD={3.0E-6,0.150426},rateTK02Brlens_mean=0.733692,rateTK02Brlens_median=0.725446,rateTK02Brlens_95%HPD={0.257593,1.215287}]:8.058032)[&prob=0.510266553,prob_stddev=0.00615907279,prob_range={0.502183309,0.516783147},prob(percent)="51",prob+-sd="51+-1",height_mean=2.60016789,height_median=2.44293928,height_95%HPD={0.95018799,4.57654718},age_mean=256.951968,age_median=256.063931,age_95%HPD={248.517651,267.219621},length_mean=0.0966265048,length_median=0.08655436,length_95%HPD={1.827562E-6,0.215572},effectivebrlenTK02Brlens_mean=0.072366,effectivebrlenTK02Brlens_median=0.063874,effectivebrlenTK02Brlens_95%HPD={1.0E-6,0.164501},rateTK02Brlens_mean=0.768055,rateTK02Brlens_median=0.767153,rateTK02Brlens_95%HPD={0.376944,1.147195}]:13.92066,((Megachirella_wachtleri[&prob=1.0,prob_stddev=0.0,prob_range={1.0,1.0},prob(percent)="100",prob+-sd="100+-0",height_mean=2.57025732,height_median=2.40619477,height_95%HPD={0.9138992,4.57959312},age_mean=243.989511,age_median=243.984996,age_95%HPD={243.500092,244.447181},length_mean=0.108851285,length_median=0.08087242,length_95%HPD={9.430331E-7,0.2872022},effectivebrlenTK02Brlens_mean=0.085752,effectivebrlenTK02Brlens_median=0.055821,effectivebrlenTK02Brlens_95%HPD={1.0E-6,0.247693},rateTK02Brlens_mean=0.761767,rateTK02Brlens_median=0.756634,rateTK02Brlens_95%HPD={0.291908,1.225859}]:4.953957,((Marmoretta_oxoniensis[&prob=1.0,prob_stddev=0.0,prob_range={1.0,1.0},prob(percent)="100",prob+-sd="100+-0",height_mean=1.68745838,height_median=1.57951195,height_95%HPD={0.58881204,2.99993196},age_mean=160.180009,age_median=160.483851,age_95%HPD={153.047725,166.999892},length_mean=0.229320699,length_median=0.1598746,length_95%HPD={1.649101E-6,0.6883675},effectivebrlenTK02Brlens_mean=0.079703,effectivebrlenTK02Brlens_median=0.05916,effectivebrlenTK02Brlens_95%HPD={1.0E-6,0.22276},rateTK02Brlens_mean=0.46148,rateTK02Brlens_median=0.403091,rateTK02Brlens_95%HPD={0.031617,1.033311}]:11.57322,Huehuecuetzpalli_mixtecus[&prob=1.0,prob_stddev=0.0,prob_range={1.0,1.0},prob(percent)="100",prob+-sd="100+-0",height_mean=1.08073852,height_median=1.0115387,height_95%HPD={0.37586831,1.9170361},age_mean=102.594759,age_median=102.638807,age_95%HPD={100.2805,104.999874},length_mean=0.79082731,length_median=0.7250449,length_95%HPD={0.2437995,1.481857},effectivebrlenTK02Brlens_mean=0.295611,effectivebrlenTK02Brlens_median=0.266594,effectivebrlenTK02Brlens_95%HPD={0.064611,0.588775},rateTK02Brlens_mean=0.443018,rateTK02Brlens_median=0.370435,rateTK02Brlens_95%HPD={0.053525,1.026912}]:69.41826)[&prob=0.646509483,prob_stddev=0.0017136755,prob_range={0.645259497,0.648948345},prob(percent)="65",prob+-sd="65+-0",height_mean=1.80481307,height_median=1.68374495,height_95%HPD={0.61966715,3.22670292},age_mean=174.548883,age_median=172.05707,age_95%HPD={154.118874,199.690132},length_mean=0.261134722,length_median=0.2127892,length_95%HPD={1.702457E-6,0.6559605},effectivebrlenTK02Brlens_mean=0.123092,effectivebrlenTK02Brlens_median=0.104734,effectivebrlenTK02Brlens_95%HPD={1.0E-6,0.292142},rateTK02Brlens_mean=0.528973,rateTK02Brlens_median=0.487019,rateTK02Brlens_95%HPD={0.138139,1.003768}]:23.06492,(Eichstaettisaurus_schroederi[&prob=1.0,prob_stddev=0.0,prob_range={1.0,1.0},prob(percent)="100",prob+-sd="100+-0",height_mean=1.60736961,height_median=1.50468347,height_95%HPD={0.57124401,2.86448827},age_mean=152.574128,age_median=152.610702,age_95%HPD={150.272995,154.999557},length_mean=0.113853492,length_median=0.09224469,length_95%HPD={3.816063E-5,0.2764772},effectivebrlenTK02Brlens_mean=0.082118,effectivebrlenTK02Brlens_median=0.072353,effectivebrlenTK02Brlens_95%HPD={0.005349,0.178174},rateTK02Brlens_mean=0.899846,rateTK02Brlens_median=0.81871,rateTK02Brlens_95%HPD={0.109587,1.807489}]:9.485917,Ardeosaurus_brevipes[&prob=1.0,prob_stddev=0.0,prob_range={1.0,1.0},prob(percent)="100",prob+-sd="100+-0",height_mean=1.60441586,height_median=1.50205777,height_95%HPD={0.56752312,2.85437088},age_mean=152.310947,age_median=152.222521,age_95%HPD={150.000116,154.685282},length_mean=0.118508409,length_median=0.09635994,length_95%HPD={0.009006147,0.2853785},effectivebrlenTK02Brlens_mean=0.089355,effectivebrlenTK02Brlens_median=0.078273,effectivebrlenTK02Brlens_95%HPD={0.011839,0.190926},rateTK02Brlens_mean=0.917056,rateTK02Brlens_median=0.834926,rateTK02Brlens_95%HPD={0.134516,1.815346}]:9.874098)[&prob=0.928320241,prob_stddev=0.00186647782,prob_range={0.926700814,0.930845213},prob(percent)="93",prob+-sd="93+-0",height_mean=1.72475789,height_median=1.61720968,height_95%HPD={0.62000172,3.0433236},age_mean=163.595678,age_median=162.096619,age_95%HPD={153.179885,177.85106},length_mean=0.323051299,length_median=0.2734398,length_95%HPD={1.169088E-4,0.7548404},effectivebrlenTK02Brlens_mean=0.235353,effectivebrlenTK02Brlens_median=0.188595,effectivebrlenTK02Brlens_95%HPD={6.0E-6,0.588972},rateTK02Brlens_mean=0.763504,rateTK02Brlens_median=0.720437,rateTK02Brlens_95%HPD={0.245293,1.347323}]:33.02538)[&prob=0.911667648,prob_stddev=0.00482274037,prob_range={0.905601049,0.916178709},prob(percent)="91",prob+-sd="91+-0",height_mean=2.06867944,height_median=1.93786744,height_95%HPD={0.746383141,3.67299851},age_mean=196.934836,age_median=195.121995,age_95%HPD={169.061333,228.252474},length_mean=0.504857204,length_median=0.4608169,length_95%HPD={0.06128374,1.032587},effectivebrlenTK02Brlens_mean=0.291254,effectivebrlenTK02Brlens_median=0.267458,effectivebrlenTK02Brlens_95%HPD={0.040998,0.593731},rateTK02Brlens_mean=0.618743,rateTK02Brlens_median=0.5958,rateTK02Brlens_95%HPD={0.225016,1.057935}]:53.81696)[&prob=0.577982467,prob_stddev=0.0108043372,prob_range={0.562549305,0.585815713},prob(percent)="58",prob+-sd="58+-1",height_mean=2.49853592,height_median=2.34808174,height_95%HPD={0.92559581,4.38163176},age_mean=250.203711,age_median=248.938953,age_95%HPD={243.612375,260.384297},length_mean=0.161155897,length_median=0.1508903,length_95%HPD={0.01353007,0.3205521},effectivebrlenTK02Brlens_mean=0.115547,effectivebrlenTK02Brlens_median=0.107179,effectivebrlenTK02Brlens_95%HPD={0.010254,0.236442},rateTK02Brlens_mean=0.733857,rateTK02Brlens_median=0.726921,rateTK02Brlens_95%HPD={0.373776,1.095479}]:10.38764,Gephyrosaurus_bridensis[&prob=1.0,prob_stddev=0.0,prob_range={1.0,1.0},prob(percent)="100",prob+-sd="100+-0",height_mean=2.07969012,height_median=1.94680798,height_95%HPD={0.73038067,3.69846863},age_mean=197.416092,age_median=197.876179,age_95%HPD={192.319276,201.399895},length_mean=0.510113841,length_median=0.4896771,length_95%HPD={0.07454293,0.9607459},effectivebrlenTK02Brlens_mean=0.194748,effectivebrlenTK02Brlens_median=0.182934,effectivebrlenTK02Brlens_95%HPD={0.017664,0.389499},rateTK02Brlens_mean=0.424584,rateTK02Brlens_median=0.389172,rateTK02Brlens_95%HPD={0.064791,0.860636}]:61.45042)[&prob=0.168820346,prob_stddev=0.00312592191,prob_range={0.164409284,0.171753647},prob(percent)="17",prob+-sd="17+-0",height_mean=2.6576824,height_median=2.4992588,height_95%HPD={1.032789,4.67317555},age_mean=260.364313,age_median=259.326598,age_95%HPD={245.585974,276.66908},length_mean=0.0807300476,length_median=0.06918553,length_95%HPD={9.963894E-7,0.1931028},effectivebrlenTK02Brlens_mean=0.056566,effectivebrlenTK02Brlens_median=0.04713,effectivebrlenTK02Brlens_95%HPD={1.0E-6,0.13987},rateTK02Brlens_mean=0.712253,rateTK02Brlens_median=0.708324,rateTK02Brlens_95%HPD={0.387685,1.040083}]:10.65799)[&prob=0.410073221,prob_stddev=0.00980262439,prob_range={0.398973345,0.419450895},prob(percent)="41",prob+-sd="41+-1",height_mean=2.62033609,height_median=2.47389999,height_95%HPD={1.03625177,4.5195799},age_mean=271.347669,age_median=269.984592,age_95%HPD={255.028045,289.759768},length_mean=0.102030773,length_median=0.09125679,length_95%HPD={1.237976E-6,0.2267127},effectivebrlenTK02Brlens_mean=0.086356,effectivebrlenTK02Brlens_median=0.077588,effectivebrlenTK02Brlens_95%HPD={1.0E-6,0.189747},rateTK02Brlens_mean=0.85998,rateTK02Brlens_median=0.866519,rateTK02Brlens_95%HPD={0.609139,1.085047}]:7.805735,(Diphydontosaurus_avonis[&prob=1.0,prob_stddev=0.0,prob_range={1.0,1.0},prob(percent)="100",prob+-sd="100+-0",height_mean=2.15733716,height_median=2.0193568,height_95%HPD={0.76220768,3.838983},age_mean=204.805596,age_median=204.752682,age_95%HPD={201.299937,208.127673},length_mean=0.367364906,length_median=0.3477596,length_95%HPD={0.05603157,0.7390215},effectivebrlenTK02Brlens_mean=0.25852,effectivebrlenTK02Brlens_median=0.235352,effectivebrlenTK02Brlens_95%HPD={0.054683,0.520625},rateTK02Brlens_mean=0.77361,rateTK02Brlens_median=0.743546,rateTK02Brlens_95%HPD={0.255059,1.32511}]:48.08551,((Planocephalosaurus_robinsonae[&prob=1.0,prob_stddev=0.0,prob_range={1.0,1.0},prob(percent)="100",prob+-sd="100+-0",height_mean=2.1610542,height_median=2.02267059,height_95%HPD={0.7620223,3.8470549},age_mean=205.128134,age_median=205.241112,age_95%HPD={201.721071,208.499963},length_mean=0.231158378,length_median=0.2106031,length_95%HPD={0.04291779,0.465835},effectivebrlenTK02Brlens_mean=0.136451,effectivebrlenTK02Brlens_median=0.127124,effectivebrlenTK02Brlens_95%HPD={0.035971,0.25903},rateTK02Brlens_mean=0.662211,rateTK02Brlens_median=0.631767,rateTK02Brlens_95%HPD={0.193913,1.183628}]:23.62299,(((Clevosaurus_hudsoni[&prob=1.0,prob_stddev=0.0,prob_range={1.0,1.0},prob(percent)="100",prob+-sd="100+-0",height_mean=2.12498089,height_median=1.9887894,height_95%HPD={0.725515117,3.76770474},age_mean=201.665193,age_median=202.354065,age_95%HPD={193.204463,208.499907},length_mean=0.120419873,length_median=0.1006685,length_95%HPD={0.009088959,0.2821485},effectivebrlenTK02Brlens_mean=0.045289,effectivebrlenTK02Brlens_median=0.042118,effectivebrlenTK02Brlens_95%HPD={0.008112,0.088119},rateTK02Brlens_mean=0.474798,rateTK02Brlens_median=0.445788,rateTK02Brlens_95%HPD={0.074038,0.931106}]:9.049594,Clevosaurus_cambrica[&prob=1.0,prob_stddev=0.0,prob_range={1.0,1.0},prob(percent)="100",prob+-sd="100+-0",height_mean=2.15539781,height_median=2.017209,height_95%HPD={0.75857667,3.83475305},age_mean=204.604494,age_median=204.463156,age_95%HPD={201.300011,208.028498},length_mean=0.0728581201,length_median=0.05795665,length_95%HPD={1.722049E-6,0.186661},effectivebrlenTK02Brlens_mean=0.02815,effectivebrlenTK02Brlens_median=0.02518,effectivebrlenTK02Brlens_95%HPD={1.0E-6,0.061934},rateTK02Brlens_mean=0.480436,rateTK02Brlens_median=0.45509,rateTK02Brlens_95%HPD={0.061984,0.944454}]:6.940503)[&prob=0.401237208,prob_stddev=0.00595080528,prob_range={0.393306741,0.407595471},prob(percent)="40",prob+-sd="40+-1",height_mean=2.23765372,height_median=2.09629929,height_95%HPD={0.79920506,3.97899147},age_mean=212.051783,age_median=211.403659,age_95%HPD={203.975649,221.41901},length_mean=0.0648792927,length_median=0.0516163,length_95%HPD={3.112736E-7,0.1699226},effectivebrlenTK02Brlens_mean=0.027901,effectivebrlenTK02Brlens_median=0.02339,effectivebrlenTK02Brlens_95%HPD={0.0,0.068902},rateTK02Brlens_mean=0.487884,rateTK02Brlens_median=0.456841,rateTK02Brlens_95%HPD={0.138113,0.888023}]:3.136925,(Clevosaurus_bairdi[&prob=1.0,prob_stddev=0.0,prob_range={1.0,1.0},prob(percent)="100",prob+-sd="100+-0",height_mean=2.10967686,height_median=1.97490614,height_95%HPD={0.75242225,3.76209437},age_mean=200.267278,age_median=200.251588,age_95%HPD={199.300071,201.188735},length_mean=0.0807795528,length_median=0.05895779,length_95%HPD={9.218513E-7,0.230523},effectivebrlenTK02Brlens_mean=0.027802,effectivebrlenTK02Brlens_median=0.021335,effectivebrlenTK02Brlens_95%HPD={0.0,0.075561},rateTK02Brlens_mean=0.431553,rateTK02Brlens_median=0.401087,rateTK02Brlens_95%HPD={2.47E-4,0.899358}]:6.551271,(Clevosaurus_petilus[&prob=1.0,prob_stddev=0.0,prob_range={1.0,1.0},prob(percent)="100",prob+-sd="100+-0",height_mean=2.11010967,height_median=1.97527381,height_95%HPD={0.760038178,3.76861744},age_mean=200.308324,age_median=200.31373,age_95%HPD={199.40247,201.299264},length_mean=0.0587372607,length_median=0.03985734,length_95%HPD={4.480054E-7,0.1784359},effectivebrlenTK02Brlens_mean=0.01803,effectivebrlenTK02Brlens_median=0.012483,effectivebrlenTK02Brlens_95%HPD={0.0,0.053975},rateTK02Brlens_mean=0.40149,rateTK02Brlens_median=0.366356,rateTK02Brlens_95%HPD={3.08E-4,0.889203}]:2.329447,Clevosaurus_sp_SAM[&prob=1.0,prob_stddev=0.0,prob_range={1.0,1.0},prob(percent)="100",prob+-sd="100+-0",height_mean=2.05849518,height_median=1.92716237,height_95%HPD={0.71047484,3.65072741},age_mean=195.436894,age_median=196.730637,age_95%HPD={185.725915,201.299975},length_mean=0.0974702248,length_median=0.0750425,length_95%HPD={1.127007E-7,0.2607632},effectivebrlenTK02Brlens_mean=0.027604,effectivebrlenTK02Brlens_median=0.020431,effectivebrlenTK02Brlens_95%HPD={0.0,0.077902},rateTK02Brlens_mean=0.384438,rateTK02Brlens_median=0.343066,rateTK02Brlens_95%HPD={9.8E-5,0.889398}]:5.91254)[&prob=0.473889179,prob_stddev=0.00343573945,prob_range={0.469583671,0.477983578},prob(percent)="47",prob+-sd="47+-0",height_mean=2.15677709,height_median=2.01896545,height_95%HPD={0.76209381,3.83390139},age_mean=203.588379,age_median=202.643177,age_95%HPD={199.408037,210.138392},length_mean=0.071197018,length_median=0.05414618,length_95%HPD={6.838008E-7,0.195427},effectivebrlenTK02Brlens_mean=0.021889,effectivebrlenTK02Brlens_median=0.017815,effectivebrlenTK02Brlens_95%HPD={0.0,0.055833},rateTK02Brlens_mean=0.398997,rateTK02Brlens_median=0.356373,rateTK02Brlens_95%HPD={0.022617,0.865604}]:4.159682)[&prob=0.558335463,prob_stddev=0.00504213939,prob_range={0.553771625,0.56440484},prob(percent)="56",prob+-sd="56+-1",height_mean=2.22017253,height_median=2.07564986,height_95%HPD={0.796267857,3.95312199},age_mean=208.004219,age_median=206.802859,age_95%HPD={200.791303,218.392776},length_mean=0.09009352,length_median=0.0729588,length_95%HPD={4.117668E-7,0.2293707},effectivebrlenTK02Brlens_mean=0.033946,effectivebrlenTK02Brlens_median=0.029679,effectivebrlenTK02Brlens_95%HPD={0.0,0.078115},rateTK02Brlens_mean=0.451396,rateTK02Brlens_median=0.411392,rateTK02Brlens_95%HPD={0.098873,0.887363}]:7.737725)[&prob=0.399506672,prob_stddev=0.00377615597,prob_range={0.396128932,0.404917723},prob(percent)="40",prob+-sd="40+-0",height_mean=2.25700518,height_median=2.11310649,height_95%HPD={0.831838074,3.9969983},age_mean=215.184761,age_median=214.540584,age_95%HPD={206.877838,224.784482},length_mean=0.0568511622,length_median=0.04769808,length_95%HPD={1.357231E-6,0.1379507},effectivebrlenTK02Brlens_mean=0.027799,effectivebrlenTK02Brlens_median=0.024038,effectivebrlenTK02Brlens_95%HPD={1.0E-6,0.065052},rateTK02Brlens_mean=0.533249,rateTK02Brlens_median=0.507685,rateTK02Brlens_95%HPD={0.166124,0.927534}]:5.866044,Clevosaurus_brasiliensis[&prob=1.0,prob_stddev=0.0,prob_range={1.0,1.0},prob(percent)="100",prob+-sd="100+-0",height_mean=2.21811237,height_median=2.07616673,height_95%HPD={0.78582818,3.952807},age_mean=210.606305,age_median=210.639129,age_95%HPD={201.366927,219.014505},length_mean=0.0698961178,length_median=0.05470722,length_95%HPD={1.093569E-6,0.1841244},effectivebrlenTK02Brlens_mean=0.028147,effectivebrlenTK02Brlens_median=0.024412,effectivebrlenTK02Brlens_95%HPD={0.0,0.065214},rateTK02Brlens_mean=0.495195,rateTK02Brlens_median=0.473218,rateTK02Brlens_95%HPD={0.084461,0.935637}]:9.767499)[&prob=0.851990533,prob_stddev=0.0026290735,prob_range={0.849046122,0.854957167},prob(percent)="85",prob+-sd="85+-0",height_mean=2.29105898,height_median=2.14725871,height_95%HPD={0.821366003,4.03775734},age_mean=221.226129,age_median=220.406628,age_95%HPD={209.810737,234.344382},length_mean=0.135849362,length_median=0.1215679,length_95%HPD={1.835171E-6,0.2978956},effectivebrlenTK02Brlens_mean=0.074867,effectivebrlenTK02Brlens_median=0.066573,effectivebrlenTK02Brlens_95%HPD={1.0E-6,0.165216},rateTK02Brlens_mean=0.577722,rateTK02Brlens_median=0.558597,rateTK02Brlens_95%HPD={0.259014,0.938175}]:8.457476)[&prob=0.59992389,prob_stddev=0.00275276635,prob_range={0.596737814,0.60332663},prob(percent)="60",prob+-sd="60+-0",height_mean=2.35786768,height_median=2.2137643,height_95%HPD={0.874989434,4.13342038},age_mean=230.089697,age_median=228.864104,age_95%HPD={214.890588,247.964401},length_mean=0.130519842,length_median=0.1198894,length_95%HPD={6.891828E-6,0.2727503},effectivebrlenTK02Brlens_mean=0.084613,effectivebrlenTK02Brlens_median=0.078788,effectivebrlenTK02Brlens_95%HPD={4.0E-6,0.173065},rateTK02Brlens_mean=0.672372,rateTK02Brlens_median=0.661637,rateTK02Brlens_95%HPD={0.373819,0.993689}]:14.15729,((((Homeosaurus_maximiliani[&prob=1.0,prob_stddev=0.0,prob_range={1.0,1.0},prob(percent)="100",prob+-sd="100+-0",height_mean=1.60681377,height_median=1.50387268,height_95%HPD={0.570871179,2.86304589},age_mean=152.532178,age_median=152.549593,age_95%HPD={150.263257,154.999881},length_mean=0.1225897,length_median=0.08571518,length_95%HPD={2.255057E-6,0.3576433},effectivebrlenTK02Brlens_mean=0.026076,effectivebrlenTK02Brlens_median=0.019232,effectivebrlenTK02Brlens_95%HPD={0.0,0.071483},rateTK02Brlens_mean=0.310112,rateTK02Brlens_median=0.251435,rateTK02Brlens_95%HPD={0.005766,0.780512}]:8.84757,Homeosaurus_parvipes[&prob=1.0,prob_stddev=0.0,prob_range={1.0,1.0},prob(percent)="100",prob+-sd="100+-0",height_mean=1.60669777,height_median=1.50421977,height_95%HPD={0.564553323,2.85670973},age_mean=152.519691,age_median=152.530965,age_95%HPD={150.260198,154.999891},length_mean=0.122058425,length_median=0.08566359,length_95%HPD={2.717876E-6,0.3538698},effectivebrlenTK02Brlens_mean=0.025568,effectivebrlenTK02Brlens_median=0.019262,effectivebrlenTK02Brlens_95%HPD={0.0,0.068791},rateTK02Brlens_mean=0.3093,rateTK02Brlens_median=0.249768,rateTK02Brlens_95%HPD={0.004072,0.777187}]:8.866198)[&prob=0.986200153,prob_stddev=4.24065319E-4,prob_range={0.985744603,0.986666815},prob(percent)="99",prob+-sd="99+-0",height_mean=1.72829243,height_median=1.61197142,height_95%HPD={0.60112723,3.1009031},age_mean=163.75023,age_median=161.397163,age_95%HPD={151.88986,181.814881},length_mean=0.383722873,length_median=0.3496204,length_95%HPD={0.04842801,0.78668},effectivebrlenTK02Brlens_mean=0.124256,effectivebrlenTK02Brlens_median=0.117011,effectivebrlenTK02Brlens_95%HPD={0.025244,0.236075},rateTK02Brlens_mean=0.372425,rateTK02Brlens_median=0.338357,rateTK02Brlens_95%HPD={0.100332,0.717278}]:38.78481,(((Sapheosaurus_thiollerei[&prob=1.0,prob_stddev=0.0,prob_range={1.0,1.0},prob(percent)="100",prob+-sd="100+-0",height_mean=1.61746404,height_median=1.51445488,height_95%HPD={0.57851518,2.88524485},age_mean=153.543054,age_median=153.540509,age_95%HPD={152.138752,154.888787},length_mean=0.096234267,length_median=0.06145441,length_95%HPD={1.072189E-7,0.3060475},effectivebrlenTK02Brlens_mean=0.014026,effectivebrlenTK02Brlens_median=0.009599,effectivebrlenTK02Brlens_95%HPD={0.0,0.042829},rateTK02Brlens_mean=0.234964,rateTK02Brlens_median=0.170009,rateTK02Brlens_95%HPD={1.6E-5,0.677696}]:4.270034,Piocormus_laticeps[&prob=1.0,prob_stddev=0.0,prob_range={1.0,1.0},prob(percent)="100",prob+-sd="100+-0",height_mean=1.6072531,height_median=1.50461312,height_95%HPD={0.57421035,2.86745506},age_mean=152.578801,age_median=152.620308,age_95%HPD={150.286071,154.999762},length_mean=0.0870146968,length_median=0.05702292,length_95%HPD={2.724882E-7,0.2704928},effectivebrlenTK02Brlens_mean=0.012301,effectivebrlenTK02Brlens_median=0.007008,effectivebrlenTK02Brlens_95%HPD={0.0,0.042182},rateTK02Brlens_mean=0.218488,rateTK02Brlens_median=0.147646,rateTK02Brlens_95%HPD={2.0E-5,0.665191}]:5.190236)[&prob=0.495936156,prob_stddev=0.00405020902,prob_range={0.491572316,0.500894435},prob(percent)="50",prob+-sd="50+-0",height_mean=1.71522762,height_median=1.60448521,height_95%HPD={0.594130913,3.0703177},age_mean=159.602561,age_median=157.810543,age_95%HPD={152.338878,171.618737},length_mean=0.119557008,length_median=0.08421713,length_95%HPD={5.048346E-6,0.3527042},effectivebrlenTK02Brlens_mean=0.01802,effectivebrlenTK02Brlens_median=0.013581,effectivebrlenTK02Brlens_95%HPD={0.0,0.049619},rateTK02Brlens_mean=0.228182,rateTK02Brlens_median=0.168855,rateTK02Brlens_95%HPD={0.008831,0.626245}]:8.873305,Oenosaurus_muehlheimensis[&prob=1.0,prob_stddev=0.0,prob_range={1.0,1.0},prob(percent)="100",prob+-sd="100+-0",height_mean=1.59119534,height_median=1.48979902,height_95%HPD={0.57104071,2.8410226},age_mean=151.047672,age_median=151.044957,age_95%HPD={150.039589,152.033532},length_mean=0.15085077,length_median=0.1073992,length_95%HPD={2.297701E-7,0.4284633},effectivebrlenTK02Brlens_mean=0.026895,effectivebrlenTK02Brlens_median=0.021451,effectivebrlenTK02Brlens_95%HPD={0.0,0.070686},rateTK02Brlens_mean=0.258894,rateTK02Brlens_median=0.199377,rateTK02Brlens_95%HPD={3.5E-5,0.694395}]:15.63889)[&prob=0.961005989,prob_stddev=5.24810421E-4,prob_range={0.960455995,0.961533761},prob(percent)="96",prob+-sd="96+-0",height_mean=1.78618925,height_median=1.66404717,height_95%HPD={0.59815631,3.2047928},age_mean=168.877105,age_median=166.683848,age_95%HPD={154.287749,189.100129},length_mean=0.300358898,length_median=0.2665664,length_95%HPD={0.02947321,0.6474135},effectivebrlenTK02Brlens_mean=0.082844,effectivebrlenTK02Brlens_median=0.077166,effectivebrlenTK02Brlens_95%HPD={0.012002,0.162984},rateTK02Brlens_mean=0.322078,rateTK02Brlens_median=0.286888,rateTK02Brlens_95%HPD={0.083573,0.646804}]:27.49031,(Kallimodon_pulchellus[&prob=1.0,prob_stddev=0.0,prob_range={1.0,1.0},prob(percent)="100",prob+-sd="100+-0",height_mean=1.60446072,height_median=1.5017774,height_95%HPD={0.555114573,2.84452227},age_mean=152.300672,age_median=152.20302,age_95%HPD={150.000157,154.685792},length_mean=0.113087355,length_median=0.07698937,length_95%HPD={8.388814E-6,0.3356646},effectivebrlenTK02Brlens_mean=0.021406,effectivebrlenTK02Brlens_median=0.015746,effectivebrlenTK02Brlens_95%HPD={3.0E-5,0.059095},rateTK02Brlens_mean=0.286904,rateTK02Brlens_median=0.230883,rateTK02Brlens_95%HPD={0.003739,0.733786}]:8.10392,Leptosaurus_neptunius[&prob=1.0,prob_stddev=0.0,prob_range={1.0,1.0},prob(percent)="100",prob+-sd="100+-0",height_mean=1.59159768,height_median=1.48987088,height_95%HPD={0.5613305,2.83080617},age_mean=151.088198,age_median=151.108575,age_95%HPD={150.118876,152.099939},length_mean=0.123952335,length_median=0.08898605,length_95%HPD={3.197083E-6,0.3485968},effectivebrlenTK02Brlens_mean=0.020872,effectivebrlenTK02Brlens_median=0.016305,effectivebrlenTK02Brlens_95%HPD={1.2E-5,0.054458},rateTK02Brlens_mean=0.264999,rateTK02Brlens_median=0.198557,rateTK02Brlens_95%HPD={0.001543,0.722286}]:9.198365)[&prob=0.980325219,prob_stddev=5.88034435E-4,prob_range={0.979800224,0.981122432},prob(percent)="98",prob+-sd="98+-0",height_mean=1.71437764,height_median=1.59763753,height_95%HPD={0.58780136,3.07385852},age_mean=162.466543,age_median=160.30694,age_95%HPD={151.3445,179.571406},length_mean=0.338927288,length_median=0.2994385,length_95%HPD={0.03853187,0.7301629},effectivebrlenTK02Brlens_mean=0.094697,effectivebrlenTK02Brlens_median=0.088825,effectivebrlenTK02Brlens_95%HPD={0.017693,0.182393},rateTK02Brlens_mean=0.333824,rateTK02Brlens_median=0.29525,rateTK02Brlens_95%HPD={0.078676,0.685336}]:33.86722)[&prob=0.606504372,prob_stddev=0.00388894092,prob_range={0.603337741,0.612093199},prob(percent)="61",prob+-sd="61+-0",height_mean=2.04608616,height_median=1.90862136,height_95%HPD={0.7047099,3.6649542},age_mean=194.88949,age_median=194.174162,age_95%HPD={168.983596,221.324078},length_mean=0.163905348,length_median=0.1418753,length_95%HPD={3.979747E-6,0.3812094},effectivebrlenTK02Brlens_mean=0.063934,effectivebrlenTK02Brlens_median=0.056749,effectivebrlenTK02Brlens_95%HPD={1.0E-6,0.143789},rateTK02Brlens_mean=0.416814,rateTK02Brlens_median=0.398582,rateTK02Brlens_95%HPD={0.174521,0.699177}]:6.007815)[&prob=0.466433706,prob_stddev=0.00573178008,prob_range={0.461205987,0.474150287},prob(percent)="47",prob+-sd="47+-1",height_mean=2.09489942,height_median=1.95786641,height_95%HPD={0.74795174,3.72393762},age_mean=200.572812,age_median=200.181977,age_95%HPD={177.08025,225.180875},length_mean=0.14932382,length_median=0.1272323,length_95%HPD={2.064942E-6,0.3572693},effectivebrlenTK02Brlens_mean=0.064956,effectivebrlenTK02Brlens_median=0.056972,effectivebrlenTK02Brlens_95%HPD={1.0E-6,0.150104},rateTK02Brlens_mean=0.462263,rateTK02Brlens_median=0.446931,rateTK02Brlens_95%HPD={0.205178,0.741949}]:14.87466,((Derasmosaurus_pietraroiae[&prob=1.0,prob_stddev=0.0,prob_range={1.0,1.0},prob(percent)="100",prob+-sd="100+-0",height_mean=1.13297152,height_median=1.06002909,height_95%HPD={0.39196501,2.0102032},age_mean=107.572621,age_median=107.970097,age_95%HPD={101.413926,112.999974},length_mean=0.712146034,length_median=0.6591799,length_95%HPD={0.2224166,1.323538},effectivebrlenTK02Brlens_mean=0.122963,effectivebrlenTK02Brlens_median=0.113606,effectivebrlenTK02Brlens_95%HPD={0.020346,0.241398},rateTK02Brlens_mean=0.214442,rateTK02Brlens_median=0.170518,rateTK02Brlens_95%HPD={0.011777,0.540473}]:63.37386,(Pleurosaurus_ginsburgi[&prob=1.0,prob_stddev=0.0,prob_range={1.0,1.0},prob(percent)="100",prob+-sd="100+-0",height_mean=1.59129623,height_median=1.48968825,height_95%HPD={0.55863325,2.82742263},age_mean=151.05669,age_median=151.060153,age_95%HPD={150.103969,152.096428},length_mean=0.130105177,length_median=0.1089613,length_95%HPD={4.64688E-4,0.2963967},effectivebrlenTK02Brlens_mean=0.042533,effectivebrlenTK02Brlens_median=0.039271,effectivebrlenTK02Brlens_95%HPD={0.00504,0.085376},rateTK02Brlens_mean=0.414258,rateTK02Brlens_median=0.374248,rateTK02Brlens_95%HPD={0.050318,0.863348}]:11.56685,Pleurosaurus_goldfussi[&prob=1.0,prob_stddev=0.0,prob_range={1.0,1.0},prob(percent)="100",prob+-sd="100+-0",height_mean=1.60497001,height_median=1.50240208,height_95%HPD={0.555666179,2.8448492},age_mean=152.354084,age_median=152.282855,age_95%HPD={149.999975,154.695156},length_mean=0.120404637,length_median=0.09923089,length_95%HPD={0.01122707,0.2842194},effectivebrlenTK02Brlens_mean=0.041357,effectivebrlenTK02Brlens_median=0.037683,effectivebrlenTK02Brlens_95%HPD={0.007728,0.082553},rateTK02Brlens_mean=0.433297,rateTK02Brlens_median=0.39759,rateTK02Brlens_95%HPD={0.058908,0.869537}]:10.34414)[&prob=0.849993333,prob_stddev=0.00253569803,prob_range={0.847168365,0.852868301},prob(percent)="85",prob+-sd="85+-0",height_mean=1.73942794,height_median=1.62665361,height_95%HPD={0.62736532,3.09910067},age_mean=163.72486,age_median=162.627,age_95%HPD={153.878543,176.045261},length_mean=0.165940791,length_median=0.144418,length_95%HPD={4.09694E-6,0.3800165},effectivebrlenTK02Brlens_mean=0.056781,effectivebrlenTK02Brlens_median=0.051133,effectivebrlenTK02Brlens_95%HPD={1.0E-6,0.124195},rateTK02Brlens_mean=0.380141,rateTK02Brlens_median=0.35027,rateTK02Brlens_95%HPD={0.112054,0.709344}]:8.716955)[&prob=0.650267775,prob_stddev=0.00192984721,prob_range={0.64810391,0.652370529},prob(percent)="65",prob+-sd="65+-0",height_mean=1.81124049,height_median=1.69828488,height_95%HPD={0.64159791,3.2180394},age_mean=171.937154,age_median=171.343955,age_95%HPD={158.147387,186.513275},length_mean=0.146209505,length_median=0.1292733,length_95%HPD={3.362621E-6,0.3264324},effectivebrlenTK02Brlens_mean=0.049745,effectivebrlenTK02Brlens_median=0.044144,effectivebrlenTK02Brlens_95%HPD={2.0E-6,0.111748},rateTK02Brlens_mean=0.372023,rateTK02Brlens_median=0.345232,rateTK02Brlens_95%HPD={0.08544,0.707536}]:15.03458,Palaeopleurosaurus_posidoniae[&prob=1.0,prob_stddev=0.0,prob_range={1.0,1.0},prob(percent)="100",prob+-sd="100+-0",height_mean=1.87616808,height_median=1.7563091,height_95%HPD={0.6654023,3.34262911},age_mean=178.122151,age_median=177.749606,age_95%HPD={174.200016,182.886421},length_mean=0.0697988001,length_median=0.05472456,length_95%HPD={2.832632E-6,0.1826166},effectivebrlenTK02Brlens_mean=0.022467,effectivebrlenTK02Brlens_median=0.018911,effectivebrlenTK02Brlens_95%HPD={1.0E-6,0.055364},rateTK02Brlens_mean=0.378937,rateTK02Brlens_median=0.3563,rateTK02Brlens_95%HPD={0.029387,0.753874}]:8.628925)[&prob=0.964361507,prob_stddev=0.00194385133,prob_range={0.962589305,0.966289263},prob(percent)="96",prob+-sd="96+-0",height_mean=1.97569089,height_median=1.85006523,height_95%HPD={0.70634737,3.5117931},age_mean=187.367397,age_median=186.378532,age_95%HPD={176.303912,200.228379},length_mean=0.254996055,length_median=0.2309079,length_95%HPD={0.02784802,0.5309791},effectivebrlenTK02Brlens_mean=0.103202,effectivebrlenTK02Brlens_median=0.096003,effectivebrlenTK02Brlens_95%HPD={0.013695,0.20369},rateTK02Brlens_mean=0.438076,rateTK02Brlens_median=0.420268,rateTK02Brlens_95%HPD={0.174911,0.730097}]:28.6781)[&prob=0.815043722,prob_stddev=0.00157073831,prob_range={0.813057633,0.816368707},prob(percent)="82",prob+-sd="82+-0",height_mean=2.2930881,height_median=2.14994698,height_95%HPD={0.85954095,4.0533703},age_mean=215.299508,age_median=215.056637,age_95%HPD={194.629753,235.880859},length_mean=0.159739151,length_median=0.142147,length_95%HPD={4.149224E-5,0.3495785},effectivebrlenTK02Brlens_mean=0.085537,effectivebrlenTK02Brlens_median=0.077817,effectivebrlenTK02Brlens_95%HPD={5.2E-5,0.180903},rateTK02Brlens_mean=0.558785,rateTK02Brlens_median=0.549309,rateTK02Brlens_95%HPD={0.300931,0.833529}]:15.81893,((((Sphenodon_punctatus[&prob=1.0,prob_stddev=0.0,prob_range={1.0,1.0},prob(percent)="100",prob+-sd="100+-0",height_mean=0.0,height_median=0.0,height_95%HPD={0.0,0.0},age_mean=0.0,age_median=0.0,age_95%HPD={0.0,0.0},length_mean=1.42077072,length_median=1.291197,length_95%HPD={0.3774168,2.739083},effectivebrlenTK02Brlens_mean=0.083773,effectivebrlenTK02Brlens_median=0.070897,effectivebrlenTK02Brlens_95%HPD={0.003434,0.195018},rateTK02Brlens_mean=0.073107,rateTK02Brlens_median=0.054038,rateTK02Brlens_95%HPD={9.5E-4,0.196291}]:131.9862,Kawasphenodon[&prob=1.0,prob_stddev=0.0,prob_range={1.0,1.0},prob(percent)="100",prob+-sd="100+-0",height_mean=0.811161101,height_median=0.7580264,height_95%HPD={0.2820008,1.449373},age_mean=76.9912117,age_median=77.0891092,age_95%HPD={70.7335511,83.5999211},length_mean=0.611065699,length_median=0.524483,length_95%HPD={0.009175155,1.412991},effectivebrlenTK02Brlens_mean=0.070486,effectivebrlenTK02Brlens_median=0.048123,effectivebrlenTK02Brlens_95%HPD={2.0E-6,0.206571},rateTK02Brlens_mean=0.150834,rateTK02Brlens_median=0.097516,rateTK02Brlens_95%HPD={0.002271,0.45521}]:54.8971)[&prob=0.972591971,prob_stddev=0.00164062741,prob_range={0.970833657,0.974789169},prob(percent)="97",prob+-sd="97+-0",height_mean=1.40015963,height_median=1.277021,height_95%HPD={0.3923509,2.694664},age_mean=132.165363,age_median=131.986205,age_95%HPD={85.1055598,180.256747},length_mean=0.587119763,length_median=0.5247259,length_95%HPD={0.004048513,1.253537},effectivebrlenTK02Brlens_mean=0.104643,effectivebrlenTK02Brlens_median=0.095868,effectivebrlenTK02Brlens_95%HPD={5.2E-4,0.217235},rateTK02Brlens_mean=0.201695,rateTK02Brlens_median=0.184319,rateTK02Brlens_95%HPD={0.039898,0.398191}]:57.05598,Cynosphenodon_huizachalensis[&prob=1.0,prob_stddev=0.0,prob_range={1.0,1.0},prob(percent)="100",prob+-sd="100+-0",height_mean=1.95808235,height_median=1.83301619,height_95%HPD={0.689132947,3.483471},age_mean=185.879242,age_median=185.497029,age_95%HPD={182.700013,190.006474},length_mean=0.0422643988,length_median=0.02607089,length_95%HPD={6.175669E-7,0.1359284},effectivebrlenTK02Brlens_mean=0.012167,effectivebrlenTK02Brlens_median=0.006122,effectivebrlenTK02Brlens_95%HPD={0.0,0.036016},rateTK02Brlens_mean=0.286881,rateTK02Brlens_median=0.265206,rateTK02Brlens_95%HPD={0.019726,0.580177}]:3.54516)[&prob=0.978553016,prob_stddev=0.00222031481,prob_range={0.975822491,0.980689103},prob(percent)="98",prob+-sd="98+-0",height_mean=2.00335191,height_median=1.874295,height_95%HPD={0.7103382,3.5622989},age_mean=189.778766,age_median=189.042189,age_95%HPD={182.956183,198.322718},length_mean=0.23907922,length_median=0.217313,length_95%HPD={0.03408385,0.4916405},effectivebrlenTK02Brlens_mean=0.084015,effectivebrlenTK02Brlens_median=0.077596,effectivebrlenTK02Brlens_95%HPD={0.013827,0.167996},rateTK02Brlens_mean=0.373469,rateTK02Brlens_median=0.3611,rateTK02Brlens_95%HPD={0.159503,0.609607}]:17.71908,((Priosphenodon_avelasi[&prob=1.0,prob_stddev=0.0,prob_range={1.0,1.0},prob(percent)="100",prob+-sd="100+-0",height_mean=1.00638056,height_median=0.941826,height_95%HPD={0.35260817,1.79111401},age_mean=95.5469198,age_median=95.7508222,age_95%HPD={90.4706648,100.499955},length_mean=0.548158111,length_median=0.473822,length_95%HPD={0.08767408,1.194157},effectivebrlenTK02Brlens_mean=0.037971,effectivebrlenTK02Brlens_median=0.029016,effectivebrlenTK02Brlens_95%HPD={3.63E-4,0.102051},rateTK02Brlens_mean=0.091484,rateTK02Brlens_median=0.059654,rateTK02Brlens_95%HPD={4.39E-4,0.288043}]:42.88641,Toxolophosaurus_cloudi[&prob=1.0,prob_stddev=0.0,prob_range={1.0,1.0},prob(percent)="100",prob+-sd="100+-0",height_mean=1.23942157,height_median=1.1586826,height_95%HPD={0.43100633,2.2080747},age_mean=117.636991,age_median=117.709222,age_95%HPD={110.789816,124.996699},length_mean=0.30542881,length_median=0.2499539,length_95%HPD={5.456739E-6,0.7707619},effectivebrlenTK02Brlens_mean=0.02327,effectivebrlenTK02Brlens_median=0.014408,effectivebrlenTK02Brlens_95%HPD={0.0,0.075225},rateTK02Brlens_mean=0.106795,rateTK02Brlens_median=0.066359,rateTK02Brlens_95%HPD={1.42E-4,0.346215}]:20.92801)[&prob=0.779046899,prob_stddev=0.0077692795,prob_range={0.768213687,0.784869057},prob(percent)="78",prob+-sd="78+-1",height_mean=1.45260174,height_median=1.3469706,height_95%HPD={0.47293938,2.6545659},age_mean=139.921508,age_median=138.637233,age_95%HPD={114.363149,166.303923},length_mean=0.306743386,length_median=0.2624476,length_95%HPD={2.320547E-6,0.7199951},effectivebrlenTK02Brlens_mean=0.042397,effectivebrlenTK02Brlens_median=0.034819,effectivebrlenTK02Brlens_95%HPD={0.0,0.104929},rateTK02Brlens_mean=0.159325,rateTK02Brlens_median=0.133235,rateTK02Brlens_95%HPD={0.014387,0.366709}]:29.92158,Eilenodon_robustus[&prob=1.0,prob_stddev=0.0,prob_range={1.0,1.0},prob(percent)="100",prob+-sd="100+-0",height_mean=1.63165091,height_median=1.52742928,height_95%HPD={0.58175493,2.90868112},age_mean=154.888106,age_median=154.88173,age_95%HPD={153.008414,156.615823},length_mean=0.142910296,length_median=0.09847023,length_95%HPD={4.637984E-7,0.4279257},effectivebrlenTK02Brlens_mean=0.020252,effectivebrlenTK02Brlens_median=0.011556,effectivebrlenTK02Brlens_95%HPD={0.0,0.068878},rateTK02Brlens_mean=0.16822,rateTK02Brlens_median=0.132404,rateTK02Brlens_95%HPD={1.4E-4,0.44456}]:13.67709)[&prob=0.984602949,prob_stddev=0.00237372194,prob_range={0.982077977,0.986655704},prob(percent)="98",prob+-sd="98+-0",height_mean=1.80701835,height_median=1.67949232,height_95%HPD={0.615932771,3.26860265},age_mean=170.737274,age_median=168.558817,age_95%HPD={153.712786,193.069034},length_mean=0.409200543,length_median=0.3796829,length_95%HPD={0.08057726,0.8011434},effectivebrlenTK02Brlens_mean=0.116934,effectivebrlenTK02Brlens_median=0.111201,effectivebrlenTK02Brlens_95%HPD={0.025833,0.217333},rateTK02Brlens_mean=0.310382,rateTK02Brlens_median=0.294682,rateTK02Brlens_95%HPD={0.108946,0.540277}]:38.20246)[&prob=0.529002456,prob_stddev=0.00391976344,prob_range={0.525383051,0.534105177},prob(percent)="53",prob+-sd="53+-0",height_mean=2.22993637,height_median=2.0903449,height_95%HPD={0.79961203,3.9282981},age_mean=206.785376,age_median=206.761272,age_95%HPD={193.457559,219.853813},length_mean=0.101675413,length_median=0.08760186,length_95%HPD={1.890736E-6,0.2393363},effectivebrlenTK02Brlens_mean=0.048122,effectivebrlenTK02Brlens_median=0.041972,effectivebrlenTK02Brlens_95%HPD={1.0E-6,0.111794},rateTK02Brlens_mean=0.491602,rateTK02Brlens_median=0.481062,rateTK02Brlens_95%HPD={0.260288,0.755673}]:10.8279,Sphenotitan_leyesi[&prob=1.0,prob_stddev=0.0,prob_range={1.0,1.0},prob(percent)="100",prob+-sd="100+-0",height_mean=2.23114614,height_median=2.08929937,height_95%HPD={0.7941773,3.96591331},age_mean=211.927994,age_median=210.896164,age_95%HPD={208.500026,218.868734},length_mean=0.0400433371,length_median=0.02943292,length_95%HPD={1.245674E-6,0.1131492},effectivebrlenTK02Brlens_mean=0.020397,effectivebrlenTK02Brlens_median=0.013956,effectivebrlenTK02Brlens_95%HPD={1.0E-6,0.059699},rateTK02Brlens_mean=0.515622,rateTK02Brlens_median=0.502284,rateTK02Brlens_95%HPD={0.181113,0.868354}]:6.69301)[&prob=0.890478995,prob_stddev=0.00326734835,prob_range={0.885823491,0.893256742},prob(percent)="89",prob+-sd="89+-0",height_mean=2.31518162,height_median=2.1704458,height_95%HPD={0.84545183,4.0793542},age_mean=218.659745,age_median=217.589174,age_95%HPD={209.057504,230.437631},length_mean=0.141996035,length_median=0.1262155,length_95%HPD={0.0138347,0.3022734},effectivebrlenTK02Brlens_mean=0.081884,effectivebrlenTK02Brlens_median=0.072329,effectivebrlenTK02Brlens_95%HPD={0.007762,0.177243},rateTK02Brlens_mean=0.591588,rateTK02Brlens_median=0.581534,rateTK02Brlens_95%HPD={0.33789,0.858997}]:13.28639)[&prob=0.8679848,prob_stddev=0.00358411024,prob_range={0.863801513,0.872190309},prob(percent)="87",prob+-sd="87+-0",height_mean=2.40122878,height_median=2.2578557,height_95%HPD={0.89299129,4.18076103},age_mean=231.841892,age_median=230.875563,age_95%HPD={216.499017,248.790278},length_mean=0.129939325,length_median=0.1182197,length_95%HPD={0.01619664,0.2662947},effectivebrlenTK02Brlens_mean=0.0853,effectivebrlenTK02Brlens_median=0.079394,effectivebrlenTK02Brlens_95%HPD={0.013167,0.168387},rateTK02Brlens_mean=0.681751,rateTK02Brlens_median=0.672906,rateTK02Brlens_95%HPD={0.420956,0.960653},!rotate=true]:12.14583)[&prob=0.701183876,prob_stddev=0.00350570442,prob_range={0.69749225,0.705403273},prob(percent)="70",prob+-sd="70+-0",height_mean=2.51920564,height_median=2.36900219,height_95%HPD={0.94408688,4.38395017},age_mean=244.284453,age_median=243.021397,age_95%HPD={225.811501,265.210097},length_mean=0.249725138,length_median=0.2321564,length_95%HPD={0.02320272,0.5180244},effectivebrlenTK02Brlens_mean=0.200989,effectivebrlenTK02Brlens_median=0.188023,effectivebrlenTK02Brlens_95%HPD={0.018,0.412615},rateTK02Brlens_mean=0.814137,rateTK02Brlens_median=0.816349,rateTK02Brlens_95%HPD={0.537955,1.072979}]:9.816794)[&prob=0.58884068,prob_stddev=0.0065091764,prob_range={0.580693548,0.596404484},prob(percent)="59",prob+-sd="59+-1",height_mean=2.61061878,height_median=2.45280064,height_95%HPD={1.00640173,4.50411981},age_mean=254.551856,age_median=252.838191,age_95%HPD={230.914287,280.94325},length_mean=0.228615573,length_median=0.2095844,length_95%HPD={0.02398052,0.4711174},effectivebrlenTK02Brlens_mean=0.188709,effectivebrlenTK02Brlens_median=0.176716,effectivebrlenTK02Brlens_95%HPD={0.018528,0.376246},rateTK02Brlens_mean=0.840537,rateTK02Brlens_median=0.850671,rateTK02Brlens_95%HPD={0.542869,1.100316}]:24.95214)[&prob=1.0,prob_stddev=0.0,prob_range={1.0,1.0},prob(percent)="100",prob+-sd="100+-0",height_mean=2.9121231,height_median=2.74597522,height_95%HPD={1.16060176,5.00070039},age_mean=279.965704,age_median=277.790327,age_95%HPD={256.978251,307.53127},length_mean=0.0389349994,length_median=0.02796565,length_95%HPD={1.694515E-7,0.1127048},effectivebrlenTK02Brlens_mean=0.03667,effectivebrlenTK02Brlens_median=0.027126,effectivebrlenTK02Brlens_95%HPD={0.0,0.103393},rateTK02Brlens_mean=0.966593,rateTK02Brlens_median=0.974825,rateTK02Brlens_95%HPD={0.850853,1.062602}]:3.734112)[&prob=1.0,prob_stddev=0.0,prob_range={1.0,1.0},prob(percent)="100",prob+-sd="100+-0",height_mean=2.95105809,height_median=2.78335236,height_95%HPD={1.17670541,5.055454},age_mean=283.850155,age_median=281.524439,age_95%HPD={259.668496,312.966646},length_mean=0.0,length_median=0.0,length_95%HPD={0.0,0.0},effectivebrlenTK02Brlens_mean=1.0,effectivebrlenTK02Brlens_median=1.0,effectivebrlenTK02Brlens_95%HPD={1.0,1.0},rateTK02Brlens_mean=1.0,rateTK02Brlens_median=1.0,rateTK02Brlens_95%HPD={1.0,1.0}];
end;

begin figtree;
	set appearance.backgroundColorAttribute="Default";
	set appearance.backgroundColour=#ffffff;
	set appearance.branchColorAttribute="User selection";
	set appearance.branchColorGradient=false;
	set appearance.branchLineWidth=1.0;
	set appearance.branchMinLineWidth=0.0;
	set appearance.branchWidthAttribute="Fixed";
	set appearance.foregroundColour=#000000;
	set appearance.hilightingGradient=false;
	set appearance.selectionColour=#2d3680;
	set branchLabels.colorAttribute="User selection";
	set branchLabels.displayAttribute="Branch times";
	set branchLabels.fontName="Arial";
	set branchLabels.fontSize=9;
	set branchLabels.fontStyle=0;
	set branchLabels.isShown=false;
	set branchLabels.significantDigits=4;
	set layout.expansion=98;
	set layout.layoutType="RECTILINEAR";
	set layout.zoom=0;
	set legend.attribute=null;
	set legend.fontSize=10.0;
	set legend.isShown=false;
	set legend.significantDigits=4;
	set nodeBars.barWidth=4.0;
	set nodeBars.displayAttribute=null;
	set nodeBars.isShown=false;
	set nodeLabels.colorAttribute="User selection";
	set nodeLabels.displayAttribute="age_median";
	set nodeLabels.fontName="Arial";
	set nodeLabels.fontSize=9;
	set nodeLabels.fontStyle=0;
	set nodeLabels.isShown=true;
	set nodeLabels.significantDigits=2;
	set nodeShape.colourAttribute=null;
	set nodeShape.isShown=false;
	set nodeShape.minSize=10.0;
	set nodeShape.scaleType=Width;
	set nodeShape.shapeType=Circle;
	set nodeShape.size=4.0;
	set nodeShape.sizeAttribute=null;
	set polarLayout.alignTipLabels=false;
	set polarLayout.angularRange=0;
	set polarLayout.rootAngle=0;
	set polarLayout.rootLength=100;
	set polarLayout.showRoot=true;
	set radialLayout.spread=0.0;
	set rectilinearLayout.alignTipLabels=false;
	set rectilinearLayout.curvature=0;
	set rectilinearLayout.rootLength=100;
	set scale.offsetAge=0.0;
	set scale.rootAge=1.0;
	set scale.scaleFactor=1.0;
	set scale.scaleRoot=false;
	set scaleAxis.automaticScale=true;
	set scaleAxis.fontSize=8.0;
	set scaleAxis.isShown=false;
	set scaleAxis.lineWidth=1.0;
	set scaleAxis.majorTicks=1.0;
	set scaleAxis.origin=0.0;
	set scaleAxis.reverseAxis=false;
	set scaleAxis.showGrid=true;
	set scaleBar.automaticScale=true;
	set scaleBar.fontSize=10.0;
	set scaleBar.isShown=true;
	set scaleBar.lineWidth=1.0;
	set scaleBar.scaleRange=0.0;
	set tipLabels.colorAttribute="User selection";
	set tipLabels.displayAttribute="Names";
	set tipLabels.fontName="Arial";
	set tipLabels.fontSize=14;
	set tipLabels.fontStyle=2;
	set tipLabels.isShown=true;
	set tipLabels.significantDigits=4;
	set trees.order=true;
	set trees.orderType="decreasing";
	set trees.rooting=false;
	set trees.rootingType="User Selection";
	set trees.transform=false;
	set trees.transformType="cladogram";
end;
