# Supplementary material for: Sphenodontian phylogeny and the impact of model choice in Bayesian morphological clock estimates of divergence times and evolutionary rates
Source: BMC Biol. 2020 Dec 7;18:191. doi: 10.1186/s12915-020-00901-5 (PMC7720557; doi:10.1186/s12915-020-00901-5)
Supplement: Supplementary file 6 — Additional file 6. Input files including the dataset and all necessary coding (see Mr. Bayes blocks) to reproduce the analyses. [file 12915_2020_901_MOESM6_ESM.zip › InputFiles&OutputTrees/BayesCalibrated/Diversity(NoSA)/BayesCal_TK02_ln_p1_60G_DvNoSA_SFBD(s)2_3l/PRIOR/BayesCal_TK02_ln_p1_DvNoSA_SFBD2_3l_AllCom.t.con.tre]

#NEXUS
[ID: 0585963008]
begin taxa;
	dimensions ntax=35;
	taxlabels
		Prolacerta_broomi
		Palaeagama_vielhaueri
		Sophineta_cracoviensis
		Megachirella_wachtleri
		Marmoretta_oxoniensis
		Huehuecuetzpalli_mixtecus
		Eichstaettisaurus_schroederi
		Ardeosaurus_brevipes
		Gephyrosaurus_bridensis
		Diphydontosaurus_avonis
		Planocephalosaurus_robinsonae
		Clevosaurus_hudsoni
		Clevosaurus_cambrica
		Clevosaurus_brasiliensis
		Clevosaurus_bairdi
		Clevosaurus_petilus
		Clevosaurus_sp_SAM
		Homeosaurus_maximiliani
		Homeosaurus_parvipes
		Sapheosaurus_thiollerei
		Oenosaurus_muehlheimensis
		Piocormus_laticeps
		Derasmosaurus_pietraroiae
		Palaeopleurosaurus_posidoniae
		Pleurosaurus_ginsburgi
		Pleurosaurus_goldfussi
		Kallimodon_pulchellus
		Leptosaurus_neptunius
		Sphenodon_punctatus
		Kawasphenodon
		Cynosphenodon_huizachalensis
		Sphenotitan_leyesi
		Priosphenodon_avelasi
		Eilenodon_robustus
		Toxolophosaurus_cloudi
		;
end;
begin trees;
	translate
		1	Prolacerta_broomi,
		2	Palaeagama_vielhaueri,
		3	Sophineta_cracoviensis,
		4	Megachirella_wachtleri,
		5	Marmoretta_oxoniensis,
		6	Huehuecuetzpalli_mixtecus,
		7	Eichstaettisaurus_schroederi,
		8	Ardeosaurus_brevipes,
		9	Gephyrosaurus_bridensis,
		10	Diphydontosaurus_avonis,
		11	Planocephalosaurus_robinsonae,
		12	Clevosaurus_hudsoni,
		13	Clevosaurus_cambrica,
		14	Clevosaurus_brasiliensis,
		15	Clevosaurus_bairdi,
		16	Clevosaurus_petilus,
		17	Clevosaurus_sp_SAM,
		18	Homeosaurus_maximiliani,
		19	Homeosaurus_parvipes,
		20	Sapheosaurus_thiollerei,
		21	Oenosaurus_muehlheimensis,
		22	Piocormus_laticeps,
		23	Derasmosaurus_pietraroiae,
		24	Palaeopleurosaurus_posidoniae,
		25	Pleurosaurus_ginsburgi,
		26	Pleurosaurus_goldfussi,
		27	Kallimodon_pulchellus,
		28	Leptosaurus_neptunius,
		29	Sphenodon_punctatus,
		30	Kawasphenodon,
		31	Cynosphenodon_huizachalensis,
		32	Sphenotitan_leyesi,
		33	Priosphenodon_avelasi,
		34	Eilenodon_robustus,
		35	Toxolophosaurus_cloudi
		;
   tree con_all_compat = [&R] (1[&prob=1.00000000e+00,prob_stddev=0.00000000e+00,prob_range={1.00000000e+00,1.00000000e+00},prob(percent)="100",prob+-sd="100+-0",height_mean=1.10019398e+00,height_median=7.35492424e-01,height_95%HPD={3.66763425e-02,3.25521890e+00},age_mean=2.49785059e+02,age_median=2.49890996e+02,age_95%HPD={2.47532284e+02,2.51899947e+02}]:6.559940e+00[&length_mean=3.33676395e-02,length_median=1.82545000e-02,length_95%HPD={4.28999700e-07,1.14024900e-01},effectivebrlenTK02Brlens_mean=0.033368,effectivebrlenTK02Brlens_median=0.018255,effectivebrlenTK02Brlens_95%HPD={0.000000,0.114010},rateTK02Brlens_mean=1.000001,rateTK02Brlens_median=1.000000,rateTK02Brlens_95%HPD={0.999673,1.000339}],(2[&prob=1.00000000e+00,prob_stddev=0.00000000e+00,prob_range={1.00000000e+00,1.00000000e+00},prob(percent)="100",prob+-sd="100+-0",height_mean=1.10333766e+00,height_median=7.38516552e-01,height_95%HPD={2.97883670e-02,3.25492313e+00},age_mean=2.50521007e+02,age_median=2.49850755e+02,age_95%HPD={2.47500069e+02,2.55689553e+02}]:3.701732e+00[&length_mean=9.57670644e-03,length_median=3.91118700e-03,length_95%HPD={0.00000000e+00,3.65158700e-02},effectivebrlenTK02Brlens_mean=0.009577,effectivebrlenTK02Brlens_median=0.003911,effectivebrlenTK02Brlens_95%HPD={0.000000,0.036518},rateTK02Brlens_mean=1.000002,rateTK02Brlens_median=1.000001,rateTK02Brlens_95%HPD={0.999471,1.000533}],(3[&prob=1.00000000e+00,prob_stddev=0.00000000e+00,prob_range={1.00000000e+00,1.00000000e+00},prob(percent)="100",prob+-sd="100+-0",height_mean=1.09228239e+00,height_median=7.30488046e-01,height_95%HPD={2.92669620e-02,3.22178564e+00},age_mean=2.47993862e+02,age_median=2.47991292e+02,age_95%HPD={2.47505486e+02,2.48453633e+02}]:2.344655e+00[&length_mean=1.32076227e-02,length_median=5.93363600e-03,length_95%HPD={0.00000000e+00,4.87978000e-02},effectivebrlenTK02Brlens_mean=0.013208,effectivebrlenTK02Brlens_median=0.005934,effectivebrlenTK02Brlens_95%HPD={0.000000,0.048805},rateTK02Brlens_mean=1.000002,rateTK02Brlens_median=1.000001,rateTK02Brlens_95%HPD={0.999376,1.000620}],(4[&prob=1.00000000e+00,prob_stddev=0.00000000e+00,prob_range={1.00000000e+00,1.00000000e+00},prob(percent)="100",prob+-sd="100+-0",height_mean=1.07470010e+00,height_median=7.18696220e-01,height_95%HPD={2.97540865e-02,3.17308734e+00},age_mean=2.44001422e+02,age_median=2.44001492e+02,age_95%HPD={2.43551098e+02,2.44499785e+02}]:2.376686e+00[&length_mean=2.07034862e-02,length_median=1.06324400e-02,length_95%HPD={0.00000000e+00,7.31844700e-02},effectivebrlenTK02Brlens_mean=0.020704,effectivebrlenTK02Brlens_median=0.010632,effectivebrlenTK02Brlens_95%HPD={0.000000,0.073186},rateTK02Brlens_mean=1.000002,rateTK02Brlens_median=1.000001,rateTK02Brlens_95%HPD={0.999263,1.000720}],((((((((((5[&prob=1.00000000e+00,prob_stddev=0.00000000e+00,prob_range={1.00000000e+00,1.00000000e+00},prob(percent)="100",prob+-sd="100+-0",height_mean=6.95050321e-01,height_median=4.65035027e-01,height_95%HPD={1.98388747e-02,2.05317598e+00},age_mean=1.57826298e+02,age_median=1.56989716e+02,age_95%HPD={1.52101006e+02,1.65623396e+02}]:1.452750e+01[&length_mean=2.14371959e-02,length_median=8.09062300e-03,length_95%HPD={0.00000000e+00,8.31975600e-02},effectivebrlenTK02Brlens_mean=0.021437,effectivebrlenTK02Brlens_median=0.008089,effectivebrlenTK02Brlens_95%HPD={0.000000,0.083178},rateTK02Brlens_mean=0.999989,rateTK02Brlens_median=0.999983,rateTK02Brlens_95%HPD={0.997753,1.002256}],(((((((6[&prob=1.00000000e+00,prob_stddev=0.00000000e+00,prob_range={1.00000000e+00,1.00000000e+00},prob(percent)="100",prob+-sd="100+-0",height_mean=4.51435928e-01,height_median=3.02053936e-01,height_95%HPD={1.26623127e-02,1.33215417e+00},age_mean=1.02503243e+02,age_median=1.02504893e+02,age_95%HPD={1.00074872e+02,1.04824917e+02}]:9.468204e+00[&length_mean=6.40908578e-02,length_median=2.79527800e-02,length_95%HPD={0.00000000e+00,2.42444100e-01},effectivebrlenTK02Brlens_mean=0.064090,effectivebrlenTK02Brlens_median=0.027953,effectivebrlenTK02Brlens_95%HPD={0.000000,0.242369},rateTK02Brlens_mean=0.999988,rateTK02Brlens_median=0.999986,rateTK02Brlens_95%HPD={0.997144,1.002717}],((29[&prob=1.00000000e+00,prob_stddev=0.00000000e+00,prob_range={1.00000000e+00,1.00000000e+00},prob(percent)="100",prob+-sd="100+-0",height_mean=0.00000000e+00,height_median=0.00000000e+00,height_95%HPD={0.00000000e+00,0.00000000e+00},age_mean=0.00000000e+00,age_median=0.00000000e+00,age_95%HPD={0.00000000e+00,0.00000000e+00}]:8.524427e+01[&length_mean=4.31467445e-01,length_median=2.85109100e-01,length_95%HPD={9.74098000e-03,1.28328200e+00},effectivebrlenTK02Brlens_mean=0.431466,effectivebrlenTK02Brlens_median=0.285103,effectivebrlenTK02Brlens_95%HPD={0.009441,1.283694},rateTK02Brlens_mean=0.999989,rateTK02Brlens_median=0.999985,rateTK02Brlens_95%HPD={0.996842,1.003247}],30[&prob=1.00000000e+00,prob_stddev=0.00000000e+00,prob_range={1.00000000e+00,1.00000000e+00},prob(percent)="100",prob+-sd="100+-0",height_mean=3.39653377e-01,height_median=2.27298090e-01,height_95%HPD={8.39944530e-03,1.00239355e+00},age_mean=7.71315620e+01,age_median=7.73079768e+01,age_95%HPD={7.07755899e+01,8.35993981e+01}]:7.936295e+00[&length_mean=9.12546394e-02,length_median=4.22767100e-02,length_95%HPD={0.00000000e+00,3.38689200e-01},effectivebrlenTK02Brlens_mean=0.091254,effectivebrlenTK02Brlens_median=0.042269,effectivebrlenTK02Brlens_95%HPD={0.000000,0.338955},rateTK02Brlens_mean=0.999986,rateTK02Brlens_median=0.999985,rateTK02Brlens_95%HPD={0.996939,1.002982}])[&prob=6.04875447e-01,prob_stddev=9.42788091e-05,prob_range={6.04808782e-01,6.04942112e-01},prob(percent)="60",prob+-sd="60+-0",height_mean=3.87958860e-01,height_median=2.58320600e-01,height_95%HPD={8.18578900e-03,1.14313500e+00},age_mean=8.72375878e+01,age_median=8.52442718e+01,age_95%HPD={7.10778784e+01,1.07070191e+02}]:1.742526e+01[&length_mean=1.17899441e-01,length_median=6.69530100e-02,length_95%HPD={9.06393000e-06,3.93789600e-01},effectivebrlenTK02Brlens_mean=0.117897,effectivebrlenTK02Brlens_median=0.066946,effectivebrlenTK02Brlens_95%HPD={0.000009,0.393705},rateTK02Brlens_mean=0.999992,rateTK02Brlens_median=0.999986,rateTK02Brlens_95%HPD={0.997010,1.002871}],33[&prob=1.00000000e+00,prob_stddev=0.00000000e+00,prob_range={1.00000000e+00,1.00000000e+00},prob(percent)="100",prob+-sd="100+-0",height_mean=4.19942076e-01,height_median=2.80532160e-01,height_95%HPD={1.10372779e-02,1.23932777e+00},age_mean=9.53302388e+01,age_median=9.54323511e+01,age_95%HPD={9.03763013e+01,1.00497358e+02}]:7.237177e+00[&length_mean=7.30466657e-02,length_median=3.45890600e-02,length_95%HPD={0.00000000e+00,2.67317900e-01},effectivebrlenTK02Brlens_mean=0.073045,effectivebrlenTK02Brlens_median=0.034597,effectivebrlenTK02Brlens_95%HPD={0.000000,0.267509},rateTK02Brlens_mean=0.999991,rateTK02Brlens_median=0.999986,rateTK02Brlens_95%HPD={0.997130,1.002882}])[&prob=2.91871292e-01,prob_stddev=1.17848511e-03,prob_range={2.91037977e-01,2.92704607e-01},prob(percent)="29",prob+-sd="29+-0",height_mean=4.67274311e-01,height_median=3.10992220e-01,height_95%HPD={9.19662200e-03,1.35595290e+00},age_mean=1.04755720e+02,age_median=1.02669529e+02,age_95%HPD={9.06331907e+01,1.23140298e+02}]:9.303569e+00[&length_mean=7.57861743e-02,length_median=3.73976500e-02,length_95%HPD={1.34702900e-06,2.73265800e-01},effectivebrlenTK02Brlens_mean=0.075787,effectivebrlenTK02Brlens_median=0.037389,effectivebrlenTK02Brlens_95%HPD={0.000001,0.273363},rateTK02Brlens_mean=1.000000,rateTK02Brlens_median=0.999990,rateTK02Brlens_95%HPD={0.997091,1.002738}])[&prob=1.92551277e-01,prob_stddev=3.48831594e-03,prob_range={1.90084665e-01,1.95017888e-01},prob(percent)="19",prob+-sd="19+-0",height_mean=5.06945589e-01,height_median=3.39179130e-01,height_95%HPD={1.48619170e-02,1.51155342e+00},age_mean=1.14434153e+02,age_median=1.11973097e+02,age_95%HPD={1.00886909e+02,1.35003410e+02}]:7.835310e+00[&length_mean=7.01558573e-02,length_median=3.37628700e-02,length_95%HPD={1.98255800e-05,2.58062900e-01},effectivebrlenTK02Brlens_mean=0.070154,effectivebrlenTK02Brlens_median=0.033754,effectivebrlenTK02Brlens_95%HPD={0.000020,0.258329},rateTK02Brlens_mean=0.999984,rateTK02Brlens_median=0.999983,rateTK02Brlens_95%HPD={0.997229,1.002731}],23[&prob=1.00000000e+00,prob_stddev=0.00000000e+00,prob_range={1.00000000e+00,1.00000000e+00},prob(percent)="100",prob+-sd="100+-0",height_mean=4.69686824e-01,height_median=3.13792630e-01,height_95%HPD={1.28057899e-02,1.38302749e+00},age_mean=1.06652964e+02,age_median=1.06598887e+02,age_95%HPD={1.00501135e+02,1.12351616e+02}]:1.320952e+01[&length_mean=6.15033438e-02,length_median=2.57161900e-02,length_95%HPD={0.00000000e+00,2.36217400e-01},effectivebrlenTK02Brlens_mean=0.061503,effectivebrlenTK02Brlens_median=0.025719,effectivebrlenTK02Brlens_95%HPD={0.000000,0.236107},rateTK02Brlens_mean=0.999990,rateTK02Brlens_median=0.999984,rateTK02Brlens_95%HPD={0.997231,1.002737}])[&prob=2.73893913e-01,prob_stddev=8.01369877e-04,prob_range={2.73327259e-01,2.74460568e-01},prob(percent)="27",prob+-sd="27+-0",height_mean=5.46950790e-01,height_median=3.67510830e-01,height_95%HPD={1.88340074e-02,1.62301447e+00},age_mean=1.21860138e+02,age_median=1.19808407e+02,age_95%HPD={1.04993768e+02,1.44264077e+02}]:1.285817e+01[&length_mean=7.82562486e-02,length_median=3.97913700e-02,length_95%HPD={1.11777300e-05,2.72114800e-01},effectivebrlenTK02Brlens_mean=0.078254,effectivebrlenTK02Brlens_median=0.039790,effectivebrlenTK02Brlens_95%HPD={0.000011,0.272028},rateTK02Brlens_mean=0.999987,rateTK02Brlens_median=0.999985,rateTK02Brlens_95%HPD={0.997330,1.002657}],35[&prob=1.00000000e+00,prob_stddev=0.00000000e+00,prob_range={1.00000000e+00,1.00000000e+00},prob(percent)="100",prob+-sd="100+-0",height_mean=5.16191781e-01,height_median=3.45095002e-01,height_95%HPD={1.13932773e-02,1.52244298e+00},age_mean=1.17202564e+02,age_median=1.17060116e+02,age_95%HPD={1.10000414e+02,1.24195995e+02}]:1.560646e+01[&length_mean=6.07261590e-02,length_median=2.52942100e-02,length_95%HPD={0.00000000e+00,2.33353700e-01},effectivebrlenTK02Brlens_mean=0.060725,effectivebrlenTK02Brlens_median=0.025299,effectivebrlenTK02Brlens_95%HPD={0.000000,0.233284},rateTK02Brlens_mean=0.999991,rateTK02Brlens_median=0.999986,rateTK02Brlens_95%HPD={0.997218,1.002534}])[&prob=5.14766339e-01,prob_stddev=4.83964553e-03,prob_range={5.11344192e-01,5.18188485e-01},prob(percent)="51",prob+-sd="51+-0",height_mean=5.99565358e-01,height_median=3.98825000e-01,height_95%HPD={1.41018700e-02,1.76821370e+00},age_mean=1.33477198e+02,age_median=1.32666577e+02,age_95%HPD={1.16187804e+02,1.52546774e+02}]:2.220900e+01[&length_mean=1.02890400e-01,length_median=6.11563900e-02,length_95%HPD={2.84287700e-06,3.31682900e-01},effectivebrlenTK02Brlens_mean=0.102890,effectivebrlenTK02Brlens_median=0.061161,effectivebrlenTK02Brlens_95%HPD={0.000003,0.331666},rateTK02Brlens_mean=0.999987,rateTK02Brlens_median=0.999982,rateTK02Brlens_95%HPD={0.997586,1.002493}],(21[&prob=1.00000000e+00,prob_stddev=0.00000000e+00,prob_range={1.00000000e+00,1.00000000e+00},prob(percent)="100",prob+-sd="100+-0",height_mean=6.65351556e-01,height_median=4.44941441e-01,height_95%HPD={1.71150865e-02,1.96209556e+00},age_mean=1.51064359e+02,age_median=1.51069937e+02,age_95%HPD={1.50110747e+02,1.52099908e+02}]:2.194103e+00[&length_mean=2.43831665e-02,length_median=1.13691200e-02,length_95%HPD={0.00000000e+00,8.76811800e-02},effectivebrlenTK02Brlens_mean=0.024383,effectivebrlenTK02Brlens_median=0.011366,effectivebrlenTK02Brlens_95%HPD={0.000000,0.087718},rateTK02Brlens_mean=0.999988,rateTK02Brlens_median=0.999988,rateTK02Brlens_95%HPD={0.997611,1.002315}],28[&prob=1.00000000e+00,prob_stddev=0.00000000e+00,prob_range={1.00000000e+00,1.00000000e+00},prob(percent)="100",prob+-sd="100+-0",height_mean=6.65361020e-01,height_median=4.44829456e-01,height_95%HPD={1.93365875e-02,1.96457551e+00},age_mean=1.51062557e+02,age_median=1.51067596e+02,age_95%HPD={1.50108961e+02,1.52096376e+02}]:2.196443e+00[&length_mean=2.43240239e-02,length_median=1.13313300e-02,length_95%HPD={0.00000000e+00,8.64319700e-02},effectivebrlenTK02Brlens_mean=0.024324,effectivebrlenTK02Brlens_median=0.011332,effectivebrlenTK02Brlens_95%HPD={0.000000,0.086494},rateTK02Brlens_mean=0.999989,rateTK02Brlens_median=0.999990,rateTK02Brlens_95%HPD={0.997575,1.002265}])[&prob=6.50429990e-02,prob_stddev=8.17083012e-04,prob_range={6.44652341e-02,6.56207640e-02},prob(percent)="7",prob+-sd="7+-0",height_mean=6.97415401e-01,height_median=4.70782397e-01,height_95%HPD={2.25027167e-02,2.02566953e+00},age_mean=1.54156432e+02,age_median=1.53264039e+02,age_95%HPD={1.50324435e+02,1.59923027e+02}]:1.611536e+00[&length_mean=2.25460762e-02,length_median=9.65364900e-03,length_95%HPD={1.76081600e-07,8.45591300e-02},effectivebrlenTK02Brlens_mean=0.022545,effectivebrlenTK02Brlens_median=0.009645,effectivebrlenTK02Brlens_95%HPD={0.000000,0.084463},rateTK02Brlens_mean=0.999990,rateTK02Brlens_median=1.000012,rateTK02Brlens_95%HPD={0.997459,1.002280}])[&prob=6.73318371e-03,prob_stddev=2.19983888e-04,prob_range={6.57763161e-03,6.88873581e-03},prob(percent)="1",prob+-sd="1+-0",height_mean=7.20188014e-01,height_median=4.90667166e-01,height_95%HPD={4.20840365e-02,2.08917341e+00},age_mean=1.55842845e+02,age_median=1.54875575e+02,age_95%HPD={1.50822597e+02,1.62775245e+02}]:8.084666e+00[&length_mean=2.39881208e-02,length_median=9.13012700e-03,length_95%HPD={9.76661800e-06,8.17340300e-02},effectivebrlenTK02Brlens_mean=0.023988,effectivebrlenTK02Brlens_median=0.009128,effectivebrlenTK02Brlens_95%HPD={0.000010,0.081711},rateTK02Brlens_mean=0.999954,rateTK02Brlens_median=0.999937,rateTK02Brlens_95%HPD={0.997443,1.002323}],((18[&prob=1.00000000e+00,prob_stddev=0.00000000e+00,prob_range={1.00000000e+00,1.00000000e+00},prob(percent)="100",prob+-sd="100+-0",height_mean=6.71430820e-01,height_median=4.48934524e-01,height_95%HPD={1.87527153e-02,1.98180667e+00},age_mean=1.52444014e+02,age_median=1.52414494e+02,age_95%HPD={1.50009148e+02,1.54726984e+02}]:2.678030e+00[&length_mean=2.17349285e-02,length_median=9.47514200e-03,length_95%HPD={0.00000000e+00,8.09491700e-02},effectivebrlenTK02Brlens_mean=0.021735,effectivebrlenTK02Brlens_median=0.009475,effectivebrlenTK02Brlens_95%HPD={0.000000,0.080916},rateTK02Brlens_mean=0.999992,rateTK02Brlens_median=0.999992,rateTK02Brlens_95%HPD={0.997666,1.002341}],22[&prob=1.00000000e+00,prob_stddev=0.00000000e+00,prob_range={1.00000000e+00,1.00000000e+00},prob(percent)="100",prob+-sd="100+-0",height_mean=6.71447385e-01,height_median=4.48944445e-01,height_95%HPD={1.78608859e-02,1.97960045e+00},age_mean=1.52445177e+02,age_median=1.52410512e+02,age_95%HPD={1.50007328e+02,1.54724000e+02}]:2.682013e+00[&length_mean=2.19607662e-02,length_median=9.52097100e-03,length_95%HPD={0.00000000e+00,8.18521100e-02},effectivebrlenTK02Brlens_mean=0.021961,effectivebrlenTK02Brlens_median=0.009518,effectivebrlenTK02Brlens_95%HPD={0.000000,0.081841},rateTK02Brlens_mean=0.999991,rateTK02Brlens_median=0.999989,rateTK02Brlens_95%HPD={0.997648,1.002325}])[&prob=4.97211173e-02,prob_stddev=8.64222417e-04,prob_range={4.91100198e-02,5.03322148e-02},prob(percent)="5",prob+-sd="5+-0",height_mean=6.90635529e-01,height_median=4.55442276e-01,height_95%HPD={1.66902486e-02,2.06970775e+00},age_mean=1.55823287e+02,age_median=1.55092524e+02,age_95%HPD={1.50853410e+02,1.62366377e+02}]:3.949585e+00[&length_mean=2.17708200e-02,length_median=8.33643800e-03,length_95%HPD={3.79331200e-07,7.94791200e-02},effectivebrlenTK02Brlens_mean=0.021769,effectivebrlenTK02Brlens_median=0.008341,effectivebrlenTK02Brlens_95%HPD={0.000000,0.079542},rateTK02Brlens_mean=0.999976,rateTK02Brlens_median=0.999997,rateTK02Brlens_95%HPD={0.997713,1.002482}],(20[&prob=1.00000000e+00,prob_stddev=0.00000000e+00,prob_range={1.00000000e+00,1.00000000e+00},prob(percent)="100",prob+-sd="100+-0",height_mean=6.76119663e-01,height_median=4.52280101e-01,height_95%HPD={1.88213115e-02,1.99637187e+00},age_mean=1.53508110e+02,age_median=1.53487511e+02,age_95%HPD={1.52100149e+02,1.54839628e+02}]:2.081814e+00[&length_mean=2.04403754e-02,length_median=8.25666200e-03,length_95%HPD={0.00000000e+00,7.73953100e-02},effectivebrlenTK02Brlens_mean=0.020440,effectivebrlenTK02Brlens_median=0.008255,effectivebrlenTK02Brlens_95%HPD={0.000000,0.077370},rateTK02Brlens_mean=0.999991,rateTK02Brlens_median=0.999988,rateTK02Brlens_95%HPD={0.997655,1.002288}],27[&prob=1.00000000e+00,prob_stddev=0.00000000e+00,prob_range={1.00000000e+00,1.00000000e+00},prob(percent)="100",prob+-sd="100+-0",height_mean=6.71474651e-01,height_median=4.48967636e-01,height_95%HPD={1.83988937e-02,1.98052126e+00},age_mean=1.52457550e+02,age_median=1.52434785e+02,age_95%HPD={1.50062744e+02,1.54785574e+02}]:3.134540e+00[&length_mean=2.20741465e-02,length_median=9.42697200e-03,length_95%HPD={0.00000000e+00,8.29628700e-02},effectivebrlenTK02Brlens_mean=0.022074,effectivebrlenTK02Brlens_median=0.009427,effectivebrlenTK02Brlens_95%HPD={0.000000,0.083033},rateTK02Brlens_mean=0.999993,rateTK02Brlens_median=0.999989,rateTK02Brlens_95%HPD={0.997774,1.002403}])[&prob=4.89211351e-02,prob_stddev=7.85656742e-05,prob_range={4.88655808e-02,4.89766894e-02},prob(percent)="5",prob+-sd="5+-0",height_mean=6.74810614e-01,height_median=4.51188098e-01,height_95%HPD={2.68777463e-02,2.00411304e+00},age_mean=1.56473980e+02,age_median=1.55569324e+02,age_95%HPD={1.52309365e+02,1.62853208e+02}]:3.472785e+00[&length_mean=2.15665597e-02,length_median=8.49696600e-03,length_95%HPD={2.28760200e-06,7.92553400e-02},effectivebrlenTK02Brlens_mean=0.021567,effectivebrlenTK02Brlens_median=0.008496,effectivebrlenTK02Brlens_95%HPD={0.000002,0.079078},rateTK02Brlens_mean=0.999995,rateTK02Brlens_median=1.000001,rateTK02Brlens_95%HPD={0.997618,1.002248}])[&prob=1.24441679e-03,prob_stddev=1.25705079e-04,prob_range={1.15552988e-03,1.33330370e-03},prob(percent)="0",prob+-sd="0+-0",height_mean=6.96643195e-01,height_median=5.07296313e-01,height_95%HPD={5.27270399e-02,1.84324579e+00},age_mean=1.59784127e+02,age_median=1.59042109e+02,age_95%HPD={1.53965183e+02,1.67738460e+02}]:3.918132e+00[&length_mean=2.45945354e-02,length_median=1.28032900e-02,length_95%HPD={1.98676900e-05,7.36714900e-02},effectivebrlenTK02Brlens_mean=0.024590,effectivebrlenTK02Brlens_median=0.012815,effectivebrlenTK02Brlens_95%HPD={0.000020,0.073843},rateTK02Brlens_mean=0.999972,rateTK02Brlens_median=0.999932,rateTK02Brlens_95%HPD={0.997950,1.001430}])[&prob=1.66662963e-04,prob_stddev=7.85656742e-05,prob_range={1.11108642e-04,2.22217284e-04},prob(percent)="0",prob+-sd="0+-0",height_mean=5.34915449e-01,height_median=4.24907785e-01,height_95%HPD={8.71799690e-02,9.50636434e-01},age_mean=1.63258682e+02,age_median=1.62960241e+02,age_95%HPD={1.54425476e+02,1.69012851e+02}]:2.066104e+00[&length_mean=2.55420742e-02,length_median=2.18032000e-02,length_95%HPD={7.16094400e-04,7.04666600e-02},effectivebrlenTK02Brlens_mean=0.025548,effectivebrlenTK02Brlens_median=0.021785,effectivebrlenTK02Brlens_95%HPD={0.000716,0.070441},rateTK02Brlens_mean=1.000256,rateTK02Brlens_median=1.000134,rateTK02Brlens_95%HPD={0.999160,1.001458}],((8[&prob=1.00000000e+00,prob_stddev=0.00000000e+00,prob_range={1.00000000e+00,1.00000000e+00},prob(percent)="100",prob+-sd="100+-0",height_mean=6.71473667e-01,height_median=4.49343676e-01,height_95%HPD={2.32019073e-02,1.98770172e+00},age_mean=1.52447500e+02,age_median=1.52421884e+02,age_95%HPD={1.50000014e+02,1.54710803e+02}]:2.762913e+00[&length_mean=2.22493471e-02,length_median=9.46905300e-03,length_95%HPD={0.00000000e+00,8.26398300e-02},effectivebrlenTK02Brlens_mean=0.022249,effectivebrlenTK02Brlens_median=0.009469,effectivebrlenTK02Brlens_95%HPD={0.000000,0.082698},rateTK02Brlens_mean=0.999987,rateTK02Brlens_median=0.999986,rateTK02Brlens_95%HPD={0.997659,1.002306}],26[&prob=1.00000000e+00,prob_stddev=0.00000000e+00,prob_range={1.00000000e+00,1.00000000e+00},prob(percent)="100",prob+-sd="100+-0",height_mean=6.71418828e-01,height_median=4.49330260e-01,height_95%HPD={1.76183772e-02,1.97938730e+00},age_mean=1.52447310e+02,age_median=1.52422403e+02,age_95%HPD={1.50007037e+02,1.54731818e+02}]:2.762394e+00[&length_mean=2.19106657e-02,length_median=9.45973900e-03,length_95%HPD={0.00000000e+00,8.11489200e-02},effectivebrlenTK02Brlens_mean=0.021910,effectivebrlenTK02Brlens_median=0.009459,effectivebrlenTK02Brlens_95%HPD={0.000000,0.081170},rateTK02Brlens_mean=0.999985,rateTK02Brlens_median=0.999984,rateTK02Brlens_95%HPD={0.997638,1.002296}])[&prob=5.10766427e-02,prob_stddev=5.18533450e-04,prob_range={5.07099842e-02,5.14433013e-02},prob(percent)="5",prob+-sd="5+-0",height_mean=6.88230198e-01,height_median=4.69362600e-01,height_95%HPD={1.81433480e-02,2.03579475e+00},age_mean=1.55862315e+02,age_median=1.55184797e+02,age_95%HPD={1.50795313e+02,1.62177991e+02}]:3.446652e+00[&length_mean=2.06901871e-02,length_median=8.44689900e-03,length_95%HPD={2.30695600e-06,8.08105400e-02},effectivebrlenTK02Brlens_mean=0.020690,effectivebrlenTK02Brlens_median=0.008438,effectivebrlenTK02Brlens_95%HPD={0.000002,0.080745},rateTK02Brlens_mean=0.999986,rateTK02Brlens_median=0.999975,rateTK02Brlens_95%HPD={0.997650,1.002255}],(19[&prob=1.00000000e+00,prob_stddev=0.00000000e+00,prob_range={1.00000000e+00,1.00000000e+00},prob(percent)="100",prob+-sd="100+-0",height_mean=6.71430906e-01,height_median=4.49404644e-01,height_95%HPD={1.75945562e-02,1.98084562e+00},age_mean=1.52438717e+02,age_median=1.52405425e+02,age_95%HPD={1.50004224e+02,1.54718850e+02}]:1.960689e+00[&length_mean=2.20234643e-02,length_median=9.49676600e-03,length_95%HPD={0.00000000e+00,8.12997100e-02},effectivebrlenTK02Brlens_mean=0.022024,effectivebrlenTK02Brlens_median=0.009497,effectivebrlenTK02Brlens_95%HPD={0.000000,0.081281},rateTK02Brlens_mean=0.999992,rateTK02Brlens_median=0.999982,rateTK02Brlens_95%HPD={0.997630,1.002310}],25[&prob=1.00000000e+00,prob_stddev=0.00000000e+00,prob_range={1.00000000e+00,1.00000000e+00},prob(percent)="100",prob+-sd="100+-0",height_mean=6.65310081e-01,height_median=4.44907342e-01,height_95%HPD={1.92432173e-02,1.96369454e+00},age_mean=1.51060462e+02,age_median=1.51065644e+02,age_95%HPD={1.50107515e+02,1.52097899e+02}]:3.300471e+00[&length_mean=2.44357083e-02,length_median=1.12899800e-02,length_95%HPD={0.00000000e+00,8.78715600e-02},effectivebrlenTK02Brlens_mean=0.024435,effectivebrlenTK02Brlens_median=0.011290,effectivebrlenTK02Brlens_95%HPD={0.000000,0.087807},rateTK02Brlens_mean=0.999987,rateTK02Brlens_median=0.999983,rateTK02Brlens_95%HPD={0.997609,1.002314}])[&prob=5.36210306e-02,prob_stddev=1.31990333e-03,prob_range={5.26877181e-02,5.45543432e-02},prob(percent)="5",prob+-sd="5+-0",height_mean=6.79862121e-01,height_median=4.60797695e-01,height_95%HPD={2.55739039e-02,1.95364805e+00},age_mean=1.55043856e+02,age_median=1.54366114e+02,age_95%HPD={1.50609180e+02,1.61085128e+02}]:4.265334e+00[&length_mean=2.17435977e-02,length_median=9.00949500e-03,length_95%HPD={4.88379100e-07,8.35368900e-02},effectivebrlenTK02Brlens_mean=0.021743,effectivebrlenTK02Brlens_median=0.008997,effectivebrlenTK02Brlens_95%HPD={0.000000,0.083616},rateTK02Brlens_mean=0.999968,rateTK02Brlens_median=0.999977,rateTK02Brlens_95%HPD={0.997585,1.002025}])[&prob=1.67774049e-03,prob_stddev=1.09991944e-04,prob_range={1.59996445e-03,1.75551654e-03},prob(percent)="0",prob+-sd="0+-0",height_mean=7.18362633e-01,height_median=4.44007496e-01,height_95%HPD={1.49477185e-02,2.37136843e+00},age_mean=1.59508366e+02,age_median=1.58631449e+02,age_95%HPD={1.52489771e+02,1.66620521e+02}]:6.394897e+00[&length_mean=2.55737424e-02,length_median=1.03415900e-02,length_95%HPD={3.14528400e-05,8.83194200e-02},effectivebrlenTK02Brlens_mean=0.025577,effectivebrlenTK02Brlens_median=0.010345,effectivebrlenTK02Brlens_95%HPD={0.000031,0.087977},rateTK02Brlens_mean=1.000178,rateTK02Brlens_median=1.000136,rateTK02Brlens_95%HPD={0.998252,1.002193}])[&prob=1.15552988e-03,prob_stddev=3.14262697e-05,prob_range={1.13330815e-03,1.17775161e-03},prob(percent)="0",prob+-sd="0+-0",height_mean=6.99269271e-01,height_median=4.36101746e-01,height_95%HPD={5.88442039e-02,2.72885958e+00},age_mean=1.65829029e+02,age_median=1.65026345e+02,age_95%HPD={1.56700068e+02,1.77550003e+02}]:1.432589e+00[&length_mean=2.52894722e-02,length_median=8.41298500e-03,length_95%HPD={8.84248100e-05,9.40219200e-02},effectivebrlenTK02Brlens_mean=0.025286,effectivebrlenTK02Brlens_median=0.008423,effectivebrlenTK02Brlens_95%HPD={0.000088,0.094010},rateTK02Brlens_mean=0.999888,rateTK02Brlens_median=0.999912,rateTK02Brlens_95%HPD={0.996759,1.001634}],(7[&prob=1.00000000e+00,prob_stddev=0.00000000e+00,prob_range={1.00000000e+00,1.00000000e+00},prob(percent)="100",prob+-sd="100+-0",height_mean=6.71456265e-01,height_median=4.49313470e-01,height_95%HPD={1.94297692e-02,1.98397588e+00},age_mean=1.52452571e+02,age_median=1.52430617e+02,age_95%HPD={1.50009741e+02,1.54730520e+02}]:4.304415e+00[&length_mean=2.18309089e-02,length_median=9.39190100e-03,length_95%HPD={0.00000000e+00,8.24315400e-02},effectivebrlenTK02Brlens_mean=0.021831,effectivebrlenTK02Brlens_median=0.009392,effectivebrlenTK02Brlens_95%HPD={0.000000,0.082427},rateTK02Brlens_mean=0.999987,rateTK02Brlens_median=0.999985,rateTK02Brlens_95%HPD={0.997618,1.002308}],34[&prob=1.00000000e+00,prob_stddev=0.00000000e+00,prob_range={1.00000000e+00,1.00000000e+00},prob(percent)="100",prob+-sd="100+-0",height_mean=6.81702144e-01,height_median=4.56116227e-01,height_95%HPD={1.65553841e-02,2.00678740e+00},age_mean=1.54776478e+02,age_median=1.54709684e+02,age_95%HPD={1.53000016e+02,1.56571385e+02}]:2.025349e+00[&length_mean=2.00698454e-02,length_median=7.68583400e-03,length_95%HPD={0.00000000e+00,7.77092100e-02},effectivebrlenTK02Brlens_mean=0.020069,effectivebrlenTK02Brlens_median=0.007686,effectivebrlenTK02Brlens_95%HPD={0.000000,0.077709},rateTK02Brlens_mean=0.999987,rateTK02Brlens_median=0.999981,rateTK02Brlens_95%HPD={0.997673,1.002290}])[&prob=4.16324082e-02,prob_stddev=4.55680911e-04,prob_range={4.13101931e-02,4.19546232e-02},prob(percent)="4",prob+-sd="4+-0",height_mean=6.79037588e-01,height_median=4.62063830e-01,height_95%HPD={2.60745955e-02,1.99027299e+00},age_mean=1.57622594e+02,age_median=1.56735033e+02,age_95%HPD={1.53043875e+02,1.64220515e+02}]:9.723901e+00[&length_mean=2.22067989e-02,length_median=8.37956400e-03,length_95%HPD={1.74547900e-06,8.18703500e-02},effectivebrlenTK02Brlens_mean=0.022206,effectivebrlenTK02Brlens_median=0.008383,effectivebrlenTK02Brlens_95%HPD={0.000002,0.081857},rateTK02Brlens_mean=0.999998,rateTK02Brlens_median=0.999991,rateTK02Brlens_95%HPD={0.997578,1.002075}])[&prob=5.23766139e-02,prob_stddev=2.01128126e-03,prob_range={5.09544232e-02,5.37988045e-02},prob(percent)="5",prob+-sd="5+-0",height_mean=7.64385851e-01,height_median=5.18511293e-01,height_95%HPD={2.96348517e-02,2.17326522e+00},age_mean=1.67731031e+02,age_median=1.66458934e+02,age_95%HPD={1.58418003e+02,1.80327838e+02}]:5.058281e+00[&length_mean=3.57262822e-02,length_median=1.54104900e-02,length_95%HPD={5.18662300e-06,1.35348400e-01},effectivebrlenTK02Brlens_mean=0.035721,effectivebrlenTK02Brlens_median=0.015391,effectivebrlenTK02Brlens_95%HPD={0.000005,0.135339},rateTK02Brlens_mean=0.999969,rateTK02Brlens_median=0.999963,rateTK02Brlens_95%HPD={0.997698,1.002372}])[&prob=5.86642519e-01,prob_stddev=2.35697023e-04,prob_range={5.86475856e-01,5.86809182e-01},prob(percent)="59",prob+-sd="59+-0",height_mean=7.76399740e-01,height_median=5.18972341e-01,height_95%HPD={1.86597356e-02,2.29903594e+00},age_mean=1.72405294e+02,age_median=1.71517216e+02,age_95%HPD={1.60235797e+02,1.85672573e+02}]:1.186518e+01[&length_mean=7.16258835e-02,length_median=4.08732400e-02,length_95%HPD={3.12581100e-07,2.37778500e-01},effectivebrlenTK02Brlens_mean=0.071625,effectivebrlenTK02Brlens_median=0.040879,effectivebrlenTK02Brlens_95%HPD={0.000000,0.237648},rateTK02Brlens_mean=0.999983,rateTK02Brlens_median=0.999988,rateTK02Brlens_95%HPD={0.998044,1.002109}],24[&prob=1.00000000e+00,prob_stddev=0.00000000e+00,prob_range={1.00000000e+00,1.00000000e+00},prob(percent)="100",prob+-sd="100+-0",height_mean=7.88926341e-01,height_median=5.27099856e-01,height_95%HPD={1.97654882e-02,2.32572523e+00},age_mean=1.79109022e+02,age_median=1.79187890e+02,age_95%HPD={1.74697586e+02,1.83698429e+02}]:4.194506e+00[&length_mean=3.57187648e-02,length_median=1.50140100e-02,length_95%HPD={0.00000000e+00,1.37488000e-01},effectivebrlenTK02Brlens_mean=0.035718,effectivebrlenTK02Brlens_median=0.015015,effectivebrlenTK02Brlens_95%HPD={0.000000,0.137455},rateTK02Brlens_mean=0.999994,rateTK02Brlens_median=0.999997,rateTK02Brlens_95%HPD={0.997964,1.001918}])[&prob=4.50223328e-01,prob_stddev=5.49959720e-04,prob_range={4.49834448e-01,4.50612209e-01},prob(percent)="45",prob+-sd="45+-0",height_mean=8.29086393e-01,height_median=5.53361087e-01,height_95%HPD={2.10988255e-02,2.44526598e+00},age_mean=1.84092281e+02,age_median=1.83382396e+02,age_95%HPD={1.75036186e+02,1.94549430e+02}]:7.735770e+00[&length_mean=5.51088197e-02,length_median=3.01784900e-02,length_95%HPD={4.90005500e-06,1.86517100e-01},effectivebrlenTK02Brlens_mean=0.055108,effectivebrlenTK02Brlens_median=0.030176,effectivebrlenTK02Brlens_95%HPD={0.000005,0.186437},rateTK02Brlens_mean=0.999988,rateTK02Brlens_median=0.999994,rateTK02Brlens_95%HPD={0.998071,1.001890}],31[&prob=1.00000000e+00,prob_stddev=0.00000000e+00,prob_range={1.00000000e+00,1.00000000e+00},prob(percent)="100",prob+-sd="100+-0",height_mean=8.23102096e-01,height_median=5.50426899e-01,height_95%HPD={2.17085329e-02,2.42697018e+00},age_mean=1.86888513e+02,age_median=1.86961971e+02,age_95%HPD={1.83128531e+02,1.90797631e+02}]:4.156195e+00[&length_mean=3.55561312e-02,length_median=1.58510500e-02,length_95%HPD={0.00000000e+00,1.35241900e-01},effectivebrlenTK02Brlens_mean=0.035556,effectivebrlenTK02Brlens_median=0.015850,effectivebrlenTK02Brlens_95%HPD={0.000000,0.135216},rateTK02Brlens_mean=0.999990,rateTK02Brlens_median=0.999993,rateTK02Brlens_95%HPD={0.998137,1.001880}])[&prob=2.93271261e-01,prob_stddev=8.32796147e-04,prob_range={2.92682385e-01,2.93860136e-01},prob(percent)="29",prob+-sd="29+-0",height_mean=8.72661898e-01,height_median=5.84557859e-01,height_95%HPD={2.17614168e-02,2.55322347e+00},age_mean=1.91843243e+02,age_median=1.91118166e+02,age_95%HPD={1.83816037e+02,2.01403836e+02}]:5.044372e+00[&length_mean=4.77173859e-02,length_median=2.65169400e-02,length_95%HPD={5.26001000e-07,1.60310200e-01},effectivebrlenTK02Brlens_mean=0.047716,effectivebrlenTK02Brlens_median=0.026518,effectivebrlenTK02Brlens_95%HPD={0.000001,0.160350},rateTK02Brlens_mean=0.999988,rateTK02Brlens_median=0.999990,rateTK02Brlens_95%HPD={0.998114,1.001774}],17[&prob=1.00000000e+00,prob_stddev=0.00000000e+00,prob_range={1.00000000e+00,1.00000000e+00},prob(percent)="100",prob+-sd="100+-0",height_mean=8.50344973e-01,height_median=5.68188859e-01,height_95%HPD={2.19848097e-02,2.50262906e+00},age_mean=1.93044879e+02,age_median=1.93597509e+02,age_95%HPD={1.83891267e+02,2.01297419e+02}]:2.565029e+00[&length_mean=3.08866912e-02,length_median=1.40655500e-02,length_95%HPD={0.00000000e+00,1.14087000e-01},effectivebrlenTK02Brlens_mean=0.030887,effectivebrlenTK02Brlens_median=0.014067,effectivebrlenTK02Brlens_95%HPD={0.000000,0.114097},rateTK02Brlens_mean=0.999996,rateTK02Brlens_median=0.999997,rateTK02Brlens_95%HPD={0.998220,1.001811}])[&prob=1.55818760e-01,prob_stddev=4.71394045e-04,prob_range={1.55485434e-01,1.56152086e-01},prob(percent)="16",prob+-sd="16+-0",height_mean=8.95058348e-01,height_median=5.95300468e-01,height_95%HPD={2.78085500e-02,2.61168633e+00},age_mean=1.96434199e+02,age_median=1.96162538e+02,age_95%HPD={1.86821628e+02,2.05842194e+02}]:7.143463e+00[&length_mean=3.83787888e-02,length_median=2.04466200e-02,length_95%HPD={6.63027000e-06,1.33080400e-01},effectivebrlenTK02Brlens_mean=0.038377,effectivebrlenTK02Brlens_median=0.020443,effectivebrlenTK02Brlens_95%HPD={0.000007,0.133016},rateTK02Brlens_mean=0.999976,rateTK02Brlens_median=0.999984,rateTK02Brlens_95%HPD={0.998194,1.001828}],(9[&prob=1.00000000e+00,prob_stddev=0.00000000e+00,prob_range={1.00000000e+00,1.00000000e+00},prob(percent)="100",prob+-sd="100+-0",height_mean=8.66792895e-01,height_median=5.79833383e-01,height_95%HPD={2.08859804e-02,2.55320913e+00},age_mean=1.96791010e+02,age_median=1.97005722e+02,age_95%HPD={1.92010477e+02,2.01399842e+02}]:4.873294e+00[&length_mean=2.88264570e-02,length_median=1.36385700e-02,length_95%HPD={0.00000000e+00,1.04981400e-01},effectivebrlenTK02Brlens_mean=0.028826,effectivebrlenTK02Brlens_median=0.013634,effectivebrlenTK02Brlens_95%HPD={0.000000,0.105018},rateTK02Brlens_mean=0.999995,rateTK02Brlens_median=0.999995,rateTK02Brlens_95%HPD={0.998328,1.001798}],12[&prob=1.00000000e+00,prob_stddev=0.00000000e+00,prob_range={1.00000000e+00,1.00000000e+00},prob(percent)="100",prob+-sd="100+-0",height_mean=8.82002610e-01,height_median=5.89436553e-01,height_95%HPD={1.87189853e-02,2.59588769e+00},age_mean=2.00253836e+02,age_median=2.00423811e+02,age_95%HPD={1.92480052e+02,2.08499719e+02}]:1.455205e+00[&length_mean=2.52331851e-02,length_median=1.12765400e-02,length_95%HPD={0.00000000e+00,9.40049600e-02},effectivebrlenTK02Brlens_mean=0.025233,effectivebrlenTK02Brlens_median=0.011275,effectivebrlenTK02Brlens_95%HPD={0.000000,0.094075},rateTK02Brlens_mean=1.000000,rateTK02Brlens_median=0.999998,rateTK02Brlens_95%HPD={0.998295,1.001682}])[&prob=6.91317971e-02,prob_stddev=1.00564063e-03,prob_range={6.84207018e-02,6.98428924e-02},prob(percent)="7",prob+-sd="7+-0",height_mean=8.86385235e-01,height_median=5.94513110e-01,height_95%HPD={2.58855308e-02,2.54002967e+00},age_mean=2.02311149e+02,age_median=2.01879016e+02,age_95%HPD={1.94072205e+02,2.11202951e+02}]:1.426985e+00[&length_mean=2.48687347e-02,length_median=1.15710700e-02,length_95%HPD={2.74164500e-07,9.04374100e-02},effectivebrlenTK02Brlens_mean=0.024869,effectivebrlenTK02Brlens_median=0.011581,effectivebrlenTK02Brlens_95%HPD={0.000000,0.090399},rateTK02Brlens_mean=1.000005,rateTK02Brlens_median=1.000000,rateTK02Brlens_95%HPD={0.998309,1.001652}])[&prob=2.61216417e-02,prob_stddev=2.04270753e-04,prob_range={2.59772005e-02,2.62660830e-02},prob(percent)="3",prob+-sd="3+-0",height_mean=9.65639153e-01,height_median=6.17148735e-01,height_95%HPD={4.05166350e-02,2.87204452e+00},age_mean=2.03950974e+02,age_median=2.03306001e+02,age_95%HPD={1.95772890e+02,2.12618159e+02}]:4.013798e+00[&length_mean=2.50914624e-02,length_median=1.12065000e-02,length_95%HPD={4.09813100e-06,9.40859700e-02},effectivebrlenTK02Brlens_mean=0.025090,effectivebrlenTK02Brlens_median=0.011208,effectivebrlenTK02Brlens_95%HPD={0.000004,0.094002},rateTK02Brlens_mean=0.999979,rateTK02Brlens_median=0.999998,rateTK02Brlens_95%HPD={0.998210,1.001710}],(15[&prob=1.00000000e+00,prob_stddev=0.00000000e+00,prob_range={1.00000000e+00,1.00000000e+00},prob(percent)="100",prob+-sd="100+-0",height_mean=8.82248688e-01,height_median=5.90069906e-01,height_95%HPD={2.45121954e-02,2.60228599e+00},age_mean=2.00308819e+02,age_median=2.00312599e+02,age_95%HPD={1.99401722e+02,2.01298055e+02}]:2.227937e+00[&length_mean=2.44314510e-02,length_median=1.11387000e-02,length_95%HPD={0.00000000e+00,9.03615000e-02},effectivebrlenTK02Brlens_mean=0.024431,effectivebrlenTK02Brlens_median=0.011139,effectivebrlenTK02Brlens_95%HPD={0.000000,0.090363},rateTK02Brlens_mean=0.999996,rateTK02Brlens_median=1.000000,rateTK02Brlens_95%HPD={0.998314,1.001684}],16[&prob=1.00000000e+00,prob_stddev=0.00000000e+00,prob_range={1.00000000e+00,1.00000000e+00},prob(percent)="100",prob+-sd="100+-0",height_mean=8.82284672e-01,height_median=5.89967873e-01,height_95%HPD={3.11893206e-02,2.61144416e+00},age_mean=2.00312328e+02,age_median=2.00318852e+02,age_95%HPD={1.99401377e+02,2.01296528e+02}]:2.221684e+00[&length_mean=2.44804333e-02,length_median=1.11564100e-02,length_95%HPD={0.00000000e+00,9.04118900e-02},effectivebrlenTK02Brlens_mean=0.024480,effectivebrlenTK02Brlens_median=0.011154,effectivebrlenTK02Brlens_95%HPD={0.000000,0.090450},rateTK02Brlens_mean=0.999998,rateTK02Brlens_median=0.999997,rateTK02Brlens_95%HPD={0.998358,1.001729}])[&prob=1.07630942e-01,prob_stddev=7.69943607e-04,prob_range={1.07086509e-01,1.08175374e-01},prob(percent)="11",prob+-sd="11+-0",height_mean=9.02081327e-01,height_median=6.01377921e-01,height_95%HPD={2.71585580e-02,2.67811963e+00},age_mean=2.03401248e+02,age_median=2.02540536e+02,age_95%HPD={1.99727783e+02,2.09251271e+02}]:4.779263e+00[&length_mean=2.37874917e-02,length_median=1.05516600e-02,length_95%HPD={5.80847700e-06,8.74173200e-02},effectivebrlenTK02Brlens_mean=0.023788,effectivebrlenTK02Brlens_median=0.010551,effectivebrlenTK02Brlens_95%HPD={0.000006,0.087520},rateTK02Brlens_mean=0.999994,rateTK02Brlens_median=0.999996,rateTK02Brlens_95%HPD={0.998346,1.001618}])[&prob=2.03773249e-02,prob_stddev=1.09991944e-03,prob_range={1.95995645e-02,2.11550854e-02},prob(percent)="2",prob+-sd="2+-0",height_mean=9.47588078e-01,height_median=6.26104448e-01,height_95%HPD={2.48004556e-02,2.78023822e+00},age_mean=2.08153244e+02,age_median=2.07319799e+02,age_95%HPD={2.01455583e+02,2.16695938e+02}]:5.267563e+00[&length_mean=2.33213286e-02,length_median=1.04637200e-02,length_95%HPD={1.83360600e-05,8.44129900e-02},effectivebrlenTK02Brlens_mean=0.023320,effectivebrlenTK02Brlens_median=0.010460,effectivebrlenTK02Brlens_95%HPD={0.000018,0.084421},rateTK02Brlens_mean=0.999951,rateTK02Brlens_median=0.999985,rateTK02Brlens_95%HPD={0.998263,1.001596}],(11[&prob=1.00000000e+00,prob_stddev=0.00000000e+00,prob_range={1.00000000e+00,1.00000000e+00},prob(percent)="100",prob+-sd="100+-0",height_mean=9.01727513e-01,height_median=6.03318094e-01,height_95%HPD={2.46980578e-02,2.65752280e+00},age_mean=2.04733682e+02,age_median=2.04653184e+02,age_95%HPD={2.01301086e+02,2.08084740e+02}]:3.338573e+00[&length_mean=2.13156314e-02,length_median=8.87529800e-03,length_95%HPD={0.00000000e+00,8.02968600e-02},effectivebrlenTK02Brlens_mean=0.021316,effectivebrlenTK02Brlens_median=0.008874,effectivebrlenTK02Brlens_95%HPD={0.000000,0.080266},rateTK02Brlens_mean=0.999997,rateTK02Brlens_median=0.999999,rateTK02Brlens_95%HPD={0.998356,1.001600}],13[&prob=1.00000000e+00,prob_stddev=0.00000000e+00,prob_range={1.00000000e+00,1.00000000e+00},prob(percent)="100",prob+-sd="100+-0",height_mean=9.01765998e-01,height_median=6.02964004e-01,height_95%HPD={1.95035005e-02,2.65475781e+00},age_mean=2.04732193e+02,age_median=2.04653043e+02,age_95%HPD={2.01300028e+02,2.08079484e+02}]:3.338713e+00[&length_mean=2.11569814e-02,length_median=8.88851900e-03,length_95%HPD={0.00000000e+00,8.02318700e-02},effectivebrlenTK02Brlens_mean=0.021157,effectivebrlenTK02Brlens_median=0.008889,effectivebrlenTK02Brlens_95%HPD={0.000000,0.080256},rateTK02Brlens_mean=0.999998,rateTK02Brlens_median=1.000001,rateTK02Brlens_95%HPD={0.998397,1.001624}])[&prob=7.48316704e-02,prob_stddev=1.72844483e-04,prob_range={7.47094509e-02,7.49538899e-02},prob(percent)="7",prob+-sd="7+-0",height_mean=9.04477579e-01,height_median=6.05316316e-01,height_95%HPD={2.77227685e-02,2.66478697e+00},age_mean=2.08431341e+02,age_median=2.07991756e+02,age_95%HPD={2.02559190e+02,2.15395567e+02}]:4.595606e+00[&length_mean=2.26625290e-02,length_median=9.01863200e-03,length_95%HPD={2.00631400e-06,8.46322900e-02},effectivebrlenTK02Brlens_mean=0.022662,effectivebrlenTK02Brlens_median=0.009015,effectivebrlenTK02Brlens_95%HPD={0.000002,0.084809},rateTK02Brlens_mean=1.000008,rateTK02Brlens_median=1.000004,rateTK02Brlens_95%HPD={0.998393,1.001542}])[&prob=2.00662208e-02,prob_stddev=1.88557618e-04,prob_range={1.99328904e-02,2.01995511e-02},prob(percent)="2",prob+-sd="2+-0",height_mean=1.00872879e+00,height_median=6.56356141e-01,height_95%HPD={1.93278561e-02,2.97265547e+00},age_mean=2.13273698e+02,age_median=2.12587362e+02,age_95%HPD={2.05790599e+02,2.23133679e+02}]:1.824948e+00[&length_mean=2.85612304e-02,length_median=1.13054900e-02,length_95%HPD={7.59418500e-06,1.16937300e-01},effectivebrlenTK02Brlens_mean=0.028558,effectivebrlenTK02Brlens_median=0.011303,effectivebrlenTK02Brlens_95%HPD={0.000008,0.116858},rateTK02Brlens_mean=0.999973,rateTK02Brlens_median=0.999993,rateTK02Brlens_95%HPD={0.998315,1.001558}],10[&prob=1.00000000e+00,prob_stddev=0.00000000e+00,prob_range={1.00000000e+00,1.00000000e+00},prob(percent)="100",prob+-sd="100+-0",height_mean=9.01610497e-01,height_median=6.02953079e-01,height_95%HPD={2.23936737e-02,2.65569141e+00},age_mean=2.04709559e+02,age_median=2.04617671e+02,age_95%HPD={2.01308340e+02,2.08081380e+02}]:9.794640e+00[&length_mean=2.11976439e-02,length_median=8.82481400e-03,length_95%HPD={0.00000000e+00,7.96612600e-02},effectivebrlenTK02Brlens_mean=0.021197,effectivebrlenTK02Brlens_median=0.008825,effectivebrlenTK02Brlens_95%HPD={0.000000,0.079646},rateTK02Brlens_mean=0.999998,rateTK02Brlens_median=1.000001,rateTK02Brlens_95%HPD={0.998344,1.001625}])[&prob=9.35201440e-02,prob_stddev=3.00120876e-03,prob_range={9.13979689e-02,9.56423191e-02},prob(percent)="9",prob+-sd="9+-0",height_mean=9.73498029e-01,height_median=6.47925015e-01,height_95%HPD={4.50080279e-02,2.92186074e+00},age_mean=2.15301638e+02,age_median=2.14412311e+02,age_95%HPD={2.06364680e+02,2.25379698e+02}]:3.794568e+00[&length_mean=3.12560920e-02,length_median=1.53104300e-02,length_95%HPD={2.49639300e-06,1.12864900e-01},effectivebrlenTK02Brlens_mean=0.031256,effectivebrlenTK02Brlens_median=0.015303,effectivebrlenTK02Brlens_95%HPD={0.000002,0.112851},rateTK02Brlens_mean=1.000000,rateTK02Brlens_median=1.000004,rateTK02Brlens_95%HPD={0.998593,1.001430}],14[&prob=1.00000000e+00,prob_stddev=0.00000000e+00,prob_range={1.00000000e+00,1.00000000e+00},prob(percent)="100",prob+-sd="100+-0",height_mean=9.20138807e-01,height_median=6.15625102e-01,height_95%HPD={2.55756430e-02,2.71752118e+00},age_mean=2.08935607e+02,age_median=2.08084599e+02,age_95%HPD={2.01300220e+02,2.18364377e+02}]:1.012228e+01[&length_mean=2.14604503e-02,length_median=8.52337300e-03,length_95%HPD={0.00000000e+00,8.25931000e-02},effectivebrlenTK02Brlens_mean=0.021460,effectivebrlenTK02Brlens_median=0.008523,effectivebrlenTK02Brlens_95%HPD={0.000000,0.082602},rateTK02Brlens_mean=0.999999,rateTK02Brlens_median=1.000001,rateTK02Brlens_95%HPD={0.998429,1.001501}])[&prob=2.89615786e-01,prob_stddev=1.79129737e-03,prob_range={2.88349148e-01,2.90882425e-01},prob(percent)="29",prob+-sd="29+-0",height_mean=9.74025494e-01,height_median=6.47238485e-01,height_95%HPD={1.99131367e-02,2.89196843e+00},age_mean=2.18914299e+02,age_median=2.18206879e+02,age_95%HPD={2.08709207e+02,2.30430666e+02}]:8.401994e+00[&length_mean=4.13262286e-02,length_median=2.04766600e-02,length_95%HPD={1.25596000e-07,1.48337200e-01},effectivebrlenTK02Brlens_mean=0.041326,effectivebrlenTK02Brlens_median=0.020478,effectivebrlenTK02Brlens_95%HPD={0.000000,0.148337},rateTK02Brlens_mean=0.999998,rateTK02Brlens_median=0.999999,rateTK02Brlens_95%HPD={0.998670,1.001320}],32[&prob=1.00000000e+00,prob_stddev=0.00000000e+00,prob_range={1.00000000e+00,1.00000000e+00},prob(percent)="100",prob+-sd="100+-0",height_mean=9.52184729e-01,height_median=6.37227830e-01,height_95%HPD={2.72860023e-02,2.80636504e+00},age_mean=2.16222538e+02,age_median=2.15430964e+02,age_95%HPD={2.08500041e+02,2.25600724e+02}]:1.117791e+01[&length_mean=2.25702507e-02,length_median=8.82214800e-03,length_95%HPD={0.00000000e+00,8.82223700e-02},effectivebrlenTK02Brlens_mean=0.022570,effectivebrlenTK02Brlens_median=0.008820,effectivebrlenTK02Brlens_95%HPD={0.000000,0.088237},rateTK02Brlens_mean=0.999998,rateTK02Brlens_median=0.999998,rateTK02Brlens_95%HPD={0.998591,1.001416}])[&prob=9.09946446e-01,prob_stddev=7.69943607e-04,prob_range={9.09402013e-01,9.10490878e-01},prob(percent)="91",prob+-sd="91+-0",height_mean=1.00529510e+00,height_median=6.72769426e-01,height_95%HPD={2.31210253e-02,2.96014196e+00},age_mean=2.27533177e+02,age_median=2.26608873e+02,age_95%HPD={2.14102038e+02,2.43617183e+02}]:1.976931e+01[&length_mean=9.47940086e-02,length_median=5.87189500e-02,length_95%HPD={9.63060100e-07,2.98433200e-01},effectivebrlenTK02Brlens_mean=0.094794,effectivebrlenTK02Brlens_median=0.058711,effectivebrlenTK02Brlens_95%HPD={0.000001,0.298456},rateTK02Brlens_mean=1.000000,rateTK02Brlens_median=1.000002,rateTK02Brlens_95%HPD={0.999143,1.000886}])[&prob=5.48632253e-01,prob_stddev=2.70265919e-03,prob_range={5.46721184e-01,5.50543321e-01},prob(percent)="55",prob+-sd="55+-0",height_mean=1.09154511e+00,height_median=7.29746817e-01,height_95%HPD={3.15027576e-02,3.21796162e+00},age_mean=2.46903625e+02,age_median=2.46378178e+02,age_95%HPD={2.43559312e+02,2.51614208e+02}]:3.957768e+00[&length_mean=2.02682749e-02,length_median=1.10564800e-02,length_95%HPD={6.15112100e-07,6.86161900e-02},effectivebrlenTK02Brlens_mean=0.020268,effectivebrlenTK02Brlens_median=0.011058,effectivebrlenTK02Brlens_95%HPD={0.000001,0.068621},rateTK02Brlens_mean=1.000001,rateTK02Brlens_median=1.000001,rateTK02Brlens_95%HPD={0.999389,1.000587}])[&prob=4.28112709e-01,prob_stddev=1.77558424e-03,prob_range={4.26857181e-01,4.29368236e-01},prob(percent)="43",prob+-sd="43+-0",height_mean=1.10997079e+00,height_median=7.39791182e-01,height_95%HPD={2.90943052e-02,3.24456659e+00},age_mean=2.50974624e+02,age_median=2.50335946e+02,age_95%HPD={2.47622798e+02,2.56021070e+02}]:3.216540e+00[&length_mean=1.45660271e-02,length_median=6.98753500e-03,length_95%HPD={1.26647600e-08,5.26567300e-02},effectivebrlenTK02Brlens_mean=0.014566,effectivebrlenTK02Brlens_median=0.006987,effectivebrlenTK02Brlens_95%HPD={0.000000,0.052648},rateTK02Brlens_mean=1.000001,rateTK02Brlens_median=1.000001,rateTK02Brlens_95%HPD={0.999528,1.000466}])[&prob=1.00000000e+00,prob_stddev=0.00000000e+00,prob_range={1.00000000e+00,1.00000000e+00},prob(percent)="100",prob+-sd="100+-0",height_mean=1.11966760e+00,height_median=7.49210038e-01,height_95%HPD={2.90205475e-02,3.29897681e+00},age_mean=2.54279036e+02,age_median=2.53552487e+02,age_95%HPD={2.48467465e+02,2.61508637e+02}]:2.898449e+00[&length_mean=1.38940121e-02,length_median=5.94955300e-03,length_95%HPD={2.12266600e-08,5.27185000e-02},effectivebrlenTK02Brlens_mean=0.013894,effectivebrlenTK02Brlens_median=0.005949,effectivebrlenTK02Brlens_95%HPD={0.000000,0.052731},rateTK02Brlens_mean=1.000000,rateTK02Brlens_median=1.000000,rateTK02Brlens_95%HPD={0.999798,1.000218}])[&prob=1.00000000e+00,prob_stddev=0.00000000e+00,prob_range={1.00000000e+00,1.00000000e+00},prob(percent)="100",prob+-sd="100+-0",height_mean=1.13356161e+00,height_median=7.59238539e-01,height_95%HPD={3.22144869e-02,3.34296013e+00},age_mean=2.57471982e+02,age_median=2.56450936e+02,age_95%HPD={2.49677265e+02,2.67705096e+02}][&length_mean=0.00000000e+00,length_median=0.00000000e+00,length_95%HPD={0.00000000e+00,0.00000000e+00},effectivebrlenTK02Brlens_mean=1.000000,effectivebrlenTK02Brlens_median=1.000000,effectivebrlenTK02Brlens_95%HPD={1.000000,1.000000},rateTK02Brlens_mean=1.000000,rateTK02Brlens_median=1.000000,rateTK02Brlens_95%HPD={1.000000,1.000000}];
end;
