# Supplementary material for: Sphenodontian phylogeny and the impact of model choice in Bayesian morphological clock estimates of divergence times and evolutionary rates
Source: BMC Biol. 2020 Dec 7;18:191. doi: 10.1186/s12915-020-00901-5 (PMC7720557; doi:10.1186/s12915-020-00901-5)
Supplement: Supplementary file 6 — Additional file 6. Input files including the dataset and all necessary coding (see Mr. Bayes blocks) to reproduce the analyses. [file 12915_2020_901_MOESM6_ESM.zip › InputFiles&OutputTrees/BayesCalibrated/Diversity(NoSA)/BayesCal_TK02_ln_p1_60G_DvNoSA_SFBD(s)2_3l/PRIOR/infile.nex]

#NEXUS

BEGIN DATA;
	DIMENSIONS  NTAX=35 NCHAR=131;
	FORMAT DATATYPE = STANDARD GAP = - MISSING = ? SYMBOLS = "  0 1 2 3 4";
	MATRIX
	Prolacerta_broomi              01000000110000010{0 1}311110101000101101000111000000001?0001111?10000111100120000002000000-0-00000011020000-03?0010000011001000?00?0101
	Palaeagama_vielhaueri          ?????????0-??0?1-02??????010?01??????????????????????0??1?????????????????????????????????????0??1200???0?1?0???00??0?31?00??0????0
	Sophineta_cracoviensis         0000???0?0-??00?112011?010100012110????00??????0000100??1?????1?010????110000000?00000-0-000???????????????????????????????????????
	Megachirella_wachtleri         ???0?????10?010-?-2010?01111001011111???10??201?????000?110?1110010????120000000?00??0-0-000?001?1???0?00???00001????330100?1?????1
	Marmoretta_oxoniensis          0000?????10?0????12??????1?1????????????????????????00001?000-1000???????0000000?00000-0-000??01?1???011???????????????????????????
	Huehuecuetzpalli_mixtecus      010??10100-10001?0301011-1011000100?1??????0???00?????01?10?0-11??????????00000?000000-0-000?10???21001?00?1100111110?201?0??0001?0
	Eichstaettisaurus_schroederi   00000001?0-0000211?00011-10000?2?10??????010?2????--?1????0?1?1?010???????000?????????-???0??1????21?111001?1001010?1???111?????1?0
	Ardeosaurus_brevipes           ???????1?0-??00211?00011-001?122?10???????11??????????????????????????????????????????????????1?????????0????00??????????????0??1?0
	Gephyrosaurus_bridensis        000?010001?00001112111?011?100101101000?11??20?00011001101101?1001?1?0?1?0000000000000-0-0001?0011?1?010?????10?010?0311?????1?010?
	Diphydontosaurus_avonis        0000110??1?00002111011?0111011121101010111??20?0001100?101?0101000?12001?1110(1 2)1-000001-0-000???????????????????????????????????????
	Planocephalosaurus_robinsonae  0001110101?00001011011?0111?001211010?0?11??00?1011010110??01???0??110?11111021-???01?-???0????????????????????????????????????????
	Clevosaurus_hudsoni            011101010110000?011111101010001011010?01111022010110101100111110111?00011111021-010011-100001000102?0110031?001001110131100??000111
	Clevosaurus_cambrica           01010001?1?0000101??111010?0001?1101000?1100220?0???101100111110111100011111021-110011-100001?0000???110?????00??????????00????????
	Clevosaurus_brasiliensis       011{0 1}0??1?11000010112111??0100010110?0001111000?101101011001111??????00012111021-110011-10000???????????????????????????????????????
	Clevosaurus_bairdi             011100011??0000?11??111010?0001011010?0??1?????1011010110?111010????00???1??021-110011-??000??0???21?010??1???????????31?00?????1??
	Clevosaurus_petilus            0111???1?110?001011211???0100010110?0?0011??2??1011010110???1???????0??1?11?021-110??1-0-000???????????????????????????????????????
	Clevosaurus_sp_SAM             01?1?001???00????????1???0??????110?0?0011?????1011010110?1????????????1???????????????????????????????????????????????????????????
	Homeosaurus_maximiliani        010??111?1?1000?01?111???0?0????????????????????01101????????0???????????111021-010011-10000???????1?01?0?1??0??0?001301100??0??1?1
	Homeosaurus_parvipes           0100?111???000010111110??0?00020??????????01??????????1?????????????????????????0???1?????????0???2??0??031??010?10?1???100???????1
	Sapheosaurus_thiollerei        0101???1?11100?1111?110???01?00010?1??001???22?111101?11????11?0????01-0-10-121-1--???????????0?102100100311?1000101133110010(0 1)0?111
	Oenosaurus_muehlheimensis      ???1????????00???1???????0?1??????????0011??22?11110101100111011????01-0-10-121-?--01-------???????????????????????????????????????
	Piocormus_laticeps             010???1????1?00111?111?????10000??????????????????????????????????????????????????????????????????21??100??????0?10?13???00??0??1?1
	Derasmosaurus_pietraroiae      0???0111?101010-1-111?0??0?10000????????????????????????????????????????????021-?????1-11??0??????20?0100????000?10?1??1?0001?????1
	Palaeopleurosaurus_posidoniae  01000111?1010101011011001011000010010?001???02?001101011001?1?10011?0000-100021-110011-???1?1120?02000100301001001011321100??(0 1)10101
	Pleurosaurus_ginsburgi         01000111?10?010-0-20110010100000???????????????00?0?????0???1????????????100021-101011-11000??0???200?10030?0100?10113{1 3}1?000?110101
	Pleurosaurus_goldfussi         010001110100010-0-20110010100000100?0??00???02??????101100?1111????????0-100021-101011-110001?0?0010??100-0?000001011?2110001011001
	Kallimodon_pulchellus          010??1?1?11000??11??1??0?0100001??0???001????0?111101?11001?1?10?1?001-0-110021-11?011-11000110?1121111003111011?1011320100?0000111
	Leptosaurus_neptunius          01????11?1??????11?11?0??0???0?0??????????1?????????????????1????????????1??021-?????1-11000??0???21?1?0031??01???0??3?0100?00??1?1
	Sphenodon_punctatus            00011111111110101111110000100000000(0 1)011111012001111010110111001000100000-111021-11011300-100110000210110101110100101133010010100111
	Kawasphenodon                  ????????????????????????????????????????????????????101?0????????????????11?021-?????300-111???????????????????????????????????????
	Cynosphenodon_huizachalensis   ???????????????????111?????????????????????????111101011?????????????????11?021-???11300-100???????????????????????????????????????
	Sphenotitan_leyesi             0111?????11?????????11001??1000000010?1111?????0111010110??11?10????00113100021-10001200-000???????????????????????????????????????
	Priosphenodon_avelasi          1111011110-1111-1-1111001010000000010?11110100?11110101101111110011?0010-100021-10001210-000??01?0???110???1?1???????321??????????1
	Eilenodon_robustus             ?????????????????????????????????????????????????1??10110?11101?????0????1??021-?????210-000???????????????????????????????????????
	Toxolophosaurus_cloudi         ???????????????????????????????????????????????1111010110?1???10111??????100021-???01210-000???????????????????????????????????????

;
END;
begin mrbayes;
set autoclose=yes nowarn=yes;

outgroup Prolacerta_broomi;

[substitution model]
lset coding=variable rates=gamma; [Mkv+G unordered]


[topology constraints]
constraint ingroup = 2-.;

[fossil tip age distributions]
calibrate
Prolacerta_broomi=uniform(247.2,251.9)
Palaeagama_vielhaueri=uniform(247.5,258)
Sophineta_cracoviensis=uniform(247.5,248.5)
Megachirella_wachtleri=uniform(243.5,244.5)
Marmoretta_oxoniensis=uniform(152.1,167)
Eichstaettisaurus_schroederi=uniform(150,155)
Ardeosaurus_brevipes=uniform(150,155)
Huehuecuetzpalli_mixtecus=uniform(100,105)
Gephyrosaurus_bridensis=uniform(191.4,201.4)
Diphydontosaurus_avonis=uniform(201.3,208.5)
Planocephalosaurus_robinsonae=uniform(201.3,208.5)
Clevosaurus_hudsoni=uniform(191.4,208.5)
Clevosaurus_cambrica=uniform(201.3,208.5)
Clevosaurus_brasiliensis=uniform(201.3,220)
Clevosaurus_bairdi=uniform(199.3,201.3)
Clevosaurus_petilus=uniform(199.3,201.3)
Clevosaurus_sp_SAM=uniform(182.7,201.3)
Homeosaurus_maximiliani=uniform(150,155)
Homeosaurus_parvipes=uniform(150,155)
Sapheosaurus_thiollerei=uniform(152.1,155)
Oenosaurus_muehlheimensis=uniform(150,152.1)
Piocormus_laticeps=uniform(150,155)
Derasmosaurus_pietraroiae=uniform(100.5,113)
Palaeopleurosaurus_posidoniae=uniform(174.2,183.7)
Pleurosaurus_goldfussi=uniform(150,155)
Pleurosaurus_ginsburgi=uniform(150,152.1)
Kallimodon_pulchellus=uniform(150,155)
Leptosaurus_neptunius=uniform(150,152.1)
Kawasphenodon=uniform(70,83.6)
Cynosphenodon_huizachalensis=uniform(182.7,190.8)
Sphenotitan_leyesi=uniform(208.5,227)
Priosphenodon_avelasi=uniform(89.8,100.5)
Eilenodon_robustus=uniform(153,156.8)
Toxolophosaurus_cloudi=uniform(110,125)
;

[activates the fossilized birth-death tree prior]
prset brlenspr = clock:fossilization;

[broad prior on the net speciation rate]
prset speciationpr = exp(10);

[flat prior on the extinction/death rate]
prset extinctionpr = beta(1,1);

[flat prior on the relative fossilization rate (sampling proportion)]
prset fossilizationpr = beta(1,1);

[prior on the fraction of extant species that are sampled in the analysis]
prset sampleprob = 1;

[strategy under which species were sampled = maximize diversity since species were sampled to represent all major lineages/families]
prset samplestrat = diversity 2: 145 66;

[places a soft upper bound constrain on the age of the tree]
prset treeagepr = offsetexp(247.2,287);

[clock model for rate variation among lineages: TK02 - relaxed continuous autocorrelated clock with values sampled from a lognormal distribution]
prset clockvarpr=tk02;

[hyperprior on shape of lognormal distribution from TK02 clock: ]
prset TK02varpr=exp(10);

[base of clockrate prior based on previous nonclock analysis = median value for tree height in substitutions from posterior trees/ age of the tree based on the median of the distribution for the root prior]
prset clockratepr=lognorm(-3.9120, 1.0202);

[helps to seep up analysis, reach convergence and correct rooting]
prset topologypr=constraints(ingroup);

[derives a prior probability distribution on tip (besides node) ages from the calibration ages]
prset nodeagepr=calibrated;

[mcmc parameters]
mcmcp ngen= 600000000 relburnin=yes burninfrac=0.25 printfreq=10000  samplefreq=10000 temp=0.02 nruns=2 nchains=4 nswaps=2 savebrlens=yes data=no;

showmoves;
showparams;

mcmc;
sump relburnin=yes burninfrac=0.25;

sumt relburnin=yes burninfrac=0.25 contype=allcompat Outputname=BayesCal_TK02_ln_p1_DvNoSA_SFBD2_3l_AllCom.t;
sumt relburnin=yes burninfrac=0.25 contype=halfcompat Outputname=BayesCal_TK02_ln_p1_DvNoSA_SFBD2_3l_MRC.t;

end;
