# Supplementary material for: Sphenodontian phylogeny and the impact of model choice in Bayesian morphological clock estimates of divergence times and evolutionary rates
Source: BMC Biol. 2020 Dec 7;18:191. doi: 10.1186/s12915-020-00901-5 (PMC7720557; doi:10.1186/s12915-020-00901-5)
Supplement: Supplementary file 6 — Additional file 6. Input files including the dataset and all necessary coding (see Mr. Bayes blocks) to reproduce the analyses. [file 12915_2020_901_MOESM6_ESM.zip › InputFiles&OutputTrees/BayesCalibrated/Diversity(NoSA)/BayesCal_TK02_ln_p1_60G_DvNoSA_SFBD(s)2_3l/PRIOR/stdout.txt]

CIPRES_THREADSPP=1
CIPRES_NP=8
paramfile=paramfile.txt
CIPRES_THREADSPP=1
CIPRES_NP=8
paramfile=paramfile.txt
CIPRES_THREADSPP=1
CIPRES_NP=8
paramfile=paramfile.txt
CIPRES_THREADSPP=1
CIPRES_NP=8
paramfile=paramfile.txt
CIPRES_THREADSPP=1
CIPRES_NP=8
paramfile=paramfile.txt
CIPRES_THREADSPP=1
CIPRES_NP=8
paramfile=paramfile.txt
CIPRES_THREADSPP=1
CIPRES_NP=8
paramfile=paramfile.txt
running: /projects/ps-ngbt/opt/comet/mrbayes.centos7/3.2.7a.openmpi/mb < paramfile.txt
running: /projects/ps-ngbt/opt/comet/mrbayes.centos7/3.2.7a.openmpi/mb < paramfile.txt
running: /projects/ps-ngbt/opt/comet/mrbayes.centos7/3.2.7a.openmpi/mb < paramfile.txt
running: /projects/ps-ngbt/opt/comet/mrbayes.centos7/3.2.7a.openmpi/mb < paramfile.txt
running: /projects/ps-ngbt/opt/comet/mrbayes.centos7/3.2.7a.openmpi/mb < paramfile.txt
running: /projects/ps-ngbt/opt/comet/mrbayes.centos7/3.2.7a.openmpi/mb < paramfile.txt
running: /projects/ps-ngbt/opt/comet/mrbayes.centos7/3.2.7a.openmpi/mb < paramfile.txt
CIPRES_THREADSPP=1
CIPRES_NP=8
paramfile=paramfile.txt
running: /projects/ps-ngbt/opt/comet/mrbayes.centos7/3.2.7a.openmpi/mb < paramfile.txt


                            MrBayes 3.2.7a x86_64

                      (Bayesian Analysis of Phylogeny)

                             (Parallel version)
                         (8 processors available)

              Distributed under the GNU General Public License


               Type "help" or "help <command>" for information
                     on the commands that are available.

                   Type "about" for authorship and general
                       information about the program.


MrBayes > 
   Setting autoclose to yes

MrBayes > 
   Setting nowarnings to yes

MrBayes > 
   Executing file "infile.nex"
   UNIX line termination
   Longest line length = 207
   Parsing file
   Expecting NEXUS formatted file
   Reading data block
      Allocated taxon set
      Allocated matrix
      Defining new matrix with 35 taxa and 131 characters
      Data is Standard
      Gaps coded as -
      Missing data coded as ?
      WARNING: MrBayes does not support 'symbols' specification; default symbols assumed
      Taxon  1 -> Prolacerta_broomi
      Taxon  2 -> Palaeagama_vielhaueri
      Taxon  3 -> Sophineta_cracoviensis
      Taxon  4 -> Megachirella_wachtleri
      Taxon  5 -> Marmoretta_oxoniensis
      Taxon  6 -> Huehuecuetzpalli_mixtecus
      Taxon  7 -> Eichstaettisaurus_schroederi
      Taxon  8 -> Ardeosaurus_brevipes
      Taxon  9 -> Gephyrosaurus_bridensis
      Taxon 10 -> Diphydontosaurus_avonis
      Taxon 11 -> Planocephalosaurus_robinsonae
      Taxon 12 -> Clevosaurus_hudsoni
      Taxon 13 -> Clevosaurus_cambrica
      Taxon 14 -> Clevosaurus_brasiliensis
      Taxon 15 -> Clevosaurus_bairdi
      Taxon 16 -> Clevosaurus_petilus
      Taxon 17 -> Clevosaurus_sp_SAM
      Taxon 18 -> Homeosaurus_maximiliani
      Taxon 19 -> Homeosaurus_parvipes
      Taxon 20 -> Sapheosaurus_thiollerei
      Taxon 21 -> Oenosaurus_muehlheimensis
      Taxon 22 -> Piocormus_laticeps
      Taxon 23 -> Derasmosaurus_pietraroiae
      Taxon 24 -> Palaeopleurosaurus_posidoniae
      Taxon 25 -> Pleurosaurus_ginsburgi
      Taxon 26 -> Pleurosaurus_goldfussi
      Taxon 27 -> Kallimodon_pulchellus
      Taxon 28 -> Leptosaurus_neptunius
      Taxon 29 -> Sphenodon_punctatus
      Taxon 30 -> Kawasphenodon
      Taxon 31 -> Cynosphenodon_huizachalensis
      Taxon 32 -> Sphenotitan_leyesi
      Taxon 33 -> Priosphenodon_avelasi
      Taxon 34 -> Eilenodon_robustus
      Taxon 35 -> Toxolophosaurus_cloudi
      Successfully read matrix
      Matrix contains polymorphisms, interpreted as ambiguity
      Setting default partition (does not divide up characters)
      Setting model defaults
      Seed (for generating default start values) = 1586179002
      WARNING: There is one character incompatible with the specified
               coding bias. This character will be excluded.
      Setting output file names to "infile.nex.run<i>.<p|t>"
   Exiting data block
   Reading mrbayes block
      Setting autoclose to yes
      Setting nowarnings to yes
      Setting outgroup to taxon "Prolacerta_broomi"
      Enabling Coding Variable
      Setting Rates to Gamma
      Successfully set likelihood model parameters
      WARNING: There is one character incompatible with the specified
               coding bias. This character will be excluded.
      Defining constraint called 'ingroup'
      Setting age of taxon 'Prolacerta_broomi' to Uniform(247.20,251.90)
      Setting age of taxon 'Palaeagama_vielhaueri' to Uniform(247.50,258.00)
      Setting age of taxon 'Sophineta_cracoviensis' to Uniform(247.50,248.50)
      Setting age of taxon 'Megachirella_wachtleri' to Uniform(243.50,244.50)
      Setting age of taxon 'Marmoretta_oxoniensis' to Uniform(152.10,167.00)
      Setting age of taxon 'Eichstaettisaurus_schroederi' to Uniform(150.00,155.00)
      Setting age of taxon 'Ardeosaurus_brevipes' to Uniform(150.00,155.00)
      Setting age of taxon 'Huehuecuetzpalli_mixtecus' to Uniform(100.00,105.00)
      Setting age of taxon 'Gephyrosaurus_bridensis' to Uniform(191.40,201.40)
      Setting age of taxon 'Diphydontosaurus_avonis' to Uniform(201.30,208.50)
      Setting age of taxon 'Planocephalosaurus_robinsonae' to Uniform(201.30,208.50)
      Setting age of taxon 'Clevosaurus_hudsoni' to Uniform(191.40,208.50)
      Setting age of taxon 'Clevosaurus_cambrica' to Uniform(201.30,208.50)
      Setting age of taxon 'Clevosaurus_brasiliensis' to Uniform(201.30,220.00)
      Setting age of taxon 'Clevosaurus_bairdi' to Uniform(199.30,201.30)
      Setting age of taxon 'Clevosaurus_petilus' to Uniform(199.30,201.30)
      Setting age of taxon 'Clevosaurus_sp_SAM' to Uniform(182.70,201.30)
      Setting age of taxon 'Homeosaurus_maximiliani' to Uniform(150.00,155.00)
      Setting age of taxon 'Homeosaurus_parvipes' to Uniform(150.00,155.00)
      Setting age of taxon 'Sapheosaurus_thiollerei' to Uniform(152.10,155.00)
      Setting age of taxon 'Oenosaurus_muehlheimensis' to Uniform(150.00,152.10)
      Setting age of taxon 'Piocormus_laticeps' to Uniform(150.00,155.00)
      Setting age of taxon 'Derasmosaurus_pietraroiae' to Uniform(100.50,113.00)
      Setting age of taxon 'Palaeopleurosaurus_posidoniae' to Uniform(174.20,183.70)
      Setting age of taxon 'Pleurosaurus_goldfussi' to Uniform(150.00,155.00)
      Setting age of taxon 'Pleurosaurus_ginsburgi' to Uniform(150.00,152.10)
      Setting age of taxon 'Kallimodon_pulchellus' to Uniform(150.00,155.00)
      Setting age of taxon 'Leptosaurus_neptunius' to Uniform(150.00,152.10)
      Setting age of taxon 'Kawasphenodon' to Uniform(70.00,83.60)
      Setting age of taxon 'Cynosphenodon_huizachalensis' to Uniform(182.70,190.80)
      Setting age of taxon 'Sphenotitan_leyesi' to Uniform(208.50,227.00)
      Setting age of taxon 'Priosphenodon_avelasi' to Uniform(89.80,100.50)
      Setting age of taxon 'Eilenodon_robustus' to Uniform(153.00,156.80)
      Setting age of taxon 'Toxolophosaurus_cloudi' to Uniform(110.00,125.00)
      Setting Brlenspr to Clock:Fossilization
      Successfully set prior model parameters
      WARNING: There is one character incompatible with the specified
               coding bias. This character will be excluded.
      Setting Speciationpr to Exponential(10.00)
      Successfully set prior model parameters
      WARNING: There is one character incompatible with the specified
               coding bias. This character will be excluded.
      Setting Extinctionpr to Beta(1.00,1.00)
      Successfully set prior model parameters
      WARNING: There is one character incompatible with the specified
               coding bias. This character will be excluded.
      Setting Fossilizationpr to Beta(1.00,1.00)
      Successfully set prior model parameters
      WARNING: There is one character incompatible with the specified
               coding bias. This character will be excluded.
      Setting Sampleprob to 1.00000000
      Successfully set prior model parameters
      WARNING: There is one character incompatible with the specified
               coding bias. This character will be excluded.
      Setting SampleStrat to Diversity
      Setting 1 fossil sampling rate shift time to 145.00
      Setting 2 fossil sampling rate shift time to 66.00
      Successfully set prior model parameters
      WARNING: There is one character incompatible with the specified
               coding bias. This character will be excluded.
      Setting Treeagepr to Offsetexponential(247.20,287.00)
      Successfully set prior model parameters
      WARNING: There is one character incompatible with the specified
               coding bias. This character will be excluded.
      Setting Clockvarpr to TK02
      Successfully set prior model parameters
      WARNING: There is one character incompatible with the specified
               coding bias. This character will be excluded.
      Setting TK02varpr to Exponential(10.00)
      Successfully set prior model parameters
      WARNING: There is one character incompatible with the specified
               coding bias. This character will be excluded.
      Setting Clockratepr to Lognormal(-3.91,1.02)
      Successfully set prior model parameters
      WARNING: There is one character incompatible with the specified
               coding bias. This character will be excluded.
      Setting Topologypr to Constraints
      Successfully set prior model parameters
      WARNING: There is one character incompatible with the specified
               coding bias. This character will be excluded.
      Setting Nodeagepr to Calibrated
      Successfully set prior model parameters
      WARNING: There is one character incompatible with the specified
               coding bias. This character will be excluded.
      Setting number of generations to 600000000
      Using relative burnin (a fraction of samples discarded).
      Setting burnin fraction to 0.25
      Setting print frequency to 10000
      Setting sample frequency to 10000
      Setting heating parameter to 0.020000
      Setting number of runs to 2
      Setting number of chains to 4
      Setting number of swaps per swapping cycle to 2
      Running without data (WARNING: use this only for checking priors!)
      Setting chain output file names to "infile.nex.run<i>.<p/t>"
      Successfully set chain parameters
      Moves that will be used by MCMC sampler (rel. proposal prob. > 0.0):

         1 -- Move        = Multiplier(Alpha)
              Type        = Multiplier
              Parameter   = Alpha [param. 2] (Shape of scaled gamma distribution of site rates)
              Tuningparam = lambda (Multiplier tuning parameter)
                   lambda = 0.811
              Targetrate  = 0.250
              Rel. prob.  = 1.0

         2 -- Move        = ExtSprClock(Tau,V)
              Type        = Extending SPR for clock trees
              Parameters  = Tau [param. 4] (Topology)
                            V [param. 5] (Branch lengths)
              Tuningparam = p_ext (Extension probability)
                    p_ext = 0.500
              Rel. prob.  = 10.0

         3 -- Move        = NNIClock(Tau,V)
              Type        = NNI move for clock trees
              Parameters  = Tau [param. 4] (Topology)
                            V [param. 5] (Branch lengths)
              Rel. prob.  = 12.0

         4 -- Move        = ParsSPRClock(Tau,V)
              Type        = Parsimony-biased SPR for clock trees
              Parameters  = Tau [param. 4] (Topology)
                            V [param. 5] (Branch lengths)
              Tuningparam = warp (parsimony warp factor)
                     warp = 0.100
              Rel. prob.  = 8.0

         5 -- Move        = AddBranch(V)
              Type        = Add branch for FossilizedBD
              Parameters  = V [param. 5] (Branch lengths)
                            TK02Brlens [param. 10] (Branch rates of TK02 relaxed clock)
              Rel. prob.  = 15.0

         6 -- Move        = DelBranch(V)
              Type        = Delete branch for FossilizedBD
              Parameters  = V [param. 5] (Branch lengths)
                            TK02Brlens [param. 10] (Branch rates of TK02 relaxed clock)
              Rel. prob.  = 15.0

         7 -- Move        = NodesliderClock(V)
              Type        = Node depth window slider (clock-constrained)
              Parameters  = V [param. 5] (Branch lengths)
                            TK02Brlens [param. 10] (Branch rates of TK02 relaxed clock)
              Tuningparam = delta (Window size)
                    delta = 0.050
              Targetrate  = 0.250
              Rel. prob.  = 20.0

         8 -- Move        = TreeStretch(V)
              Type        = Tree stretch
              Parameters  = V [param. 5] (Branch lengths)
                            TK02Brlens [param. 10] (Branch rates of TK02 relaxed clock)
              Tuningparam = lambda (Multiplier tuning parameter)
                   lambda = 0.020
              Targetrate  = 0.250
              Rel. prob.  = 3.0

         9 -- Move        = Multiplier(Net_speciation)
              Type        = Multiplier
              Parameter   = Net_speciation [param. 6] (Speciation rate)
              Tuningparam = lambda (Multiplier tuning parameter)
                   lambda = 0.191
              Targetrate  = 0.250
              Rel. prob.  = 3.0

        10 -- Move        = Slider(Relative_extinction)
              Type        = Sliding window
              Parameter   = Relative_extinction [param. 7] (Extinction rate)
              Tuningparam = delta (Sliding window size)
                    delta = 0.100
              Targetrate  = 0.250
              Rel. prob.  = 3.0

        11 -- Move        = Slider(Relative_fossilization)
              Type        = Sliding window
              Parameter   = Relative_fossilization [param. 8] (Fossilization rate)
              Tuningparam = delta (Sliding window size)
                    delta = 0.100
              Targetrate  = 0.250
              Rel. prob.  = 3.0

        12 -- Move        = Multiplier(TK02var)
              Type        = Multiplier
              Parameters  = TK02var [param. 9] (Variance of lognormal distribution of branch rates)
                            TK02Brlens [param. 10] (Branch rates of TK02 relaxed clock)
              Tuningparam = lambda (Multiplier tuning parameter)
                   lambda = 0.191
              Targetrate  = 0.250
              Rel. prob.  = 2.0

        13 -- Move        = Multiplier(TK02Brlens)
              Type        = Multiplier
              Parameter   = TK02Brlens [param. 10] (Branch rates of TK02 relaxed clock)
              Tuningparam = lambda (Multiplier tuning parameter)
                   lambda = 0.191
              Targetrate  = 0.250
              Rel. prob.  = 15.0

        14 -- Move        = Multiplier(Clockrate)
              Type        = Multiplier
              Parameter   = Clockrate [param. 11] (Base rate of clock)
              Tuningparam = lambda (Multiplier tuning parameter)
                   lambda = 0.811
              Targetrate  = 0.250
              Rel. prob.  = 3.0

      Use 'Showmoves allavailable=yes' to see a list of all available moves
      Active parameters: 

         Parameters
         ---------------------
         Statefreq           1
         Shape               2
         Ratemultiplier      3
         Topology            4
         Brlens              5
         Speciationrate      6
         Extinctionrate      7
         Fossilizationrate   8
         TK02var             9
         TK02branchrates    10
         Clockrate          11
         ---------------------

         1 --  Parameter  = Alpha_symdir
               Type       = Symmetric diricihlet/beta distribution alpha_i parameter
               Prior      = Symmetric dirichlet with all parameters equal to infinity

         2 --  Parameter  = Alpha
               Type       = Shape of scaled gamma distribution of site rates
               Prior      = Exponential(1.00)
               Moves      = Multiplier(Alpha) <prob 1.0>
               Startvals  = (1.000)

         3 --  Parameter  = Ratemultiplier
               Type       = Partition-specific rate multiplier
               Prior      = Fixed(1.0)

         4 --  Parameter  = Tau
               Type       = Topology
               Prior      = Prior on topology obeys the following constraints:
                            -- Hard constraint "ingroup"
               Subparam.  = V
               Moves      = ExtSprClock(Tau,V) <prob 10.0>, NNIClock(Tau,V) <prob 12.0>, 
                            ParsSPRClock(Tau,V) <prob 8.0>
               Not used   = ExtFossilSprClock, ExtSsClock, ParsFossilSPRClock
               Startvals  = tree 'mcmc.tree_1'  [run 1, chain 1]
                            tree 'mcmc.tree_2'  [run 1, chain 2]
                            tree 'mcmc.tree_3'  [run 1, chain 3]
                            tree 'mcmc.tree_4'  [run 1, chain 4]
                            tree 'mcmc.tree_5'  [run 2, chain 1]
                            tree 'mcmc.tree_6'  [run 2, chain 2]
                            tree 'mcmc.tree_7'  [run 2, chain 3]
                            tree 'mcmc.tree_8'  [run 2, chain 4]

         5 --  Parameter  = V
               Type       = Branch lengths
               Prior      = Clock:Fossilization
                            Node depths are constrained by the following age constraints:
                            -- The age of terminal "Prolacerta_broomi" is Uniform(247.20,251.90)
                            -- The age of terminal "Palaeagama_vielhaueri" is Uniform(247.50,258.00)
                            -- The age of terminal "Sophineta_cracoviensis" is Uniform(247.50,248.50)
                            -- The age of terminal "Megachirella_wachtleri" is Uniform(243.50,244.50)
                            -- The age of terminal "Marmoretta_oxoniensis" is Uniform(152.10,167.00)
                            -- The age of terminal "Huehuecuetzpalli_mixtecus" is Uniform(100.00,105.00)
                            -- The age of terminal "Eichstaettisaurus_schroederi" is Uniform(150.00,155.00)
                            -- The age of terminal "Ardeosaurus_brevipes" is Uniform(150.00,155.00)
                            -- The age of terminal "Gephyrosaurus_bridensis" is Uniform(191.40,201.40)
                            -- The age of terminal "Diphydontosaurus_avonis" is Uniform(201.30,208.50)
                            -- The age of terminal "Planocephalosaurus_robinsonae" is Uniform(201.30,208.50)
                            -- The age of terminal "Clevosaurus_hudsoni" is Uniform(191.40,208.50)
                            -- The age of terminal "Clevosaurus_cambrica" is Uniform(201.30,208.50)
                            -- The age of terminal "Clevosaurus_brasiliensis" is Uniform(201.30,220.00)
                            -- The age of terminal "Clevosaurus_bairdi" is Uniform(199.30,201.30)
                            -- The age of terminal "Clevosaurus_petilus" is Uniform(199.30,201.30)
                            -- The age of terminal "Clevosaurus_sp_SAM" is Uniform(182.70,201.30)
                            -- The age of terminal "Homeosaurus_maximiliani" is Uniform(150.00,155.00)
                            -- The age of terminal "Homeosaurus_parvipes" is Uniform(150.00,155.00)
                            -- The age of terminal "Sapheosaurus_thiollerei" is Uniform(152.10,155.00)
                            -- The age of terminal "Oenosaurus_muehlheimensis" is Uniform(150.00,152.10)
                            -- The age of terminal "Piocormus_laticeps" is Uniform(150.00,155.00)
                            -- The age of terminal "Derasmosaurus_pietraroiae" is Uniform(100.50,113.00)
                            -- The age of terminal "Palaeopleurosaurus_posidoniae" is Uniform(174.20,183.70)
                            -- The age of terminal "Pleurosaurus_ginsburgi" is Uniform(150.00,152.10)
                            -- The age of terminal "Pleurosaurus_goldfussi" is Uniform(150.00,155.00)
                            -- The age of terminal "Kallimodon_pulchellus" is Uniform(150.00,155.00)
                            -- The age of terminal "Leptosaurus_neptunius" is Uniform(150.00,152.10)
                            -- The age of terminal "Kawasphenodon" is Uniform(70.00,83.60)
                            -- The age of terminal "Cynosphenodon_huizachalensis" is Uniform(182.70,190.80)
                            -- The age of terminal "Sphenotitan_leyesi" is Uniform(208.50,227.00)
                            -- The age of terminal "Priosphenodon_avelasi" is Uniform(89.80,100.50)
                            -- The age of terminal "Eilenodon_robustus" is Uniform(153.00,156.80)
                            -- The age of terminal "Toxolophosaurus_cloudi" is Uniform(110.00,125.00)
                            -- Tree age has a Offsetexponential(247.20,287.00) distribution
               Subparam.  = TK02Brlens
               Moves      = AddBranch(V) <prob 15.0>, DelBranch(V) <prob 15.0>, 
                            NodesliderClock(V) <prob 20.0>, TreeStretch(V) <prob 3.0>
               Startvals  = tree 'mcmc.tree_1'  [run 1, chain 1]
                            tree 'mcmc.tree_2'  [run 1, chain 2]
                            tree 'mcmc.tree_3'  [run 1, chain 3]
                            tree 'mcmc.tree_4'  [run 1, chain 4]
                            tree 'mcmc.tree_5'  [run 2, chain 1]
                            tree 'mcmc.tree_6'  [run 2, chain 2]
                            tree 'mcmc.tree_7'  [run 2, chain 3]
                            tree 'mcmc.tree_8'  [run 2, chain 4]

         6 --  Parameter  = Net_speciation
               Type       = Speciation rate
               Prior      = Exponential(10.00)
               Moves      = Multiplier(Net_speciation) <prob 3.0>
               Not used   = Slider
               Startvals  = (0.100)

         7 --  Parameter  = Relative_extinction
               Type       = Extinction rate
               Prior      = Beta(1.00,1.00)
               Moves      = Slider(Relative_extinction) <prob 3.0>
               Startvals  = (0.900)

         8 --  Parameter  = Relative_fossilization
               Type       = Fossilization rate
               Prior      = Beta(1.00,1.00)
               Moves      = Slider(Relative_fossilization) <prob 3.0>
               Startvals  = (0.100,0.100,0.100)

         9 --  Parameter  = TK02var
               Type       = Variance of lognormal distribution of branch rates
               Prior      = Exponential(10.00)
               Subparam.  = TK02Brlens
               Moves      = Multiplier(TK02var) <prob 2.0>
               Startvals  = (0.200)

        10 --  Parameter  = TK02Brlens
               Type       = Branch rates of TK02 relaxed clock
               Prior      = LogNormal (expectation = r_0, variance = TK02var * v) 
                               [r_0 is beginning rate of branch, v is branch length]

        11 --  Parameter  = Clockrate
               Type       = Base rate of clock
               Prior      = Lognormal(-3.91,1.02)
                            The clock rate varies according to a Brownian motion model
               Moves      = Multiplier(Clockrate) <prob 3.0>
               Startvals  = (0.020)

      Running Markov chain
      MCMC stamp = 0585963008
      Seed = 228674437
      Swapseed = 1586179002
      Model settings:

         Data not partitioned --
            Datatype  = Standard
            Coding    = Variable
            # States  = Variable, up to 10
                        State frequencies are fixed to be equal
            Rates     = Gamma
                        The distribution is approximated using 4 categories.
                        Shape parameter is exponentially
                        distributed with parameter (1.00).

      Active parameters: 

         Parameters
         ---------------------
         Statefreq           1
         Shape               2
         Ratemultiplier      3
         Topology            4
         Brlens              5
         Speciationrate      6
         Extinctionrate      7
         Fossilizationrate   8
         TK02var             9
         TK02branchrates    10
         Clockrate          11
         ---------------------

         1 --  Parameter  = Alpha_symdir
               Type       = Symmetric diricihlet/beta distribution alpha_i parameter
               Prior      = Symmetric dirichlet with all parameters equal to infinity

         2 --  Parameter  = Alpha
               Type       = Shape of scaled gamma distribution of site rates
               Prior      = Exponential(1.00)

         3 --  Parameter  = Ratemultiplier
               Type       = Partition-specific rate multiplier
               Prior      = Fixed(1.0)

         4 --  Parameter  = Tau
               Type       = Topology
               Prior      = Prior on topology obeys the following constraints:
                            -- Hard constraint "ingroup"
               Subparam.  = V

         5 --  Parameter  = V
               Type       = Branch lengths
               Prior      = Clock:Fossilization
                            Node depths are constrained by the following age constraints:
                            -- The age of terminal "Prolacerta_broomi" is Uniform(247.20,251.90)
                            -- The age of terminal "Palaeagama_vielhaueri" is Uniform(247.50,258.00)
                            -- The age of terminal "Sophineta_cracoviensis" is Uniform(247.50,248.50)
                            -- The age of terminal "Megachirella_wachtleri" is Uniform(243.50,244.50)
                            -- The age of terminal "Marmoretta_oxoniensis" is Uniform(152.10,167.00)
                            -- The age of terminal "Huehuecuetzpalli_mixtecus" is Uniform(100.00,105.00)
                            -- The age of terminal "Eichstaettisaurus_schroederi" is Uniform(150.00,155.00)
                            -- The age of terminal "Ardeosaurus_brevipes" is Uniform(150.00,155.00)
                            -- The age of terminal "Gephyrosaurus_bridensis" is Uniform(191.40,201.40)
                            -- The age of terminal "Diphydontosaurus_avonis" is Uniform(201.30,208.50)
                            -- The age of terminal "Planocephalosaurus_robinsonae" is Uniform(201.30,208.50)
                            -- The age of terminal "Clevosaurus_hudsoni" is Uniform(191.40,208.50)
                            -- The age of terminal "Clevosaurus_cambrica" is Uniform(201.30,208.50)
                            -- The age of terminal "Clevosaurus_brasiliensis" is Uniform(201.30,220.00)
                            -- The age of terminal "Clevosaurus_bairdi" is Uniform(199.30,201.30)
                            -- The age of terminal "Clevosaurus_petilus" is Uniform(199.30,201.30)
                            -- The age of terminal "Clevosaurus_sp_SAM" is Uniform(182.70,201.30)
                            -- The age of terminal "Homeosaurus_maximiliani" is Uniform(150.00,155.00)
                            -- The age of terminal "Homeosaurus_parvipes" is Uniform(150.00,155.00)
                            -- The age of terminal "Sapheosaurus_thiollerei" is Uniform(152.10,155.00)
                            -- The age of terminal "Oenosaurus_muehlheimensis" is Uniform(150.00,152.10)
                            -- The age of terminal "Piocormus_laticeps" is Uniform(150.00,155.00)
                            -- The age of terminal "Derasmosaurus_pietraroiae" is Uniform(100.50,113.00)
                            -- The age of terminal "Palaeopleurosaurus_posidoniae" is Uniform(174.20,183.70)
                            -- The age of terminal "Pleurosaurus_ginsburgi" is Uniform(150.00,152.10)
                            -- The age of terminal "Pleurosaurus_goldfussi" is Uniform(150.00,155.00)
                            -- The age of terminal "Kallimodon_pulchellus" is Uniform(150.00,155.00)
                            -- The age of terminal "Leptosaurus_neptunius" is Uniform(150.00,152.10)
                            -- The age of terminal "Kawasphenodon" is Uniform(70.00,83.60)
                            -- The age of terminal "Cynosphenodon_huizachalensis" is Uniform(182.70,190.80)
                            -- The age of terminal "Sphenotitan_leyesi" is Uniform(208.50,227.00)
                            -- The age of terminal "Priosphenodon_avelasi" is Uniform(89.80,100.50)
                            -- The age of terminal "Eilenodon_robustus" is Uniform(153.00,156.80)
                            -- The age of terminal "Toxolophosaurus_cloudi" is Uniform(110.00,125.00)
                            -- Tree age has a Offsetexponential(247.20,287.00) distribution
               Subparam.  = TK02Brlens

         6 --  Parameter  = Net_speciation
               Type       = Speciation rate
               Prior      = Exponential(10.00)

         7 --  Parameter  = Relative_extinction
               Type       = Extinction rate
               Prior      = Beta(1.00,1.00)

         8 --  Parameter  = Relative_fossilization
               Type       = Fossilization rate
               Prior      = Beta(1.00,1.00)

         9 --  Parameter  = TK02var
               Type       = Variance of lognormal distribution of branch rates
               Prior      = Exponential(10.00)
               Subparam.  = TK02Brlens

        10 --  Parameter  = TK02Brlens
               Type       = Branch rates of TK02 relaxed clock
               Prior      = LogNormal (expectation = r_0, variance = TK02var * v) 
                               [r_0 is beginning rate of branch, v is branch length]

        11 --  Parameter  = Clockrate
               Type       = Base rate of clock
               Prior      = Lognormal(-3.91,1.02)
                            The clock rate varies according to a Brownian motion model


      Number of chains per MPI processor = 1

      The MCMC sampler will use the following moves:
         With prob.  Chain will use move
            0.88 %   Multiplier(Alpha)
            8.85 %   ExtSprClock(Tau,V)
           10.62 %   NNIClock(Tau,V)
            7.08 %   ParsSPRClock(Tau,V)
           13.27 %   AddBranch(V)
           13.27 %   DelBranch(V)
           17.70 %   NodesliderClock(V)
            2.65 %   TreeStretch(V)
            2.65 %   Multiplier(Net_speciation)
            2.65 %   Slider(Relative_extinction)
            2.65 %   Slider(Relative_fossilization)
            1.77 %   Multiplier(TK02var)
           13.27 %   Multiplier(TK02Brlens)
            2.65 %   Multiplier(Clockrate)

      Division 1 has 132 unique site patterns
      Initializing conditional likelihoods
      Using standard non-SSE likelihood calculator for division 1 (single-precision)

      Initial log likelihoods and log prior probs for run 1:
         Chain 1 -- 0.000000 -- -2446.770440

      There are 7 more chains on other processor(s)


      Using a relative burnin of 25.0 % for diagnostics

      Chain results (600000000 generations requested):

         0 -- [0.000] [...7 remote chains...] 

      Average standard deviation of split frequencies: 0.685010

      10000 -- (0.000) [...7 remote chains...] -- 0:00:00

      Average standard deviation of split frequencies: 0.345202


      Average standard deviation of split frequencies: 0.345202

      20000 -- (0.000) [...7 remote chains...] -- 8:19:59

      Average standard deviation of split frequencies: 0.233195


      Average standard deviation of split frequencies: 0.233195

      30000 -- (0.000) [...7 remote chains...] -- 5:33:19

      Average standard deviation of split frequencies: 0.238351


      Average standard deviation of split frequencies: 0.238351

      40000 -- (0.000) [...7 remote chains...] -- 8:19:58

      Average standard deviation of split frequencies: 0.187925


      Average standard deviation of split frequencies: 0.187925

      50000 -- (0.000) [...7 remote chains...] -- 9:59:57

      Average standard deviation of split frequencies: 0.154468


      Average standard deviation of split frequencies: 0.154468

      60000 -- (0.000) [...7 remote chains...] -- 8:19:57

      Average standard deviation of split frequencies: 0.137235


      Average standard deviation of split frequencies: 0.137235

      70000 -- (0.000) [...7 remote chains...] -- 9:31:21

      Average standard deviation of split frequencies: 0.145630


      Average standard deviation of split frequencies: 0.145630

      80000 -- (0.000) [...7 remote chains...] -- 8:19:56

      Average standard deviation of split frequencies: 0.125485


      Average standard deviation of split frequencies: 0.125485

      90000 -- (0.000) [...7 remote chains...] -- 9:15:28

      Average standard deviation of split frequencies: 0.111878


      Average standard deviation of split frequencies: 0.111878

      100000 -- (0.000) [...7 remote chains...] -- 8:19:55

      Average standard deviation of split frequencies: 0.100381


      Average standard deviation of split frequencies: 0.100381

      110000 -- (0.000) [...7 remote chains...] -- 9:05:21

      Average standard deviation of split frequencies: 0.102651


      Average standard deviation of split frequencies: 0.102651

      120000 -- (0.000) [...7 remote chains...] -- 8:19:54

      Average standard deviation of split frequencies: 0.092344


      Average standard deviation of split frequencies: 0.092344

      130000 -- (0.000) [...7 remote chains...] -- 8:58:20

      Average standard deviation of split frequencies: 0.162492


      Average standard deviation of split frequencies: 0.162492

      140000 -- (0.000) [...7 remote chains...] -- 9:31:17

      Average standard deviation of split frequencies: 0.153806


      Average standard deviation of split frequencies: 0.153806

      150000 -- (0.000) [...7 remote chains...] -- 8:53:12

      Average standard deviation of split frequencies: 0.161917


      Average standard deviation of split frequencies: 0.161917

      160000 -- (0.000) [...7 remote chains...] -- 9:22:21

      Average standard deviation of split frequencies: 0.153250


      Average standard deviation of split frequencies: 0.153250

      170000 -- (0.000) [...7 remote chains...] -- 8:49:15

      Average standard deviation of split frequencies: 0.140427


      Average standard deviation of split frequencies: 0.140427

      180000 -- [0.000] [...7 remote chains...] -- 9:15:23

      Average standard deviation of split frequencies: 0.127903


      Average standard deviation of split frequencies: 0.127903

      190000 -- [0.000] [...7 remote chains...] -- 9:38:45

      Average standard deviation of split frequencies: 0.120351


      Average standard deviation of split frequencies: 0.120351

      200000 -- [0.000] [...7 remote chains...] -- 9:09:49

      Average standard deviation of split frequencies: 0.111766


      Average standard deviation of split frequencies: 0.111766

      210000 -- (0.000) [...7 remote chains...] -- 9:31:13

      Average standard deviation of split frequencies: 0.103701


      Average standard deviation of split frequencies: 0.103701

      220000 -- [0.000] [...7 remote chains...] -- 9:05:15

      Average standard deviation of split frequencies: 0.098083


      Average standard deviation of split frequencies: 0.098083

      230000 -- [0.000] [...7 remote chains...] -- 9:25:00

      Average standard deviation of split frequencies: 0.094437


      Average standard deviation of split frequencies: 0.094437

      240000 -- [0.000] [...7 remote chains...] -- 9:01:27

      Average standard deviation of split frequencies: 0.087146


      Average standard deviation of split frequencies: 0.087146

      250000 -- [0.000] [...7 remote chains...] -- 9:19:46

      Average standard deviation of split frequencies: 0.082008


      Average standard deviation of split frequencies: 0.082008

      260000 -- (0.000) [...7 remote chains...] -- 8:58:13

      Average standard deviation of split frequencies: 0.106852


      Average standard deviation of split frequencies: 0.106852

      270000 -- [0.000] [...7 remote chains...] -- 9:15:18

      Average standard deviation of split frequencies: 0.106089


      Average standard deviation of split frequencies: 0.106089

      280000 -- [0.000] [...7 remote chains...] -- 8:55:27

      Average standard deviation of split frequencies: 0.101995


      Average standard deviation of split frequencies: 0.101995

      290000 -- (0.000) [...7 remote chains...] -- 9:11:27

      Average standard deviation of split frequencies: 0.099625


      Average standard deviation of split frequencies: 0.099625

      300000 -- [0.000] [...7 remote chains...] -- 9:26:23

      Average standard deviation of split frequencies: 0.097296


      Average standard deviation of split frequencies: 0.097296

      310000 -- [0.000] [...7 remote chains...] -- 9:08:06

      Average standard deviation of split frequencies: 0.095419


      Average standard deviation of split frequencies: 0.095419

      320000 -- [0.000] [...7 remote chains...] -- 9:22:12

      Average standard deviation of split frequencies: 0.094177


      Average standard deviation of split frequencies: 0.094177

      330000 -- [0.000] [...7 remote chains...] -- 9:05:09

      Average standard deviation of split frequencies: 0.086307


      Average standard deviation of split frequencies: 0.086307

      340000 -- [0.000] [...7 remote chains...] -- 9:18:30

      Average standard deviation of split frequencies: 0.083352


      Average standard deviation of split frequencies: 0.083352

      350000 -- (0.000) [...7 remote chains...] -- 9:02:32

      Average standard deviation of split frequencies: 0.081905


      Average standard deviation of split frequencies: 0.081905

      360000 -- (0.000) [...7 remote chains...] -- 9:15:13

      Average standard deviation of split frequencies: 0.078648


      Average standard deviation of split frequencies: 0.078648

      370000 -- (0.000) [...7 remote chains...] -- 9:27:13

      Average standard deviation of split frequencies: 0.077750


      Average standard deviation of split frequencies: 0.077750

      380000 -- (0.000) [...7 remote chains...] -- 9:12:16

      Average standard deviation of split frequencies: 0.074958


      Average standard deviation of split frequencies: 0.074958

      390000 -- [0.000] [...7 remote chains...] -- 9:23:44

      Average standard deviation of split frequencies: 0.076282


      Average standard deviation of split frequencies: 0.076282

      400000 -- (0.000) [...7 remote chains...] -- 9:09:38

      Average standard deviation of split frequencies: 0.091570


      Average standard deviation of split frequencies: 0.091570

      410000 -- [0.000] [...7 remote chains...] -- 9:20:35

      Average standard deviation of split frequencies: 0.089349


      Average standard deviation of split frequencies: 0.089349

      420000 -- (0.000) [...7 remote chains...] -- 9:07:14

      Average standard deviation of split frequencies: 0.086590


      Average standard deviation of split frequencies: 0.086590

      430000 -- [0.000] [...7 remote chains...] -- 9:17:44

      Average standard deviation of split frequencies: 0.084817


      Average standard deviation of split frequencies: 0.084817

      440000 -- [0.000] [...7 remote chains...] -- 9:05:03

      Average standard deviation of split frequencies: 0.084284


      Average standard deviation of split frequencies: 0.084284

      450000 -- [0.000] [...7 remote chains...] -- 9:15:08

      Average standard deviation of split frequencies: 0.082649


      Average standard deviation of split frequencies: 0.082649

      460000 -- (0.000) [...7 remote chains...] -- 9:24:47

      Average standard deviation of split frequencies: 0.081841


      Average standard deviation of split frequencies: 0.081841

      470000 -- [0.000] [...7 remote chains...] -- 9:12:45

      Average standard deviation of split frequencies: 0.079537


      Average standard deviation of split frequencies: 0.079537

      480000 -- [0.000] [...7 remote chains...] -- 9:22:03

      Average standard deviation of split frequencies: 0.078264


      Average standard deviation of split frequencies: 0.078264

      490000 -- [0.000] [...7 remote chains...] -- 9:10:34

      Average standard deviation of split frequencies: 0.077497


      Average standard deviation of split frequencies: 0.077497

      500000 -- [0.000] [...7 remote chains...] -- 9:19:32

      Average standard deviation of split frequencies: 0.074538


      Average standard deviation of split frequencies: 0.074538

      510000 -- [0.000] [...7 remote chains...] -- 9:08:33

      Average standard deviation of split frequencies: 0.074996


      Average standard deviation of split frequencies: 0.074996

      520000 -- (0.000) [...7 remote chains...] -- 9:17:12

      Average standard deviation of split frequencies: 0.073889


      Average standard deviation of split frequencies: 0.073889

      530000 -- (0.000) [...7 remote chains...] -- 9:06:41

      Average standard deviation of split frequencies: 0.083017


      Average standard deviation of split frequencies: 0.083017

      540000 -- (0.000) [...7 remote chains...] -- 9:15:03

      Average standard deviation of split frequencies: 0.080973


      Average standard deviation of split frequencies: 0.080973

      550000 -- [0.000] [...7 remote chains...] -- 9:23:07

      Average standard deviation of split frequencies: 0.082799


      Average standard deviation of split frequencies: 0.082799

      560000 -- [0.000] [...7 remote chains...] -- 9:13:03

      Average standard deviation of split frequencies: 0.080680


      Average standard deviation of split frequencies: 0.080680

      570000 -- [0.000] [...7 remote chains...] -- 9:20:52

      Average standard deviation of split frequencies: 0.079364


      Average standard deviation of split frequencies: 0.079364

      580000 -- (0.000) [...7 remote chains...] -- 9:11:11

      Average standard deviation of split frequencies: 0.077258


      Average standard deviation of split frequencies: 0.077258

      590000 -- [0.000] [...7 remote chains...] -- 9:18:46

      Average standard deviation of split frequencies: 0.077903


      Average standard deviation of split frequencies: 0.077903

      600000 -- [0.000] [...7 remote chains...] -- 9:09:27

      Average standard deviation of split frequencies: 0.077725


      Average standard deviation of split frequencies: 0.077725

      610000 -- [0.000] [...7 remote chains...] -- 9:16:48

      Average standard deviation of split frequencies: 0.077079


      Average standard deviation of split frequencies: 0.077079

      620000 -- [0.000] [...7 remote chains...] -- 9:07:49

      Average standard deviation of split frequencies: 0.076482


      Average standard deviation of split frequencies: 0.076482

      630000 -- (0.000) [...7 remote chains...] -- 9:14:58

      Average standard deviation of split frequencies: 0.077135


      Average standard deviation of split frequencies: 0.077135

      640000 -- [0.000] [...7 remote chains...] -- 9:06:17

      Average standard deviation of split frequencies: 0.075317


      Average standard deviation of split frequencies: 0.075317

      650000 -- [0.000] [...7 remote chains...] -- 9:13:14

      Average standard deviation of split frequencies: 0.072199


      Average standard deviation of split frequencies: 0.072199

      660000 -- [0.000] [...7 remote chains...] -- 9:19:59

      Average standard deviation of split frequencies: 0.078254


      Average standard deviation of split frequencies: 0.078254

      670000 -- [0.000] [...7 remote chains...] -- 9:11:37

      Average standard deviation of split frequencies: 0.080134


      Average standard deviation of split frequencies: 0.080134

      680000 -- (0.000) [...7 remote chains...] -- 9:18:11

      Average standard deviation of split frequencies: 0.078245


      Average standard deviation of split frequencies: 0.078245

      690000 -- (0.000) [...7 remote chains...] -- 9:10:05

      Average standard deviation of split frequencies: 0.076550


      Average standard deviation of split frequencies: 0.076550

      700000 -- [0.000] [...7 remote chains...] -- 9:16:29

      Average standard deviation of split frequencies: 0.075242


      Average standard deviation of split frequencies: 0.075242

      710000 -- [0.000] [...7 remote chains...] -- 9:22:42

      Average standard deviation of split frequencies: 0.075991


      Average standard deviation of split frequencies: 0.075991

      720000 -- [0.000] [...7 remote chains...] -- 9:14:53

      Average standard deviation of split frequencies: 0.074858


      Average standard deviation of split frequencies: 0.074858

      730000 -- (0.000) [...7 remote chains...] -- 9:20:57

      Average standard deviation of split frequencies: 0.073318


      Average standard deviation of split frequencies: 0.073318

      740000 -- [0.000] [...7 remote chains...] -- 9:13:22

      Average standard deviation of split frequencies: 0.071231


      Average standard deviation of split frequencies: 0.071231

      750000 -- (0.000) [...7 remote chains...] -- 9:19:18

      Average standard deviation of split frequencies: 0.071431


      Average standard deviation of split frequencies: 0.071431

      760000 -- (0.000) [...7 remote chains...] -- 9:11:55

      Average standard deviation of split frequencies: 0.069960


      Average standard deviation of split frequencies: 0.069960

      770000 -- (0.000) [...7 remote chains...] -- 9:17:43

      Average standard deviation of split frequencies: 0.069143


      Average standard deviation of split frequencies: 0.069143

      780000 -- [0.000] [...7 remote chains...] -- 9:10:33

      Average standard deviation of split frequencies: 0.068898


      Average standard deviation of split frequencies: 0.068898

      790000 -- [0.000] [...7 remote chains...] -- 9:16:13

      Average standard deviation of split frequencies: 0.068568


      Average standard deviation of split frequencies: 0.068568

      800000 -- [0.000] [...7 remote chains...] -- 9:21:45

      Average standard deviation of split frequencies: 0.073977


      Average standard deviation of split frequencies: 0.073977

      810000 -- [0.000] [...7 remote chains...] -- 9:14:48

      Average standard deviation of split frequencies: 0.071631


      Average standard deviation of split frequencies: 0.071631

      820000 -- [0.000] [...7 remote chains...] -- 9:20:12

      Average standard deviation of split frequencies: 0.069666


      Average standard deviation of split frequencies: 0.069666

      830000 -- (0.000) [...7 remote chains...] -- 9:13:27

      Average standard deviation of split frequencies: 0.071552


      Average standard deviation of split frequencies: 0.071552

      840000 -- [0.000] [...7 remote chains...] -- 9:18:44

      Average standard deviation of split frequencies: 0.070632


      Average standard deviation of split frequencies: 0.070632

      850000 -- (0.000) [...7 remote chains...] -- 9:12:09

      Average standard deviation of split frequencies: 0.070128


      Average standard deviation of split frequencies: 0.070128

      860000 -- [0.000] [...7 remote chains...] -- 9:17:20

      Average standard deviation of split frequencies: 0.067666


      Average standard deviation of split frequencies: 0.067666

      870000 -- (0.000) [...7 remote chains...] -- 9:22:24

      Average standard deviation of split frequencies: 0.070751


      Average standard deviation of split frequencies: 0.070751

      880000 -- (0.000) [...7 remote chains...] -- 9:16:00

      Average standard deviation of split frequencies: 0.068312


      Average standard deviation of split frequencies: 0.068312

      890000 -- (0.000) [...7 remote chains...] -- 9:20:57

      Average standard deviation of split frequencies: 0.066588


      Average standard deviation of split frequencies: 0.066588

      900000 -- (0.000) [...7 remote chains...] -- 9:14:43

      Average standard deviation of split frequencies: 0.066788


      Average standard deviation of split frequencies: 0.066788

      910000 -- (0.000) [...7 remote chains...] -- 9:19:35

      Average standard deviation of split frequencies: 0.065021


      Average standard deviation of split frequencies: 0.065021

      920000 -- [0.000] [...7 remote chains...] -- 9:13:29

      Average standard deviation of split frequencies: 0.061979


      Average standard deviation of split frequencies: 0.061979

      930000 -- (0.000) [...7 remote chains...] -- 9:18:16

      Average standard deviation of split frequencies: 0.068766


      Average standard deviation of split frequencies: 0.068766

      940000 -- (0.000) [...7 remote chains...] -- 9:12:19

      Average standard deviation of split frequencies: 0.064506


      Average standard deviation of split frequencies: 0.064506

      950000 -- [0.000] [...7 remote chains...] -- 9:17:00

      Average standard deviation of split frequencies: 0.064059


      Average standard deviation of split frequencies: 0.064059

      960000 -- (0.000) [...7 remote chains...] -- 9:21:36

      Average standard deviation of split frequencies: 0.062854


      Average standard deviation of split frequencies: 0.062854

      970000 -- (0.000) [...7 remote chains...] -- 9:15:48

      Average standard deviation of split frequencies: 0.063357


      Average standard deviation of split frequencies: 0.063357

      980000 -- (0.000) [...7 remote chains...] -- 9:20:18

      Average standard deviation of split frequencies: 0.062185


      Average standard deviation of split frequencies: 0.062185

      990000 -- (0.000) [...7 remote chains...] -- 9:14:38

      Average standard deviation of split frequencies: 0.062717


      Average standard deviation of split frequencies: 0.062717

      1000000 -- (0.000) [...7 remote chains...] -- 9:19:04

      Average standard deviation of split frequencies: 0.061690


      Average standard deviation of split frequencies: 0.061690

      1010000 -- (0.000) [...7 remote chains...] -- 9:13:31

      Average standard deviation of split frequencies: 0.061352


      Average standard deviation of split frequencies: 0.061352

      1020000 -- (0.000) [...7 remote chains...] -- 9:17:52

      Average standard deviation of split frequencies: 0.061337


      Average standard deviation of split frequencies: 0.061337

      1030000 -- (0.000) [...7 remote chains...] -- 9:12:26

      Average standard deviation of split frequencies: 0.061337


      Average standard deviation of split frequencies: 0.061337

      1040000 -- (0.000) [...7 remote chains...] -- 9:16:43

      Average standard deviation of split frequencies: 0.060179


      Average standard deviation of split frequencies: 0.060179

      1050000 -- (0.000) [...7 remote chains...] -- 9:20:55

      Average standard deviation of split frequencies: 0.056922


      Average standard deviation of split frequencies: 0.056922

      1060000 -- [0.000] [...7 remote chains...] -- 9:15:37

      Average standard deviation of split frequencies: 0.057454


      Average standard deviation of split frequencies: 0.057454

      1070000 -- (0.000) [...7 remote chains...] -- 9:19:44

      Average standard deviation of split frequencies: 0.056236


      Average standard deviation of split frequencies: 0.056236

      1080000 -- (0.000) [...7 remote chains...] -- 9:14:33

      Average standard deviation of split frequencies: 0.053699


      Average standard deviation of split frequencies: 0.053699

      1090000 -- (0.000) [...7 remote chains...] -- 9:18:36

      Average standard deviation of split frequencies: 0.053052


      Average standard deviation of split frequencies: 0.053052

      1100000 -- (0.000) [...7 remote chains...] -- 9:13:31

      Average standard deviation of split frequencies: 0.052229


      Average standard deviation of split frequencies: 0.052229

      1110000 -- (0.000) [...7 remote chains...] -- 9:17:31

      Average standard deviation of split frequencies: 0.053177


      Average standard deviation of split frequencies: 0.053177

      1120000 -- [0.000] [...7 remote chains...] -- 9:12:32

      Average standard deviation of split frequencies: 0.053363


      Average standard deviation of split frequencies: 0.053363

      1130000 -- (0.000) [...7 remote chains...] -- 9:16:28

      Average standard deviation of split frequencies: 0.052742


      Average standard deviation of split frequencies: 0.052742

      1140000 -- (0.000) [...7 remote chains...] -- 9:20:20

      Average standard deviation of split frequencies: 0.052136


      Average standard deviation of split frequencies: 0.052136

      1150000 -- (0.000) [...7 remote chains...] -- 9:15:27

      Average standard deviation of split frequencies: 0.050947


      Average standard deviation of split frequencies: 0.050947

      1160000 -- [0.000] [...7 remote chains...] -- 9:19:15

      Average standard deviation of split frequencies: 0.050890


      Average standard deviation of split frequencies: 0.050890

      1170000 -- [0.000] [...7 remote chains...] -- 9:14:28

      Average standard deviation of split frequencies: 0.048594


      Average standard deviation of split frequencies: 0.048594

      1180000 -- (0.000) [...7 remote chains...] -- 9:18:13

      Average standard deviation of split frequencies: 0.047676


      Average standard deviation of split frequencies: 0.047676

      1190000 -- (0.000) [...7 remote chains...] -- 9:13:31

      Average standard deviation of split frequencies: 0.047664


      Average standard deviation of split frequencies: 0.047664

      1200000 -- (0.000) [...7 remote chains...] -- 9:17:13

      Average standard deviation of split frequencies: 0.048658


      Average standard deviation of split frequencies: 0.048658

      1210000 -- (0.000) [...7 remote chains...] -- 9:12:36

      Average standard deviation of split frequencies: 0.048312


      Average standard deviation of split frequencies: 0.048312

      1220000 -- (0.000) [...7 remote chains...] -- 9:16:14

      Average standard deviation of split frequencies: 0.047973


      Average standard deviation of split frequencies: 0.047973

      1230000 -- (0.000) [...7 remote chains...] -- 9:11:42

      Average standard deviation of split frequencies: 0.046732


      Average standard deviation of split frequencies: 0.046732

      1240000 -- (0.000) [...7 remote chains...] -- 9:15:18

      Average standard deviation of split frequencies: 0.046052


      Average standard deviation of split frequencies: 0.046052

      1250000 -- (0.000) [...7 remote chains...] -- 9:18:50

      Average standard deviation of split frequencies: 0.046475


      Average standard deviation of split frequencies: 0.046475

      1260000 -- (0.000) [...7 remote chains...] -- 9:14:23

      Average standard deviation of split frequencies: 0.046123


      Average standard deviation of split frequencies: 0.046123

      1270000 -- (0.000) [...7 remote chains...] -- 9:17:52

      Average standard deviation of split frequencies: 0.046078


      Average standard deviation of split frequencies: 0.046078

      1280000 -- (0.000) [...7 remote chains...] -- 9:13:30

      Average standard deviation of split frequencies: 0.045561


      Average standard deviation of split frequencies: 0.045561

      1290000 -- (0.000) [...7 remote chains...] -- 9:16:56

      Average standard deviation of split frequencies: 0.046244


      Average standard deviation of split frequencies: 0.046244

      1300000 -- (0.000) [...7 remote chains...] -- 9:12:38

      Average standard deviation of split frequencies: 0.045553


      Average standard deviation of split frequencies: 0.045553

      1310000 -- (0.000) [...7 remote chains...] -- 9:16:02

      Average standard deviation of split frequencies: 0.045180


      Average standard deviation of split frequencies: 0.045180

      1320000 -- [0.000] [...7 remote chains...] -- 9:11:48

      Average standard deviation of split frequencies: 0.045158


      Average standard deviation of split frequencies: 0.045158

      1330000 -- (0.000) [...7 remote chains...] -- 9:15:09

      Average standard deviation of split frequencies: 0.046612


      Average standard deviation of split frequencies: 0.046612

      1340000 -- (0.000) [...7 remote chains...] -- 9:11:00

      Average standard deviation of split frequencies: 0.045234


      Average standard deviation of split frequencies: 0.045234

      1350000 -- (0.000) [...7 remote chains...] -- 9:14:18

      Average standard deviation of split frequencies: 0.044541


      Average standard deviation of split frequencies: 0.044541

      1360000 -- (0.000) [...7 remote chains...] -- 9:10:13

      Average standard deviation of split frequencies: 0.044623


      Average standard deviation of split frequencies: 0.044623

      1370000 -- (0.000) [...7 remote chains...] -- 9:13:28

      Average standard deviation of split frequencies: 0.044704


      Average standard deviation of split frequencies: 0.044704

      1380000 -- (0.000) [...7 remote chains...] -- 9:09:27

      Average standard deviation of split frequencies: 0.044447


      Average standard deviation of split frequencies: 0.044447

      1390000 -- (0.000) [...7 remote chains...] -- 9:12:40

      Average standard deviation of split frequencies: 0.041585


      Average standard deviation of split frequencies: 0.041585

      1400000 -- (0.000) [...7 remote chains...] -- 9:15:50

      Average standard deviation of split frequencies: 0.041815


      Average standard deviation of split frequencies: 0.041815

      1410000 -- (0.000) [...7 remote chains...] -- 9:11:53

      Average standard deviation of split frequencies: 0.041907


      Average standard deviation of split frequencies: 0.041907

      1420000 -- [0.000] [...7 remote chains...] -- 9:15:01

      Average standard deviation of split frequencies: 0.041200


      Average standard deviation of split frequencies: 0.041200

      1430000 -- [0.000] [...7 remote chains...] -- 9:11:07

      Average standard deviation of split frequencies: 0.042090


      Average standard deviation of split frequencies: 0.042090

      1440000 -- (0.000) [...7 remote chains...] -- 9:14:13

      Average standard deviation of split frequencies: 0.041951


      Average standard deviation of split frequencies: 0.041951

      1450000 -- (0.000) [...7 remote chains...] -- 9:10:23

      Average standard deviation of split frequencies: 0.042855


      Average standard deviation of split frequencies: 0.042855

      1460000 -- (0.000) [...7 remote chains...] -- 9:13:26

      Average standard deviation of split frequencies: 0.044266


      Average standard deviation of split frequencies: 0.044266

      1470000 -- (0.000) [...7 remote chains...] -- 9:09:40

      Average standard deviation of split frequencies: 0.042796


      Average standard deviation of split frequencies: 0.042796

      1480000 -- (0.000) [...7 remote chains...] -- 9:12:41

      Average standard deviation of split frequencies: 0.042458


      Average standard deviation of split frequencies: 0.042458

      1490000 -- (0.000) [...7 remote chains...] -- 9:08:58

      Average standard deviation of split frequencies: 0.043021


      Average standard deviation of split frequencies: 0.043021

      1500000 -- (0.000) [...7 remote chains...] -- 9:11:57

      Average standard deviation of split frequencies: 0.041713


      Average standard deviation of split frequencies: 0.041713

      1510000 -- (0.000) [...7 remote chains...] -- 9:08:17

      Average standard deviation of split frequencies: 0.040938


      Average standard deviation of split frequencies: 0.040938

      1520000 -- (0.000) [...7 remote chains...] -- 9:11:13

      Average standard deviation of split frequencies: 0.042273


      Average standard deviation of split frequencies: 0.042273

      1530000 -- (0.000) [...7 remote chains...] -- 9:07:37

      Average standard deviation of split frequencies: 0.041183


      Average standard deviation of split frequencies: 0.041183

      1540000 -- (0.000) [...7 remote chains...] -- 9:10:31

      Average standard deviation of split frequencies: 0.040242


      Average standard deviation of split frequencies: 0.040242

      1550000 -- (0.000) [...7 remote chains...] -- 9:06:58

      Average standard deviation of split frequencies: 0.040190


      Average standard deviation of split frequencies: 0.040190

      1560000 -- (0.000) [...7 remote chains...] -- 9:09:50

      Average standard deviation of split frequencies: 0.039755


      Average standard deviation of split frequencies: 0.039755

      1570000 -- (0.000) [...7 remote chains...] -- 9:06:20

      Average standard deviation of split frequencies: 0.038406


      Average standard deviation of split frequencies: 0.038406

      1580000 -- (0.000) [...7 remote chains...] -- 9:09:10

      Average standard deviation of split frequencies: 0.037548


      Average standard deviation of split frequencies: 0.037548

      1590000 -- (0.000) [...7 remote chains...] -- 9:05:43

      Average standard deviation of split frequencies: 0.037189


      Average standard deviation of split frequencies: 0.037189

      1600000 -- (0.000) [...7 remote chains...] -- 9:08:32

      Average standard deviation of split frequencies: 0.037216


      Average standard deviation of split frequencies: 0.037216

      1610000 -- (0.000) [...7 remote chains...] -- 9:05:07

      Average standard deviation of split frequencies: 0.036911


      Average standard deviation of split frequencies: 0.036911

      1620000 -- (0.000) [...7 remote chains...] -- 9:07:53

      Average standard deviation of split frequencies: 0.037519


      Average standard deviation of split frequencies: 0.037519

      1630000 -- (0.000) [...7 remote chains...] -- 9:04:31

      Average standard deviation of split frequencies: 0.038880


      Average standard deviation of split frequencies: 0.038880

      1640000 -- (0.000) [...7 remote chains...] -- 9:07:16

      Average standard deviation of split frequencies: 0.038717


      Average standard deviation of split frequencies: 0.038717

      1650000 -- (0.000) [...7 remote chains...] -- 9:03:57

      Average standard deviation of split frequencies: 0.037960


      Average standard deviation of split frequencies: 0.037960

      1660000 -- (0.000) [...7 remote chains...] -- 9:06:40

      Average standard deviation of split frequencies: 0.037512


      Average standard deviation of split frequencies: 0.037512

      1670000 -- (0.000) [...7 remote chains...] -- 9:03:23

      Average standard deviation of split frequencies: 0.037125


      Average standard deviation of split frequencies: 0.037125

      1680000 -- (0.000) [...7 remote chains...] -- 9:06:05

      Average standard deviation of split frequencies: 0.036886


      Average standard deviation of split frequencies: 0.036886

      1690000 -- (0.000) [...7 remote chains...] -- 9:02:50

      Average standard deviation of split frequencies: 0.036784


      Average standard deviation of split frequencies: 0.036784

      1700000 -- (0.000) [...7 remote chains...] -- 9:05:30

      Average standard deviation of split frequencies: 0.036673


      Average standard deviation of split frequencies: 0.036673

      1710000 -- (0.000) [...7 remote chains...] -- 9:02:18

      Average standard deviation of split frequencies: 0.036282


      Average standard deviation of split frequencies: 0.036282

      1720000 -- (0.000) [...7 remote chains...] -- 9:04:56

      Average standard deviation of split frequencies: 0.036909


      Average standard deviation of split frequencies: 0.036909

      1730000 -- (0.000) [...7 remote chains...] -- 9:01:47

      Average standard deviation of split frequencies: 0.038684


      Average standard deviation of split frequencies: 0.038684

      1740000 -- (0.000) [...7 remote chains...] -- 9:04:23

      Average standard deviation of split frequencies: 0.037361


      Average standard deviation of split frequencies: 0.037361

      1750000 -- [0.000] [...7 remote chains...] -- 9:01:16

      Average standard deviation of split frequencies: 0.037498


      Average standard deviation of split frequencies: 0.037498

      1760000 -- (0.000) [...7 remote chains...] -- 9:03:51

      Average standard deviation of split frequencies: 0.037489


      Average standard deviation of split frequencies: 0.037489

      1770000 -- (0.000) [...7 remote chains...] -- 9:06:24

      Average standard deviation of split frequencies: 0.036806


      Average standard deviation of split frequencies: 0.036806

      1780000 -- (0.000) [...7 remote chains...] -- 9:03:19

      Average standard deviation of split frequencies: 0.036665


      Average standard deviation of split frequencies: 0.036665

      1790000 -- (0.000) [...7 remote chains...] -- 9:05:51

      Average standard deviation of split frequencies: 0.036403


      Average standard deviation of split frequencies: 0.036403

      1800000 -- [0.000] [...7 remote chains...] -- 9:02:48

      Average standard deviation of split frequencies: 0.035615


      Average standard deviation of split frequencies: 0.035615

      1810000 -- (0.000) [...7 remote chains...] -- 9:05:18

      Average standard deviation of split frequencies: 0.035484


      Average standard deviation of split frequencies: 0.035484

      1820000 -- [0.000] [...7 remote chains...] -- 9:02:18

      Average standard deviation of split frequencies: 0.035612


      Average standard deviation of split frequencies: 0.035612

      1830000 -- (0.000) [...7 remote chains...] -- 9:04:46

      Average standard deviation of split frequencies: 0.035612


      Average standard deviation of split frequencies: 0.035612

      1840000 -- [0.000] [...7 remote chains...] -- 9:07:13

      Average standard deviation of split frequencies: 0.036246


      Average standard deviation of split frequencies: 0.036246

      1850000 -- (0.000) [...7 remote chains...] -- 9:04:15

      Average standard deviation of split frequencies: 0.035848


      Average standard deviation of split frequencies: 0.035848

      1860000 -- (0.000) [...7 remote chains...] -- 9:06:41

      Average standard deviation of split frequencies: 0.037055


      Average standard deviation of split frequencies: 0.037055

      1870000 -- (0.000) [...7 remote chains...] -- 9:03:45

      Average standard deviation of split frequencies: 0.036916


      Average standard deviation of split frequencies: 0.036916

      1880000 -- (0.000) [...7 remote chains...] -- 9:06:09

      Average standard deviation of split frequencies: 0.036517


      Average standard deviation of split frequencies: 0.036517

      1890000 -- (0.000) [...7 remote chains...] -- 9:08:31

      Average standard deviation of split frequencies: 0.036262


      Average standard deviation of split frequencies: 0.036262

      1900000 -- (0.000) [...7 remote chains...] -- 9:05:38

      Average standard deviation of split frequencies: 0.036441


      Average standard deviation of split frequencies: 0.036441

      1910000 -- (0.000) [...7 remote chains...] -- 9:07:59

      Average standard deviation of split frequencies: 0.035795


      Average standard deviation of split frequencies: 0.035795

      1920000 -- (0.000) [...7 remote chains...] -- 9:05:07

      Average standard deviation of split frequencies: 0.035548


      Average standard deviation of split frequencies: 0.035548

      1930000 -- (0.000) [...7 remote chains...] -- 9:07:27

      Average standard deviation of split frequencies: 0.035687


      Average standard deviation of split frequencies: 0.035687

      1940000 -- (0.000) [...7 remote chains...] -- 9:04:37

      Average standard deviation of split frequencies: 0.035064


      Average standard deviation of split frequencies: 0.035064

      1950000 -- [0.000] [...7 remote chains...] -- 9:06:56

      Average standard deviation of split frequencies: 0.034535


      Average standard deviation of split frequencies: 0.034535

      1960000 -- (0.000) [...7 remote chains...] -- 9:04:08

      Average standard deviation of split frequencies: 0.034424


      Average standard deviation of split frequencies: 0.034424

      1970000 -- (0.000) [...7 remote chains...] -- 9:06:25

      Average standard deviation of split frequencies: 0.034680


      Average standard deviation of split frequencies: 0.034680

      1980000 -- (0.000) [...7 remote chains...] -- 9:03:39

      Average standard deviation of split frequencies: 0.035053


      Average standard deviation of split frequencies: 0.035053

      1990000 -- (0.000) [...7 remote chains...] -- 9:05:55

      Average standard deviation of split frequencies: 0.035295


      Average standard deviation of split frequencies: 0.035295

      2000000 -- (0.000) [...7 remote chains...] -- 9:03:11

      Average standard deviation of split frequencies: 0.035244


      Average standard deviation of split frequencies: 0.035244

      2010000 -- (0.000) [...7 remote chains...] -- 9:05:25

      Average standard deviation of split frequencies: 0.035870


      Average standard deviation of split frequencies: 0.035870

      2020000 -- (0.000) [...7 remote chains...] -- 9:07:39

      Average standard deviation of split frequencies: 0.035392


      Average standard deviation of split frequencies: 0.035392

      2030000 -- (0.000) [...7 remote chains...] -- 9:04:56

      Average standard deviation of split frequencies: 0.036348


      Average standard deviation of split frequencies: 0.036348

      2040000 -- [0.000] [...7 remote chains...] -- 9:07:09

      Average standard deviation of split frequencies: 0.036485


      Average standard deviation of split frequencies: 0.036485

      2050000 -- (0.000) [...7 remote chains...] -- 9:04:28

      Average standard deviation of split frequencies: 0.035633


      Average standard deviation of split frequencies: 0.035633

      2060000 -- (0.000) [...7 remote chains...] -- 9:06:39

      Average standard deviation of split frequencies: 0.035159


      Average standard deviation of split frequencies: 0.035159

      2070000 -- (0.000) [...7 remote chains...] -- 9:04:00

      Average standard deviation of split frequencies: 0.034914


      Average standard deviation of split frequencies: 0.034914

      2080000 -- (0.000) [...7 remote chains...] -- 9:06:10

      Average standard deviation of split frequencies: 0.034016


      Average standard deviation of split frequencies: 0.034016

      2090000 -- (0.000) [...7 remote chains...] -- 9:03:33

      Average standard deviation of split frequencies: 0.033801


      Average standard deviation of split frequencies: 0.033801

      2100000 -- (0.000) [...7 remote chains...] -- 9:05:42

      Average standard deviation of split frequencies: 0.033069


      Average standard deviation of split frequencies: 0.033069

      2110000 -- (0.000) [...7 remote chains...] -- 9:03:06

      Average standard deviation of split frequencies: 0.032955


      Average standard deviation of split frequencies: 0.032955

      2120000 -- (0.000) [...7 remote chains...] -- 9:05:14

      Average standard deviation of split frequencies: 0.032522


      Average standard deviation of split frequencies: 0.032522

      2130000 -- (0.000) [...7 remote chains...] -- 9:02:40

      Average standard deviation of split frequencies: 0.032752


      Average standard deviation of split frequencies: 0.032752

      2140000 -- (0.000) [...7 remote chains...] -- 9:04:46

      Average standard deviation of split frequencies: 0.033149


      Average standard deviation of split frequencies: 0.033149

      2150000 -- (0.000) [...7 remote chains...] -- 9:02:14

      Average standard deviation of split frequencies: 0.032622


      Average standard deviation of split frequencies: 0.032622

      2160000 -- (0.000) [...7 remote chains...] -- 9:04:19

      Average standard deviation of split frequencies: 0.031993


      Average standard deviation of split frequencies: 0.031993

      2170000 -- (0.000) [...7 remote chains...] -- 9:01:48

      Average standard deviation of split frequencies: 0.032229


      Average standard deviation of split frequencies: 0.032229

      2180000 -- (0.000) [...7 remote chains...] -- 9:03:53

      Average standard deviation of split frequencies: 0.031927


      Average standard deviation of split frequencies: 0.031927

      2190000 -- (0.000) [...7 remote chains...] -- 9:01:23

      Average standard deviation of split frequencies: 0.032141


      Average standard deviation of split frequencies: 0.032141

      2200000 -- (0.000) [...7 remote chains...] -- 9:03:27

      Average standard deviation of split frequencies: 0.032396


      Average standard deviation of split frequencies: 0.032396

      2210000 -- (0.000) [...7 remote chains...] -- 9:05:29

      Average standard deviation of split frequencies: 0.032091


      Average standard deviation of split frequencies: 0.032091

      2220000 -- (0.000) [...7 remote chains...] -- 9:03:01

      Average standard deviation of split frequencies: 0.031789


      Average standard deviation of split frequencies: 0.031789

      2230000 -- (0.000) [...7 remote chains...] -- 9:05:03

      Average standard deviation of split frequencies: 0.031789


      Average standard deviation of split frequencies: 0.031789

      2240000 -- (0.000) [...7 remote chains...] -- 9:02:36

      Average standard deviation of split frequencies: 0.031327


      Average standard deviation of split frequencies: 0.031327

      2250000 -- (0.000) [...7 remote chains...] -- 9:04:37

      Average standard deviation of split frequencies: 0.031196


      Average standard deviation of split frequencies: 0.031196

      2260000 -- (0.000) [...7 remote chains...] -- 9:02:11

      Average standard deviation of split frequencies: 0.031473


      Average standard deviation of split frequencies: 0.031473

      2270000 -- (0.000) [...7 remote chains...] -- 9:04:11

      Average standard deviation of split frequencies: 0.030622


      Average standard deviation of split frequencies: 0.030622

      2280000 -- (0.000) [...7 remote chains...] -- 9:01:47

      Average standard deviation of split frequencies: 0.030333


      Average standard deviation of split frequencies: 0.030333

      2290000 -- (0.000) [...7 remote chains...] -- 9:03:46

      Average standard deviation of split frequencies: 0.030870


      Average standard deviation of split frequencies: 0.030870

      2300000 -- [0.000] [...7 remote chains...] -- 9:01:23

      Average standard deviation of split frequencies: 0.030174


      Average standard deviation of split frequencies: 0.030174

      2310000 -- (0.000) [...7 remote chains...] -- 9:03:21

      Average standard deviation of split frequencies: 0.030174


      Average standard deviation of split frequencies: 0.030174

      2320000 -- (0.000) [...7 remote chains...] -- 9:01:00

      Average standard deviation of split frequencies: 0.030103


      Average standard deviation of split frequencies: 0.030103

      2330000 -- (0.000) [...7 remote chains...] -- 9:02:56

      Average standard deviation of split frequencies: 0.029495


      Average standard deviation of split frequencies: 0.029495

      2340000 -- (0.000) [...7 remote chains...] -- 9:00:37

      Average standard deviation of split frequencies: 0.029582


      Average standard deviation of split frequencies: 0.029582

      2350000 -- (0.000) [...7 remote chains...] -- 9:02:32

      Average standard deviation of split frequencies: 0.029582


      Average standard deviation of split frequencies: 0.029582

      2360000 -- (0.000) [...7 remote chains...] -- 9:00:14

      Average standard deviation of split frequencies: 0.030172


      Average standard deviation of split frequencies: 0.030172

      2370000 -- (0.000) [...7 remote chains...] -- 9:02:09

      Average standard deviation of split frequencies: 0.029721


      Average standard deviation of split frequencies: 0.029721

      2380000 -- (0.000) [...7 remote chains...] -- 8:59:52

      Average standard deviation of split frequencies: 0.030057


      Average standard deviation of split frequencies: 0.030057

      2390000 -- (0.000) [...7 remote chains...] -- 9:01:45

      Average standard deviation of split frequencies: 0.030422


      Average standard deviation of split frequencies: 0.030422

      2400000 -- (0.000) [...7 remote chains...] -- 9:03:39

      Average standard deviation of split frequencies: 0.030452


      Average standard deviation of split frequencies: 0.030452

      2410000 -- [0.000] [...7 remote chains...] -- 9:01:23

      Average standard deviation of split frequencies: 0.030402


      Average standard deviation of split frequencies: 0.030402

      2420000 -- [0.000] [...7 remote chains...] -- 9:03:15

      Average standard deviation of split frequencies: 0.030139


      Average standard deviation of split frequencies: 0.030139

      2430000 -- (0.000) [...7 remote chains...] -- 9:01:00

      Average standard deviation of split frequencies: 0.030525


      Average standard deviation of split frequencies: 0.030525

      2440000 -- (0.000) [...7 remote chains...] -- 9:02:51

      Average standard deviation of split frequencies: 0.030181


      Average standard deviation of split frequencies: 0.030181

      2450000 -- (0.000) [...7 remote chains...] -- 9:00:38

      Average standard deviation of split frequencies: 0.030484


      Average standard deviation of split frequencies: 0.030484

      2460000 -- (0.000) [...7 remote chains...] -- 9:02:28

      Average standard deviation of split frequencies: 0.030599


      Average standard deviation of split frequencies: 0.030599

      2470000 -- [0.000] [...7 remote chains...] -- 9:00:16

      Average standard deviation of split frequencies: 0.030223


      Average standard deviation of split frequencies: 0.030223

      2480000 -- (0.000) [...7 remote chains...] -- 9:02:06

      Average standard deviation of split frequencies: 0.029589


      Average standard deviation of split frequencies: 0.029589

      2490000 -- (0.000) [...7 remote chains...] -- 8:59:55

      Average standard deviation of split frequencies: 0.029714


      Average standard deviation of split frequencies: 0.029714

      2500000 -- (0.000) [...7 remote chains...] -- 9:01:44

      Average standard deviation of split frequencies: 0.029276


      Average standard deviation of split frequencies: 0.029276

      2510000 -- (0.000) [...7 remote chains...] -- 8:59:33

      Average standard deviation of split frequencies: 0.029276


      Average standard deviation of split frequencies: 0.029276

      2520000 -- (0.000) [...7 remote chains...] -- 9:01:22

      Average standard deviation of split frequencies: 0.029029


      Average standard deviation of split frequencies: 0.029029

      2530000 -- (0.000) [...7 remote chains...] -- 9:03:09

      Average standard deviation of split frequencies: 0.029217


      Average standard deviation of split frequencies: 0.029217

      2540000 -- (0.000) [...7 remote chains...] -- 9:01:00

      Average standard deviation of split frequencies: 0.029861


      Average standard deviation of split frequencies: 0.029861

      2550000 -- (0.000) [...7 remote chains...] -- 9:02:46

      Average standard deviation of split frequencies: 0.030060


      Average standard deviation of split frequencies: 0.030060

      2560000 -- (0.000) [...7 remote chains...] -- 9:00:39

      Average standard deviation of split frequencies: 0.030201


      Average standard deviation of split frequencies: 0.030201

      2570000 -- (0.000) [...7 remote chains...] -- 9:02:24

      Average standard deviation of split frequencies: 0.030046


      Average standard deviation of split frequencies: 0.030046

      2580000 -- (0.000) [...7 remote chains...] -- 9:00:18

      Average standard deviation of split frequencies: 0.029990


      Average standard deviation of split frequencies: 0.029990

      2590000 -- (0.000) [...7 remote chains...] -- 9:02:03

      Average standard deviation of split frequencies: 0.029696


      Average standard deviation of split frequencies: 0.029696

      2600000 -- (0.000) [...7 remote chains...] -- 8:59:57

      Average standard deviation of split frequencies: 0.029716


      Average standard deviation of split frequencies: 0.029716

      2610000 -- (0.000) [...7 remote chains...] -- 9:01:41

      Average standard deviation of split frequencies: 0.029471


      Average standard deviation of split frequencies: 0.029471

      2620000 -- (0.000) [...7 remote chains...] -- 8:59:37

      Average standard deviation of split frequencies: 0.030218


      Average standard deviation of split frequencies: 0.030218

      2630000 -- (0.000) [...7 remote chains...] -- 9:01:20

      Average standard deviation of split frequencies: 0.030262


      Average standard deviation of split frequencies: 0.030262

      2640000 -- (0.000) [...7 remote chains...] -- 9:03:03

      Average standard deviation of split frequencies: 0.029975


      Average standard deviation of split frequencies: 0.029975

      2650000 -- (0.000) [...7 remote chains...] -- 9:00:59

      Average standard deviation of split frequencies: 0.029644


      Average standard deviation of split frequencies: 0.029644

      2660000 -- (0.000) [...7 remote chains...] -- 9:02:41

      Average standard deviation of split frequencies: 0.030213


      Average standard deviation of split frequencies: 0.030213

      2670000 -- (0.000) [...7 remote chains...] -- 9:00:39

      Average standard deviation of split frequencies: 0.028646


      Average standard deviation of split frequencies: 0.028646

      2680000 -- (0.000) [...7 remote chains...] -- 9:02:20

      Average standard deviation of split frequencies: 0.029004


      Average standard deviation of split frequencies: 0.029004

      2690000 -- (0.000) [...7 remote chains...] -- 9:00:19

      Average standard deviation of split frequencies: 0.028463


      Average standard deviation of split frequencies: 0.028463

      2700000 -- (0.000) [...7 remote chains...] -- 9:01:59

      Average standard deviation of split frequencies: 0.028225


      Average standard deviation of split frequencies: 0.028225

      2710000 -- (0.000) [...7 remote chains...] -- 8:59:59

      Average standard deviation of split frequencies: 0.027829


      Average standard deviation of split frequencies: 0.027829

      2720000 -- (0.000) [...7 remote chains...] -- 9:01:39

      Average standard deviation of split frequencies: 0.027499


      Average standard deviation of split frequencies: 0.027499

      2730000 -- (0.000) [...7 remote chains...] -- 8:59:39

      Average standard deviation of split frequencies: 0.027924


      Average standard deviation of split frequencies: 0.027924

      2740000 -- (0.000) [...7 remote chains...] -- 9:01:18

      Average standard deviation of split frequencies: 0.027789


      Average standard deviation of split frequencies: 0.027789

      2750000 -- (0.000) [...7 remote chains...] -- 8:59:20

      Average standard deviation of split frequencies: 0.027897


      Average standard deviation of split frequencies: 0.027897

      2760000 -- (0.000) [...7 remote chains...] -- 9:00:58

      Average standard deviation of split frequencies: 0.027291


      Average standard deviation of split frequencies: 0.027291

      2770000 -- (0.000) [...7 remote chains...] -- 8:59:00

      Average standard deviation of split frequencies: 0.026972


      Average standard deviation of split frequencies: 0.026972

      2780000 -- (0.000) [...7 remote chains...] -- 9:00:38

      Average standard deviation of split frequencies: 0.026844


      Average standard deviation of split frequencies: 0.026844

      2790000 -- (0.000) [...7 remote chains...] -- 8:58:42

      Average standard deviation of split frequencies: 0.027124


      Average standard deviation of split frequencies: 0.027124

      2800000 -- (0.000) [...7 remote chains...] -- 9:00:19

      Average standard deviation of split frequencies: 0.027697


      Average standard deviation of split frequencies: 0.027697

      2810000 -- (0.000) [...7 remote chains...] -- 9:01:56

      Average standard deviation of split frequencies: 0.027566


      Average standard deviation of split frequencies: 0.027566

      2820000 -- (0.000) [...7 remote chains...] -- 9:00:00

      Average standard deviation of split frequencies: 0.027339


      Average standard deviation of split frequencies: 0.027339

      2830000 -- (0.000) [...7 remote chains...] -- 9:01:36

      Average standard deviation of split frequencies: 0.027144


      Average standard deviation of split frequencies: 0.027144

      2840000 -- (0.000) [...7 remote chains...] -- 8:59:41

      Average standard deviation of split frequencies: 0.027600


      Average standard deviation of split frequencies: 0.027600

      2850000 -- [0.000] [...7 remote chains...] -- 9:01:16

      Average standard deviation of split frequencies: 0.027345


      Average standard deviation of split frequencies: 0.027345

      2860000 -- (0.000) [...7 remote chains...] -- 8:59:22

      Average standard deviation of split frequencies: 0.027124


      Average standard deviation of split frequencies: 0.027124

      2870000 -- (0.000) [...7 remote chains...] -- 9:00:57

      Average standard deviation of split frequencies: 0.027686


      Average standard deviation of split frequencies: 0.027686

      2880000 -- (0.000) [...7 remote chains...] -- 8:59:04

      Average standard deviation of split frequencies: 0.027279


      Average standard deviation of split frequencies: 0.027279

      2890000 -- (0.000) [...7 remote chains...] -- 9:00:38

      Average standard deviation of split frequencies: 0.027571


      Average standard deviation of split frequencies: 0.027571

      2900000 -- (0.000) [...7 remote chains...] -- 8:58:45

      Average standard deviation of split frequencies: 0.027893


      Average standard deviation of split frequencies: 0.027893

      2910000 -- [0.000] [...7 remote chains...] -- 9:00:19

      Average standard deviation of split frequencies: 0.027983


      Average standard deviation of split frequencies: 0.027983

      2920000 -- (0.000) [...7 remote chains...] -- 8:58:27

      Average standard deviation of split frequencies: 0.028034


      Average standard deviation of split frequencies: 0.028034

      2930000 -- (0.000) [...7 remote chains...] -- 9:00:00

      Average standard deviation of split frequencies: 0.028326


      Average standard deviation of split frequencies: 0.028326

      2940000 -- (0.000) [...7 remote chains...] -- 8:58:09

      Average standard deviation of split frequencies: 0.028292


      Average standard deviation of split frequencies: 0.028292

      2950000 -- (0.000) [...7 remote chains...] -- 8:59:42

      Average standard deviation of split frequencies: 0.029031


      Average standard deviation of split frequencies: 0.029031

      2960000 -- [0.000] [...7 remote chains...] -- 8:57:52

      Average standard deviation of split frequencies: 0.029172


      Average standard deviation of split frequencies: 0.029172

      2970000 -- (0.000) [...7 remote chains...] -- 8:59:24

      Average standard deviation of split frequencies: 0.028862


      Average standard deviation of split frequencies: 0.028862

      2980000 -- (0.000) [...7 remote chains...] -- 9:00:55

      Average standard deviation of split frequencies: 0.029092


      Average standard deviation of split frequencies: 0.029092

      2990000 -- (0.000) [...7 remote chains...] -- 8:59:06

      Average standard deviation of split frequencies: 0.028459


      Average standard deviation of split frequencies: 0.028459

      3000000 -- (0.000) [...7 remote chains...] -- 9:00:37

      Average standard deviation of split frequencies: 0.028159


      Average standard deviation of split frequencies: 0.028159

      3010000 -- (0.000) [...7 remote chains...] -- 8:58:48

      Average standard deviation of split frequencies: 0.027689


      Average standard deviation of split frequencies: 0.027689

      3020000 -- (0.000) [...7 remote chains...] -- 9:00:18

      Average standard deviation of split frequencies: 0.027309


      Average standard deviation of split frequencies: 0.027309

      3030000 -- (0.000) [...7 remote chains...] -- 8:58:31

      Average standard deviation of split frequencies: 0.027998


      Average standard deviation of split frequencies: 0.027998

      3040000 -- (0.000) [...7 remote chains...] -- 9:00:00

      Average standard deviation of split frequencies: 0.027962


      Average standard deviation of split frequencies: 0.027962

      3050000 -- (0.000) [...7 remote chains...] -- 8:58:14

      Average standard deviation of split frequencies: 0.027171


      Average standard deviation of split frequencies: 0.027171

      3060000 -- (0.000) [...7 remote chains...] -- 8:59:43

      Average standard deviation of split frequencies: 0.027899


      Average standard deviation of split frequencies: 0.027899

      3070000 -- (0.000) [...7 remote chains...] -- 8:57:56

      Average standard deviation of split frequencies: 0.027637


      Average standard deviation of split frequencies: 0.027637

      3080000 -- (0.000) [...7 remote chains...] -- 8:59:25

      Average standard deviation of split frequencies: 0.027518


      Average standard deviation of split frequencies: 0.027518

      3090000 -- (0.000) [...7 remote chains...] -- 8:57:40

      Average standard deviation of split frequencies: 0.027226


      Average standard deviation of split frequencies: 0.027226

      3100000 -- (0.000) [...7 remote chains...] -- 8:59:08

      Average standard deviation of split frequencies: 0.027628


      Average standard deviation of split frequencies: 0.027628

      3110000 -- (0.000) [...7 remote chains...] -- 8:57:23

      Average standard deviation of split frequencies: 0.028146


      Average standard deviation of split frequencies: 0.028146

      3120000 -- (0.000) [...7 remote chains...] -- 8:58:51

      Average standard deviation of split frequencies: 0.028370


      Average standard deviation of split frequencies: 0.028370

      3130000 -- (0.000) [...7 remote chains...] -- 9:00:17

      Average standard deviation of split frequencies: 0.028678


      Average standard deviation of split frequencies: 0.028678

      3140000 -- (0.000) [...7 remote chains...] -- 8:58:34

      Average standard deviation of split frequencies: 0.028813


      Average standard deviation of split frequencies: 0.028813

      3150000 -- (0.000) [...7 remote chains...] -- 9:00:00

      Average standard deviation of split frequencies: 0.029572


      Average standard deviation of split frequencies: 0.029572

      3160000 -- (0.000) [...7 remote chains...] -- 8:58:17

      Average standard deviation of split frequencies: 0.029361


      Average standard deviation of split frequencies: 0.029361

      3170000 -- (0.000) [...7 remote chains...] -- 8:59:43

      Average standard deviation of split frequencies: 0.028064


      Average standard deviation of split frequencies: 0.028064

      3180000 -- (0.000) [...7 remote chains...] -- 9:01:08

      Average standard deviation of split frequencies: 0.027580


      Average standard deviation of split frequencies: 0.027580

      3190000 -- (0.000) [...7 remote chains...] -- 8:59:26

      Average standard deviation of split frequencies: 0.027580


      Average standard deviation of split frequencies: 0.027580

      3200000 -- (0.000) [...7 remote chains...] -- 9:00:51

      Average standard deviation of split frequencies: 0.029696


      Average standard deviation of split frequencies: 0.029696

      3210000 -- (0.000) [...7 remote chains...] -- 9:02:15

      Average standard deviation of split frequencies: 0.029751


      Average standard deviation of split frequencies: 0.029751

      3220000 -- (0.000) [...7 remote chains...] -- 9:00:33

      Average standard deviation of split frequencies: 0.028933


      Average standard deviation of split frequencies: 0.028933

      3230000 -- (0.000) [...7 remote chains...] -- 9:01:57

      Average standard deviation of split frequencies: 0.029698


      Average standard deviation of split frequencies: 0.029698

      3240000 -- (0.000) [...7 remote chains...] -- 9:00:16

      Average standard deviation of split frequencies: 0.030173


      Average standard deviation of split frequencies: 0.030173

      3250000 -- (0.000) [...7 remote chains...] -- 9:01:39

      Average standard deviation of split frequencies: 0.030181


      Average standard deviation of split frequencies: 0.030181

      3260000 -- [0.000] [...7 remote chains...] -- 8:59:59

      Average standard deviation of split frequencies: 0.029064


      Average standard deviation of split frequencies: 0.029064

      3270000 -- (0.000) [...7 remote chains...] -- 9:01:22

      Average standard deviation of split frequencies: 0.029862


      Average standard deviation of split frequencies: 0.029862

      3280000 -- (0.000) [...7 remote chains...] -- 8:59:42

      Average standard deviation of split frequencies: 0.030218


      Average standard deviation of split frequencies: 0.030218

      3290000 -- (0.000) [...7 remote chains...] -- 9:01:05

      Average standard deviation of split frequencies: 0.030017


      Average standard deviation of split frequencies: 0.030017

      3300000 -- (0.000) [...7 remote chains...] -- 8:59:26

      Average standard deviation of split frequencies: 0.029581


      Average standard deviation of split frequencies: 0.029581

      3310000 -- (0.000) [...7 remote chains...] -- 9:00:48

      Average standard deviation of split frequencies: 0.029818


      Average standard deviation of split frequencies: 0.029818

      3320000 -- (0.000) [...7 remote chains...] -- 9:02:09

      Average standard deviation of split frequencies: 0.030013


      Average standard deviation of split frequencies: 0.030013

      3330000 -- [0.000] [...7 remote chains...] -- 9:00:31

      Average standard deviation of split frequencies: 0.031150


      Average standard deviation of split frequencies: 0.031150

      3340000 -- (0.000) [...7 remote chains...] -- 9:01:52

      Average standard deviation of split frequencies: 0.031106


      Average standard deviation of split frequencies: 0.031106

      3350000 -- (0.000) [...7 remote chains...] -- 9:00:15

      Average standard deviation of split frequencies: 0.032104


      Average standard deviation of split frequencies: 0.032104

      3360000 -- (0.000) [...7 remote chains...] -- 9:01:35

      Average standard deviation of split frequencies: 0.032470


      Average standard deviation of split frequencies: 0.032470

      3370000 -- (0.000) [...7 remote chains...] -- 8:59:58

      Average standard deviation of split frequencies: 0.031975


      Average standard deviation of split frequencies: 0.031975

      3380000 -- (0.000) [...7 remote chains...] -- 9:01:18

      Average standard deviation of split frequencies: 0.031770


      Average standard deviation of split frequencies: 0.031770

      3390000 -- (0.000) [...7 remote chains...] -- 8:59:42

      Average standard deviation of split frequencies: 0.031196


      Average standard deviation of split frequencies: 0.031196

      3400000 -- [0.000] [...7 remote chains...] -- 9:01:02

      Average standard deviation of split frequencies: 0.030921


      Average standard deviation of split frequencies: 0.030921

      3410000 -- (0.000) [...7 remote chains...] -- 9:02:21

      Average standard deviation of split frequencies: 0.030571


      Average standard deviation of split frequencies: 0.030571

      3420000 -- (0.000) [...7 remote chains...] -- 9:00:45

      Average standard deviation of split frequencies: 0.029778


      Average standard deviation of split frequencies: 0.029778

      3430000 -- (0.000) [...7 remote chains...] -- 8:59:10

      Average standard deviation of split frequencies: 0.030000


      Average standard deviation of split frequencies: 0.030000

      3440000 -- (0.000) [...7 remote chains...] -- 9:00:29

      Average standard deviation of split frequencies: 0.030105


      Average standard deviation of split frequencies: 0.030105

      3450000 -- (0.000) [...7 remote chains...] -- 9:01:47

      Average standard deviation of split frequencies: 0.030137


      Average standard deviation of split frequencies: 0.030137

      3460000 -- (0.000) [...7 remote chains...] -- 9:00:13

      Average standard deviation of split frequencies: 0.030855


      Average standard deviation of split frequencies: 0.030855

      3470000 -- (0.000) [...7 remote chains...] -- 9:01:31

      Average standard deviation of split frequencies: 0.030930


      Average standard deviation of split frequencies: 0.030930

      3480000 -- (0.000) [...7 remote chains...] -- 8:59:57

      Average standard deviation of split frequencies: 0.030962


      Average standard deviation of split frequencies: 0.030962

      3490000 -- (0.000) [...7 remote chains...] -- 9:01:14

      Average standard deviation of split frequencies: 0.030844


      Average standard deviation of split frequencies: 0.030844

      3500000 -- (0.000) [...7 remote chains...] -- 8:59:41

      Average standard deviation of split frequencies: 0.030802


      Average standard deviation of split frequencies: 0.030802

      3510000 -- (0.000) [...7 remote chains...] -- 9:00:58

      Average standard deviation of split frequencies: 0.030876


      Average standard deviation of split frequencies: 0.030876

      3520000 -- (0.000) [...7 remote chains...] -- 8:59:25

      Average standard deviation of split frequencies: 0.030361


      Average standard deviation of split frequencies: 0.030361

      3530000 -- (0.000) [...7 remote chains...] -- 9:00:42

      Average standard deviation of split frequencies: 0.030247


      Average standard deviation of split frequencies: 0.030247

      3540000 -- (0.000) [...7 remote chains...] -- 8:59:10

      Average standard deviation of split frequencies: 0.030635


      Average standard deviation of split frequencies: 0.030635

      3550000 -- (0.000) [...7 remote chains...] -- 9:00:26

      Average standard deviation of split frequencies: 0.030349


      Average standard deviation of split frequencies: 0.030349

      3560000 -- [0.000] [...7 remote chains...] -- 8:58:55

      Average standard deviation of split frequencies: 0.030164


      Average standard deviation of split frequencies: 0.030164

      3570000 -- (0.000) [...7 remote chains...] -- 9:00:11

      Average standard deviation of split frequencies: 0.029981


      Average standard deviation of split frequencies: 0.029981

      3580000 -- (0.000) [...7 remote chains...] -- 9:01:26

      Average standard deviation of split frequencies: 0.029657


      Average standard deviation of split frequencies: 0.029657

      3590000 -- (0.000) [...7 remote chains...] -- 8:59:55

      Average standard deviation of split frequencies: 0.029587


      Average standard deviation of split frequencies: 0.029587

      3600000 -- (0.000) [...7 remote chains...] -- 9:01:10

      Average standard deviation of split frequencies: 0.029336


      Average standard deviation of split frequencies: 0.029336

      3610000 -- (0.000) [...7 remote chains...] -- 8:59:40

      Average standard deviation of split frequencies: 0.029510


      Average standard deviation of split frequencies: 0.029510

      3620000 -- (0.000) [...7 remote chains...] -- 9:00:54

      Average standard deviation of split frequencies: 0.029122


      Average standard deviation of split frequencies: 0.029122

      3630000 -- (0.000) [...7 remote chains...] -- 8:59:24

      Average standard deviation of split frequencies: 0.029402


      Average standard deviation of split frequencies: 0.029402

      3640000 -- (0.000) [...7 remote chains...] -- 9:00:39

      Average standard deviation of split frequencies: 0.029224


      Average standard deviation of split frequencies: 0.029224

      3650000 -- (0.000) [...7 remote chains...] -- 8:59:09

      Average standard deviation of split frequencies: 0.028840


      Average standard deviation of split frequencies: 0.028840

      3660000 -- (0.000) [...7 remote chains...] -- 9:00:23

      Average standard deviation of split frequencies: 0.028519


      Average standard deviation of split frequencies: 0.028519

      3670000 -- (0.000) [...7 remote chains...] -- 8:58:55

      Average standard deviation of split frequencies: 0.028856


      Average standard deviation of split frequencies: 0.028856

      3680000 -- (0.000) [...7 remote chains...] -- 9:00:08

      Average standard deviation of split frequencies: 0.028685


      Average standard deviation of split frequencies: 0.028685

      3690000 -- (0.000) [...7 remote chains...] -- 8:58:40

      Average standard deviation of split frequencies: 0.028916


      Average standard deviation of split frequencies: 0.028916

      3700000 -- (0.000) [...7 remote chains...] -- 8:59:53

      Average standard deviation of split frequencies: 0.028879


      Average standard deviation of split frequencies: 0.028879

      3710000 -- (0.000) [...7 remote chains...] -- 9:01:06

      Average standard deviation of split frequencies: 0.028412


      Average standard deviation of split frequencies: 0.028412

      3720000 -- (0.000) [...7 remote chains...] -- 8:59:38

      Average standard deviation of split frequencies: 0.028510


      Average standard deviation of split frequencies: 0.028510

      3730000 -- (0.000) [...7 remote chains...] -- 9:00:51

      Average standard deviation of split frequencies: 0.029358


      Average standard deviation of split frequencies: 0.029358

      3740000 -- (0.000) [...7 remote chains...] -- 8:59:23

      Average standard deviation of split frequencies: 0.029811


      Average standard deviation of split frequencies: 0.029811

      3750000 -- (0.000) [...7 remote chains...] -- 9:00:36

      Average standard deviation of split frequencies: 0.030018


      Average standard deviation of split frequencies: 0.030018

      3760000 -- (0.000) [...7 remote chains...] -- 8:59:09

      Average standard deviation of split frequencies: 0.029845


      Average standard deviation of split frequencies: 0.029845

      3770000 -- (0.000) [...7 remote chains...] -- 9:00:20

      Average standard deviation of split frequencies: 0.030154


      Average standard deviation of split frequencies: 0.030154

      3780000 -- (0.000) [...7 remote chains...] -- 8:58:54

      Average standard deviation of split frequencies: 0.030186


      Average standard deviation of split frequencies: 0.030186

      3790000 -- (0.000) [...7 remote chains...] -- 9:00:06

      Average standard deviation of split frequencies: 0.030694


      Average standard deviation of split frequencies: 0.030694

      3800000 -- (0.000) [...7 remote chains...] -- 8:58:40

      Average standard deviation of split frequencies: 0.030870


      Average standard deviation of split frequencies: 0.030870

      3810000 -- (0.000) [...7 remote chains...] -- 8:59:51

      Average standard deviation of split frequencies: 0.030455


      Average standard deviation of split frequencies: 0.030455

      3820000 -- (0.000) [...7 remote chains...] -- 8:58:26

      Average standard deviation of split frequencies: 0.030008


      Average standard deviation of split frequencies: 0.030008

      3830000 -- (0.000) [...7 remote chains...] -- 8:59:36

      Average standard deviation of split frequencies: 0.029872


      Average standard deviation of split frequencies: 0.029872

      3840000 -- [0.000] [...7 remote chains...] -- 8:58:12

      Average standard deviation of split frequencies: 0.029497


      Average standard deviation of split frequencies: 0.029497

      3850000 -- (0.000) [...7 remote chains...] -- 8:59:22

      Average standard deviation of split frequencies: 0.029801


      Average standard deviation of split frequencies: 0.029801

      3860000 -- (0.000) [...7 remote chains...] -- 9:00:32

      Average standard deviation of split frequencies: 0.029992


      Average standard deviation of split frequencies: 0.029992

      3870000 -- (0.000) [...7 remote chains...] -- 8:59:08

      Average standard deviation of split frequencies: 0.030548


      Average standard deviation of split frequencies: 0.030548

      3880000 -- (0.000) [...7 remote chains...] -- 9:00:17

      Average standard deviation of split frequencies: 0.030512


      Average standard deviation of split frequencies: 0.030512

      3890000 -- (0.000) [...7 remote chains...] -- 8:58:53

      Average standard deviation of split frequencies: 0.030891


      Average standard deviation of split frequencies: 0.030891

      3900000 -- (0.000) [...7 remote chains...] -- 9:00:03

      Average standard deviation of split frequencies: 0.030923


      Average standard deviation of split frequencies: 0.030923

      3910000 -- (0.000) [...7 remote chains...] -- 8:58:39

      Average standard deviation of split frequencies: 0.030373


      Average standard deviation of split frequencies: 0.030373

      3920000 -- (0.000) [...7 remote chains...] -- 8:59:49

      Average standard deviation of split frequencies: 0.030681


      Average standard deviation of split frequencies: 0.030681

      3930000 -- (0.000) [...7 remote chains...] -- 8:58:26

      Average standard deviation of split frequencies: 0.030987


      Average standard deviation of split frequencies: 0.030987

      3940000 -- (0.000) [...7 remote chains...] -- 8:59:34

      Average standard deviation of split frequencies: 0.031155


      Average standard deviation of split frequencies: 0.031155

      3950000 -- (0.000) [...7 remote chains...] -- 8:58:12

      Average standard deviation of split frequencies: 0.031495


      Average standard deviation of split frequencies: 0.031495

      3960000 -- (0.000) [...7 remote chains...] -- 8:59:20

      Average standard deviation of split frequencies: 0.031593


      Average standard deviation of split frequencies: 0.031593

      3970000 -- (0.000) [...7 remote chains...] -- 9:00:28

      Average standard deviation of split frequencies: 0.031419


      Average standard deviation of split frequencies: 0.031419

      3980000 -- (0.000) [...7 remote chains...] -- 8:59:06

      Average standard deviation of split frequencies: 0.030903


      Average standard deviation of split frequencies: 0.030903

      3990000 -- (0.000) [...7 remote chains...] -- 9:00:14

      Average standard deviation of split frequencies: 0.030248


      Average standard deviation of split frequencies: 0.030248

      4000000 -- (0.000) [...7 remote chains...] -- 8:58:53

      Average standard deviation of split frequencies: 0.030271


      Average standard deviation of split frequencies: 0.030271

      4010000 -- (0.000) [...7 remote chains...] -- 9:00:00

      Average standard deviation of split frequencies: 0.030505


      Average standard deviation of split frequencies: 0.030505

      4020000 -- (0.000) [...7 remote chains...] -- 8:58:39

      Average standard deviation of split frequencies: 0.030005


      Average standard deviation of split frequencies: 0.030005

      4030000 -- (0.000) [...7 remote chains...] -- 8:59:46

      Average standard deviation of split frequencies: 0.029671


      Average standard deviation of split frequencies: 0.029671

      4040000 -- (0.000) [...7 remote chains...] -- 9:00:53

      Average standard deviation of split frequencies: 0.028817


      Average standard deviation of split frequencies: 0.028817

      4050000 -- (0.000) [...7 remote chains...] -- 8:59:32

      Average standard deviation of split frequencies: 0.028322


      Average standard deviation of split frequencies: 0.028322

      4060000 -- (0.000) [...7 remote chains...] -- 9:00:39

      Average standard deviation of split frequencies: 0.028167


      Average standard deviation of split frequencies: 0.028167

      4070000 -- (0.000) [...7 remote chains...] -- 8:59:18

      Average standard deviation of split frequencies: 0.028542


      Average standard deviation of split frequencies: 0.028542

      4080000 -- (0.000) [...7 remote chains...] -- 9:00:25

      Average standard deviation of split frequencies: 0.028386


      Average standard deviation of split frequencies: 0.028386

      4090000 -- (0.000) [...7 remote chains...] -- 8:59:05

      Average standard deviation of split frequencies: 0.027922


      Average standard deviation of split frequencies: 0.027922

      4100000 -- [0.000] [...7 remote chains...] -- 9:00:11

      Average standard deviation of split frequencies: 0.028079


      Average standard deviation of split frequencies: 0.028079

      4110000 -- (0.000) [...7 remote chains...] -- 8:58:51

      Average standard deviation of split frequencies: 0.028326


      Average standard deviation of split frequencies: 0.028326

      4120000 -- (0.000) [...7 remote chains...] -- 8:59:57

      Average standard deviation of split frequencies: 0.028112


      Average standard deviation of split frequencies: 0.028112

      4130000 -- (0.000) [...7 remote chains...] -- 9:01:02

      Average standard deviation of split frequencies: 0.028800


      Average standard deviation of split frequencies: 0.028800

      4140000 -- (0.000) [...7 remote chains...] -- 8:59:43

      Average standard deviation of split frequencies: 0.029022


      Average standard deviation of split frequencies: 0.029022

      4150000 -- (0.000) [...7 remote chains...] -- 9:00:48

      Average standard deviation of split frequencies: 0.028959


      Average standard deviation of split frequencies: 0.028959

      4160000 -- (0.000) [...7 remote chains...] -- 9:01:53

      Average standard deviation of split frequencies: 0.028804


      Average standard deviation of split frequencies: 0.028804

      4170000 -- (0.000) [...7 remote chains...] -- 9:00:34

      Average standard deviation of split frequencies: 0.028837


      Average standard deviation of split frequencies: 0.028837

      4180000 -- (0.000) [...7 remote chains...] -- 9:01:39

      Average standard deviation of split frequencies: 0.028870


      Average standard deviation of split frequencies: 0.028870

      4190000 -- (0.000) [...7 remote chains...] -- 9:00:21

      Average standard deviation of split frequencies: 0.029057


      Average standard deviation of split frequencies: 0.029057

      4200000 -- (0.000) [...7 remote chains...] -- 9:01:25

      Average standard deviation of split frequencies: 0.029028


      Average standard deviation of split frequencies: 0.029028

      4210000 -- (0.000) [...7 remote chains...] -- 9:00:07

      Average standard deviation of split frequencies: 0.028936


      Average standard deviation of split frequencies: 0.028936

      4220000 -- (0.000) [...7 remote chains...] -- 9:01:11

      Average standard deviation of split frequencies: 0.029154


      Average standard deviation of split frequencies: 0.029154

      4230000 -- (0.000) [...7 remote chains...] -- 9:02:14

      Average standard deviation of split frequencies: 0.028486


      Average standard deviation of split frequencies: 0.028486

      4240000 -- (0.000) [...7 remote chains...] -- 9:00:57

      Average standard deviation of split frequencies: 0.028337


      Average standard deviation of split frequencies: 0.028337

      4250000 -- (0.000) [...7 remote chains...] -- 9:02:00

      Average standard deviation of split frequencies: 0.028547


      Average standard deviation of split frequencies: 0.028547

      4260000 -- (0.000) [...7 remote chains...] -- 9:00:44

      Average standard deviation of split frequencies: 0.029140


      Average standard deviation of split frequencies: 0.029140

      4270000 -- (0.000) [...7 remote chains...] -- 9:01:47

      Average standard deviation of split frequencies: 0.029544


      Average standard deviation of split frequencies: 0.029544

      4280000 -- (0.000) [...7 remote chains...] -- 9:00:30

      Average standard deviation of split frequencies: 0.029969


      Average standard deviation of split frequencies: 0.029969

      4290000 -- (0.000) [...7 remote chains...] -- 9:01:33

      Average standard deviation of split frequencies: 0.029773


      Average standard deviation of split frequencies: 0.029773

      4300000 -- (0.000) [...7 remote chains...] -- 9:02:35

      Average standard deviation of split frequencies: 0.029930


      Average standard deviation of split frequencies: 0.029930

      4310000 -- (0.000) [...7 remote chains...] -- 9:01:19

      Average standard deviation of split frequencies: 0.030367


      Average standard deviation of split frequencies: 0.030367

      4320000 -- (0.000) [...7 remote chains...] -- 9:02:21

      Average standard deviation of split frequencies: 0.030646


      Average standard deviation of split frequencies: 0.030646

      4330000 -- (0.000) [...7 remote chains...] -- 9:01:06

      Average standard deviation of split frequencies: 0.029764


      Average standard deviation of split frequencies: 0.029764

      4340000 -- (0.000) [...7 remote chains...] -- 9:02:07

      Average standard deviation of split frequencies: 0.030093


      Average standard deviation of split frequencies: 0.030093

      4350000 -- [0.000] [...7 remote chains...] -- 9:00:52

      Average standard deviation of split frequencies: 0.029853


      Average standard deviation of split frequencies: 0.029853

      4360000 -- (0.000) [...7 remote chains...] -- 9:01:54

      Average standard deviation of split frequencies: 0.029307


      Average standard deviation of split frequencies: 0.029307

      4370000 -- (0.000) [...7 remote chains...] -- 9:00:39

      Average standard deviation of split frequencies: 0.029160


      Average standard deviation of split frequencies: 0.029160

      4380000 -- (0.000) [...7 remote chains...] -- 9:01:40

      Average standard deviation of split frequencies: 0.028898


      Average standard deviation of split frequencies: 0.028898

      4390000 -- (0.000) [...7 remote chains...] -- 9:02:41

      Average standard deviation of split frequencies: 0.029072


      Average standard deviation of split frequencies: 0.029072

      4400000 -- (0.000) [...7 remote chains...] -- 9:01:27

      Average standard deviation of split frequencies: 0.030787


      Average standard deviation of split frequencies: 0.030787

      4410000 -- [0.000] [...7 remote chains...] -- 9:02:28

      Average standard deviation of split frequencies: 0.030695


      Average standard deviation of split frequencies: 0.030695

      4420000 -- (0.000) [...7 remote chains...] -- 9:01:13

      Average standard deviation of split frequencies: 0.031040


      Average standard deviation of split frequencies: 0.031040

      4430000 -- (0.000) [...7 remote chains...] -- 9:02:14

      Average standard deviation of split frequencies: 0.030760


      Average standard deviation of split frequencies: 0.030760

      4440000 -- (0.000) [...7 remote chains...] -- 9:01:00

      Average standard deviation of split frequencies: 0.030404


      Average standard deviation of split frequencies: 0.030404

      4450000 -- (0.000) [...7 remote chains...] -- 9:02:01

      Average standard deviation of split frequencies: 0.030292


      Average standard deviation of split frequencies: 0.030292

      4460000 -- (0.000) [...7 remote chains...] -- 9:03:01

      Average standard deviation of split frequencies: 0.030088


      Average standard deviation of split frequencies: 0.030088

      4470000 -- (0.000) [...7 remote chains...] -- 9:01:47

      Average standard deviation of split frequencies: 0.030543


      Average standard deviation of split frequencies: 0.030543

      4480000 -- (0.000) [...7 remote chains...] -- 9:02:47

      Average standard deviation of split frequencies: 0.030226


      Average standard deviation of split frequencies: 0.030226

      4490000 -- (0.000) [...7 remote chains...] -- 9:01:34

      Average standard deviation of split frequencies: 0.030419


      Average standard deviation of split frequencies: 0.030419

      4500000 -- (0.000) [...7 remote chains...] -- 9:02:34

      Average standard deviation of split frequencies: 0.030160


      Average standard deviation of split frequencies: 0.030160

      4510000 -- (0.000) [...7 remote chains...] -- 9:01:21

      Average standard deviation of split frequencies: 0.029653


      Average standard deviation of split frequencies: 0.029653

      4520000 -- (0.000) [...7 remote chains...] -- 9:02:20

      Average standard deviation of split frequencies: 0.029678


      Average standard deviation of split frequencies: 0.029678

      4530000 -- (0.000) [...7 remote chains...] -- 9:01:08

      Average standard deviation of split frequencies: 0.030240


      Average standard deviation of split frequencies: 0.030240

      4540000 -- (0.000) [...7 remote chains...] -- 9:02:07

      Average standard deviation of split frequencies: 0.030095


      Average standard deviation of split frequencies: 0.030095

      4550000 -- (0.000) [...7 remote chains...] -- 9:00:55

      Average standard deviation of split frequencies: 0.030497


      Average standard deviation of split frequencies: 0.030497

      4560000 -- [0.000] [...7 remote chains...] -- 9:01:54

      Average standard deviation of split frequencies: 0.030751


      Average standard deviation of split frequencies: 0.030751

      4570000 -- (0.000) [...7 remote chains...] -- 9:02:52

      Average standard deviation of split frequencies: 0.030262


      Average standard deviation of split frequencies: 0.030262

      4580000 -- (0.000) [...7 remote chains...] -- 9:03:51

      Average standard deviation of split frequencies: 0.029802


      Average standard deviation of split frequencies: 0.029802

      4590000 -- [0.000] [...7 remote chains...] -- 9:02:39

      Average standard deviation of split frequencies: 0.029913


      Average standard deviation of split frequencies: 0.029913

      4600000 -- (0.000) [...7 remote chains...] -- 9:03:37

      Average standard deviation of split frequencies: 0.029992


      Average standard deviation of split frequencies: 0.029992

      4610000 -- (0.000) [...7 remote chains...] -- 9:02:26

      Average standard deviation of split frequencies: 0.029961


      Average standard deviation of split frequencies: 0.029961

      4620000 -- [0.000] [...7 remote chains...] -- 9:03:24

      Average standard deviation of split frequencies: 0.029516


      Average standard deviation of split frequencies: 0.029516

      4630000 -- (0.000) [...7 remote chains...] -- 9:02:13

      Average standard deviation of split frequencies: 0.029997


      Average standard deviation of split frequencies: 0.029997

      4640000 -- (0.000) [...7 remote chains...] -- 9:03:10

      Average standard deviation of split frequencies: 0.029912


      Average standard deviation of split frequencies: 0.029912

      4650000 -- (0.000) [...7 remote chains...] -- 9:04:08

      Average standard deviation of split frequencies: 0.029773


      Average standard deviation of split frequencies: 0.029773

      4660000 -- (0.000) [...7 remote chains...] -- 9:02:57

      Average standard deviation of split frequencies: 0.030382


      Average standard deviation of split frequencies: 0.030382

      4670000 -- (0.000) [...7 remote chains...] -- 9:03:54

      Average standard deviation of split frequencies: 0.030545


      Average standard deviation of split frequencies: 0.030545

      4680000 -- (0.000) [...7 remote chains...] -- 9:02:44

      Average standard deviation of split frequencies: 0.030512


      Average standard deviation of split frequencies: 0.030512

      4690000 -- (0.000) [...7 remote chains...] -- 9:03:41

      Average standard deviation of split frequencies: 0.030155


      Average standard deviation of split frequencies: 0.030155

      4700000 -- [0.000] [...7 remote chains...] -- 9:04:38

      Average standard deviation of split frequencies: 0.030124


      Average standard deviation of split frequencies: 0.030124

      4710000 -- (0.000) [...7 remote chains...] -- 9:03:28

      Average standard deviation of split frequencies: 0.029331


      Average standard deviation of split frequencies: 0.029331

      4720000 -- (0.000) [...7 remote chains...] -- 9:04:24

      Average standard deviation of split frequencies: 0.029406


      Average standard deviation of split frequencies: 0.029406

      4730000 -- (0.000) [...7 remote chains...] -- 9:03:15

      Average standard deviation of split frequencies: 0.029323


      Average standard deviation of split frequencies: 0.029323

      4740000 -- (0.000) [...7 remote chains...] -- 9:04:11

      Average standard deviation of split frequencies: 0.028981


      Average standard deviation of split frequencies: 0.028981

      4750000 -- (0.000) [...7 remote chains...] -- 9:03:02

      Average standard deviation of split frequencies: 0.029137


      Average standard deviation of split frequencies: 0.029137

      4760000 -- (0.000) [...7 remote chains...] -- 9:03:58

      Average standard deviation of split frequencies: 0.028744


      Average standard deviation of split frequencies: 0.028744

      4770000 -- (0.000) [...7 remote chains...] -- 9:04:53

      Average standard deviation of split frequencies: 0.028664


      Average standard deviation of split frequencies: 0.028664

      4780000 -- (0.000) [...7 remote chains...] -- 9:03:45

      Average standard deviation of split frequencies: 0.028739


      Average standard deviation of split frequencies: 0.028739

      4790000 -- (0.000) [...7 remote chains...] -- 9:04:40

      Average standard deviation of split frequencies: 0.028946


      Average standard deviation of split frequencies: 0.028946

      4800000 -- (0.000) [...7 remote chains...] -- 9:03:32

      Average standard deviation of split frequencies: 0.030109


      Average standard deviation of split frequencies: 0.030109

      4810000 -- (0.000) [...7 remote chains...] -- 9:04:27

      Average standard deviation of split frequencies: 0.029746


      Average standard deviation of split frequencies: 0.029746

      4820000 -- (0.000) [...7 remote chains...] -- 9:03:19

      Average standard deviation of split frequencies: 0.029553


      Average standard deviation of split frequencies: 0.029553

      4830000 -- (0.000) [...7 remote chains...] -- 9:04:14

      Average standard deviation of split frequencies: 0.029275


      Average standard deviation of split frequencies: 0.029275

      4840000 -- [0.000] [...7 remote chains...] -- 9:05:09

      Average standard deviation of split frequencies: 0.029139


      Average standard deviation of split frequencies: 0.029139

      4850000 -- (0.000) [...7 remote chains...] -- 9:04:01

      Average standard deviation of split frequencies: 0.029170


      Average standard deviation of split frequencies: 0.029170

      4860000 -- (0.000) [...7 remote chains...] -- 9:04:55

      Average standard deviation of split frequencies: 0.028980


      Average standard deviation of split frequencies: 0.028980

      4870000 -- (0.000) [...7 remote chains...] -- 9:03:48

      Average standard deviation of split frequencies: 0.028704


      Average standard deviation of split frequencies: 0.028704

      4880000 -- (0.000) [...7 remote chains...] -- 9:04:42

      Average standard deviation of split frequencies: 0.028681


      Average standard deviation of split frequencies: 0.028681

      4890000 -- (0.000) [...7 remote chains...] -- 9:05:37

      Average standard deviation of split frequencies: 0.028716


      Average standard deviation of split frequencies: 0.028716

      4900000 -- (0.000) [...7 remote chains...] -- 9:04:29

      Average standard deviation of split frequencies: 0.028584


      Average standard deviation of split frequencies: 0.028584

      4910000 -- [0.000] [...7 remote chains...] -- 9:05:23

      Average standard deviation of split frequencies: 0.028691


      Average standard deviation of split frequencies: 0.028691

      4920000 -- (0.000) [...7 remote chains...] -- 9:04:16

      Average standard deviation of split frequencies: 0.028136


      Average standard deviation of split frequencies: 0.028136

      4930000 -- (0.000) [...7 remote chains...] -- 9:05:10

      Average standard deviation of split frequencies: 0.028813


      Average standard deviation of split frequencies: 0.028813

      4940000 -- (0.000) [...7 remote chains...] -- 9:06:04

      Average standard deviation of split frequencies: 0.028792


      Average standard deviation of split frequencies: 0.028792

      4950000 -- (0.000) [...7 remote chains...] -- 9:04:57

      Average standard deviation of split frequencies: 0.028349


      Average standard deviation of split frequencies: 0.028349

      4960000 -- (0.000) [...7 remote chains...] -- 9:05:51

      Average standard deviation of split frequencies: 0.028653


      Average standard deviation of split frequencies: 0.028653

      4970000 -- (0.000) [...7 remote chains...] -- 9:04:44

      Average standard deviation of split frequencies: 0.028792


      Average standard deviation of split frequencies: 0.028792

      4980000 -- (0.000) [...7 remote chains...] -- 9:05:38

      Average standard deviation of split frequencies: 0.028756


      Average standard deviation of split frequencies: 0.028756

      4990000 -- (0.000) [...7 remote chains...] -- 9:06:31

      Average standard deviation of split frequencies: 0.028703


      Average standard deviation of split frequencies: 0.028703

      5000000 -- (0.000) [...7 remote chains...] -- 9:05:25

      Average standard deviation of split frequencies: 0.028940


      Average standard deviation of split frequencies: 0.028940

      5010000 -- (0.000) [...7 remote chains...] -- 9:06:17

      Average standard deviation of split frequencies: 0.028759


      Average standard deviation of split frequencies: 0.028759

      5020000 -- (0.000) [...7 remote chains...] -- 9:05:12

      Average standard deviation of split frequencies: 0.028320


      Average standard deviation of split frequencies: 0.028320

      5030000 -- (0.000) [...7 remote chains...] -- 9:06:04

      Average standard deviation of split frequencies: 0.028541


      Average standard deviation of split frequencies: 0.028541

      5040000 -- (0.000) [...7 remote chains...] -- 9:04:59

      Average standard deviation of split frequencies: 0.028519


      Average standard deviation of split frequencies: 0.028519

      5050000 -- (0.000) [...7 remote chains...] -- 9:05:51

      Average standard deviation of split frequencies: 0.028497


      Average standard deviation of split frequencies: 0.028497

      5060000 -- (0.000) [...7 remote chains...] -- 9:04:46

      Average standard deviation of split frequencies: 0.029040


      Average standard deviation of split frequencies: 0.029040

      5070000 -- (0.000) [...7 remote chains...] -- 9:05:38

      Average standard deviation of split frequencies: 0.029203


      Average standard deviation of split frequencies: 0.029203

      5080000 -- (0.000) [...7 remote chains...] -- 9:06:30

      Average standard deviation of split frequencies: 0.028295


      Average standard deviation of split frequencies: 0.028295

      5090000 -- (0.000) [...7 remote chains...] -- 9:05:25

      Average standard deviation of split frequencies: 0.028115


      Average standard deviation of split frequencies: 0.028115

      5100000 -- (0.000) [...7 remote chains...] -- 9:06:17

      Average standard deviation of split frequencies: 0.028200


      Average standard deviation of split frequencies: 0.028200

      5110000 -- [0.000] [...7 remote chains...] -- 9:05:13

      Average standard deviation of split frequencies: 0.027990


      Average standard deviation of split frequencies: 0.027990

      5120000 -- (0.000) [...7 remote chains...] -- 9:06:04

      Average standard deviation of split frequencies: 0.027969


      Average standard deviation of split frequencies: 0.027969

      5130000 -- (0.000) [...7 remote chains...] -- 9:05:00

      Average standard deviation of split frequencies: 0.027531


      Average standard deviation of split frequencies: 0.027531

      5140000 -- (0.000) [...7 remote chains...] -- 9:05:52

      Average standard deviation of split frequencies: 0.027720


      Average standard deviation of split frequencies: 0.027720

      5150000 -- [0.000] [...7 remote chains...] -- 9:04:47

      Average standard deviation of split frequencies: 0.027998


      Average standard deviation of split frequencies: 0.027998

      5160000 -- [0.000] [...7 remote chains...] -- 9:05:39

      Average standard deviation of split frequencies: 0.027712


      Average standard deviation of split frequencies: 0.027712

      5170000 -- [0.000] [...7 remote chains...] -- 9:04:35

      Average standard deviation of split frequencies: 0.027587


      Average standard deviation of split frequencies: 0.027587

      5180000 -- (0.000) [...7 remote chains...] -- 9:05:26

      Average standard deviation of split frequencies: 0.027356


      Average standard deviation of split frequencies: 0.027356

      5190000 -- (0.000) [...7 remote chains...] -- 9:04:22

      Average standard deviation of split frequencies: 0.027570


      Average standard deviation of split frequencies: 0.027570

      5200000 -- [0.000] [...7 remote chains...] -- 9:05:14

      Average standard deviation of split frequencies: 0.028497


      Average standard deviation of split frequencies: 0.028497

      5210000 -- (0.000) [...7 remote chains...] -- 9:06:04

      Average standard deviation of split frequencies: 0.028534


      Average standard deviation of split frequencies: 0.028534

      5220000 -- (0.000) [...7 remote chains...] -- 9:05:01

      Average standard deviation of split frequencies: 0.028679


      Average standard deviation of split frequencies: 0.028679

      5230000 -- [0.000] [...7 remote chains...] -- 9:05:52

      Average standard deviation of split frequencies: 0.028352


      Average standard deviation of split frequencies: 0.028352

      5240000 -- [0.000] [...7 remote chains...] -- 9:04:49

      Average standard deviation of split frequencies: 0.028334


      Average standard deviation of split frequencies: 0.028334

      5250000 -- [0.000] [...7 remote chains...] -- 9:05:39

      Average standard deviation of split frequencies: 0.028642


      Average standard deviation of split frequencies: 0.028642

      5260000 -- (0.000) [...7 remote chains...] -- 9:04:36

      Average standard deviation of split frequencies: 0.028570


      Average standard deviation of split frequencies: 0.028570

      5270000 -- (0.000) [...7 remote chains...] -- 9:05:27

      Average standard deviation of split frequencies: 0.028678


      Average standard deviation of split frequencies: 0.028678

      5280000 -- (0.000) [...7 remote chains...] -- 9:06:17

      Average standard deviation of split frequencies: 0.028606


      Average standard deviation of split frequencies: 0.028606

      5290000 -- (0.000) [...7 remote chains...] -- 9:05:14

      Average standard deviation of split frequencies: 0.028534


      Average standard deviation of split frequencies: 0.028534

      5300000 -- (0.000) [...7 remote chains...] -- 9:06:04

      Average standard deviation of split frequencies: 0.028409


      Average standard deviation of split frequencies: 0.028409

      5310000 -- [0.000] [...7 remote chains...] -- 9:06:54

      Average standard deviation of split frequencies: 0.029000


      Average standard deviation of split frequencies: 0.029000

      5320000 -- (0.000) [...7 remote chains...] -- 9:05:52

      Average standard deviation of split frequencies: 0.028336


      Average standard deviation of split frequencies: 0.028336

      5330000 -- (0.000) [...7 remote chains...] -- 9:06:41

      Average standard deviation of split frequencies: 0.029371


      Average standard deviation of split frequencies: 0.029371

      5340000 -- (0.000) [...7 remote chains...] -- 9:05:39

      Average standard deviation of split frequencies: 0.029078


      Average standard deviation of split frequencies: 0.029078

      5350000 -- (0.000) [...7 remote chains...] -- 9:06:29

      Average standard deviation of split frequencies: 0.028638


      Average standard deviation of split frequencies: 0.028638

      5360000 -- (0.000) [...7 remote chains...] -- 9:07:18

      Average standard deviation of split frequencies: 0.028127


      Average standard deviation of split frequencies: 0.028127

      5370000 -- (0.000) [...7 remote chains...] -- 9:06:16

      Average standard deviation of split frequencies: 0.027898


      Average standard deviation of split frequencies: 0.027898

      5380000 -- (0.000) [...7 remote chains...] -- 9:07:05

      Average standard deviation of split frequencies: 0.027988


      Average standard deviation of split frequencies: 0.027988

      5390000 -- (0.000) [...7 remote chains...] -- 9:06:04

      Average standard deviation of split frequencies: 0.028094


      Average standard deviation of split frequencies: 0.028094

      5400000 -- (0.000) [...7 remote chains...] -- 9:06:53

      Average standard deviation of split frequencies: 0.028025


      Average standard deviation of split frequencies: 0.028025

      5410000 -- (0.000) [...7 remote chains...] -- 9:05:51

      Average standard deviation of split frequencies: 0.027903


      Average standard deviation of split frequencies: 0.027903

      5420000 -- [0.000] [...7 remote chains...] -- 9:06:40

      Average standard deviation of split frequencies: 0.027887


      Average standard deviation of split frequencies: 0.027887

      5430000 -- [0.000] [...7 remote chains...] -- 9:05:39

      Average standard deviation of split frequencies: 0.027992


      Average standard deviation of split frequencies: 0.027992

      5440000 -- [0.000] [...7 remote chains...] -- 9:06:28

      Average standard deviation of split frequencies: 0.027871


      Average standard deviation of split frequencies: 0.027871

      5450000 -- (0.000) [...7 remote chains...] -- 9:07:16

      Average standard deviation of split frequencies: 0.027856


      Average standard deviation of split frequencies: 0.027856

      5460000 -- (0.000) [...7 remote chains...] -- 9:06:15

      Average standard deviation of split frequencies: 0.028549


      Average standard deviation of split frequencies: 0.028549

      5470000 -- [0.000] [...7 remote chains...] -- 9:07:04

      Average standard deviation of split frequencies: 0.028764


      Average standard deviation of split frequencies: 0.028764

      5480000 -- [0.000] [...7 remote chains...] -- 9:06:03

      Average standard deviation of split frequencies: 0.028801


      Average standard deviation of split frequencies: 0.028801

      5490000 -- (0.000) [...7 remote chains...] -- 9:06:51

      Average standard deviation of split frequencies: 0.028625


      Average standard deviation of split frequencies: 0.028625

      5500000 -- (0.000) [...7 remote chains...] -- 9:05:51

      Average standard deviation of split frequencies: 0.028555


      Average standard deviation of split frequencies: 0.028555

      5510000 -- (0.000) [...7 remote chains...] -- 9:06:39

      Average standard deviation of split frequencies: 0.028822


      Average standard deviation of split frequencies: 0.028822

      5520000 -- (0.000) [...7 remote chains...] -- 9:05:39

      Average standard deviation of split frequencies: 0.028646


      Average standard deviation of split frequencies: 0.028646

      5530000 -- [0.000] [...7 remote chains...] -- 9:06:27

      Average standard deviation of split frequencies: 0.028577


      Average standard deviation of split frequencies: 0.028577

      5540000 -- [0.000] [...7 remote chains...] -- 9:05:27

      Average standard deviation of split frequencies: 0.028721


      Average standard deviation of split frequencies: 0.028721

      5550000 -- [0.000] [...7 remote chains...] -- 9:06:15

      Average standard deviation of split frequencies: 0.029039


      Average standard deviation of split frequencies: 0.029039

      5560000 -- [0.000] [...7 remote chains...] -- 9:05:15

      Average standard deviation of split frequencies: 0.029445


      Average standard deviation of split frequencies: 0.029445

      5570000 -- [0.000] [...7 remote chains...] -- 9:06:03

      Average standard deviation of split frequencies: 0.029480


      Average standard deviation of split frequencies: 0.029480

      5580000 -- (0.000) [...7 remote chains...] -- 9:05:03

      Average standard deviation of split frequencies: 0.029515


      Average standard deviation of split frequencies: 0.029515

      5590000 -- (0.000) [...7 remote chains...] -- 9:05:51

      Average standard deviation of split frequencies: 0.029147


      Average standard deviation of split frequencies: 0.029147

      5600000 -- (0.000) [...7 remote chains...] -- 9:06:38

      Average standard deviation of split frequencies: 0.029025


      Average standard deviation of split frequencies: 0.029025

      5610000 -- (0.000) [...7 remote chains...] -- 9:05:39

      Average standard deviation of split frequencies: 0.028904


      Average standard deviation of split frequencies: 0.028904

      5620000 -- (0.000) [...7 remote chains...] -- 9:06:26

      Average standard deviation of split frequencies: 0.028522


      Average standard deviation of split frequencies: 0.028522

      5630000 -- [0.000] [...7 remote chains...] -- 9:05:27

      Average standard deviation of split frequencies: 0.028418


      Average standard deviation of split frequencies: 0.028418

      5640000 -- (0.000) [...7 remote chains...] -- 9:06:14

      Average standard deviation of split frequencies: 0.028559


      Average standard deviation of split frequencies: 0.028559

      5650000 -- (0.000) [...7 remote chains...] -- 9:05:15

      Average standard deviation of split frequencies: 0.028232


      Average standard deviation of split frequencies: 0.028232

      5660000 -- (0.000) [...7 remote chains...] -- 9:06:02

      Average standard deviation of split frequencies: 0.027855


      Average standard deviation of split frequencies: 0.027855

      5670000 -- (0.000) [...7 remote chains...] -- 9:05:03

      Average standard deviation of split frequencies: 0.027388


      Average standard deviation of split frequencies: 0.027388

      5680000 -- (0.000) [...7 remote chains...] -- 9:05:50

      Average standard deviation of split frequencies: 0.027376


      Average standard deviation of split frequencies: 0.027376

      5690000 -- [0.000] [...7 remote chains...] -- 9:06:36

      Average standard deviation of split frequencies: 0.027518


      Average standard deviation of split frequencies: 0.027518

      5700000 -- (0.000) [...7 remote chains...] -- 9:05:38

      Average standard deviation of split frequencies: 0.027145


      Average standard deviation of split frequencies: 0.027145

      5710000 -- (0.000) [...7 remote chains...] -- 9:06:24

      Average standard deviation of split frequencies: 0.026733


      Average standard deviation of split frequencies: 0.026733

      5720000 -- (0.000) [...7 remote chains...] -- 9:05:26

      Average standard deviation of split frequencies: 0.026876


      Average standard deviation of split frequencies: 0.026876

      5730000 -- [0.000] [...7 remote chains...] -- 9:06:13

      Average standard deviation of split frequencies: 0.027019


      Average standard deviation of split frequencies: 0.027019

      5740000 -- (0.000) [...7 remote chains...] -- 9:06:58

      Average standard deviation of split frequencies: 0.026956


      Average standard deviation of split frequencies: 0.026956

      5750000 -- (0.000) [...7 remote chains...] -- 9:06:01

      Average standard deviation of split frequencies: 0.027008


      Average standard deviation of split frequencies: 0.027008

      5760000 -- (0.000) [...7 remote chains...] -- 9:06:47

      Average standard deviation of split frequencies: 0.027149


      Average standard deviation of split frequencies: 0.027149

      5770000 -- [0.000] [...7 remote chains...] -- 9:05:49

      Average standard deviation of split frequencies: 0.027290


      Average standard deviation of split frequencies: 0.027290

      5780000 -- [0.000] [...7 remote chains...] -- 9:06:35

      Average standard deviation of split frequencies: 0.027278


      Average standard deviation of split frequencies: 0.027278

      5790000 -- [0.000] [...7 remote chains...] -- 9:07:20

      Average standard deviation of split frequencies: 0.027075


      Average standard deviation of split frequencies: 0.027075

      5800000 -- (0.000) [...7 remote chains...] -- 9:06:23

      Average standard deviation of split frequencies: 0.027419


      Average standard deviation of split frequencies: 0.027419

      5810000 -- (0.000) [...7 remote chains...] -- 9:07:08

      Average standard deviation of split frequencies: 0.027558


      Average standard deviation of split frequencies: 0.027558

      5820000 -- [0.000] [...7 remote chains...] -- 9:06:11

      Average standard deviation of split frequencies: 0.027445


      Average standard deviation of split frequencies: 0.027445

      5830000 -- (0.000) [...7 remote chains...] -- 9:06:56

      Average standard deviation of split frequencies: 0.027885


      Average standard deviation of split frequencies: 0.027885

      5840000 -- (0.000) [...7 remote chains...] -- 9:06:00

      Average standard deviation of split frequencies: 0.028066


      Average standard deviation of split frequencies: 0.028066

      5850000 -- (0.000) [...7 remote chains...] -- 9:06:45

      Average standard deviation of split frequencies: 0.028148


      Average standard deviation of split frequencies: 0.028148

      5860000 -- (0.000) [...7 remote chains...] -- 9:05:48

      Average standard deviation of split frequencies: 0.028711


      Average standard deviation of split frequencies: 0.028711

      5870000 -- (0.000) [...7 remote chains...] -- 9:06:33

      Average standard deviation of split frequencies: 0.028661


      Average standard deviation of split frequencies: 0.028661

      5880000 -- (0.000) [...7 remote chains...] -- 9:07:18

      Average standard deviation of split frequencies: 0.028696


      Average standard deviation of split frequencies: 0.028696

      5890000 -- (0.000) [...7 remote chains...] -- 9:06:21

      Average standard deviation of split frequencies: 0.028282


      Average standard deviation of split frequencies: 0.028282

      5900000 -- [0.000] [...7 remote chains...] -- 9:07:06

      Average standard deviation of split frequencies: 0.028069


      Average standard deviation of split frequencies: 0.028069

      5910000 -- [0.000] [...7 remote chains...] -- 9:06:10

      Average standard deviation of split frequencies: 0.027970


      Average standard deviation of split frequencies: 0.027970

      5920000 -- (0.000) [...7 remote chains...] -- 9:06:54

      Average standard deviation of split frequencies: 0.028155


      Average standard deviation of split frequencies: 0.028155

      5930000 -- (0.000) [...7 remote chains...] -- 9:05:59

      Average standard deviation of split frequencies: 0.028142


      Average standard deviation of split frequencies: 0.028142

      5940000 -- [0.000] [...7 remote chains...] -- 9:06:43

      Average standard deviation of split frequencies: 0.028227


      Average standard deviation of split frequencies: 0.028227

      5950000 -- (0.000) [...7 remote chains...] -- 9:05:47

      Average standard deviation of split frequencies: 0.028425


      Average standard deviation of split frequencies: 0.028425

      5960000 -- (0.000) [...7 remote chains...] -- 9:06:31

      Average standard deviation of split frequencies: 0.028509


      Average standard deviation of split frequencies: 0.028509

      5970000 -- [0.000] [...7 remote chains...] -- 9:05:36

      Average standard deviation of split frequencies: 0.028593


      Average standard deviation of split frequencies: 0.028593

      5980000 -- (0.000) [...7 remote chains...] -- 9:06:20

      Average standard deviation of split frequencies: 0.028530


      Average standard deviation of split frequencies: 0.028530

      5990000 -- (0.000) [...7 remote chains...] -- 9:07:04

      Average standard deviation of split frequencies: 0.028775


      Average standard deviation of split frequencies: 0.028775

      6000000 -- (0.000) [...7 remote chains...] -- 9:06:09

      Average standard deviation of split frequencies: 0.028907


      Average standard deviation of split frequencies: 0.028907

      6010000 -- (0.000) [...7 remote chains...] -- 9:06:52

      Average standard deviation of split frequencies: 0.028941


      Average standard deviation of split frequencies: 0.028941

      6020000 -- (0.000) [...7 remote chains...] -- 9:05:57

      Average standard deviation of split frequencies: 0.028829


      Average standard deviation of split frequencies: 0.028829

      6030000 -- (0.000) [...7 remote chains...] -- 9:06:41

      Average standard deviation of split frequencies: 0.029024


      Average standard deviation of split frequencies: 0.029024

      6040000 -- (0.000) [...7 remote chains...] -- 9:05:46

      Average standard deviation of split frequencies: 0.029057


      Average standard deviation of split frequencies: 0.029057

      6050000 -- [0.000] [...7 remote chains...] -- 9:06:29

      Average standard deviation of split frequencies: 0.028896


      Average standard deviation of split frequencies: 0.028896

      6060000 -- [0.000] [...7 remote chains...] -- 9:07:13

      Average standard deviation of split frequencies: 0.028639


      Average standard deviation of split frequencies: 0.028639

      6070000 -- [0.000] [...7 remote chains...] -- 9:06:18

      Average standard deviation of split frequencies: 0.028833


      Average standard deviation of split frequencies: 0.028833

      6080000 -- [0.000] [...7 remote chains...] -- 9:07:01

      Average standard deviation of split frequencies: 0.028770


      Average standard deviation of split frequencies: 0.028770

      6090000 -- [0.000] [...7 remote chains...] -- 9:06:07

      Average standard deviation of split frequencies: 0.028514


      Average standard deviation of split frequencies: 0.028514

      6100000 -- (0.000) [...7 remote chains...] -- 9:06:50

      Average standard deviation of split frequencies: 0.028404


      Average standard deviation of split frequencies: 0.028404

      6110000 -- (0.000) [...7 remote chains...] -- 9:05:56

      Average standard deviation of split frequencies: 0.028404


      Average standard deviation of split frequencies: 0.028404

      6120000 -- (0.000) [...7 remote chains...] -- 9:06:39

      Average standard deviation of split frequencies: 0.027343


      Average standard deviation of split frequencies: 0.027343

      6130000 -- (0.000) [...7 remote chains...] -- 9:07:22

      Average standard deviation of split frequencies: 0.028137


      Average standard deviation of split frequencies: 0.028137

      6140000 -- [0.000] [...7 remote chains...] -- 9:06:28

      Average standard deviation of split frequencies: 0.027132


      Average standard deviation of split frequencies: 0.027132

      6150000 -- [0.000] [...7 remote chains...] -- 9:07:10

      Average standard deviation of split frequencies: 0.026993


      Average standard deviation of split frequencies: 0.026993

      6160000 -- [0.000] [...7 remote chains...] -- 9:06:16

      Average standard deviation of split frequencies: 0.026842


      Average standard deviation of split frequencies: 0.026842

      6170000 -- (0.000) [...7 remote chains...] -- 9:06:59

      Average standard deviation of split frequencies: 0.026877


      Average standard deviation of split frequencies: 0.026877

      6180000 -- [0.000] [...7 remote chains...] -- 9:06:05

      Average standard deviation of split frequencies: 0.026589


      Average standard deviation of split frequencies: 0.026589

      6190000 -- (0.000) [...7 remote chains...] -- 9:06:48

      Average standard deviation of split frequencies: 0.026358


      Average standard deviation of split frequencies: 0.026358

      6200000 -- [0.000] [...7 remote chains...] -- 9:05:54

      Average standard deviation of split frequencies: 0.026256


      Average standard deviation of split frequencies: 0.026256

      6210000 -- [0.000] [...7 remote chains...] -- 9:06:37

      Average standard deviation of split frequencies: 0.026108


      Average standard deviation of split frequencies: 0.026108

      6220000 -- [0.000] [...7 remote chains...] -- 9:07:19

      Average standard deviation of split frequencies: 0.026006


      Average standard deviation of split frequencies: 0.026006

      6230000 -- (0.000) [...7 remote chains...] -- 9:06:26

      Average standard deviation of split frequencies: 0.026052


      Average standard deviation of split frequencies: 0.026052

      6240000 -- (0.000) [...7 remote chains...] -- 9:07:08

      Average standard deviation of split frequencies: 0.025453


      Average standard deviation of split frequencies: 0.025453

      6250000 -- [0.000] [...7 remote chains...] -- 9:06:15

      Average standard deviation of split frequencies: 0.025488


      Average standard deviation of split frequencies: 0.025488

      6260000 -- [0.000] [...7 remote chains...] -- 9:06:56

      Average standard deviation of split frequencies: 0.025654


      Average standard deviation of split frequencies: 0.025654

      6270000 -- [0.000] [...7 remote chains...] -- 9:06:04

      Average standard deviation of split frequencies: 0.026341


      Average standard deviation of split frequencies: 0.026341

      6280000 -- [0.000] [...7 remote chains...] -- 9:06:45

      Average standard deviation of split frequencies: 0.026194


      Average standard deviation of split frequencies: 0.026194

      6290000 -- [0.000] [...7 remote chains...] -- 9:07:27

      Average standard deviation of split frequencies: 0.026229


      Average standard deviation of split frequencies: 0.026229

      6300000 -- [0.000] [...7 remote chains...] -- 9:06:34

      Average standard deviation of split frequencies: 0.026310


      Average standard deviation of split frequencies: 0.026310

      6310000 -- (0.000) [...7 remote chains...] -- 9:07:16

      Average standard deviation of split frequencies: 0.026129


      Average standard deviation of split frequencies: 0.026129

      6320000 -- [0.000] [...7 remote chains...] -- 9:06:23

      Average standard deviation of split frequencies: 0.026029


      Average standard deviation of split frequencies: 0.026029

      6330000 -- (0.000) [...7 remote chains...] -- 9:07:05

      Average standard deviation of split frequencies: 0.026019


      Average standard deviation of split frequencies: 0.026019

      6340000 -- (0.000) [...7 remote chains...] -- 9:06:13

      Average standard deviation of split frequencies: 0.025785


      Average standard deviation of split frequencies: 0.025785

      6350000 -- [0.000] [...7 remote chains...] -- 9:06:54

      Average standard deviation of split frequencies: 0.025695


      Average standard deviation of split frequencies: 0.025695

      6360000 -- (0.000) [...7 remote chains...] -- 9:06:02

      Average standard deviation of split frequencies: 0.025641


      Average standard deviation of split frequencies: 0.025641

      6370000 -- (0.000) [...7 remote chains...] -- 9:06:43

      Average standard deviation of split frequencies: 0.025319


      Average standard deviation of split frequencies: 0.025319

      6380000 -- (0.000) [...7 remote chains...] -- 9:05:51

      Average standard deviation of split frequencies: 0.025222


      Average standard deviation of split frequencies: 0.025222

      6390000 -- [0.000] [...7 remote chains...] -- 9:06:32

      Average standard deviation of split frequencies: 0.024827


      Average standard deviation of split frequencies: 0.024827

      6400000 -- [0.000] [...7 remote chains...] -- 9:07:13

      Average standard deviation of split frequencies: 0.025036


      Average standard deviation of split frequencies: 0.025036

      6410000 -- [0.000] [...7 remote chains...] -- 9:06:21

      Average standard deviation of split frequencies: 0.024628


      Average standard deviation of split frequencies: 0.024628

      6420000 -- (0.000) [...7 remote chains...] -- 9:07:02

      Average standard deviation of split frequencies: 0.024489


      Average standard deviation of split frequencies: 0.024489

      6430000 -- [0.000] [...7 remote chains...] -- 9:06:10

      Average standard deviation of split frequencies: 0.024311


      Average standard deviation of split frequencies: 0.024311

      6440000 -- (0.000) [...7 remote chains...] -- 9:06:51

      Average standard deviation of split frequencies: 0.024438


      Average standard deviation of split frequencies: 0.024438

      6450000 -- (0.000) [...7 remote chains...] -- 9:07:32

      Average standard deviation of split frequencies: 0.024741


      Average standard deviation of split frequencies: 0.024741

      6460000 -- [0.000] [...7 remote chains...] -- 9:06:40

      Average standard deviation of split frequencies: 0.024435


      Average standard deviation of split frequencies: 0.024435

      6470000 -- (0.000) [...7 remote chains...] -- 9:07:21

      Average standard deviation of split frequencies: 0.024606


      Average standard deviation of split frequencies: 0.024606

      6480000 -- (0.000) [...7 remote chains...] -- 9:06:30

      Average standard deviation of split frequencies: 0.024342


      Average standard deviation of split frequencies: 0.024342

      6490000 -- [0.000] [...7 remote chains...] -- 9:07:10

      Average standard deviation of split frequencies: 0.024121


      Average standard deviation of split frequencies: 0.024121

      6500000 -- (0.000) [...7 remote chains...] -- 9:07:50

      Average standard deviation of split frequencies: 0.023817


      Average standard deviation of split frequencies: 0.023817

      6510000 -- (0.000) [...7 remote chains...] -- 9:06:59

      Average standard deviation of split frequencies: 0.023434


      Average standard deviation of split frequencies: 0.023434

      6520000 -- (0.000) [...7 remote chains...] -- 9:07:39

      Average standard deviation of split frequencies: 0.023386


      Average standard deviation of split frequencies: 0.023386

      6530000 -- [0.000] [...7 remote chains...] -- 9:08:19

      Average standard deviation of split frequencies: 0.023254


      Average standard deviation of split frequencies: 0.023254

      6540000 -- [0.000] [...7 remote chains...] -- 9:07:29

      Average standard deviation of split frequencies: 0.023334


      Average standard deviation of split frequencies: 0.023334

      6550000 -- [0.000] [...7 remote chains...] -- 9:08:08

      Average standard deviation of split frequencies: 0.023249


      Average standard deviation of split frequencies: 0.023249

      6560000 -- [0.000] [...7 remote chains...] -- 9:08:48

      Average standard deviation of split frequencies: 0.023539


      Average standard deviation of split frequencies: 0.023539

      6570000 -- [0.000] [...7 remote chains...] -- 9:07:58

      Average standard deviation of split frequencies: 0.023660


      Average standard deviation of split frequencies: 0.023660

      6580000 -- [0.000] [...7 remote chains...] -- 9:08:37

      Average standard deviation of split frequencies: 0.023864


      Average standard deviation of split frequencies: 0.023864

      6590000 -- [0.000] [...7 remote chains...] -- 9:07:47

      Average standard deviation of split frequencies: 0.024032


      Average standard deviation of split frequencies: 0.024032

      6600000 -- [0.000] [...7 remote chains...] -- 9:08:26

      Average standard deviation of split frequencies: 0.023942


      Average standard deviation of split frequencies: 0.023942

      6610000 -- [0.000] [...7 remote chains...] -- 9:07:36

      Average standard deviation of split frequencies: 0.023936


      Average standard deviation of split frequencies: 0.023936

      6620000 -- [0.000] [...7 remote chains...] -- 9:08:15

      Average standard deviation of split frequencies: 0.023804


      Average standard deviation of split frequencies: 0.023804

      6630000 -- (0.000) [...7 remote chains...] -- 9:08:55

      Average standard deviation of split frequencies: 0.023888


      Average standard deviation of split frequencies: 0.023888

      6640000 -- (0.000) [...7 remote chains...] -- 9:08:05

      Average standard deviation of split frequencies: 0.023965


      Average standard deviation of split frequencies: 0.023965

      6650000 -- [0.000] [...7 remote chains...] -- 9:08:44

      Average standard deviation of split frequencies: 0.023792


      Average standard deviation of split frequencies: 0.023792

      6660000 -- (0.000) [...7 remote chains...] -- 9:07:54

      Average standard deviation of split frequencies: 0.024655


      Average standard deviation of split frequencies: 0.024655

      6670000 -- [0.000] [...7 remote chains...] -- 9:08:33

      Average standard deviation of split frequencies: 0.024170


      Average standard deviation of split frequencies: 0.024170

      6680000 -- [0.000] [...7 remote chains...] -- 9:09:12

      Average standard deviation of split frequencies: 0.024474


      Average standard deviation of split frequencies: 0.024474

      6690000 -- (0.000) [...7 remote chains...] -- 9:08:22

      Average standard deviation of split frequencies: 0.024294


      Average standard deviation of split frequencies: 0.024294

      6700000 -- (0.000) [...7 remote chains...] -- 9:09:01

      Average standard deviation of split frequencies: 0.024465


      Average standard deviation of split frequencies: 0.024465

      6710000 -- [0.000] [...7 remote chains...] -- 9:08:11

      Average standard deviation of split frequencies: 0.024421


      Average standard deviation of split frequencies: 0.024421

      6720000 -- (0.000) [...7 remote chains...] -- 9:08:50

      Average standard deviation of split frequencies: 0.024066


      Average standard deviation of split frequencies: 0.024066

      6730000 -- [0.000] [...7 remote chains...] -- 9:08:01

      Average standard deviation of split frequencies: 0.023975


      Average standard deviation of split frequencies: 0.023975

      6740000 -- (0.000) [...7 remote chains...] -- 9:08:39

      Average standard deviation of split frequencies: 0.023840


      Average standard deviation of split frequencies: 0.023840

      6750000 -- [0.000] [...7 remote chains...] -- 9:09:18

      Average standard deviation of split frequencies: 0.023541


      Average standard deviation of split frequencies: 0.023541

      6760000 -- (0.000) [...7 remote chains...] -- 9:08:29

      Average standard deviation of split frequencies: 0.023621


      Average standard deviation of split frequencies: 0.023621

      6770000 -- (0.000) [...7 remote chains...] -- 9:09:07

      Average standard deviation of split frequencies: 0.023659


      Average standard deviation of split frequencies: 0.023659

      6780000 -- (0.000) [...7 remote chains...] -- 9:09:45

      Average standard deviation of split frequencies: 0.023528


      Average standard deviation of split frequencies: 0.023528

      6790000 -- (0.000) [...7 remote chains...] -- 9:08:56

      Average standard deviation of split frequencies: 0.023234


      Average standard deviation of split frequencies: 0.023234

      6800000 -- (0.000) [...7 remote chains...] -- 9:09:34

      Average standard deviation of split frequencies: 0.023063


      Average standard deviation of split frequencies: 0.023063

      6810000 -- (0.000) [...7 remote chains...] -- 9:08:45

      Average standard deviation of split frequencies: 0.022809


      Average standard deviation of split frequencies: 0.022809

      6820000 -- (0.000) [...7 remote chains...] -- 9:09:24

      Average standard deviation of split frequencies: 0.022722


      Average standard deviation of split frequencies: 0.022722

      6830000 -- (0.000) [...7 remote chains...] -- 9:08:35

      Average standard deviation of split frequencies: 0.023098


      Average standard deviation of split frequencies: 0.023098

      6840000 -- (0.000) [...7 remote chains...] -- 9:09:13

      Average standard deviation of split frequencies: 0.023012


      Average standard deviation of split frequencies: 0.023012

      6850000 -- (0.000) [...7 remote chains...] -- 9:09:51

      Average standard deviation of split frequencies: 0.022801


      Average standard deviation of split frequencies: 0.022801

      6860000 -- (0.000) [...7 remote chains...] -- 9:09:02

      Average standard deviation of split frequencies: 0.023047


      Average standard deviation of split frequencies: 0.023047

      6870000 -- (0.000) [...7 remote chains...] -- 9:09:40

      Average standard deviation of split frequencies: 0.023089


      Average standard deviation of split frequencies: 0.023089

      6880000 -- (0.000) [...7 remote chains...] -- 9:08:51

      Average standard deviation of split frequencies: 0.023334


      Average standard deviation of split frequencies: 0.023334

      6890000 -- (0.000) [...7 remote chains...] -- 9:09:29

      Average standard deviation of split frequencies: 0.023537


      Average standard deviation of split frequencies: 0.023537

      6900000 -- (0.000) [...7 remote chains...] -- 9:10:07

      Average standard deviation of split frequencies: 0.023616


      Average standard deviation of split frequencies: 0.023616

      6910000 -- (0.000) [...7 remote chains...] -- 9:09:18

      Average standard deviation of split frequencies: 0.023616


      Average standard deviation of split frequencies: 0.023616

      6920000 -- (0.000) [...7 remote chains...] -- 9:09:56

      Average standard deviation of split frequencies: 0.023529


      Average standard deviation of split frequencies: 0.023529

      6930000 -- (0.000) [...7 remote chains...] -- 9:10:33

      Average standard deviation of split frequencies: 0.024218


      Average standard deviation of split frequencies: 0.024218

      6940000 -- (0.000) [...7 remote chains...] -- 9:09:45

      Average standard deviation of split frequencies: 0.024171


      Average standard deviation of split frequencies: 0.024171

      6950000 -- [0.000] [...7 remote chains...] -- 9:10:23

      Average standard deviation of split frequencies: 0.024214


      Average standard deviation of split frequencies: 0.024214

      6960000 -- (0.000) [...7 remote chains...] -- 9:09:35

      Average standard deviation of split frequencies: 0.024294


      Average standard deviation of split frequencies: 0.024294

      6970000 -- (0.000) [...7 remote chains...] -- 9:10:12

      Average standard deviation of split frequencies: 0.024459


      Average standard deviation of split frequencies: 0.024459

      6980000 -- (0.000) [...7 remote chains...] -- 9:10:49

      Average standard deviation of split frequencies: 0.024707


      Average standard deviation of split frequencies: 0.024707

      6990000 -- (0.000) [...7 remote chains...] -- 9:10:01

      Average standard deviation of split frequencies: 0.025043


      Average standard deviation of split frequencies: 0.025043

      7000000 -- (0.000) [...7 remote chains...] -- 9:10:38

      Average standard deviation of split frequencies: 0.024912


      Average standard deviation of split frequencies: 0.024912

      7010000 -- (0.000) [...7 remote chains...] -- 9:09:50

      Average standard deviation of split frequencies: 0.024906


      Average standard deviation of split frequencies: 0.024906

      7020000 -- (0.000) [...7 remote chains...] -- 9:10:27

      Average standard deviation of split frequencies: 0.024859


      Average standard deviation of split frequencies: 0.024859

      7030000 -- (0.000) [...7 remote chains...] -- 9:09:40

      Average standard deviation of split frequencies: 0.025068


      Average standard deviation of split frequencies: 0.025068

      7040000 -- [0.000] [...7 remote chains...] -- 9:10:17

      Average standard deviation of split frequencies: 0.025063


      Average standard deviation of split frequencies: 0.025063

      7050000 -- [0.000] [...7 remote chains...] -- 9:09:29

      Average standard deviation of split frequencies: 0.024765


      Average standard deviation of split frequencies: 0.024765

      7060000 -- (0.000) [...7 remote chains...] -- 9:10:06

      Average standard deviation of split frequencies: 0.024700


      Average standard deviation of split frequencies: 0.024700

      7070000 -- (0.000) [...7 remote chains...] -- 9:10:43

      Average standard deviation of split frequencies: 0.024485


      Average standard deviation of split frequencies: 0.024485

      7080000 -- (0.000) [...7 remote chains...] -- 9:09:55

      Average standard deviation of split frequencies: 0.024396


      Average standard deviation of split frequencies: 0.024396

      7090000 -- (0.000) [...7 remote chains...] -- 9:10:32

      Average standard deviation of split frequencies: 0.024377


      Average standard deviation of split frequencies: 0.024377

      7100000 -- (0.000) [...7 remote chains...] -- 9:09:45

      Average standard deviation of split frequencies: 0.024125


      Average standard deviation of split frequencies: 0.024125

      7110000 -- (0.000) [...7 remote chains...] -- 9:10:21

      Average standard deviation of split frequencies: 0.024049


      Average standard deviation of split frequencies: 0.024049

      7120000 -- (0.000) [...7 remote chains...] -- 9:09:34

      Average standard deviation of split frequencies: 0.023918


      Average standard deviation of split frequencies: 0.023918

      7130000 -- (0.000) [...7 remote chains...] -- 9:10:11

      Average standard deviation of split frequencies: 0.023874


      Average standard deviation of split frequencies: 0.023874

      7140000 -- (0.000) [...7 remote chains...] -- 9:09:24

      Average standard deviation of split frequencies: 0.023414


      Average standard deviation of split frequencies: 0.023414

      7150000 -- (0.000) [...7 remote chains...] -- 9:10:00

      Average standard deviation of split frequencies: 0.023578


      Average standard deviation of split frequencies: 0.023578

      7160000 -- (0.000) [...7 remote chains...] -- 9:10:36

      Average standard deviation of split frequencies: 0.023538


      Average standard deviation of split frequencies: 0.023538

      7170000 -- (0.000) [...7 remote chains...] -- 9:09:50

      Average standard deviation of split frequencies: 0.023534


      Average standard deviation of split frequencies: 0.023534

      7180000 -- (0.000) [...7 remote chains...] -- 9:10:26

      Average standard deviation of split frequencies: 0.023451


      Average standard deviation of split frequencies: 0.023451

      7190000 -- (0.000) [...7 remote chains...] -- 9:09:39

      Average standard deviation of split frequencies: 0.023094


      Average standard deviation of split frequencies: 0.023094

      7200000 -- (0.000) [...7 remote chains...] -- 9:10:15

      Average standard deviation of split frequencies: 0.023363


      Average standard deviation of split frequencies: 0.023363

      7210000 -- (0.000) [...7 remote chains...] -- 9:09:29

      Average standard deviation of split frequencies: 0.023279


      Average standard deviation of split frequencies: 0.023279

      7220000 -- (0.000) [...7 remote chains...] -- 9:10:05

      Average standard deviation of split frequencies: 0.023074


      Average standard deviation of split frequencies: 0.023074

      7230000 -- (0.000) [...7 remote chains...] -- 9:09:18

      Average standard deviation of split frequencies: 0.022978


      Average standard deviation of split frequencies: 0.022978

      7240000 -- (0.000) [...7 remote chains...] -- 9:09:54

      Average standard deviation of split frequencies: 0.022894


      Average standard deviation of split frequencies: 0.022894

      7250000 -- (0.000) [...7 remote chains...] -- 9:09:08

      Average standard deviation of split frequencies: 0.023103


      Average standard deviation of split frequencies: 0.023103

      7260000 -- (0.000) [...7 remote chains...] -- 9:09:44

      Average standard deviation of split frequencies: 0.023102


      Average standard deviation of split frequencies: 0.023102

      7270000 -- (0.000) [...7 remote chains...] -- 9:08:58

      Average standard deviation of split frequencies: 0.023554


      Average standard deviation of split frequencies: 0.023554

      7280000 -- (0.000) [...7 remote chains...] -- 9:09:34

      Average standard deviation of split frequencies: 0.023471


      Average standard deviation of split frequencies: 0.023471

      7290000 -- [0.000] [...7 remote chains...] -- 9:10:09

      Average standard deviation of split frequencies: 0.023508


      Average standard deviation of split frequencies: 0.023508

      7300000 -- (0.000) [...7 remote chains...] -- 9:09:23

      Average standard deviation of split frequencies: 0.023224


      Average standard deviation of split frequencies: 0.023224

      7310000 -- (0.000) [...7 remote chains...] -- 9:09:59

      Average standard deviation of split frequencies: 0.023063


      Average standard deviation of split frequencies: 0.023063

      7320000 -- (0.000) [...7 remote chains...] -- 9:09:13

      Average standard deviation of split frequencies: 0.023222


      Average standard deviation of split frequencies: 0.023222

      7330000 -- (0.000) [...7 remote chains...] -- 9:09:48

      Average standard deviation of split frequencies: 0.023265


      Average standard deviation of split frequencies: 0.023265

      7340000 -- (0.000) [...7 remote chains...] -- 9:09:03

      Average standard deviation of split frequencies: 0.023388


      Average standard deviation of split frequencies: 0.023388

      7350000 -- (0.000) [...7 remote chains...] -- 9:09:38

      Average standard deviation of split frequencies: 0.023388


      Average standard deviation of split frequencies: 0.023388

      7360000 -- (0.000) [...7 remote chains...] -- 9:08:53

      Average standard deviation of split frequencies: 0.023181


      Average standard deviation of split frequencies: 0.023181

      7370000 -- (0.000) [...7 remote chains...] -- 9:09:28

      Average standard deviation of split frequencies: 0.023427


      Average standard deviation of split frequencies: 0.023427

      7380000 -- (0.000) [...7 remote chains...] -- 9:10:03

      Average standard deviation of split frequencies: 0.023467


      Average standard deviation of split frequencies: 0.023467

      7390000 -- (0.000) [...7 remote chains...] -- 9:09:18

      Average standard deviation of split frequencies: 0.023344


      Average standard deviation of split frequencies: 0.023344

      7400000 -- (0.000) [...7 remote chains...] -- 9:09:53

      Average standard deviation of split frequencies: 0.023466


      Average standard deviation of split frequencies: 0.023466

      7410000 -- (0.000) [...7 remote chains...] -- 9:09:08

      Average standard deviation of split frequencies: 0.023465


      Average standard deviation of split frequencies: 0.023465

      7420000 -- (0.000) [...7 remote chains...] -- 9:09:43

      Average standard deviation of split frequencies: 0.023750


      Average standard deviation of split frequencies: 0.023750

      7430000 -- [0.000] [...7 remote chains...] -- 9:08:58

      Average standard deviation of split frequencies: 0.023546


      Average standard deviation of split frequencies: 0.023546

      7440000 -- (0.000) [...7 remote chains...] -- 9:09:33

      Average standard deviation of split frequencies: 0.023504


      Average standard deviation of split frequencies: 0.023504

      7450000 -- (0.000) [...7 remote chains...] -- 9:10:07

      Average standard deviation of split frequencies: 0.023665


      Average standard deviation of split frequencies: 0.023665

      7460000 -- (0.000) [...7 remote chains...] -- 9:09:23

      Average standard deviation of split frequencies: 0.023582


      Average standard deviation of split frequencies: 0.023582

      7470000 -- (0.000) [...7 remote chains...] -- 9:09:57

      Average standard deviation of split frequencies: 0.023379


      Average standard deviation of split frequencies: 0.023379

      7480000 -- (0.000) [...7 remote chains...] -- 9:10:32

      Average standard deviation of split frequencies: 0.023540


      Average standard deviation of split frequencies: 0.023540

      7490000 -- (0.000) [...7 remote chains...] -- 9:09:47

      Average standard deviation of split frequencies: 0.023418


      Average standard deviation of split frequencies: 0.023418

      7500000 -- [0.000] [...7 remote chains...] -- 9:10:22

      Average standard deviation of split frequencies: 0.023295


      Average standard deviation of split frequencies: 0.023295

      7510000 -- [0.000] [...7 remote chains...] -- 9:10:56

      Average standard deviation of split frequencies: 0.023376


      Average standard deviation of split frequencies: 0.023376

      7520000 -- (0.000) [...7 remote chains...] -- 9:10:11

      Average standard deviation of split frequencies: 0.023577


      Average standard deviation of split frequencies: 0.023577

      7530000 -- [0.000] [...7 remote chains...] -- 9:10:46

      Average standard deviation of split frequencies: 0.023293


      Average standard deviation of split frequencies: 0.023293

      7540000 -- (0.000) [...7 remote chains...] -- 9:10:01

      Average standard deviation of split frequencies: 0.023172


      Average standard deviation of split frequencies: 0.023172

      7550000 -- (0.000) [...7 remote chains...] -- 9:10:35

      Average standard deviation of split frequencies: 0.023110


      Average standard deviation of split frequencies: 0.023110

      7560000 -- (0.000) [...7 remote chains...] -- 9:09:51

      Average standard deviation of split frequencies: 0.023276


      Average standard deviation of split frequencies: 0.023276

      7570000 -- (0.000) [...7 remote chains...] -- 9:10:25

      Average standard deviation of split frequencies: 0.023423


      Average standard deviation of split frequencies: 0.023423

      7580000 -- (0.000) [...7 remote chains...] -- 9:10:59

      Average standard deviation of split frequencies: 0.023307


      Average standard deviation of split frequencies: 0.023307

      7590000 -- (0.000) [...7 remote chains...] -- 9:10:15

      Average standard deviation of split frequencies: 0.023232


      Average standard deviation of split frequencies: 0.023232

      7600000 -- (0.000) [...7 remote chains...] -- 9:10:49

      Average standard deviation of split frequencies: 0.023258


      Average standard deviation of split frequencies: 0.023258

      7610000 -- (0.000) [...7 remote chains...] -- 9:10:05

      Average standard deviation of split frequencies: 0.023333


      Average standard deviation of split frequencies: 0.023333

      7620000 -- [0.000] [...7 remote chains...] -- 9:10:39

      Average standard deviation of split frequencies: 0.023293


      Average standard deviation of split frequencies: 0.023293

      7630000 -- (0.000) [...7 remote chains...] -- 9:09:55

      Average standard deviation of split frequencies: 0.023254


      Average standard deviation of split frequencies: 0.023254

      7640000 -- (0.000) [...7 remote chains...] -- 9:10:29

      Average standard deviation of split frequencies: 0.023060


      Average standard deviation of split frequencies: 0.023060

      7650000 -- (0.000) [...7 remote chains...] -- 9:09:45

      Average standard deviation of split frequencies: 0.023058


      Average standard deviation of split frequencies: 0.023058

      7660000 -- [0.000] [...7 remote chains...] -- 9:10:19

      Average standard deviation of split frequencies: 0.022941


      Average standard deviation of split frequencies: 0.022941

      7670000 -- (0.000) [...7 remote chains...] -- 9:09:35

      Average standard deviation of split frequencies: 0.022826


      Average standard deviation of split frequencies: 0.022826

      7680000 -- (0.000) [...7 remote chains...] -- 9:10:09

      Average standard deviation of split frequencies: 0.022710


      Average standard deviation of split frequencies: 0.022710

      7690000 -- (0.000) [...7 remote chains...] -- 9:10:43

      Average standard deviation of split frequencies: 0.022518


      Average standard deviation of split frequencies: 0.022518

      7700000 -- (0.000) [...7 remote chains...] -- 9:09:59

      Average standard deviation of split frequencies: 0.022212


      Average standard deviation of split frequencies: 0.022212

      7710000 -- (0.000) [...7 remote chains...] -- 9:10:33

      Average standard deviation of split frequencies: 0.021944


      Average standard deviation of split frequencies: 0.021944

      7720000 -- [0.000] [...7 remote chains...] -- 9:09:49

      Average standard deviation of split frequencies: 0.021868


      Average standard deviation of split frequencies: 0.021868

      7730000 -- [0.000] [...7 remote chains...] -- 9:10:23

      Average standard deviation of split frequencies: 0.021831


      Average standard deviation of split frequencies: 0.021831

      7740000 -- [0.000] [...7 remote chains...] -- 9:09:39

      Average standard deviation of split frequencies: 0.021679


      Average standard deviation of split frequencies: 0.021679

      7750000 -- [0.000] [...7 remote chains...] -- 9:10:13

      Average standard deviation of split frequencies: 0.021338


      Average standard deviation of split frequencies: 0.021338

      7760000 -- [0.000] [...7 remote chains...] -- 9:10:46

      Average standard deviation of split frequencies: 0.021074


      Average standard deviation of split frequencies: 0.021074

      7770000 -- [0.000] [...7 remote chains...] -- 9:10:03

      Average standard deviation of split frequencies: 0.021302


      Average standard deviation of split frequencies: 0.021302

      7780000 -- [0.000] [...7 remote chains...] -- 9:10:36

      Average standard deviation of split frequencies: 0.021493


      Average standard deviation of split frequencies: 0.021493

      7790000 -- (0.000) [...7 remote chains...] -- 9:11:09

      Average standard deviation of split frequencies: 0.021115


      Average standard deviation of split frequencies: 0.021115

      7800000 -- [0.000] [...7 remote chains...] -- 9:10:26

      Average standard deviation of split frequencies: 0.021192


      Average standard deviation of split frequencies: 0.021192

      7810000 -- [0.000] [...7 remote chains...] -- 9:10:59

      Average standard deviation of split frequencies: 0.021118


      Average standard deviation of split frequencies: 0.021118

      7820000 -- [0.000] [...7 remote chains...] -- 9:10:16

      Average standard deviation of split frequencies: 0.021007


      Average standard deviation of split frequencies: 0.021007

      7830000 -- [0.000] [...7 remote chains...] -- 9:10:49

      Average standard deviation of split frequencies: 0.020895


      Average standard deviation of split frequencies: 0.020895

      7840000 -- [0.000] [...7 remote chains...] -- 9:10:06

      Average standard deviation of split frequencies: 0.020784


      Average standard deviation of split frequencies: 0.020784

      7850000 -- [0.000] [...7 remote chains...] -- 9:10:39

      Average standard deviation of split frequencies: 0.020861


      Average standard deviation of split frequencies: 0.020861

      7860000 -- [0.000] [...7 remote chains...] -- 9:09:57

      Average standard deviation of split frequencies: 0.020751


      Average standard deviation of split frequencies: 0.020751

      7870000 -- [0.000] [...7 remote chains...] -- 9:10:29

      Average standard deviation of split frequencies: 0.020452


      Average standard deviation of split frequencies: 0.020452

      7880000 -- [0.000] [...7 remote chains...] -- 9:09:47

      Average standard deviation of split frequencies: 0.020343


      Average standard deviation of split frequencies: 0.020343

      7890000 -- (0.000) [...7 remote chains...] -- 9:10:20

      Average standard deviation of split frequencies: 0.020420


      Average standard deviation of split frequencies: 0.020420

      7900000 -- [0.000] [...7 remote chains...] -- 9:09:37

      Average standard deviation of split frequencies: 0.020349


      Average standard deviation of split frequencies: 0.020349

      7910000 -- (0.000) [...7 remote chains...] -- 9:10:10

      Average standard deviation of split frequencies: 0.020200


      Average standard deviation of split frequencies: 0.020200

      7920000 -- (0.000) [...7 remote chains...] -- 9:10:42

      Average standard deviation of split frequencies: 0.020240


      Average standard deviation of split frequencies: 0.020240

      7930000 -- (0.000) [...7 remote chains...] -- 9:10:00

      Average standard deviation of split frequencies: 0.020243


      Average standard deviation of split frequencies: 0.020243

      7940000 -- (0.000) [...7 remote chains...] -- 9:10:33

      Average standard deviation of split frequencies: 0.020320


      Average standard deviation of split frequencies: 0.020320

      7950000 -- (0.000) [...7 remote chains...] -- 9:09:50

      Average standard deviation of split frequencies: 0.020209


      Average standard deviation of split frequencies: 0.020209

      7960000 -- [0.000] [...7 remote chains...] -- 9:10:23

      Average standard deviation of split frequencies: 0.020176


      Average standard deviation of split frequencies: 0.020176

      7970000 -- (0.000) [...7 remote chains...] -- 9:10:55

      Average standard deviation of split frequencies: 0.020105


      Average standard deviation of split frequencies: 0.020105

      7980000 -- [0.000] [...7 remote chains...] -- 9:10:13

      Average standard deviation of split frequencies: 0.020072


      Average standard deviation of split frequencies: 0.020072

      7990000 -- (0.000) [...7 remote chains...] -- 9:10:45

      Average standard deviation of split frequencies: 0.020035


      Average standard deviation of split frequencies: 0.020035

      8000000 -- (0.000) [...7 remote chains...] -- 9:11:18

      Average standard deviation of split frequencies: 0.020038


      Average standard deviation of split frequencies: 0.020038

      8010000 -- (0.000) [...7 remote chains...] -- 9:10:36

      Average standard deviation of split frequencies: 0.020005


      Average standard deviation of split frequencies: 0.020005

      8020000 -- (0.000) [...7 remote chains...] -- 9:11:08

      Average standard deviation of split frequencies: 0.020118


      Average standard deviation of split frequencies: 0.020118

      8030000 -- (0.000) [...7 remote chains...] -- 9:10:26

      Average standard deviation of split frequencies: 0.020045


      Average standard deviation of split frequencies: 0.020045

      8040000 -- [0.000] [...7 remote chains...] -- 9:10:58

      Average standard deviation of split frequencies: 0.019975


      Average standard deviation of split frequencies: 0.019975

      8050000 -- (0.000) [...7 remote chains...] -- 9:10:16

      Average standard deviation of split frequencies: 0.020088


      Average standard deviation of split frequencies: 0.020088

      8060000 -- (0.000) [...7 remote chains...] -- 9:10:48

      Average standard deviation of split frequencies: 0.019836


      Average standard deviation of split frequencies: 0.019836

      8070000 -- [0.000] [...7 remote chains...] -- 9:10:07

      Average standard deviation of split frequencies: 0.019727


      Average standard deviation of split frequencies: 0.019727

      8080000 -- (0.000) [...7 remote chains...] -- 9:10:39

      Average standard deviation of split frequencies: 0.019585


      Average standard deviation of split frequencies: 0.019585

      8090000 -- (0.000) [...7 remote chains...] -- 9:11:10

      Average standard deviation of split frequencies: 0.019480


      Average standard deviation of split frequencies: 0.019480

      8100000 -- [0.000] [...7 remote chains...] -- 9:10:29

      Average standard deviation of split frequencies: 0.019485


      Average standard deviation of split frequencies: 0.019485

      8110000 -- [0.000] [...7 remote chains...] -- 9:11:01

      Average standard deviation of split frequencies: 0.019231


      Average standard deviation of split frequencies: 0.019231

      8120000 -- (0.000) [...7 remote chains...] -- 9:10:19

      Average standard deviation of split frequencies: 0.019272


      Average standard deviation of split frequencies: 0.019272

      8130000 -- (0.000) [...7 remote chains...] -- 9:10:51

      Average standard deviation of split frequencies: 0.019487


      Average standard deviation of split frequencies: 0.019487

      8140000 -- (0.000) [...7 remote chains...] -- 9:10:10

      Average standard deviation of split frequencies: 0.019754


      Average standard deviation of split frequencies: 0.019754

      8150000 -- (0.000) [...7 remote chains...] -- 9:10:41

      Average standard deviation of split frequencies: 0.019605


      Average standard deviation of split frequencies: 0.019605

      8160000 -- (0.000) [...7 remote chains...] -- 9:10:00

      Average standard deviation of split frequencies: 0.019573


      Average standard deviation of split frequencies: 0.019573

      8170000 -- (0.000) [...7 remote chains...] -- 9:10:32

      Average standard deviation of split frequencies: 0.019466


      Average standard deviation of split frequencies: 0.019466

      8180000 -- [0.000] [...7 remote chains...] -- 9:09:51

      Average standard deviation of split frequencies: 0.019546


      Average standard deviation of split frequencies: 0.019546

      8190000 -- (0.000) [...7 remote chains...] -- 9:10:22

      Average standard deviation of split frequencies: 0.019472


      Average standard deviation of split frequencies: 0.019472

      8200000 -- (0.000) [...7 remote chains...] -- 9:10:54

      Average standard deviation of split frequencies: 0.019551


      Average standard deviation of split frequencies: 0.019551

      8210000 -- [0.000] [...7 remote chains...] -- 9:10:13

      Average standard deviation of split frequencies: 0.019805


      Average standard deviation of split frequencies: 0.019805

      8220000 -- (0.000) [...7 remote chains...] -- 9:10:44

      Average standard deviation of split frequencies: 0.019701


      Average standard deviation of split frequencies: 0.019701

      8230000 -- (0.000) [...7 remote chains...] -- 9:10:03

      Average standard deviation of split frequencies: 0.019415


      Average standard deviation of split frequencies: 0.019415

      8240000 -- [0.000] [...7 remote chains...] -- 9:10:35

      Average standard deviation of split frequencies: 0.019455


      Average standard deviation of split frequencies: 0.019455

      8250000 -- (0.000) [...7 remote chains...] -- 9:09:54

      Average standard deviation of split frequencies: 0.019709


      Average standard deviation of split frequencies: 0.019709

      8260000 -- (0.000) [...7 remote chains...] -- 9:10:25

      Average standard deviation of split frequencies: 0.019820


      Average standard deviation of split frequencies: 0.019820

      8270000 -- (0.000) [...7 remote chains...] -- 9:09:45

      Average standard deviation of split frequencies: 0.019357


      Average standard deviation of split frequencies: 0.019357

      8280000 -- [0.000] [...7 remote chains...] -- 9:10:16

      Average standard deviation of split frequencies: 0.019326


      Average standard deviation of split frequencies: 0.019326

      8290000 -- (0.000) [...7 remote chains...] -- 9:09:35

      Average standard deviation of split frequencies: 0.019118


      Average standard deviation of split frequencies: 0.019118

      8300000 -- (0.000) [...7 remote chains...] -- 9:10:06

      Average standard deviation of split frequencies: 0.019052


      Average standard deviation of split frequencies: 0.019052

      8310000 -- [0.000] [...7 remote chains...] -- 9:09:26

      Average standard deviation of split frequencies: 0.019122


      Average standard deviation of split frequencies: 0.019122

      8320000 -- (0.000) [...7 remote chains...] -- 9:09:57

      Average standard deviation of split frequencies: 0.018774


      Average standard deviation of split frequencies: 0.018774

      8330000 -- (0.000) [...7 remote chains...] -- 9:10:28

      Average standard deviation of split frequencies: 0.018638


      Average standard deviation of split frequencies: 0.018638

      8340000 -- (0.000) [...7 remote chains...] -- 9:09:48

      Average standard deviation of split frequencies: 0.018749


      Average standard deviation of split frequencies: 0.018749

      8350000 -- (0.000) [...7 remote chains...] -- 9:10:19

      Average standard deviation of split frequencies: 0.018643


      Average standard deviation of split frequencies: 0.018643

      8360000 -- (0.000) [...7 remote chains...] -- 9:09:38

      Average standard deviation of split frequencies: 0.018719


      Average standard deviation of split frequencies: 0.018719

      8370000 -- (0.000) [...7 remote chains...] -- 9:10:09

      Average standard deviation of split frequencies: 0.018619


      Average standard deviation of split frequencies: 0.018619

      8380000 -- (0.000) [...7 remote chains...] -- 9:09:29

      Average standard deviation of split frequencies: 0.018590


      Average standard deviation of split frequencies: 0.018590

      8390000 -- (0.000) [...7 remote chains...] -- 9:10:00

      Average standard deviation of split frequencies: 0.018484


      Average standard deviation of split frequencies: 0.018484

      8400000 -- (0.000) [...7 remote chains...] -- 9:10:31

      Average standard deviation of split frequencies: 0.018364


      Average standard deviation of split frequencies: 0.018364

      8410000 -- (0.000) [...7 remote chains...] -- 9:09:51

      Average standard deviation of split frequencies: 0.018515


      Average standard deviation of split frequencies: 0.018515

      8420000 -- (0.000) [...7 remote chains...] -- 9:10:21

      Average standard deviation of split frequencies: 0.018558


      Average standard deviation of split frequencies: 0.018558

      8430000 -- (0.000) [...7 remote chains...] -- 9:09:41

      Average standard deviation of split frequencies: 0.018738


      Average standard deviation of split frequencies: 0.018738

      8440000 -- (0.000) [...7 remote chains...] -- 9:10:12

      Average standard deviation of split frequencies: 0.018780


      Average standard deviation of split frequencies: 0.018780

      8450000 -- (0.000) [...7 remote chains...] -- 9:09:32

      Average standard deviation of split frequencies: 0.018715


      Average standard deviation of split frequencies: 0.018715

      8460000 -- (0.000) [...7 remote chains...] -- 9:10:03

      Average standard deviation of split frequencies: 0.019008


      Average standard deviation of split frequencies: 0.019008

      8470000 -- (0.000) [...7 remote chains...] -- 9:09:23

      Average standard deviation of split frequencies: 0.019223


      Average standard deviation of split frequencies: 0.019223

      8480000 -- (0.000) [...7 remote chains...] -- 9:09:53

      Average standard deviation of split frequencies: 0.019265


      Average standard deviation of split frequencies: 0.019265

      8490000 -- (0.000) [...7 remote chains...] -- 9:09:14

      Average standard deviation of split frequencies: 0.019342


      Average standard deviation of split frequencies: 0.019342

      8500000 -- (0.000) [...7 remote chains...] -- 9:09:44

      Average standard deviation of split frequencies: 0.019276


      Average standard deviation of split frequencies: 0.019276

      8510000 -- (0.000) [...7 remote chains...] -- 9:09:05

      Average standard deviation of split frequencies: 0.019419


      Average standard deviation of split frequencies: 0.019419

      8520000 -- (0.000) [...7 remote chains...] -- 9:09:35

      Average standard deviation of split frequencies: 0.019495


      Average standard deviation of split frequencies: 0.019495

      8530000 -- (0.000) [...7 remote chains...] -- 9:08:56

      Average standard deviation of split frequencies: 0.019607


      Average standard deviation of split frequencies: 0.019607

      8540000 -- (0.000) [...7 remote chains...] -- 9:09:26

      Average standard deviation of split frequencies: 0.019584


      Average standard deviation of split frequencies: 0.019584

      8550000 -- (0.000) [...7 remote chains...] -- 9:09:56

      Average standard deviation of split frequencies: 0.019470


      Average standard deviation of split frequencies: 0.019470

      8560000 -- (0.000) [...7 remote chains...] -- 9:09:17

      Average standard deviation of split frequencies: 0.019546


      Average standard deviation of split frequencies: 0.019546

      8570000 -- (0.000) [...7 remote chains...] -- 9:09:47

      Average standard deviation of split frequencies: 0.019445


      Average standard deviation of split frequencies: 0.019445

      8580000 -- (0.000) [...7 remote chains...] -- 9:09:08

      Average standard deviation of split frequencies: 0.019592


      Average standard deviation of split frequencies: 0.019592

      8590000 -- (0.000) [...7 remote chains...] -- 9:09:38

      Average standard deviation of split frequencies: 0.020076


      Average standard deviation of split frequencies: 0.020076

      8600000 -- (0.000) [...7 remote chains...] -- 9:10:08

      Average standard deviation of split frequencies: 0.020387


      Average standard deviation of split frequencies: 0.020387

      8610000 -- (0.000) [...7 remote chains...] -- 9:09:29

      Average standard deviation of split frequencies: 0.020424


      Average standard deviation of split frequencies: 0.020424

      8620000 -- (0.000) [...7 remote chains...] -- 9:09:59

      Average standard deviation of split frequencies: 0.020324


      Average standard deviation of split frequencies: 0.020324

      8630000 -- (0.000) [...7 remote chains...] -- 9:09:20

      Average standard deviation of split frequencies: 0.020358


      Average standard deviation of split frequencies: 0.020358

      8640000 -- (0.000) [...7 remote chains...] -- 9:09:50

      Average standard deviation of split frequencies: 0.020531


      Average standard deviation of split frequencies: 0.020531

      8650000 -- (0.000) [...7 remote chains...] -- 9:10:19

      Average standard deviation of split frequencies: 0.020465


      Average standard deviation of split frequencies: 0.020465

      8660000 -- (0.000) [...7 remote chains...] -- 9:09:41

      Average standard deviation of split frequencies: 0.020112


      Average standard deviation of split frequencies: 0.020112

      8670000 -- (0.000) [...7 remote chains...] -- 9:10:10

      Average standard deviation of split frequencies: 0.019937


      Average standard deviation of split frequencies: 0.019937

      8680000 -- (0.000) [...7 remote chains...] -- 9:09:32

      Average standard deviation of split frequencies: 0.020081


      Average standard deviation of split frequencies: 0.020081

      8690000 -- (0.000) [...7 remote chains...] -- 9:10:01

      Average standard deviation of split frequencies: 0.020190


      Average standard deviation of split frequencies: 0.020190

      8700000 -- (0.000) [...7 remote chains...] -- 9:09:23

      Average standard deviation of split frequencies: 0.020020


      Average standard deviation of split frequencies: 0.020020

      8710000 -- (0.000) [...7 remote chains...] -- 9:09:52

      Average standard deviation of split frequencies: 0.020205


      Average standard deviation of split frequencies: 0.020205

      8720000 -- (0.000) [...7 remote chains...] -- 9:10:22

      Average standard deviation of split frequencies: 0.020410


      Average standard deviation of split frequencies: 0.020410

      8730000 -- (0.000) [...7 remote chains...] -- 9:09:43

      Average standard deviation of split frequencies: 0.020548


      Average standard deviation of split frequencies: 0.020548

      8740000 -- (0.000) [...7 remote chains...] -- 9:10:13

      Average standard deviation of split frequencies: 0.020785


      Average standard deviation of split frequencies: 0.020785

      8750000 -- (0.000) [...7 remote chains...] -- 9:09:34

      Average standard deviation of split frequencies: 0.020785


      Average standard deviation of split frequencies: 0.020785

      8760000 -- (0.000) [...7 remote chains...] -- 9:10:04

      Average standard deviation of split frequencies: 0.020586


      Average standard deviation of split frequencies: 0.020586

      8770000 -- (0.000) [...7 remote chains...] -- 9:09:25

      Average standard deviation of split frequencies: 0.020454


      Average standard deviation of split frequencies: 0.020454

      8780000 -- [0.000] [...7 remote chains...] -- 9:09:55

      Average standard deviation of split frequencies: 0.020390


      Average standard deviation of split frequencies: 0.020390

      8790000 -- (0.000) [...7 remote chains...] -- 9:10:24

      Average standard deviation of split frequencies: 0.020256


      Average standard deviation of split frequencies: 0.020256

      8800000 -- (0.000) [...7 remote chains...] -- 9:09:46

      Average standard deviation of split frequencies: 0.020498


      Average standard deviation of split frequencies: 0.020498

      8810000 -- (0.000) [...7 remote chains...] -- 9:10:15

      Average standard deviation of split frequencies: 0.020295


      Average standard deviation of split frequencies: 0.020295

      8820000 -- (0.000) [...7 remote chains...] -- 9:09:37

      Average standard deviation of split frequencies: 0.020298


      Average standard deviation of split frequencies: 0.020298

      8830000 -- (0.000) [...7 remote chains...] -- 9:10:06

      Average standard deviation of split frequencies: 0.020367


      Average standard deviation of split frequencies: 0.020367

      8840000 -- (0.000) [...7 remote chains...] -- 9:09:28

      Average standard deviation of split frequencies: 0.020302


      Average standard deviation of split frequencies: 0.020302

      8850000 -- (0.000) [...7 remote chains...] -- 9:09:57

      Average standard deviation of split frequencies: 0.020306


      Average standard deviation of split frequencies: 0.020306

      8860000 -- (0.000) [...7 remote chains...] -- 9:09:19

      Average standard deviation of split frequencies: 0.020207


      Average standard deviation of split frequencies: 0.020207

      8870000 -- (0.000) [...7 remote chains...] -- 9:09:48

      Average standard deviation of split frequencies: 0.020241


      Average standard deviation of split frequencies: 0.020241

      8880000 -- (0.000) [...7 remote chains...] -- 9:09:10

      Average standard deviation of split frequencies: 0.020279


      Average standard deviation of split frequencies: 0.020279

      8890000 -- (0.000) [...7 remote chains...] -- 9:09:39

      Average standard deviation of split frequencies: 0.020249


      Average standard deviation of split frequencies: 0.020249

      8900000 -- (0.000) [...7 remote chains...] -- 9:10:08

      Average standard deviation of split frequencies: 0.020355


      Average standard deviation of split frequencies: 0.020355

      8910000 -- (0.000) [...7 remote chains...] -- 9:09:31

      Average standard deviation of split frequencies: 0.020423


      Average standard deviation of split frequencies: 0.020423

      8920000 -- (0.000) [...7 remote chains...] -- 9:09:59

      Average standard deviation of split frequencies: 0.020529


      Average standard deviation of split frequencies: 0.020529

      8930000 -- (0.000) [...7 remote chains...] -- 9:09:22

      Average standard deviation of split frequencies: 0.020268


      Average standard deviation of split frequencies: 0.020268

      8940000 -- (0.000) [...7 remote chains...] -- 9:09:50

      Average standard deviation of split frequencies: 0.020378


      Average standard deviation of split frequencies: 0.020378

      8950000 -- (0.000) [...7 remote chains...] -- 9:09:13

      Average standard deviation of split frequencies: 0.020570


      Average standard deviation of split frequencies: 0.020570

      8960000 -- (0.000) [...7 remote chains...] -- 9:09:42

      Average standard deviation of split frequencies: 0.020471


      Average standard deviation of split frequencies: 0.020471

      8970000 -- (0.000) [...7 remote chains...] -- 9:09:04

      Average standard deviation of split frequencies: 0.020576


      Average standard deviation of split frequencies: 0.020576

      8980000 -- (0.000) [...7 remote chains...] -- 9:09:33

      Average standard deviation of split frequencies: 0.020749


      Average standard deviation of split frequencies: 0.020749

      8990000 -- (0.000) [...7 remote chains...] -- 9:08:56

      Average standard deviation of split frequencies: 0.020512


      Average standard deviation of split frequencies: 0.020512

      9000000 -- (0.000) [...7 remote chains...] -- 9:09:24

      Average standard deviation of split frequencies: 0.020313


      Average standard deviation of split frequencies: 0.020313

      9010000 -- (0.000) [...7 remote chains...] -- 9:08:47

      Average standard deviation of split frequencies: 0.020182


      Average standard deviation of split frequencies: 0.020182

      9020000 -- (0.000) [...7 remote chains...] -- 9:09:15

      Average standard deviation of split frequencies: 0.020186


      Average standard deviation of split frequencies: 0.020186

      9030000 -- (0.000) [...7 remote chains...] -- 9:08:38

      Average standard deviation of split frequencies: 0.020118


      Average standard deviation of split frequencies: 0.020118

      9040000 -- (0.000) [...7 remote chains...] -- 9:09:07

      Average standard deviation of split frequencies: 0.020055


      Average standard deviation of split frequencies: 0.020055

      9050000 -- (0.000) [...7 remote chains...] -- 9:08:30

      Average standard deviation of split frequencies: 0.019925


      Average standard deviation of split frequencies: 0.019925

      9060000 -- (0.000) [...7 remote chains...] -- 9:08:58

      Average standard deviation of split frequencies: 0.019659


      Average standard deviation of split frequencies: 0.019659

      9070000 -- (0.000) [...7 remote chains...] -- 9:08:21

      Average standard deviation of split frequencies: 0.019486


      Average standard deviation of split frequencies: 0.019486

      9080000 -- (0.000) [...7 remote chains...] -- 9:08:50

      Average standard deviation of split frequencies: 0.019458


      Average standard deviation of split frequencies: 0.019458

      9090000 -- (0.000) [...7 remote chains...] -- 9:09:18

      Average standard deviation of split frequencies: 0.019533


      Average standard deviation of split frequencies: 0.019533

      9100000 -- (0.000) [...7 remote chains...] -- 9:08:41

      Average standard deviation of split frequencies: 0.019607


      Average standard deviation of split frequencies: 0.019607

      9110000 -- (0.000) [...7 remote chains...] -- 9:09:09

      Average standard deviation of split frequencies: 0.020055


      Average standard deviation of split frequencies: 0.020055

      9120000 -- (0.000) [...7 remote chains...] -- 9:08:33

      Average standard deviation of split frequencies: 0.020026


      Average standard deviation of split frequencies: 0.020026

      9130000 -- (0.000) [...7 remote chains...] -- 9:09:01

      Average standard deviation of split frequencies: 0.020100


      Average standard deviation of split frequencies: 0.020100

      9140000 -- (0.000) [...7 remote chains...] -- 9:08:24

      Average standard deviation of split frequencies: 0.019899


      Average standard deviation of split frequencies: 0.019899

      9150000 -- [0.000] [...7 remote chains...] -- 9:08:52

      Average standard deviation of split frequencies: 0.020002


      Average standard deviation of split frequencies: 0.020002

      9160000 -- (0.000) [...7 remote chains...] -- 9:09:20

      Average standard deviation of split frequencies: 0.020076


      Average standard deviation of split frequencies: 0.020076

      9170000 -- (0.000) [...7 remote chains...] -- 9:08:44

      Average standard deviation of split frequencies: 0.020047


      Average standard deviation of split frequencies: 0.020047

      9180000 -- (0.000) [...7 remote chains...] -- 9:09:12

      Average standard deviation of split frequencies: 0.019983


      Average standard deviation of split frequencies: 0.019983

      9190000 -- (0.000) [...7 remote chains...] -- 9:08:35

      Average standard deviation of split frequencies: 0.019744


      Average standard deviation of split frequencies: 0.019744

      9200000 -- (0.000) [...7 remote chains...] -- 9:09:03

      Average standard deviation of split frequencies: 0.019784


      Average standard deviation of split frequencies: 0.019784

      9210000 -- [0.000] [...7 remote chains...] -- 9:08:27

      Average standard deviation of split frequencies: 0.019653


      Average standard deviation of split frequencies: 0.019653

      9220000 -- [0.000] [...7 remote chains...] -- 9:08:55

      Average standard deviation of split frequencies: 0.019557


      Average standard deviation of split frequencies: 0.019557

      9230000 -- (0.000) [...7 remote chains...] -- 9:09:22

      Average standard deviation of split frequencies: 0.019489


      Average standard deviation of split frequencies: 0.019489

      9240000 -- (0.000) [...7 remote chains...] -- 9:08:46

      Average standard deviation of split frequencies: 0.019631


      Average standard deviation of split frequencies: 0.019631

      9250000 -- (0.000) [...7 remote chains...] -- 9:09:14

      Average standard deviation of split frequencies: 0.019501


      Average standard deviation of split frequencies: 0.019501

      9260000 -- (0.000) [...7 remote chains...] -- 9:08:38

      Average standard deviation of split frequencies: 0.019642


      Average standard deviation of split frequencies: 0.019642

      9270000 -- (0.000) [...7 remote chains...] -- 9:09:05

      Average standard deviation of split frequencies: 0.019676


      Average standard deviation of split frequencies: 0.019676

      9280000 -- (0.000) [...7 remote chains...] -- 9:08:29

      Average standard deviation of split frequencies: 0.019715


      Average standard deviation of split frequencies: 0.019715

      9290000 -- (0.000) [...7 remote chains...] -- 9:08:57

      Average standard deviation of split frequencies: 0.019687


      Average standard deviation of split frequencies: 0.019687

      9300000 -- (0.000) [...7 remote chains...] -- 9:08:21

      Average standard deviation of split frequencies: 0.019827


      Average standard deviation of split frequencies: 0.019827

      9310000 -- (0.000) [...7 remote chains...] -- 9:08:48

      Average standard deviation of split frequencies: 0.019726


      Average standard deviation of split frequencies: 0.019726

      9320000 -- (0.000) [...7 remote chains...] -- 9:08:13

      Average standard deviation of split frequencies: 0.019900


      Average standard deviation of split frequencies: 0.019900

      9330000 -- (0.000) [...7 remote chains...] -- 9:08:40

      Average standard deviation of split frequencies: 0.019838


      Average standard deviation of split frequencies: 0.019838

      9340000 -- (0.000) [...7 remote chains...] -- 9:08:04

      Average standard deviation of split frequencies: 0.019978


      Average standard deviation of split frequencies: 0.019978

      9350000 -- (0.000) [...7 remote chains...] -- 9:08:32

      Average standard deviation of split frequencies: 0.019743


      Average standard deviation of split frequencies: 0.019743

      9360000 -- (0.000) [...7 remote chains...] -- 9:07:56

      Average standard deviation of split frequencies: 0.019681


      Average standard deviation of split frequencies: 0.019681

      9370000 -- (0.000) [...7 remote chains...] -- 9:08:23

      Average standard deviation of split frequencies: 0.019408


      Average standard deviation of split frequencies: 0.019408

      9380000 -- (0.000) [...7 remote chains...] -- 9:08:51

      Average standard deviation of split frequencies: 0.019607


      Average standard deviation of split frequencies: 0.019607

      9390000 -- (0.000) [...7 remote chains...] -- 9:08:15

      Average standard deviation of split frequencies: 0.019316


      Average standard deviation of split frequencies: 0.019316

      9400000 -- (0.000) [...7 remote chains...] -- 9:08:42

      Average standard deviation of split frequencies: 0.019224


      Average standard deviation of split frequencies: 0.019224

      9410000 -- (0.000) [...7 remote chains...] -- 9:08:07

      Average standard deviation of split frequencies: 0.019067


      Average standard deviation of split frequencies: 0.019067

      9420000 -- (0.000) [...7 remote chains...] -- 9:08:34

      Average standard deviation of split frequencies: 0.018976


      Average standard deviation of split frequencies: 0.018976

      9430000 -- (0.000) [...7 remote chains...] -- 9:07:59

      Average standard deviation of split frequencies: 0.018847


      Average standard deviation of split frequencies: 0.018847

      9440000 -- (0.000) [...7 remote chains...] -- 9:08:26

      Average standard deviation of split frequencies: 0.019110


      Average standard deviation of split frequencies: 0.019110

      9450000 -- (0.000) [...7 remote chains...] -- 9:07:50

      Average standard deviation of split frequencies: 0.019180


      Average standard deviation of split frequencies: 0.019180

      9460000 -- (0.000) [...7 remote chains...] -- 9:08:17

      Average standard deviation of split frequencies: 0.019281


      Average standard deviation of split frequencies: 0.019281

      9470000 -- (0.000) [...7 remote chains...] -- 9:08:45

      Average standard deviation of split frequencies: 0.019217


      Average standard deviation of split frequencies: 0.019217

      9480000 -- (0.000) [...7 remote chains...] -- 9:08:09

      Average standard deviation of split frequencies: 0.019158


      Average standard deviation of split frequencies: 0.019158

      9490000 -- (0.000) [...7 remote chains...] -- 9:08:36

      Average standard deviation of split frequencies: 0.019067


      Average standard deviation of split frequencies: 0.019067

      9500000 -- (0.000) [...7 remote chains...] -- 9:08:01

      Average standard deviation of split frequencies: 0.019104


      Average standard deviation of split frequencies: 0.019104

      9510000 -- (0.000) [...7 remote chains...] -- 9:08:28

      Average standard deviation of split frequencies: 0.019232


      Average standard deviation of split frequencies: 0.019232

      9520000 -- (0.000) [...7 remote chains...] -- 9:07:53

      Average standard deviation of split frequencies: 0.019141


      Average standard deviation of split frequencies: 0.019141

      9530000 -- (0.000) [...7 remote chains...] -- 9:08:20

      Average standard deviation of split frequencies: 0.019146


      Average standard deviation of split frequencies: 0.019146

      9540000 -- (0.000) [...7 remote chains...] -- 9:07:45

      Average standard deviation of split frequencies: 0.019088


      Average standard deviation of split frequencies: 0.019088

      9550000 -- (0.000) [...7 remote chains...] -- 9:08:12

      Average standard deviation of split frequencies: 0.019120


      Average standard deviation of split frequencies: 0.019120

      9560000 -- (0.000) [...7 remote chains...] -- 9:08:38

      Average standard deviation of split frequencies: 0.019157


      Average standard deviation of split frequencies: 0.019157

      9570000 -- (0.000) [...7 remote chains...] -- 9:08:03

      Average standard deviation of split frequencies: 0.019288


      Average standard deviation of split frequencies: 0.019288

      9580000 -- (0.000) [...7 remote chains...] -- 9:08:30

      Average standard deviation of split frequencies: 0.019357


      Average standard deviation of split frequencies: 0.019357

      9590000 -- (0.000) [...7 remote chains...] -- 9:07:55

      Average standard deviation of split frequencies: 0.019420


      Average standard deviation of split frequencies: 0.019420

      9600000 -- (0.000) [...7 remote chains...] -- 9:08:22

      Average standard deviation of split frequencies: 0.019488


      Average standard deviation of split frequencies: 0.019488

      9610000 -- (0.000) [...7 remote chains...] -- 9:07:47

      Average standard deviation of split frequencies: 0.019556


      Average standard deviation of split frequencies: 0.019556

      9620000 -- (0.000) [...7 remote chains...] -- 9:08:14

      Average standard deviation of split frequencies: 0.019371


      Average standard deviation of split frequencies: 0.019371

      9630000 -- (0.000) [...7 remote chains...] -- 9:08:40

      Average standard deviation of split frequencies: 0.019497


      Average standard deviation of split frequencies: 0.019497

      9640000 -- (0.000) [...7 remote chains...] -- 9:08:06

      Average standard deviation of split frequencies: 0.019281


      Average standard deviation of split frequencies: 0.019281

      9650000 -- (0.000) [...7 remote chains...] -- 9:08:32

      Average standard deviation of split frequencies: 0.019286


      Average standard deviation of split frequencies: 0.019286

      9660000 -- (0.000) [...7 remote chains...] -- 9:07:58

      Average standard deviation of split frequencies: 0.019385


      Average standard deviation of split frequencies: 0.019385

      9670000 -- (0.000) [...7 remote chains...] -- 9:08:24

      Average standard deviation of split frequencies: 0.019668


      Average standard deviation of split frequencies: 0.019668

      9680000 -- (0.000) [...7 remote chains...] -- 9:08:51

      Average standard deviation of split frequencies: 0.019735


      Average standard deviation of split frequencies: 0.019735

      9690000 -- (0.000) [...7 remote chains...] -- 9:08:16

      Average standard deviation of split frequencies: 0.019821


      Average standard deviation of split frequencies: 0.019821

      9700000 -- (0.000) [...7 remote chains...] -- 9:08:42

      Average standard deviation of split frequencies: 0.019763


      Average standard deviation of split frequencies: 0.019763

      9710000 -- [0.000] [...7 remote chains...] -- 9:08:08

      Average standard deviation of split frequencies: 0.019733


      Average standard deviation of split frequencies: 0.019733

      9720000 -- (0.000) [...7 remote chains...] -- 9:08:34

      Average standard deviation of split frequencies: 0.019736


      Average standard deviation of split frequencies: 0.019736

      9730000 -- (0.000) [...7 remote chains...] -- 9:08:00

      Average standard deviation of split frequencies: 0.019709


      Average standard deviation of split frequencies: 0.019709

      9740000 -- (0.000) [...7 remote chains...] -- 9:08:26

      Average standard deviation of split frequencies: 0.019531


      Average standard deviation of split frequencies: 0.019531

      9750000 -- (0.000) [...7 remote chains...] -- 9:08:52

      Average standard deviation of split frequencies: 0.019229


      Average standard deviation of split frequencies: 0.019229

      9760000 -- (0.000) [...7 remote chains...] -- 9:08:18

      Average standard deviation of split frequencies: 0.019113


      Average standard deviation of split frequencies: 0.019113

      9770000 -- (0.000) [...7 remote chains...] -- 9:08:44

      Average standard deviation of split frequencies: 0.019147


      Average standard deviation of split frequencies: 0.019147

      9780000 -- (0.000) [...7 remote chains...] -- 9:08:10

      Average standard deviation of split frequencies: 0.018970


      Average standard deviation of split frequencies: 0.018970

      9790000 -- (0.000) [...7 remote chains...] -- 9:08:36

      Average standard deviation of split frequencies: 0.018820


      Average standard deviation of split frequencies: 0.018820

      9800000 -- (0.000) [...7 remote chains...] -- 9:09:02

      Average standard deviation of split frequencies: 0.018704


      Average standard deviation of split frequencies: 0.018704

      9810000 -- (0.000) [...7 remote chains...] -- 9:08:28

      Average standard deviation of split frequencies: 0.018679


      Average standard deviation of split frequencies: 0.018679

      9820000 -- (0.000) [...7 remote chains...] -- 9:08:54

      Average standard deviation of split frequencies: 0.018594


      Average standard deviation of split frequencies: 0.018594

      9830000 -- (0.000) [...7 remote chains...] -- 9:08:20

      Average standard deviation of split frequencies: 0.018624


      Average standard deviation of split frequencies: 0.018624

      9840000 -- (0.000) [...7 remote chains...] -- 9:08:46

      Average standard deviation of split frequencies: 0.018509


      Average standard deviation of split frequencies: 0.018509

      9850000 -- (0.000) [...7 remote chains...] -- 9:08:12

      Average standard deviation of split frequencies: 0.018514


      Average standard deviation of split frequencies: 0.018514

      9860000 -- (0.000) [...7 remote chains...] -- 9:08:38

      Average standard deviation of split frequencies: 0.018370


      Average standard deviation of split frequencies: 0.018370

      9870000 -- (0.000) [...7 remote chains...] -- 9:09:04

      Average standard deviation of split frequencies: 0.018399


      Average standard deviation of split frequencies: 0.018399

      9880000 -- (0.000) [...7 remote chains...] -- 9:08:30

      Average standard deviation of split frequencies: 0.018523


      Average standard deviation of split frequencies: 0.018523

      9890000 -- (0.000) [...7 remote chains...] -- 9:08:56

      Average standard deviation of split frequencies: 0.018409


      Average standard deviation of split frequencies: 0.018409

      9900000 -- (0.000) [...7 remote chains...] -- 9:08:22

      Average standard deviation of split frequencies: 0.018385


      Average standard deviation of split frequencies: 0.018385

      9910000 -- (0.000) [...7 remote chains...] -- 9:08:48

      Average standard deviation of split frequencies: 0.018355


      Average standard deviation of split frequencies: 0.018355

      9920000 -- (0.000) [...7 remote chains...] -- 9:09:14

      Average standard deviation of split frequencies: 0.018152


      Average standard deviation of split frequencies: 0.018152

      9930000 -- (0.000) [...7 remote chains...] -- 9:08:40

      Average standard deviation of split frequencies: 0.018098


      Average standard deviation of split frequencies: 0.018098

      9940000 -- (0.000) [...7 remote chains...] -- 9:09:06

      Average standard deviation of split frequencies: 0.018163


      Average standard deviation of split frequencies: 0.018163

      9950000 -- (0.000) [...7 remote chains...] -- 9:08:32

      Average standard deviation of split frequencies: 0.018252


      Average standard deviation of split frequencies: 0.018252

      9960000 -- (0.000) [...7 remote chains...] -- 9:08:57

      Average standard deviation of split frequencies: 0.018375


      Average standard deviation of split frequencies: 0.018375

      9970000 -- (0.000) [...7 remote chains...] -- 9:08:24

      Average standard deviation of split frequencies: 0.018380


      Average standard deviation of split frequencies: 0.018380

      9980000 -- (0.000) [...7 remote chains...] -- 9:08:49

      Average standard deviation of split frequencies: 0.018385


      Average standard deviation of split frequencies: 0.018385

      9990000 -- (0.000) [...7 remote chains...] -- 9:08:16

      Average standard deviation of split frequencies: 0.018532


      Average standard deviation of split frequencies: 0.018532

      10000000 -- (0.000) [...7 remote chains...] -- 9:08:42

      Average standard deviation of split frequencies: 0.018345


      Average standard deviation of split frequencies: 0.018345

      10010000 -- (0.000) [...7 remote chains...] -- 9:09:07

      Average standard deviation of split frequencies: 0.018260


      Average standard deviation of split frequencies: 0.018260

      10020000 -- (0.000) [...7 remote chains...] -- 9:08:34

      Average standard deviation of split frequencies: 0.018145


      Average standard deviation of split frequencies: 0.018145

      10030000 -- (0.000) [...7 remote chains...] -- 9:08:59

      Average standard deviation of split frequencies: 0.018115


      Average standard deviation of split frequencies: 0.018115

      10040000 -- (0.000) [...7 remote chains...] -- 9:08:26

      Average standard deviation of split frequencies: 0.018199


      Average standard deviation of split frequencies: 0.018199

      10050000 -- (0.000) [...7 remote chains...] -- 9:08:51

      Average standard deviation of split frequencies: 0.018204


      Average standard deviation of split frequencies: 0.018204

      10060000 -- (0.000) [...7 remote chains...] -- 9:09:16

      Average standard deviation of split frequencies: 0.018093


      Average standard deviation of split frequencies: 0.018093

      10070000 -- (0.000) [...7 remote chains...] -- 9:09:42

      Average standard deviation of split frequencies: 0.017917


      Average standard deviation of split frequencies: 0.017917

      10080000 -- (0.000) [...7 remote chains...] -- 9:09:08

      Average standard deviation of split frequencies: 0.018127


      Average standard deviation of split frequencies: 0.018127

      10090000 -- (0.000) [...7 remote chains...] -- 9:09:34

      Average standard deviation of split frequencies: 0.018249


      Average standard deviation of split frequencies: 0.018249

      10100000 -- (0.000) [...7 remote chains...] -- 9:09:00

      Average standard deviation of split frequencies: 0.018225


      Average standard deviation of split frequencies: 0.018225

      10110000 -- (0.000) [...7 remote chains...] -- 9:09:26

      Average standard deviation of split frequencies: 0.018079


      Average standard deviation of split frequencies: 0.018079

      10120000 -- (0.000) [...7 remote chains...] -- 9:09:51

      Average standard deviation of split frequencies: 0.017968


      Average standard deviation of split frequencies: 0.017968

      10130000 -- (0.000) [...7 remote chains...] -- 9:10:16

      Average standard deviation of split frequencies: 0.017858


      Average standard deviation of split frequencies: 0.017858

      10140000 -- (0.000) [...7 remote chains...] -- 9:09:43

      Average standard deviation of split frequencies: 0.017718


      Average standard deviation of split frequencies: 0.017718

      10150000 -- [0.000] [...7 remote chains...] -- 9:10:08

      Average standard deviation of split frequencies: 0.017544


      Average standard deviation of split frequencies: 0.017544

      10160000 -- (0.000) [...7 remote chains...] -- 9:10:33

      Average standard deviation of split frequencies: 0.017492


      Average standard deviation of split frequencies: 0.017492

      10170000 -- (0.000) [...7 remote chains...] -- 9:10:00

      Average standard deviation of split frequencies: 0.017527


      Average standard deviation of split frequencies: 0.017527

      10180000 -- (0.000) [...7 remote chains...] -- 9:10:25

      Average standard deviation of split frequencies: 0.017591


      Average standard deviation of split frequencies: 0.017591

      10190000 -- (0.000) [...7 remote chains...] -- 9:10:50

      Average standard deviation of split frequencies: 0.017649


      Average standard deviation of split frequencies: 0.017649

      10200000 -- (0.000) [...7 remote chains...] -- 9:10:17

      Average standard deviation of split frequencies: 0.017828


      Average standard deviation of split frequencies: 0.017828

      10210000 -- (0.000) [...7 remote chains...] -- 9:10:42

      Average standard deviation of split frequencies: 0.017862


      Average standard deviation of split frequencies: 0.017862

      10220000 -- (0.000) [...7 remote chains...] -- 9:11:06

      Average standard deviation of split frequencies: 0.017954


      Average standard deviation of split frequencies: 0.017954

      10230000 -- [0.000] [...7 remote chains...] -- 9:10:34

      Average standard deviation of split frequencies: 0.018098


      Average standard deviation of split frequencies: 0.018098

      10240000 -- (0.000) [...7 remote chains...] -- 9:10:58

      Average standard deviation of split frequencies: 0.018103


      Average standard deviation of split frequencies: 0.018103

      10250000 -- (0.000) [...7 remote chains...] -- 9:10:26

      Average standard deviation of split frequencies: 0.017965


      Average standard deviation of split frequencies: 0.017965

      10260000 -- (0.000) [...7 remote chains...] -- 9:10:50

      Average standard deviation of split frequencies: 0.017884


      Average standard deviation of split frequencies: 0.017884

      10270000 -- (0.000) [...7 remote chains...] -- 9:11:15

      Average standard deviation of split frequencies: 0.017712


      Average standard deviation of split frequencies: 0.017712

      10280000 -- (0.000) [...7 remote chains...] -- 9:10:42

      Average standard deviation of split frequencies: 0.017575


      Average standard deviation of split frequencies: 0.017575

      10290000 -- (0.000) [...7 remote chains...] -- 9:11:07

      Average standard deviation of split frequencies: 0.017523


      Average standard deviation of split frequencies: 0.017523

      10300000 -- (0.000) [...7 remote chains...] -- 9:10:34

      Average standard deviation of split frequencies: 0.017329


      Average standard deviation of split frequencies: 0.017329

      10310000 -- (0.000) [...7 remote chains...] -- 9:10:59

      Average standard deviation of split frequencies: 0.017240


      Average standard deviation of split frequencies: 0.017240

      10320000 -- (0.000) [...7 remote chains...] -- 9:11:23

      Average standard deviation of split frequencies: 0.017159


      Average standard deviation of split frequencies: 0.017159

      10330000 -- (0.000) [...7 remote chains...] -- 9:10:51

      Average standard deviation of split frequencies: 0.017196


      Average standard deviation of split frequencies: 0.017196

      10340000 -- (0.000) [...7 remote chains...] -- 9:11:15

      Average standard deviation of split frequencies: 0.017232


      Average standard deviation of split frequencies: 0.017232

      10350000 -- (0.000) [...7 remote chains...] -- 9:10:43

      Average standard deviation of split frequencies: 0.017144


      Average standard deviation of split frequencies: 0.017144

      10360000 -- (0.000) [...7 remote chains...] -- 9:11:07

      Average standard deviation of split frequencies: 0.017122


      Average standard deviation of split frequencies: 0.017122

      10370000 -- (0.000) [...7 remote chains...] -- 9:11:32

      Average standard deviation of split frequencies: 0.017159


      Average standard deviation of split frequencies: 0.017159

      10380000 -- (0.000) [...7 remote chains...] -- 9:10:59

      Average standard deviation of split frequencies: 0.016903


      Average standard deviation of split frequencies: 0.016903

      10390000 -- (0.000) [...7 remote chains...] -- 9:11:23

      Average standard deviation of split frequencies: 0.017020


      Average standard deviation of split frequencies: 0.017020

      10400000 -- (0.000) [...7 remote chains...] -- 9:10:51

      Average standard deviation of split frequencies: 0.016939


      Average standard deviation of split frequencies: 0.016939

      10410000 -- (0.000) [...7 remote chains...] -- 9:11:15

      Average standard deviation of split frequencies: 0.016801


      Average standard deviation of split frequencies: 0.016801

      10420000 -- (0.000) [...7 remote chains...] -- 9:10:43

      Average standard deviation of split frequencies: 0.016838


      Average standard deviation of split frequencies: 0.016838

      10430000 -- (0.000) [...7 remote chains...] -- 9:11:07

      Average standard deviation of split frequencies: 0.017013


      Average standard deviation of split frequencies: 0.017013

      10440000 -- (0.000) [...7 remote chains...] -- 9:10:35

      Average standard deviation of split frequencies: 0.016904


      Average standard deviation of split frequencies: 0.016904

      10450000 -- (0.000) [...7 remote chains...] -- 9:10:59

      Average standard deviation of split frequencies: 0.016795


      Average standard deviation of split frequencies: 0.016795

      10460000 -- [0.000] [...7 remote chains...] -- 9:10:27

      Average standard deviation of split frequencies: 0.016861


      Average standard deviation of split frequencies: 0.016861

      10470000 -- (0.000) [...7 remote chains...] -- 9:10:51

      Average standard deviation of split frequencies: 0.017006


      Average standard deviation of split frequencies: 0.017006

      10480000 -- (0.000) [...7 remote chains...] -- 9:10:19

      Average standard deviation of split frequencies: 0.016926


      Average standard deviation of split frequencies: 0.016926

      10490000 -- (0.000) [...7 remote chains...] -- 9:10:44

      Average standard deviation of split frequencies: 0.017136


      Average standard deviation of split frequencies: 0.017136

      10500000 -- (0.000) [...7 remote chains...] -- 9:11:08

      Average standard deviation of split frequencies: 0.016999


      Average standard deviation of split frequencies: 0.016999

      10510000 -- (0.000) [...7 remote chains...] -- 9:10:36

      Average standard deviation of split frequencies: 0.016826


      Average standard deviation of split frequencies: 0.016826

      10520000 -- [0.000] [...7 remote chains...] -- 9:11:00

      Average standard deviation of split frequencies: 0.016804


      Average standard deviation of split frequencies: 0.016804

      10530000 -- (0.000) [...7 remote chains...] -- 9:10:28

      Average standard deviation of split frequencies: 0.016754


      Average standard deviation of split frequencies: 0.016754

      10540000 -- (0.000) [...7 remote chains...] -- 9:10:52

      Average standard deviation of split frequencies: 0.016733


      Average standard deviation of split frequencies: 0.016733

      10550000 -- (0.000) [...7 remote chains...] -- 9:10:20

      Average standard deviation of split frequencies: 0.016560


      Average standard deviation of split frequencies: 0.016560

      10560000 -- (0.000) [...7 remote chains...] -- 9:10:44

      Average standard deviation of split frequencies: 0.016453


      Average standard deviation of split frequencies: 0.016453

      10570000 -- (0.000) [...7 remote chains...] -- 9:10:12

      Average standard deviation of split frequencies: 0.016317


      Average standard deviation of split frequencies: 0.016317

      10580000 -- (0.000) [...7 remote chains...] -- 9:10:36

      Average standard deviation of split frequencies: 0.016211


      Average standard deviation of split frequencies: 0.016211

      10590000 -- (0.000) [...7 remote chains...] -- 9:10:04

      Average standard deviation of split frequencies: 0.016096


      Average standard deviation of split frequencies: 0.016096

      10600000 -- (0.000) [...7 remote chains...] -- 9:10:28

      Average standard deviation of split frequencies: 0.015961


      Average standard deviation of split frequencies: 0.015961

      10610000 -- (0.000) [...7 remote chains...] -- 9:09:56

      Average standard deviation of split frequencies: 0.015970


      Average standard deviation of split frequencies: 0.015970

      10620000 -- (0.000) [...7 remote chains...] -- 9:10:20

      Average standard deviation of split frequencies: 0.015950


      Average standard deviation of split frequencies: 0.015950

      10630000 -- (0.000) [...7 remote chains...] -- 9:10:44

      Average standard deviation of split frequencies: 0.015864


      Average standard deviation of split frequencies: 0.015864

      10640000 -- (0.000) [...7 remote chains...] -- 9:10:13

      Average standard deviation of split frequencies: 0.016015


      Average standard deviation of split frequencies: 0.016015

      10650000 -- (0.000) [...7 remote chains...] -- 9:10:36

      Average standard deviation of split frequencies: 0.016052


      Average standard deviation of split frequencies: 0.016052

      10660000 -- (0.000) [...7 remote chains...] -- 9:10:05

      Average standard deviation of split frequencies: 0.016146


      Average standard deviation of split frequencies: 0.016146

      10670000 -- (0.000) [...7 remote chains...] -- 9:10:28

      Average standard deviation of split frequencies: 0.016289


      Average standard deviation of split frequencies: 0.016289

      10680000 -- (0.000) [...7 remote chains...] -- 9:09:57

      Average standard deviation of split frequencies: 0.016411


      Average standard deviation of split frequencies: 0.016411

      10690000 -- (0.000) [...7 remote chains...] -- 9:10:21

      Average standard deviation of split frequencies: 0.016646


      Average standard deviation of split frequencies: 0.016646

      10700000 -- (0.000) [...7 remote chains...] -- 9:10:44

      Average standard deviation of split frequencies: 0.016739


      Average standard deviation of split frequencies: 0.016739

      10710000 -- (0.000) [...7 remote chains...] -- 9:10:13

      Average standard deviation of split frequencies: 0.016824


      Average standard deviation of split frequencies: 0.016824

      10720000 -- (0.000) [...7 remote chains...] -- 9:10:37

      Average standard deviation of split frequencies: 0.016661


      Average standard deviation of split frequencies: 0.016661

      10730000 -- (0.000) [...7 remote chains...] -- 9:10:05

      Average standard deviation of split frequencies: 0.016584


      Average standard deviation of split frequencies: 0.016584

      10740000 -- (0.000) [...7 remote chains...] -- 9:10:29

      Average standard deviation of split frequencies: 0.016620


      Average standard deviation of split frequencies: 0.016620

      10750000 -- (0.000) [...7 remote chains...] -- 9:10:52

      Average standard deviation of split frequencies: 0.016535


      Average standard deviation of split frequencies: 0.016535

      10760000 -- [0.000] [...7 remote chains...] -- 9:10:21

      Average standard deviation of split frequencies: 0.016684


      Average standard deviation of split frequencies: 0.016684

      10770000 -- (0.000) [...7 remote chains...] -- 9:10:45

      Average standard deviation of split frequencies: 0.016833


      Average standard deviation of split frequencies: 0.016833

      10780000 -- (0.000) [...7 remote chains...] -- 9:11:08

      Average standard deviation of split frequencies: 0.016924


      Average standard deviation of split frequencies: 0.016924

      10790000 -- (0.000) [...7 remote chains...] -- 9:10:37

      Average standard deviation of split frequencies: 0.016755


      Average standard deviation of split frequencies: 0.016755

      10800000 -- (0.000) [...7 remote chains...] -- 9:11:00

      Average standard deviation of split frequencies: 0.016735


      Average standard deviation of split frequencies: 0.016735

      10810000 -- (0.000) [...7 remote chains...] -- 9:10:29

      Average standard deviation of split frequencies: 0.016658


      Average standard deviation of split frequencies: 0.016658

      10820000 -- (0.000) [...7 remote chains...] -- 9:10:52

      Average standard deviation of split frequencies: 0.016694


      Average standard deviation of split frequencies: 0.016694

      10830000 -- (0.000) [...7 remote chains...] -- 9:10:21

      Average standard deviation of split frequencies: 0.016834


      Average standard deviation of split frequencies: 0.016834

      10840000 -- [0.000] [...7 remote chains...] -- 9:10:45

      Average standard deviation of split frequencies: 0.016925


      Average standard deviation of split frequencies: 0.016925

      10850000 -- (0.000) [...7 remote chains...] -- 9:10:14

      Average standard deviation of split frequencies: 0.016932


      Average standard deviation of split frequencies: 0.016932

      10860000 -- (0.000) [...7 remote chains...] -- 9:10:37

      Average standard deviation of split frequencies: 0.016940


      Average standard deviation of split frequencies: 0.016940

      10870000 -- (0.000) [...7 remote chains...] -- 9:10:06

      Average standard deviation of split frequencies: 0.017107


      Average standard deviation of split frequencies: 0.017107

      10880000 -- (0.000) [...7 remote chains...] -- 9:10:29

      Average standard deviation of split frequencies: 0.017086


      Average standard deviation of split frequencies: 0.017086

      10890000 -- [0.000] [...7 remote chains...] -- 9:10:52

      Average standard deviation of split frequencies: 0.017177


      Average standard deviation of split frequencies: 0.017177

      10900000 -- (0.000) [...7 remote chains...] -- 9:10:22

      Average standard deviation of split frequencies: 0.017073


      Average standard deviation of split frequencies: 0.017073

      10910000 -- (0.000) [...7 remote chains...] -- 9:10:45

      Average standard deviation of split frequencies: 0.017100


      Average standard deviation of split frequencies: 0.017100

      10920000 -- (0.000) [...7 remote chains...] -- 9:10:14

      Average standard deviation of split frequencies: 0.017135


      Average standard deviation of split frequencies: 0.017135

      10930000 -- (0.000) [...7 remote chains...] -- 9:10:37

      Average standard deviation of split frequencies: 0.017253


      Average standard deviation of split frequencies: 0.017253

      10940000 -- (0.000) [...7 remote chains...] -- 9:10:06

      Average standard deviation of split frequencies: 0.017260


      Average standard deviation of split frequencies: 0.017260

      10950000 -- (0.000) [...7 remote chains...] -- 9:10:29

      Average standard deviation of split frequencies: 0.017121


      Average standard deviation of split frequencies: 0.017121

      10960000 -- (0.000) [...7 remote chains...] -- 9:09:59

      Average standard deviation of split frequencies: 0.017045


      Average standard deviation of split frequencies: 0.017045

      10970000 -- [0.000] [...7 remote chains...] -- 9:10:22

      Average standard deviation of split frequencies: 0.016997


      Average standard deviation of split frequencies: 0.016997

      10980000 -- (0.000) [...7 remote chains...] -- 9:09:51

      Average standard deviation of split frequencies: 0.016893


      Average standard deviation of split frequencies: 0.016893

      10990000 -- (0.000) [...7 remote chains...] -- 9:10:14

      Average standard deviation of split frequencies: 0.016727


      Average standard deviation of split frequencies: 0.016727

      11000000 -- (0.000) [...7 remote chains...] -- 9:10:37

      Average standard deviation of split frequencies: 0.016514


      Average standard deviation of split frequencies: 0.016514

      11010000 -- (0.000) [...7 remote chains...] -- 9:10:06

      Average standard deviation of split frequencies: 0.016576


      Average standard deviation of split frequencies: 0.016576

      11020000 -- [0.000] [...7 remote chains...] -- 9:10:29

      Average standard deviation of split frequencies: 0.016612


      Average standard deviation of split frequencies: 0.016612

      11030000 -- (0.000) [...7 remote chains...] -- 9:09:59

      Average standard deviation of split frequencies: 0.016667


      Average standard deviation of split frequencies: 0.016667

      11040000 -- (0.000) [...7 remote chains...] -- 9:10:22

      Average standard deviation of split frequencies: 0.016564


      Average standard deviation of split frequencies: 0.016564

      11050000 -- [0.000] [...7 remote chains...] -- 9:09:51

      Average standard deviation of split frequencies: 0.016489


      Average standard deviation of split frequencies: 0.016489

      11060000 -- (0.000) [...7 remote chains...] -- 9:10:14

      Average standard deviation of split frequencies: 0.016552


      Average standard deviation of split frequencies: 0.016552

      11070000 -- (0.000) [...7 remote chains...] -- 9:09:44

      Average standard deviation of split frequencies: 0.016497


      Average standard deviation of split frequencies: 0.016497

      11080000 -- [0.000] [...7 remote chains...] -- 9:10:07

      Average standard deviation of split frequencies: 0.016669


      Average standard deviation of split frequencies: 0.016669

      11090000 -- (0.000) [...7 remote chains...] -- 9:09:36

      Average standard deviation of split frequencies: 0.016813


      Average standard deviation of split frequencies: 0.016813

      11100000 -- (0.000) [...7 remote chains...] -- 9:09:59

      Average standard deviation of split frequencies: 0.016848


      Average standard deviation of split frequencies: 0.016848

      11110000 -- (0.000) [...7 remote chains...] -- 9:09:29

      Average standard deviation of split frequencies: 0.016930


      Average standard deviation of split frequencies: 0.016930

      11120000 -- (0.000) [...7 remote chains...] -- 9:09:52

      Average standard deviation of split frequencies: 0.016827


      Average standard deviation of split frequencies: 0.016827

      11130000 -- (0.000) [...7 remote chains...] -- 9:09:21

      Average standard deviation of split frequencies: 0.016616


      Average standard deviation of split frequencies: 0.016616

      11140000 -- (0.000) [...7 remote chains...] -- 9:09:44

      Average standard deviation of split frequencies: 0.016515


      Average standard deviation of split frequencies: 0.016515

      11150000 -- (0.000) [...7 remote chains...] -- 9:10:07

      Average standard deviation of split frequencies: 0.016487


      Average standard deviation of split frequencies: 0.016487

      11160000 -- (0.000) [...7 remote chains...] -- 9:09:37

      Average standard deviation of split frequencies: 0.016332


      Average standard deviation of split frequencies: 0.016332

      11170000 -- (0.000) [...7 remote chains...] -- 9:09:59

      Average standard deviation of split frequencies: 0.016421


      Average standard deviation of split frequencies: 0.016421

      11180000 -- (0.000) [...7 remote chains...] -- 9:09:29

      Average standard deviation of split frequencies: 0.016320


      Average standard deviation of split frequencies: 0.016320

      11190000 -- (0.000) [...7 remote chains...] -- 9:09:52

      Average standard deviation of split frequencies: 0.016293


      Average standard deviation of split frequencies: 0.016293

      11200000 -- (0.000) [...7 remote chains...] -- 9:09:22

      Average standard deviation of split frequencies: 0.016732


      Average standard deviation of split frequencies: 0.016732

      11210000 -- (0.000) [...7 remote chains...] -- 9:09:44

      Average standard deviation of split frequencies: 0.016600


      Average standard deviation of split frequencies: 0.016600

      11220000 -- (0.000) [...7 remote chains...] -- 9:09:14

      Average standard deviation of split frequencies: 0.016608


      Average standard deviation of split frequencies: 0.016608

      11230000 -- (0.000) [...7 remote chains...] -- 9:09:37

      Average standard deviation of split frequencies: 0.016636


      Average standard deviation of split frequencies: 0.016636

      11240000 -- (0.000) [...7 remote chains...] -- 9:09:07

      Average standard deviation of split frequencies: 0.016756


      Average standard deviation of split frequencies: 0.016756

      11250000 -- (0.000) [...7 remote chains...] -- 9:09:30

      Average standard deviation of split frequencies: 0.016792


      Average standard deviation of split frequencies: 0.016792

      11260000 -- (0.000) [...7 remote chains...] -- 9:09:52

      Average standard deviation of split frequencies: 0.016856


      Average standard deviation of split frequencies: 0.016856

      11270000 -- [0.000] [...7 remote chains...] -- 9:09:22

      Average standard deviation of split frequencies: 0.016689


      Average standard deviation of split frequencies: 0.016689

      11280000 -- (0.000) [...7 remote chains...] -- 9:09:45

      Average standard deviation of split frequencies: 0.016589


      Average standard deviation of split frequencies: 0.016589

      11290000 -- (0.000) [...7 remote chains...] -- 9:09:15

      Average standard deviation of split frequencies: 0.016785


      Average standard deviation of split frequencies: 0.016785

      11300000 -- (0.000) [...7 remote chains...] -- 9:09:37

      Average standard deviation of split frequencies: 0.016872


      Average standard deviation of split frequencies: 0.016872

      11310000 -- (0.000) [...7 remote chains...] -- 9:09:07

      Average standard deviation of split frequencies: 0.017114


      Average standard deviation of split frequencies: 0.017114

      11320000 -- (0.000) [...7 remote chains...] -- 9:09:30

      Average standard deviation of split frequencies: 0.017228


      Average standard deviation of split frequencies: 0.017228

      11330000 -- (0.000) [...7 remote chains...] -- 9:09:00

      Average standard deviation of split frequencies: 0.017892


      Average standard deviation of split frequencies: 0.017892

      11340000 -- (0.000) [...7 remote chains...] -- 9:09:22

      Average standard deviation of split frequencies: 0.018093


      Average standard deviation of split frequencies: 0.018093

      11350000 -- (0.000) [...7 remote chains...] -- 9:08:53

      Average standard deviation of split frequencies: 0.018148


      Average standard deviation of split frequencies: 0.018148

      11360000 -- (0.000) [...7 remote chains...] -- 9:09:15

      Average standard deviation of split frequencies: 0.018403


      Average standard deviation of split frequencies: 0.018403

      11370000 -- (0.000) [...7 remote chains...] -- 9:09:37

      Average standard deviation of split frequencies: 0.018002


      Average standard deviation of split frequencies: 0.018002

      11380000 -- (0.000) [...7 remote chains...] -- 9:09:08

      Average standard deviation of split frequencies: 0.017954


      Average standard deviation of split frequencies: 0.017954

      11390000 -- (0.000) [...7 remote chains...] -- 9:09:30

      Average standard deviation of split frequencies: 0.017954


      Average standard deviation of split frequencies: 0.017954

      11400000 -- (0.000) [...7 remote chains...] -- 9:09:00

      Average standard deviation of split frequencies: 0.018040


      Average standard deviation of split frequencies: 0.018040

      11410000 -- [0.000] [...7 remote chains...] -- 9:09:23

      Average standard deviation of split frequencies: 0.018046


      Average standard deviation of split frequencies: 0.018046

      11420000 -- (0.000) [...7 remote chains...] -- 9:08:53

      Average standard deviation of split frequencies: 0.018104


      Average standard deviation of split frequencies: 0.018104

      11430000 -- (0.000) [...7 remote chains...] -- 9:09:15

      Average standard deviation of split frequencies: 0.018131


      Average standard deviation of split frequencies: 0.018131

      11440000 -- (0.000) [...7 remote chains...] -- 9:09:37

      Average standard deviation of split frequencies: 0.018110


      Average standard deviation of split frequencies: 0.018110

      11450000 -- (0.000) [...7 remote chains...] -- 9:09:08

      Average standard deviation of split frequencies: 0.018248


      Average standard deviation of split frequencies: 0.018248

      11460000 -- [0.000] [...7 remote chains...] -- 9:09:30

      Average standard deviation of split frequencies: 0.018253


      Average standard deviation of split frequencies: 0.018253

      11470000 -- (0.000) [...7 remote chains...] -- 9:09:01

      Average standard deviation of split frequencies: 0.018280


      Average standard deviation of split frequencies: 0.018280

      11480000 -- (0.000) [...7 remote chains...] -- 9:09:23

      Average standard deviation of split frequencies: 0.018311


      Average standard deviation of split frequencies: 0.018311

      11490000 -- (0.000) [...7 remote chains...] -- 9:08:54

      Average standard deviation of split frequencies: 0.018343


      Average standard deviation of split frequencies: 0.018343

      11500000 -- (0.000) [...7 remote chains...] -- 9:09:16

      Average standard deviation of split frequencies: 0.018295


      Average standard deviation of split frequencies: 0.018295

      11510000 -- (0.000) [...7 remote chains...] -- 9:09:37

      Average standard deviation of split frequencies: 0.018295


      Average standard deviation of split frequencies: 0.018295

      11520000 -- [0.000] [...7 remote chains...] -- 9:09:08

      Average standard deviation of split frequencies: 0.018195


      Average standard deviation of split frequencies: 0.018195

      11530000 -- (0.000) [...7 remote chains...] -- 9:09:30

      Average standard deviation of split frequencies: 0.018148


      Average standard deviation of split frequencies: 0.018148

      11540000 -- (0.000) [...7 remote chains...] -- 9:09:01

      Average standard deviation of split frequencies: 0.018311


      Average standard deviation of split frequencies: 0.018311

      11550000 -- (0.000) [...7 remote chains...] -- 9:09:23

      Average standard deviation of split frequencies: 0.018285


      Average standard deviation of split frequencies: 0.018285

      11560000 -- [0.000] [...7 remote chains...] -- 9:08:54

      Average standard deviation of split frequencies: 0.018264


      Average standard deviation of split frequencies: 0.018264

      11570000 -- (0.000) [...7 remote chains...] -- 9:09:16

      Average standard deviation of split frequencies: 0.018190


      Average standard deviation of split frequencies: 0.018190

      11580000 -- (0.000) [...7 remote chains...] -- 9:08:47

      Average standard deviation of split frequencies: 0.018274


      Average standard deviation of split frequencies: 0.018274

      11590000 -- (0.000) [...7 remote chains...] -- 9:09:08

      Average standard deviation of split frequencies: 0.018274


      Average standard deviation of split frequencies: 0.018274

      11600000 -- (0.000) [...7 remote chains...] -- 9:09:30

      Average standard deviation of split frequencies: 0.018253


      Average standard deviation of split frequencies: 0.018253

      11610000 -- (0.000) [...7 remote chains...] -- 9:09:01

      Average standard deviation of split frequencies: 0.018415


      Average standard deviation of split frequencies: 0.018415

      11620000 -- (0.000) [...7 remote chains...] -- 9:09:23

      Average standard deviation of split frequencies: 0.018473


      Average standard deviation of split frequencies: 0.018473

      11630000 -- (0.000) [...7 remote chains...] -- 9:08:54

      Average standard deviation of split frequencies: 0.018446


      Average standard deviation of split frequencies: 0.018446

      11640000 -- (0.000) [...7 remote chains...] -- 9:09:16

      Average standard deviation of split frequencies: 0.018399


      Average standard deviation of split frequencies: 0.018399

      11650000 -- [0.000] [...7 remote chains...] -- 9:08:47

      Average standard deviation of split frequencies: 0.018378


      Average standard deviation of split frequencies: 0.018378

      11660000 -- (0.000) [...7 remote chains...] -- 9:09:09

      Average standard deviation of split frequencies: 0.018331


      Average standard deviation of split frequencies: 0.018331

      11670000 -- [0.000] [...7 remote chains...] -- 9:08:40

      Average standard deviation of split frequencies: 0.018357


      Average standard deviation of split frequencies: 0.018357

      11680000 -- [0.000] [...7 remote chains...] -- 9:09:01

      Average standard deviation of split frequencies: 0.018310


      Average standard deviation of split frequencies: 0.018310

      11690000 -- (0.000) [...7 remote chains...] -- 9:08:33

      Average standard deviation of split frequencies: 0.018160


      Average standard deviation of split frequencies: 0.018160

      11700000 -- (0.000) [...7 remote chains...] -- 9:08:54

      Average standard deviation of split frequencies: 0.018009


      Average standard deviation of split frequencies: 0.018009

      11710000 -- (0.000) [...7 remote chains...] -- 9:08:26

      Average standard deviation of split frequencies: 0.018113


      Average standard deviation of split frequencies: 0.018113

      11720000 -- (0.000) [...7 remote chains...] -- 9:08:47

      Average standard deviation of split frequencies: 0.018118


      Average standard deviation of split frequencies: 0.018118

      11730000 -- (0.000) [...7 remote chains...] -- 9:08:18

      Average standard deviation of split frequencies: 0.018150


      Average standard deviation of split frequencies: 0.018150

      11740000 -- (0.000) [...7 remote chains...] -- 9:08:40

      Average standard deviation of split frequencies: 0.018155


      Average standard deviation of split frequencies: 0.018155

      11750000 -- [0.000] [...7 remote chains...] -- 9:09:02

      Average standard deviation of split frequencies: 0.018413


      Average standard deviation of split frequencies: 0.018413

      11760000 -- (0.000) [...7 remote chains...] -- 9:08:33

      Average standard deviation of split frequencies: 0.018315


      Average standard deviation of split frequencies: 0.018315

      11770000 -- [0.000] [...7 remote chains...] -- 9:08:54

      Average standard deviation of split frequencies: 0.018140


      Average standard deviation of split frequencies: 0.018140

      11780000 -- (0.000) [...7 remote chains...] -- 9:08:26

      Average standard deviation of split frequencies: 0.018119


      Average standard deviation of split frequencies: 0.018119

      11790000 -- [0.000] [...7 remote chains...] -- 9:08:47

      Average standard deviation of split frequencies: 0.018145


      Average standard deviation of split frequencies: 0.018145

      11800000 -- [0.000] [...7 remote chains...] -- 9:08:19

      Average standard deviation of split frequencies: 0.018202


      Average standard deviation of split frequencies: 0.018202

      11810000 -- (0.000) [...7 remote chains...] -- 9:08:40

      Average standard deviation of split frequencies: 0.018104


      Average standard deviation of split frequencies: 0.018104

      11820000 -- [0.000] [...7 remote chains...] -- 9:08:12

      Average standard deviation of split frequencies: 0.018032


      Average standard deviation of split frequencies: 0.018032

      11830000 -- (0.000) [...7 remote chains...] -- 9:08:33

      Average standard deviation of split frequencies: 0.018161


      Average standard deviation of split frequencies: 0.018161

      11840000 -- [0.000] [...7 remote chains...] -- 9:08:05

      Average standard deviation of split frequencies: 0.018191


      Average standard deviation of split frequencies: 0.018191

      11850000 -- (0.000) [...7 remote chains...] -- 9:08:26

      Average standard deviation of split frequencies: 0.018171


      Average standard deviation of split frequencies: 0.018171

      11860000 -- [0.000] [...7 remote chains...] -- 9:08:47

      Average standard deviation of split frequencies: 0.018227


      Average standard deviation of split frequencies: 0.018227

      11870000 -- [0.000] [...7 remote chains...] -- 9:08:19

      Average standard deviation of split frequencies: 0.018483


      Average standard deviation of split frequencies: 0.018483

      11880000 -- [0.000] [...7 remote chains...] -- 9:08:40

      Average standard deviation of split frequencies: 0.018591


      Average standard deviation of split frequencies: 0.018591

      11890000 -- [0.000] [...7 remote chains...] -- 9:08:12

      Average standard deviation of split frequencies: 0.018621


      Average standard deviation of split frequencies: 0.018621

      11900000 -- [0.000] [...7 remote chains...] -- 9:08:33

      Average standard deviation of split frequencies: 0.018702


      Average standard deviation of split frequencies: 0.018702

      11910000 -- [0.000] [...7 remote chains...] -- 9:08:05

      Average standard deviation of split frequencies: 0.018906


      Average standard deviation of split frequencies: 0.018906

      11920000 -- [0.000] [...7 remote chains...] -- 9:08:26

      Average standard deviation of split frequencies: 0.018834


      Average standard deviation of split frequencies: 0.018834

      11930000 -- [0.000] [...7 remote chains...] -- 9:08:47

      Average standard deviation of split frequencies: 0.018889


      Average standard deviation of split frequencies: 0.018889

      11940000 -- (0.000) [...7 remote chains...] -- 9:08:19

      Average standard deviation of split frequencies: 0.019097


      Average standard deviation of split frequencies: 0.019097

      11950000 -- [0.000] [...7 remote chains...] -- 9:08:40

      Average standard deviation of split frequencies: 0.019097


      Average standard deviation of split frequencies: 0.019097

      11960000 -- [0.000] [...7 remote chains...] -- 9:08:12

      Average standard deviation of split frequencies: 0.019051


      Average standard deviation of split frequencies: 0.019051

      11970000 -- [0.000] [...7 remote chains...] -- 9:08:33

      Average standard deviation of split frequencies: 0.018877


      Average standard deviation of split frequencies: 0.018877

      11980000 -- [0.000] [...7 remote chains...] -- 9:08:05

      Average standard deviation of split frequencies: 0.019059


      Average standard deviation of split frequencies: 0.019059

      11990000 -- [0.000] [...7 remote chains...] -- 9:08:26

      Average standard deviation of split frequencies: 0.019059


      Average standard deviation of split frequencies: 0.019059

      12000000 -- (0.000) [...7 remote chains...] -- 9:08:48

      Average standard deviation of split frequencies: 0.019164


      Average standard deviation of split frequencies: 0.019164

      12010000 -- [0.000] [...7 remote chains...] -- 9:08:20

      Average standard deviation of split frequencies: 0.019194


      Average standard deviation of split frequencies: 0.019194

      12020000 -- [0.000] [...7 remote chains...] -- 9:08:41

      Average standard deviation of split frequencies: 0.019046


      Average standard deviation of split frequencies: 0.019046

      12030000 -- (0.000) [...7 remote chains...] -- 9:08:13

      Average standard deviation of split frequencies: 0.018970


      Average standard deviation of split frequencies: 0.018970

      12040000 -- (0.000) [...7 remote chains...] -- 9:08:34

      Average standard deviation of split frequencies: 0.018773


      Average standard deviation of split frequencies: 0.018773

      12050000 -- [0.000] [...7 remote chains...] -- 9:08:06

      Average standard deviation of split frequencies: 0.018828


      Average standard deviation of split frequencies: 0.018828

      12060000 -- (0.000) [...7 remote chains...] -- 9:08:27

      Average standard deviation of split frequencies: 0.018656


      Average standard deviation of split frequencies: 0.018656

      12070000 -- (0.000) [...7 remote chains...] -- 9:08:47

      Average standard deviation of split frequencies: 0.018731


      Average standard deviation of split frequencies: 0.018731

      12080000 -- [0.000] [...7 remote chains...] -- 9:08:20

      Average standard deviation of split frequencies: 0.018736


      Average standard deviation of split frequencies: 0.018736

      12090000 -- (0.000) [...7 remote chains...] -- 9:08:41

      Average standard deviation of split frequencies: 0.018866


      Average standard deviation of split frequencies: 0.018866

      12100000 -- [0.000] [...7 remote chains...] -- 9:08:13

      Average standard deviation of split frequencies: 0.019071


      Average standard deviation of split frequencies: 0.019071

      12110000 -- (0.000) [...7 remote chains...] -- 9:08:34

      Average standard deviation of split frequencies: 0.019272


      Average standard deviation of split frequencies: 0.019272

      12120000 -- [0.000] [...7 remote chains...] -- 9:08:54

      Average standard deviation of split frequencies: 0.019200


      Average standard deviation of split frequencies: 0.019200

      12130000 -- (0.000) [...7 remote chains...] -- 9:08:27

      Average standard deviation of split frequencies: 0.019179


      Average standard deviation of split frequencies: 0.019179

      12140000 -- (0.000) [...7 remote chains...] -- 9:08:47

      Average standard deviation of split frequencies: 0.019233


      Average standard deviation of split frequencies: 0.019233

      12150000 -- (0.000) [...7 remote chains...] -- 9:08:20

      Average standard deviation of split frequencies: 0.019158


      Average standard deviation of split frequencies: 0.019158

      12160000 -- (0.000) [...7 remote chains...] -- 9:08:40

      Average standard deviation of split frequencies: 0.019187


      Average standard deviation of split frequencies: 0.019187

      12170000 -- [0.000] [...7 remote chains...] -- 9:08:13

      Average standard deviation of split frequencies: 0.019391


      Average standard deviation of split frequencies: 0.019391

      12180000 -- (0.000) [...7 remote chains...] -- 9:08:34

      Average standard deviation of split frequencies: 0.019195


      Average standard deviation of split frequencies: 0.019195

      12190000 -- (0.000) [...7 remote chains...] -- 9:08:54

      Average standard deviation of split frequencies: 0.019170


      Average standard deviation of split frequencies: 0.019170

      12200000 -- (0.000) [...7 remote chains...] -- 9:08:27

      Average standard deviation of split frequencies: 0.019050


      Average standard deviation of split frequencies: 0.019050

      12210000 -- [0.000] [...7 remote chains...] -- 9:08:47

      Average standard deviation of split frequencies: 0.018954


      Average standard deviation of split frequencies: 0.018954

      12220000 -- [0.000] [...7 remote chains...] -- 9:08:20

      Average standard deviation of split frequencies: 0.018983


      Average standard deviation of split frequencies: 0.018983

      12230000 -- (0.000) [...7 remote chains...] -- 9:08:40

      Average standard deviation of split frequencies: 0.018685


      Average standard deviation of split frequencies: 0.018685

      12240000 -- [0.000] [...7 remote chains...] -- 9:08:13

      Average standard deviation of split frequencies: 0.018789


      Average standard deviation of split frequencies: 0.018789

      12250000 -- (0.000) [...7 remote chains...] -- 9:08:34

      Average standard deviation of split frequencies: 0.018669


      Average standard deviation of split frequencies: 0.018669

      12260000 -- (0.000) [...7 remote chains...] -- 9:08:54

      Average standard deviation of split frequencies: 0.018649


      Average standard deviation of split frequencies: 0.018649

      12270000 -- (0.000) [...7 remote chains...] -- 9:08:27

      Average standard deviation of split frequencies: 0.018773


      Average standard deviation of split frequencies: 0.018773

      12280000 -- (0.000) [...7 remote chains...] -- 9:08:47

      Average standard deviation of split frequencies: 0.018827


      Average standard deviation of split frequencies: 0.018827

      12290000 -- (0.000) [...7 remote chains...] -- 9:09:08

      Average standard deviation of split frequencies: 0.019029


      Average standard deviation of split frequencies: 0.019029

      12300000 -- (0.000) [...7 remote chains...] -- 9:08:40

      Average standard deviation of split frequencies: 0.019082


      Average standard deviation of split frequencies: 0.019082

      12310000 -- [0.000] [...7 remote chains...] -- 9:09:01

      Average standard deviation of split frequencies: 0.019206


      Average standard deviation of split frequencies: 0.019206

      12320000 -- (0.000) [...7 remote chains...] -- 9:08:33

      Average standard deviation of split frequencies: 0.019086


      Average standard deviation of split frequencies: 0.019086

      12330000 -- (0.000) [...7 remote chains...] -- 9:08:54

      Average standard deviation of split frequencies: 0.019189


      Average standard deviation of split frequencies: 0.019189

      12340000 -- (0.000) [...7 remote chains...] -- 9:08:27

      Average standard deviation of split frequencies: 0.019144


      Average standard deviation of split frequencies: 0.019144

      12350000 -- (0.000) [...7 remote chains...] -- 9:08:47

      Average standard deviation of split frequencies: 0.019242


      Average standard deviation of split frequencies: 0.019242

      12360000 -- (0.000) [...7 remote chains...] -- 9:08:20

      Average standard deviation of split frequencies: 0.019344


      Average standard deviation of split frequencies: 0.019344

      12370000 -- (0.000) [...7 remote chains...] -- 9:08:40

      Average standard deviation of split frequencies: 0.019274


      Average standard deviation of split frequencies: 0.019274

      12380000 -- (0.000) [...7 remote chains...] -- 9:08:13

      Average standard deviation of split frequencies: 0.019278


      Average standard deviation of split frequencies: 0.019278

      12390000 -- (0.000) [...7 remote chains...] -- 9:08:33

      Average standard deviation of split frequencies: 0.019352


      Average standard deviation of split frequencies: 0.019352

      12400000 -- (0.000) [...7 remote chains...] -- 9:08:54

      Average standard deviation of split frequencies: 0.019331


      Average standard deviation of split frequencies: 0.019331

      12410000 -- (0.000) [...7 remote chains...] -- 9:08:26

      Average standard deviation of split frequencies: 0.019335


      Average standard deviation of split frequencies: 0.019335

      12420000 -- (0.000) [...7 remote chains...] -- 9:08:47

      Average standard deviation of split frequencies: 0.019387


      Average standard deviation of split frequencies: 0.019387

      12430000 -- (0.000) [...7 remote chains...] -- 9:08:20

      Average standard deviation of split frequencies: 0.019461


      Average standard deviation of split frequencies: 0.019461

      12440000 -- (0.000) [...7 remote chains...] -- 9:08:40

      Average standard deviation of split frequencies: 0.019489


      Average standard deviation of split frequencies: 0.019489

      12450000 -- (0.000) [...7 remote chains...] -- 9:08:13

      Average standard deviation of split frequencies: 0.019541


      Average standard deviation of split frequencies: 0.019541

      12460000 -- (0.000) [...7 remote chains...] -- 9:08:33

      Average standard deviation of split frequencies: 0.019398


      Average standard deviation of split frequencies: 0.019398

      12470000 -- (0.000) [...7 remote chains...] -- 9:08:06

      Average standard deviation of split frequencies: 0.019496


      Average standard deviation of split frequencies: 0.019496

      12480000 -- (0.000) [...7 remote chains...] -- 9:08:26

      Average standard deviation of split frequencies: 0.019377


      Average standard deviation of split frequencies: 0.019377

      12490000 -- (0.000) [...7 remote chains...] -- 9:07:59

      Average standard deviation of split frequencies: 0.019114


      Average standard deviation of split frequencies: 0.019114

      12500000 -- (0.000) [...7 remote chains...] -- 9:08:20

      Average standard deviation of split frequencies: 0.019166


      Average standard deviation of split frequencies: 0.019166

      12510000 -- (0.000) [...7 remote chains...] -- 9:07:53

      Average standard deviation of split frequencies: 0.018923


      Average standard deviation of split frequencies: 0.018923

      12520000 -- [0.000] [...7 remote chains...] -- 9:08:13

      Average standard deviation of split frequencies: 0.019049


      Average standard deviation of split frequencies: 0.019049

      12530000 -- [0.000] [...7 remote chains...] -- 9:08:33

      Average standard deviation of split frequencies: 0.019174


      Average standard deviation of split frequencies: 0.019174

      12540000 -- (0.000) [...7 remote chains...] -- 9:08:06

      Average standard deviation of split frequencies: 0.019178


      Average standard deviation of split frequencies: 0.019178

      12550000 -- [0.000] [...7 remote chains...] -- 9:08:26

      Average standard deviation of split frequencies: 0.019178


      Average standard deviation of split frequencies: 0.019178

      12560000 -- [0.000] [...7 remote chains...] -- 9:07:59

      Average standard deviation of split frequencies: 0.019109


      Average standard deviation of split frequencies: 0.019109

      12570000 -- [0.000] [...7 remote chains...] -- 9:08:19

      Average standard deviation of split frequencies: 0.019113


      Average standard deviation of split frequencies: 0.019113

      12580000 -- (0.000) [...7 remote chains...] -- 9:08:39

      Average standard deviation of split frequencies: 0.019069


      Average standard deviation of split frequencies: 0.019069

      12590000 -- (0.000) [...7 remote chains...] -- 9:08:13

      Average standard deviation of split frequencies: 0.018996


      Average standard deviation of split frequencies: 0.018996

      12600000 -- [0.000] [...7 remote chains...] -- 9:08:33

      Average standard deviation of split frequencies: 0.019000


      Average standard deviation of split frequencies: 0.019000

      12610000 -- (0.000) [...7 remote chains...] -- 9:08:06

      Average standard deviation of split frequencies: 0.018980


      Average standard deviation of split frequencies: 0.018980

      12620000 -- [0.000] [...7 remote chains...] -- 9:08:26

      Average standard deviation of split frequencies: 0.018984


      Average standard deviation of split frequencies: 0.018984

      12630000 -- (0.000) [...7 remote chains...] -- 9:07:59

      Average standard deviation of split frequencies: 0.019056


      Average standard deviation of split frequencies: 0.019056

      12640000 -- (0.000) [...7 remote chains...] -- 9:08:19

      Average standard deviation of split frequencies: 0.019108


      Average standard deviation of split frequencies: 0.019108

      12650000 -- (0.000) [...7 remote chains...] -- 9:08:39

      Average standard deviation of split frequencies: 0.019136


      Average standard deviation of split frequencies: 0.019136

      12660000 -- (0.000) [...7 remote chains...] -- 9:08:12

      Average standard deviation of split frequencies: 0.019236


      Average standard deviation of split frequencies: 0.019236

      12670000 -- (0.000) [...7 remote chains...] -- 9:08:32

      Average standard deviation of split frequencies: 0.019284


      Average standard deviation of split frequencies: 0.019284

      12680000 -- (0.000) [...7 remote chains...] -- 9:08:06

      Average standard deviation of split frequencies: 0.019336


      Average standard deviation of split frequencies: 0.019336

      12690000 -- (0.000) [...7 remote chains...] -- 9:08:26

      Average standard deviation of split frequencies: 0.019196


      Average standard deviation of split frequencies: 0.019196

      12700000 -- (0.000) [...7 remote chains...] -- 9:08:45

      Average standard deviation of split frequencies: 0.019223


      Average standard deviation of split frequencies: 0.019223

      12710000 -- (0.000) [...7 remote chains...] -- 9:08:19

      Average standard deviation of split frequencies: 0.019367


      Average standard deviation of split frequencies: 0.019367

      12720000 -- (0.000) [...7 remote chains...] -- 9:08:39

      Average standard deviation of split frequencies: 0.019370


      Average standard deviation of split frequencies: 0.019370

      12730000 -- (0.000) [...7 remote chains...] -- 9:08:12

      Average standard deviation of split frequencies: 0.019446


      Average standard deviation of split frequencies: 0.019446

      12740000 -- (0.000) [...7 remote chains...] -- 9:08:32

      Average standard deviation of split frequencies: 0.019378


      Average standard deviation of split frequencies: 0.019378

      12750000 -- (0.000) [...7 remote chains...] -- 9:08:06

      Average standard deviation of split frequencies: 0.019449


      Average standard deviation of split frequencies: 0.019449

      12760000 -- (0.000) [...7 remote chains...] -- 9:08:25

      Average standard deviation of split frequencies: 0.019453


      Average standard deviation of split frequencies: 0.019453

      12770000 -- (0.000) [...7 remote chains...] -- 9:07:59

      Average standard deviation of split frequencies: 0.019575


      Average standard deviation of split frequencies: 0.019575

      12780000 -- (0.000) [...7 remote chains...] -- 9:08:19

      Average standard deviation of split frequencies: 0.019626


      Average standard deviation of split frequencies: 0.019626

      12790000 -- (0.000) [...7 remote chains...] -- 9:07:52

      Average standard deviation of split frequencies: 0.019650


      Average standard deviation of split frequencies: 0.019650

      12800000 -- (0.000) [...7 remote chains...] -- 9:08:12

      Average standard deviation of split frequencies: 0.019724


      Average standard deviation of split frequencies: 0.019724

      12810000 -- (0.000) [...7 remote chains...] -- 9:08:31

      Average standard deviation of split frequencies: 0.019727


      Average standard deviation of split frequencies: 0.019727

      12820000 -- (0.000) [...7 remote chains...] -- 9:08:05

      Average standard deviation of split frequencies: 0.019636


      Average standard deviation of split frequencies: 0.019636

      12830000 -- (0.000) [...7 remote chains...] -- 9:08:25

      Average standard deviation of split frequencies: 0.019565


      Average standard deviation of split frequencies: 0.019565

      12840000 -- (0.000) [...7 remote chains...] -- 9:07:59

      Average standard deviation of split frequencies: 0.019592


      Average standard deviation of split frequencies: 0.019592

      12850000 -- (0.000) [...7 remote chains...] -- 9:08:18

      Average standard deviation of split frequencies: 0.019548


      Average standard deviation of split frequencies: 0.019548

      12860000 -- (0.000) [...7 remote chains...] -- 9:08:38

      Average standard deviation of split frequencies: 0.019693


      Average standard deviation of split frequencies: 0.019693

      12870000 -- (0.000) [...7 remote chains...] -- 9:08:12

      Average standard deviation of split frequencies: 0.019693


      Average standard deviation of split frequencies: 0.019693

      12880000 -- (0.000) [...7 remote chains...] -- 9:08:31

      Average standard deviation of split frequencies: 0.019625


      Average standard deviation of split frequencies: 0.019625

      12890000 -- (0.000) [...7 remote chains...] -- 9:08:05

      Average standard deviation of split frequencies: 0.019605


      Average standard deviation of split frequencies: 0.019605

      12900000 -- (0.000) [...7 remote chains...] -- 9:08:24

      Average standard deviation of split frequencies: 0.019726


      Average standard deviation of split frequencies: 0.019726

      12910000 -- (0.000) [...7 remote chains...] -- 9:07:58

      Average standard deviation of split frequencies: 0.019491


      Average standard deviation of split frequencies: 0.019491

      12920000 -- (0.000) [...7 remote chains...] -- 9:08:18

      Average standard deviation of split frequencies: 0.019471


      Average standard deviation of split frequencies: 0.019471

      12930000 -- (0.000) [...7 remote chains...] -- 9:08:37

      Average standard deviation of split frequencies: 0.019380


      Average standard deviation of split frequencies: 0.019380

      12940000 -- (0.000) [...7 remote chains...] -- 9:08:11

      Average standard deviation of split frequencies: 0.019478


      Average standard deviation of split frequencies: 0.019478

      12950000 -- (0.000) [...7 remote chains...] -- 9:08:31

      Average standard deviation of split frequencies: 0.019431


      Average standard deviation of split frequencies: 0.019431

      12960000 -- (0.000) [...7 remote chains...] -- 9:08:05

      Average standard deviation of split frequencies: 0.019387


      Average standard deviation of split frequencies: 0.019387

      12970000 -- (0.000) [...7 remote chains...] -- 9:08:24

      Average standard deviation of split frequencies: 0.019391


      Average standard deviation of split frequencies: 0.019391

      12980000 -- [0.000] [...7 remote chains...] -- 9:07:58

      Average standard deviation of split frequencies: 0.019301


      Average standard deviation of split frequencies: 0.019301

      12990000 -- (0.000) [...7 remote chains...] -- 9:08:17

      Average standard deviation of split frequencies: 0.019090


      Average standard deviation of split frequencies: 0.019090

      13000000 -- (0.000) [...7 remote chains...] -- 9:07:52

      Average standard deviation of split frequencies: 0.019211


      Average standard deviation of split frequencies: 0.019211

      13010000 -- (0.000) [...7 remote chains...] -- 9:08:11

      Average standard deviation of split frequencies: 0.019144


      Average standard deviation of split frequencies: 0.019144

      13020000 -- (0.000) [...7 remote chains...] -- 9:07:45

      Average standard deviation of split frequencies: 0.018962


      Average standard deviation of split frequencies: 0.018962

      13030000 -- (0.000) [...7 remote chains...] -- 9:08:04

      Average standard deviation of split frequencies: 0.018658


      Average standard deviation of split frequencies: 0.018658

      13040000 -- [0.000] [...7 remote chains...] -- 9:07:38

      Average standard deviation of split frequencies: 0.018686


      Average standard deviation of split frequencies: 0.018686

      13050000 -- (0.000) [...7 remote chains...] -- 9:07:58

      Average standard deviation of split frequencies: 0.018690


      Average standard deviation of split frequencies: 0.018690

      13060000 -- [0.000] [...7 remote chains...] -- 9:08:17

      Average standard deviation of split frequencies: 0.018718


      Average standard deviation of split frequencies: 0.018718

      13070000 -- (0.000) [...7 remote chains...] -- 9:07:51

      Average standard deviation of split frequencies: 0.018578


      Average standard deviation of split frequencies: 0.018578

      13080000 -- (0.000) [...7 remote chains...] -- 9:08:10

      Average standard deviation of split frequencies: 0.018466


      Average standard deviation of split frequencies: 0.018466

      13090000 -- (0.000) [...7 remote chains...] -- 9:07:45

      Average standard deviation of split frequencies: 0.018378


      Average standard deviation of split frequencies: 0.018378

      13100000 -- (0.000) [...7 remote chains...] -- 9:08:04

      Average standard deviation of split frequencies: 0.018359


      Average standard deviation of split frequencies: 0.018359

      13110000 -- (0.000) [...7 remote chains...] -- 9:07:38

      Average standard deviation of split frequencies: 0.018382


      Average standard deviation of split frequencies: 0.018382

      13120000 -- (0.000) [...7 remote chains...] -- 9:07:57

      Average standard deviation of split frequencies: 0.018317


      Average standard deviation of split frequencies: 0.018317

      13130000 -- [0.000] [...7 remote chains...] -- 9:07:32

      Average standard deviation of split frequencies: 0.018345


      Average standard deviation of split frequencies: 0.018345

      13140000 -- (0.000) [...7 remote chains...] -- 9:07:51

      Average standard deviation of split frequencies: 0.018280


      Average standard deviation of split frequencies: 0.018280

      13150000 -- (0.000) [...7 remote chains...] -- 9:07:25

      Average standard deviation of split frequencies: 0.018303


      Average standard deviation of split frequencies: 0.018303

      13160000 -- [0.000] [...7 remote chains...] -- 9:07:44

      Average standard deviation of split frequencies: 0.018216


      Average standard deviation of split frequencies: 0.018216

      13170000 -- (0.000) [...7 remote chains...] -- 9:07:19

      Average standard deviation of split frequencies: 0.018151


      Average standard deviation of split frequencies: 0.018151

      13180000 -- (0.000) [...7 remote chains...] -- 9:07:38

      Average standard deviation of split frequencies: 0.018133


      Average standard deviation of split frequencies: 0.018133

      13190000 -- (0.000) [...7 remote chains...] -- 9:07:57

      Average standard deviation of split frequencies: 0.018156


      Average standard deviation of split frequencies: 0.018156

      13200000 -- (0.000) [...7 remote chains...] -- 9:07:31

      Average standard deviation of split frequencies: 0.018253


      Average standard deviation of split frequencies: 0.018253

      13210000 -- (0.000) [...7 remote chains...] -- 9:07:50

      Average standard deviation of split frequencies: 0.018211


      Average standard deviation of split frequencies: 0.018211

      13220000 -- (0.000) [...7 remote chains...] -- 9:07:25

      Average standard deviation of split frequencies: 0.018285


      Average standard deviation of split frequencies: 0.018285

      13230000 -- [0.000] [...7 remote chains...] -- 9:07:44

      Average standard deviation of split frequencies: 0.018262


      Average standard deviation of split frequencies: 0.018262

      13240000 -- [0.000] [...7 remote chains...] -- 9:07:19

      Average standard deviation of split frequencies: 0.018106


      Average standard deviation of split frequencies: 0.018106

      13250000 -- (0.000) [...7 remote chains...] -- 9:07:38

      Average standard deviation of split frequencies: 0.018087


      Average standard deviation of split frequencies: 0.018087

      13260000 -- (0.000) [...7 remote chains...] -- 9:07:56

      Average standard deviation of split frequencies: 0.017886


      Average standard deviation of split frequencies: 0.017886

      13270000 -- (0.000) [...7 remote chains...] -- 9:07:31

      Average standard deviation of split frequencies: 0.017680


      Average standard deviation of split frequencies: 0.017680

      13280000 -- (0.000) [...7 remote chains...] -- 9:07:50

      Average standard deviation of split frequencies: 0.017548


      Average standard deviation of split frequencies: 0.017548

      13290000 -- (0.000) [...7 remote chains...] -- 9:07:25

      Average standard deviation of split frequencies: 0.017599


      Average standard deviation of split frequencies: 0.017599

      13300000 -- (0.000) [...7 remote chains...] -- 9:07:44

      Average standard deviation of split frequencies: 0.017604


      Average standard deviation of split frequencies: 0.017604

      13310000 -- (0.000) [...7 remote chains...] -- 9:07:18

      Average standard deviation of split frequencies: 0.017604


      Average standard deviation of split frequencies: 0.017604

      13320000 -- (0.000) [...7 remote chains...] -- 9:07:37

      Average standard deviation of split frequencies: 0.017564


      Average standard deviation of split frequencies: 0.017564

      13330000 -- (0.000) [...7 remote chains...] -- 9:07:12

      Average standard deviation of split frequencies: 0.017523


      Average standard deviation of split frequencies: 0.017523

      13340000 -- (0.000) [...7 remote chains...] -- 9:07:31

      Average standard deviation of split frequencies: 0.017438


      Average standard deviation of split frequencies: 0.017438

      13350000 -- (0.000) [...7 remote chains...] -- 9:07:06

      Average standard deviation of split frequencies: 0.017551


      Average standard deviation of split frequencies: 0.017551

      13360000 -- (0.000) [...7 remote chains...] -- 9:07:24

      Average standard deviation of split frequencies: 0.017693


      Average standard deviation of split frequencies: 0.017693

      13370000 -- (0.000) [...7 remote chains...] -- 9:07:43

      Average standard deviation of split frequencies: 0.017653


      Average standard deviation of split frequencies: 0.017653

      13380000 -- (0.000) [...7 remote chains...] -- 9:07:18

      Average standard deviation of split frequencies: 0.017703


      Average standard deviation of split frequencies: 0.017703

      13390000 -- (0.000) [...7 remote chains...] -- 9:07:37

      Average standard deviation of split frequencies: 0.017567


      Average standard deviation of split frequencies: 0.017567

      13400000 -- [0.000] [...7 remote chains...] -- 9:07:12

      Average standard deviation of split frequencies: 0.017572


      Average standard deviation of split frequencies: 0.017572

      13410000 -- [0.000] [...7 remote chains...] -- 9:07:30

      Average standard deviation of split frequencies: 0.017419


      Average standard deviation of split frequencies: 0.017419

      13420000 -- (0.000) [...7 remote chains...] -- 9:07:05

      Average standard deviation of split frequencies: 0.017515


      Average standard deviation of split frequencies: 0.017515

      13430000 -- (0.000) [...7 remote chains...] -- 9:07:24

      Average standard deviation of split frequencies: 0.017447


      Average standard deviation of split frequencies: 0.017447

      13440000 -- (0.000) [...7 remote chains...] -- 9:06:59

      Average standard deviation of split frequencies: 0.017249


      Average standard deviation of split frequencies: 0.017249

      13450000 -- (0.000) [...7 remote chains...] -- 9:07:18

      Average standard deviation of split frequencies: 0.017164


      Average standard deviation of split frequencies: 0.017164

      13460000 -- (0.000) [...7 remote chains...] -- 9:06:53

      Average standard deviation of split frequencies: 0.017215


      Average standard deviation of split frequencies: 0.017215

      13470000 -- (0.000) [...7 remote chains...] -- 9:07:11

      Average standard deviation of split frequencies: 0.016996


      Average standard deviation of split frequencies: 0.016996

      13480000 -- (0.000) [...7 remote chains...] -- 9:07:30

      Average standard deviation of split frequencies: 0.017142


      Average standard deviation of split frequencies: 0.017142

      13490000 -- (0.000) [...7 remote chains...] -- 9:07:05

      Average standard deviation of split frequencies: 0.017079


      Average standard deviation of split frequencies: 0.017079

      13500000 -- [0.000] [...7 remote chains...] -- 9:07:24

      Average standard deviation of split frequencies: 0.017155


      Average standard deviation of split frequencies: 0.017155

      13510000 -- (0.000) [...7 remote chains...] -- 9:06:59

      Average standard deviation of split frequencies: 0.016922


      Average standard deviation of split frequencies: 0.016922

      13520000 -- [0.000] [...7 remote chains...] -- 9:07:17

      Average standard deviation of split frequencies: 0.017034


      Average standard deviation of split frequencies: 0.017034

      13530000 -- (0.000) [...7 remote chains...] -- 9:06:52

      Average standard deviation of split frequencies: 0.016860


      Average standard deviation of split frequencies: 0.016860

      13540000 -- (0.000) [...7 remote chains...] -- 9:07:11

      Average standard deviation of split frequencies: 0.016866


      Average standard deviation of split frequencies: 0.016866

      13550000 -- (0.000) [...7 remote chains...] -- 9:06:46

      Average standard deviation of split frequencies: 0.016844


      Average standard deviation of split frequencies: 0.016844

      13560000 -- (0.000) [...7 remote chains...] -- 9:07:05

      Average standard deviation of split frequencies: 0.016760


      Average standard deviation of split frequencies: 0.016760

      13570000 -- (0.000) [...7 remote chains...] -- 9:06:40

      Average standard deviation of split frequencies: 0.016721


      Average standard deviation of split frequencies: 0.016721

      13580000 -- (0.000) [...7 remote chains...] -- 9:06:58

      Average standard deviation of split frequencies: 0.016660


      Average standard deviation of split frequencies: 0.016660

      13590000 -- (0.000) [...7 remote chains...] -- 9:07:17

      Average standard deviation of split frequencies: 0.016750


      Average standard deviation of split frequencies: 0.016750

      13600000 -- [0.000] [...7 remote chains...] -- 9:06:52

      Average standard deviation of split frequencies: 0.016737


      Average standard deviation of split frequencies: 0.016737

      13610000 -- (0.000) [...7 remote chains...] -- 9:07:10

      Average standard deviation of split frequencies: 0.016674


      Average standard deviation of split frequencies: 0.016674

      13620000 -- (0.000) [...7 remote chains...] -- 9:06:46

      Average standard deviation of split frequencies: 0.016658


      Average standard deviation of split frequencies: 0.016658

      13630000 -- (0.000) [...7 remote chains...] -- 9:07:04

      Average standard deviation of split frequencies: 0.016612


      Average standard deviation of split frequencies: 0.016612

      13640000 -- (0.000) [...7 remote chains...] -- 9:06:40

      Average standard deviation of split frequencies: 0.016642


      Average standard deviation of split frequencies: 0.016642

      13650000 -- (0.000) [...7 remote chains...] -- 9:06:58

      Average standard deviation of split frequencies: 0.016741


      Average standard deviation of split frequencies: 0.016741

      13660000 -- (0.000) [...7 remote chains...] -- 9:06:33

      Average standard deviation of split frequencies: 0.016885


      Average standard deviation of split frequencies: 0.016885

      13670000 -- (0.000) [...7 remote chains...] -- 9:06:52

      Average standard deviation of split frequencies: 0.016885


      Average standard deviation of split frequencies: 0.016885

      13680000 -- (0.000) [...7 remote chains...] -- 9:06:27

      Average standard deviation of split frequencies: 0.016754


      Average standard deviation of split frequencies: 0.016754

      13690000 -- (0.000) [...7 remote chains...] -- 9:06:45

      Average standard deviation of split frequencies: 0.016600


      Average standard deviation of split frequencies: 0.016600

      13700000 -- (0.000) [...7 remote chains...] -- 9:06:21

      Average standard deviation of split frequencies: 0.016515


      Average standard deviation of split frequencies: 0.016515

      13710000 -- (0.000) [...7 remote chains...] -- 9:06:39

      Average standard deviation of split frequencies: 0.017274


      Average standard deviation of split frequencies: 0.017274

      13720000 -- (0.000) [...7 remote chains...] -- 9:06:58

      Average standard deviation of split frequencies: 0.017186


      Average standard deviation of split frequencies: 0.017186

      13730000 -- (0.000) [...7 remote chains...] -- 9:06:33

      Average standard deviation of split frequencies: 0.017193


      Average standard deviation of split frequencies: 0.017193

      13740000 -- (0.000) [...7 remote chains...] -- 9:06:51

      Average standard deviation of split frequencies: 0.017366


      Average standard deviation of split frequencies: 0.017366

      13750000 -- (0.000) [...7 remote chains...] -- 9:06:27

      Average standard deviation of split frequencies: 0.017578


      Average standard deviation of split frequencies: 0.017578

      13760000 -- (0.000) [...7 remote chains...] -- 9:06:45

      Average standard deviation of split frequencies: 0.017044


      Average standard deviation of split frequencies: 0.017044

      13770000 -- (0.000) [...7 remote chains...] -- 9:06:21

      Average standard deviation of split frequencies: 0.017096


      Average standard deviation of split frequencies: 0.017096

      13780000 -- (0.000) [...7 remote chains...] -- 9:06:39

      Average standard deviation of split frequencies: 0.017194


      Average standard deviation of split frequencies: 0.017194

      13790000 -- (0.000) [...7 remote chains...] -- 9:06:15

      Average standard deviation of split frequencies: 0.016989


      Average standard deviation of split frequencies: 0.016989

      13800000 -- (0.000) [...7 remote chains...] -- 9:06:33

      Average standard deviation of split frequencies: 0.016859


      Average standard deviation of split frequencies: 0.016859

      13810000 -- (0.000) [...7 remote chains...] -- 9:06:51

      Average standard deviation of split frequencies: 0.016797


      Average standard deviation of split frequencies: 0.016797

      13820000 -- (0.000) [...7 remote chains...] -- 9:06:27

      Average standard deviation of split frequencies: 0.016872


      Average standard deviation of split frequencies: 0.016872

      13830000 -- (0.000) [...7 remote chains...] -- 9:06:45

      Average standard deviation of split frequencies: 0.017053


      Average standard deviation of split frequencies: 0.017053

      13840000 -- (0.000) [...7 remote chains...] -- 9:06:20

      Average standard deviation of split frequencies: 0.017082


      Average standard deviation of split frequencies: 0.017082

      13850000 -- (0.000) [...7 remote chains...] -- 9:06:39

      Average standard deviation of split frequencies: 0.016975


      Average standard deviation of split frequencies: 0.016975

      13860000 -- (0.000) [...7 remote chains...] -- 9:06:14

      Average standard deviation of split frequencies: 0.016891


      Average standard deviation of split frequencies: 0.016891

      13870000 -- (0.000) [...7 remote chains...] -- 9:06:32

      Average standard deviation of split frequencies: 0.016936


      Average standard deviation of split frequencies: 0.016936

      13880000 -- (0.000) [...7 remote chains...] -- 9:06:08

      Average standard deviation of split frequencies: 0.016897


      Average standard deviation of split frequencies: 0.016897

      13890000 -- (0.000) [...7 remote chains...] -- 9:06:26

      Average standard deviation of split frequencies: 0.017017


      Average standard deviation of split frequencies: 0.017017

      13900000 -- (0.000) [...7 remote chains...] -- 9:06:44

      Average standard deviation of split frequencies: 0.017181


      Average standard deviation of split frequencies: 0.017181

      13910000 -- (0.000) [...7 remote chains...] -- 9:06:20

      Average standard deviation of split frequencies: 0.017271


      Average standard deviation of split frequencies: 0.017271

      13920000 -- (0.000) [...7 remote chains...] -- 9:06:38

      Average standard deviation of split frequencies: 0.017322


      Average standard deviation of split frequencies: 0.017322

      13930000 -- (0.000) [...7 remote chains...] -- 9:06:14

      Average standard deviation of split frequencies: 0.017351


      Average standard deviation of split frequencies: 0.017351

      13940000 -- (0.000) [...7 remote chains...] -- 9:06:32

      Average standard deviation of split frequencies: 0.017267


      Average standard deviation of split frequencies: 0.017267

      13950000 -- (0.000) [...7 remote chains...] -- 9:06:08

      Average standard deviation of split frequencies: 0.017839


      Average standard deviation of split frequencies: 0.017839

      13960000 -- (0.000) [...7 remote chains...] -- 9:06:26

      Average standard deviation of split frequencies: 0.017799


      Average standard deviation of split frequencies: 0.017799

      13970000 -- (0.000) [...7 remote chains...] -- 9:06:02

      Average standard deviation of split frequencies: 0.017921


      Average standard deviation of split frequencies: 0.017921

      13980000 -- (0.000) [...7 remote chains...] -- 9:06:20

      Average standard deviation of split frequencies: 0.018090


      Average standard deviation of split frequencies: 0.018090

      13990000 -- (0.000) [...7 remote chains...] -- 9:05:56

      Average standard deviation of split frequencies: 0.018136


      Average standard deviation of split frequencies: 0.018136

      14000000 -- (0.000) [...7 remote chains...] -- 9:06:14

      Average standard deviation of split frequencies: 0.018305


      Average standard deviation of split frequencies: 0.018305

      14010000 -- (0.000) [...7 remote chains...] -- 9:05:50

      Average standard deviation of split frequencies: 0.018241


      Average standard deviation of split frequencies: 0.018241

      14020000 -- (0.000) [...7 remote chains...] -- 9:06:08

      Average standard deviation of split frequencies: 0.018224


      Average standard deviation of split frequencies: 0.018224

      14030000 -- (0.000) [...7 remote chains...] -- 9:05:44

      Average standard deviation of split frequencies: 0.018200


      Average standard deviation of split frequencies: 0.018200

      14040000 -- [0.000] [...7 remote chains...] -- 9:06:02

      Average standard deviation of split frequencies: 0.018114


      Average standard deviation of split frequencies: 0.018114

      14050000 -- [0.000] [...7 remote chains...] -- 9:05:38

      Average standard deviation of split frequencies: 0.017958


      Average standard deviation of split frequencies: 0.017958

      14060000 -- (0.000) [...7 remote chains...] -- 9:05:55

      Average standard deviation of split frequencies: 0.017687


      Average standard deviation of split frequencies: 0.017687

      14070000 -- (0.000) [...7 remote chains...] -- 9:06:13

      Average standard deviation of split frequencies: 0.017525


      Average standard deviation of split frequencies: 0.017525

      14080000 -- (0.000) [...7 remote chains...] -- 9:05:49

      Average standard deviation of split frequencies: 0.017509


      Average standard deviation of split frequencies: 0.017509

      14090000 -- (0.000) [...7 remote chains...] -- 9:06:07

      Average standard deviation of split frequencies: 0.017511


      Average standard deviation of split frequencies: 0.017511

      14100000 -- (0.000) [...7 remote chains...] -- 9:05:43

      Average standard deviation of split frequencies: 0.017338


      Average standard deviation of split frequencies: 0.017338

      14110000 -- (0.000) [...7 remote chains...] -- 9:06:01

      Average standard deviation of split frequencies: 0.017205


      Average standard deviation of split frequencies: 0.017205

      14120000 -- (0.000) [...7 remote chains...] -- 9:05:37

      Average standard deviation of split frequencies: 0.017188


      Average standard deviation of split frequencies: 0.017188

      14130000 -- (0.000) [...7 remote chains...] -- 9:05:55

      Average standard deviation of split frequencies: 0.017167


      Average standard deviation of split frequencies: 0.017167

      14140000 -- (0.000) [...7 remote chains...] -- 9:05:31

      Average standard deviation of split frequencies: 0.017105


      Average standard deviation of split frequencies: 0.017105

      14150000 -- (0.000) [...7 remote chains...] -- 9:05:49

      Average standard deviation of split frequencies: 0.016990


      Average standard deviation of split frequencies: 0.016990

      14160000 -- (0.000) [...7 remote chains...] -- 9:05:25

      Average standard deviation of split frequencies: 0.016951


      Average standard deviation of split frequencies: 0.016951

      14170000 -- (0.000) [...7 remote chains...] -- 9:05:43

      Average standard deviation of split frequencies: 0.016775


      Average standard deviation of split frequencies: 0.016775

      14180000 -- (0.000) [...7 remote chains...] -- 9:05:19

      Average standard deviation of split frequencies: 0.016828


      Average standard deviation of split frequencies: 0.016828

      14190000 -- (0.000) [...7 remote chains...] -- 9:05:37

      Average standard deviation of split frequencies: 0.016828


      Average standard deviation of split frequencies: 0.016828

      14200000 -- (0.000) [...7 remote chains...] -- 9:05:14

      Average standard deviation of split frequencies: 0.016893


      Average standard deviation of split frequencies: 0.016893

      14210000 -- (0.000) [...7 remote chains...] -- 9:05:31

      Average standard deviation of split frequencies: 0.016877


      Average standard deviation of split frequencies: 0.016877

      14220000 -- (0.000) [...7 remote chains...] -- 9:05:08

      Average standard deviation of split frequencies: 0.016883


      Average standard deviation of split frequencies: 0.016883

      14230000 -- (0.000) [...7 remote chains...] -- 9:05:25

      Average standard deviation of split frequencies: 0.016773


      Average standard deviation of split frequencies: 0.016773

      14240000 -- (0.000) [...7 remote chains...] -- 9:05:02

      Average standard deviation of split frequencies: 0.016691


      Average standard deviation of split frequencies: 0.016691

      14250000 -- (0.000) [...7 remote chains...] -- 9:05:19

      Average standard deviation of split frequencies: 0.016521


      Average standard deviation of split frequencies: 0.016521

      14260000 -- (0.000) [...7 remote chains...] -- 9:04:56

      Average standard deviation of split frequencies: 0.016483


      Average standard deviation of split frequencies: 0.016483

      14270000 -- (0.000) [...7 remote chains...] -- 9:05:13

      Average standard deviation of split frequencies: 0.016415


      Average standard deviation of split frequencies: 0.016415

      14280000 -- (0.000) [...7 remote chains...] -- 9:04:50

      Average standard deviation of split frequencies: 0.016445


      Average standard deviation of split frequencies: 0.016445

      14290000 -- (0.000) [...7 remote chains...] -- 9:05:07

      Average standard deviation of split frequencies: 0.016339


      Average standard deviation of split frequencies: 0.016339

      14300000 -- (0.000) [...7 remote chains...] -- 9:05:25

      Average standard deviation of split frequencies: 0.016369


      Average standard deviation of split frequencies: 0.016369

      14310000 -- (0.000) [...7 remote chains...] -- 9:05:02

      Average standard deviation of split frequencies: 0.016505


      Average standard deviation of split frequencies: 0.016505

      14320000 -- (0.000) [...7 remote chains...] -- 9:05:19

      Average standard deviation of split frequencies: 0.016580


      Average standard deviation of split frequencies: 0.016580

      14330000 -- (0.000) [...7 remote chains...] -- 9:04:56

      Average standard deviation of split frequencies: 0.016656


      Average standard deviation of split frequencies: 0.016656

      14340000 -- (0.000) [...7 remote chains...] -- 9:05:13

      Average standard deviation of split frequencies: 0.016618


      Average standard deviation of split frequencies: 0.016618

      14350000 -- (0.000) [...7 remote chains...] -- 9:04:50

      Average standard deviation of split frequencies: 0.016640


      Average standard deviation of split frequencies: 0.016640

      14360000 -- (0.000) [...7 remote chains...] -- 9:05:07

      Average standard deviation of split frequencies: 0.016580


      Average standard deviation of split frequencies: 0.016580

      14370000 -- (0.000) [...7 remote chains...] -- 9:04:44

      Average standard deviation of split frequencies: 0.016609


      Average standard deviation of split frequencies: 0.016609

      14380000 -- [0.000] [...7 remote chains...] -- 9:05:01

      Average standard deviation of split frequencies: 0.016652


      Average standard deviation of split frequencies: 0.016652

      14390000 -- (0.000) [...7 remote chains...] -- 9:05:19

      Average standard deviation of split frequencies: 0.016870


      Average standard deviation of split frequencies: 0.016870

      14400000 -- (0.000) [...7 remote chains...] -- 9:04:56

      Average standard deviation of split frequencies: 0.016759


      Average standard deviation of split frequencies: 0.016759

      14410000 -- (0.000) [...7 remote chains...] -- 9:05:13

      Average standard deviation of split frequencies: 0.016856


      Average standard deviation of split frequencies: 0.016856

      14420000 -- [0.000] [...7 remote chains...] -- 9:04:50

      Average standard deviation of split frequencies: 0.016841


      Average standard deviation of split frequencies: 0.016841

      14430000 -- (0.000) [...7 remote chains...] -- 9:05:07

      Average standard deviation of split frequencies: 0.016683


      Average standard deviation of split frequencies: 0.016683

      14440000 -- (0.000) [...7 remote chains...] -- 9:04:44

      Average standard deviation of split frequencies: 0.016623


      Average standard deviation of split frequencies: 0.016623

      14450000 -- (0.000) [...7 remote chains...] -- 9:05:01

      Average standard deviation of split frequencies: 0.016540


      Average standard deviation of split frequencies: 0.016540

      14460000 -- (0.000) [...7 remote chains...] -- 9:04:38

      Average standard deviation of split frequencies: 0.016323


      Average standard deviation of split frequencies: 0.016323

      14470000 -- (0.000) [...7 remote chains...] -- 9:04:55

      Average standard deviation of split frequencies: 0.016255


      Average standard deviation of split frequencies: 0.016255

      14480000 -- (0.000) [...7 remote chains...] -- 9:04:32

      Average standard deviation of split frequencies: 0.016263


      Average standard deviation of split frequencies: 0.016263

      14490000 -- [0.000] [...7 remote chains...] -- 9:04:49

      Average standard deviation of split frequencies: 0.016226


      Average standard deviation of split frequencies: 0.016226

      14500000 -- (0.000) [...7 remote chains...] -- 9:04:26

      Average standard deviation of split frequencies: 0.016168


      Average standard deviation of split frequencies: 0.016168

      14510000 -- (0.000) [...7 remote chains...] -- 9:04:44

      Average standard deviation of split frequencies: 0.016211


      Average standard deviation of split frequencies: 0.016211

      14520000 -- (0.000) [...7 remote chains...] -- 9:04:21

      Average standard deviation of split frequencies: 0.016218


      Average standard deviation of split frequencies: 0.016218

      14530000 -- (0.000) [...7 remote chains...] -- 9:04:38

      Average standard deviation of split frequencies: 0.016268


      Average standard deviation of split frequencies: 0.016268

      14540000 -- (0.000) [...7 remote chains...] -- 9:04:55

      Average standard deviation of split frequencies: 0.016383


      Average standard deviation of split frequencies: 0.016383

      14550000 -- (0.000) [...7 remote chains...] -- 9:04:32

      Average standard deviation of split frequencies: 0.016434


      Average standard deviation of split frequencies: 0.016434

      14560000 -- (0.000) [...7 remote chains...] -- 9:04:49

      Average standard deviation of split frequencies: 0.016374


      Average standard deviation of split frequencies: 0.016374

      14570000 -- (0.000) [...7 remote chains...] -- 9:04:26

      Average standard deviation of split frequencies: 0.016315


      Average standard deviation of split frequencies: 0.016315

      14580000 -- (0.000) [...7 remote chains...] -- 9:04:43

      Average standard deviation of split frequencies: 0.016344


      Average standard deviation of split frequencies: 0.016344

      14590000 -- (0.000) [...7 remote chains...] -- 9:04:20

      Average standard deviation of split frequencies: 0.016531


      Average standard deviation of split frequencies: 0.016531

      14600000 -- (0.000) [...7 remote chains...] -- 9:04:38

      Average standard deviation of split frequencies: 0.016538


      Average standard deviation of split frequencies: 0.016538

      14610000 -- (0.000) [...7 remote chains...] -- 9:04:15

      Average standard deviation of split frequencies: 0.016566


      Average standard deviation of split frequencies: 0.016566

      14620000 -- (0.000) [...7 remote chains...] -- 9:04:32

      Average standard deviation of split frequencies: 0.016572


      Average standard deviation of split frequencies: 0.016572

      14630000 -- (0.000) [...7 remote chains...] -- 9:04:09

      Average standard deviation of split frequencies: 0.016701


      Average standard deviation of split frequencies: 0.016701

      14640000 -- (0.000) [...7 remote chains...] -- 9:04:26

      Average standard deviation of split frequencies: 0.016857


      Average standard deviation of split frequencies: 0.016857

      14650000 -- (0.000) [...7 remote chains...] -- 9:04:43

      Average standard deviation of split frequencies: 0.016885


      Average standard deviation of split frequencies: 0.016885

      14660000 -- (0.000) [...7 remote chains...] -- 9:04:20

      Average standard deviation of split frequencies: 0.017008


      Average standard deviation of split frequencies: 0.017008

      14670000 -- (0.000) [...7 remote chains...] -- 9:04:37

      Average standard deviation of split frequencies: 0.016986


      Average standard deviation of split frequencies: 0.016986

      14680000 -- (0.000) [...7 remote chains...] -- 9:04:15

      Average standard deviation of split frequencies: 0.017037


      Average standard deviation of split frequencies: 0.017037

      14690000 -- (0.000) [...7 remote chains...] -- 9:04:32

      Average standard deviation of split frequencies: 0.017000


      Average standard deviation of split frequencies: 0.017000

      14700000 -- (0.000) [...7 remote chains...] -- 9:04:09

      Average standard deviation of split frequencies: 0.017006


      Average standard deviation of split frequencies: 0.017006

      14710000 -- (0.000) [...7 remote chains...] -- 9:04:26

      Average standard deviation of split frequencies: 0.016940


      Average standard deviation of split frequencies: 0.016940

      14720000 -- (0.000) [...7 remote chains...] -- 9:04:03

      Average standard deviation of split frequencies: 0.016836


      Average standard deviation of split frequencies: 0.016836

      14730000 -- [0.000] [...7 remote chains...] -- 9:04:20

      Average standard deviation of split frequencies: 0.016733


      Average standard deviation of split frequencies: 0.016733

      14740000 -- (0.000) [...7 remote chains...] -- 9:04:37

      Average standard deviation of split frequencies: 0.016542


      Average standard deviation of split frequencies: 0.016542

      14750000 -- (0.000) [...7 remote chains...] -- 9:04:14

      Average standard deviation of split frequencies: 0.016432


      Average standard deviation of split frequencies: 0.016432

      14760000 -- (0.000) [...7 remote chains...] -- 9:04:31

      Average standard deviation of split frequencies: 0.016307


      Average standard deviation of split frequencies: 0.016307

      14770000 -- (0.000) [...7 remote chains...] -- 9:04:09

      Average standard deviation of split frequencies: 0.016204


      Average standard deviation of split frequencies: 0.016204

      14780000 -- (0.000) [...7 remote chains...] -- 9:04:26

      Average standard deviation of split frequencies: 0.016145


      Average standard deviation of split frequencies: 0.016145

      14790000 -- (0.000) [...7 remote chains...] -- 9:04:03

      Average standard deviation of split frequencies: 0.016343


      Average standard deviation of split frequencies: 0.016343

      14800000 -- (0.000) [...7 remote chains...] -- 9:04:20

      Average standard deviation of split frequencies: 0.016197


      Average standard deviation of split frequencies: 0.016197

      14810000 -- (0.000) [...7 remote chains...] -- 9:03:57

      Average standard deviation of split frequencies: 0.016314


      Average standard deviation of split frequencies: 0.016314

      14820000 -- (0.000) [...7 remote chains...] -- 9:04:14

      Average standard deviation of split frequencies: 0.016277


      Average standard deviation of split frequencies: 0.016277

      14830000 -- (0.000) [...7 remote chains...] -- 9:03:52

      Average standard deviation of split frequencies: 0.016190


      Average standard deviation of split frequencies: 0.016190

      14840000 -- (0.000) [...7 remote chains...] -- 9:04:09

      Average standard deviation of split frequencies: 0.016197


      Average standard deviation of split frequencies: 0.016197

      14850000 -- (0.000) [...7 remote chains...] -- 9:03:46

      Average standard deviation of split frequencies: 0.016226


      Average standard deviation of split frequencies: 0.016226

      14860000 -- (0.000) [...7 remote chains...] -- 9:04:03

      Average standard deviation of split frequencies: 0.016284


      Average standard deviation of split frequencies: 0.016284

      14870000 -- (0.000) [...7 remote chains...] -- 9:03:40

      Average standard deviation of split frequencies: 0.016389


      Average standard deviation of split frequencies: 0.016389

      14880000 -- [0.000] [...7 remote chains...] -- 9:03:57

      Average standard deviation of split frequencies: 0.016480


      Average standard deviation of split frequencies: 0.016480

      14890000 -- (0.000) [...7 remote chains...] -- 9:04:14

      Average standard deviation of split frequencies: 0.016508


      Average standard deviation of split frequencies: 0.016508

      14900000 -- (0.000) [...7 remote chains...] -- 9:03:52

      Average standard deviation of split frequencies: 0.016556


      Average standard deviation of split frequencies: 0.016556

      14910000 -- (0.000) [...7 remote chains...] -- 9:04:08

      Average standard deviation of split frequencies: 0.016788


      Average standard deviation of split frequencies: 0.016788

      14920000 -- (0.000) [...7 remote chains...] -- 9:03:46

      Average standard deviation of split frequencies: 0.016731


      Average standard deviation of split frequencies: 0.016731

      14930000 -- (0.000) [...7 remote chains...] -- 9:04:03

      Average standard deviation of split frequencies: 0.016705


      Average standard deviation of split frequencies: 0.016705

      14940000 -- (0.000) [...7 remote chains...] -- 9:03:40

      Average standard deviation of split frequencies: 0.016668


      Average standard deviation of split frequencies: 0.016668

      14950000 -- (0.000) [...7 remote chains...] -- 9:03:57

      Average standard deviation of split frequencies: 0.016646


      Average standard deviation of split frequencies: 0.016646

      14960000 -- (0.000) [...7 remote chains...] -- 9:03:35

      Average standard deviation of split frequencies: 0.016675


      Average standard deviation of split frequencies: 0.016675

      14970000 -- (0.000) [...7 remote chains...] -- 9:03:51

      Average standard deviation of split frequencies: 0.016704


      Average standard deviation of split frequencies: 0.016704

      14980000 -- (0.000) [...7 remote chains...] -- 9:03:29

      Average standard deviation of split frequencies: 0.016689


      Average standard deviation of split frequencies: 0.016689

      14990000 -- (0.000) [...7 remote chains...] -- 9:03:46

      Average standard deviation of split frequencies: 0.016797


      Average standard deviation of split frequencies: 0.016797

      15000000 -- (0.000) [...7 remote chains...] -- 9:03:24

      Average standard deviation of split frequencies: 0.016847


      Average standard deviation of split frequencies: 0.016847

      15010000 -- (0.000) [...7 remote chains...] -- 9:03:40

      Average standard deviation of split frequencies: 0.016811


      Average standard deviation of split frequencies: 0.016811

      15020000 -- (0.000) [...7 remote chains...] -- 9:03:57

      Average standard deviation of split frequencies: 0.016839


      Average standard deviation of split frequencies: 0.016839

      15030000 -- (0.000) [...7 remote chains...] -- 9:03:35

      Average standard deviation of split frequencies: 0.016842


      Average standard deviation of split frequencies: 0.016842

      15040000 -- (0.000) [...7 remote chains...] -- 9:03:51

      Average standard deviation of split frequencies: 0.016743


      Average standard deviation of split frequencies: 0.016743

      15050000 -- (0.000) [...7 remote chains...] -- 9:03:29

      Average standard deviation of split frequencies: 0.016812


      Average standard deviation of split frequencies: 0.016812

      15060000 -- (0.000) [...7 remote chains...] -- 9:03:46

      Average standard deviation of split frequencies: 0.016773


      Average standard deviation of split frequencies: 0.016773

      15070000 -- (0.000) [...7 remote chains...] -- 9:03:23

      Average standard deviation of split frequencies: 0.016751


      Average standard deviation of split frequencies: 0.016751

      15080000 -- (0.000) [...7 remote chains...] -- 9:03:40

      Average standard deviation of split frequencies: 0.016844


      Average standard deviation of split frequencies: 0.016844

      15090000 -- (0.000) [...7 remote chains...] -- 9:03:18

      Average standard deviation of split frequencies: 0.016786


      Average standard deviation of split frequencies: 0.016786

      15100000 -- (0.000) [...7 remote chains...] -- 9:03:34

      Average standard deviation of split frequencies: 0.016857


      Average standard deviation of split frequencies: 0.016857

      15110000 -- (0.000) [...7 remote chains...] -- 9:03:12

      Average standard deviation of split frequencies: 0.017065


      Average standard deviation of split frequencies: 0.017065

      15120000 -- (0.000) [...7 remote chains...] -- 9:03:29

      Average standard deviation of split frequencies: 0.017091


      Average standard deviation of split frequencies: 0.017091

      15130000 -- (0.000) [...7 remote chains...] -- 9:03:07

      Average standard deviation of split frequencies: 0.017055


      Average standard deviation of split frequencies: 0.017055

      15140000 -- (0.000) [...7 remote chains...] -- 9:03:23

      Average standard deviation of split frequencies: 0.017165


      Average standard deviation of split frequencies: 0.017165

      15150000 -- (0.000) [...7 remote chains...] -- 9:03:01

      Average standard deviation of split frequencies: 0.017289


      Average standard deviation of split frequencies: 0.017289

      15160000 -- (0.000) [...7 remote chains...] -- 9:03:18

      Average standard deviation of split frequencies: 0.017336


      Average standard deviation of split frequencies: 0.017336

      15170000 -- (0.000) [...7 remote chains...] -- 9:02:56

      Average standard deviation of split frequencies: 0.017217


      Average standard deviation of split frequencies: 0.017217

      15180000 -- (0.000) [...7 remote chains...] -- 9:03:12

      Average standard deviation of split frequencies: 0.017140


      Average standard deviation of split frequencies: 0.017140

      15190000 -- (0.000) [...7 remote chains...] -- 9:02:50

      Average standard deviation of split frequencies: 0.017057


      Average standard deviation of split frequencies: 0.017057

      15200000 -- (0.000) [...7 remote chains...] -- 9:03:07

      Average standard deviation of split frequencies: 0.016960


      Average standard deviation of split frequencies: 0.016960

      15210000 -- (0.000) [...7 remote chains...] -- 9:03:23

      Average standard deviation of split frequencies: 0.016945


      Average standard deviation of split frequencies: 0.016945

      15220000 -- (0.000) [...7 remote chains...] -- 9:03:01

      Average standard deviation of split frequencies: 0.016971


      Average standard deviation of split frequencies: 0.016971

      15230000 -- (0.000) [...7 remote chains...] -- 9:03:18

      Average standard deviation of split frequencies: 0.016910


      Average standard deviation of split frequencies: 0.016910

      15240000 -- (0.000) [...7 remote chains...] -- 9:02:56

      Average standard deviation of split frequencies: 0.016977


      Average standard deviation of split frequencies: 0.016977

      15250000 -- (0.000) [...7 remote chains...] -- 9:03:12

      Average standard deviation of split frequencies: 0.016983


      Average standard deviation of split frequencies: 0.016983

      15260000 -- (0.000) [...7 remote chains...] -- 9:02:50

      Average standard deviation of split frequencies: 0.016804


      Average standard deviation of split frequencies: 0.016804

      15270000 -- (0.000) [...7 remote chains...] -- 9:03:07

      Average standard deviation of split frequencies: 0.016721


      Average standard deviation of split frequencies: 0.016721

      15280000 -- (0.000) [...7 remote chains...] -- 9:02:45

      Average standard deviation of split frequencies: 0.016645


      Average standard deviation of split frequencies: 0.016645

      15290000 -- (0.000) [...7 remote chains...] -- 9:03:01

      Average standard deviation of split frequencies: 0.016507


      Average standard deviation of split frequencies: 0.016507

      15300000 -- (0.000) [...7 remote chains...] -- 9:02:39

      Average standard deviation of split frequencies: 0.016616


      Average standard deviation of split frequencies: 0.016616

      15310000 -- (0.000) [...7 remote chains...] -- 9:02:56

      Average standard deviation of split frequencies: 0.016637


      Average standard deviation of split frequencies: 0.016637

      15320000 -- (0.000) [...7 remote chains...] -- 9:02:34

      Average standard deviation of split frequencies: 0.016622


      Average standard deviation of split frequencies: 0.016622

      15330000 -- (0.000) [...7 remote chains...] -- 9:02:50

      Average standard deviation of split frequencies: 0.016587


      Average standard deviation of split frequencies: 0.016587

      15340000 -- (0.000) [...7 remote chains...] -- 9:03:06

      Average standard deviation of split frequencies: 0.016657


      Average standard deviation of split frequencies: 0.016657

      15350000 -- (0.000) [...7 remote chains...] -- 9:02:45

      Average standard deviation of split frequencies: 0.016742


      Average standard deviation of split frequencies: 0.016742

      15360000 -- (0.000) [...7 remote chains...] -- 9:03:01

      Average standard deviation of split frequencies: 0.016833


      Average standard deviation of split frequencies: 0.016833

      15370000 -- (0.000) [...7 remote chains...] -- 9:02:39

      Average standard deviation of split frequencies: 0.016798


      Average standard deviation of split frequencies: 0.016798

      15380000 -- (0.000) [...7 remote chains...] -- 9:02:56

      Average standard deviation of split frequencies: 0.016836


      Average standard deviation of split frequencies: 0.016836

      15390000 -- (0.000) [...7 remote chains...] -- 9:02:34

      Average standard deviation of split frequencies: 0.016938


      Average standard deviation of split frequencies: 0.016938

      15400000 -- (0.000) [...7 remote chains...] -- 9:02:50

      Average standard deviation of split frequencies: 0.016964


      Average standard deviation of split frequencies: 0.016964

      15410000 -- (0.000) [...7 remote chains...] -- 9:02:28

      Average standard deviation of split frequencies: 0.016929


      Average standard deviation of split frequencies: 0.016929

      15420000 -- (0.000) [...7 remote chains...] -- 9:02:45

      Average standard deviation of split frequencies: 0.016894


      Average standard deviation of split frequencies: 0.016894

      15430000 -- (0.000) [...7 remote chains...] -- 9:03:01

      Average standard deviation of split frequencies: 0.016874


      Average standard deviation of split frequencies: 0.016874

      15440000 -- (0.000) [...7 remote chains...] -- 9:02:39

      Average standard deviation of split frequencies: 0.016900


      Average standard deviation of split frequencies: 0.016900

      15450000 -- (0.000) [...7 remote chains...] -- 9:02:55

      Average standard deviation of split frequencies: 0.016987


      Average standard deviation of split frequencies: 0.016987

      15460000 -- (0.000) [...7 remote chains...] -- 9:02:34

      Average standard deviation of split frequencies: 0.016972


      Average standard deviation of split frequencies: 0.016972

      15470000 -- (0.000) [...7 remote chains...] -- 9:02:50

      Average standard deviation of split frequencies: 0.016871


      Average standard deviation of split frequencies: 0.016871

      15480000 -- (0.000) [...7 remote chains...] -- 9:02:28

      Average standard deviation of split frequencies: 0.016734


      Average standard deviation of split frequencies: 0.016734

      15490000 -- (0.000) [...7 remote chains...] -- 9:02:45

      Average standard deviation of split frequencies: 0.016659


      Average standard deviation of split frequencies: 0.016659

      15500000 -- (0.000) [...7 remote chains...] -- 9:02:23

      Average standard deviation of split frequencies: 0.016665


      Average standard deviation of split frequencies: 0.016665

      15510000 -- [0.000] [...7 remote chains...] -- 9:02:39

      Average standard deviation of split frequencies: 0.016604


      Average standard deviation of split frequencies: 0.016604

      15520000 -- [0.000] [...7 remote chains...] -- 9:02:18

      Average standard deviation of split frequencies: 0.016489


      Average standard deviation of split frequencies: 0.016489

      15530000 -- (0.000) [...7 remote chains...] -- 9:02:34

      Average standard deviation of split frequencies: 0.016455


      Average standard deviation of split frequencies: 0.016455

      15540000 -- (0.000) [...7 remote chains...] -- 9:02:12

      Average standard deviation of split frequencies: 0.016542


      Average standard deviation of split frequencies: 0.016542

      15550000 -- (0.000) [...7 remote chains...] -- 9:02:28

      Average standard deviation of split frequencies: 0.016441


      Average standard deviation of split frequencies: 0.016441

      15560000 -- [0.000] [...7 remote chains...] -- 9:02:07

      Average standard deviation of split frequencies: 0.016588


      Average standard deviation of split frequencies: 0.016588

      15570000 -- (0.000) [...7 remote chains...] -- 9:02:23

      Average standard deviation of split frequencies: 0.016574


      Average standard deviation of split frequencies: 0.016574

      15580000 -- (0.000) [...7 remote chains...] -- 9:02:39

      Average standard deviation of split frequencies: 0.016499


      Average standard deviation of split frequencies: 0.016499

      15590000 -- (0.000) [...7 remote chains...] -- 9:02:18

      Average standard deviation of split frequencies: 0.016479


      Average standard deviation of split frequencies: 0.016479

      15600000 -- (0.000) [...7 remote chains...] -- 9:02:34

      Average standard deviation of split frequencies: 0.016425


      Average standard deviation of split frequencies: 0.016425

      15610000 -- (0.000) [...7 remote chains...] -- 9:02:12

      Average standard deviation of split frequencies: 0.016370


      Average standard deviation of split frequencies: 0.016370

      15620000 -- (0.000) [...7 remote chains...] -- 9:02:28

      Average standard deviation of split frequencies: 0.016356


      Average standard deviation of split frequencies: 0.016356

      15630000 -- (0.000) [...7 remote chains...] -- 9:02:44

      Average standard deviation of split frequencies: 0.016236


      Average standard deviation of split frequencies: 0.016236

      15640000 -- (0.000) [...7 remote chains...] -- 9:02:23

      Average standard deviation of split frequencies: 0.016202


      Average standard deviation of split frequencies: 0.016202

      15650000 -- (0.000) [...7 remote chains...] -- 9:02:39

      Average standard deviation of split frequencies: 0.016268


      Average standard deviation of split frequencies: 0.016268

      15660000 -- (0.000) [...7 remote chains...] -- 9:02:17

      Average standard deviation of split frequencies: 0.016335


      Average standard deviation of split frequencies: 0.016335

      15670000 -- (0.000) [...7 remote chains...] -- 9:02:33

      Average standard deviation of split frequencies: 0.016455


      Average standard deviation of split frequencies: 0.016455

      15680000 -- (0.000) [...7 remote chains...] -- 9:02:49

      Average standard deviation of split frequencies: 0.016521


      Average standard deviation of split frequencies: 0.016521

      15690000 -- (0.000) [...7 remote chains...] -- 9:02:28

      Average standard deviation of split frequencies: 0.016367


      Average standard deviation of split frequencies: 0.016367

      15700000 -- (0.000) [...7 remote chains...] -- 9:02:44

      Average standard deviation of split frequencies: 0.016453


      Average standard deviation of split frequencies: 0.016453

      15710000 -- (0.000) [...7 remote chains...] -- 9:02:23

      Average standard deviation of split frequencies: 0.016433


      Average standard deviation of split frequencies: 0.016433

      15720000 -- (0.000) [...7 remote chains...] -- 9:02:39

      Average standard deviation of split frequencies: 0.016579


      Average standard deviation of split frequencies: 0.016579

      15730000 -- (0.000) [...7 remote chains...] -- 9:02:17

      Average standard deviation of split frequencies: 0.016645


      Average standard deviation of split frequencies: 0.016645

      15740000 -- (0.000) [...7 remote chains...] -- 9:02:33

      Average standard deviation of split frequencies: 0.016651


      Average standard deviation of split frequencies: 0.016651

      15750000 -- (0.000) [...7 remote chains...] -- 9:02:49

      Average standard deviation of split frequencies: 0.016651


      Average standard deviation of split frequencies: 0.016651

      15760000 -- (0.000) [...7 remote chains...] -- 9:02:28

      Average standard deviation of split frequencies: 0.016081


      Average standard deviation of split frequencies: 0.016081

      15770000 -- (0.000) [...7 remote chains...] -- 9:02:44

      Average standard deviation of split frequencies: 0.015894


      Average standard deviation of split frequencies: 0.015894

      15780000 -- (0.000) [...7 remote chains...] -- 9:02:23

      Average standard deviation of split frequencies: 0.015803


      Average standard deviation of split frequencies: 0.015803

      15790000 -- (0.000) [...7 remote chains...] -- 9:02:38

      Average standard deviation of split frequencies: 0.015765


      Average standard deviation of split frequencies: 0.015765

      15800000 -- (0.000) [...7 remote chains...] -- 9:02:17

      Average standard deviation of split frequencies: 0.015790


      Average standard deviation of split frequencies: 0.015790

      15810000 -- (0.000) [...7 remote chains...] -- 9:02:33

      Average standard deviation of split frequencies: 0.015719


      Average standard deviation of split frequencies: 0.015719

      15820000 -- [0.000] [...7 remote chains...] -- 9:02:12

      Average standard deviation of split frequencies: 0.015725


      Average standard deviation of split frequencies: 0.015725

      15830000 -- (0.000) [...7 remote chains...] -- 9:02:28

      Average standard deviation of split frequencies: 0.015744


      Average standard deviation of split frequencies: 0.015744

      15840000 -- (0.000) [...7 remote chains...] -- 9:02:43

      Average standard deviation of split frequencies: 0.015693


      Average standard deviation of split frequencies: 0.015693

      15850000 -- [0.000] [...7 remote chains...] -- 9:02:22

      Average standard deviation of split frequencies: 0.015564


      Average standard deviation of split frequencies: 0.015564

      15860000 -- (0.000) [...7 remote chains...] -- 9:02:38

      Average standard deviation of split frequencies: 0.015971


      Average standard deviation of split frequencies: 0.015971

      15870000 -- (0.000) [...7 remote chains...] -- 9:02:17

      Average standard deviation of split frequencies: 0.015674


      Average standard deviation of split frequencies: 0.015674

      15880000 -- (0.000) [...7 remote chains...] -- 9:02:33

      Average standard deviation of split frequencies: 0.015661


      Average standard deviation of split frequencies: 0.015661

      15890000 -- (0.000) [...7 remote chains...] -- 9:02:12

      Average standard deviation of split frequencies: 0.015687


      Average standard deviation of split frequencies: 0.015687

      15900000 -- (0.000) [...7 remote chains...] -- 9:02:27

      Average standard deviation of split frequencies: 0.015654


      Average standard deviation of split frequencies: 0.015654

      15910000 -- (0.000) [...7 remote chains...] -- 9:02:43

      Average standard deviation of split frequencies: 0.015516


      Average standard deviation of split frequencies: 0.015516

      15920000 -- (0.000) [...7 remote chains...] -- 9:02:22

      Average standard deviation of split frequencies: 0.015444


      Average standard deviation of split frequencies: 0.015444

      15930000 -- (0.000) [...7 remote chains...] -- 9:02:38

      Average standard deviation of split frequencies: 0.015352


      Average standard deviation of split frequencies: 0.015352

      15940000 -- (0.000) [...7 remote chains...] -- 9:02:17

      Average standard deviation of split frequencies: 0.015359


      Average standard deviation of split frequencies: 0.015359

      15950000 -- (0.000) [...7 remote chains...] -- 9:02:33

      Average standard deviation of split frequencies: 0.015221


      Average standard deviation of split frequencies: 0.015221

      15960000 -- (0.000) [...7 remote chains...] -- 9:02:12

      Average standard deviation of split frequencies: 0.015287


      Average standard deviation of split frequencies: 0.015287

      15970000 -- (0.000) [...7 remote chains...] -- 9:02:27

      Average standard deviation of split frequencies: 0.015157


      Average standard deviation of split frequencies: 0.015157

      15980000 -- (0.000) [...7 remote chains...] -- 9:02:06

      Average standard deviation of split frequencies: 0.014712


      Average standard deviation of split frequencies: 0.014712

      15990000 -- (0.000) [...7 remote chains...] -- 9:02:22

      Average standard deviation of split frequencies: 0.014845


      Average standard deviation of split frequencies: 0.014845

      16000000 -- (0.000) [...7 remote chains...] -- 9:02:01

      Average standard deviation of split frequencies: 0.015249


      Average standard deviation of split frequencies: 0.015249

      16010000 -- (0.000) [...7 remote chains...] -- 9:02:17

      Average standard deviation of split frequencies: 0.015256


      Average standard deviation of split frequencies: 0.015256

      16020000 -- (0.000) [...7 remote chains...] -- 9:02:32

      Average standard deviation of split frequencies: 0.015282


      Average standard deviation of split frequencies: 0.015282

      16030000 -- (0.000) [...7 remote chains...] -- 9:02:11

      Average standard deviation of split frequencies: 0.015263


      Average standard deviation of split frequencies: 0.015263

      16040000 -- (0.000) [...7 remote chains...] -- 9:02:27

      Average standard deviation of split frequencies: 0.015309


      Average standard deviation of split frequencies: 0.015309

      16050000 -- [0.000] [...7 remote chains...] -- 9:02:06

      Average standard deviation of split frequencies: 0.015198


      Average standard deviation of split frequencies: 0.015198

      16060000 -- (0.000) [...7 remote chains...] -- 9:02:22

      Average standard deviation of split frequencies: 0.015264


      Average standard deviation of split frequencies: 0.015264

      16070000 -- (0.000) [...7 remote chains...] -- 9:02:01

      Average standard deviation of split frequencies: 0.015420


      Average standard deviation of split frequencies: 0.015420

      16080000 -- (0.000) [...7 remote chains...] -- 9:02:16

      Average standard deviation of split frequencies: 0.015525


      Average standard deviation of split frequencies: 0.015525

      16090000 -- (0.000) [...7 remote chains...] -- 9:01:56

      Average standard deviation of split frequencies: 0.015395


      Average standard deviation of split frequencies: 0.015395

      16100000 -- [0.000] [...7 remote chains...] -- 9:02:11

      Average standard deviation of split frequencies: 0.015402


      Average standard deviation of split frequencies: 0.015402

      16110000 -- (0.000) [...7 remote chains...] -- 9:01:50

      Average standard deviation of split frequencies: 0.015558


      Average standard deviation of split frequencies: 0.015558

      16120000 -- (0.000) [...7 remote chains...] -- 9:02:06

      Average standard deviation of split frequencies: 0.015467


      Average standard deviation of split frequencies: 0.015467

      16130000 -- (0.000) [...7 remote chains...] -- 9:02:21

      Average standard deviation of split frequencies: 0.015396


      Average standard deviation of split frequencies: 0.015396

      16140000 -- (0.000) [...7 remote chains...] -- 9:02:01

      Average standard deviation of split frequencies: 0.015344


      Average standard deviation of split frequencies: 0.015344

      16150000 -- (0.000) [...7 remote chains...] -- 9:02:16

      Average standard deviation of split frequencies: 0.015305


      Average standard deviation of split frequencies: 0.015305

      16160000 -- (0.000) [...7 remote chains...] -- 9:01:55

      Average standard deviation of split frequencies: 0.015351


      Average standard deviation of split frequencies: 0.015351

      16170000 -- (0.000) [...7 remote chains...] -- 9:02:11

      Average standard deviation of split frequencies: 0.015358


      Average standard deviation of split frequencies: 0.015358

      16180000 -- (0.000) [...7 remote chains...] -- 9:01:50

      Average standard deviation of split frequencies: 0.015248


      Average standard deviation of split frequencies: 0.015248

      16190000 -- (0.000) [...7 remote chains...] -- 9:02:06

      Average standard deviation of split frequencies: 0.015384


      Average standard deviation of split frequencies: 0.015384

      16200000 -- (0.000) [...7 remote chains...] -- 9:01:45

      Average standard deviation of split frequencies: 0.015332


      Average standard deviation of split frequencies: 0.015332

      16210000 -- (0.000) [...7 remote chains...] -- 9:02:00

      Average standard deviation of split frequencies: 0.015475


      Average standard deviation of split frequencies: 0.015475

      16220000 -- (0.000) [...7 remote chains...] -- 9:01:40

      Average standard deviation of split frequencies: 0.015462


      Average standard deviation of split frequencies: 0.015462

      16230000 -- (0.000) [...7 remote chains...] -- 9:01:55

      Average standard deviation of split frequencies: 0.015307


      Average standard deviation of split frequencies: 0.015307

      16240000 -- (0.000) [...7 remote chains...] -- 9:01:35

      Average standard deviation of split frequencies: 0.015372


      Average standard deviation of split frequencies: 0.015372

      16250000 -- (0.000) [...7 remote chains...] -- 9:01:50

      Average standard deviation of split frequencies: 0.015417


      Average standard deviation of split frequencies: 0.015417

      16260000 -- (0.000) [...7 remote chains...] -- 9:01:29

      Average standard deviation of split frequencies: 0.015385


      Average standard deviation of split frequencies: 0.015385

      16270000 -- (0.000) [...7 remote chains...] -- 9:01:45

      Average standard deviation of split frequencies: 0.015424


      Average standard deviation of split frequencies: 0.015424

      16280000 -- [0.000] [...7 remote chains...] -- 9:01:24

      Average standard deviation of split frequencies: 0.015450


      Average standard deviation of split frequencies: 0.015450

      16290000 -- (0.000) [...7 remote chains...] -- 9:01:39

      Average standard deviation of split frequencies: 0.015457


      Average standard deviation of split frequencies: 0.015457

      16300000 -- (0.000) [...7 remote chains...] -- 9:01:55

      Average standard deviation of split frequencies: 0.015463


      Average standard deviation of split frequencies: 0.015463

      16310000 -- (0.000) [...7 remote chains...] -- 9:01:34

      Average standard deviation of split frequencies: 0.015309


      Average standard deviation of split frequencies: 0.015309

      16320000 -- (0.000) [...7 remote chains...] -- 9:01:50

      Average standard deviation of split frequencies: 0.015239


      Average standard deviation of split frequencies: 0.015239

      16330000 -- (0.000) [...7 remote chains...] -- 9:01:29

      Average standard deviation of split frequencies: 0.015246


      Average standard deviation of split frequencies: 0.015246

      16340000 -- [0.000] [...7 remote chains...] -- 9:01:44

      Average standard deviation of split frequencies: 0.015214


      Average standard deviation of split frequencies: 0.015214

      16350000 -- (0.000) [...7 remote chains...] -- 9:01:24

      Average standard deviation of split frequencies: 0.015118


      Average standard deviation of split frequencies: 0.015118

      16360000 -- (0.000) [...7 remote chains...] -- 9:01:39

      Average standard deviation of split frequencies: 0.015202


      Average standard deviation of split frequencies: 0.015202

      16370000 -- (0.000) [...7 remote chains...] -- 9:01:19

      Average standard deviation of split frequencies: 0.015151


      Average standard deviation of split frequencies: 0.015151

      16380000 -- (0.000) [...7 remote chains...] -- 9:01:34

      Average standard deviation of split frequencies: 0.015139


      Average standard deviation of split frequencies: 0.015139

      16390000 -- (0.000) [...7 remote chains...] -- 9:01:49

      Average standard deviation of split frequencies: 0.015215


      Average standard deviation of split frequencies: 0.015215

      16400000 -- (0.000) [...7 remote chains...] -- 9:01:29

      Average standard deviation of split frequencies: 0.015145


      Average standard deviation of split frequencies: 0.015145

      16410000 -- (0.000) [...7 remote chains...] -- 9:01:44

      Average standard deviation of split frequencies: 0.015076


      Average standard deviation of split frequencies: 0.015076

      16420000 -- (0.000) [...7 remote chains...] -- 9:01:24

      Average standard deviation of split frequencies: 0.014891


      Average standard deviation of split frequencies: 0.014891

      16430000 -- [0.000] [...7 remote chains...] -- 9:01:39

      Average standard deviation of split frequencies: 0.014815


      Average standard deviation of split frequencies: 0.014815

      16440000 -- (0.000) [...7 remote chains...] -- 9:01:19

      Average standard deviation of split frequencies: 0.014765


      Average standard deviation of split frequencies: 0.014765

      16450000 -- (0.000) [...7 remote chains...] -- 9:01:34

      Average standard deviation of split frequencies: 0.014715


      Average standard deviation of split frequencies: 0.014715

      16460000 -- (0.000) [...7 remote chains...] -- 9:01:49

      Average standard deviation of split frequencies: 0.014173


      Average standard deviation of split frequencies: 0.014173

      16470000 -- (0.000) [...7 remote chains...] -- 9:01:29

      Average standard deviation of split frequencies: 0.014229


      Average standard deviation of split frequencies: 0.014229

      16480000 -- [0.000] [...7 remote chains...] -- 9:01:44

      Average standard deviation of split frequencies: 0.014180


      Average standard deviation of split frequencies: 0.014180

      16490000 -- [0.000] [...7 remote chains...] -- 9:01:24

      Average standard deviation of split frequencies: 0.014150


      Average standard deviation of split frequencies: 0.014150

      16500000 -- (0.000) [...7 remote chains...] -- 9:01:39

      Average standard deviation of split frequencies: 0.014102


      Average standard deviation of split frequencies: 0.014102

      16510000 -- (0.000) [...7 remote chains...] -- 9:01:18

      Average standard deviation of split frequencies: 0.014028


      Average standard deviation of split frequencies: 0.014028

      16520000 -- (0.000) [...7 remote chains...] -- 9:01:34

      Average standard deviation of split frequencies: 0.013907


      Average standard deviation of split frequencies: 0.013907

      16530000 -- (0.000) [...7 remote chains...] -- 9:01:13

      Average standard deviation of split frequencies: 0.013969


      Average standard deviation of split frequencies: 0.013969

      16540000 -- (0.000) [...7 remote chains...] -- 9:01:28

      Average standard deviation of split frequencies: 0.013976


      Average standard deviation of split frequencies: 0.013976

      16550000 -- (0.000) [...7 remote chains...] -- 9:01:08

      Average standard deviation of split frequencies: 0.014461


      Average standard deviation of split frequencies: 0.014461

      16560000 -- [0.000] [...7 remote chains...] -- 9:01:23

      Average standard deviation of split frequencies: 0.014392


      Average standard deviation of split frequencies: 0.014392

      16570000 -- (0.000) [...7 remote chains...] -- 9:01:03

      Average standard deviation of split frequencies: 0.014324


      Average standard deviation of split frequencies: 0.014324

      16580000 -- (0.000) [...7 remote chains...] -- 9:01:18

      Average standard deviation of split frequencies: 0.014369


      Average standard deviation of split frequencies: 0.014369

      16590000 -- (0.000) [...7 remote chains...] -- 9:00:58

      Average standard deviation of split frequencies: 0.013942


      Average standard deviation of split frequencies: 0.013942

      16600000 -- (0.000) [...7 remote chains...] -- 9:01:13

      Average standard deviation of split frequencies: 0.013986


      Average standard deviation of split frequencies: 0.013986

      16610000 -- (0.000) [...7 remote chains...] -- 9:00:53

      Average standard deviation of split frequencies: 0.013975


      Average standard deviation of split frequencies: 0.013975

      16620000 -- (0.000) [...7 remote chains...] -- 9:01:08

      Average standard deviation of split frequencies: 0.013964


      Average standard deviation of split frequencies: 0.013964

      16630000 -- (0.000) [...7 remote chains...] -- 9:00:48

      Average standard deviation of split frequencies: 0.013964


      Average standard deviation of split frequencies: 0.013964

      16640000 -- (0.000) [...7 remote chains...] -- 9:01:03

      Average standard deviation of split frequencies: 0.013953


      Average standard deviation of split frequencies: 0.013953

      16650000 -- (0.000) [...7 remote chains...] -- 9:01:18

      Average standard deviation of split frequencies: 0.014069


      Average standard deviation of split frequencies: 0.014069

      16660000 -- (0.000) [...7 remote chains...] -- 9:00:58

      Average standard deviation of split frequencies: 0.013948


      Average standard deviation of split frequencies: 0.013948

      16670000 -- (0.000) [...7 remote chains...] -- 9:01:13

      Average standard deviation of split frequencies: 0.013912


      Average standard deviation of split frequencies: 0.013912

      16680000 -- (0.000) [...7 remote chains...] -- 9:00:53

      Average standard deviation of split frequencies: 0.013937


      Average standard deviation of split frequencies: 0.013937

      16690000 -- (0.000) [...7 remote chains...] -- 9:01:08

      Average standard deviation of split frequencies: 0.013908


      Average standard deviation of split frequencies: 0.013908

      16700000 -- (0.000) [...7 remote chains...] -- 9:00:48

      Average standard deviation of split frequencies: 0.013861


      Average standard deviation of split frequencies: 0.013861

      16710000 -- (0.000) [...7 remote chains...] -- 9:01:03

      Average standard deviation of split frequencies: 0.013806


      Average standard deviation of split frequencies: 0.013806

      16720000 -- (0.000) [...7 remote chains...] -- 9:01:18

      Average standard deviation of split frequencies: 0.013886


      Average standard deviation of split frequencies: 0.013886

      16730000 -- (0.000) [...7 remote chains...] -- 9:00:58

      Average standard deviation of split frequencies: 0.013838


      Average standard deviation of split frequencies: 0.013838

      16740000 -- [0.000] [...7 remote chains...] -- 9:01:13

      Average standard deviation of split frequencies: 0.013773


      Average standard deviation of split frequencies: 0.013773

      16750000 -- (0.000) [...7 remote chains...] -- 9:00:53

      Average standard deviation of split frequencies: 0.013773


      Average standard deviation of split frequencies: 0.013773

      16760000 -- (0.000) [...7 remote chains...] -- 9:01:07

      Average standard deviation of split frequencies: 0.013816


      Average standard deviation of split frequencies: 0.013816

      16770000 -- (0.000) [...7 remote chains...] -- 9:00:48

      Average standard deviation of split frequencies: 0.013842


      Average standard deviation of split frequencies: 0.013842

      16780000 -- (0.000) [...7 remote chains...] -- 9:01:02

      Average standard deviation of split frequencies: 0.013957


      Average standard deviation of split frequencies: 0.013957

      16790000 -- (0.000) [...7 remote chains...] -- 9:00:43

      Average standard deviation of split frequencies: 0.013885


      Average standard deviation of split frequencies: 0.013885

      16800000 -- (0.000) [...7 remote chains...] -- 9:00:57

      Average standard deviation of split frequencies: 0.013928


      Average standard deviation of split frequencies: 0.013928

      16810000 -- (0.000) [...7 remote chains...] -- 9:00:37

      Average standard deviation of split frequencies: 0.013845


      Average standard deviation of split frequencies: 0.013845

      16820000 -- (0.000) [...7 remote chains...] -- 9:00:52

      Average standard deviation of split frequencies: 0.013834


      Average standard deviation of split frequencies: 0.013834

      16830000 -- (0.000) [...7 remote chains...] -- 9:00:32

      Average standard deviation of split frequencies: 0.013960


      Average standard deviation of split frequencies: 0.013960

      16840000 -- (0.000) [...7 remote chains...] -- 9:00:47

      Average standard deviation of split frequencies: 0.013895


      Average standard deviation of split frequencies: 0.013895

      16850000 -- (0.000) [...7 remote chains...] -- 9:00:27

      Average standard deviation of split frequencies: 0.013938


      Average standard deviation of split frequencies: 0.013938

      16860000 -- (0.000) [...7 remote chains...] -- 9:00:42

      Average standard deviation of split frequencies: 0.013873


      Average standard deviation of split frequencies: 0.013873

      16870000 -- (0.000) [...7 remote chains...] -- 9:00:57

      Average standard deviation of split frequencies: 0.014019


      Average standard deviation of split frequencies: 0.014019

      16880000 -- (0.000) [...7 remote chains...] -- 9:00:37

      Average standard deviation of split frequencies: 0.013971


      Average standard deviation of split frequencies: 0.013971

      16890000 -- [0.000] [...7 remote chains...] -- 9:00:52

      Average standard deviation of split frequencies: 0.014034


      Average standard deviation of split frequencies: 0.014034

      16900000 -- (0.000) [...7 remote chains...] -- 9:00:32

      Average standard deviation of split frequencies: 0.013968


      Average standard deviation of split frequencies: 0.013968

      16910000 -- (0.000) [...7 remote chains...] -- 9:00:47

      Average standard deviation of split frequencies: 0.013949


      Average standard deviation of split frequencies: 0.013949

      16920000 -- (0.000) [...7 remote chains...] -- 9:01:02

      Average standard deviation of split frequencies: 0.013882


      Average standard deviation of split frequencies: 0.013882

      16930000 -- (0.000) [...7 remote chains...] -- 9:00:42

      Average standard deviation of split frequencies: 0.013760


      Average standard deviation of split frequencies: 0.013760

      16940000 -- [0.000] [...7 remote chains...] -- 9:00:57

      Average standard deviation of split frequencies: 0.013786


      Average standard deviation of split frequencies: 0.013786

      16950000 -- [0.000] [...7 remote chains...] -- 9:00:37

      Average standard deviation of split frequencies: 0.013786


      Average standard deviation of split frequencies: 0.013786

      16960000 -- [0.000] [...7 remote chains...] -- 9:00:52

      Average standard deviation of split frequencies: 0.013868


      Average standard deviation of split frequencies: 0.013868

      16970000 -- [0.000] [...7 remote chains...] -- 9:00:32

      Average standard deviation of split frequencies: 0.014042


      Average standard deviation of split frequencies: 0.014042

      16980000 -- (0.000) [...7 remote chains...] -- 9:00:47

      Average standard deviation of split frequencies: 0.014050


      Average standard deviation of split frequencies: 0.014050

      16990000 -- (0.000) [...7 remote chains...] -- 9:01:01

      Average standard deviation of split frequencies: 0.014124


      Average standard deviation of split frequencies: 0.014124

      17000000 -- [0.000] [...7 remote chains...] -- 9:00:42

      Average standard deviation of split frequencies: 0.014131


      Average standard deviation of split frequencies: 0.014131

      17010000 -- (0.000) [...7 remote chains...] -- 9:00:56

      Average standard deviation of split frequencies: 0.014120


      Average standard deviation of split frequencies: 0.014120

      17020000 -- (0.000) [...7 remote chains...] -- 9:00:37

      Average standard deviation of split frequencies: 0.014183


      Average standard deviation of split frequencies: 0.014183

      17030000 -- (0.000) [...7 remote chains...] -- 9:00:51

      Average standard deviation of split frequencies: 0.014072


      Average standard deviation of split frequencies: 0.014072

      17040000 -- (0.000) [...7 remote chains...] -- 9:00:32

      Average standard deviation of split frequencies: 0.013950


      Average standard deviation of split frequencies: 0.013950

      17050000 -- [0.000] [...7 remote chains...] -- 9:00:46

      Average standard deviation of split frequencies: 0.013940


      Average standard deviation of split frequencies: 0.013940

      17060000 -- [0.000] [...7 remote chains...] -- 9:00:27

      Average standard deviation of split frequencies: 0.014002


      Average standard deviation of split frequencies: 0.014002

      17070000 -- (0.000) [...7 remote chains...] -- 9:00:41

      Average standard deviation of split frequencies: 0.013947


      Average standard deviation of split frequencies: 0.013947

      17080000 -- (0.000) [...7 remote chains...] -- 9:00:22

      Average standard deviation of split frequencies: 0.013826


      Average standard deviation of split frequencies: 0.013826

      17090000 -- [0.000] [...7 remote chains...] -- 9:00:36

      Average standard deviation of split frequencies: 0.013870


      Average standard deviation of split frequencies: 0.013870

      17100000 -- [0.000] [...7 remote chains...] -- 9:00:51

      Average standard deviation of split frequencies: 0.013768


      Average standard deviation of split frequencies: 0.013768

      17110000 -- [0.000] [...7 remote chains...] -- 9:00:31

      Average standard deviation of split frequencies: 0.013676


      Average standard deviation of split frequencies: 0.013676

      17120000 -- [0.000] [...7 remote chains...] -- 9:00:46

      Average standard deviation of split frequencies: 0.013610


      Average standard deviation of split frequencies: 0.013610

      17130000 -- [0.000] [...7 remote chains...] -- 9:00:27

      Average standard deviation of split frequencies: 0.013618


      Average standard deviation of split frequencies: 0.013618

      17140000 -- (0.000) [...7 remote chains...] -- 9:00:41

      Average standard deviation of split frequencies: 0.013607


      Average standard deviation of split frequencies: 0.013607

      17150000 -- (0.000) [...7 remote chains...] -- 9:00:22

      Average standard deviation of split frequencies: 0.013479


      Average standard deviation of split frequencies: 0.013479

      17160000 -- [0.000] [...7 remote chains...] -- 9:00:36

      Average standard deviation of split frequencies: 0.013487


      Average standard deviation of split frequencies: 0.013487

      17170000 -- (0.000) [...7 remote chains...] -- 9:00:17

      Average standard deviation of split frequencies: 0.013422


      Average standard deviation of split frequencies: 0.013422

      17180000 -- (0.000) [...7 remote chains...] -- 9:00:31

      Average standard deviation of split frequencies: 0.013484


      Average standard deviation of split frequencies: 0.013484

      17190000 -- [0.000] [...7 remote chains...] -- 9:00:46

      Average standard deviation of split frequencies: 0.013411


      Average standard deviation of split frequencies: 0.013411

      17200000 -- [0.000] [...7 remote chains...] -- 9:00:26

      Average standard deviation of split frequencies: 0.013419


      Average standard deviation of split frequencies: 0.013419

      17210000 -- (0.000) [...7 remote chains...] -- 9:00:41

      Average standard deviation of split frequencies: 0.013336


      Average standard deviation of split frequencies: 0.013336

      17220000 -- [0.000] [...7 remote chains...] -- 9:00:21

      Average standard deviation of split frequencies: 0.013307


      Average standard deviation of split frequencies: 0.013307

      17230000 -- [0.000] [...7 remote chains...] -- 9:00:36

      Average standard deviation of split frequencies: 0.013289


      Average standard deviation of split frequencies: 0.013289

      17240000 -- [0.000] [...7 remote chains...] -- 9:00:16

      Average standard deviation of split frequencies: 0.013297


      Average standard deviation of split frequencies: 0.013297

      17250000 -- [0.000] [...7 remote chains...] -- 9:00:31

      Average standard deviation of split frequencies: 0.013268


      Average standard deviation of split frequencies: 0.013268

      17260000 -- [0.000] [...7 remote chains...] -- 9:00:11

      Average standard deviation of split frequencies: 0.013349


      Average standard deviation of split frequencies: 0.013349

      17270000 -- [0.000] [...7 remote chains...] -- 9:00:26

      Average standard deviation of split frequencies: 0.013240


      Average standard deviation of split frequencies: 0.013240

      17280000 -- [0.000] [...7 remote chains...] -- 9:00:07

      Average standard deviation of split frequencies: 0.013339


      Average standard deviation of split frequencies: 0.013339

      17290000 -- (0.000) [...7 remote chains...] -- 9:00:21

      Average standard deviation of split frequencies: 0.013365


      Average standard deviation of split frequencies: 0.013365

      17300000 -- (0.000) [...7 remote chains...] -- 9:00:02

      Average standard deviation of split frequencies: 0.013191


      Average standard deviation of split frequencies: 0.013191

      17310000 -- (0.000) [...7 remote chains...] -- 9:00:16

      Average standard deviation of split frequencies: 0.013119


      Average standard deviation of split frequencies: 0.013119

      17320000 -- (0.000) [...7 remote chains...] -- 9:00:30

      Average standard deviation of split frequencies: 0.013181


      Average standard deviation of split frequencies: 0.013181

      17330000 -- (0.000) [...7 remote chains...] -- 9:00:11

      Average standard deviation of split frequencies: 0.013117


      Average standard deviation of split frequencies: 0.013117

      17340000 -- [0.000] [...7 remote chains...] -- 9:00:26

      Average standard deviation of split frequencies: 0.013034


      Average standard deviation of split frequencies: 0.013034

      17350000 -- (0.000) [...7 remote chains...] -- 9:00:06

      Average standard deviation of split frequencies: 0.013016


      Average standard deviation of split frequencies: 0.013016

      17360000 -- (0.000) [...7 remote chains...] -- 9:00:21

      Average standard deviation of split frequencies: 0.012934


      Average standard deviation of split frequencies: 0.012934

      17370000 -- (0.000) [...7 remote chains...] -- 9:00:01

      Average standard deviation of split frequencies: 0.012870


      Average standard deviation of split frequencies: 0.012870

      17380000 -- (0.000) [...7 remote chains...] -- 9:00:16

      Average standard deviation of split frequencies: 0.012788


      Average standard deviation of split frequencies: 0.012788

      17390000 -- (0.000) [...7 remote chains...] -- 8:59:57

      Average standard deviation of split frequencies: 0.012679


      Average standard deviation of split frequencies: 0.012679

      17400000 -- (0.000) [...7 remote chains...] -- 9:00:11

      Average standard deviation of split frequencies: 0.012651


      Average standard deviation of split frequencies: 0.012651

      17410000 -- (0.000) [...7 remote chains...] -- 8:59:52

      Average standard deviation of split frequencies: 0.012696


      Average standard deviation of split frequencies: 0.012696

      17420000 -- (0.000) [...7 remote chains...] -- 9:00:06

      Average standard deviation of split frequencies: 0.012632


      Average standard deviation of split frequencies: 0.012632

      17430000 -- (0.000) [...7 remote chains...] -- 9:00:20

      Average standard deviation of split frequencies: 0.012596


      Average standard deviation of split frequencies: 0.012596

      17440000 -- [0.000] [...7 remote chains...] -- 9:00:01

      Average standard deviation of split frequencies: 0.012730


      Average standard deviation of split frequencies: 0.012730

      17450000 -- [0.000] [...7 remote chains...] -- 9:00:15

      Average standard deviation of split frequencies: 0.012667


      Average standard deviation of split frequencies: 0.012667

      17460000 -- (0.000) [...7 remote chains...] -- 8:59:56

      Average standard deviation of split frequencies: 0.012549


      Average standard deviation of split frequencies: 0.012549

      17470000 -- (0.000) [...7 remote chains...] -- 9:00:10

      Average standard deviation of split frequencies: 0.012549


      Average standard deviation of split frequencies: 0.012549

      17480000 -- (0.000) [...7 remote chains...] -- 8:59:51

      Average standard deviation of split frequencies: 0.012504


      Average standard deviation of split frequencies: 0.012504

      17490000 -- [0.000] [...7 remote chains...] -- 9:00:06

      Average standard deviation of split frequencies: 0.012584


      Average standard deviation of split frequencies: 0.012584

      17500000 -- (0.000) [...7 remote chains...] -- 8:59:47

      Average standard deviation of split frequencies: 0.012646


      Average standard deviation of split frequencies: 0.012646

      17510000 -- (0.000) [...7 remote chains...] -- 9:00:01

      Average standard deviation of split frequencies: 0.012574


      Average standard deviation of split frequencies: 0.012574

      17520000 -- [0.000] [...7 remote chains...] -- 9:00:15

      Average standard deviation of split frequencies: 0.012511


      Average standard deviation of split frequencies: 0.012511

      17530000 -- [0.000] [...7 remote chains...] -- 8:59:56

      Average standard deviation of split frequencies: 0.012591


      Average standard deviation of split frequencies: 0.012591

      17540000 -- (0.000) [...7 remote chains...] -- 9:00:10

      Average standard deviation of split frequencies: 0.012510


      Average standard deviation of split frequencies: 0.012510

      17550000 -- [0.000] [...7 remote chains...] -- 8:59:51

      Average standard deviation of split frequencies: 0.012564


      Average standard deviation of split frequencies: 0.012564

      17560000 -- [0.000] [...7 remote chains...] -- 9:00:05

      Average standard deviation of split frequencies: 0.012518


      Average standard deviation of split frequencies: 0.012518

      17570000 -- [0.000] [...7 remote chains...] -- 8:59:46

      Average standard deviation of split frequencies: 0.012491


      Average standard deviation of split frequencies: 0.012491

      17580000 -- (0.000) [...7 remote chains...] -- 9:00:00

      Average standard deviation of split frequencies: 0.012428


      Average standard deviation of split frequencies: 0.012428

      17590000 -- [0.000] [...7 remote chains...] -- 8:59:41

      Average standard deviation of split frequencies: 0.012178


      Average standard deviation of split frequencies: 0.012178

      17600000 -- (0.000) [...7 remote chains...] -- 8:59:55

      Average standard deviation of split frequencies: 0.012169


      Average standard deviation of split frequencies: 0.012169

      17610000 -- [0.000] [...7 remote chains...] -- 9:00:10

      Average standard deviation of split frequencies: 0.012213


      Average standard deviation of split frequencies: 0.012213

      17620000 -- [0.000] [...7 remote chains...] -- 8:59:51

      Average standard deviation of split frequencies: 0.012239


      Average standard deviation of split frequencies: 0.012239

      17630000 -- [0.000] [...7 remote chains...] -- 9:00:05

      Average standard deviation of split frequencies: 0.012311


      Average standard deviation of split frequencies: 0.012311

      17640000 -- (0.000) [...7 remote chains...] -- 8:59:46

      Average standard deviation of split frequencies: 0.012177


      Average standard deviation of split frequencies: 0.012177

      17650000 -- (0.000) [...7 remote chains...] -- 9:00:00

      Average standard deviation of split frequencies: 0.012150


      Average standard deviation of split frequencies: 0.012150

      17660000 -- [0.000] [...7 remote chains...] -- 8:59:41

      Average standard deviation of split frequencies: 0.012105


      Average standard deviation of split frequencies: 0.012105

      17670000 -- (0.000) [...7 remote chains...] -- 8:59:55

      Average standard deviation of split frequencies: 0.012016


      Average standard deviation of split frequencies: 0.012016

      17680000 -- [0.000] [...7 remote chains...] -- 8:59:36

      Average standard deviation of split frequencies: 0.012131


      Average standard deviation of split frequencies: 0.012131

      17690000 -- [0.000] [...7 remote chains...] -- 8:59:50

      Average standard deviation of split frequencies: 0.012211


      Average standard deviation of split frequencies: 0.012211

      17700000 -- [0.000] [...7 remote chains...] -- 8:59:31

      Average standard deviation of split frequencies: 0.012291


      Average standard deviation of split frequencies: 0.012291

      17710000 -- [0.000] [...7 remote chains...] -- 8:59:45

      Average standard deviation of split frequencies: 0.012273


      Average standard deviation of split frequencies: 0.012273

      17720000 -- (0.000) [...7 remote chains...] -- 8:59:27

      Average standard deviation of split frequencies: 0.012157


      Average standard deviation of split frequencies: 0.012157

      17730000 -- [0.000] [...7 remote chains...] -- 8:59:41

      Average standard deviation of split frequencies: 0.012219


      Average standard deviation of split frequencies: 0.012219

      17740000 -- [0.000] [...7 remote chains...] -- 8:59:55

      Average standard deviation of split frequencies: 0.012263


      Average standard deviation of split frequencies: 0.012263

      17750000 -- (0.000) [...7 remote chains...] -- 8:59:36

      Average standard deviation of split frequencies: 0.012051


      Average standard deviation of split frequencies: 0.012051

      17760000 -- [0.000] [...7 remote chains...] -- 8:59:50

      Average standard deviation of split frequencies: 0.012024


      Average standard deviation of split frequencies: 0.012024

      17770000 -- (0.000) [...7 remote chains...] -- 8:59:31

      Average standard deviation of split frequencies: 0.012015


      Average standard deviation of split frequencies: 0.012015

      17780000 -- (0.000) [...7 remote chains...] -- 8:59:45

      Average standard deviation of split frequencies: 0.012112


      Average standard deviation of split frequencies: 0.012112

      17790000 -- [0.000] [...7 remote chains...] -- 8:59:26

      Average standard deviation of split frequencies: 0.012112


      Average standard deviation of split frequencies: 0.012112

      17800000 -- [0.000] [...7 remote chains...] -- 8:59:40

      Average standard deviation of split frequencies: 0.012103


      Average standard deviation of split frequencies: 0.012103

      17810000 -- (0.000) [...7 remote chains...] -- 8:59:22

      Average standard deviation of split frequencies: 0.012129


      Average standard deviation of split frequencies: 0.012129

      17820000 -- (0.000) [...7 remote chains...] -- 8:59:36

      Average standard deviation of split frequencies: 0.012120


      Average standard deviation of split frequencies: 0.012120

      17830000 -- [0.000] [...7 remote chains...] -- 8:59:17

      Average standard deviation of split frequencies: 0.012102


      Average standard deviation of split frequencies: 0.012102

      17840000 -- (0.000) [...7 remote chains...] -- 8:59:31

      Average standard deviation of split frequencies: 0.012146


      Average standard deviation of split frequencies: 0.012146

      17850000 -- (0.000) [...7 remote chains...] -- 8:59:12

      Average standard deviation of split frequencies: 0.012190


      Average standard deviation of split frequencies: 0.012190

      17860000 -- [0.000] [...7 remote chains...] -- 8:59:26

      Average standard deviation of split frequencies: 0.012251


      Average standard deviation of split frequencies: 0.012251

      17870000 -- (0.000) [...7 remote chains...] -- 8:59:07

      Average standard deviation of split frequencies: 0.012479


      Average standard deviation of split frequencies: 0.012479

      17880000 -- [0.000] [...7 remote chains...] -- 8:59:21

      Average standard deviation of split frequencies: 0.012453


      Average standard deviation of split frequencies: 0.012453

      17890000 -- [0.000] [...7 remote chains...] -- 8:59:03

      Average standard deviation of split frequencies: 0.012496


      Average standard deviation of split frequencies: 0.012496

      17900000 -- (0.000) [...7 remote chains...] -- 8:59:16

      Average standard deviation of split frequencies: 0.012522


      Average standard deviation of split frequencies: 0.012522

      17910000 -- (0.000) [...7 remote chains...] -- 8:59:30

      Average standard deviation of split frequencies: 0.012504


      Average standard deviation of split frequencies: 0.012504

      17920000 -- [0.000] [...7 remote chains...] -- 8:59:12

      Average standard deviation of split frequencies: 0.012460


      Average standard deviation of split frequencies: 0.012460

      17930000 -- (0.000) [...7 remote chains...] -- 8:59:26

      Average standard deviation of split frequencies: 0.012486


      Average standard deviation of split frequencies: 0.012486

      17940000 -- [0.000] [...7 remote chains...] -- 8:59:07

      Average standard deviation of split frequencies: 0.012494


      Average standard deviation of split frequencies: 0.012494

      17950000 -- [0.000] [...7 remote chains...] -- 8:59:21

      Average standard deviation of split frequencies: 0.012616


      Average standard deviation of split frequencies: 0.012616

      17960000 -- [0.000] [...7 remote chains...] -- 8:59:35

      Average standard deviation of split frequencies: 0.012659


      Average standard deviation of split frequencies: 0.012659

      17970000 -- [0.000] [...7 remote chains...] -- 8:59:16

      Average standard deviation of split frequencies: 0.012650


      Average standard deviation of split frequencies: 0.012650

      17980000 -- (0.000) [...7 remote chains...] -- 8:59:30

      Average standard deviation of split frequencies: 0.012623


      Average standard deviation of split frequencies: 0.012623

      17990000 -- (0.000) [...7 remote chains...] -- 8:59:11

      Average standard deviation of split frequencies: 0.012693


      Average standard deviation of split frequencies: 0.012693

      18000000 -- [0.000] [...7 remote chains...] -- 8:59:25

      Average standard deviation of split frequencies: 0.012719


      Average standard deviation of split frequencies: 0.012719

      18010000 -- (0.000) [...7 remote chains...] -- 8:59:39

      Average standard deviation of split frequencies: 0.012727


      Average standard deviation of split frequencies: 0.012727

      18020000 -- (0.000) [...7 remote chains...] -- 8:59:20

      Average standard deviation of split frequencies: 0.012804


      Average standard deviation of split frequencies: 0.012804

      18030000 -- [0.000] [...7 remote chains...] -- 8:59:34

      Average standard deviation of split frequencies: 0.012839


      Average standard deviation of split frequencies: 0.012839

      18040000 -- (0.000) [...7 remote chains...] -- 8:59:48

      Average standard deviation of split frequencies: 0.012830


      Average standard deviation of split frequencies: 0.012830

      18050000 -- (0.000) [...7 remote chains...] -- 8:59:29

      Average standard deviation of split frequencies: 0.012803


      Average standard deviation of split frequencies: 0.012803

      18060000 -- [0.000] [...7 remote chains...] -- 8:59:43

      Average standard deviation of split frequencies: 0.012828


      Average standard deviation of split frequencies: 0.012828

      18070000 -- (0.000) [...7 remote chains...] -- 8:59:25

      Average standard deviation of split frequencies: 0.012828


      Average standard deviation of split frequencies: 0.012828

      18080000 -- (0.000) [...7 remote chains...] -- 8:59:38

      Average standard deviation of split frequencies: 0.012888


      Average standard deviation of split frequencies: 0.012888

      18090000 -- [0.000] [...7 remote chains...] -- 8:59:20

      Average standard deviation of split frequencies: 0.012827


      Average standard deviation of split frequencies: 0.012827

      18100000 -- (0.000) [...7 remote chains...] -- 8:59:34

      Average standard deviation of split frequencies: 0.012938


      Average standard deviation of split frequencies: 0.012938

      18110000 -- [0.000] [...7 remote chains...] -- 8:59:15

      Average standard deviation of split frequencies: 0.012852


      Average standard deviation of split frequencies: 0.012852

      18120000 -- (0.000) [...7 remote chains...] -- 8:59:29

      Average standard deviation of split frequencies: 0.012842


      Average standard deviation of split frequencies: 0.012842

      18130000 -- (0.000) [...7 remote chains...] -- 8:59:11

      Average standard deviation of split frequencies: 0.012868


      Average standard deviation of split frequencies: 0.012868

      18140000 -- (0.000) [...7 remote chains...] -- 8:59:24

      Average standard deviation of split frequencies: 0.012841


      Average standard deviation of split frequencies: 0.012841

      18150000 -- [0.000] [...7 remote chains...] -- 8:59:38

      Average standard deviation of split frequencies: 0.012858


      Average standard deviation of split frequencies: 0.012858

      18160000 -- (0.000) [...7 remote chains...] -- 8:59:20

      Average standard deviation of split frequencies: 0.012935


      Average standard deviation of split frequencies: 0.012935

      18170000 -- (0.000) [...7 remote chains...] -- 8:59:33

      Average standard deviation of split frequencies: 0.012805


      Average standard deviation of split frequencies: 0.012805

      18180000 -- (0.000) [...7 remote chains...] -- 8:59:15

      Average standard deviation of split frequencies: 0.012657


      Average standard deviation of split frequencies: 0.012657

      18190000 -- [0.000] [...7 remote chains...] -- 8:59:28

      Average standard deviation of split frequencies: 0.012536


      Average standard deviation of split frequencies: 0.012536

      18200000 -- (0.000) [...7 remote chains...] -- 8:59:42

      Average standard deviation of split frequencies: 0.012441


      Average standard deviation of split frequencies: 0.012441

      18210000 -- (0.000) [...7 remote chains...] -- 8:59:24

      Average standard deviation of split frequencies: 0.012449


      Average standard deviation of split frequencies: 0.012449

      18220000 -- [0.000] [...7 remote chains...] -- 8:59:37

      Average standard deviation of split frequencies: 0.012423


      Average standard deviation of split frequencies: 0.012423

      18230000 -- (0.000) [...7 remote chains...] -- 8:59:19

      Average standard deviation of split frequencies: 0.012457


      Average standard deviation of split frequencies: 0.012457

      18240000 -- [0.000] [...7 remote chains...] -- 8:59:33

      Average standard deviation of split frequencies: 0.012362


      Average standard deviation of split frequencies: 0.012362

      18250000 -- [0.000] [...7 remote chains...] -- 8:59:14

      Average standard deviation of split frequencies: 0.012318


      Average standard deviation of split frequencies: 0.012318

      18260000 -- (0.000) [...7 remote chains...] -- 8:59:28

      Average standard deviation of split frequencies: 0.012327


      Average standard deviation of split frequencies: 0.012327

      18270000 -- (0.000) [...7 remote chains...] -- 8:59:10

      Average standard deviation of split frequencies: 0.012206


      Average standard deviation of split frequencies: 0.012206

      18280000 -- [0.000] [...7 remote chains...] -- 8:59:23

      Average standard deviation of split frequencies: 0.012129


      Average standard deviation of split frequencies: 0.012129

      18290000 -- (0.000) [...7 remote chains...] -- 8:59:05

      Average standard deviation of split frequencies: 0.012137


      Average standard deviation of split frequencies: 0.012137

      18300000 -- [0.000] [...7 remote chains...] -- 8:59:19

      Average standard deviation of split frequencies: 0.011974


      Average standard deviation of split frequencies: 0.011974

      18310000 -- [0.000] [...7 remote chains...] -- 8:59:32

      Average standard deviation of split frequencies: 0.012111


      Average standard deviation of split frequencies: 0.012111

      18320000 -- (0.000) [...7 remote chains...] -- 8:59:14

      Average standard deviation of split frequencies: 0.012154


      Average standard deviation of split frequencies: 0.012154

      18330000 -- (0.000) [...7 remote chains...] -- 8:59:27

      Average standard deviation of split frequencies: 0.012042


      Average standard deviation of split frequencies: 0.012042

      18340000 -- [0.000] [...7 remote chains...] -- 8:59:09

      Average standard deviation of split frequencies: 0.012085


      Average standard deviation of split frequencies: 0.012085

      18350000 -- [0.000] [...7 remote chains...] -- 8:59:23

      Average standard deviation of split frequencies: 0.011965


      Average standard deviation of split frequencies: 0.011965

      18360000 -- (0.000) [...7 remote chains...] -- 8:59:36

      Average standard deviation of split frequencies: 0.011973


      Average standard deviation of split frequencies: 0.011973

      18370000 -- (0.000) [...7 remote chains...] -- 8:59:18

      Average standard deviation of split frequencies: 0.011999


      Average standard deviation of split frequencies: 0.011999

      18380000 -- (0.000) [...7 remote chains...] -- 8:59:31

      Average standard deviation of split frequencies: 0.011990


      Average standard deviation of split frequencies: 0.011990

      18390000 -- [0.000] [...7 remote chains...] -- 8:59:13

      Average standard deviation of split frequencies: 0.012075


      Average standard deviation of split frequencies: 0.012075

      18400000 -- [0.000] [...7 remote chains...] -- 8:59:27

      Average standard deviation of split frequencies: 0.012084


      Average standard deviation of split frequencies: 0.012084

      18410000 -- [0.000] [...7 remote chains...] -- 8:59:09

      Average standard deviation of split frequencies: 0.012041


      Average standard deviation of split frequencies: 0.012041

      18420000 -- (0.000) [...7 remote chains...] -- 8:59:22

      Average standard deviation of split frequencies: 0.012083


      Average standard deviation of split frequencies: 0.012083

      18430000 -- (0.000) [...7 remote chains...] -- 8:59:36

      Average standard deviation of split frequencies: 0.012117


      Average standard deviation of split frequencies: 0.012117

      18440000 -- (0.000) [...7 remote chains...] -- 8:59:17

      Average standard deviation of split frequencies: 0.012126


      Average standard deviation of split frequencies: 0.012126

      18450000 -- (0.000) [...7 remote chains...] -- 8:59:31

      Average standard deviation of split frequencies: 0.012032


      Average standard deviation of split frequencies: 0.012032

      18460000 -- [0.000] [...7 remote chains...] -- 8:59:13

      Average standard deviation of split frequencies: 0.012074


      Average standard deviation of split frequencies: 0.012074

      18470000 -- (0.000) [...7 remote chains...] -- 8:59:26

      Average standard deviation of split frequencies: 0.012125


      Average standard deviation of split frequencies: 0.012125

      18480000 -- (0.000) [...7 remote chains...] -- 8:59:40

      Average standard deviation of split frequencies: 0.012116


      Average standard deviation of split frequencies: 0.012116

      18490000 -- (0.000) [...7 remote chains...] -- 8:59:22

      Average standard deviation of split frequencies: 0.012040


      Average standard deviation of split frequencies: 0.012040

      18500000 -- [0.000] [...7 remote chains...] -- 8:59:35

      Average standard deviation of split frequencies: 0.012031


      Average standard deviation of split frequencies: 0.012031

      18510000 -- (0.000) [...7 remote chains...] -- 8:59:17

      Average standard deviation of split frequencies: 0.011963


      Average standard deviation of split frequencies: 0.011963

      18520000 -- [0.000] [...7 remote chains...] -- 8:59:30

      Average standard deviation of split frequencies: 0.011938


      Average standard deviation of split frequencies: 0.011938

      18530000 -- (0.000) [...7 remote chains...] -- 8:59:12

      Average standard deviation of split frequencies: 0.011811


      Average standard deviation of split frequencies: 0.011811

      18540000 -- (0.000) [...7 remote chains...] -- 8:59:26

      Average standard deviation of split frequencies: 0.011819


      Average standard deviation of split frequencies: 0.011819

      18550000 -- (0.000) [...7 remote chains...] -- 8:59:08

      Average standard deviation of split frequencies: 0.011650


      Average standard deviation of split frequencies: 0.011650

      18560000 -- [0.000] [...7 remote chains...] -- 8:59:21

      Average standard deviation of split frequencies: 0.011658


      Average standard deviation of split frequencies: 0.011658

      18570000 -- (0.000) [...7 remote chains...] -- 8:59:34

      Average standard deviation of split frequencies: 0.011599


      Average standard deviation of split frequencies: 0.011599

      18580000 -- [0.000] [...7 remote chains...] -- 8:59:16

      Average standard deviation of split frequencies: 0.011625


      Average standard deviation of split frequencies: 0.011625

      18590000 -- [0.000] [...7 remote chains...] -- 8:59:30

      Average standard deviation of split frequencies: 0.011777


      Average standard deviation of split frequencies: 0.011777

      18600000 -- (0.000) [...7 remote chains...] -- 8:59:12

      Average standard deviation of split frequencies: 0.011633


      Average standard deviation of split frequencies: 0.011633

      18610000 -- [0.000] [...7 remote chains...] -- 8:59:25

      Average standard deviation of split frequencies: 0.011675


      Average standard deviation of split frequencies: 0.011675

      18620000 -- (0.000) [...7 remote chains...] -- 8:59:07

      Average standard deviation of split frequencies: 0.011600


      Average standard deviation of split frequencies: 0.011600

      18630000 -- [0.000] [...7 remote chains...] -- 8:59:20

      Average standard deviation of split frequencies: 0.011650


      Average standard deviation of split frequencies: 0.011650

      18640000 -- [0.000] [...7 remote chains...] -- 8:59:02

      Average standard deviation of split frequencies: 0.011726


      Average standard deviation of split frequencies: 0.011726

      18650000 -- [0.000] [...7 remote chains...] -- 8:59:16

      Average standard deviation of split frequencies: 0.011718


      Average standard deviation of split frequencies: 0.011718

      18660000 -- (0.000) [...7 remote chains...] -- 8:59:29

      Average standard deviation of split frequencies: 0.011726


      Average standard deviation of split frequencies: 0.011726

      18670000 -- [0.000] [...7 remote chains...] -- 8:59:11

      Average standard deviation of split frequencies: 0.011794


      Average standard deviation of split frequencies: 0.011794

      18680000 -- (0.000) [...7 remote chains...] -- 8:59:24

      Average standard deviation of split frequencies: 0.011768


      Average standard deviation of split frequencies: 0.011768

      18690000 -- [0.000] [...7 remote chains...] -- 8:59:06

      Average standard deviation of split frequencies: 0.011693


      Average standard deviation of split frequencies: 0.011693

      18700000 -- [0.000] [...7 remote chains...] -- 8:59:20

      Average standard deviation of split frequencies: 0.011768


      Average standard deviation of split frequencies: 0.011768

      18710000 -- (0.000) [...7 remote chains...] -- 8:59:02

      Average standard deviation of split frequencies: 0.011802


      Average standard deviation of split frequencies: 0.011802

      18720000 -- (0.000) [...7 remote chains...] -- 8:59:15

      Average standard deviation of split frequencies: 0.011760


      Average standard deviation of split frequencies: 0.011760

      18730000 -- [0.000] [...7 remote chains...] -- 8:58:57

      Average standard deviation of split frequencies: 0.011685


      Average standard deviation of split frequencies: 0.011685

      18740000 -- (0.000) [...7 remote chains...] -- 8:59:10

      Average standard deviation of split frequencies: 0.011559


      Average standard deviation of split frequencies: 0.011559

      18750000 -- [0.000] [...7 remote chains...] -- 8:58:53

      Average standard deviation of split frequencies: 0.011525


      Average standard deviation of split frequencies: 0.011525

      18760000 -- [0.000] [...7 remote chains...] -- 8:59:06

      Average standard deviation of split frequencies: 0.011484


      Average standard deviation of split frequencies: 0.011484

      18770000 -- [0.000] [...7 remote chains...] -- 8:59:19

      Average standard deviation of split frequencies: 0.011459


      Average standard deviation of split frequencies: 0.011459

      18780000 -- [0.000] [...7 remote chains...] -- 8:59:01

      Average standard deviation of split frequencies: 0.011568


      Average standard deviation of split frequencies: 0.011568

      18790000 -- [0.000] [...7 remote chains...] -- 8:59:14

      Average standard deviation of split frequencies: 0.011618


      Average standard deviation of split frequencies: 0.011618

      18800000 -- (0.000) [...7 remote chains...] -- 8:58:56

      Average standard deviation of split frequencies: 0.011526


      Average standard deviation of split frequencies: 0.011526

      18810000 -- [0.000] [...7 remote chains...] -- 8:59:10

      Average standard deviation of split frequencies: 0.011518


      Average standard deviation of split frequencies: 0.011518

      18820000 -- [0.000] [...7 remote chains...] -- 8:58:52

      Average standard deviation of split frequencies: 0.011560


      Average standard deviation of split frequencies: 0.011560

      18830000 -- [0.000] [...7 remote chains...] -- 8:59:05

      Average standard deviation of split frequencies: 0.011643


      Average standard deviation of split frequencies: 0.011643

      18840000 -- [0.000] [...7 remote chains...] -- 8:58:47

      Average standard deviation of split frequencies: 0.011668


      Average standard deviation of split frequencies: 0.011668

      18850000 -- [0.000] [...7 remote chains...] -- 8:59:00

      Average standard deviation of split frequencies: 0.011660


      Average standard deviation of split frequencies: 0.011660

      18860000 -- [0.000] [...7 remote chains...] -- 8:58:43

      Average standard deviation of split frequencies: 0.011685


      Average standard deviation of split frequencies: 0.011685

      18870000 -- [0.000] [...7 remote chains...] -- 8:58:56

      Average standard deviation of split frequencies: 0.011669


      Average standard deviation of split frequencies: 0.011669

      18880000 -- [0.000] [...7 remote chains...] -- 8:58:38

      Average standard deviation of split frequencies: 0.011610


      Average standard deviation of split frequencies: 0.011610

      18890000 -- (0.000) [...7 remote chains...] -- 8:58:51

      Average standard deviation of split frequencies: 0.011685


      Average standard deviation of split frequencies: 0.011685

      18900000 -- [0.000] [...7 remote chains...] -- 8:58:34

      Average standard deviation of split frequencies: 0.011594


      Average standard deviation of split frequencies: 0.011594

      18910000 -- (0.000) [...7 remote chains...] -- 8:58:47

      Average standard deviation of split frequencies: 0.011644


      Average standard deviation of split frequencies: 0.011644

      18920000 -- [0.000] [...7 remote chains...] -- 8:59:00

      Average standard deviation of split frequencies: 0.011569


      Average standard deviation of split frequencies: 0.011569

      18930000 -- [0.000] [...7 remote chains...] -- 8:58:42

      Average standard deviation of split frequencies: 0.011545


      Average standard deviation of split frequencies: 0.011545

      18940000 -- [0.000] [...7 remote chains...] -- 8:58:55

      Average standard deviation of split frequencies: 0.011420


      Average standard deviation of split frequencies: 0.011420

      18950000 -- (0.000) [...7 remote chains...] -- 8:58:38

      Average standard deviation of split frequencies: 0.011536


      Average standard deviation of split frequencies: 0.011536

      18960000 -- (0.000) [...7 remote chains...] -- 8:58:51

      Average standard deviation of split frequencies: 0.011578


      Average standard deviation of split frequencies: 0.011578

      18970000 -- (0.000) [...7 remote chains...] -- 8:58:33

      Average standard deviation of split frequencies: 0.011603


      Average standard deviation of split frequencies: 0.011603

      18980000 -- [0.000] [...7 remote chains...] -- 8:58:46

      Average standard deviation of split frequencies: 0.011595


      Average standard deviation of split frequencies: 0.011595

      18990000 -- (0.000) [...7 remote chains...] -- 8:58:28

      Average standard deviation of split frequencies: 0.011562


      Average standard deviation of split frequencies: 0.011562

      19000000 -- (0.000) [...7 remote chains...] -- 8:58:41

      Average standard deviation of split frequencies: 0.011653


      Average standard deviation of split frequencies: 0.011653

      19010000 -- [0.000] [...7 remote chains...] -- 8:58:24

      Average standard deviation of split frequencies: 0.011529


      Average standard deviation of split frequencies: 0.011529

      19020000 -- (0.000) [...7 remote chains...] -- 8:58:37

      Average standard deviation of split frequencies: 0.011521


      Average standard deviation of split frequencies: 0.011521

      19030000 -- (0.000) [...7 remote chains...] -- 8:58:50

      Average standard deviation of split frequencies: 0.011703


      Average standard deviation of split frequencies: 0.011703

      19040000 -- [0.000] [...7 remote chains...] -- 8:58:32

      Average standard deviation of split frequencies: 0.011595


      Average standard deviation of split frequencies: 0.011595

      19050000 -- [0.000] [...7 remote chains...] -- 8:58:45

      Average standard deviation of split frequencies: 0.011554


      Average standard deviation of split frequencies: 0.011554

      19060000 -- [0.000] [...7 remote chains...] -- 8:58:28

      Average standard deviation of split frequencies: 0.011480


      Average standard deviation of split frequencies: 0.011480

      19070000 -- [0.000] [...7 remote chains...] -- 8:58:41

      Average standard deviation of split frequencies: 0.011431


      Average standard deviation of split frequencies: 0.011431

      19080000 -- [0.000] [...7 remote chains...] -- 8:58:54

      Average standard deviation of split frequencies: 0.011390


      Average standard deviation of split frequencies: 0.011390

      19090000 -- [0.000] [...7 remote chains...] -- 8:58:36

      Average standard deviation of split frequencies: 0.011431


      Average standard deviation of split frequencies: 0.011431

      19100000 -- [0.000] [...7 remote chains...] -- 8:58:49

      Average standard deviation of split frequencies: 0.011456


      Average standard deviation of split frequencies: 0.011456

      19110000 -- [0.000] [...7 remote chains...] -- 8:58:32

      Average standard deviation of split frequencies: 0.011440


      Average standard deviation of split frequencies: 0.011440

      19120000 -- (0.000) [...7 remote chains...] -- 8:58:45

      Average standard deviation of split frequencies: 0.011465


      Average standard deviation of split frequencies: 0.011465

      19130000 -- [0.000] [...7 remote chains...] -- 8:58:27

      Average standard deviation of split frequencies: 0.011522


      Average standard deviation of split frequencies: 0.011522

      19140000 -- (0.000) [...7 remote chains...] -- 8:58:40

      Average standard deviation of split frequencies: 0.011482


      Average standard deviation of split frequencies: 0.011482

      19150000 -- [0.000] [...7 remote chains...] -- 8:58:23

      Average standard deviation of split frequencies: 0.011400
[truncated: 11,380,932 more chars]
