# Supplementary material for: Sphenodontian phylogeny and the impact of model choice in Bayesian morphological clock estimates of divergence times and evolutionary rates
Source: BMC Biol. 2020 Dec 7;18:191. doi: 10.1186/s12915-020-00901-5 (PMC7720557; doi:10.1186/s12915-020-00901-5)
Supplement: Supplementary file 6 — Additional file 6. Input files including the dataset and all necessary coding (see Mr. Bayes blocks) to reproduce the analyses. [file 12915_2020_901_MOESM6_ESM.zip › InputFiles&OutputTrees/BayesCalibrated/Diversity(NoSA)/BayesCal_TK02_ln_p1_60G_DvNoSA_SFBD(sdr)2_2l/BayesCal_TK02_ln_p1_DvNoSA_SFBD2%28sdr%292l_AllCom.t.con.tre]

#NEXUS
begin taxa;
	dimensions ntax=35;
	taxlabels
	Ardeosaurus_brevipes
	Clevosaurus_bairdi
	Clevosaurus_brasiliensis
	Clevosaurus_cambrica
	Clevosaurus_hudsoni
	Clevosaurus_petilus
	Clevosaurus_sp_SAM
	Cynosphenodon_huizachalensis
	Derasmosaurus_pietraroiae
	Diphydontosaurus_avonis
	Eichstaettisaurus_schroederi
	Eilenodon_robustus
	Gephyrosaurus_bridensis
	Homeosaurus_maximiliani
	Homeosaurus_parvipes
	Huehuecuetzpalli_mixtecus
	Kallimodon_pulchellus
	Kawasphenodon
	Leptosaurus_neptunius
	Marmoretta_oxoniensis
	Megachirella_wachtleri
	Oenosaurus_muehlheimensis
	Palaeagama_vielhaueri
	Palaeopleurosaurus_posidoniae
	Piocormus_laticeps
	Planocephalosaurus_robinsonae
	Pleurosaurus_ginsburgi
	Pleurosaurus_goldfussi
	Priosphenodon_avelasi
	Prolacerta_broomi
	Sapheosaurus_thiollerei
	Sophineta_cracoviensis
	Sphenodon_punctatus
	Sphenotitan_leyesi
	Toxolophosaurus_cloudi
;
end;

begin trees;
	tree con_all_compat = [&R] (Prolacerta_broomi[&prob=1.0,prob_stddev=0.0,prob_range={1.0,1.0},prob(percent)="100",prob+-sd="100+-0",height_mean=2.65230479,height_median=2.47383237,height_95%HPD={0.848439446,4.80661727},age_mean=249.769239,age_median=249.879374,age_95%HPD={247.508255,251.899917},length_mean=0.329639369,length_median=0.3114751,length_95%HPD={0.142142,0.552418},effectivebrlenTK02Brlens_mean=0.301124,effectivebrlenTK02Brlens_median=0.285999,effectivebrlenTK02Brlens_95%HPD={0.13841,0.49513},rateTK02Brlens_mean=0.92882,rateTK02Brlens_median=0.916698,rateTK02Brlens_95%HPD={0.667278,1.20615}]:32.26401,(((Palaeagama_vielhaueri[&prob=1.0,prob_stddev=0.0,prob_range={1.0,1.0},prob(percent)="100",prob+-sd="100+-0",height_mean=2.67253474,height_median=2.49320035,height_95%HPD={0.860573543,4.84326932},age_mean=251.753574,age_median=251.28581,age_95%HPD={247.499978,257.085843},length_mean=0.0867648082,length_median=0.06573251,length_95%HPD={1.292288E-7,0.2334648},effectivebrlenTK02Brlens_mean=0.066837,effectivebrlenTK02Brlens_median=0.047578,effectivebrlenTK02Brlens_95%HPD={0.0,0.191636},rateTK02Brlens_mean=0.781591,rateTK02Brlens_median=0.778749,rateTK02Brlens_95%HPD={0.295705,1.244344}]:4.879562,Sophineta_cracoviensis[&prob=1.0,prob_stddev=0.0,prob_range={1.0,1.0},prob(percent)="100",prob+-sd="100+-0",height_mean=2.63332429,height_median=2.45615826,height_95%HPD={0.834570599,4.7622733},age_mean=248.004625,age_median=248.006195,age_95%HPD={247.551803,248.499819},length_mean=0.0929246376,length_median=0.08088327,length_95%HPD={2.374888E-6,0.2127968},effectivebrlenTK02Brlens_mean=0.063898,effectivebrlenTK02Brlens_median=0.054342,effectivebrlenTK02Brlens_95%HPD={2.0E-6,0.150709},rateTK02Brlens_mean=0.726878,rateTK02Brlens_median=0.717545,rateTK02Brlens_95%HPD={0.246566,1.218691}]:8.159178)[&prob=0.512274864,prob_stddev=0.00524225437,prob_range={0.507405473,0.519027566},prob(percent)="51",prob+-sd="51+-1",height_mean=2.61111849,height_median=2.44510647,height_95%HPD={0.877966488,4.68452148},age_mean=257.183676,age_median=256.165373,age_95%HPD={248.477592,268.038155},length_mean=0.0988656443,length_median=0.08812837,length_95%HPD={1.070429E-6,0.2218807},effectivebrlenTK02Brlens_mean=0.072583,effectivebrlenTK02Brlens_median=0.064261,effectivebrlenTK02Brlens_95%HPD={0.0,0.16479},rateTK02Brlens_mean=0.757816,rateTK02Brlens_median=0.754405,rateTK02Brlens_95%HPD={0.361578,1.142127}]:14.5243,((Megachirella_wachtleri[&prob=1.0,prob_stddev=0.0,prob_range={1.0,1.0},prob(percent)="100",prob+-sd="100+-0",height_mean=2.590683,height_median=2.41669795,height_95%HPD={0.832913148,4.69686001},age_mean=243.98953,age_median=243.984211,age_95%HPD={243.500115,244.447445},length_mean=0.108340034,length_median=0.08077248,length_95%HPD={1.604875E-7,0.2870197},effectivebrlenTK02Brlens_mean=0.084209,effectivebrlenTK02Brlens_median=0.054912,effectivebrlenTK02Brlens_95%HPD={0.0,0.245263},rateTK02Brlens_mean=0.752949,rateTK02Brlens_median=0.747468,rateTK02Brlens_95%HPD={0.274992,1.226802}]:5.137966,((Marmoretta_oxoniensis[&prob=1.0,prob_stddev=0.0,prob_range={1.0,1.0},prob(percent)="100",prob+-sd="100+-0",height_mean=1.69845402,height_median=1.58321852,height_95%HPD={0.548076378,3.08650551},age_mean=159.953929,age_median=160.150759,age_95%HPD={152.959997,166.999933},length_mean=0.25542567,length_median=0.1821013,length_95%HPD={4.759362E-6,0.7504794},effectivebrlenTK02Brlens_mean=0.08527,effectivebrlenTK02Brlens_median=0.064628,effectivebrlenTK02Brlens_95%HPD={3.0E-6,0.233151},rateTK02Brlens_mean=0.449474,rateTK02Brlens_median=0.386502,rateTK02Brlens_95%HPD={0.025534,1.024137}]:13.29801,Huehuecuetzpalli_mixtecus[&prob=1.0,prob_stddev=0.0,prob_range={1.0,1.0},prob(percent)="100",prob+-sd="100+-0",height_mean=1.08917232,height_median=1.01594532,height_95%HPD={0.3518422,1.97728725},age_mean=102.580616,age_median=102.618521,age_95%HPD={100.274392,104.9996},length_mean=0.814609731,length_median=0.7464345,length_95%HPD={0.2392105,1.545672},effectivebrlenTK02Brlens_mean=0.297087,effectivebrlenTK02Brlens_median=0.26709,effectivebrlenTK02Brlens_95%HPD={0.066749,0.59821},rateTK02Brlens_mean=0.435716,rateTK02Brlens_median=0.361635,rateTK02Brlens_95%HPD={0.051496,1.019325}]:70.83025)[&prob=0.630906879,prob_stddev=0.00395457908,prob_range={0.625081944,0.633870735},prob(percent)="63",prob+-sd="63+-0",height_mean=1.83764907,height_median=1.70836472,height_95%HPD={0.58143876,3.3430545},age_mean=176.219099,age_median=173.448768,age_95%HPD={154.076139,203.551086},length_mean=0.264362875,length_median=0.2156812,length_95%HPD={4.189369E-6,0.6604043},effectivebrlenTK02Brlens_mean=0.122742,effectivebrlenTK02Brlens_median=0.104824,effectivebrlenTK02Brlens_95%HPD={3.0E-6,0.291414},rateTK02Brlens_mean=0.522701,rateTK02Brlens_median=0.479019,rateTK02Brlens_95%HPD={0.137227,0.997534}]:23.23309,(Eichstaettisaurus_schroederi[&prob=1.0,prob_stddev=0.0,prob_range={1.0,1.0},prob(percent)="100",prob+-sd="100+-0",height_mean=1.61979964,height_median=1.51059555,height_95%HPD={0.52301016,2.94212729},age_mean=152.540517,age_median=152.561022,age_95%HPD={150.263609,154.998854},length_mean=0.12155131,length_median=0.09830533,length_95%HPD={5.030967E-6,0.2948762},effectivebrlenTK02Brlens_mean=0.085561,effectivebrlenTK02Brlens_median=0.075365,effectivebrlenTK02Brlens_95%HPD={0.006414,0.185506},rateTK02Brlens_mean=0.874441,rateTK02Brlens_median=0.810511,rateTK02Brlens_95%HPD={0.115283,1.735603}]:10.0761,Ardeosaurus_brevipes[&prob=1.0,prob_stddev=0.0,prob_range={1.0,1.0},prob(percent)="100",prob+-sd="100+-0",height_mean=1.61683394,height_median=1.50784345,height_95%HPD={0.52207975,2.93272589},age_mean=152.28126,age_median=152.173443,age_95%HPD={150.000042,154.672498},length_mean=0.126234808,length_median=0.1023491,length_95%HPD={0.01005466,0.3050214},effectivebrlenTK02Brlens_mean=0.093122,effectivebrlenTK02Brlens_median=0.081382,effectivebrlenTK02Brlens_95%HPD={0.01305,0.199552},rateTK02Brlens_mean=0.892966,rateTK02Brlens_median=0.828954,rateTK02Brlens_95%HPD={0.140887,1.741541}]:10.46368)[&prob=0.930353552,prob_stddev=0.00211296545,prob_range={0.928045244,0.932245197},prob(percent)="93",prob+-sd="93+-0",height_mean=1.74448148,height_median=1.63048944,height_95%HPD={0.594312057,3.14913304},age_mean=164.33137,age_median=162.637125,age_95%HPD={153.183432,179.721706},length_mean=0.333356527,length_median=0.281763,length_95%HPD={5.716852E-6,0.7791225},effectivebrlenTK02Brlens_mean=0.236299,effectivebrlenTK02Brlens_median=0.191625,effectivebrlenTK02Brlens_95%HPD={3.0E-6,0.580734},rateTK02Brlens_mean=0.749228,rateTK02Brlens_median=0.71146,rateTK02Brlens_95%HPD={0.256651,1.324501}]:34.04474)[&prob=0.894501172,prob_stddev=0.00285612183,prob_range={0.891312319,0.897267808},prob(percent)="89",prob+-sd="89+-0",height_mean=2.11010957,height_median=1.97172692,height_95%HPD={0.704169381,3.78463904},age_mean=198.464675,age_median=196.681862,age_95%HPD={169.393039,231.101712},length_mean=0.497997036,length_median=0.4513423,length_95%HPD={0.05096634,1.034134},effectivebrlenTK02Brlens_mean=0.283309,effectivebrlenTK02Brlens_median=0.258668,effectivebrlenTK02Brlens_95%HPD={0.030381,0.582641},rateTK02Brlens_mean=0.613541,rateTK02Brlens_median=0.588795,rateTK02Brlens_95%HPD={0.209869,1.049584}]:52.44031)[&prob=0.578526905,prob_stddev=0.0146884203,prob_range={0.568371463,0.600015555},prob(percent)="58",prob+-sd="58+-1",height_mean=2.51520964,height_median=2.36144023,height_95%HPD={0.869122283,4.46420004},age_mean=250.546614,age_median=249.122177,age_95%HPD={243.578557,261.453867},length_mean=0.162619487,length_median=0.1515181,length_95%HPD={0.01449291,0.3258999},effectivebrlenTK02Brlens_mean=0.115096,effectivebrlenTK02Brlens_median=0.10631,effectivebrlenTK02Brlens_95%HPD={0.008364,0.234478},rateTK02Brlens_mean=0.725943,rateTK02Brlens_median=0.717605,rateTK02Brlens_95%HPD={0.368414,1.089767}]:10.53619,Gephyrosaurus_bridensis[&prob=1.0,prob_stddev=0.0,prob_range={1.0,1.0},prob(percent)="100",prob+-sd="100+-0",height_mean=2.09569726,height_median=1.9540521,height_95%HPD={0.672444035,3.80103014},age_mean=197.358201,age_median=197.805113,age_95%HPD={192.287666,201.4},length_mean=0.517092423,length_median=0.4951716,length_95%HPD={0.07722069,0.9817473},effectivebrlenTK02Brlens_mean=0.190633,effectivebrlenTK02Brlens_median=0.178653,effectivebrlenTK02Brlens_95%HPD={0.015833,0.381283},rateTK02Brlens_mean=0.41329,rateTK02Brlens_median=0.374478,rateTK02Brlens_95%HPD={0.052108,0.850364}]:61.85326)[&prob=0.166037044,prob_stddev=0.00201043387,prob_range={0.16379818,0.168687015},prob(percent)="17",prob+-sd="17+-0",height_mean=2.68172352,height_median=2.51912726,height_95%HPD={0.948483198,4.7448875},age_mean=260.953567,age_median=259.658369,age_95%HPD={245.204711,278.506136},length_mean=0.0814085813,length_median=0.06948651,length_95%HPD={3.140063E-6,0.1950882},effectivebrlenTK02Brlens_mean=0.055972,effectivebrlenTK02Brlens_median=0.04668,effectivebrlenTK02Brlens_95%HPD={2.0E-6,0.138282},rateTK02Brlens_mean=0.70002,rateTK02Brlens_median=0.694225,rateTK02Brlens_95%HPD={0.3643,1.03502}]:11.0313)[&prob=0.409134343,prob_stddev=0.00739018231,prob_range={0.400017778,0.418062022},prob(percent)="41",prob+-sd="41+-1",height_mean=2.60869853,height_median=2.45833664,height_95%HPD={0.91959599,4.55327671},age_mean=272.555694,age_median=270.689668,age_95%HPD={255.361019,294.120919},length_mean=0.106599777,length_median=0.09507257,length_95%HPD={2.816126E-7,0.2371236},effectivebrlenTK02Brlens_mean=0.089271,effectivebrlenTK02Brlens_median=0.080031,effectivebrlenTK02Brlens_95%HPD={0.0,0.196395},rateTK02Brlens_mean=0.852503,rateTK02Brlens_median=0.859036,rateTK02Brlens_95%HPD={0.598636,1.088568}]:7.768538,(Diphydontosaurus_avonis[&prob=1.0,prob_stddev=0.0,prob_range={1.0,1.0},prob(percent)="100",prob+-sd="100+-0",height_mean=2.17422851,height_median=2.02802591,height_95%HPD={0.69929107,3.94195039},age_mean=204.778319,age_median=204.711543,age_95%HPD={201.300007,208.115784},length_mean=0.373443617,length_median=0.3519286,length_95%HPD={0.05406229,0.7529977},effectivebrlenTK02Brlens_mean=0.258568,effectivebrlenTK02Brlens_median=0.235089,effectivebrlenTK02Brlens_95%HPD={0.055473,0.521056},rateTK02Brlens_mean=0.768,rateTK02Brlens_median=0.732671,rateTK02Brlens_95%HPD={0.241969,1.331095}]:48.73948,((Planocephalosaurus_robinsonae[&prob=1.0,prob_stddev=0.0,prob_range={1.0,1.0},prob(percent)="100",prob+-sd="100+-0",height_mean=2.17815276,height_median=2.03096349,height_95%HPD={0.69156798,3.94303031},age_mean=205.116664,age_median=205.225068,age_95%HPD={201.715971,208.499968},length_mean=0.239519597,length_median=0.2177869,length_95%HPD={0.04058539,0.4882578},effectivebrlenTK02Brlens_mean=0.137647,effectivebrlenTK02Brlens_median=0.128359,effectivebrlenTK02Brlens_95%HPD={0.034416,0.261304},rateTK02Brlens_mean=0.653525,rateTK02Brlens_median=0.616506,rateTK02Brlens_95%HPD={0.171197,1.182031}]:24.55347,(((Clevosaurus_hudsoni[&prob=1.0,prob_stddev=0.0,prob_range={1.0,1.0},prob(percent)="100",prob+-sd="100+-0",height_mean=2.14097706,height_median=1.9958359,height_95%HPD={0.688978747,3.89449316},age_mean=201.55076,age_median=202.21494,age_95%HPD={193.072299,208.499866},length_mean=0.125968113,length_median=0.1050805,length_95%HPD={0.008345738,0.2956626},effectivebrlenTK02Brlens_mean=0.04533,effectivebrlenTK02Brlens_median=0.042139,effectivebrlenTK02Brlens_95%HPD={0.008139,0.088282},rateTK02Brlens_mean=0.461232,rateTK02Brlens_median=0.426223,rateTK02Brlens_95%HPD={0.062165,0.928116}]:9.477909,Clevosaurus_cambrica[&prob=1.0,prob_stddev=0.0,prob_range={1.0,1.0},prob(percent)="100",prob+-sd="100+-0",height_mean=2.17262232,height_median=2.02609029,height_95%HPD={0.69640617,3.93863201},age_mean=204.616496,age_median=204.483136,age_95%HPD={201.300032,208.025908},length_mean=0.0769620819,length_median=0.06078773,length_95%HPD={7.116939E-8,0.1988201},effectivebrlenTK02Brlens_mean=0.028386,effectivebrlenTK02Brlens_median=0.02537,effectivebrlenTK02Brlens_95%HPD={0.0,0.062717},rateTK02Brlens_mean=0.46653,rateTK02Brlens_median=0.435169,rateTK02Brlens_95%HPD={0.047434,0.940303}]:7.209713)[&prob=0.403526072,prob_stddev=0.00147784142,prob_range={0.401328874,0.404484395},prob(percent)="40",prob+-sd="40+-0",height_mean=2.25600711,height_median=2.10324723,height_95%HPD={0.71713954,4.0747932},age_mean=212.518955,age_median=211.692849,age_95%HPD={203.804872,222.780207},length_mean=0.0671505126,length_median=0.05317837,length_95%HPD={9.088568E-7,0.1759416},effectivebrlenTK02Brlens_mean=0.027923,effectivebrlenTK02Brlens_median=0.023374,effectivebrlenTK02Brlens_95%HPD={0.0,0.068707},rateTK02Brlens_mean=0.47462,rateTK02Brlens_median=0.438827,rateTK02Brlens_95%HPD={0.13189,0.898963}]:3.010822,(Clevosaurus_bairdi[&prob=1.0,prob_stddev=0.0,prob_range={1.0,1.0},prob(percent)="100",prob+-sd="100+-0",height_mean=2.12644955,height_median=1.98329287,height_95%HPD={0.689338,3.86116052},age_mean=200.268266,age_median=200.253207,age_95%HPD={199.30017,201.190118},length_mean=0.0856167675,length_median=0.06239333,length_95%HPD={5.068093E-8,0.2448149},effectivebrlenTK02Brlens_mean=0.027844,effectivebrlenTK02Brlens_median=0.021401,effectivebrlenTK02Brlens_95%HPD={0.0,0.075457},rateTK02Brlens_mean=0.41619,rateTK02Brlens_median=0.376866,rateTK02Brlens_95%HPD={2.49E-4,0.905954}]:6.828506,(Clevosaurus_petilus[&prob=1.0,prob_stddev=0.0,prob_range={1.0,1.0},prob(percent)="100",prob+-sd="100+-0",height_mean=2.12684827,height_median=1.98352826,height_95%HPD={0.67671534,3.84926387},age_mean=200.305511,age_median=200.308684,age_95%HPD={199.401933,201.299068},length_mean=0.0619222576,length_median=0.04196863,length_95%HPD={1.682765E-7,0.1889028},effectivebrlenTK02Brlens_mean=0.017903,effectivebrlenTK02Brlens_median=0.012354,effectivebrlenTK02Brlens_95%HPD={0.0,0.053859},rateTK02Brlens_mean=0.386772,rateTK02Brlens_median=0.341046,rateTK02Brlens_95%HPD={2.12E-4,0.900887}]:2.438193,Clevosaurus_sp_SAM[&prob=1.0,prob_stddev=0.0,prob_range={1.0,1.0},prob(percent)="100",prob+-sd="100+-0",height_mean=2.07275829,height_median=1.93259662,height_95%HPD={0.657221417,3.75232081},age_mean=195.203098,age_median=196.492693,age_95%HPD={185.379535,201.299934},length_mean=0.102442575,length_median=0.0791491,length_95%HPD={3.889372E-7,0.2738714},effectivebrlenTK02Brlens_mean=0.027216,effectivebrlenTK02Brlens_median=0.019993,effectivebrlenTK02Brlens_95%HPD={0.0,0.077642},rateTK02Brlens_mean=0.368891,rateTK02Brlens_median=0.315982,rateTK02Brlens_95%HPD={5.1E-5,0.901885}]:6.254183)[&prob=0.477230809,prob_stddev=0.00353816342,prob_range={0.473472517,0.481727981},prob(percent)="48",prob+-sd="48+-0",height_mean=2.1831656,height_median=2.0354417,height_95%HPD={0.694482566,3.96623593},age_mean=203.80151,age_median=202.746876,age_95%HPD={199.431137,210.902316},length_mean=0.074931289,length_median=0.0566913,length_95%HPD={1.963126E-6,0.2056965},effectivebrlenTK02Brlens_mean=0.021736,effectivebrlenTK02Brlens_median=0.017578,effectivebrlenTK02Brlens_95%HPD={1.0E-6,0.055791},rateTK02Brlens_mean=0.385147,rateTK02Brlens_median=0.33356,rateTK02Brlens_95%HPD={0.018861,0.87738}]:4.334837)[&prob=0.551463317,prob_stddev=0.00394027618,prob_range={0.547060588,0.556549372},prob(percent)="55",prob+-sd="55+-0",height_mean=2.24419836,height_median=2.09264998,height_95%HPD={0.72197054,4.04844299},age_mean=208.463744,age_median=207.081713,age_95%HPD={200.797997,219.871057},length_mean=0.092671639,length_median=0.07496608,length_95%HPD={2.151526E-6,0.2352258},effectivebrlenTK02Brlens_mean=0.033675,effectivebrlenTK02Brlens_median=0.029402,effectivebrlenTK02Brlens_95%HPD={0.0,0.077505},rateTK02Brlens_mean=0.439549,rateTK02Brlens_median=0.391642,rateTK02Brlens_95%HPD={0.096695,0.908989}]:7.621957)[&prob=0.380209664,prob_stddev=0.00379908456,prob_range={0.375351385,0.384595727},prob(percent)="38",prob+-sd="38+-0",height_mean=2.29203521,height_median=2.1463787,height_95%HPD={0.77308707,4.08383384},age_mean=215.534047,age_median=214.70367,age_95%HPD={206.636902,226.133572},length_mean=0.0579071193,length_median=0.04832065,length_95%HPD={1.625745E-6,0.1410526},effectivebrlenTK02Brlens_mean=0.027554,effectivebrlenTK02Brlens_median=0.023695,effectivebrlenTK02Brlens_95%HPD={4.0E-6,0.064748},rateTK02Brlens_mean=0.522859,rateTK02Brlens_median=0.490632,rateTK02Brlens_95%HPD={0.169361,0.957314}]:6.244127,Clevosaurus_brasiliensis[&prob=1.0,prob_stddev=0.0,prob_range={1.0,1.0},prob(percent)="100",prob+-sd="100+-0",height_mean=2.23429967,height_median=2.08358815,height_95%HPD={0.730965325,4.06285915},age_mean=210.494818,age_median=210.448263,age_95%HPD={201.301018,218.938516},length_mean=0.0742964864,length_median=0.05791965,length_95%HPD={1.251718E-6,0.1966128},effectivebrlenTK02Brlens_mean=0.028483,effectivebrlenTK02Brlens_median=0.024781,effectivebrlenTK02Brlens_95%HPD={1.0E-6,0.065832},rateTK02Brlens_mean=0.481148,rateTK02Brlens_median=0.45301,rateTK02Brlens_95%HPD={0.071146,0.93771}]:10.49953)[&prob=0.849454451,prob_stddev=0.00523340002,prob_range={0.844001733,0.854923834},prob(percent)="85",prob+-sd="85+-1",height_mean=2.3093509,height_median=2.15717326,height_95%HPD={0.76744575,4.1492936},age_mean=222.059965,age_median=220.947797,age_95%HPD={209.456389,236.895849},length_mean=0.139090682,length_median=0.1246761,length_95%HPD={2.960923E-6,0.3047624},effectivebrlenTK02Brlens_mean=0.074945,effectivebrlenTK02Brlens_median=0.066817,effectivebrlenTK02Brlens_95%HPD={2.0E-6,0.165405},rateTK02Brlens_mean=0.566346,rateTK02Brlens_median=0.54328,rateTK02Brlens_95%HPD={0.243378,0.940758}]:8.830737)[&prob=0.603501628,prob_stddev=0.00244933442,prob_range={0.600259997,0.606159932},prob(percent)="60",prob+-sd="60+-0",height_mean=2.38302983,height_median=2.2345162,height_95%HPD={0.82118627,4.22700818},age_mean=231.385382,age_median=229.778533,age_95%HPD={214.126952,251.653166},length_mean=0.133465087,length_median=0.1224671,length_95%HPD={3.960168E-6,0.2800911},effectivebrlenTK02Brlens_mean=0.08506,effectivebrlenTK02Brlens_median=0.079199,effectivebrlenTK02Brlens_95%HPD={2.7E-5,0.174277},rateTK02Brlens_mean=0.662126,rateTK02Brlens_median=0.649748,rateTK02Brlens_95%HPD={0.359693,0.990091}]:14.18223,((((Homeosaurus_maximiliani[&prob=1.0,prob_stddev=0.0,prob_range={1.0,1.0},prob(percent)="100",prob+-sd="100+-0",height_mean=1.6192487,height_median=1.51000958,height_95%HPD={0.523362045,2.93959556},age_mean=152.498456,age_median=152.495427,age_95%HPD={150.20948,154.954424},length_mean=0.141618242,length_median=0.09966111,length_95%HPD={1.933369E-6,0.4090648},effectivebrlenTK02Brlens_mean=0.027391,effectivebrlenTK02Brlens_median=0.020142,effectivebrlenTK02Brlens_95%HPD={1.0E-6,0.075284},rateTK02Brlens_mean=0.287209,rateTK02Brlens_median=0.225911,rateTK02Brlens_95%HPD={0.003821,0.747572}]:10.27601,Homeosaurus_parvipes[&prob=1.0,prob_stddev=0.0,prob_range={1.0,1.0},prob(percent)="100",prob+-sd="100+-0",height_mean=1.61910475,height_median=1.51024586,height_95%HPD={0.53438779,2.95083792},age_mean=152.485912,age_median=152.477917,age_95%HPD={150.00067,154.745791},length_mean=0.14100209,length_median=0.09964077,length_95%HPD={4.971528E-7,0.4049646},effectivebrlenTK02Brlens_mean=0.026753,effectivebrlenTK02Brlens_median=0.020196,effectivebrlenTK02Brlens_95%HPD={0.0,0.072171},rateTK02Brlens_mean=0.285963,rateTK02Brlens_median=0.223932,rateTK02Brlens_95%HPD={0.002702,0.745319}]:10.29352)[&prob=0.985050166,prob_stddev=5.78945366E-4,prob_range={0.98458906,0.98582238},prob(percent)="99",prob+-sd="99+-0",height_mean=1.75991387,height_median=1.63499346,height_95%HPD={0.565265807,3.2123921},age_mean=165.513263,age_median=162.771434,age_95%HPD={152.124542,186.60369},length_mean=0.395841613,length_median=0.3616653,length_95%HPD={0.05326493,0.8090214},effectivebrlenTK02Brlens_mean=0.123747,effectivebrlenTK02Brlens_median=0.116274,effectivebrlenTK02Brlens_95%HPD={0.023646,0.235294},rateTK02Brlens_mean=0.357863,rateTK02Brlens_median=0.32515,rateTK02Brlens_95%HPD={0.098198,0.689949}]:39.58895,(((Sapheosaurus_thiollerei[&prob=1.0,prob_stddev=0.0,prob_range={1.0,1.0},prob(percent)="100",prob+-sd="100+-0",height_mean=1.63024585,height_median=1.52043889,height_95%HPD={0.52680811,2.95818511},age_mean=153.534594,age_median=153.529153,age_95%HPD={152.10472,154.85291},length_mean=0.112818875,length_median=0.07321127,length_95%HPD={7.818328E-8,0.3532236},effectivebrlenTK02Brlens_mean=0.014576,effectivebrlenTK02Brlens_median=0.009911,effectivebrlenTK02Brlens_95%HPD={0.0,0.044749},rateTK02Brlens_mean=0.213338,rateTK02Brlens_median=0.143747,rateTK02Brlens_95%HPD={4.0E-5,0.640712}]:5.16547,Piocormus_laticeps[&prob=1.0,prob_stddev=0.0,prob_range={1.0,1.0},prob(percent)="100",prob+-sd="100+-0",height_mean=1.61961745,height_median=1.51072205,height_95%HPD={0.51835704,2.93522688},age_mean=152.539841,age_median=152.564246,age_95%HPD={150.265746,154.996282},length_mean=0.102685506,length_median=0.0679166,length_95%HPD={1.930645E-6,0.3146196},effectivebrlenTK02Brlens_mean=0.012632,effectivebrlenTK02Brlens_median=0.007024,effectivebrlenTK02Brlens_95%HPD={0.0,0.04384},rateTK02Brlens_mean=0.194918,rateTK02Brlens_median=0.120925,rateTK02Brlens_95%HPD={3.9E-5,0.6214}]:6.130376)[&prob=0.502819413,prob_stddev=0.00408371122,prob_range={0.498805569,0.507505472},prob(percent)="50",prob+-sd="50+-0",height_mean=1.73441769,height_median=1.61706353,height_95%HPD={0.54349496,3.15725674},age_mean=160.898469,age_median=158.694622,age_95%HPD={152.435108,175.543293},length_mean=0.131184042,length_median=0.0942135,length_95%HPD={1.001609E-6,0.378373},effectivebrlenTK02Brlens_mean=0.018354,effectivebrlenTK02Brlens_median=0.013876,effectivebrlenTK02Brlens_95%HPD={1.0E-6,0.050394},rateTK02Brlens_mean=0.208959,rateTK02Brlens_median=0.150692,rateTK02Brlens_95%HPD={0.008817,0.578491}]:10.31937,Oenosaurus_muehlheimensis[&prob=1.0,prob_stddev=0.0,prob_range={1.0,1.0},prob(percent)="100",prob+-sd="100+-0",height_mean=1.60375157,height_median=1.49581152,height_95%HPD={0.513575535,2.90600678},age_mean=151.039412,age_median=151.033553,age_95%HPD={150.000209,151.991606},length_mean=0.171614969,length_median=0.125,length_95%HPD={3.853129E-6,0.4755196},effectivebrlenTK02Brlens_mean=0.027725,effectivebrlenTK02Brlens_median=0.022144,effectivebrlenTK02Brlens_95%HPD={0.0,0.072923},rateTK02Brlens_mean=0.237705,rateTK02Brlens_median=0.175074,rateTK02Brlens_95%HPD={5.8E-5,0.658192}]:17.98044)[&prob=0.959153232,prob_stddev=0.00148131802,prob_range={0.958011578,0.961322652},prob(percent)="96",prob+-sd="96+-0",height_mean=1.82311017,height_median=1.6937031,height_95%HPD={0.553654938,3.3244739},age_mean=171.320042,age_median=169.01399,age_95%HPD={154.383571,193.917913},length_mean=0.308438577,length_median=0.275794,length_95%HPD={0.03051119,0.6587334},effectivebrlenTK02Brlens_mean=0.082101,effectivebrlenTK02Brlens_median=0.076463,effectivebrlenTK02Brlens_95%HPD={0.011677,0.162044},rateTK02Brlens_mean=0.30791,rateTK02Brlens_median=0.27472,rateTK02Brlens_95%HPD={0.083112,0.614454}]:28.72535,(Kallimodon_pulchellus[&prob=1.0,prob_stddev=0.0,prob_range={1.0,1.0},prob(percent)="100",prob+-sd="100+-0",height_mean=1.61721708,height_median=1.50836603,height_95%HPD={0.51893893,2.93346943},age_mean=152.30319,age_median=152.203869,age_95%HPD={150.000575,154.682696},length_mean=0.130793881,length_median=0.09039262,length_95%HPD={9.558156E-6,0.3849391},effectivebrlenTK02Brlens_mean=0.022402,effectivebrlenTK02Brlens_median=0.016431,effectivebrlenTK02Brlens_95%HPD={1.3E-5,0.062232},rateTK02Brlens_mean=0.263746,rateTK02Brlens_median=0.206092,rateTK02Brlens_95%HPD={0.001762,0.695965}]:9.41034,Leptosaurus_neptunius[&prob=1.0,prob_stddev=0.0,prob_range={1.0,1.0},prob(percent)="100",prob+-sd="100+-0",height_mean=1.60414519,height_median=1.49616978,height_95%HPD={0.522979185,2.91572203},age_mean=151.077903,age_median=151.092106,age_95%HPD={150.113314,152.09986},length_mean=0.141521091,length_median=0.1022361,length_95%HPD={2.983483E-6,0.3966462},effectivebrlenTK02Brlens_mean=0.021231,effectivebrlenTK02Brlens_median=0.016488,effectivebrlenTK02Brlens_95%HPD={1.0E-6,0.055589},rateTK02Brlens_mean=0.24075,rateTK02Brlens_median=0.172781,rateTK02Brlens_95%HPD={0.001162,0.681628}]:10.5221)[&prob=0.978058577,prob_stddev=7.60345325E-4,prob_range={0.977400251,0.978833569},prob(percent)="98",prob+-sd="98+-0",height_mean=1.74443137,height_median=1.62052598,height_95%HPD={0.54542334,3.18470849},age_mean=164.141236,age_median=161.614209,age_95%HPD={151.265355,183.763822},length_mean=0.355203606,length_median=0.3170283,length_95%HPD={0.03582909,0.7524688},effectivebrlenTK02Brlens_mean=0.095076,effectivebrlenTK02Brlens_median=0.089255,effectivebrlenTK02Brlens_95%HPD={0.017039,0.183574},rateTK02Brlens_mean=0.317387,rateTK02Brlens_median=0.28046,rateTK02Brlens_95%HPD={0.07584,0.650103}]:36.12513)[&prob=0.610801547,prob_stddev=0.00448945663,prob_range={0.605226609,0.614615393},prob(percent)="61",prob+-sd="61+-0",height_mean=2.09196915,height_median=1.94831587,height_95%HPD={0.692763849,3.81440902},age_mean=198.40121,age_median=197.739337,age_95%HPD={169.740448,227.612227},length_mean=0.16136931,length_median=0.1387508,length_95%HPD={4.039907E-7,0.3782019},effectivebrlenTK02Brlens_mean=0.062044,effectivebrlenTK02Brlens_median=0.054732,effectivebrlenTK02Brlens_95%HPD={0.0,0.140703},rateTK02Brlens_mean=0.409919,rateTK02Brlens_median=0.393667,rateTK02Brlens_95%HPD={0.166085,0.672101}]:4.621044)[&prob=0.432142421,prob_stddev=0.00427372529,prob_range={0.428261908,0.437372918},prob(percent)="43",prob+-sd="43+-0",height_mean=2.16273189,height_median=2.01976187,height_95%HPD={0.73448155,3.8880548},age_mean=202.859447,age_median=202.360381,age_95%HPD={176.659907,229.44378},length_mean=0.146564032,length_median=0.1236133,length_95%HPD={1.108806E-6,0.3567021},effectivebrlenTK02Brlens_mean=0.062548,effectivebrlenTK02Brlens_median=0.054296,effectivebrlenTK02Brlens_95%HPD={1.0E-6,0.147069},rateTK02Brlens_mean=0.454827,rateTK02Brlens_median=0.440202,rateTK02Brlens_95%HPD={0.200042,0.727362}]:14.21751,((Derasmosaurus_pietraroiae[&prob=1.0,prob_stddev=0.0,prob_range={1.0,1.0},prob(percent)="100",prob+-sd="100+-0",height_mean=1.14117399,height_median=1.06392925,height_95%HPD={0.36382024,2.06885579},age_mean=107.500961,age_median=107.869248,age_95%HPD={101.396945,112.999952},length_mean=0.735614812,length_median=0.6793063,length_95%HPD={0.2128264,1.371717},effectivebrlenTK02Brlens_mean=0.119677,effectivebrlenTK02Brlens_median=0.110537,effectivebrlenTK02Brlens_95%HPD={0.019189,0.234859},rateTK02Brlens_mean=0.203531,rateTK02Brlens_median=0.161107,rateTK02Brlens_95%HPD={0.009901,0.516617}]:64.44915,(Pleurosaurus_ginsburgi[&prob=1.0,prob_stddev=0.0,prob_range={1.0,1.0},prob(percent)="100",prob+-sd="100+-0",height_mean=1.60389313,height_median=1.49613392,height_95%HPD={0.51968778,2.91181112},age_mean=151.051939,age_median=151.052481,age_95%HPD={150.104767,152.099724},length_mean=0.141458494,length_median=0.117038,length_95%HPD={0.00849246,0.3329559},effectivebrlenTK02Brlens_mean=0.043791,effectivebrlenTK02Brlens_median=0.040405,effectivebrlenTK02Brlens_95%HPD={0.007291,0.088343},rateTK02Brlens_mean=0.4005,rateTK02Brlens_median=0.357681,rateTK02Brlens_95%HPD={0.037829,0.849718}]:12.46273,Pleurosaurus_goldfussi[&prob=1.0,prob_stddev=0.0,prob_range={1.0,1.0},prob(percent)="100",prob+-sd="100+-0",height_mean=1.61750525,height_median=1.50872222,height_95%HPD={0.5097242,2.92349466},age_mean=152.333324,age_median=152.251915,age_95%HPD={150.000005,154.691001},length_mean=0.131025346,length_median=0.1067941,length_95%HPD={0.01256893,0.3140528},effectivebrlenTK02Brlens_mean=0.042571,effectivebrlenTK02Brlens_median=0.038825,effectivebrlenTK02Brlens_95%HPD={0.008407,0.084925},rateTK02Brlens_mean=0.41947,rateTK02Brlens_median=0.380931,rateTK02Brlens_95%HPD={0.051211,0.866054}]:11.2633)[&prob=0.873143076,prob_stddev=0.00287031279,prob_range={0.869257008,0.876179154},prob(percent)="87",prob+-sd="87+-0",height_mean=1.75569182,height_median=1.6349655,height_95%HPD={0.57218184,3.18508026},age_mean=164.775791,age_median=163.515214,age_95%HPD={153.796457,178.523592},length_mean=0.173452309,length_median=0.1508272,length_95%HPD={2.327947E-5,0.3939493},effectivebrlenTK02Brlens_mean=0.057906,effectivebrlenTK02Brlens_median=0.052642,effectivebrlenTK02Brlens_95%HPD={3.0E-6,0.124048},rateTK02Brlens_mean=0.373164,rateTK02Brlens_median=0.342669,rateTK02Brlens_95%HPD={0.107027,0.708975}]:8.80318)[&prob=0.598268353,prob_stddev=0.00307304523,prob_range={0.594537838,0.601259986},prob(percent)="60",prob+-sd="60+-0",height_mean=1.85252378,height_median=1.7317998,height_95%HPD={0.61251288,3.329872},age_mean=172.947513,age_median=172.318393,age_95%HPD={158.369302,188.259609},length_mean=0.144483644,length_median=0.1264457,length_95%HPD={1.607414E-6,0.3293461},effectivebrlenTK02Brlens_mean=0.047308,effectivebrlenTK02Brlens_median=0.041559,effectivebrlenTK02Brlens_95%HPD={1.0E-6,0.108133},rateTK02Brlens_mean=0.359846,rateTK02Brlens_median=0.332446,rateTK02Brlens_95%HPD={0.084067,0.693954}]:14.95377,Palaeopleurosaurus_posidoniae[&prob=1.0,prob_stddev=0.0,prob_range={1.0,1.0},prob(percent)="100",prob+-sd="100+-0",height_mean=1.89130283,height_median=1.76363012,height_95%HPD={0.61381581,3.4342088},age_mean=178.154055,age_median=177.791206,age_95%HPD={174.200182,182.888582},length_mean=0.0744511716,length_median=0.05788574,length_95%HPD={8.423329E-7,0.1971879},effectivebrlenTK02Brlens_mean=0.022544,effectivebrlenTK02Brlens_median=0.018834,effectivebrlenTK02Brlens_95%HPD={0.0,0.056273},rateTK02Brlens_mean=0.361037,rateTK02Brlens_median=0.336341,rateTK02Brlens_95%HPD={0.018963,0.73405}]:9.480958)[&prob=0.967011478,prob_stddev=0.00143295848,prob_range={0.964878168,0.967911468},prob(percent)="97",prob+-sd="97+-0",height_mean=2.0013038,height_median=1.86743363,height_95%HPD={0.66851554,3.63114548},age_mean=188.55065,age_median=187.272164,age_95%HPD={176.174764,203.006522},length_mean=0.263515117,length_median=0.2393573,length_95%HPD={0.03008852,0.5471513},effectivebrlenTK02Brlens_mean=0.104326,effectivebrlenTK02Brlens_median=0.097396,effectivebrlenTK02Brlens_95%HPD={0.014584,0.205573},rateTK02Brlens_mean=0.428248,rateTK02Brlens_median=0.410747,rateTK02Brlens_95%HPD={0.167781,0.714014}]:29.30572)[&prob=0.776941367,prob_stddev=0.00153676113,prob_range={0.774969167,0.778324685},prob(percent)="78",prob+-sd="78+-0",height_mean=2.34204146,height_median=2.19425451,height_95%HPD={0.81510183,4.14965127},age_mean=217.050175,age_median=216.577887,age_95%HPD={193.694948,239.665992},length_mean=0.153898592,length_median=0.1349171,length_95%HPD={6.072123E-7,0.3462643},effectivebrlenTK02Brlens_mean=0.081223,effectivebrlenTK02Brlens_median=0.073105,effectivebrlenTK02Brlens_95%HPD={0.0,0.176403},rateTK02Brlens_mean=0.552817,rateTK02Brlens_median=0.543787,rateTK02Brlens_95%HPD={0.290527,0.825338}]:15.34346,((((Sphenodon_punctatus[&prob=1.0,prob_stddev=0.0,prob_range={1.0,1.0},prob(percent)="100",prob+-sd="100+-0",height_mean=0.0,height_median=0.0,height_95%HPD={0.0,0.0},age_mean=0.0,age_median=0.0,age_95%HPD={0.0,0.0},length_mean=1.45652716,length_median=1.312895,length_95%HPD={0.3397992,2.870641},effectivebrlenTK02Brlens_mean=0.083017,effectivebrlenTK02Brlens_median=0.07016,effectivebrlenTK02Brlens_95%HPD={0.002334,0.192805},rateTK02Brlens_mean=0.072165,rateTK02Brlens_median=0.052449,rateTK02Brlens_95%HPD={5.37E-4,0.194777}]:132.6903,Kawasphenodon[&prob=1.0,prob_stddev=0.0,prob_range={1.0,1.0},prob(percent)="100",prob+-sd="100+-0",height_mean=0.824156007,height_median=0.7671344,height_95%HPD={0.2601103,1.498695},age_mean=77.6094572,age_median=77.9997117,age_95%HPD={70.9716579,83.5999173},length_mean=0.634919225,length_median=0.5328512,length_95%HPD={0.009214872,1.500263},effectivebrlenTK02Brlens_mean=0.071676,effectivebrlenTK02Brlens_median=0.048339,effectivebrlenTK02Brlens_95%HPD={2.0E-6,0.21278},rateTK02Brlens_mean=0.149913,rateTK02Brlens_median=0.095123,rateTK02Brlens_95%HPD={0.002104,0.459466}]:54.69056)[&prob=0.961967089,prob_stddev=0.00132371615,prob_range={0.960822658,0.963622626},prob(percent)="96",prob+-sd="96+-0",height_mean=1.42715931,height_median=1.291992,height_95%HPD={0.3401283,2.789243},age_mean=133.424981,age_median=132.690268,age_95%HPD={87.5132588,182.91754},length_mean=0.575220035,length_median=0.5150357,length_95%HPD={1.210435E-6,1.235837},effectivebrlenTK02Brlens_mean=0.100583,effectivebrlenTK02Brlens_median=0.092513,effectivebrlenTK02Brlens_95%HPD={0.0,0.209432},rateTK02Brlens_mean=0.198639,rateTK02Brlens_median=0.17969,rateTK02Brlens_95%HPD={0.037058,0.396307}]:56.53247,Cynosphenodon_huizachalensis[&prob=1.0,prob_stddev=0.0,prob_range={1.0,1.0},prob(percent)="100",prob+-sd="100+-0",height_mean=1.97361435,height_median=1.84098642,height_95%HPD={0.642290846,3.58588406},age_mean=185.887337,age_median=185.508424,age_95%HPD={182.699974,190.003},length_mean=0.043743224,length_median=0.02722486,length_95%HPD={5.853535E-8,0.1404368},effectivebrlenTK02Brlens_mean=0.011902,effectivebrlenTK02Brlens_median=0.006159,effectivebrlenTK02Brlens_95%HPD={0.0,0.036137},rateTK02Brlens_mean=0.279173,rateTK02Brlens_median=0.256973,rateTK02Brlens_95%HPD={0.014401,0.573069}]:3.714319)[&prob=0.98039744,prob_stddev=0.00243703881,prob_range={0.978911345,0.984011289},prob(percent)="98",prob+-sd="98+-0",height_mean=2.01933226,height_median=1.8835253,height_95%HPD={0.6635437,3.665549},age_mean=190.084323,age_median=189.222742,age_95%HPD={182.954261,199.347529},length_mean=0.247514578,length_median=0.2260248,length_95%HPD={0.03586143,0.5016729},effectivebrlenTK02Brlens_mean=0.086201,effectivebrlenTK02Brlens_median=0.080077,effectivebrlenTK02Brlens_95%HPD={0.014664,0.169845},rateTK02Brlens_mean=0.371165,rateTK02Brlens_median=0.357556,rateTK02Brlens_95%HPD={0.156096,0.611009}]:17.92302,((Priosphenodon_avelasi[&prob=1.0,prob_stddev=0.0,prob_range={1.0,1.0},prob(percent)="100",prob+-sd="100+-0",height_mean=1.01376241,height_median=0.94487197,height_95%HPD={0.3306694,1.8447845},age_mean=95.4909098,age_median=95.6565453,age_95%HPD={90.4474225,100.499985},length_mean=0.561995286,length_median=0.4773313,length_95%HPD={0.07940749,1.263126},effectivebrlenTK02Brlens_mean=0.03773,effectivebrlenTK02Brlens_median=0.028585,effectivebrlenTK02Brlens_95%HPD={2.4E-4,0.101763},rateTK02Brlens_mean=0.091908,rateTK02Brlens_median=0.058005,rateTK02Brlens_95%HPD={3.96E-4,0.293101}]:42.12567,Toxolophosaurus_cloudi[&prob=1.0,prob_stddev=0.0,prob_range={1.0,1.0},prob(percent)="100",prob+-sd="100+-0",height_mean=1.24877267,height_median=1.16398075,height_95%HPD={0.386082258,2.25702717},age_mean=117.588682,age_median=117.638066,age_95%HPD={110.77992,124.999693},length_mean=0.315994763,length_median=0.2491532,length_95%HPD={8.297017E-7,0.8246495},effectivebrlenTK02Brlens_mean=0.022928,effectivebrlenTK02Brlens_median=0.013882,effectivebrlenTK02Brlens_95%HPD={0.0,0.075301},rateTK02Brlens_mean=0.106635,rateTK02Brlens_median=0.064217,rateTK02Brlens_95%HPD={1.9E-5,0.352613}]:20.14415)[&prob=0.771746981,prob_stddev=0.00334958963,prob_range={0.76848035,0.775580271},prob(percent)="77",prob+-sd="77+-0",height_mean=1.45529759,height_median=1.33971889,height_95%HPD={0.41918747,2.7339948},age_mean=139.730861,age_median=137.782212,age_95%HPD={114.180831,168.390676},length_mean=0.323969795,length_median=0.2777426,length_95%HPD={3.75874E-6,0.7547494},effectivebrlenTK02Brlens_mean=0.045002,effectivebrlenTK02Brlens_median=0.037188,effectivebrlenTK02Brlens_95%HPD={0.0,0.111374},rateTK02Brlens_mean=0.161178,rateTK02Brlens_median=0.132909,rateTK02Brlens_95%HPD={0.015801,0.378223}]:32.76518,Eilenodon_robustus[&prob=1.0,prob_stddev=0.0,prob_range={1.0,1.0},prob(percent)="100",prob+-sd="100+-0",height_mean=1.64450677,height_median=1.5338085,height_95%HPD={0.533047036,2.9863753},age_mean=154.877705,age_median=154.865051,age_95%HPD={153.000025,156.603571},length_mean=0.159942526,length_median=0.1147695,length_95%HPD={1.127569E-6,0.4641415},effectivebrlenTK02Brlens_mean=0.02237,effectivebrlenTK02Brlens_median=0.013052,effectivebrlenTK02Brlens_95%HPD={0.0,0.075166},rateTK02Brlens_mean=0.167333,rateTK02Brlens_median=0.127632,rateTK02Brlens_95%HPD={2.4E-5,0.45416}]:15.68235)[&prob=0.983202964,prob_stddev=0.00146996799,prob_range={0.981977978,0.985055722},prob(percent)="98",prob+-sd="98+-0",height_mean=1.83875866,height_median=1.7046266,height_95%HPD={0.56544577,3.37666365},age_mean=172.538094,age_median=170.547396,age_95%HPD={153.963756,195.944373},length_mean=0.400222484,length_median=0.3697973,length_95%HPD={0.06586104,0.794758},effectivebrlenTK02Brlens_mean=0.113449,effectivebrlenTK02Brlens_median=0.107667,effectivebrlenTK02Brlens_95%HPD={0.023107,0.214566},rateTK02Brlens_mean=0.309827,rateTK02Brlens_median=0.292034,rateTK02Brlens_95%HPD={0.110151,0.547273}]:36.59837)[&prob=0.49617782,prob_stddev=0.00480920975,prob_range={0.489072344,0.49949445},prob(percent)="50",prob+-sd="50+-0",height_mean=2.290071,height_median=2.1375064,height_95%HPD={0.78399769,4.0893581},age_mean=207.238926,age_median=207.145762,age_95%HPD={193.583533,220.886554},length_mean=0.101776927,length_median=0.08674768,length_95%HPD={9.641064E-7,0.2427016},effectivebrlenTK02Brlens_mean=0.047621,effectivebrlenTK02Brlens_median=0.041157,effectivebrlenTK02Brlens_95%HPD={1.0E-6,0.112328},rateTK02Brlens_mean=0.486793,rateTK02Brlens_median=0.477424,rateTK02Brlens_95%HPD={0.250371,0.745281}]:10.99573,Sphenotitan_leyesi[&prob=1.0,prob_stddev=0.0,prob_range={1.0,1.0},prob(percent)="100",prob+-sd="100+-0",height_mean=2.249111,height_median=2.09854749,height_95%HPD={0.74532799,4.09023918},age_mean=211.983782,age_median=210.929403,age_95%HPD={208.499867,219.081227},length_mean=0.0419203099,length_median=0.03108239,length_95%HPD={4.020247E-7,0.1177771},effectivebrlenTK02Brlens_mean=0.020911,effectivebrlenTK02Brlens_median=0.014466,effectivebrlenTK02Brlens_95%HPD={0.0,0.06082},rateTK02Brlens_mean=0.508015,rateTK02Brlens_median=0.494989,rateTK02Brlens_95%HPD={0.172545,0.859191}]:7.212086)[&prob=0.890098443,prob_stddev=0.00247289377,prob_range={0.887023478,0.892134532},prob(percent)="89",prob+-sd="89+-0",height_mean=2.339313,height_median=2.1872958,height_95%HPD={0.8043001,4.1901619},age_mean=219.437581,age_median=218.141489,age_95%HPD={208.981374,232.629838},length_mean=0.144194228,length_median=0.1284169,length_95%HPD={0.01522965,0.3067863},effectivebrlenTK02Brlens_mean=0.081807,effectivebrlenTK02Brlens_median=0.072619,effectivebrlenTK02Brlens_95%HPD={0.008141,0.175905},rateTK02Brlens_mean=0.58345,rateTK02Brlens_median=0.573109,rateTK02Brlens_95%HPD={0.330255,0.849579}]:13.77986)[&prob=0.872240308,prob_stddev=0.00174341039,prob_range={0.870345885,0.873979178},prob(percent)="87",prob+-sd="87+-0",height_mean=2.42124416,height_median=2.2728292,height_95%HPD={0.87042489,4.2995268},age_mean=233.366087,age_median=231.921351,age_95%HPD={216.012681,253.392358},length_mean=0.13041232,length_median=0.1185635,length_95%HPD={0.01683839,0.2692573},effectivebrlenTK02Brlens_mean=0.084546,effectivebrlenTK02Brlens_median=0.078511,effectivebrlenTK02Brlens_95%HPD={0.012907,0.167456},rateTK02Brlens_mean=0.674198,rateTK02Brlens_median=0.666032,rateTK02Brlens_95%HPD={0.408566,0.956249},!rotate=true]:12.03941)[&prob=0.702758858,prob_stddev=0.00235701387,prob_range={0.699258897,0.70435884},prob(percent)="70",prob+-sd="70+-0",height_mean=2.55471909,height_median=2.39724952,height_95%HPD={0.90769995,4.51277513},age_mean=245.819312,age_median=243.96076,age_95%HPD={224.542867,270.378779},length_mean=0.254700857,length_median=0.2376082,length_95%HPD={0.02330734,0.5247081},effectivebrlenTK02Brlens_mean=0.203545,effectivebrlenTK02Brlens_median=0.19192,effectivebrlenTK02Brlens_95%HPD={0.016023,0.412364},rateTK02Brlens_mean=0.808872,rateTK02Brlens_median=0.811153,rateTK02Brlens_95%HPD={0.533831,1.066947}]:9.490258)[&prob=0.574579727,prob_stddev=0.00631697433,prob_range={0.566027044,0.581071321},prob(percent)="57",prob+-sd="57+-1",height_mean=2.6406987,height_median=2.47711766,height_95%HPD={0.956441376,4.630427},age_mean=255.6834,age_median=253.451018,age_95%HPD={230.275501,286.572288},length_mean=0.231209961,length_median=0.211834,length_95%HPD={0.02246475,0.4755192},effectivebrlenTK02Brlens_mean=0.189443,effectivebrlenTK02Brlens_median=0.177271,effectivebrlenTK02Brlens_95%HPD={0.017525,0.378467},rateTK02Brlens_mean=0.835636,rateTK02Brlens_median=0.845419,rateTK02Brlens_95%HPD={0.537084,1.103692}]:25.00719)[&prob=1.0,prob_stddev=0.0,prob_range={1.0,1.0},prob(percent)="100",prob+-sd="100+-0",height_mean=2.94288109,height_median=2.76884367,height_95%HPD={1.09968016,5.12436669},age_mean=281.502634,age_median=278.458206,age_95%HPD={256.033021,313.806822},length_mean=0.039063074,length_median=0.02791591,length_95%HPD={1.505679E-6,0.1139127},effectivebrlenTK02Brlens_mean=0.03676,effectivebrlenTK02Brlens_median=0.027058,effectivebrlenTK02Brlens_95%HPD={2.0E-6,0.104307},rateTK02Brlens_mean=0.966131,rateTK02Brlens_median=0.974299,rateTK02Brlens_95%HPD={0.848582,1.064207}]:3.685177)[&prob=1.0,prob_stddev=0.0,prob_range={1.0,1.0},prob(percent)="100",prob+-sd="100+-0",height_mean=2.98194416,height_median=2.80646847,height_95%HPD={1.11761435,5.18280846},age_mean=285.398316,age_median=282.143383,age_95%HPD={258.620166,319.493583},length_mean=0.0,length_median=0.0,length_95%HPD={0.0,0.0},effectivebrlenTK02Brlens_mean=1.0,effectivebrlenTK02Brlens_median=1.0,effectivebrlenTK02Brlens_95%HPD={1.0,1.0},rateTK02Brlens_mean=1.0,rateTK02Brlens_median=1.0,rateTK02Brlens_95%HPD={1.0,1.0}];
end;

begin figtree;
	set appearance.backgroundColorAttribute="Default";
	set appearance.backgroundColour=#ffffff;
	set appearance.branchColorAttribute="User selection";
	set appearance.branchColorGradient=false;
	set appearance.branchLineWidth=1.0;
	set appearance.branchMinLineWidth=0.0;
	set appearance.branchWidthAttribute="Fixed";
	set appearance.foregroundColour=#000000;
	set appearance.hilightingGradient=false;
	set appearance.selectionColour=#2d3680;
	set branchLabels.colorAttribute="User selection";
	set branchLabels.displayAttribute="Branch times";
	set branchLabels.fontName="Arial";
	set branchLabels.fontSize=9;
	set branchLabels.fontStyle=0;
	set branchLabels.isShown=false;
	set branchLabels.significantDigits=4;
	set layout.expansion=0;
	set layout.layoutType="RECTILINEAR";
	set layout.zoom=0;
	set legend.attribute=null;
	set legend.fontSize=10.0;
	set legend.isShown=false;
	set legend.significantDigits=4;
	set nodeBars.barWidth=4.0;
	set nodeBars.displayAttribute=null;
	set nodeBars.isShown=false;
	set nodeLabels.colorAttribute="User selection";
	set nodeLabels.displayAttribute="prob";
	set nodeLabels.fontName="Arial";
	set nodeLabels.fontSize=9;
	set nodeLabels.fontStyle=0;
	set nodeLabels.isShown=true;
	set nodeLabels.significantDigits=2;
	set nodeShape.colourAttribute=null;
	set nodeShape.isShown=false;
	set nodeShape.minSize=10.0;
	set nodeShape.scaleType=Width;
	set nodeShape.shapeType=Circle;
	set nodeShape.size=4.0;
	set nodeShape.sizeAttribute=null;
	set polarLayout.alignTipLabels=false;
	set polarLayout.angularRange=0;
	set polarLayout.rootAngle=0;
	set polarLayout.rootLength=100;
	set polarLayout.showRoot=true;
	set radialLayout.spread=0.0;
	set rectilinearLayout.alignTipLabels=false;
	set rectilinearLayout.curvature=0;
	set rectilinearLayout.rootLength=100;
	set scale.offsetAge=0.0;
	set scale.rootAge=1.0;
	set scale.scaleFactor=1.0;
	set scale.scaleRoot=false;
	set scaleAxis.automaticScale=true;
	set scaleAxis.fontSize=8.0;
	set scaleAxis.isShown=false;
	set scaleAxis.lineWidth=1.0;
	set scaleAxis.majorTicks=1.0;
	set scaleAxis.origin=0.0;
	set scaleAxis.reverseAxis=false;
	set scaleAxis.showGrid=true;
	set scaleBar.automaticScale=true;
	set scaleBar.fontSize=10.0;
	set scaleBar.isShown=true;
	set scaleBar.lineWidth=1.0;
	set scaleBar.scaleRange=0.0;
	set tipLabels.colorAttribute="User selection";
	set tipLabels.displayAttribute="Names";
	set tipLabels.fontName="Arial";
	set tipLabels.fontSize=14;
	set tipLabels.fontStyle=2;
	set tipLabels.isShown=true;
	set tipLabels.significantDigits=4;
	set trees.order=true;
	set trees.orderType="decreasing";
	set trees.rooting=false;
	set trees.rootingType="User Selection";
	set trees.transform=false;
	set trees.transformType="cladogram";
end;
