# Supplementary material for: Sphenodontian phylogeny and the impact of model choice in Bayesian morphological clock estimates of divergence times and evolutionary rates
Source: BMC Biol. 2020 Dec 7;18:191. doi: 10.1186/s12915-020-00901-5 (PMC7720557; doi:10.1186/s12915-020-00901-5)
Supplement: Supplementary file 6 — Additional file 6. Input files including the dataset and all necessary coding (see Mr. Bayes blocks) to reproduce the analyses. [file 12915_2020_901_MOESM6_ESM.zip › InputFiles&OutputTrees/BayesCalibrated/Diversity(NoSA)/BayesCal_TK02_ln_p1_60G_DvNoSA_SFBD(sdr)2_2l/BayesCal_TK02_ln_p1_DvNoSA_SFBD2%28sdr%292l_MRC.t.con.tre]

#NEXUS
[ID: 4583024355]
begin taxa;
	dimensions ntax=35;
	taxlabels
		Prolacerta_broomi
		Palaeagama_vielhaueri
		Sophineta_cracoviensis
		Megachirella_wachtleri
		Marmoretta_oxoniensis
		Huehuecuetzpalli_mixtecus
		Eichstaettisaurus_schroederi
		Ardeosaurus_brevipes
		Gephyrosaurus_bridensis
		Diphydontosaurus_avonis
		Planocephalosaurus_robinsonae
		Clevosaurus_hudsoni
		Clevosaurus_cambrica
		Clevosaurus_brasiliensis
		Clevosaurus_bairdi
		Clevosaurus_petilus
		Clevosaurus_sp_SAM
		Homeosaurus_maximiliani
		Homeosaurus_parvipes
		Sapheosaurus_thiollerei
		Oenosaurus_muehlheimensis
		Piocormus_laticeps
		Derasmosaurus_pietraroiae
		Palaeopleurosaurus_posidoniae
		Pleurosaurus_ginsburgi
		Pleurosaurus_goldfussi
		Kallimodon_pulchellus
		Leptosaurus_neptunius
		Sphenodon_punctatus
		Kawasphenodon
		Cynosphenodon_huizachalensis
		Sphenotitan_leyesi
		Priosphenodon_avelasi
		Eilenodon_robustus
		Toxolophosaurus_cloudi
		;
end;
begin trees;
	translate
		1	Prolacerta_broomi,
		2	Palaeagama_vielhaueri,
		3	Sophineta_cracoviensis,
		4	Megachirella_wachtleri,
		5	Marmoretta_oxoniensis,
		6	Huehuecuetzpalli_mixtecus,
		7	Eichstaettisaurus_schroederi,
		8	Ardeosaurus_brevipes,
		9	Gephyrosaurus_bridensis,
		10	Diphydontosaurus_avonis,
		11	Planocephalosaurus_robinsonae,
		12	Clevosaurus_hudsoni,
		13	Clevosaurus_cambrica,
		14	Clevosaurus_brasiliensis,
		15	Clevosaurus_bairdi,
		16	Clevosaurus_petilus,
		17	Clevosaurus_sp_SAM,
		18	Homeosaurus_maximiliani,
		19	Homeosaurus_parvipes,
		20	Sapheosaurus_thiollerei,
		21	Oenosaurus_muehlheimensis,
		22	Piocormus_laticeps,
		23	Derasmosaurus_pietraroiae,
		24	Palaeopleurosaurus_posidoniae,
		25	Pleurosaurus_ginsburgi,
		26	Pleurosaurus_goldfussi,
		27	Kallimodon_pulchellus,
		28	Leptosaurus_neptunius,
		29	Sphenodon_punctatus,
		30	Kawasphenodon,
		31	Cynosphenodon_huizachalensis,
		32	Sphenotitan_leyesi,
		33	Priosphenodon_avelasi,
		34	Eilenodon_robustus,
		35	Toxolophosaurus_cloudi
		;
   tree con_50_majrule = [&R] (1[&prob=1.00000000e+00,prob_stddev=0.00000000e+00,prob_range={1.00000000e+00,1.00000000e+00},prob(percent)="100",prob+-sd="100+-0",height_mean=2.65230479e+00,height_median=2.47383237e+00,height_95%HPD={8.48439446e-01,4.80661727e+00},age_mean=2.49769239e+02,age_median=2.49879374e+02,age_95%HPD={2.47508255e+02,2.51899917e+02}]:3.226401e+01[&length_mean=3.29639369e-01,length_median=3.11475100e-01,length_95%HPD={1.42142000e-01,5.52418000e-01},effectivebrlenTK02Brlens_mean=0.301124,effectivebrlenTK02Brlens_median=0.285999,effectivebrlenTK02Brlens_95%HPD={0.138410,0.495130},rateTK02Brlens_mean=0.928820,rateTK02Brlens_median=0.916698,rateTK02Brlens_95%HPD={0.667278,1.206150}],((2[&prob=1.00000000e+00,prob_stddev=0.00000000e+00,prob_range={1.00000000e+00,1.00000000e+00},prob(percent)="100",prob+-sd="100+-0",height_mean=2.67253474e+00,height_median=2.49320035e+00,height_95%HPD={8.60573543e-01,4.84326932e+00},age_mean=2.51753574e+02,age_median=2.51285810e+02,age_95%HPD={2.47499978e+02,2.57085843e+02}]:4.879562e+00[&length_mean=8.67648082e-02,length_median=6.57325100e-02,length_95%HPD={1.29228800e-07,2.33464800e-01},effectivebrlenTK02Brlens_mean=0.066837,effectivebrlenTK02Brlens_median=0.047578,effectivebrlenTK02Brlens_95%HPD={0.000000,0.191636},rateTK02Brlens_mean=0.781591,rateTK02Brlens_median=0.778749,rateTK02Brlens_95%HPD={0.295705,1.244344}],3[&prob=1.00000000e+00,prob_stddev=0.00000000e+00,prob_range={1.00000000e+00,1.00000000e+00},prob(percent)="100",prob+-sd="100+-0",height_mean=2.63332429e+00,height_median=2.45615826e+00,height_95%HPD={8.34570599e-01,4.76227330e+00},age_mean=2.48004625e+02,age_median=2.48006195e+02,age_95%HPD={2.47551803e+02,2.48499819e+02}]:8.159178e+00[&length_mean=9.29246376e-02,length_median=8.08832700e-02,length_95%HPD={2.37488800e-06,2.12796800e-01},effectivebrlenTK02Brlens_mean=0.063898,effectivebrlenTK02Brlens_median=0.054342,effectivebrlenTK02Brlens_95%HPD={0.000002,0.150709},rateTK02Brlens_mean=0.726878,rateTK02Brlens_median=0.717545,rateTK02Brlens_95%HPD={0.246566,1.218691}])[&prob=5.12274864e-01,prob_stddev=5.24225437e-03,prob_range={5.07405473e-01,5.19027566e-01},prob(percent)="51",prob+-sd="51+-1",height_mean=2.61111849e+00,height_median=2.44510647e+00,height_95%HPD={8.77966488e-01,4.68452148e+00},age_mean=2.57183676e+02,age_median=2.56165373e+02,age_95%HPD={2.48477592e+02,2.68038155e+02}]:2.229283e+01[&length_mean=9.88656443e-02,length_median=8.81283700e-02,length_95%HPD={1.07042900e-06,2.21880700e-01},effectivebrlenTK02Brlens_mean=0.072583,effectivebrlenTK02Brlens_median=0.064261,effectivebrlenTK02Brlens_95%HPD={0.000000,0.164790},rateTK02Brlens_mean=0.757816,rateTK02Brlens_median=0.754405,rateTK02Brlens_95%HPD={0.361578,1.142127}],(4[&prob=1.00000000e+00,prob_stddev=0.00000000e+00,prob_range={1.00000000e+00,1.00000000e+00},prob(percent)="100",prob+-sd="100+-0",height_mean=2.59068300e+00,height_median=2.41669795e+00,height_95%HPD={8.32913148e-01,4.69686001e+00},age_mean=2.43989530e+02,age_median=2.43984211e+02,age_95%HPD={2.43500115e+02,2.44447445e+02}]:5.137966e+00[&length_mean=1.08340034e-01,length_median=8.07724800e-02,length_95%HPD={1.60487500e-07,2.87019700e-01},effectivebrlenTK02Brlens_mean=0.084209,effectivebrlenTK02Brlens_median=0.054912,effectivebrlenTK02Brlens_95%HPD={0.000000,0.245263},rateTK02Brlens_mean=0.752949,rateTK02Brlens_median=0.747468,rateTK02Brlens_95%HPD={0.274992,1.226802}],((5[&prob=1.00000000e+00,prob_stddev=0.00000000e+00,prob_range={1.00000000e+00,1.00000000e+00},prob(percent)="100",prob+-sd="100+-0",height_mean=1.69845402e+00,height_median=1.58321852e+00,height_95%HPD={5.48076378e-01,3.08650551e+00},age_mean=1.59953929e+02,age_median=1.60150759e+02,age_95%HPD={1.52959997e+02,1.66999933e+02}]:1.329801e+01[&length_mean=2.55425670e-01,length_median=1.82101300e-01,length_95%HPD={4.75936200e-06,7.50479400e-01},effectivebrlenTK02Brlens_mean=0.085270,effectivebrlenTK02Brlens_median=0.064628,effectivebrlenTK02Brlens_95%HPD={0.000003,0.233151},rateTK02Brlens_mean=0.449474,rateTK02Brlens_median=0.386502,rateTK02Brlens_95%HPD={0.025534,1.024137}],6[&prob=1.00000000e+00,prob_stddev=0.00000000e+00,prob_range={1.00000000e+00,1.00000000e+00},prob(percent)="100",prob+-sd="100+-0",height_mean=1.08917232e+00,height_median=1.01594532e+00,height_95%HPD={3.51842200e-01,1.97728725e+00},age_mean=1.02580616e+02,age_median=1.02618521e+02,age_95%HPD={1.00274392e+02,1.04999600e+02}]:7.083025e+01[&length_mean=8.14609731e-01,length_median=7.46434500e-01,length_95%HPD={2.39210500e-01,1.54567200e+00},effectivebrlenTK02Brlens_mean=0.297087,effectivebrlenTK02Brlens_median=0.267090,effectivebrlenTK02Brlens_95%HPD={0.066749,0.598210},rateTK02Brlens_mean=0.435716,rateTK02Brlens_median=0.361635,rateTK02Brlens_95%HPD={0.051496,1.019325}])[&prob=6.30906879e-01,prob_stddev=3.95457908e-03,prob_range={6.25081944e-01,6.33870735e-01},prob(percent)="63",prob+-sd="63+-0",height_mean=1.83764907e+00,height_median=1.70836472e+00,height_95%HPD={5.81438760e-01,3.34305450e+00},age_mean=1.76219099e+02,age_median=1.73448768e+02,age_95%HPD={1.54076139e+02,2.03551086e+02}]:2.323309e+01[&length_mean=2.64362875e-01,length_median=2.15681200e-01,length_95%HPD={4.18936900e-06,6.60404300e-01},effectivebrlenTK02Brlens_mean=0.122742,effectivebrlenTK02Brlens_median=0.104824,effectivebrlenTK02Brlens_95%HPD={0.000003,0.291414},rateTK02Brlens_mean=0.522701,rateTK02Brlens_median=0.479019,rateTK02Brlens_95%HPD={0.137227,0.997534}],(7[&prob=1.00000000e+00,prob_stddev=0.00000000e+00,prob_range={1.00000000e+00,1.00000000e+00},prob(percent)="100",prob+-sd="100+-0",height_mean=1.61979964e+00,height_median=1.51059555e+00,height_95%HPD={5.23010160e-01,2.94212729e+00},age_mean=1.52540517e+02,age_median=1.52561022e+02,age_95%HPD={1.50263609e+02,1.54998854e+02}]:1.007610e+01[&length_mean=1.21551310e-01,length_median=9.83053300e-02,length_95%HPD={5.03096700e-06,2.94876200e-01},effectivebrlenTK02Brlens_mean=0.085561,effectivebrlenTK02Brlens_median=0.075365,effectivebrlenTK02Brlens_95%HPD={0.006414,0.185506},rateTK02Brlens_mean=0.874441,rateTK02Brlens_median=0.810511,rateTK02Brlens_95%HPD={0.115283,1.735603}],8[&prob=1.00000000e+00,prob_stddev=0.00000000e+00,prob_range={1.00000000e+00,1.00000000e+00},prob(percent)="100",prob+-sd="100+-0",height_mean=1.61683394e+00,height_median=1.50784345e+00,height_95%HPD={5.22079750e-01,2.93272589e+00},age_mean=1.52281260e+02,age_median=1.52173443e+02,age_95%HPD={1.50000042e+02,1.54672498e+02}]:1.046368e+01[&length_mean=1.26234808e-01,length_median=1.02349100e-01,length_95%HPD={1.00546600e-02,3.05021400e-01},effectivebrlenTK02Brlens_mean=0.093122,effectivebrlenTK02Brlens_median=0.081382,effectivebrlenTK02Brlens_95%HPD={0.013050,0.199552},rateTK02Brlens_mean=0.892966,rateTK02Brlens_median=0.828954,rateTK02Brlens_95%HPD={0.140887,1.741541}])[&prob=9.30353552e-01,prob_stddev=2.11296545e-03,prob_range={9.28045244e-01,9.32245197e-01},prob(percent)="93",prob+-sd="93+-0",height_mean=1.74448148e+00,height_median=1.63048944e+00,height_95%HPD={5.94312057e-01,3.14913304e+00},age_mean=1.64331370e+02,age_median=1.62637125e+02,age_95%HPD={1.53183432e+02,1.79721706e+02}]:3.404474e+01[&length_mean=3.33356527e-01,length_median=2.81763000e-01,length_95%HPD={5.71685200e-06,7.79122500e-01},effectivebrlenTK02Brlens_mean=0.236299,effectivebrlenTK02Brlens_median=0.191625,effectivebrlenTK02Brlens_95%HPD={0.000003,0.580734},rateTK02Brlens_mean=0.749228,rateTK02Brlens_median=0.711460,rateTK02Brlens_95%HPD={0.256651,1.324501}])[&prob=8.94501172e-01,prob_stddev=2.85612183e-03,prob_range={8.91312319e-01,8.97267808e-01},prob(percent)="89",prob+-sd="89+-0",height_mean=2.11010957e+00,height_median=1.97172692e+00,height_95%HPD={7.04169381e-01,3.78463904e+00},age_mean=1.98464675e+02,age_median=1.96681862e+02,age_95%HPD={1.69393039e+02,2.31101712e+02}]:5.244031e+01[&length_mean=4.97997036e-01,length_median=4.51342300e-01,length_95%HPD={5.09663400e-02,1.03413400e+00},effectivebrlenTK02Brlens_mean=0.283309,effectivebrlenTK02Brlens_median=0.258668,effectivebrlenTK02Brlens_95%HPD={0.030381,0.582641},rateTK02Brlens_mean=0.613541,rateTK02Brlens_median=0.588795,rateTK02Brlens_95%HPD={0.209869,1.049584}])[&prob=5.78526905e-01,prob_stddev=1.46884203e-02,prob_range={5.68371463e-01,6.00015555e-01},prob(percent)="58",prob+-sd="58+-1",height_mean=2.51520964e+00,height_median=2.36144023e+00,height_95%HPD={8.69122283e-01,4.46420004e+00},age_mean=2.50546614e+02,age_median=2.49122177e+02,age_95%HPD={2.43578557e+02,2.61453867e+02}]:2.933603e+01[&length_mean=1.62619487e-01,length_median=1.51518100e-01,length_95%HPD={1.44929100e-02,3.25899900e-01},effectivebrlenTK02Brlens_mean=0.115096,effectivebrlenTK02Brlens_median=0.106310,effectivebrlenTK02Brlens_95%HPD={0.008364,0.234478},rateTK02Brlens_mean=0.725943,rateTK02Brlens_median=0.717605,rateTK02Brlens_95%HPD={0.368414,1.089767}],9[&prob=1.00000000e+00,prob_stddev=0.00000000e+00,prob_range={1.00000000e+00,1.00000000e+00},prob(percent)="100",prob+-sd="100+-0",height_mean=2.09569726e+00,height_median=1.95405210e+00,height_95%HPD={6.72444035e-01,3.80103014e+00},age_mean=1.97358201e+02,age_median=1.97805113e+02,age_95%HPD={1.92287666e+02,2.01400000e+02}]:8.065309e+01[&length_mean=5.17092423e-01,length_median=4.95171600e-01,length_95%HPD={7.72206900e-02,9.81747300e-01},effectivebrlenTK02Brlens_mean=0.190633,effectivebrlenTK02Brlens_median=0.178653,effectivebrlenTK02Brlens_95%HPD={0.015833,0.381283},rateTK02Brlens_mean=0.413290,rateTK02Brlens_median=0.374478,rateTK02Brlens_95%HPD={0.052108,0.850364}],(10[&prob=1.00000000e+00,prob_stddev=0.00000000e+00,prob_range={1.00000000e+00,1.00000000e+00},prob(percent)="100",prob+-sd="100+-0",height_mean=2.17422851e+00,height_median=2.02802591e+00,height_95%HPD={6.99291070e-01,3.94195039e+00},age_mean=2.04778319e+02,age_median=2.04711543e+02,age_95%HPD={2.01300007e+02,2.08115784e+02}]:4.873948e+01[&length_mean=3.73443617e-01,length_median=3.51928600e-01,length_95%HPD={5.40622900e-02,7.52997700e-01},effectivebrlenTK02Brlens_mean=0.258568,effectivebrlenTK02Brlens_median=0.235089,effectivebrlenTK02Brlens_95%HPD={0.055473,0.521056},rateTK02Brlens_mean=0.768000,rateTK02Brlens_median=0.732671,rateTK02Brlens_95%HPD={0.241969,1.331095}],((11[&prob=1.00000000e+00,prob_stddev=0.00000000e+00,prob_range={1.00000000e+00,1.00000000e+00},prob(percent)="100",prob+-sd="100+-0",height_mean=2.17815276e+00,height_median=2.03096349e+00,height_95%HPD={6.91567980e-01,3.94303031e+00},age_mean=2.05116664e+02,age_median=2.05225068e+02,age_95%HPD={2.01715971e+02,2.08499968e+02}]:2.455347e+01[&length_mean=2.39519597e-01,length_median=2.17786900e-01,length_95%HPD={4.05853900e-02,4.88257800e-01},effectivebrlenTK02Brlens_mean=0.137647,effectivebrlenTK02Brlens_median=0.128359,effectivebrlenTK02Brlens_95%HPD={0.034416,0.261304},rateTK02Brlens_mean=0.653525,rateTK02Brlens_median=0.616506,rateTK02Brlens_95%HPD={0.171197,1.182031}],(12[&prob=1.00000000e+00,prob_stddev=0.00000000e+00,prob_range={1.00000000e+00,1.00000000e+00},prob(percent)="100",prob+-sd="100+-0",height_mean=2.14097706e+00,height_median=1.99583590e+00,height_95%HPD={6.88978747e-01,3.89449316e+00},age_mean=2.01550760e+02,age_median=2.02214940e+02,age_95%HPD={1.93072299e+02,2.08499866e+02}]:1.873286e+01[&length_mean=1.25968113e-01,length_median=1.05080500e-01,length_95%HPD={8.34573800e-03,2.95662600e-01},effectivebrlenTK02Brlens_mean=0.045330,effectivebrlenTK02Brlens_median=0.042139,effectivebrlenTK02Brlens_95%HPD={0.008139,0.088282},rateTK02Brlens_mean=0.461232,rateTK02Brlens_median=0.426223,rateTK02Brlens_95%HPD={0.062165,0.928116}],13[&prob=1.00000000e+00,prob_stddev=0.00000000e+00,prob_range={1.00000000e+00,1.00000000e+00},prob(percent)="100",prob+-sd="100+-0",height_mean=2.17262232e+00,height_median=2.02609029e+00,height_95%HPD={6.96406170e-01,3.93863201e+00},age_mean=2.04616496e+02,age_median=2.04483136e+02,age_95%HPD={2.01300032e+02,2.08025908e+02}]:1.646466e+01[&length_mean=7.69620819e-02,length_median=6.07877300e-02,length_95%HPD={7.11693900e-08,1.98820100e-01},effectivebrlenTK02Brlens_mean=0.028386,effectivebrlenTK02Brlens_median=0.025370,effectivebrlenTK02Brlens_95%HPD={0.000000,0.062717},rateTK02Brlens_mean=0.466530,rateTK02Brlens_median=0.435169,rateTK02Brlens_95%HPD={0.047434,0.940303}],14[&prob=1.00000000e+00,prob_stddev=0.00000000e+00,prob_range={1.00000000e+00,1.00000000e+00},prob(percent)="100",prob+-sd="100+-0",height_mean=2.23429967e+00,height_median=2.08358815e+00,height_95%HPD={7.30965325e-01,4.06285915e+00},age_mean=2.10494818e+02,age_median=2.10448263e+02,age_95%HPD={2.01301018e+02,2.18938516e+02}]:1.049953e+01[&length_mean=7.42964864e-02,length_median=5.79196500e-02,length_95%HPD={1.25171800e-06,1.96612800e-01},effectivebrlenTK02Brlens_mean=0.028483,effectivebrlenTK02Brlens_median=0.024781,effectivebrlenTK02Brlens_95%HPD={0.000001,0.065832},rateTK02Brlens_mean=0.481148,rateTK02Brlens_median=0.453010,rateTK02Brlens_95%HPD={0.071146,0.937710}],(15[&prob=1.00000000e+00,prob_stddev=0.00000000e+00,prob_range={1.00000000e+00,1.00000000e+00},prob(percent)="100",prob+-sd="100+-0",height_mean=2.12644955e+00,height_median=1.98329287e+00,height_95%HPD={6.89338000e-01,3.86116052e+00},age_mean=2.00268266e+02,age_median=2.00253207e+02,age_95%HPD={1.99300170e+02,2.01190118e+02}]:6.828506e+00[&length_mean=8.56167675e-02,length_median=6.23933300e-02,length_95%HPD={5.06809300e-08,2.44814900e-01},effectivebrlenTK02Brlens_mean=0.027844,effectivebrlenTK02Brlens_median=0.021401,effectivebrlenTK02Brlens_95%HPD={0.000000,0.075457},rateTK02Brlens_mean=0.416190,rateTK02Brlens_median=0.376866,rateTK02Brlens_95%HPD={0.000249,0.905954}],16[&prob=1.00000000e+00,prob_stddev=0.00000000e+00,prob_range={1.00000000e+00,1.00000000e+00},prob(percent)="100",prob+-sd="100+-0",height_mean=2.12684827e+00,height_median=1.98352826e+00,height_95%HPD={6.76715340e-01,3.84926387e+00},age_mean=2.00305511e+02,age_median=2.00308684e+02,age_95%HPD={1.99401933e+02,2.01299068e+02}]:6.773029e+00[&length_mean=6.19222576e-02,length_median=4.19686300e-02,length_95%HPD={1.68276500e-07,1.88902800e-01},effectivebrlenTK02Brlens_mean=0.017903,effectivebrlenTK02Brlens_median=0.012354,effectivebrlenTK02Brlens_95%HPD={0.000000,0.053859},rateTK02Brlens_mean=0.386772,rateTK02Brlens_median=0.341046,rateTK02Brlens_95%HPD={0.000212,0.900887}],17[&prob=1.00000000e+00,prob_stddev=0.00000000e+00,prob_range={1.00000000e+00,1.00000000e+00},prob(percent)="100",prob+-sd="100+-0",height_mean=2.07275829e+00,height_median=1.93259662e+00,height_95%HPD={6.57221417e-01,3.75232081e+00},age_mean=1.95203098e+02,age_median=1.96492693e+02,age_95%HPD={1.85379535e+02,2.01299934e+02}]:1.058902e+01[&length_mean=1.02442575e-01,length_median=7.91491000e-02,length_95%HPD={3.88937200e-07,2.73871400e-01},effectivebrlenTK02Brlens_mean=0.027216,effectivebrlenTK02Brlens_median=0.019993,effectivebrlenTK02Brlens_95%HPD={0.000000,0.077642},rateTK02Brlens_mean=0.368891,rateTK02Brlens_median=0.315982,rateTK02Brlens_95%HPD={0.000051,0.901885}])[&prob=5.51463317e-01,prob_stddev=3.94027618e-03,prob_range={5.47060588e-01,5.56549372e-01},prob(percent)="55",prob+-sd="55+-0",height_mean=2.24419836e+00,height_median=2.09264998e+00,height_95%HPD={7.21970540e-01,4.04844299e+00},age_mean=2.08463744e+02,age_median=2.07081713e+02,age_95%HPD={2.00797997e+02,2.19871057e+02}]:1.386608e+01[&length_mean=9.26716390e-02,length_median=7.49660800e-02,length_95%HPD={2.15152600e-06,2.35225800e-01},effectivebrlenTK02Brlens_mean=0.033675,effectivebrlenTK02Brlens_median=0.029402,effectivebrlenTK02Brlens_95%HPD={0.000000,0.077505},rateTK02Brlens_mean=0.439549,rateTK02Brlens_median=0.391642,rateTK02Brlens_95%HPD={0.096695,0.908989}])[&prob=8.49454451e-01,prob_stddev=5.23340002e-03,prob_range={8.44001733e-01,8.54923834e-01},prob(percent)="85",prob+-sd="85+-1",height_mean=2.30935090e+00,height_median=2.15717326e+00,height_95%HPD={7.67445750e-01,4.14929360e+00},age_mean=2.22059965e+02,age_median=2.20947797e+02,age_95%HPD={2.09456389e+02,2.36895849e+02}]:8.830737e+00[&length_mean=1.39090682e-01,length_median=1.24676100e-01,length_95%HPD={2.96092300e-06,3.04762400e-01},effectivebrlenTK02Brlens_mean=0.074945,effectivebrlenTK02Brlens_median=0.066817,effectivebrlenTK02Brlens_95%HPD={0.000002,0.165405},rateTK02Brlens_mean=0.566346,rateTK02Brlens_median=0.543280,rateTK02Brlens_95%HPD={0.243378,0.940758}])[&prob=6.03501628e-01,prob_stddev=2.44933442e-03,prob_range={6.00259997e-01,6.06159932e-01},prob(percent)="60",prob+-sd="60+-0",height_mean=2.38302983e+00,height_median=2.23451620e+00,height_95%HPD={8.21186270e-01,4.22700818e+00},age_mean=2.31385382e+02,age_median=2.29778533e+02,age_95%HPD={2.14126952e+02,2.51653166e+02}]:1.418223e+01[&length_mean=1.33465087e-01,length_median=1.22467100e-01,length_95%HPD={3.96016800e-06,2.80091100e-01},effectivebrlenTK02Brlens_mean=0.085060,effectivebrlenTK02Brlens_median=0.079199,effectivebrlenTK02Brlens_95%HPD={0.000027,0.174277},rateTK02Brlens_mean=0.662126,rateTK02Brlens_median=0.649748,rateTK02Brlens_95%HPD={0.359693,0.990091}],(((18[&prob=1.00000000e+00,prob_stddev=0.00000000e+00,prob_range={1.00000000e+00,1.00000000e+00},prob(percent)="100",prob+-sd="100+-0",height_mean=1.61924870e+00,height_median=1.51000958e+00,height_95%HPD={5.23362045e-01,2.93959556e+00},age_mean=1.52498456e+02,age_median=1.52495427e+02,age_95%HPD={1.50209480e+02,1.54954424e+02}]:1.027601e+01[&length_mean=1.41618242e-01,length_median=9.96611100e-02,length_95%HPD={1.93336900e-06,4.09064800e-01},effectivebrlenTK02Brlens_mean=0.027391,effectivebrlenTK02Brlens_median=0.020142,effectivebrlenTK02Brlens_95%HPD={0.000001,0.075284},rateTK02Brlens_mean=0.287209,rateTK02Brlens_median=0.225911,rateTK02Brlens_95%HPD={0.003821,0.747572}],19[&prob=1.00000000e+00,prob_stddev=0.00000000e+00,prob_range={1.00000000e+00,1.00000000e+00},prob(percent)="100",prob+-sd="100+-0",height_mean=1.61910475e+00,height_median=1.51024586e+00,height_95%HPD={5.34387790e-01,2.95083792e+00},age_mean=1.52485912e+02,age_median=1.52477917e+02,age_95%HPD={1.50000670e+02,1.54745791e+02}]:1.029352e+01[&length_mean=1.41002090e-01,length_median=9.96407700e-02,length_95%HPD={4.97152800e-07,4.04964600e-01},effectivebrlenTK02Brlens_mean=0.026753,effectivebrlenTK02Brlens_median=0.020196,effectivebrlenTK02Brlens_95%HPD={0.000000,0.072171},rateTK02Brlens_mean=0.285963,rateTK02Brlens_median=0.223932,rateTK02Brlens_95%HPD={0.002702,0.745319}])[&prob=9.85050166e-01,prob_stddev=5.78945366e-04,prob_range={9.84589060e-01,9.85822380e-01},prob(percent)="99",prob+-sd="99+-0",height_mean=1.75991387e+00,height_median=1.63499346e+00,height_95%HPD={5.65265807e-01,3.21239210e+00},age_mean=1.65513263e+02,age_median=1.62771434e+02,age_95%HPD={1.52124542e+02,1.86603690e+02}]:5.380645e+01[&length_mean=3.95841613e-01,length_median=3.61665300e-01,length_95%HPD={5.32649300e-02,8.09021400e-01},effectivebrlenTK02Brlens_mean=0.123747,effectivebrlenTK02Brlens_median=0.116274,effectivebrlenTK02Brlens_95%HPD={0.023646,0.235294},rateTK02Brlens_mean=0.357863,rateTK02Brlens_median=0.325150,rateTK02Brlens_95%HPD={0.098198,0.689949}],(((20[&prob=1.00000000e+00,prob_stddev=0.00000000e+00,prob_range={1.00000000e+00,1.00000000e+00},prob(percent)="100",prob+-sd="100+-0",height_mean=1.63024585e+00,height_median=1.52043889e+00,height_95%HPD={5.26808110e-01,2.95818511e+00},age_mean=1.53534594e+02,age_median=1.53529153e+02,age_95%HPD={1.52104720e+02,1.54852910e+02}]:5.165470e+00[&length_mean=1.12818875e-01,length_median=7.32112700e-02,length_95%HPD={7.81832800e-08,3.53223600e-01},effectivebrlenTK02Brlens_mean=0.014576,effectivebrlenTK02Brlens_median=0.009911,effectivebrlenTK02Brlens_95%HPD={0.000000,0.044749},rateTK02Brlens_mean=0.213338,rateTK02Brlens_median=0.143747,rateTK02Brlens_95%HPD={0.000040,0.640712}],22[&prob=1.00000000e+00,prob_stddev=0.00000000e+00,prob_range={1.00000000e+00,1.00000000e+00},prob(percent)="100",prob+-sd="100+-0",height_mean=1.61961745e+00,height_median=1.51072205e+00,height_95%HPD={5.18357040e-01,2.93522688e+00},age_mean=1.52539841e+02,age_median=1.52564246e+02,age_95%HPD={1.50265746e+02,1.54996282e+02}]:6.130376e+00[&length_mean=1.02685506e-01,length_median=6.79166000e-02,length_95%HPD={1.93064500e-06,3.14619600e-01},effectivebrlenTK02Brlens_mean=0.012632,effectivebrlenTK02Brlens_median=0.007024,effectivebrlenTK02Brlens_95%HPD={0.000000,0.043840},rateTK02Brlens_mean=0.194918,rateTK02Brlens_median=0.120925,rateTK02Brlens_95%HPD={0.000039,0.621400}])[&prob=5.02819413e-01,prob_stddev=4.08371122e-03,prob_range={4.98805569e-01,5.07505472e-01},prob(percent)="50",prob+-sd="50+-0",height_mean=1.73441769e+00,height_median=1.61706353e+00,height_95%HPD={5.43494960e-01,3.15725674e+00},age_mean=1.60898469e+02,age_median=1.58694622e+02,age_95%HPD={1.52435108e+02,1.75543293e+02}]:1.031937e+01[&length_mean=1.31184042e-01,length_median=9.42135000e-02,length_95%HPD={1.00160900e-06,3.78373000e-01},effectivebrlenTK02Brlens_mean=0.018354,effectivebrlenTK02Brlens_median=0.013876,effectivebrlenTK02Brlens_95%HPD={0.000001,0.050394},rateTK02Brlens_mean=0.208959,rateTK02Brlens_median=0.150692,rateTK02Brlens_95%HPD={0.008817,0.578491}],21[&prob=1.00000000e+00,prob_stddev=0.00000000e+00,prob_range={1.00000000e+00,1.00000000e+00},prob(percent)="100",prob+-sd="100+-0",height_mean=1.60375157e+00,height_median=1.49581152e+00,height_95%HPD={5.13575535e-01,2.90600678e+00},age_mean=1.51039412e+02,age_median=1.51033553e+02,age_95%HPD={1.50000209e+02,1.51991606e+02}]:1.798044e+01[&length_mean=1.71614969e-01,length_median=1.25000000e-01,length_95%HPD={3.85312900e-06,4.75519600e-01},effectivebrlenTK02Brlens_mean=0.027725,effectivebrlenTK02Brlens_median=0.022144,effectivebrlenTK02Brlens_95%HPD={0.000000,0.072923},rateTK02Brlens_mean=0.237705,rateTK02Brlens_median=0.175074,rateTK02Brlens_95%HPD={0.000058,0.658192}])[&prob=9.59153232e-01,prob_stddev=1.48131802e-03,prob_range={9.58011578e-01,9.61322652e-01},prob(percent)="96",prob+-sd="96+-0",height_mean=1.82311017e+00,height_median=1.69370310e+00,height_95%HPD={5.53654938e-01,3.32447390e+00},age_mean=1.71320042e+02,age_median=1.69013990e+02,age_95%HPD={1.54383571e+02,1.93917913e+02}]:2.872535e+01[&length_mean=3.08438577e-01,length_median=2.75794000e-01,length_95%HPD={3.05111900e-02,6.58733400e-01},effectivebrlenTK02Brlens_mean=0.082101,effectivebrlenTK02Brlens_median=0.076463,effectivebrlenTK02Brlens_95%HPD={0.011677,0.162044},rateTK02Brlens_mean=0.307910,rateTK02Brlens_median=0.274720,rateTK02Brlens_95%HPD={0.083112,0.614454}],(27[&prob=1.00000000e+00,prob_stddev=0.00000000e+00,prob_range={1.00000000e+00,1.00000000e+00},prob(percent)="100",prob+-sd="100+-0",height_mean=1.61721708e+00,height_median=1.50836603e+00,height_95%HPD={5.18938930e-01,2.93346943e+00},age_mean=1.52303190e+02,age_median=1.52203869e+02,age_95%HPD={1.50000575e+02,1.54682696e+02}]:9.410340e+00[&length_mean=1.30793881e-01,length_median=9.03926200e-02,length_95%HPD={9.55815600e-06,3.84939100e-01},effectivebrlenTK02Brlens_mean=0.022402,effectivebrlenTK02Brlens_median=0.016431,effectivebrlenTK02Brlens_95%HPD={0.000013,0.062232},rateTK02Brlens_mean=0.263746,rateTK02Brlens_median=0.206092,rateTK02Brlens_95%HPD={0.001762,0.695965}],28[&prob=1.00000000e+00,prob_stddev=0.00000000e+00,prob_range={1.00000000e+00,1.00000000e+00},prob(percent)="100",prob+-sd="100+-0",height_mean=1.60414519e+00,height_median=1.49616978e+00,height_95%HPD={5.22979185e-01,2.91572203e+00},age_mean=1.51077903e+02,age_median=1.51092106e+02,age_95%HPD={1.50113314e+02,1.52099860e+02}]:1.052210e+01[&length_mean=1.41521091e-01,length_median=1.02236100e-01,length_95%HPD={2.98348300e-06,3.96646200e-01},effectivebrlenTK02Brlens_mean=0.021231,effectivebrlenTK02Brlens_median=0.016488,effectivebrlenTK02Brlens_95%HPD={0.000001,0.055589},rateTK02Brlens_mean=0.240750,rateTK02Brlens_median=0.172781,rateTK02Brlens_95%HPD={0.001162,0.681628}])[&prob=9.78058577e-01,prob_stddev=7.60345325e-04,prob_range={9.77400251e-01,9.78833569e-01},prob(percent)="98",prob+-sd="98+-0",height_mean=1.74443137e+00,height_median=1.62052598e+00,height_95%HPD={5.45423340e-01,3.18470849e+00},age_mean=1.64141236e+02,age_median=1.61614209e+02,age_95%HPD={1.51265355e+02,1.83763822e+02}]:3.612513e+01[&length_mean=3.55203606e-01,length_median=3.17028300e-01,length_95%HPD={3.58290900e-02,7.52468800e-01},effectivebrlenTK02Brlens_mean=0.095076,effectivebrlenTK02Brlens_median=0.089255,effectivebrlenTK02Brlens_95%HPD={0.017039,0.183574},rateTK02Brlens_mean=0.317387,rateTK02Brlens_median=0.280460,rateTK02Brlens_95%HPD={0.075840,0.650103}])[&prob=6.10801547e-01,prob_stddev=4.48945663e-03,prob_range={6.05226609e-01,6.14615393e-01},prob(percent)="61",prob+-sd="61+-0",height_mean=2.09196915e+00,height_median=1.94831587e+00,height_95%HPD={6.92763849e-01,3.81440902e+00},age_mean=1.98401210e+02,age_median=1.97739337e+02,age_95%HPD={1.69740448e+02,2.27612227e+02}]:1.883855e+01[&length_mean=1.61369310e-01,length_median=1.38750800e-01,length_95%HPD={4.03990700e-07,3.78201900e-01},effectivebrlenTK02Brlens_mean=0.062044,effectivebrlenTK02Brlens_median=0.054732,effectivebrlenTK02Brlens_95%HPD={0.000000,0.140703},rateTK02Brlens_mean=0.409919,rateTK02Brlens_median=0.393667,rateTK02Brlens_95%HPD={0.166085,0.672101}],((23[&prob=1.00000000e+00,prob_stddev=0.00000000e+00,prob_range={1.00000000e+00,1.00000000e+00},prob(percent)="100",prob+-sd="100+-0",height_mean=1.14117399e+00,height_median=1.06392925e+00,height_95%HPD={3.63820240e-01,2.06885579e+00},age_mean=1.07500961e+02,age_median=1.07869248e+02,age_95%HPD={1.01396945e+02,1.12999952e+02}]:6.444915e+01[&length_mean=7.35614812e-01,length_median=6.79306300e-01,length_95%HPD={2.12826400e-01,1.37171700e+00},effectivebrlenTK02Brlens_mean=0.119677,effectivebrlenTK02Brlens_median=0.110537,effectivebrlenTK02Brlens_95%HPD={0.019189,0.234859},rateTK02Brlens_mean=0.203531,rateTK02Brlens_median=0.161107,rateTK02Brlens_95%HPD={0.009901,0.516617}],(25[&prob=1.00000000e+00,prob_stddev=0.00000000e+00,prob_range={1.00000000e+00,1.00000000e+00},prob(percent)="100",prob+-sd="100+-0",height_mean=1.60389313e+00,height_median=1.49613392e+00,height_95%HPD={5.19687780e-01,2.91181112e+00},age_mean=1.51051939e+02,age_median=1.51052481e+02,age_95%HPD={1.50104767e+02,1.52099724e+02}]:1.246273e+01[&length_mean=1.41458494e-01,length_median=1.17038000e-01,length_95%HPD={8.49246000e-03,3.32955900e-01},effectivebrlenTK02Brlens_mean=0.043791,effectivebrlenTK02Brlens_median=0.040405,effectivebrlenTK02Brlens_95%HPD={0.007291,0.088343},rateTK02Brlens_mean=0.400500,rateTK02Brlens_median=0.357681,rateTK02Brlens_95%HPD={0.037829,0.849718}],26[&prob=1.00000000e+00,prob_stddev=0.00000000e+00,prob_range={1.00000000e+00,1.00000000e+00},prob(percent)="100",prob+-sd="100+-0",height_mean=1.61750525e+00,height_median=1.50872222e+00,height_95%HPD={5.09724200e-01,2.92349466e+00},age_mean=1.52333324e+02,age_median=1.52251915e+02,age_95%HPD={1.50000005e+02,1.54691001e+02}]:1.126330e+01[&length_mean=1.31025346e-01,length_median=1.06794100e-01,length_95%HPD={1.25689300e-02,3.14052800e-01},effectivebrlenTK02Brlens_mean=0.042571,effectivebrlenTK02Brlens_median=0.038825,effectivebrlenTK02Brlens_95%HPD={0.008407,0.084925},rateTK02Brlens_mean=0.419470,rateTK02Brlens_median=0.380931,rateTK02Brlens_95%HPD={0.051211,0.866054}])[&prob=8.73143076e-01,prob_stddev=2.87031279e-03,prob_range={8.69257008e-01,8.76179154e-01},prob(percent)="87",prob+-sd="87+-0",height_mean=1.75569182e+00,height_median=1.63496550e+00,height_95%HPD={5.72181840e-01,3.18508026e+00},age_mean=1.64775791e+02,age_median=1.63515214e+02,age_95%HPD={1.53796457e+02,1.78523592e+02}]:8.803180e+00[&length_mean=1.73452309e-01,length_median=1.50827200e-01,length_95%HPD={2.32794700e-05,3.93949300e-01},effectivebrlenTK02Brlens_mean=0.057906,effectivebrlenTK02Brlens_median=0.052642,effectivebrlenTK02Brlens_95%HPD={0.000003,0.124048},rateTK02Brlens_mean=0.373164,rateTK02Brlens_median=0.342669,rateTK02Brlens_95%HPD={0.107027,0.708975}])[&prob=5.98268353e-01,prob_stddev=3.07304523e-03,prob_range={5.94537838e-01,6.01259986e-01},prob(percent)="60",prob+-sd="60+-0",height_mean=1.85252378e+00,height_median=1.73179980e+00,height_95%HPD={6.12512880e-01,3.32987200e+00},age_mean=1.72947513e+02,age_median=1.72318393e+02,age_95%HPD={1.58369302e+02,1.88259609e+02}]:1.495377e+01[&length_mean=1.44483644e-01,length_median=1.26445700e-01,length_95%HPD={1.60741400e-06,3.29346100e-01},effectivebrlenTK02Brlens_mean=0.047308,effectivebrlenTK02Brlens_median=0.041559,effectivebrlenTK02Brlens_95%HPD={0.000001,0.108133},rateTK02Brlens_mean=0.359846,rateTK02Brlens_median=0.332446,rateTK02Brlens_95%HPD={0.084067,0.693954}],24[&prob=1.00000000e+00,prob_stddev=0.00000000e+00,prob_range={1.00000000e+00,1.00000000e+00},prob(percent)="100",prob+-sd="100+-0",height_mean=1.89130283e+00,height_median=1.76363012e+00,height_95%HPD={6.13815810e-01,3.43420880e+00},age_mean=1.78154055e+02,age_median=1.77791206e+02,age_95%HPD={1.74200182e+02,1.82888582e+02}]:9.480958e+00[&length_mean=7.44511716e-02,length_median=5.78857400e-02,length_95%HPD={8.42332900e-07,1.97187900e-01},effectivebrlenTK02Brlens_mean=0.022544,effectivebrlenTK02Brlens_median=0.018834,effectivebrlenTK02Brlens_95%HPD={0.000000,0.056273},rateTK02Brlens_mean=0.361037,rateTK02Brlens_median=0.336341,rateTK02Brlens_95%HPD={0.018963,0.734050}])[&prob=9.67011478e-01,prob_stddev=1.43295848e-03,prob_range={9.64878168e-01,9.67911468e-01},prob(percent)="97",prob+-sd="97+-0",height_mean=2.00130380e+00,height_median=1.86743363e+00,height_95%HPD={6.68515540e-01,3.63114548e+00},age_mean=1.88550650e+02,age_median=1.87272164e+02,age_95%HPD={1.76174764e+02,2.03006522e+02}]:2.930572e+01[&length_mean=2.63515117e-01,length_median=2.39357300e-01,length_95%HPD={3.00885200e-02,5.47151300e-01},effectivebrlenTK02Brlens_mean=0.104326,effectivebrlenTK02Brlens_median=0.097396,effectivebrlenTK02Brlens_95%HPD={0.014584,0.205573},rateTK02Brlens_mean=0.428248,rateTK02Brlens_median=0.410747,rateTK02Brlens_95%HPD={0.167781,0.714014}])[&prob=7.76941367e-01,prob_stddev=1.53676113e-03,prob_range={7.74969167e-01,7.78324685e-01},prob(percent)="78",prob+-sd="78+-0",height_mean=2.34204146e+00,height_median=2.19425451e+00,height_95%HPD={8.15101830e-01,4.14965127e+00},age_mean=2.17050175e+02,age_median=2.16577887e+02,age_95%HPD={1.93694948e+02,2.39665992e+02}]:1.534346e+01[&length_mean=1.53898592e-01,length_median=1.34917100e-01,length_95%HPD={6.07212300e-07,3.46264300e-01},effectivebrlenTK02Brlens_mean=0.081223,effectivebrlenTK02Brlens_median=0.073105,effectivebrlenTK02Brlens_95%HPD={0.000000,0.176403},rateTK02Brlens_mean=0.552817,rateTK02Brlens_median=0.543787,rateTK02Brlens_95%HPD={0.290527,0.825338}],(((29[&prob=1.00000000e+00,prob_stddev=0.00000000e+00,prob_range={1.00000000e+00,1.00000000e+00},prob(percent)="100",prob+-sd="100+-0",height_mean=0.00000000e+00,height_median=0.00000000e+00,height_95%HPD={0.00000000e+00,0.00000000e+00},age_mean=0.00000000e+00,age_median=0.00000000e+00,age_95%HPD={0.00000000e+00,0.00000000e+00}]:1.326903e+02[&length_mean=1.45652716e+00,length_median=1.31289500e+00,length_95%HPD={3.39799200e-01,2.87064100e+00},effectivebrlenTK02Brlens_mean=0.083017,effectivebrlenTK02Brlens_median=0.070160,effectivebrlenTK02Brlens_95%HPD={0.002334,0.192805},rateTK02Brlens_mean=0.072165,rateTK02Brlens_median=0.052449,rateTK02Brlens_95%HPD={0.000537,0.194777}],30[&prob=1.00000000e+00,prob_stddev=0.00000000e+00,prob_range={1.00000000e+00,1.00000000e+00},prob(percent)="100",prob+-sd="100+-0",height_mean=8.24156007e-01,height_median=7.67134400e-01,height_95%HPD={2.60110300e-01,1.49869500e+00},age_mean=7.76094572e+01,age_median=7.79997117e+01,age_95%HPD={7.09716579e+01,8.35999173e+01}]:5.469056e+01[&length_mean=6.34919225e-01,length_median=5.32851200e-01,length_95%HPD={9.21487200e-03,1.50026300e+00},effectivebrlenTK02Brlens_mean=0.071676,effectivebrlenTK02Brlens_median=0.048339,effectivebrlenTK02Brlens_95%HPD={0.000002,0.212780},rateTK02Brlens_mean=0.149913,rateTK02Brlens_median=0.095123,rateTK02Brlens_95%HPD={0.002104,0.459466}])[&prob=9.61967089e-01,prob_stddev=1.32371615e-03,prob_range={9.60822658e-01,9.63622626e-01},prob(percent)="96",prob+-sd="96+-0",height_mean=1.42715931e+00,height_median=1.29199200e+00,height_95%HPD={3.40128300e-01,2.78924300e+00},age_mean=1.33424981e+02,age_median=1.32690268e+02,age_95%HPD={8.75132588e+01,1.82917540e+02}]:5.653247e+01[&length_mean=5.75220035e-01,length_median=5.15035700e-01,length_95%HPD={1.21043500e-06,1.23583700e+00},effectivebrlenTK02Brlens_mean=0.100583,effectivebrlenTK02Brlens_median=0.092513,effectivebrlenTK02Brlens_95%HPD={0.000000,0.209432},rateTK02Brlens_mean=0.198639,rateTK02Brlens_median=0.179690,rateTK02Brlens_95%HPD={0.037058,0.396307}],31[&prob=1.00000000e+00,prob_stddev=0.00000000e+00,prob_range={1.00000000e+00,1.00000000e+00},prob(percent)="100",prob+-sd="100+-0",height_mean=1.97361435e+00,height_median=1.84098642e+00,height_95%HPD={6.42290846e-01,3.58588406e+00},age_mean=1.85887337e+02,age_median=1.85508424e+02,age_95%HPD={1.82699974e+02,1.90003000e+02}]:3.714319e+00[&length_mean=4.37432240e-02,length_median=2.72248600e-02,length_95%HPD={5.85353500e-08,1.40436800e-01},effectivebrlenTK02Brlens_mean=0.011902,effectivebrlenTK02Brlens_median=0.006159,effectivebrlenTK02Brlens_95%HPD={0.000000,0.036137},rateTK02Brlens_mean=0.279173,rateTK02Brlens_median=0.256973,rateTK02Brlens_95%HPD={0.014401,0.573069}])[&prob=9.80397440e-01,prob_stddev=2.43703881e-03,prob_range={9.78911345e-01,9.84011289e-01},prob(percent)="98",prob+-sd="98+-0",height_mean=2.01933226e+00,height_median=1.88352530e+00,height_95%HPD={6.63543700e-01,3.66554900e+00},age_mean=1.90084323e+02,age_median=1.89222742e+02,age_95%HPD={1.82954261e+02,1.99347529e+02}]:2.891875e+01[&length_mean=2.47514578e-01,length_median=2.26024800e-01,length_95%HPD={3.58614300e-02,5.01672900e-01},effectivebrlenTK02Brlens_mean=0.086201,effectivebrlenTK02Brlens_median=0.080077,effectivebrlenTK02Brlens_95%HPD={0.014664,0.169845},rateTK02Brlens_mean=0.371165,rateTK02Brlens_median=0.357556,rateTK02Brlens_95%HPD={0.156096,0.611009}],32[&prob=1.00000000e+00,prob_stddev=0.00000000e+00,prob_range={1.00000000e+00,1.00000000e+00},prob(percent)="100",prob+-sd="100+-0",height_mean=2.24911100e+00,height_median=2.09854749e+00,height_95%HPD={7.45327990e-01,4.09023918e+00},age_mean=2.11983782e+02,age_median=2.10929403e+02,age_95%HPD={2.08499867e+02,2.19081227e+02}]:7.212086e+00[&length_mean=4.19203099e-02,length_median=3.10823900e-02,length_95%HPD={4.02024700e-07,1.17777100e-01},effectivebrlenTK02Brlens_mean=0.020911,effectivebrlenTK02Brlens_median=0.014466,effectivebrlenTK02Brlens_95%HPD={0.000000,0.060820},rateTK02Brlens_mean=0.508015,rateTK02Brlens_median=0.494989,rateTK02Brlens_95%HPD={0.172545,0.859191}],((33[&prob=1.00000000e+00,prob_stddev=0.00000000e+00,prob_range={1.00000000e+00,1.00000000e+00},prob(percent)="100",prob+-sd="100+-0",height_mean=1.01376241e+00,height_median=9.44871970e-01,height_95%HPD={3.30669400e-01,1.84478450e+00},age_mean=9.54909098e+01,age_median=9.56565453e+01,age_95%HPD={9.04474225e+01,1.00499985e+02}]:4.212567e+01[&length_mean=5.61995286e-01,length_median=4.77331300e-01,length_95%HPD={7.94074900e-02,1.26312600e+00},effectivebrlenTK02Brlens_mean=0.037730,effectivebrlenTK02Brlens_median=0.028585,effectivebrlenTK02Brlens_95%HPD={0.000240,0.101763},rateTK02Brlens_mean=0.091908,rateTK02Brlens_median=0.058005,rateTK02Brlens_95%HPD={0.000396,0.293101}],35[&prob=1.00000000e+00,prob_stddev=0.00000000e+00,prob_range={1.00000000e+00,1.00000000e+00},prob(percent)="100",prob+-sd="100+-0",height_mean=1.24877267e+00,height_median=1.16398075e+00,height_95%HPD={3.86082258e-01,2.25702717e+00},age_mean=1.17588682e+02,age_median=1.17638066e+02,age_95%HPD={1.10779920e+02,1.24999693e+02}]:2.014415e+01[&length_mean=3.15994763e-01,length_median=2.49153200e-01,length_95%HPD={8.29701700e-07,8.24649500e-01},effectivebrlenTK02Brlens_mean=0.022928,effectivebrlenTK02Brlens_median=0.013882,effectivebrlenTK02Brlens_95%HPD={0.000000,0.075301},rateTK02Brlens_mean=0.106635,rateTK02Brlens_median=0.064217,rateTK02Brlens_95%HPD={0.000019,0.352613}])[&prob=7.71746981e-01,prob_stddev=3.34958963e-03,prob_range={7.68480350e-01,7.75580271e-01},prob(percent)="77",prob+-sd="77+-0",height_mean=1.45529759e+00,height_median=1.33971889e+00,height_95%HPD={4.19187470e-01,2.73399480e+00},age_mean=1.39730861e+02,age_median=1.37782212e+02,age_95%HPD={1.14180831e+02,1.68390676e+02}]:3.276518e+01[&length_mean=3.23969795e-01,length_median=2.77742600e-01,length_95%HPD={3.75874000e-06,7.54749400e-01},effectivebrlenTK02Brlens_mean=0.045002,effectivebrlenTK02Brlens_median=0.037188,effectivebrlenTK02Brlens_95%HPD={0.000000,0.111374},rateTK02Brlens_mean=0.161178,rateTK02Brlens_median=0.132909,rateTK02Brlens_95%HPD={0.015801,0.378223}],34[&prob=1.00000000e+00,prob_stddev=0.00000000e+00,prob_range={1.00000000e+00,1.00000000e+00},prob(percent)="100",prob+-sd="100+-0",height_mean=1.64450677e+00,height_median=1.53380850e+00,height_95%HPD={5.33047036e-01,2.98637530e+00},age_mean=1.54877705e+02,age_median=1.54865051e+02,age_95%HPD={1.53000025e+02,1.56603571e+02}]:1.568235e+01[&length_mean=1.59942526e-01,length_median=1.14769500e-01,length_95%HPD={1.12756900e-06,4.64141500e-01},effectivebrlenTK02Brlens_mean=0.022370,effectivebrlenTK02Brlens_median=0.013052,effectivebrlenTK02Brlens_95%HPD={0.000000,0.075166},rateTK02Brlens_mean=0.167333,rateTK02Brlens_median=0.127632,rateTK02Brlens_95%HPD={0.000024,0.454160}])[&prob=9.83202964e-01,prob_stddev=1.46996799e-03,prob_range={9.81977978e-01,9.85055722e-01},prob(percent)="98",prob+-sd="98+-0",height_mean=1.83875866e+00,height_median=1.70462660e+00,height_95%HPD={5.65445770e-01,3.37666365e+00},age_mean=1.72538094e+02,age_median=1.70547396e+02,age_95%HPD={1.53963756e+02,1.95944373e+02}]:4.759409e+01[&length_mean=4.00222484e-01,length_median=3.69797300e-01,length_95%HPD={6.58610400e-02,7.94758000e-01},effectivebrlenTK02Brlens_mean=0.113449,effectivebrlenTK02Brlens_median=0.107667,effectivebrlenTK02Brlens_95%HPD={0.023107,0.214566},rateTK02Brlens_mean=0.309827,rateTK02Brlens_median=0.292034,rateTK02Brlens_95%HPD={0.110151,0.547273}])[&prob=8.90098443e-01,prob_stddev=2.47289377e-03,prob_range={8.87023478e-01,8.92134532e-01},prob(percent)="89",prob+-sd="89+-0",height_mean=2.33931300e+00,height_median=2.18729580e+00,height_95%HPD={8.04300100e-01,4.19016190e+00},age_mean=2.19437581e+02,age_median=2.18141489e+02,age_95%HPD={2.08981374e+02,2.32629838e+02}]:1.377986e+01[&length_mean=1.44194228e-01,length_median=1.28416900e-01,length_95%HPD={1.52296500e-02,3.06786300e-01},effectivebrlenTK02Brlens_mean=0.081807,effectivebrlenTK02Brlens_median=0.072619,effectivebrlenTK02Brlens_95%HPD={0.008141,0.175905},rateTK02Brlens_mean=0.583450,rateTK02Brlens_median=0.573109,rateTK02Brlens_95%HPD={0.330255,0.849579}])[&prob=8.72240308e-01,prob_stddev=1.74341039e-03,prob_range={8.70345885e-01,8.73979178e-01},prob(percent)="87",prob+-sd="87+-0",height_mean=2.42124416e+00,height_median=2.27282920e+00,height_95%HPD={8.70424890e-01,4.29952680e+00},age_mean=2.33366087e+02,age_median=2.31921351e+02,age_95%HPD={2.16012681e+02,2.53392358e+02}]:1.203941e+01[&length_mean=1.30412320e-01,length_median=1.18563500e-01,length_95%HPD={1.68383900e-02,2.69257300e-01},effectivebrlenTK02Brlens_mean=0.084546,effectivebrlenTK02Brlens_median=0.078511,effectivebrlenTK02Brlens_95%HPD={0.012907,0.167456},rateTK02Brlens_mean=0.674198,rateTK02Brlens_median=0.666032,rateTK02Brlens_95%HPD={0.408566,0.956249}])[&prob=7.02758858e-01,prob_stddev=2.35701387e-03,prob_range={6.99258897e-01,7.04358840e-01},prob(percent)="70",prob+-sd="70+-0",height_mean=2.55471909e+00,height_median=2.39724952e+00,height_95%HPD={9.07699950e-01,4.51277513e+00},age_mean=2.45819312e+02,age_median=2.43960760e+02,age_95%HPD={2.24542867e+02,2.70378779e+02}]:9.490258e+00[&length_mean=2.54700857e-01,length_median=2.37608200e-01,length_95%HPD={2.33073400e-02,5.24708100e-01},effectivebrlenTK02Brlens_mean=0.203545,effectivebrlenTK02Brlens_median=0.191920,effectivebrlenTK02Brlens_95%HPD={0.016023,0.412364},rateTK02Brlens_mean=0.808872,rateTK02Brlens_median=0.811153,rateTK02Brlens_95%HPD={0.533831,1.066947}])[&prob=5.74579727e-01,prob_stddev=6.31697433e-03,prob_range={5.66027044e-01,5.81071321e-01},prob(percent)="57",prob+-sd="57+-1",height_mean=2.64069870e+00,height_median=2.47711766e+00,height_95%HPD={9.56441376e-01,4.63042700e+00},age_mean=2.55683400e+02,age_median=2.53451018e+02,age_95%HPD={2.30275501e+02,2.86572288e+02}]:2.500719e+01[&length_mean=2.31209961e-01,length_median=2.11834000e-01,length_95%HPD={2.24647500e-02,4.75519200e-01},effectivebrlenTK02Brlens_mean=0.189443,effectivebrlenTK02Brlens_median=0.177271,effectivebrlenTK02Brlens_95%HPD={0.017525,0.378467},rateTK02Brlens_mean=0.835636,rateTK02Brlens_median=0.845419,rateTK02Brlens_95%HPD={0.537084,1.103692}])[&prob=1.00000000e+00,prob_stddev=0.00000000e+00,prob_range={1.00000000e+00,1.00000000e+00},prob(percent)="100",prob+-sd="100+-0",height_mean=2.94288109e+00,height_median=2.76884367e+00,height_95%HPD={1.09968016e+00,5.12436669e+00},age_mean=2.81502634e+02,age_median=2.78458206e+02,age_95%HPD={2.56033021e+02,3.13806822e+02}]:3.685177e+00[&length_mean=3.90630740e-02,length_median=2.79159100e-02,length_95%HPD={1.50567900e-06,1.13912700e-01},effectivebrlenTK02Brlens_mean=0.036760,effectivebrlenTK02Brlens_median=0.027058,effectivebrlenTK02Brlens_95%HPD={0.000002,0.104307},rateTK02Brlens_mean=0.966131,rateTK02Brlens_median=0.974299,rateTK02Brlens_95%HPD={0.848582,1.064207}])[&prob=1.00000000e+00,prob_stddev=0.00000000e+00,prob_range={1.00000000e+00,1.00000000e+00},prob(percent)="100",prob+-sd="100+-0",height_mean=2.98194416e+00,height_median=2.80646847e+00,height_95%HPD={1.11761435e+00,5.18280846e+00},age_mean=2.85398316e+02,age_median=2.82143383e+02,age_95%HPD={2.58620166e+02,3.19493583e+02}][&length_mean=0.00000000e+00,length_median=0.00000000e+00,length_95%HPD={0.00000000e+00,0.00000000e+00},effectivebrlenTK02Brlens_mean=1.000000,effectivebrlenTK02Brlens_median=1.000000,effectivebrlenTK02Brlens_95%HPD={1.000000,1.000000},rateTK02Brlens_mean=1.000000,rateTK02Brlens_median=1.000000,rateTK02Brlens_95%HPD={1.000000,1.000000}];
end;
