# Supplementary material for: Sphenodontian phylogeny and the impact of model choice in Bayesian morphological clock estimates of divergence times and evolutionary rates
Source: BMC Biol. 2020 Dec 7;18:191. doi: 10.1186/s12915-020-00901-5 (PMC7720557; doi:10.1186/s12915-020-00901-5)
Supplement: Supplementary file 6 — Additional file 6. Input files including the dataset and all necessary coding (see Mr. Bayes blocks) to reproduce the analyses. [file 12915_2020_901_MOESM6_ESM.zip › InputFiles&OutputTrees/BayesCalibrated/Diversity(NoSA)/BayesCal_TK02_ln_p1_60G_DvNoSA_SFBD(sdr)2_2l/PRIOR/BayesCal_TK02_ln_p1_DvNoSA_SFBD2%28sdr%292l_AllCom.t.con.tre]

#NEXUS
[ID: 0323411218]
begin taxa;
	dimensions ntax=35;
	taxlabels
		Prolacerta_broomi
		Palaeagama_vielhaueri
		Sophineta_cracoviensis
		Megachirella_wachtleri
		Marmoretta_oxoniensis
		Huehuecuetzpalli_mixtecus
		Eichstaettisaurus_schroederi
		Ardeosaurus_brevipes
		Gephyrosaurus_bridensis
		Diphydontosaurus_avonis
		Planocephalosaurus_robinsonae
		Clevosaurus_hudsoni
		Clevosaurus_cambrica
		Clevosaurus_brasiliensis
		Clevosaurus_bairdi
		Clevosaurus_petilus
		Clevosaurus_sp_SAM
		Homeosaurus_maximiliani
		Homeosaurus_parvipes
		Sapheosaurus_thiollerei
		Oenosaurus_muehlheimensis
		Piocormus_laticeps
		Derasmosaurus_pietraroiae
		Palaeopleurosaurus_posidoniae
		Pleurosaurus_ginsburgi
		Pleurosaurus_goldfussi
		Kallimodon_pulchellus
		Leptosaurus_neptunius
		Sphenodon_punctatus
		Kawasphenodon
		Cynosphenodon_huizachalensis
		Sphenotitan_leyesi
		Priosphenodon_avelasi
		Eilenodon_robustus
		Toxolophosaurus_cloudi
		;
end;
begin trees;
	translate
		1	Prolacerta_broomi,
		2	Palaeagama_vielhaueri,
		3	Sophineta_cracoviensis,
		4	Megachirella_wachtleri,
		5	Marmoretta_oxoniensis,
		6	Huehuecuetzpalli_mixtecus,
		7	Eichstaettisaurus_schroederi,
		8	Ardeosaurus_brevipes,
		9	Gephyrosaurus_bridensis,
		10	Diphydontosaurus_avonis,
		11	Planocephalosaurus_robinsonae,
		12	Clevosaurus_hudsoni,
		13	Clevosaurus_cambrica,
		14	Clevosaurus_brasiliensis,
		15	Clevosaurus_bairdi,
		16	Clevosaurus_petilus,
		17	Clevosaurus_sp_SAM,
		18	Homeosaurus_maximiliani,
		19	Homeosaurus_parvipes,
		20	Sapheosaurus_thiollerei,
		21	Oenosaurus_muehlheimensis,
		22	Piocormus_laticeps,
		23	Derasmosaurus_pietraroiae,
		24	Palaeopleurosaurus_posidoniae,
		25	Pleurosaurus_ginsburgi,
		26	Pleurosaurus_goldfussi,
		27	Kallimodon_pulchellus,
		28	Leptosaurus_neptunius,
		29	Sphenodon_punctatus,
		30	Kawasphenodon,
		31	Cynosphenodon_huizachalensis,
		32	Sphenotitan_leyesi,
		33	Priosphenodon_avelasi,
		34	Eilenodon_robustus,
		35	Toxolophosaurus_cloudi
		;
   tree con_all_compat = [&R] (1[&prob=1.00000000e+00,prob_stddev=0.00000000e+00,prob_range={1.00000000e+00,1.00000000e+00},prob(percent)="100",prob+-sd="100+-0",height_mean=6.97751736e-01,height_median=4.51388355e-01,height_95%HPD={1.84283496e-02,2.11120322e+00},age_mean=2.49825063e+02,age_median=2.49946379e+02,age_95%HPD={2.47563542e+02,2.51899418e+02}]:3.919086e+00[&length_mean=1.32516536e-02,length_median=6.67761900e-03,length_95%HPD={1.50954500e-07,4.70983100e-02},effectivebrlenTK02Brlens_mean=0.013252,effectivebrlenTK02Brlens_median=0.006677,effectivebrlenTK02Brlens_95%HPD={0.000000,0.047098},rateTK02Brlens_mean=1.000000,rateTK02Brlens_median=1.000000,rateTK02Brlens_95%HPD={0.999810,1.000174}],(2[&prob=1.00000000e+00,prob_stddev=0.00000000e+00,prob_range={1.00000000e+00,1.00000000e+00},prob(percent)="100",prob+-sd="100+-0",height_mean=6.97932798e-01,height_median=4.51377520e-01,height_95%HPD={1.97080264e-02,2.11340928e+00},age_mean=2.49884036e+02,age_median=2.49303634e+02,age_95%HPD={2.47499878e+02,2.54185226e+02}]:2.509812e+00[&length_mean=4.18031803e-03,length_median=1.67822400e-03,length_95%HPD={0.00000000e+00,1.61231600e-02},effectivebrlenTK02Brlens_mean=0.004180,effectivebrlenTK02Brlens_median=0.001678,effectivebrlenTK02Brlens_95%HPD={0.000000,0.016124},rateTK02Brlens_mean=1.000000,rateTK02Brlens_median=1.000001,rateTK02Brlens_95%HPD={0.999698,1.000294}],(3[&prob=1.00000000e+00,prob_stddev=0.00000000e+00,prob_range={1.00000000e+00,1.00000000e+00},prob(percent)="100",prob+-sd="100+-0",height_mean=6.92658336e-01,height_median=4.48127898e-01,height_95%HPD={1.83487649e-02,2.09598977e+00},age_mean=2.47993596e+02,age_median=2.47989486e+02,age_95%HPD={2.47502563e+02,2.48451074e+02}]:1.558614e+00[&length_mean=5.90977519e-03,length_median=2.56067300e-03,length_95%HPD={0.00000000e+00,2.21745300e-02},effectivebrlenTK02Brlens_mean=0.005910,effectivebrlenTK02Brlens_median=0.002561,effectivebrlenTK02Brlens_95%HPD={0.000000,0.022174},rateTK02Brlens_mean=1.000001,rateTK02Brlens_median=1.000002,rateTK02Brlens_95%HPD={0.999642,1.000355}],(4[&prob=1.00000000e+00,prob_stddev=0.00000000e+00,prob_range={1.00000000e+00,1.00000000e+00},prob(percent)="100",prob+-sd="100+-0",height_mean=6.81495963e-01,height_median=4.40798789e-01,height_95%HPD={1.81008348e-02,2.06245623e+00},age_mean=2.44000546e+02,age_median=2.44000612e+02,age_95%HPD={2.43523917e+02,2.44472684e+02}]:1.813259e+00[&length_mean=9.93502389e-03,length_median=4.70181400e-03,length_95%HPD={0.00000000e+00,3.64193500e-02},effectivebrlenTK02Brlens_mean=0.009935,effectivebrlenTK02Brlens_median=0.004702,effectivebrlenTK02Brlens_95%HPD={0.000000,0.036426},rateTK02Brlens_mean=1.000002,rateTK02Brlens_median=1.000003,rateTK02Brlens_95%HPD={0.999539,1.000445}],(((((((((((5[&prob=1.00000000e+00,prob_stddev=0.00000000e+00,prob_range={1.00000000e+00,1.00000000e+00},prob(percent)="100",prob+-sd="100+-0",height_mean=4.39637303e-01,height_median=2.84108656e-01,height_95%HPD={1.26270069e-02,1.33074390e+00},age_mean=1.57396668e+02,age_median=1.56368226e+02,age_95%HPD={1.52100157e+02,1.65394197e+02}]:1.044871e+01[&length_mean=8.30379162e-03,length_median=3.11190200e-03,length_95%HPD={0.00000000e+00,3.15282600e-02},effectivebrlenTK02Brlens_mean=0.008304,effectivebrlenTK02Brlens_median=0.003112,effectivebrlenTK02Brlens_95%HPD={0.000000,0.031523},rateTK02Brlens_mean=0.999986,rateTK02Brlens_median=0.999994,rateTK02Brlens_95%HPD={0.998383,1.001471}],(((((((6[&prob=1.00000000e+00,prob_stddev=0.00000000e+00,prob_range={1.00000000e+00,1.00000000e+00},prob(percent)="100",prob+-sd="100+-0",height_mean=2.86293880e-01,height_median=1.85314870e-01,height_95%HPD={8.37266651e-03,8.68611390e-01},age_mean=1.02503603e+02,age_median=1.02499897e+02,age_95%HPD={1.00019597e+02,1.04768176e+02}]:1.103407e+01[&length_mean=5.46445507e-02,length_median=2.36929100e-02,length_95%HPD={0.00000000e+00,2.07310300e-01},effectivebrlenTK02Brlens_mean=0.054643,effectivebrlenTK02Brlens_median=0.023698,effectivebrlenTK02Brlens_95%HPD={0.000000,0.207122},rateTK02Brlens_mean=0.999987,rateTK02Brlens_median=0.999991,rateTK02Brlens_95%HPD={0.998121,1.001876}],23[&prob=1.00000000e+00,prob_stddev=0.00000000e+00,prob_range={1.00000000e+00,1.00000000e+00},prob(percent)="100",prob+-sd="100+-0",height_mean=2.97878951e-01,height_median=1.92798640e-01,height_95%HPD={8.44332695e-03,9.02423125e-01},age_mean=1.06677331e+02,age_median=1.06649851e+02,age_95%HPD={1.00512865e+02,1.12366550e+02}]:6.884117e+00[&length_mean=5.12603098e-02,length_median=2.19174700e-02,length_95%HPD={0.00000000e+00,1.93940200e-01},effectivebrlenTK02Brlens_mean=0.051260,effectivebrlenTK02Brlens_median=0.021917,effectivebrlenTK02Brlens_95%HPD={0.000000,0.193928},rateTK02Brlens_mean=0.999989,rateTK02Brlens_median=0.999995,rateTK02Brlens_95%HPD={0.998114,1.001816}])[&prob=1.55307660e-01,prob_stddev=2.16841261e-03,prob_range={1.53774361e-01,1.56840959e-01},prob(percent)="16",prob+-sd="16+-0",height_mean=3.23727674e-01,height_median=2.09802650e-01,height_95%HPD={5.99887000e-03,9.60708918e-01},age_mean=1.17418050e+02,age_median=1.13533968e+02,age_95%HPD={1.02635188e+02,1.46194042e+02}]:1.187431e+01[&length_mean=4.64056628e-02,length_median=2.13219900e-02,length_95%HPD={1.17893200e-06,1.71485800e-01},effectivebrlenTK02Brlens_mean=0.046404,effectivebrlenTK02Brlens_median=0.021318,effectivebrlenTK02Brlens_95%HPD={0.000001,0.171535},rateTK02Brlens_mean=0.999981,rateTK02Brlens_median=1.000002,rateTK02Brlens_95%HPD={0.998242,1.001779}],((29[&prob=1.00000000e+00,prob_stddev=0.00000000e+00,prob_range={1.00000000e+00,1.00000000e+00},prob(percent)="100",prob+-sd="100+-0",height_mean=0.00000000e+00,height_median=0.00000000e+00,height_95%HPD={0.00000000e+00,0.00000000e+00},age_mean=0.00000000e+00,age_median=0.00000000e+00,age_95%HPD={0.00000000e+00,0.00000000e+00}]:8.794331e+01[&length_mean=3.02476048e-01,length_median=1.91461700e-01,length_95%HPD={6.26054200e-03,9.30125900e-01},effectivebrlenTK02Brlens_mean=0.302470,effectivebrlenTK02Brlens_median=0.191468,effectivebrlenTK02Brlens_95%HPD={0.006392,0.929995},rateTK02Brlens_mean=0.999985,rateTK02Brlens_median=0.999990,rateTK02Brlens_95%HPD={0.997844,1.002069}],30[&prob=1.00000000e+00,prob_stddev=0.00000000e+00,prob_range={1.00000000e+00,1.00000000e+00},prob(percent)="100",prob+-sd="100+-0",height_mean=2.17604135e-01,height_median=1.40632870e-01,height_95%HPD={6.16284300e-03,6.59121670e-01},age_mean=7.79335946e+01,age_median=7.84851006e+01,age_95%HPD={7.11123285e+01,8.35989476e+01}]:9.458207e+00[&length_mean=8.41854953e-02,length_median=4.12952600e-02,length_95%HPD={0.00000000e+00,3.05689400e-01},effectivebrlenTK02Brlens_mean=0.084183,effectivebrlenTK02Brlens_median=0.041295,effectivebrlenTK02Brlens_95%HPD={0.000000,0.305591},rateTK02Brlens_mean=0.999985,rateTK02Brlens_median=0.999993,rateTK02Brlens_95%HPD={0.997940,1.001920}])[&prob=4.37790271e-01,prob_stddev=5.09105569e-03,prob_range={4.34190351e-01,4.41390191e-01},prob(percent)="44",prob+-sd="44+-1",height_mean=2.56118049e-01,height_median=1.63352600e-01,height_95%HPD={4.37981100e-03,7.74812300e-01},age_mean=9.14472694e+01,age_median=8.79433075e+01,age_95%HPD={7.04953158e+01,1.19694306e+02}]:1.706348e+01[&length_mean=8.02929039e-02,length_median=4.22573000e-02,length_95%HPD={3.04396500e-07,2.78773600e-01},effectivebrlenTK02Brlens_mean=0.080292,effectivebrlenTK02Brlens_median=0.042256,effectivebrlenTK02Brlens_95%HPD={0.000000,0.278751},rateTK02Brlens_mean=0.999995,rateTK02Brlens_median=1.000000,rateTK02Brlens_95%HPD={0.998061,1.001910}],33[&prob=1.00000000e+00,prob_stddev=0.00000000e+00,prob_range={1.00000000e+00,1.00000000e+00},prob(percent)="100",prob+-sd="100+-0",height_mean=2.66125326e-01,height_median=1.72143448e-01,height_95%HPD={6.39822060e-03,8.05008020e-01},age_mean=9.52739031e+01,age_median=9.53317131e+01,age_95%HPD={9.03712393e+01,1.00495275e+02}]:9.675075e+00[&length_mean=6.24648947e-02,length_median=2.90132700e-02,length_95%HPD={0.00000000e+00,2.32269800e-01},effectivebrlenTK02Brlens_mean=0.062464,effectivebrlenTK02Brlens_median=0.029016,effectivebrlenTK02Brlens_95%HPD={0.000000,0.232244},rateTK02Brlens_mean=0.999985,rateTK02Brlens_median=0.999990,rateTK02Brlens_95%HPD={0.998044,1.001842}])[&prob=1.91451301e-01,prob_stddev=1.49274781e-03,prob_range={1.90395769e-01,1.92506833e-01},prob(percent)="19",prob+-sd="19+-0",height_mean=3.13537262e-01,height_median=1.96080480e-01,height_95%HPD={7.88528800e-03,9.63040500e-01},age_mean=1.09366575e+02,age_median=1.05006788e+02,age_95%HPD={9.27555899e+01,1.46165513e+02}]:2.040149e+01[&length_mean=5.37786328e-02,length_median=2.49867600e-02,length_95%HPD={5.38837200e-06,1.93355800e-01},effectivebrlenTK02Brlens_mean=0.053779,effectivebrlenTK02Brlens_median=0.024977,effectivebrlenTK02Brlens_95%HPD={0.000005,0.193495},rateTK02Brlens_mean=0.999996,rateTK02Brlens_median=1.000004,rateTK02Brlens_95%HPD={0.998186,1.001887}])[&prob=1.75240550e-01,prob_stddev=3.61402101e-03,prob_range={1.72685051e-01,1.77796049e-01},prob(percent)="18",prob+-sd="18+-0",height_mean=3.63517987e-01,height_median=2.33788910e-01,height_95%HPD={8.73979373e-03,1.10672854e+00},age_mean=1.28201517e+02,age_median=1.25408275e+02,age_95%HPD={1.07508495e+02,1.50447421e+02}]:1.986445e+01[&length_mean=4.09075514e-02,length_median=1.86585500e-02,length_95%HPD={1.57317700e-07,1.53932400e-01},effectivebrlenTK02Brlens_mean=0.040906,effectivebrlenTK02Brlens_median=0.018663,effectivebrlenTK02Brlens_95%HPD={0.000000,0.153976},rateTK02Brlens_mean=0.999979,rateTK02Brlens_median=0.999989,rateTK02Brlens_95%HPD={0.998185,1.001733}],35[&prob=1.00000000e+00,prob_stddev=0.00000000e+00,prob_range={1.00000000e+00,1.00000000e+00},prob(percent)="100",prob+-sd="100+-0",height_mean=3.27662811e-01,height_median=2.11958332e-01,height_95%HPD={8.20611480e-03,9.90725106e-01},age_mean=1.17341852e+02,age_median=1.17262549e+02,age_95%HPD={1.10043870e+02,1.24252624e+02}]:2.801017e+01[&length_mean=4.63809266e-02,length_median=2.11605000e-02,length_95%HPD={0.00000000e+00,1.73136100e-01},effectivebrlenTK02Brlens_mean=0.046379,effectivebrlenTK02Brlens_median=0.021164,effectivebrlenTK02Brlens_95%HPD={0.000000,0.173086},rateTK02Brlens_mean=0.999986,rateTK02Brlens_median=0.999994,rateTK02Brlens_95%HPD={0.998142,1.001692}])[&prob=4.55145441e-01,prob_stddev=1.04020953e-02,prob_range={4.47790049e-01,4.62500833e-01},prob(percent)="46",prob+-sd="46+-1",height_mean=3.98420632e-01,height_median=2.59000471e-01,height_95%HPD={1.06043120e-02,1.20170152e+00},age_mean=1.40223751e+02,age_median=1.45272724e+02,age_95%HPD={1.19590293e+02,1.53844636e+02}]:8.287406e+00[&length_mean=4.07141122e-02,length_median=1.95260000e-02,length_95%HPD={2.16174600e-06,1.46351600e-01},effectivebrlenTK02Brlens_mean=0.040713,effectivebrlenTK02Brlens_median=0.019526,effectivebrlenTK02Brlens_95%HPD={0.000002,0.146247},rateTK02Brlens_mean=0.999979,rateTK02Brlens_median=0.999992,rateTK02Brlens_95%HPD={0.998310,1.001599}],(25[&prob=1.00000000e+00,prob_stddev=0.00000000e+00,prob_range={1.00000000e+00,1.00000000e+00},prob(percent)="100",prob+-sd="100+-0",height_mean=4.22002921e-01,height_median=2.72920899e-01,height_95%HPD={1.11866064e-02,1.27755071e+00},age_mean=1.51089363e+02,age_median=1.51109215e+02,age_95%HPD={1.50121823e+02,1.52099675e+02}]:1.558318e+00[&length_mean=9.69503937e-03,length_median=4.42726200e-03,length_95%HPD={0.00000000e+00,3.55472200e-02},effectivebrlenTK02Brlens_mean=0.009695,effectivebrlenTK02Brlens_median=0.004427,effectivebrlenTK02Brlens_95%HPD={0.000000,0.035542},rateTK02Brlens_mean=0.999983,rateTK02Brlens_median=0.999994,rateTK02Brlens_95%HPD={0.998374,1.001555}],28[&prob=1.00000000e+00,prob_stddev=0.00000000e+00,prob_range={1.00000000e+00,1.00000000e+00},prob(percent)="100",prob+-sd="100+-0",height_mean=4.22000380e-01,height_median=2.72953282e-01,height_95%HPD={1.22866320e-02,1.27815782e+00},age_mean=1.51090403e+02,age_median=1.51111321e+02,age_95%HPD={1.50119852e+02,1.52099921e+02}]:1.556211e+00[&length_mean=9.65896045e-03,length_median=4.43801800e-03,length_95%HPD={0.00000000e+00,3.51512900e-02},effectivebrlenTK02Brlens_mean=0.009659,effectivebrlenTK02Brlens_median=0.004438,effectivebrlenTK02Brlens_95%HPD={0.000000,0.035169},rateTK02Brlens_mean=0.999986,rateTK02Brlens_median=0.999996,rateTK02Brlens_95%HPD={0.998353,1.001547}])[&prob=7.32428168e-02,prob_stddev=1.35132960e-03,prob_range={7.22872825e-02,7.41983511e-02},prob(percent)="7",prob+-sd="7+-0",height_mean=4.35791538e-01,height_median=2.78682544e-01,height_95%HPD={7.78387219e-03,1.32296077e+00},age_mean=1.53112030e+02,age_median=1.52667533e+02,age_95%HPD={1.50506020e+02,1.56774086e+02}]:8.925973e-01[&length_mean=9.11271807e-03,length_median=3.80118600e-03,length_95%HPD={4.83292300e-07,3.28119000e-02},effectivebrlenTK02Brlens_mean=0.009112,effectivebrlenTK02Brlens_median=0.003801,effectivebrlenTK02Brlens_95%HPD={0.000000,0.032807},rateTK02Brlens_mean=0.999989,rateTK02Brlens_median=1.000001,rateTK02Brlens_95%HPD={0.998436,1.001577}])[&prob=8.59980889e-03,prob_stddev=5.02820315e-04,prob_range={8.24426124e-03,8.95535655e-03},prob(percent)="1",prob+-sd="1+-0",height_mean=4.17231563e-01,height_median=2.69705475e-01,height_95%HPD={1.60486135e-02,1.27119999e+00},age_mean=1.54076351e+02,age_median=1.53560130e+02,age_95%HPD={1.50439283e+02,1.58499694e+02}]:4.397482e+00[&length_mean=7.56170563e-03,length_median=3.42802900e-03,length_95%HPD={1.52460900e-06,2.50158200e-02},effectivebrlenTK02Brlens_mean=0.007562,effectivebrlenTK02Brlens_median=0.003429,effectivebrlenTK02Brlens_95%HPD={0.000002,0.025010},rateTK02Brlens_mean=0.999989,rateTK02Brlens_median=1.000003,rateTK02Brlens_95%HPD={0.998338,1.001130}],((7[&prob=1.00000000e+00,prob_stddev=0.00000000e+00,prob_range={1.00000000e+00,1.00000000e+00},prob(percent)="100",prob+-sd="100+-0",height_mean=4.25976998e-01,height_median=2.75548962e-01,height_95%HPD={1.08758667e-02,1.28887535e+00},age_mean=1.52514946e+02,age_median=1.52514317e+02,age_95%HPD={1.50291964e+02,1.54999950e+02}]:1.911444e+00[&length_mean=8.46523181e-03,length_median=3.57291000e-03,length_95%HPD={0.00000000e+00,3.15217400e-02},effectivebrlenTK02Brlens_mean=0.008465,effectivebrlenTK02Brlens_median=0.003573,effectivebrlenTK02Brlens_95%HPD={0.000000,0.031540},rateTK02Brlens_mean=0.999989,rateTK02Brlens_median=0.999997,rateTK02Brlens_95%HPD={0.998403,1.001570}],19[&prob=1.00000000e+00,prob_stddev=0.00000000e+00,prob_range={1.00000000e+00,1.00000000e+00},prob(percent)="100",prob+-sd="100+-0",height_mean=4.25947187e-01,height_median=2.75457980e-01,height_95%HPD={1.22861496e-02,1.29175013e+00},age_mean=1.52504138e+02,age_median=1.52503328e+02,age_95%HPD={1.50257408e+02,1.54967102e+02}]:1.922433e+00[&length_mean=8.37722622e-03,length_median=3.54460200e-03,length_95%HPD={0.00000000e+00,3.11261100e-02},effectivebrlenTK02Brlens_mean=0.008377,effectivebrlenTK02Brlens_median=0.003545,effectivebrlenTK02Brlens_95%HPD={0.000000,0.031127},rateTK02Brlens_mean=0.999983,rateTK02Brlens_median=0.999994,rateTK02Brlens_95%HPD={0.998398,1.001553}])[&prob=4.85766983e-02,prob_stddev=1.28847706e-03,prob_range={4.76656074e-02,4.94877892e-02},prob(percent)="5",prob+-sd="5+-0",height_mean=4.33718487e-01,height_median=2.80072080e-01,height_95%HPD={1.44916538e-02,1.30533450e+00},age_mean=1.54677902e+02,age_median=1.54425760e+02,age_95%HPD={1.50793189e+02,1.58789140e+02}]:1.817543e+00[&length_mean=8.41067459e-03,length_median=3.25429600e-03,length_95%HPD={2.00155100e-06,3.27242900e-02},effectivebrlenTK02Brlens_mean=0.008411,effectivebrlenTK02Brlens_median=0.003252,effectivebrlenTK02Brlens_95%HPD={0.000002,0.032721},rateTK02Brlens_mean=0.999987,rateTK02Brlens_median=0.999999,rateTK02Brlens_95%HPD={0.998322,1.001484}],(21[&prob=1.00000000e+00,prob_stddev=0.00000000e+00,prob_range={1.00000000e+00,1.00000000e+00},prob(percent)="100",prob+-sd="100+-0",height_mean=4.22018299e-01,height_median=2.72972968e-01,height_95%HPD={1.12043483e-02,1.27836630e+00},age_mean=1.51095277e+02,age_median=1.51116559e+02,age_95%HPD={1.50120776e+02,1.52099649e+02}]:2.473916e+00[&length_mean=9.66973203e-03,length_median=4.43672600e-03,length_95%HPD={0.00000000e+00,3.52202300e-02},effectivebrlenTK02Brlens_mean=0.009670,effectivebrlenTK02Brlens_median=0.004437,effectivebrlenTK02Brlens_95%HPD={0.000000,0.035250},rateTK02Brlens_mean=0.999988,rateTK02Brlens_median=0.999997,rateTK02Brlens_95%HPD={0.998315,1.001469}],26[&prob=1.00000000e+00,prob_stddev=0.00000000e+00,prob_range={1.00000000e+00,1.00000000e+00},prob(percent)="100",prob+-sd="100+-0",height_mean=4.25921936e-01,height_median=2.75430387e-01,height_95%HPD={1.10123494e-02,1.28833277e+00},age_mean=1.52500304e+02,age_median=1.52494769e+02,age_95%HPD={1.50251386e+02,1.54955524e+02}]:1.095706e+00[&length_mean=8.41599947e-03,length_median=3.55908800e-03,length_95%HPD={0.00000000e+00,3.17448000e-02},effectivebrlenTK02Brlens_mean=0.008416,effectivebrlenTK02Brlens_median=0.003559,effectivebrlenTK02Brlens_95%HPD={0.000000,0.031751},rateTK02Brlens_mean=0.999985,rateTK02Brlens_median=0.999995,rateTK02Brlens_95%HPD={0.998378,1.001530}])[&prob=5.21988400e-02,prob_stddev=4.08541506e-04,prob_range={5.19099576e-02,5.24877225e-02},prob(percent)="5",prob+-sd="5+-0",height_mean=4.36772326e-01,height_median=2.74385646e-01,height_95%HPD={1.26327439e-02,1.30568374e+00},age_mean=1.53966772e+02,age_median=1.53590475e+02,age_95%HPD={1.50632229e+02,1.58066842e+02}]:2.652829e+00[&length_mean=8.73460642e-03,length_median=3.56131300e-03,length_95%HPD={1.75175700e-06,3.36802700e-02},effectivebrlenTK02Brlens_mean=0.008735,effectivebrlenTK02Brlens_median=0.003564,effectivebrlenTK02Brlens_95%HPD={0.000002,0.033693},rateTK02Brlens_mean=0.999995,rateTK02Brlens_median=1.000002,rateTK02Brlens_95%HPD={0.998408,1.001466}])[&prob=1.37774716e-03,prob_stddev=9.42788091e-05,prob_range={1.31108198e-03,1.44441235e-03},prob(percent)="0",prob+-sd="0+-0",height_mean=4.50795006e-01,height_median=2.87797875e-01,height_95%HPD={3.91912675e-02,1.26874592e+00},age_mean=1.56721303e+02,age_median=1.56243304e+02,age_95%HPD={1.52548918e+02,1.61915440e+02}]:1.714308e+00[&length_mean=9.09569640e-03,length_median=3.65150100e-03,length_95%HPD={7.54040200e-08,2.69831800e-02},effectivebrlenTK02Brlens_mean=0.009095,effectivebrlenTK02Brlens_median=0.003652,effectivebrlenTK02Brlens_95%HPD={0.000000,0.026964},rateTK02Brlens_mean=1.000022,rateTK02Brlens_median=1.000063,rateTK02Brlens_95%HPD={0.998145,1.001005}])[&prob=2.55549877e-04,prob_stddev=1.09991944e-04,prob_range={1.77773827e-04,3.33325926e-04},prob(percent)="0",prob+-sd="0+-0",height_mean=4.94885924e-01,height_median=3.09136731e-01,height_95%HPD={1.14004026e-01,1.99954874e+00},age_mean=1.58465175e+02,age_median=1.57957611e+02,age_95%HPD={1.54614322e+02,1.66043892e+02}]:2.146334e+00[&length_mean=1.02228351e-02,length_median=3.00577900e-03,length_95%HPD={1.09201500e-04,2.22733200e-02},effectivebrlenTK02Brlens_mean=0.010211,effectivebrlenTK02Brlens_median=0.003006,effectivebrlenTK02Brlens_95%HPD={0.000109,0.022279},rateTK02Brlens_mean=1.000052,rateTK02Brlens_median=0.999888,rateTK02Brlens_95%HPD={0.997617,1.001992}],((8[&prob=1.00000000e+00,prob_stddev=0.00000000e+00,prob_range={1.00000000e+00,1.00000000e+00},prob(percent)="100",prob+-sd="100+-0",height_mean=4.25984491e-01,height_median=2.75567998e-01,height_95%HPD={9.63713130e-03,1.28616937e+00},age_mean=1.52509179e+02,age_median=1.52508396e+02,age_95%HPD={1.50093355e+02,1.54809675e+02}]:2.020148e+00[&length_mean=8.49434648e-03,length_median=3.56028000e-03,length_95%HPD={0.00000000e+00,3.17280800e-02},effectivebrlenTK02Brlens_mean=0.008494,effectivebrlenTK02Brlens_median=0.003560,effectivebrlenTK02Brlens_95%HPD={0.000000,0.031716},rateTK02Brlens_mean=0.999985,rateTK02Brlens_median=0.999991,rateTK02Brlens_95%HPD={0.998363,1.001524}],27[&prob=1.00000000e+00,prob_stddev=0.00000000e+00,prob_range={1.00000000e+00,1.00000000e+00},prob(percent)="100",prob+-sd="100+-0",height_mean=4.25953251e-01,height_median=2.75424751e-01,height_95%HPD={1.12374278e-02,1.28932901e+00},age_mean=1.52509083e+02,age_median=1.52512478e+02,age_95%HPD={1.50289167e+02,1.54998708e+02}]:2.016066e+00[&length_mean=8.45478681e-03,length_median=3.55958400e-03,length_95%HPD={0.00000000e+00,3.14439700e-02},effectivebrlenTK02Brlens_mean=0.008455,effectivebrlenTK02Brlens_median=0.003560,effectivebrlenTK02Brlens_95%HPD={0.000000,0.031445},rateTK02Brlens_mean=0.999987,rateTK02Brlens_median=0.999996,rateTK02Brlens_95%HPD={0.998403,1.001566}])[&prob=4.81100420e-02,prob_stddev=1.03706690e-03,prob_range={4.73767250e-02,4.88433590e-02},prob(percent)="5",prob+-sd="5+-0",height_mean=4.26963515e-01,height_median=2.76559679e-01,height_95%HPD={1.00478094e-02,1.30482891e+00},age_mean=1.54667804e+02,age_median=1.54528544e+02,age_95%HPD={1.50746310e+02,1.58395291e+02}]:2.059472e+00[&length_mean=8.11918482e-03,length_median=3.32733800e-03,length_95%HPD={2.23569700e-06,3.02941100e-02},effectivebrlenTK02Brlens_mean=0.008119,effectivebrlenTK02Brlens_median=0.003328,effectivebrlenTK02Brlens_95%HPD={0.000002,0.030296},rateTK02Brlens_mean=0.999994,rateTK02Brlens_median=1.000001,rateTK02Brlens_95%HPD={0.998318,1.001538}],(18[&prob=1.00000000e+00,prob_stddev=0.00000000e+00,prob_range={1.00000000e+00,1.00000000e+00},prob(percent)="100",prob+-sd="100+-0",height_mean=4.25970185e-01,height_median=2.75547580e-01,height_95%HPD={1.12066053e-02,1.28748253e+00},age_mean=1.52510482e+02,age_median=1.52512931e+02,age_95%HPD={1.50255896e+02,1.54952900e+02}]:2.004761e+00[&length_mean=8.47639205e-03,length_median=3.58559200e-03,length_95%HPD={0.00000000e+00,3.17515300e-02},effectivebrlenTK02Brlens_mean=0.008476,effectivebrlenTK02Brlens_median=0.003586,effectivebrlenTK02Brlens_95%HPD={0.000000,0.031739},rateTK02Brlens_mean=0.999983,rateTK02Brlens_median=0.999991,rateTK02Brlens_95%HPD={0.998375,1.001567}],22[&prob=1.00000000e+00,prob_stddev=0.00000000e+00,prob_range={1.00000000e+00,1.00000000e+00},prob(percent)="100",prob+-sd="100+-0",height_mean=4.25953022e-01,height_median=2.75458858e-01,height_95%HPD={1.17956012e-02,1.29044607e+00},age_mean=1.52512174e+02,age_median=1.52512556e+02,age_95%HPD={1.50283837e+02,1.54989453e+02}]:2.005136e+00[&length_mean=8.46177299e-03,length_median=3.55598500e-03,length_95%HPD={0.00000000e+00,3.13831600e-02},effectivebrlenTK02Brlens_mean=0.008462,effectivebrlenTK02Brlens_median=0.003555,effectivebrlenTK02Brlens_95%HPD={0.000000,0.031384},rateTK02Brlens_mean=0.999986,rateTK02Brlens_median=0.999995,rateTK02Brlens_95%HPD={0.998349,1.001531}])[&prob=4.91433524e-02,prob_stddev=9.58501226e-04,prob_range={4.84655897e-02,4.98211151e-02},prob(percent)="5",prob+-sd="5+-0",height_mean=4.36239800e-01,height_median=2.77765804e-01,height_95%HPD={1.35453972e-02,1.32006889e+00},age_mean=1.54696495e+02,age_median=1.54517692e+02,age_95%HPD={1.50945102e+02,1.58917081e+02}]:2.070324e+00[&length_mean=8.22682423e-03,length_median=3.31030600e-03,length_95%HPD={3.41089300e-07,3.24031200e-02},effectivebrlenTK02Brlens_mean=0.008226,effectivebrlenTK02Brlens_median=0.003310,effectivebrlenTK02Brlens_95%HPD={0.000000,0.032399},rateTK02Brlens_mean=0.999968,rateTK02Brlens_median=0.999968,rateTK02Brlens_95%HPD={0.998445,1.001662}])[&prob=1.24441679e-03,prob_stddev=3.14262697e-04,prob_range={1.02219951e-03,1.46663407e-03},prob(percent)="0",prob+-sd="0+-0",height_mean=4.44633212e-01,height_median=3.20023303e-01,height_95%HPD={1.78568583e-02,1.14400243e+00},age_mean=1.57180114e+02,age_median=1.56588016e+02,age_95%HPD={1.52830919e+02,1.60917642e+02}]:3.515930e+00[&length_mean=1.00554017e-02,length_median=4.30066400e-03,length_95%HPD={7.56309200e-05,3.37937700e-02},effectivebrlenTK02Brlens_mean=0.010055,effectivebrlenTK02Brlens_median=0.004300,effectivebrlenTK02Brlens_95%HPD={0.000076,0.033811},rateTK02Brlens_mean=1.000056,rateTK02Brlens_median=1.000050,rateTK02Brlens_95%HPD={0.998862,1.001241}])[&prob=2.53327704e-03,prob_stddev=1.88557618e-04,prob_range={2.39994667e-03,2.66660741e-03},prob(percent)="0",prob+-sd="0+-0",height_mean=4.79964560e-01,height_median=3.25599261e-01,height_95%HPD={2.01327720e-02,1.53638420e+00},age_mean=1.60862844e+02,age_median=1.60103946e+02,age_95%HPD={1.54753789e+02,1.69456540e+02}]:2.573491e+00[&length_mean=1.37856660e-02,length_median=3.92629700e-03,length_95%HPD={6.03872800e-06,6.03416900e-02},effectivebrlenTK02Brlens_mean=0.013788,effectivebrlenTK02Brlens_median=0.003927,effectivebrlenTK02Brlens_95%HPD={0.000006,0.060436},rateTK02Brlens_mean=0.999978,rateTK02Brlens_median=0.999960,rateTK02Brlens_95%HPD={0.998612,1.001213}],(20[&prob=1.00000000e+00,prob_stddev=0.00000000e+00,prob_range={1.00000000e+00,1.00000000e+00},prob(percent)="100",prob+-sd="100+-0",height_mean=4.28723418e-01,height_median=2.77476641e-01,height_95%HPD={1.24462019e-02,1.29887777e+00},age_mean=1.53500561e+02,age_median=1.53478542e+02,age_95%HPD={1.52101019e+02,1.54837566e+02}]:2.505653e+00[&length_mean=7.67024291e-03,length_median=3.05609100e-03,length_95%HPD={0.00000000e+00,2.94059700e-02},effectivebrlenTK02Brlens_mean=0.007670,effectivebrlenTK02Brlens_median=0.003055,effectivebrlenTK02Brlens_95%HPD={0.000000,0.029401},rateTK02Brlens_mean=0.999985,rateTK02Brlens_median=0.999995,rateTK02Brlens_95%HPD={0.998403,1.001576}],34[&prob=1.00000000e+00,prob_stddev=0.00000000e+00,prob_range={1.00000000e+00,1.00000000e+00},prob(percent)="100",prob+-sd="100+-0",height_mean=4.32183979e-01,height_median=2.79689061e-01,height_95%HPD={1.15252562e-02,1.30801498e+00},age_mean=1.54742088e+02,age_median=1.54656105e+02,age_95%HPD={1.53000353e+02,1.56553147e+02}]:1.328090e+00[&length_mean=7.47044040e-03,length_median=2.88852000e-03,length_95%HPD={0.00000000e+00,2.88156900e-02},effectivebrlenTK02Brlens_mean=0.007470,effectivebrlenTK02Brlens_median=0.002889,effectivebrlenTK02Brlens_95%HPD={0.000000,0.028810},rateTK02Brlens_mean=0.999986,rateTK02Brlens_median=0.999993,rateTK02Brlens_95%HPD={0.998413,1.001540}])[&prob=4.71322859e-02,prob_stddev=1.19419825e-03,prob_range={4.62878603e-02,4.79767116e-02},prob(percent)="5",prob+-sd="5+-0",height_mean=4.46214815e-01,height_median=2.81522002e-01,height_95%HPD={7.93878930e-03,1.35465356e+00},age_mean=1.56360231e+02,age_median=1.55984195e+02,age_95%HPD={1.53266798e+02,1.60219337e+02}]:6.693242e+00[&length_mean=8.81131285e-03,length_median=3.23589900e-03,length_95%HPD={1.23560800e-06,3.38306200e-02},effectivebrlenTK02Brlens_mean=0.008811,effectivebrlenTK02Brlens_median=0.003235,effectivebrlenTK02Brlens_95%HPD={0.000001,0.033830},rateTK02Brlens_mean=1.000001,rateTK02Brlens_median=0.999990,rateTK02Brlens_95%HPD={0.998436,1.001481}])[&prob=1.18341815e-01,prob_stddev=8.01369877e-04,prob_range={1.17775161e-01,1.18908469e-01},prob(percent)="12",prob+-sd="12+-0",height_mean=4.65934198e-01,height_median=3.03218506e-01,height_95%HPD={1.04738960e-02,1.35989215e+00},age_mean=1.63256909e+02,age_median=1.62677437e+02,age_95%HPD={1.56642954e+02,1.70754126e+02}]:4.139501e+00[&length_mean=1.63986284e-02,length_median=7.41898100e-03,length_95%HPD={6.89532200e-07,6.07090300e-02},effectivebrlenTK02Brlens_mean=0.016399,effectivebrlenTK02Brlens_median=0.007422,effectivebrlenTK02Brlens_95%HPD={0.000001,0.060743},rateTK02Brlens_mean=0.999988,rateTK02Brlens_median=0.999997,rateTK02Brlens_95%HPD={0.998537,1.001553}])[&prob=9.00013333e-01,prob_stddev=6.70950858e-03,prob_range={8.95268994e-01,9.04757672e-01},prob(percent)="90",prob+-sd="90+-1",height_mean=4.70660307e-01,height_median=3.04497250e-01,height_95%HPD={1.42022743e-02,1.42774679e+00},age_mean=1.67631563e+02,age_median=1.66816938e+02,age_95%HPD={1.58235314e+02,1.78546921e+02}]:1.517697e+01[&length_mean=4.79418318e-02,length_median=2.80004700e-02,length_95%HPD={8.03662900e-08,1.55634200e-01},effectivebrlenTK02Brlens_mean=0.047941,effectivebrlenTK02Brlens_median=0.027996,effectivebrlenTK02Brlens_95%HPD={0.000000,0.155649},rateTK02Brlens_mean=0.999990,rateTK02Brlens_median=1.000000,rateTK02Brlens_95%HPD={0.998595,1.001329}],24[&prob=1.00000000e+00,prob_stddev=0.00000000e+00,prob_range={1.00000000e+00,1.00000000e+00},prob(percent)="100",prob+-sd="100+-0",height_mean=5.00466056e-01,height_median=3.23416957e-01,height_95%HPD={1.42153727e-02,1.51663344e+00},age_mean=1.79165087e+02,age_median=1.79269180e+02,age_95%HPD={1.74711751e+02,1.83697159e+02}]:2.724734e+00[&length_mean=1.45827050e-02,length_median=5.57757500e-03,length_95%HPD={0.00000000e+00,5.76604100e-02},effectivebrlenTK02Brlens_mean=0.014583,effectivebrlenTK02Brlens_median=0.005577,effectivebrlenTK02Brlens_95%HPD={0.000000,0.057660},rateTK02Brlens_mean=0.999992,rateTK02Brlens_median=1.000002,rateTK02Brlens_95%HPD={0.998649,1.001328}])[&prob=7.11461968e-01,prob_stddev=6.11240945e-03,prob_range={7.07139841e-01,7.15784094e-01},prob(percent)="71",prob+-sd="71+-1",height_mean=5.10718354e-01,height_median=3.29230279e-01,height_95%HPD={1.45120001e-02,1.54718782e+00},age_mean=1.82210402e+02,age_median=1.81993913e+02,age_95%HPD={1.74721313e+02,1.89490010e+02}]:7.832597e+00[&length_mean=2.95269440e-02,length_median=1.58355100e-02,length_95%HPD={2.90912600e-08,1.01918300e-01},effectivebrlenTK02Brlens_mean=0.029526,effectivebrlenTK02Brlens_median=0.015836,effectivebrlenTK02Brlens_95%HPD={0.000000,0.101852},rateTK02Brlens_mean=0.999994,rateTK02Brlens_median=1.000004,rateTK02Brlens_95%HPD={0.998676,1.001233}],31[&prob=1.00000000e+00,prob_stddev=0.00000000e+00,prob_range={1.00000000e+00,1.00000000e+00},prob(percent)="100",prob+-sd="100+-0",height_mean=5.21953709e-01,height_median=3.37784093e-01,height_95%HPD={1.40543247e-02,1.57975884e+00},age_mean=1.86879249e+02,age_median=1.86942986e+02,age_95%HPD={1.83122150e+02,1.90799049e+02}]:2.883525e+00[&length_mean=1.49525212e-02,length_median=5.77684200e-03,length_95%HPD={0.00000000e+00,5.93747600e-02},effectivebrlenTK02Brlens_mean=0.014953,effectivebrlenTK02Brlens_median=0.005777,effectivebrlenTK02Brlens_95%HPD={0.000000,0.059386},rateTK02Brlens_mean=1.000002,rateTK02Brlens_median=1.000010,rateTK02Brlens_95%HPD={0.998702,1.001239}])[&prob=5.24121686e-01,prob_stddev=3.95970998e-03,prob_range={5.21321748e-01,5.26921624e-01},prob(percent)="52",prob+-sd="52+-0",height_mean=5.32730242e-01,height_median=3.45089022e-01,height_95%HPD={1.41551642e-02,1.61096655e+00},age_mean=1.90207032e+02,age_median=1.89826511e+02,age_95%HPD={1.83392801e+02,1.97707385e+02}]:4.508061e+00[&length_mean=2.72110367e-02,length_median=1.47019300e-02,length_95%HPD={8.13792500e-07,9.29341600e-02},effectivebrlenTK02Brlens_mean=0.027211,effectivebrlenTK02Brlens_median=0.014702,effectivebrlenTK02Brlens_95%HPD={0.000001,0.092914},rateTK02Brlens_mean=0.999998,rateTK02Brlens_median=1.000007,rateTK02Brlens_95%HPD={0.998784,1.001158}],17[&prob=1.00000000e+00,prob_stddev=0.00000000e+00,prob_range={1.00000000e+00,1.00000000e+00},prob(percent)="100",prob+-sd="100+-0",height_mean=5.39879926e-01,height_median=3.49163249e-01,height_95%HPD={1.33960267e-02,1.63169615e+00},age_mean=1.93354824e+02,age_median=1.94121453e+02,age_95%HPD={1.83965692e+02,2.01299729e+02}]:2.131187e-01[&length_mean=1.37387581e-02,length_median=5.71593600e-03,length_95%HPD={0.00000000e+00,5.16597600e-02},effectivebrlenTK02Brlens_mean=0.013739,effectivebrlenTK02Brlens_median=0.005715,effectivebrlenTK02Brlens_95%HPD={0.000000,0.051648},rateTK02Brlens_mean=1.000001,rateTK02Brlens_median=1.000016,rateTK02Brlens_95%HPD={0.998735,1.001153}])[&prob=3.03415480e-01,prob_stddev=3.80257863e-03,prob_range={3.00726651e-01,3.06104309e-01},prob(percent)="30",prob+-sd="30+-0",height_mean=5.49198198e-01,height_median=3.56240409e-01,height_95%HPD={1.15559129e-02,1.64615076e+00},age_mean=1.94684737e+02,age_median=1.94334572e+02,age_95%HPD={1.86541234e+02,2.03174942e+02}]:5.252473e+00[&length_mean=2.26789417e-02,length_median=1.18800800e-02,length_95%HPD={9.10242100e-07,7.79986900e-02},effectivebrlenTK02Brlens_mean=0.022679,effectivebrlenTK02Brlens_median=0.011880,effectivebrlenTK02Brlens_95%HPD={0.000001,0.078016},rateTK02Brlens_mean=0.999998,rateTK02Brlens_median=1.000014,rateTK02Brlens_95%HPD={0.998798,1.001166}],9[&prob=1.00000000e+00,prob_stddev=0.00000000e+00,prob_range={1.00000000e+00,1.00000000e+00},prob(percent)="100",prob+-sd="100+-0",height_mean=5.50209024e-01,height_median=3.55665295e-01,height_95%HPD={1.46494355e-02,1.66577503e+00},age_mean=1.96988509e+02,age_median=1.97320153e+02,age_95%HPD={1.92078884e+02,2.01399810e+02}]:2.266892e+00[&length_mean=1.31581797e-02,length_median=5.77871200e-03,length_95%HPD={0.00000000e+00,4.93410300e-02},effectivebrlenTK02Brlens_mean=0.013158,effectivebrlenTK02Brlens_median=0.005779,effectivebrlenTK02Brlens_95%HPD={0.000000,0.049335},rateTK02Brlens_mean=1.000005,rateTK02Brlens_median=1.000016,rateTK02Brlens_95%HPD={0.998792,1.001145}])[&prob=1.46574521e-01,prob_stddev=3.73972609e-03,prob_range={1.43930135e-01,1.49218906e-01},prob(percent)="15",prob+-sd="15+-0",height_mean=5.56462227e-01,height_median=3.64724821e-01,height_95%HPD={1.82132552e-02,1.66922347e+00},age_mean=1.99642711e+02,age_median=1.99587045e+02,age_95%HPD={1.92953066e+02,2.05923382e+02}]:2.024487e+00[&length_mean=1.52666538e-02,length_median=7.53787800e-03,length_95%HPD={2.33733700e-06,5.33803300e-02},effectivebrlenTK02Brlens_mean=0.015266,effectivebrlenTK02Brlens_median=0.007537,effectivebrlenTK02Brlens_95%HPD={0.000002,0.053377},rateTK02Brlens_mean=1.000005,rateTK02Brlens_median=1.000017,rateTK02Brlens_95%HPD={0.998864,1.001098}],12[&prob=1.00000000e+00,prob_stddev=0.00000000e+00,prob_range={1.00000000e+00,1.00000000e+00},prob(percent)="100",prob+-sd="100+-0",height_mean=5.59928802e-01,height_median=3.61609609e-01,height_95%HPD={1.51251794e-02,1.69312768e+00},age_mean=2.00464464e+02,age_median=2.00722717e+02,age_95%HPD={1.92605701e+02,2.08499258e+02}]:8.888141e-01[&length_mean=1.13205248e-02,length_median=4.70992900e-03,length_95%HPD={0.00000000e+00,4.28064800e-02},effectivebrlenTK02Brlens_mean=0.011320,effectivebrlenTK02Brlens_median=0.004711,effectivebrlenTK02Brlens_95%HPD={0.000000,0.042798},rateTK02Brlens_mean=1.000004,rateTK02Brlens_median=1.000016,rateTK02Brlens_95%HPD={0.998860,1.001137}])[&prob=5.77320504e-02,prob_stddev=1.25705079e-03,prob_range={5.68431813e-02,5.86209195e-02},prob(percent)="6",prob+-sd="6+-0",height_mean=5.74693811e-01,height_median=3.73175822e-01,height_95%HPD={7.77394038e-03,1.76151039e+00},age_mean=2.01966807e+02,age_median=2.01611532e+02,age_95%HPD={1.94875966e+02,2.08477436e+02}]:3.881715e+00[&length_mean=1.26912028e-02,length_median=5.83699100e-03,length_95%HPD={1.47075600e-06,4.60544900e-02},effectivebrlenTK02Brlens_mean=0.012692,effectivebrlenTK02Brlens_median=0.005836,effectivebrlenTK02Brlens_95%HPD={0.000001,0.046044},rateTK02Brlens_mean=1.000013,rateTK02Brlens_median=1.000019,rateTK02Brlens_95%HPD={0.998976,1.001224}],(15[&prob=1.00000000e+00,prob_stddev=0.00000000e+00,prob_range={1.00000000e+00,1.00000000e+00},prob(percent)="100",prob+-sd="100+-0",height_mean=5.59483517e-01,height_median=3.62001859e-01,height_95%HPD={1.48392984e-02,1.69384960e+00},age_mean=2.00316370e+02,age_median=2.00325684e+02,age_95%HPD={1.99398786e+02,2.01292305e+02}]:1.727043e+00[&length_mean=1.12063965e-02,length_median=4.86761800e-03,length_95%HPD={0.00000000e+00,4.15607100e-02},effectivebrlenTK02Brlens_mean=0.011207,effectivebrlenTK02Brlens_median=0.004868,effectivebrlenTK02Brlens_95%HPD={0.000000,0.041564},rateTK02Brlens_mean=1.000005,rateTK02Brlens_median=1.000015,rateTK02Brlens_95%HPD={0.998840,1.001142}],16[&prob=1.00000000e+00,prob_stddev=0.00000000e+00,prob_range={1.00000000e+00,1.00000000e+00},prob(percent)="100",prob+-sd="100+-0",height_mean=5.59468450e-01,height_median=3.62032686e-01,height_95%HPD={1.45703802e-02,1.69279415e+00},age_mean=2.00313488e+02,age_median=2.00317675e+02,age_95%HPD={1.99405366e+02,2.01299753e+02}]:1.735052e+00[&length_mean=1.10447049e-02,length_median=4.82107500e-03,length_95%HPD={0.00000000e+00,4.12145300e-02},effectivebrlenTK02Brlens_mean=0.011045,effectivebrlenTK02Brlens_median=0.004822,effectivebrlenTK02Brlens_95%HPD={0.000000,0.041208},rateTK02Brlens_mean=1.000004,rateTK02Brlens_median=1.000015,rateTK02Brlens_95%HPD={0.998850,1.001167}])[&prob=1.31308193e-01,prob_stddev=5.65672854e-04,prob_range={1.30908202e-01,1.31708184e-01},prob(percent)="13",prob+-sd="13+-0",height_mean=5.62095363e-01,height_median=3.66979527e-01,height_95%HPD={1.66061840e-02,1.69334529e+00},age_mean=2.02611331e+02,age_median=2.02052727e+02,age_95%HPD={1.99780944e+02,2.06972800e+02}]:3.440519e+00[&length_mean=1.08671903e-02,length_median=4.78278500e-03,length_95%HPD={8.12552500e-07,4.06500700e-02},effectivebrlenTK02Brlens_mean=0.010867,effectivebrlenTK02Brlens_median=0.004783,effectivebrlenTK02Brlens_95%HPD={0.000001,0.040644},rateTK02Brlens_mean=1.000006,rateTK02Brlens_median=1.000023,rateTK02Brlens_95%HPD={0.998794,1.001110}])[&prob=5.05766539e-02,prob_stddev=1.88557618e-04,prob_range={5.04433235e-02,5.07099842e-02},prob(percent)="5",prob+-sd="5+-0",height_mean=5.75560429e-01,height_median=3.71515867e-01,height_95%HPD={1.17220132e-02,1.69869614e+00},age_mean=2.05961443e+02,age_median=2.05493246e+02,age_95%HPD={2.00944243e+02,2.12146163e+02}]:3.900536e+00[&length_mean=1.13767022e-02,length_median=5.19128300e-03,length_95%HPD={1.56786900e-06,4.34802900e-02},effectivebrlenTK02Brlens_mean=0.011377,effectivebrlenTK02Brlens_median=0.005192,effectivebrlenTK02Brlens_95%HPD={0.000002,0.043472},rateTK02Brlens_mean=0.999995,rateTK02Brlens_median=1.000008,rateTK02Brlens_95%HPD={0.998853,1.001056}],(10[&prob=1.00000000e+00,prob_stddev=0.00000000e+00,prob_range={1.00000000e+00,1.00000000e+00},prob(percent)="100",prob+-sd="100+-0",height_mean=5.71649655e-01,height_median=3.69658522e-01,height_95%HPD={1.57731754e-02,1.72990945e+00},age_mean=2.04670875e+02,age_median=2.04569984e+02,age_95%HPD={2.01300065e+02,2.08049024e+02}]:2.728984e+00[&length_mean=9.37973658e-03,length_median=3.73340200e-03,length_95%HPD={0.00000000e+00,3.62088300e-02},effectivebrlenTK02Brlens_mean=0.009380,effectivebrlenTK02Brlens_median=0.003733,effectivebrlenTK02Brlens_95%HPD={0.000000,0.036200},rateTK02Brlens_mean=1.000006,rateTK02Brlens_median=1.000015,rateTK02Brlens_95%HPD={0.998837,1.001063}],11[&prob=1.00000000e+00,prob_stddev=0.00000000e+00,prob_range={1.00000000e+00,1.00000000e+00},prob(percent)="100",prob+-sd="100+-0",height_mean=5.71640371e-01,height_median=3.69918821e-01,height_95%HPD={1.53223578e-02,1.73139569e+00},age_mean=2.04678375e+02,age_median=2.04576525e+02,age_95%HPD={2.01300011e+02,2.08060383e+02}]:2.722443e+00[&length_mean=9.38360061e-03,length_median=3.74278800e-03,length_95%HPD={0.00000000e+00,3.62865600e-02},effectivebrlenTK02Brlens_mean=0.009384,effectivebrlenTK02Brlens_median=0.003743,effectivebrlenTK02Brlens_95%HPD={0.000000,0.036303},rateTK02Brlens_mean=1.000006,rateTK02Brlens_median=1.000015,rateTK02Brlens_95%HPD={0.998866,1.001081}])[&prob=8.05648763e-02,prob_stddev=1.39846900e-03,prob_range={7.95760094e-02,8.15537433e-02},prob(percent)="8",prob+-sd="8+-0",height_mean=5.75189636e-01,height_median=3.84902372e-01,height_95%HPD={2.73136173e-02,1.67998083e+00},age_mean=2.07472827e+02,age_median=2.07298968e+02,age_95%HPD={2.02662830e+02,2.12822538e+02}]:2.094815e+00[&length_mean=1.02259382e-02,length_median=4.04914500e-03,length_95%HPD={7.98508000e-07,3.86367400e-02},effectivebrlenTK02Brlens_mean=0.010226,effectivebrlenTK02Brlens_median=0.004049,effectivebrlenTK02Brlens_95%HPD={0.000001,0.038657},rateTK02Brlens_mean=1.000015,rateTK02Brlens_median=1.000017,rateTK02Brlens_95%HPD={0.998970,1.001138}])[&prob=3.82547055e-02,prob_stddev=7.69943607e-04,prob_range={3.77102731e-02,3.87991378e-02},prob(percent)="4",prob+-sd="4+-0",height_mean=5.96083852e-01,height_median=3.81818659e-01,height_95%HPD={1.02951981e-02,1.78405975e+00},age_mean=2.09976942e+02,age_median=2.09393782e+02,age_95%HPD={2.04017592e+02,2.16486432e+02}]:2.394440e+00[&length_mean=1.19462959e-02,length_median=4.95422800e-03,length_95%HPD={1.41785600e-06,4.49572800e-02},effectivebrlenTK02Brlens_mean=0.011946,effectivebrlenTK02Brlens_median=0.004956,effectivebrlenTK02Brlens_95%HPD={0.000001,0.044952},rateTK02Brlens_mean=1.000002,rateTK02Brlens_median=1.000018,rateTK02Brlens_95%HPD={0.998859,1.000928}],13[&prob=1.00000000e+00,prob_stddev=0.00000000e+00,prob_range={1.00000000e+00,1.00000000e+00},prob(percent)="100",prob+-sd="100+-0",height_mean=5.71676817e-01,height_median=3.69893240e-01,height_95%HPD={1.66168428e-02,1.73182379e+00},age_mean=2.04684569e+02,age_median=2.04582291e+02,age_95%HPD={2.01300603e+02,2.08056856e+02}]:7.205931e+00[&length_mean=9.33471434e-03,length_median=3.70289700e-03,length_95%HPD={0.00000000e+00,3.59342500e-02},effectivebrlenTK02Brlens_mean=0.009335,effectivebrlenTK02Brlens_median=0.003703,effectivebrlenTK02Brlens_95%HPD={0.000000,0.035942},rateTK02Brlens_mean=1.000006,rateTK02Brlens_median=1.000015,rateTK02Brlens_95%HPD={0.998892,1.001120}])[&prob=1.82518166e-01,prob_stddev=6.23811453e-03,prob_range={1.78107153e-01,1.86929179e-01},prob(percent)="18",prob+-sd="18+-1",height_mean=6.01750394e-01,height_median=3.87093384e-01,height_95%HPD={1.36142246e-02,1.84764685e+00},age_mean=2.12319211e+02,age_median=2.11788222e+02,age_95%HPD={2.06166376e+02,2.19659361e+02}]:3.230350e+00[&length_mean=1.74054668e-02,length_median=8.29598900e-03,length_95%HPD={3.74475700e-07,6.34876100e-02},effectivebrlenTK02Brlens_mean=0.017405,effectivebrlenTK02Brlens_median=0.008295,effectivebrlenTK02Brlens_95%HPD={0.000000,0.063479},rateTK02Brlens_mean=1.000001,rateTK02Brlens_median=1.000008,rateTK02Brlens_95%HPD={0.998941,1.000910}],14[&prob=1.00000000e+00,prob_stddev=0.00000000e+00,prob_range={1.00000000e+00,1.00000000e+00},prob(percent)="100",prob+-sd="100+-0",height_mean=5.82879341e-01,height_median=3.77162563e-01,height_95%HPD={1.63748616e-02,1.76163002e+00},age_mean=2.08702936e+02,age_median=2.07720906e+02,age_95%HPD={2.01300030e+02,2.18362982e+02}]:7.297667e+00[&length_mean=9.47170453e-03,length_median=3.68523600e-03,length_95%HPD={0.00000000e+00,3.67133700e-02},effectivebrlenTK02Brlens_mean=0.009472,effectivebrlenTK02Brlens_median=0.003685,effectivebrlenTK02Brlens_95%HPD={0.000000,0.036722},rateTK02Brlens_mean=1.000006,rateTK02Brlens_median=1.000013,rateTK02Brlens_95%HPD={0.998924,1.001051}])[&prob=4.74145019e-01,prob_stddev=6.44238529e-03,prob_range={4.69589565e-01,4.78700473e-01},prob(percent)="47",prob+-sd="47+-1",height_mean=6.03398339e-01,height_median=3.89232057e-01,height_95%HPD={1.71049548e-02,1.83629106e+00},age_mean=2.15552178e+02,age_median=2.15018573e+02,age_95%HPD={2.07556344e+02,2.24485435e+02}]:7.777899e+00[&length_mean=2.47622746e-02,length_median=1.23910000e-02,length_95%HPD={3.42398400e-07,8.78429600e-02},effectivebrlenTK02Brlens_mean=0.024762,effectivebrlenTK02Brlens_median=0.012394,effectivebrlenTK02Brlens_95%HPD={0.000000,0.087827},rateTK02Brlens_mean=1.000007,rateTK02Brlens_median=1.000011,rateTK02Brlens_95%HPD={0.999068,1.000907}],32[&prob=1.00000000e+00,prob_stddev=0.00000000e+00,prob_range={1.00000000e+00,1.00000000e+00},prob(percent)="100",prob+-sd="100+-0",height_mean=6.04296221e-01,height_median=3.90752961e-01,height_95%HPD={1.62215781e-02,1.83130830e+00},age_mean=2.16400280e+02,age_median=2.15681548e+02,age_95%HPD={2.08500023e+02,2.25761205e+02}]:7.114923e+00[&length_mean=1.01565112e-02,length_median=3.87734500e-03,length_95%HPD={0.00000000e+00,3.96738500e-02},effectivebrlenTK02Brlens_mean=0.010157,effectivebrlenTK02Brlens_median=0.003877,effectivebrlenTK02Brlens_95%HPD={0.000000,0.039675},rateTK02Brlens_mean=1.000005,rateTK02Brlens_median=1.000010,rateTK02Brlens_95%HPD={0.999023,1.000952}])[&prob=9.86578076e-01,prob_stddev=4.08541506e-04,prob_range={9.86289194e-01,9.86866959e-01},prob(percent)="99",prob+-sd="99+-0",height_mean=6.24193396e-01,height_median=4.03747530e-01,height_95%HPD={1.53178896e-02,1.88668619e+00},age_mean=2.23347275e+02,age_median=2.22796472e+02,age_95%HPD={2.11590528e+02,2.35909220e+02}]:2.301740e+01[&length_mean=6.79519504e-02,length_median=4.19790100e-02,length_95%HPD={1.64420400e-05,2.10672000e-01},effectivebrlenTK02Brlens_mean=0.067952,effectivebrlenTK02Brlens_median=0.041980,effectivebrlenTK02Brlens_95%HPD={0.000016,0.210746},rateTK02Brlens_mean=1.000003,rateTK02Brlens_median=1.000007,rateTK02Brlens_95%HPD={0.999409,1.000579}])[&prob=6.70962867e-01,prob_stddev=3.89685744e-03,prob_range={6.68207373e-01,6.73718362e-01},prob(percent)="67",prob+-sd="67+-0",height_mean=6.87980161e-01,height_median=4.47018977e-01,height_95%HPD={1.89062380e-02,2.07439603e+00},age_mean=2.46236553e+02,age_median=2.45813871e+02,age_95%HPD={2.43568511e+02,2.49832938e+02}]:3.734228e+00[&length_mean=1.15333171e-02,length_median=6.36267700e-03,length_95%HPD={3.89050000e-08,3.90057700e-02},effectivebrlenTK02Brlens_mean=0.011533,effectivebrlenTK02Brlens_median=0.006363,effectivebrlenTK02Brlens_95%HPD={0.000000,0.039005},rateTK02Brlens_mean=1.000002,rateTK02Brlens_median=1.000003,rateTK02Brlens_95%HPD={0.999636,1.000356}])[&prob=4.74211684e-01,prob_stddev=1.25705079e-03,prob_range={4.73322815e-01,4.75100553e-01},prob(percent)="47",prob+-sd="47+-0",height_mean=7.02854899e-01,height_median=4.53853304e-01,height_95%HPD={1.84180221e-02,2.12753270e+00},age_mean=2.49997323e+02,age_median=2.49548100e+02,age_95%HPD={2.47565165e+02,2.53550920e+02}]:2.265346e+00[&length_mean=7.21130442e-03,length_median=3.34703600e-03,length_95%HPD={7.37140000e-08,2.66220600e-02},effectivebrlenTK02Brlens_mean=0.007211,effectivebrlenTK02Brlens_median=0.003347,effectivebrlenTK02Brlens_95%HPD={0.000000,0.026628},rateTK02Brlens_mean=1.000001,rateTK02Brlens_median=1.000002,rateTK02Brlens_95%HPD={0.999725,1.000272}])[&prob=1.00000000e+00,prob_stddev=0.00000000e+00,prob_range={1.00000000e+00,1.00000000e+00},prob(percent)="100",prob+-sd="100+-0",height_mean=7.04688021e-01,height_median=4.55975256e-01,height_95%HPD={2.06008712e-02,2.13167184e+00},age_mean=2.52315102e+02,age_median=2.51813446e+02,age_95%HPD={2.48291407e+02,2.57457600e+02}]:2.052019e+00[&length_mean=6.31536923e-03,length_median=2.67280600e-03,length_95%HPD={3.31790300e-08,2.39352100e-02},effectivebrlenTK02Brlens_mean=0.006315,effectivebrlenTK02Brlens_median=0.002673,effectivebrlenTK02Brlens_95%HPD={0.000000,0.023935},rateTK02Brlens_mean=1.000000,rateTK02Brlens_median=1.000000,rateTK02Brlens_95%HPD={0.999879,1.000122}])[&prob=1.00000000e+00,prob_stddev=0.00000000e+00,prob_range={1.00000000e+00,1.00000000e+00},prob(percent)="100",prob+-sd="100+-0",height_mean=7.11003390e-01,height_median=4.59717056e-01,height_95%HPD={1.99406416e-02,2.14824569e+00},age_mean=2.54589850e+02,age_median=2.53865465e+02,age_95%HPD={2.49206666e+02,2.61409420e+02}][&length_mean=0.00000000e+00,length_median=0.00000000e+00,length_95%HPD={0.00000000e+00,0.00000000e+00},effectivebrlenTK02Brlens_mean=1.000000,effectivebrlenTK02Brlens_median=1.000000,effectivebrlenTK02Brlens_95%HPD={1.000000,1.000000},rateTK02Brlens_mean=1.000000,rateTK02Brlens_median=1.000000,rateTK02Brlens_95%HPD={1.000000,1.000000}];
end;
