# Supplementary material for: Sphenodontian phylogeny and the impact of model choice in Bayesian morphological clock estimates of divergence times and evolutionary rates
Source: BMC Biol. 2020 Dec 7;18:191. doi: 10.1186/s12915-020-00901-5 (PMC7720557; doi:10.1186/s12915-020-00901-5)
Supplement: Supplementary file 6 — Additional file 6. Input files including the dataset and all necessary coding (see Mr. Bayes blocks) to reproduce the analyses. [file 12915_2020_901_MOESM6_ESM.zip › InputFiles&OutputTrees/BayesCalibrated/Diversity(NoSA)/BayesCal_TK02_ln_p1_60G_DvNoSA_SFBD(sdr)2_2l/PRIOR/stdout.txt]

CIPRES_THREADSPP=1
CIPRES_NP=8
paramfile=paramfile.txt
CIPRES_THREADSPP=1
CIPRES_NP=8
paramfile=paramfile.txt
running: /projects/ps-ngbt/opt/comet/mrbayes.centos7/3.2.7a.openmpi/mb < paramfile.txt
running: /projects/ps-ngbt/opt/comet/mrbayes.centos7/3.2.7a.openmpi/mb < paramfile.txt
CIPRES_THREADSPP=1
CIPRES_NP=8
paramfile=paramfile.txt
CIPRES_THREADSPP=1
CIPRES_NP=8
paramfile=paramfile.txt
running: /projects/ps-ngbt/opt/comet/mrbayes.centos7/3.2.7a.openmpi/mb < paramfile.txt
running: /projects/ps-ngbt/opt/comet/mrbayes.centos7/3.2.7a.openmpi/mb < paramfile.txt
CIPRES_THREADSPP=1
CIPRES_NP=8
paramfile=paramfile.txt
running: /projects/ps-ngbt/opt/comet/mrbayes.centos7/3.2.7a.openmpi/mb < paramfile.txt
CIPRES_THREADSPP=1
CIPRES_NP=8
paramfile=paramfile.txt
running: /projects/ps-ngbt/opt/comet/mrbayes.centos7/3.2.7a.openmpi/mb < paramfile.txt
CIPRES_THREADSPP=1
CIPRES_NP=8
paramfile=paramfile.txt
running: /projects/ps-ngbt/opt/comet/mrbayes.centos7/3.2.7a.openmpi/mb < paramfile.txt
CIPRES_THREADSPP=1
CIPRES_NP=8
paramfile=paramfile.txt
running: /projects/ps-ngbt/opt/comet/mrbayes.centos7/3.2.7a.openmpi/mb < paramfile.txt


                            MrBayes 3.2.7a x86_64

                      (Bayesian Analysis of Phylogeny)

                             (Parallel version)
                         (8 processors available)

              Distributed under the GNU General Public License


               Type "help" or "help <command>" for information
                     on the commands that are available.

                   Type "about" for authorship and general
                       information about the program.


MrBayes > 
   Setting autoclose to yes

MrBayes > 
   Setting nowarnings to yes

MrBayes > 
   Executing file "infile.nex"
   UNIX line termination
   Longest line length = 207
   Parsing file
   Expecting NEXUS formatted file
   Reading data block
      Allocated taxon set
      Allocated matrix
      Defining new matrix with 35 taxa and 131 characters
      Data is Standard
      Gaps coded as -
      Missing data coded as ?
      WARNING: MrBayes does not support 'symbols' specification; default symbols assumed
      Taxon  1 -> Prolacerta_broomi
      Taxon  2 -> Palaeagama_vielhaueri
      Taxon  3 -> Sophineta_cracoviensis
      Taxon  4 -> Megachirella_wachtleri
      Taxon  5 -> Marmoretta_oxoniensis
      Taxon  6 -> Huehuecuetzpalli_mixtecus
      Taxon  7 -> Eichstaettisaurus_schroederi
      Taxon  8 -> Ardeosaurus_brevipes
      Taxon  9 -> Gephyrosaurus_bridensis
      Taxon 10 -> Diphydontosaurus_avonis
      Taxon 11 -> Planocephalosaurus_robinsonae
      Taxon 12 -> Clevosaurus_hudsoni
      Taxon 13 -> Clevosaurus_cambrica
      Taxon 14 -> Clevosaurus_brasiliensis
      Taxon 15 -> Clevosaurus_bairdi
      Taxon 16 -> Clevosaurus_petilus
      Taxon 17 -> Clevosaurus_sp_SAM
      Taxon 18 -> Homeosaurus_maximiliani
      Taxon 19 -> Homeosaurus_parvipes
      Taxon 20 -> Sapheosaurus_thiollerei
      Taxon 21 -> Oenosaurus_muehlheimensis
      Taxon 22 -> Piocormus_laticeps
      Taxon 23 -> Derasmosaurus_pietraroiae
      Taxon 24 -> Palaeopleurosaurus_posidoniae
      Taxon 25 -> Pleurosaurus_ginsburgi
      Taxon 26 -> Pleurosaurus_goldfussi
      Taxon 27 -> Kallimodon_pulchellus
      Taxon 28 -> Leptosaurus_neptunius
      Taxon 29 -> Sphenodon_punctatus
      Taxon 30 -> Kawasphenodon
      Taxon 31 -> Cynosphenodon_huizachalensis
      Taxon 32 -> Sphenotitan_leyesi
      Taxon 33 -> Priosphenodon_avelasi
      Taxon 34 -> Eilenodon_robustus
      Taxon 35 -> Toxolophosaurus_cloudi
      Successfully read matrix
      Matrix contains polymorphisms, interpreted as ambiguity
      Setting default partition (does not divide up characters)
      Setting model defaults
      Seed (for generating default start values) = 1586178849
      WARNING: There is one character incompatible with the specified
               coding bias. This character will be excluded.
      Setting output file names to "infile.nex.run<i>.<p|t>"
   Exiting data block
   Reading mrbayes block
      Setting autoclose to yes
      Setting nowarnings to yes
      Setting outgroup to taxon "Prolacerta_broomi"
      Enabling Coding Variable
      Setting Rates to Gamma
      Successfully set likelihood model parameters
      WARNING: There is one character incompatible with the specified
               coding bias. This character will be excluded.
      Defining constraint called 'ingroup'
      Setting age of taxon 'Prolacerta_broomi' to Uniform(247.20,251.90)
      Setting age of taxon 'Palaeagama_vielhaueri' to Uniform(247.50,258.00)
      Setting age of taxon 'Sophineta_cracoviensis' to Uniform(247.50,248.50)
      Setting age of taxon 'Megachirella_wachtleri' to Uniform(243.50,244.50)
      Setting age of taxon 'Marmoretta_oxoniensis' to Uniform(152.10,167.00)
      Setting age of taxon 'Eichstaettisaurus_schroederi' to Uniform(150.00,155.00)
      Setting age of taxon 'Ardeosaurus_brevipes' to Uniform(150.00,155.00)
      Setting age of taxon 'Huehuecuetzpalli_mixtecus' to Uniform(100.00,105.00)
      Setting age of taxon 'Gephyrosaurus_bridensis' to Uniform(191.40,201.40)
      Setting age of taxon 'Diphydontosaurus_avonis' to Uniform(201.30,208.50)
      Setting age of taxon 'Planocephalosaurus_robinsonae' to Uniform(201.30,208.50)
      Setting age of taxon 'Clevosaurus_hudsoni' to Uniform(191.40,208.50)
      Setting age of taxon 'Clevosaurus_cambrica' to Uniform(201.30,208.50)
      Setting age of taxon 'Clevosaurus_brasiliensis' to Uniform(201.30,220.00)
      Setting age of taxon 'Clevosaurus_bairdi' to Uniform(199.30,201.30)
      Setting age of taxon 'Clevosaurus_petilus' to Uniform(199.30,201.30)
      Setting age of taxon 'Clevosaurus_sp_SAM' to Uniform(182.70,201.30)
      Setting age of taxon 'Homeosaurus_maximiliani' to Uniform(150.00,155.00)
      Setting age of taxon 'Homeosaurus_parvipes' to Uniform(150.00,155.00)
      Setting age of taxon 'Sapheosaurus_thiollerei' to Uniform(152.10,155.00)
      Setting age of taxon 'Oenosaurus_muehlheimensis' to Uniform(150.00,152.10)
      Setting age of taxon 'Piocormus_laticeps' to Uniform(150.00,155.00)
      Setting age of taxon 'Derasmosaurus_pietraroiae' to Uniform(100.50,113.00)
      Setting age of taxon 'Palaeopleurosaurus_posidoniae' to Uniform(174.20,183.70)
      Setting age of taxon 'Pleurosaurus_goldfussi' to Uniform(150.00,155.00)
      Setting age of taxon 'Pleurosaurus_ginsburgi' to Uniform(150.00,152.10)
      Setting age of taxon 'Kallimodon_pulchellus' to Uniform(150.00,155.00)
      Setting age of taxon 'Leptosaurus_neptunius' to Uniform(150.00,152.10)
      Setting age of taxon 'Kawasphenodon' to Uniform(70.00,83.60)
      Setting age of taxon 'Cynosphenodon_huizachalensis' to Uniform(182.70,190.80)
      Setting age of taxon 'Sphenotitan_leyesi' to Uniform(208.50,227.00)
      Setting age of taxon 'Priosphenodon_avelasi' to Uniform(89.80,100.50)
      Setting age of taxon 'Eilenodon_robustus' to Uniform(153.00,156.80)
      Setting age of taxon 'Toxolophosaurus_cloudi' to Uniform(110.00,125.00)
      Setting Brlenspr to Clock:Fossilization
      Successfully set prior model parameters
      WARNING: There is one character incompatible with the specified
               coding bias. This character will be excluded.
      Setting Speciationpr to Exponential(10.00)
      Successfully set prior model parameters
      WARNING: There is one character incompatible with the specified
               coding bias. This character will be excluded.
      Setting Extinctionpr to Beta(1.00,1.00)
      Successfully set prior model parameters
      WARNING: There is one character incompatible with the specified
               coding bias. This character will be excluded.
      Setting Fossilizationpr to Beta(1.00,1.00)
      Successfully set prior model parameters
      WARNING: There is one character incompatible with the specified
               coding bias. This character will be excluded.
      Setting Sampleprob to 1.00000000
      Successfully set prior model parameters
      WARNING: There is one character incompatible with the specified
               coding bias. This character will be excluded.
      Setting SampleStrat to Diversity
      Setting 1 fossil sampling rate shift time to 145.00
      Setting 1 birth rate shift time to 145.00
      Setting 1 death rate shift time to 145.00
      Successfully set prior model parameters
      WARNING: There is one character incompatible with the specified
               coding bias. This character will be excluded.
      Setting Treeagepr to Offsetexponential(247.20,287.00)
      Successfully set prior model parameters
      WARNING: There is one character incompatible with the specified
               coding bias. This character will be excluded.
      Setting Clockvarpr to TK02
      Successfully set prior model parameters
      WARNING: There is one character incompatible with the specified
               coding bias. This character will be excluded.
      Setting TK02varpr to Exponential(10.00)
      Successfully set prior model parameters
      WARNING: There is one character incompatible with the specified
               coding bias. This character will be excluded.
      Setting Clockratepr to Lognormal(-3.91,1.02)
      Successfully set prior model parameters
      WARNING: There is one character incompatible with the specified
               coding bias. This character will be excluded.
      Setting Topologypr to Constraints
      Successfully set prior model parameters
      WARNING: There is one character incompatible with the specified
               coding bias. This character will be excluded.
      Setting Nodeagepr to Calibrated
      Successfully set prior model parameters
      WARNING: There is one character incompatible with the specified
               coding bias. This character will be excluded.
      Setting number of generations to 600000000
      Using relative burnin (a fraction of samples discarded).
      Setting burnin fraction to 0.25
      Setting print frequency to 10000
      Setting sample frequency to 10000
      Setting heating parameter to 0.020000
      Setting number of runs to 2
      Setting number of chains to 4
      Setting number of swaps per swapping cycle to 2
      Running without data (WARNING: use this only for checking priors!)
      Setting chain output file names to "infile.nex.run<i>.<p/t>"
      Successfully set chain parameters
      Moves that will be used by MCMC sampler (rel. proposal prob. > 0.0):

         1 -- Move        = Multiplier(Alpha)
              Type        = Multiplier
              Parameter   = Alpha [param. 2] (Shape of scaled gamma distribution of site rates)
              Tuningparam = lambda (Multiplier tuning parameter)
                   lambda = 0.811
              Targetrate  = 0.250
              Rel. prob.  = 1.0

         2 -- Move        = ExtSprClock(Tau,V)
              Type        = Extending SPR for clock trees
              Parameters  = Tau [param. 4] (Topology)
                            V [param. 5] (Branch lengths)
              Tuningparam = p_ext (Extension probability)
                    p_ext = 0.500
              Rel. prob.  = 10.0

         3 -- Move        = NNIClock(Tau,V)
              Type        = NNI move for clock trees
              Parameters  = Tau [param. 4] (Topology)
                            V [param. 5] (Branch lengths)
              Rel. prob.  = 12.0

         4 -- Move        = ParsSPRClock(Tau,V)
              Type        = Parsimony-biased SPR for clock trees
              Parameters  = Tau [param. 4] (Topology)
                            V [param. 5] (Branch lengths)
              Tuningparam = warp (parsimony warp factor)
                     warp = 0.100
              Rel. prob.  = 8.0

         5 -- Move        = AddBranch(V)
              Type        = Add branch for FossilizedBD
              Parameters  = V [param. 5] (Branch lengths)
                            TK02Brlens [param. 10] (Branch rates of TK02 relaxed clock)
              Rel. prob.  = 15.0

         6 -- Move        = DelBranch(V)
              Type        = Delete branch for FossilizedBD
              Parameters  = V [param. 5] (Branch lengths)
                            TK02Brlens [param. 10] (Branch rates of TK02 relaxed clock)
              Rel. prob.  = 15.0

         7 -- Move        = NodesliderClock(V)
              Type        = Node depth window slider (clock-constrained)
              Parameters  = V [param. 5] (Branch lengths)
                            TK02Brlens [param. 10] (Branch rates of TK02 relaxed clock)
              Tuningparam = delta (Window size)
                    delta = 0.050
              Targetrate  = 0.250
              Rel. prob.  = 20.0

         8 -- Move        = TreeStretch(V)
              Type        = Tree stretch
              Parameters  = V [param. 5] (Branch lengths)
                            TK02Brlens [param. 10] (Branch rates of TK02 relaxed clock)
              Tuningparam = lambda (Multiplier tuning parameter)
                   lambda = 0.020
              Targetrate  = 0.250
              Rel. prob.  = 3.0

         9 -- Move        = Multiplier(Net_speciation)
              Type        = Multiplier
              Parameter   = Net_speciation [param. 6] (Speciation rate)
              Tuningparam = lambda (Multiplier tuning parameter)
                   lambda = 0.191
              Targetrate  = 0.250
              Rel. prob.  = 3.0

        10 -- Move        = Slider(Relative_extinction)
              Type        = Sliding window
              Parameter   = Relative_extinction [param. 7] (Extinction rate)
              Tuningparam = delta (Sliding window size)
                    delta = 0.100
              Targetrate  = 0.250
              Rel. prob.  = 3.0

        11 -- Move        = Slider(Relative_fossilization)
              Type        = Sliding window
              Parameter   = Relative_fossilization [param. 8] (Fossilization rate)
              Tuningparam = delta (Sliding window size)
                    delta = 0.100
              Targetrate  = 0.250
              Rel. prob.  = 3.0

        12 -- Move        = Multiplier(TK02var)
              Type        = Multiplier
              Parameters  = TK02var [param. 9] (Variance of lognormal distribution of branch rates)
                            TK02Brlens [param. 10] (Branch rates of TK02 relaxed clock)
              Tuningparam = lambda (Multiplier tuning parameter)
                   lambda = 0.191
              Targetrate  = 0.250
              Rel. prob.  = 2.0

        13 -- Move        = Multiplier(TK02Brlens)
              Type        = Multiplier
              Parameter   = TK02Brlens [param. 10] (Branch rates of TK02 relaxed clock)
              Tuningparam = lambda (Multiplier tuning parameter)
                   lambda = 0.191
              Targetrate  = 0.250
              Rel. prob.  = 15.0

        14 -- Move        = Multiplier(Clockrate)
              Type        = Multiplier
              Parameter   = Clockrate [param. 11] (Base rate of clock)
              Tuningparam = lambda (Multiplier tuning parameter)
                   lambda = 0.811
              Targetrate  = 0.250
              Rel. prob.  = 3.0

      Use 'Showmoves allavailable=yes' to see a list of all available moves
      Active parameters: 

         Parameters
         ---------------------
         Statefreq           1
         Shape               2
         Ratemultiplier      3
         Topology            4
         Brlens              5
         Speciationrate      6
         Extinctionrate      7
         Fossilizationrate   8
         TK02var             9
         TK02branchrates    10
         Clockrate          11
         ---------------------

         1 --  Parameter  = Alpha_symdir
               Type       = Symmetric diricihlet/beta distribution alpha_i parameter
               Prior      = Symmetric dirichlet with all parameters equal to infinity

         2 --  Parameter  = Alpha
               Type       = Shape of scaled gamma distribution of site rates
               Prior      = Exponential(1.00)
               Moves      = Multiplier(Alpha) <prob 1.0>
               Startvals  = (1.000)

         3 --  Parameter  = Ratemultiplier
               Type       = Partition-specific rate multiplier
               Prior      = Fixed(1.0)

         4 --  Parameter  = Tau
               Type       = Topology
               Prior      = Prior on topology obeys the following constraints:
                            -- Hard constraint "ingroup"
               Subparam.  = V
               Moves      = ExtSprClock(Tau,V) <prob 10.0>, NNIClock(Tau,V) <prob 12.0>, 
                            ParsSPRClock(Tau,V) <prob 8.0>
               Not used   = ExtFossilSprClock, ExtSsClock, ParsFossilSPRClock
               Startvals  = tree 'mcmc.tree_1'  [run 1, chain 1]
                            tree 'mcmc.tree_2'  [run 1, chain 2]
                            tree 'mcmc.tree_3'  [run 1, chain 3]
                            tree 'mcmc.tree_4'  [run 1, chain 4]
                            tree 'mcmc.tree_5'  [run 2, chain 1]
                            tree 'mcmc.tree_6'  [run 2, chain 2]
                            tree 'mcmc.tree_7'  [run 2, chain 3]
                            tree 'mcmc.tree_8'  [run 2, chain 4]

         5 --  Parameter  = V
               Type       = Branch lengths
               Prior      = Clock:Fossilization
                            Node depths are constrained by the following age constraints:
                            -- The age of terminal "Prolacerta_broomi" is Uniform(247.20,251.90)
                            -- The age of terminal "Palaeagama_vielhaueri" is Uniform(247.50,258.00)
                            -- The age of terminal "Sophineta_cracoviensis" is Uniform(247.50,248.50)
                            -- The age of terminal "Megachirella_wachtleri" is Uniform(243.50,244.50)
                            -- The age of terminal "Marmoretta_oxoniensis" is Uniform(152.10,167.00)
                            -- The age of terminal "Huehuecuetzpalli_mixtecus" is Uniform(100.00,105.00)
                            -- The age of terminal "Eichstaettisaurus_schroederi" is Uniform(150.00,155.00)
                            -- The age of terminal "Ardeosaurus_brevipes" is Uniform(150.00,155.00)
                            -- The age of terminal "Gephyrosaurus_bridensis" is Uniform(191.40,201.40)
                            -- The age of terminal "Diphydontosaurus_avonis" is Uniform(201.30,208.50)
                            -- The age of terminal "Planocephalosaurus_robinsonae" is Uniform(201.30,208.50)
                            -- The age of terminal "Clevosaurus_hudsoni" is Uniform(191.40,208.50)
                            -- The age of terminal "Clevosaurus_cambrica" is Uniform(201.30,208.50)
                            -- The age of terminal "Clevosaurus_brasiliensis" is Uniform(201.30,220.00)
                            -- The age of terminal "Clevosaurus_bairdi" is Uniform(199.30,201.30)
                            -- The age of terminal "Clevosaurus_petilus" is Uniform(199.30,201.30)
                            -- The age of terminal "Clevosaurus_sp_SAM" is Uniform(182.70,201.30)
                            -- The age of terminal "Homeosaurus_maximiliani" is Uniform(150.00,155.00)
                            -- The age of terminal "Homeosaurus_parvipes" is Uniform(150.00,155.00)
                            -- The age of terminal "Sapheosaurus_thiollerei" is Uniform(152.10,155.00)
                            -- The age of terminal "Oenosaurus_muehlheimensis" is Uniform(150.00,152.10)
                            -- The age of terminal "Piocormus_laticeps" is Uniform(150.00,155.00)
                            -- The age of terminal "Derasmosaurus_pietraroiae" is Uniform(100.50,113.00)
                            -- The age of terminal "Palaeopleurosaurus_posidoniae" is Uniform(174.20,183.70)
                            -- The age of terminal "Pleurosaurus_ginsburgi" is Uniform(150.00,152.10)
                            -- The age of terminal "Pleurosaurus_goldfussi" is Uniform(150.00,155.00)
                            -- The age of terminal "Kallimodon_pulchellus" is Uniform(150.00,155.00)
                            -- The age of terminal "Leptosaurus_neptunius" is Uniform(150.00,152.10)
                            -- The age of terminal "Kawasphenodon" is Uniform(70.00,83.60)
                            -- The age of terminal "Cynosphenodon_huizachalensis" is Uniform(182.70,190.80)
                            -- The age of terminal "Sphenotitan_leyesi" is Uniform(208.50,227.00)
                            -- The age of terminal "Priosphenodon_avelasi" is Uniform(89.80,100.50)
                            -- The age of terminal "Eilenodon_robustus" is Uniform(153.00,156.80)
                            -- The age of terminal "Toxolophosaurus_cloudi" is Uniform(110.00,125.00)
                            -- Tree age has a Offsetexponential(247.20,287.00) distribution
               Subparam.  = TK02Brlens
               Moves      = AddBranch(V) <prob 15.0>, DelBranch(V) <prob 15.0>, 
                            NodesliderClock(V) <prob 20.0>, TreeStretch(V) <prob 3.0>
               Startvals  = tree 'mcmc.tree_1'  [run 1, chain 1]
                            tree 'mcmc.tree_2'  [run 1, chain 2]
                            tree 'mcmc.tree_3'  [run 1, chain 3]
                            tree 'mcmc.tree_4'  [run 1, chain 4]
                            tree 'mcmc.tree_5'  [run 2, chain 1]
                            tree 'mcmc.tree_6'  [run 2, chain 2]
                            tree 'mcmc.tree_7'  [run 2, chain 3]
                            tree 'mcmc.tree_8'  [run 2, chain 4]

         6 --  Parameter  = Net_speciation
               Type       = Speciation rate
               Prior      = Exponential(10.00)
               Moves      = Multiplier(Net_speciation) <prob 3.0>
               Not used   = Slider
               Startvals  = (0.100,0.100)

         7 --  Parameter  = Relative_extinction
               Type       = Extinction rate
               Prior      = Beta(1.00,1.00)
               Moves      = Slider(Relative_extinction) <prob 3.0>
               Startvals  = (0.900,0.900)

         8 --  Parameter  = Relative_fossilization
               Type       = Fossilization rate
               Prior      = Beta(1.00,1.00)
               Moves      = Slider(Relative_fossilization) <prob 3.0>
               Startvals  = (0.100,0.100)

         9 --  Parameter  = TK02var
               Type       = Variance of lognormal distribution of branch rates
               Prior      = Exponential(10.00)
               Subparam.  = TK02Brlens
               Moves      = Multiplier(TK02var) <prob 2.0>
               Startvals  = (0.200)

        10 --  Parameter  = TK02Brlens
               Type       = Branch rates of TK02 relaxed clock
               Prior      = LogNormal (expectation = r_0, variance = TK02var * v) 
                               [r_0 is beginning rate of branch, v is branch length]

        11 --  Parameter  = Clockrate
               Type       = Base rate of clock
               Prior      = Lognormal(-3.91,1.02)
                            The clock rate varies according to a Brownian motion model
               Moves      = Multiplier(Clockrate) <prob 3.0>
               Startvals  = (0.020)

      Running Markov chain
      MCMC stamp = 0323411218
      Seed = 1475006711
      Swapseed = 1586178849
      Model settings:

         Data not partitioned --
            Datatype  = Standard
            Coding    = Variable
            # States  = Variable, up to 10
                        State frequencies are fixed to be equal
            Rates     = Gamma
                        The distribution is approximated using 4 categories.
                        Shape parameter is exponentially
                        distributed with parameter (1.00).

      Active parameters: 

         Parameters
         ---------------------
         Statefreq           1
         Shape               2
         Ratemultiplier      3
         Topology            4
         Brlens              5
         Speciationrate      6
         Extinctionrate      7
         Fossilizationrate   8
         TK02var             9
         TK02branchrates    10
         Clockrate          11
         ---------------------

         1 --  Parameter  = Alpha_symdir
               Type       = Symmetric diricihlet/beta distribution alpha_i parameter
               Prior      = Symmetric dirichlet with all parameters equal to infinity

         2 --  Parameter  = Alpha
               Type       = Shape of scaled gamma distribution of site rates
               Prior      = Exponential(1.00)

         3 --  Parameter  = Ratemultiplier
               Type       = Partition-specific rate multiplier
               Prior      = Fixed(1.0)

         4 --  Parameter  = Tau
               Type       = Topology
               Prior      = Prior on topology obeys the following constraints:
                            -- Hard constraint "ingroup"
               Subparam.  = V

         5 --  Parameter  = V
               Type       = Branch lengths
               Prior      = Clock:Fossilization
                            Node depths are constrained by the following age constraints:
                            -- The age of terminal "Prolacerta_broomi" is Uniform(247.20,251.90)
                            -- The age of terminal "Palaeagama_vielhaueri" is Uniform(247.50,258.00)
                            -- The age of terminal "Sophineta_cracoviensis" is Uniform(247.50,248.50)
                            -- The age of terminal "Megachirella_wachtleri" is Uniform(243.50,244.50)
                            -- The age of terminal "Marmoretta_oxoniensis" is Uniform(152.10,167.00)
                            -- The age of terminal "Huehuecuetzpalli_mixtecus" is Uniform(100.00,105.00)
                            -- The age of terminal "Eichstaettisaurus_schroederi" is Uniform(150.00,155.00)
                            -- The age of terminal "Ardeosaurus_brevipes" is Uniform(150.00,155.00)
                            -- The age of terminal "Gephyrosaurus_bridensis" is Uniform(191.40,201.40)
                            -- The age of terminal "Diphydontosaurus_avonis" is Uniform(201.30,208.50)
                            -- The age of terminal "Planocephalosaurus_robinsonae" is Uniform(201.30,208.50)
                            -- The age of terminal "Clevosaurus_hudsoni" is Uniform(191.40,208.50)
                            -- The age of terminal "Clevosaurus_cambrica" is Uniform(201.30,208.50)
                            -- The age of terminal "Clevosaurus_brasiliensis" is Uniform(201.30,220.00)
                            -- The age of terminal "Clevosaurus_bairdi" is Uniform(199.30,201.30)
                            -- The age of terminal "Clevosaurus_petilus" is Uniform(199.30,201.30)
                            -- The age of terminal "Clevosaurus_sp_SAM" is Uniform(182.70,201.30)
                            -- The age of terminal "Homeosaurus_maximiliani" is Uniform(150.00,155.00)
                            -- The age of terminal "Homeosaurus_parvipes" is Uniform(150.00,155.00)
                            -- The age of terminal "Sapheosaurus_thiollerei" is Uniform(152.10,155.00)
                            -- The age of terminal "Oenosaurus_muehlheimensis" is Uniform(150.00,152.10)
                            -- The age of terminal "Piocormus_laticeps" is Uniform(150.00,155.00)
                            -- The age of terminal "Derasmosaurus_pietraroiae" is Uniform(100.50,113.00)
                            -- The age of terminal "Palaeopleurosaurus_posidoniae" is Uniform(174.20,183.70)
                            -- The age of terminal "Pleurosaurus_ginsburgi" is Uniform(150.00,152.10)
                            -- The age of terminal "Pleurosaurus_goldfussi" is Uniform(150.00,155.00)
                            -- The age of terminal "Kallimodon_pulchellus" is Uniform(150.00,155.00)
                            -- The age of terminal "Leptosaurus_neptunius" is Uniform(150.00,152.10)
                            -- The age of terminal "Kawasphenodon" is Uniform(70.00,83.60)
                            -- The age of terminal "Cynosphenodon_huizachalensis" is Uniform(182.70,190.80)
                            -- The age of terminal "Sphenotitan_leyesi" is Uniform(208.50,227.00)
                            -- The age of terminal "Priosphenodon_avelasi" is Uniform(89.80,100.50)
                            -- The age of terminal "Eilenodon_robustus" is Uniform(153.00,156.80)
                            -- The age of terminal "Toxolophosaurus_cloudi" is Uniform(110.00,125.00)
                            -- Tree age has a Offsetexponential(247.20,287.00) distribution
               Subparam.  = TK02Brlens

         6 --  Parameter  = Net_speciation
               Type       = Speciation rate
               Prior      = Exponential(10.00)

         7 --  Parameter  = Relative_extinction
               Type       = Extinction rate
               Prior      = Beta(1.00,1.00)

         8 --  Parameter  = Relative_fossilization
               Type       = Fossilization rate
               Prior      = Beta(1.00,1.00)

         9 --  Parameter  = TK02var
               Type       = Variance of lognormal distribution of branch rates
               Prior      = Exponential(10.00)
               Subparam.  = TK02Brlens

        10 --  Parameter  = TK02Brlens
               Type       = Branch rates of TK02 relaxed clock
               Prior      = LogNormal (expectation = r_0, variance = TK02var * v) 
                               [r_0 is beginning rate of branch, v is branch length]

        11 --  Parameter  = Clockrate
               Type       = Base rate of clock
               Prior      = Lognormal(-3.91,1.02)
                            The clock rate varies according to a Brownian motion model


      Number of chains per MPI processor = 1

      The MCMC sampler will use the following moves:
         With prob.  Chain will use move
            0.88 %   Multiplier(Alpha)
            8.85 %   ExtSprClock(Tau,V)
           10.62 %   NNIClock(Tau,V)
            7.08 %   ParsSPRClock(Tau,V)
           13.27 %   AddBranch(V)
           13.27 %   DelBranch(V)
           17.70 %   NodesliderClock(V)
            2.65 %   TreeStretch(V)
            2.65 %   Multiplier(Net_speciation)
            2.65 %   Slider(Relative_extinction)
            2.65 %   Slider(Relative_fossilization)
            1.77 %   Multiplier(TK02var)
           13.27 %   Multiplier(TK02Brlens)
            2.65 %   Multiplier(Clockrate)

      Division 1 has 132 unique site patterns
      Initializing conditional likelihoods
      Using standard non-SSE likelihood calculator for division 1 (single-precision)

      Initial log likelihoods and log prior probs for run 1:
         Chain 1 -- 0.000000 -- -2319.067121

      There are 7 more chains on other processor(s)


      Using a relative burnin of 25.0 % for diagnostics

      Chain results (600000000 generations requested):

         0 -- [0.000] [...7 remote chains...] 

      Average standard deviation of split frequencies: 0.696228

      10000 -- (0.000) [...7 remote chains...] -- 16:39:59

      Average standard deviation of split frequencies: 0.347941


      Average standard deviation of split frequencies: 0.347941

      20000 -- (0.000) [...7 remote chains...] -- 8:19:59

      Average standard deviation of split frequencies: 0.235702


      Average standard deviation of split frequencies: 0.235702

      30000 -- (0.000) [...7 remote chains...] -- 11:06:38

      Average standard deviation of split frequencies: 0.231752


      Average standard deviation of split frequencies: 0.231752

      40000 -- (0.000) [...7 remote chains...] -- 8:19:58

      Average standard deviation of split frequencies: 0.176777


      Average standard deviation of split frequencies: 0.176777

      50000 -- [0.000] [...7 remote chains...] -- 9:59:57

      Average standard deviation of split frequencies: 0.141936


      Average standard deviation of split frequencies: 0.141936

      60000 -- (0.000) [...7 remote chains...] -- 8:19:57

      Average standard deviation of split frequencies: 0.121941


      Average standard deviation of split frequencies: 0.121941

      70000 -- (0.000) [...7 remote chains...] -- 9:31:21

      Average standard deviation of split frequencies: 0.128353


      Average standard deviation of split frequencies: 0.128353

      80000 -- (0.000) [...7 remote chains...] -- 8:19:56

      Average standard deviation of split frequencies: 0.113421


      Average standard deviation of split frequencies: 0.113421

      90000 -- (0.000) [...7 remote chains...] -- 9:15:28

      Average standard deviation of split frequencies: 0.101219


      Average standard deviation of split frequencies: 0.101219

      100000 -- (0.000) [...7 remote chains...] -- 9:59:54

      Average standard deviation of split frequencies: 0.093249


      Average standard deviation of split frequencies: 0.093249

      110000 -- (0.000) [...7 remote chains...] -- 9:05:21

      Average standard deviation of split frequencies: 0.097175


      Average standard deviation of split frequencies: 0.097175

      120000 -- (0.000) [...7 remote chains...] -- 9:43:13

      Average standard deviation of split frequencies: 0.088775


      Average standard deviation of split frequencies: 0.088775

      130000 -- (0.000) [...7 remote chains...] -- 10:15:15

      Average standard deviation of split frequencies: 0.144167


      Average standard deviation of split frequencies: 0.144167

      140000 -- (0.000) [...7 remote chains...] -- 9:31:17

      Average standard deviation of split frequencies: 0.138370


      Average standard deviation of split frequencies: 0.138370

      150000 -- (0.000) [...7 remote chains...] -- 9:59:51

      Average standard deviation of split frequencies: 0.143423


      Average standard deviation of split frequencies: 0.143423

      160000 -- (0.000) [...7 remote chains...] -- 9:22:21

      Average standard deviation of split frequencies: 0.135260


      Average standard deviation of split frequencies: 0.135260

      170000 -- (0.000) [...7 remote chains...] -- 9:48:04

      Average standard deviation of split frequencies: 0.132529


      Average standard deviation of split frequencies: 0.132529

      180000 -- (0.000) [...7 remote chains...] -- 9:15:23

      Average standard deviation of split frequencies: 0.126082


      Average standard deviation of split frequencies: 0.126082

      190000 -- (0.000) [...7 remote chains...] -- 9:38:45

      Average standard deviation of split frequencies: 0.133438


      Average standard deviation of split frequencies: 0.133438

      200000 -- (0.000) [...7 remote chains...] -- 9:59:48

      Average standard deviation of split frequencies: 0.126221


      Average standard deviation of split frequencies: 0.126221

      210000 -- (0.000) [...7 remote chains...] -- 9:31:13

      Average standard deviation of split frequencies: 0.120740


      Average standard deviation of split frequencies: 0.120740

      220000 -- (0.000) [...7 remote chains...] -- 9:50:41

      Average standard deviation of split frequencies: 0.118642


      Average standard deviation of split frequencies: 0.118642

      230000 -- (0.000) [...7 remote chains...] -- 9:25:00

      Average standard deviation of split frequencies: 0.118920


      Average standard deviation of split frequencies: 0.118920

      240000 -- (0.000) [...7 remote chains...] -- 9:43:06

      Average standard deviation of split frequencies: 0.112873


      Average standard deviation of split frequencies: 0.112873

      250000 -- (0.000) [...7 remote chains...] -- 9:19:46

      Average standard deviation of split frequencies: 0.108921


      Average standard deviation of split frequencies: 0.108921

      260000 -- (0.000) [...7 remote chains...] -- 9:36:40

      Average standard deviation of split frequencies: 0.148552


      Average standard deviation of split frequencies: 0.148552

      270000 -- (0.000) [...7 remote chains...] -- 9:52:19

      Average standard deviation of split frequencies: 0.150740


      Average standard deviation of split frequencies: 0.150740

      280000 -- (0.000) [...7 remote chains...] -- 9:31:09

      Average standard deviation of split frequencies: 0.145165


      Average standard deviation of split frequencies: 0.145165

      290000 -- (0.000) [...7 remote chains...] -- 9:45:55

      Average standard deviation of split frequencies: 0.137571


      Average standard deviation of split frequencies: 0.137571

      300000 -- [0.000] [...7 remote chains...] -- 9:26:23

      Average standard deviation of split frequencies: 0.131867


      Average standard deviation of split frequencies: 0.131867

      310000 -- (0.000) [...7 remote chains...] -- 9:40:20

      Average standard deviation of split frequencies: 0.133284


      Average standard deviation of split frequencies: 0.133284

      320000 -- (0.000) [...7 remote chains...] -- 9:53:26

      Average standard deviation of split frequencies: 0.130108


      Average standard deviation of split frequencies: 0.130108

      330000 -- (0.000) [...7 remote chains...] -- 9:35:26

      Average standard deviation of split frequencies: 0.128176


      Average standard deviation of split frequencies: 0.128176

      340000 -- (0.000) [...7 remote chains...] -- 9:47:54

      Average standard deviation of split frequencies: 0.123365


      Average standard deviation of split frequencies: 0.123365

      350000 -- (0.000) [...7 remote chains...] -- 9:31:05

      Average standard deviation of split frequencies: 0.117625


      Average standard deviation of split frequencies: 0.117625

      360000 -- (0.000) [...7 remote chains...] -- 9:42:59

      Average standard deviation of split frequencies: 0.113031


      Average standard deviation of split frequencies: 0.113031

      370000 -- (0.000) [...7 remote chains...] -- 9:27:13

      Average standard deviation of split frequencies: 0.107955


      Average standard deviation of split frequencies: 0.107955

      380000 -- [0.000] [...7 remote chains...] -- 9:38:34

      Average standard deviation of split frequencies: 0.102836


      Average standard deviation of split frequencies: 0.102836

      390000 -- [0.000] [...7 remote chains...] -- 9:23:44

      Average standard deviation of split frequencies: 0.100838


      Average standard deviation of split frequencies: 0.100838

      400000 -- (0.000) [...7 remote chains...] -- 9:34:37

      Average standard deviation of split frequencies: 0.124911


      Average standard deviation of split frequencies: 0.124911

      410000 -- (0.000) [...7 remote chains...] -- 9:44:57

      Average standard deviation of split frequencies: 0.121283


      Average standard deviation of split frequencies: 0.121283

      420000 -- (0.000) [...7 remote chains...] -- 9:31:01

      Average standard deviation of split frequencies: 0.120359


      Average standard deviation of split frequencies: 0.120359

      430000 -- (0.000) [...7 remote chains...] -- 9:40:58

      Average standard deviation of split frequencies: 0.119481


      Average standard deviation of split frequencies: 0.119481

      440000 -- (0.000) [...7 remote chains...] -- 9:27:45

      Average standard deviation of split frequencies: 0.119474


      Average standard deviation of split frequencies: 0.119474

      450000 -- (0.000) [...7 remote chains...] -- 9:37:20

      Average standard deviation of split frequencies: 0.118188


      Average standard deviation of split frequencies: 0.118188

      460000 -- [0.000] [...7 remote chains...] -- 9:46:30

      Average standard deviation of split frequencies: 0.116490


      Average standard deviation of split frequencies: 0.116490

      470000 -- [0.000] [...7 remote chains...] -- 9:34:01

      Average standard deviation of split frequencies: 0.114192


      Average standard deviation of split frequencies: 0.114192

      480000 -- (0.000) [...7 remote chains...] -- 9:42:52

      Average standard deviation of split frequencies: 0.113182


      Average standard deviation of split frequencies: 0.113182

      490000 -- [0.000] [...7 remote chains...] -- 9:30:57

      Average standard deviation of split frequencies: 0.111294


      Average standard deviation of split frequencies: 0.111294

      500000 -- [0.000] [...7 remote chains...] -- 9:39:31

      Average standard deviation of split frequencies: 0.107642


      Average standard deviation of split frequencies: 0.107642

      510000 -- [0.000] [...7 remote chains...] -- 9:28:08

      Average standard deviation of split frequencies: 0.108622


      Average standard deviation of split frequencies: 0.108622

      520000 -- [0.000] [...7 remote chains...] -- 9:36:25

      Average standard deviation of split frequencies: 0.104683


      Average standard deviation of split frequencies: 0.104683

      530000 -- (0.000) [...7 remote chains...] -- 9:25:32

      Average standard deviation of split frequencies: 0.119723


      Average standard deviation of split frequencies: 0.119723

      540000 -- (0.000) [...7 remote chains...] -- 9:33:33

      Average standard deviation of split frequencies: 0.117464


      Average standard deviation of split frequencies: 0.117464

      550000 -- (0.000) [...7 remote chains...] -- 9:23:07

      Average standard deviation of split frequencies: 0.117068


      Average standard deviation of split frequencies: 0.117068

      560000 -- (0.000) [...7 remote chains...] -- 9:30:53

      Average standard deviation of split frequencies: 0.114737


      Average standard deviation of split frequencies: 0.114737

      570000 -- (0.000) [...7 remote chains...] -- 9:38:23

      Average standard deviation of split frequencies: 0.111611


      Average standard deviation of split frequencies: 0.111611

      580000 -- [0.000] [...7 remote chains...] -- 9:28:24

      Average standard deviation of split frequencies: 0.107821


      Average standard deviation of split frequencies: 0.107821

      590000 -- (0.000) [...7 remote chains...] -- 9:35:42

      Average standard deviation of split frequencies: 0.105694


      Average standard deviation of split frequencies: 0.105694

      600000 -- (0.000) [...7 remote chains...] -- 9:26:06

      Average standard deviation of split frequencies: 0.102013


      Average standard deviation of split frequencies: 0.102013

      610000 -- (0.000) [...7 remote chains...] -- 9:33:11

      Average standard deviation of split frequencies: 0.099691


      Average standard deviation of split frequencies: 0.099691

      620000 -- (0.000) [...7 remote chains...] -- 9:40:02

      Average standard deviation of split frequencies: 0.098452


      Average standard deviation of split frequencies: 0.098452

      630000 -- (0.000) [...7 remote chains...] -- 9:30:49

      Average standard deviation of split frequencies: 0.099879


      Average standard deviation of split frequencies: 0.099879

      640000 -- [0.000] [...7 remote chains...] -- 9:37:30

      Average standard deviation of split frequencies: 0.098872


      Average standard deviation of split frequencies: 0.098872

      650000 -- (0.000) [...7 remote chains...] -- 9:43:58

      Average standard deviation of split frequencies: 0.097897


      Average standard deviation of split frequencies: 0.097897

      660000 -- (0.000) [...7 remote chains...] -- 9:50:15

      Average standard deviation of split frequencies: 0.114434


      Average standard deviation of split frequencies: 0.114434

      670000 -- (0.000) [...7 remote chains...] -- 9:41:26

      Average standard deviation of split frequencies: 0.112107


      Average standard deviation of split frequencies: 0.112107

      680000 -- (0.000) [...7 remote chains...] -- 9:47:34

      Average standard deviation of split frequencies: 0.109521


      Average standard deviation of split frequencies: 0.109521

      690000 -- [0.000] [...7 remote chains...] -- 9:39:02

      Average standard deviation of split frequencies: 0.108175


      Average standard deviation of split frequencies: 0.108175

      700000 -- (0.000) [...7 remote chains...] -- 9:45:01

      Average standard deviation of split frequencies: 0.105630


      Average standard deviation of split frequencies: 0.105630

      710000 -- [0.000] [...7 remote chains...] -- 9:36:46

      Average standard deviation of split frequencies: 0.102036


      Average standard deviation of split frequencies: 0.102036

      720000 -- (0.000) [...7 remote chains...] -- 9:42:38

      Average standard deviation of split frequencies: 0.101349


      Average standard deviation of split frequencies: 0.101349

      730000 -- (0.000) [...7 remote chains...] -- 9:34:38

      Average standard deviation of split frequencies: 0.100855


      Average standard deviation of split frequencies: 0.100855

      740000 -- (0.000) [...7 remote chains...] -- 9:40:21

      Average standard deviation of split frequencies: 0.099546


      Average standard deviation of split frequencies: 0.099546

      750000 -- (0.000) [...7 remote chains...] -- 9:32:37

      Average standard deviation of split frequencies: 0.096289


      Average standard deviation of split frequencies: 0.096289

      760000 -- (0.000) [...7 remote chains...] -- 9:38:12

      Average standard deviation of split frequencies: 0.096256


      Average standard deviation of split frequencies: 0.096256

      770000 -- (0.000) [...7 remote chains...] -- 9:43:39

      Average standard deviation of split frequencies: 0.094185


      Average standard deviation of split frequencies: 0.094185

      780000 -- [0.000] [...7 remote chains...] -- 9:36:10

      Average standard deviation of split frequencies: 0.092400


      Average standard deviation of split frequencies: 0.092400

      790000 -- [0.000] [...7 remote chains...] -- 9:41:30

      Average standard deviation of split frequencies: 0.090353


      Average standard deviation of split frequencies: 0.090353

      800000 -- [0.000] [...7 remote chains...] -- 9:34:14

      Average standard deviation of split frequencies: 0.102311


      Average standard deviation of split frequencies: 0.102311

      810000 -- [0.000] [...7 remote chains...] -- 9:39:27

      Average standard deviation of split frequencies: 0.100235


      Average standard deviation of split frequencies: 0.100235

      820000 -- [0.000] [...7 remote chains...] -- 9:32:23

      Average standard deviation of split frequencies: 0.097573


      Average standard deviation of split frequencies: 0.097573

      830000 -- (0.000) [...7 remote chains...] -- 9:37:30

      Average standard deviation of split frequencies: 0.095941


      Average standard deviation of split frequencies: 0.095941

      840000 -- (0.000) [...7 remote chains...] -- 9:42:31

      Average standard deviation of split frequencies: 0.094494


      Average standard deviation of split frequencies: 0.094494

      850000 -- (0.000) [...7 remote chains...] -- 9:35:39

      Average standard deviation of split frequencies: 0.093756


      Average standard deviation of split frequencies: 0.093756

      860000 -- (0.000) [...7 remote chains...] -- 9:40:33

      Average standard deviation of split frequencies: 0.091406


      Average standard deviation of split frequencies: 0.091406

      870000 -- [0.000] [...7 remote chains...] -- 9:33:52

      Average standard deviation of split frequencies: 0.090926


      Average standard deviation of split frequencies: 0.090926

      880000 -- [0.000] [...7 remote chains...] -- 9:38:41

      Average standard deviation of split frequencies: 0.088405


      Average standard deviation of split frequencies: 0.088405

      890000 -- (0.000) [...7 remote chains...] -- 9:32:11

      Average standard deviation of split frequencies: 0.087375


      Average standard deviation of split frequencies: 0.087375

      900000 -- [0.000] [...7 remote chains...] -- 9:36:54

      Average standard deviation of split frequencies: 0.085794


      Average standard deviation of split frequencies: 0.085794

      910000 -- [0.000] [...7 remote chains...] -- 9:30:33

      Average standard deviation of split frequencies: 0.084348


      Average standard deviation of split frequencies: 0.084348

      920000 -- [0.000] [...7 remote chains...] -- 9:35:12

      Average standard deviation of split frequencies: 0.083402


      Average standard deviation of split frequencies: 0.083402

      930000 -- [0.000] [...7 remote chains...] -- 9:29:00

      Average standard deviation of split frequencies: 0.092637


      Average standard deviation of split frequencies: 0.092637

      940000 -- (0.000) [...7 remote chains...] -- 9:33:34

      Average standard deviation of split frequencies: 0.093065


      Average standard deviation of split frequencies: 0.093065

      950000 -- (0.000) [...7 remote chains...] -- 9:27:31

      Average standard deviation of split frequencies: 0.095955


      Average standard deviation of split frequencies: 0.095955

      960000 -- [0.000] [...7 remote chains...] -- 9:32:00

      Average standard deviation of split frequencies: 0.093739


      Average standard deviation of split frequencies: 0.093739

      970000 -- [0.000] [...7 remote chains...] -- 9:36:23

      Average standard deviation of split frequencies: 0.088940


      Average standard deviation of split frequencies: 0.088940

      980000 -- [0.000] [...7 remote chains...] -- 9:30:29

      Average standard deviation of split frequencies: 0.088281


      Average standard deviation of split frequencies: 0.088281

      990000 -- (0.000) [...7 remote chains...] -- 9:34:48

      Average standard deviation of split frequencies: 0.087808


      Average standard deviation of split frequencies: 0.087808

      1000000 -- (0.000) [...7 remote chains...] -- 9:29:03

      Average standard deviation of split frequencies: 0.087431


      Average standard deviation of split frequencies: 0.087431

      1010000 -- (0.000) [...7 remote chains...] -- 9:33:17

      Average standard deviation of split frequencies: 0.085106


      Average standard deviation of split frequencies: 0.085106

      1020000 -- (0.000) [...7 remote chains...] -- 9:37:26

      Average standard deviation of split frequencies: 0.084398


      Average standard deviation of split frequencies: 0.084398

      1030000 -- (0.000) [...7 remote chains...] -- 9:31:49

      Average standard deviation of split frequencies: 0.085164


      Average standard deviation of split frequencies: 0.085164

      1040000 -- (0.000) [...7 remote chains...] -- 9:35:55

      Average standard deviation of split frequencies: 0.084410


      Average standard deviation of split frequencies: 0.084410

      1050000 -- [0.000] [...7 remote chains...] -- 9:30:25

      Average standard deviation of split frequencies: 0.083061


      Average standard deviation of split frequencies: 0.083061

      1060000 -- (0.000) [...7 remote chains...] -- 9:34:27

      Average standard deviation of split frequencies: 0.092264


      Average standard deviation of split frequencies: 0.092264

      1070000 -- [0.000] [...7 remote chains...] -- 9:29:04

      Average standard deviation of split frequencies: 0.090207


      Average standard deviation of split frequencies: 0.090207

      1080000 -- (0.000) [...7 remote chains...] -- 9:33:02

      Average standard deviation of split frequencies: 0.088017


      Average standard deviation of split frequencies: 0.088017

      1090000 -- [0.000] [...7 remote chains...] -- 9:36:55

      Average standard deviation of split frequencies: 0.087071


      Average standard deviation of split frequencies: 0.087071

      1100000 -- (0.000) [...7 remote chains...] -- 9:31:40

      Average standard deviation of split frequencies: 0.086748


      Average standard deviation of split frequencies: 0.086748

      1110000 -- [0.000] [...7 remote chains...] -- 9:35:30

      Average standard deviation of split frequencies: 0.086320


      Average standard deviation of split frequencies: 0.086320

      1120000 -- [0.000] [...7 remote chains...] -- 9:30:21

      Average standard deviation of split frequencies: 0.085304


      Average standard deviation of split frequencies: 0.085304

      1130000 -- [0.000] [...7 remote chains...] -- 9:34:08

      Average standard deviation of split frequencies: 0.083592


      Average standard deviation of split frequencies: 0.083592

      1140000 -- (0.000) [...7 remote chains...] -- 9:29:05

      Average standard deviation of split frequencies: 0.082902


      Average standard deviation of split frequencies: 0.082902

      1150000 -- [0.000] [...7 remote chains...] -- 9:32:48

      Average standard deviation of split frequencies: 0.084445


      Average standard deviation of split frequencies: 0.084445

      1160000 -- [0.000] [...7 remote chains...] -- 9:36:28

      Average standard deviation of split frequencies: 0.083299


      Average standard deviation of split frequencies: 0.083299

      1170000 -- (0.000) [...7 remote chains...] -- 9:31:31

      Average standard deviation of split frequencies: 0.081757


      Average standard deviation of split frequencies: 0.081757

      1180000 -- (0.000) [...7 remote chains...] -- 9:35:08

      Average standard deviation of split frequencies: 0.081062


      Average standard deviation of split frequencies: 0.081062

      1190000 -- (0.000) [...7 remote chains...] -- 9:38:40

      Average standard deviation of split frequencies: 0.079690


      Average standard deviation of split frequencies: 0.079690

      1200000 -- (0.000) [...7 remote chains...] -- 9:33:51

      Average standard deviation of split frequencies: 0.090807


      Average standard deviation of split frequencies: 0.090807

      1210000 -- [0.000] [...7 remote chains...] -- 9:37:20

      Average standard deviation of split frequencies: 0.087446


      Average standard deviation of split frequencies: 0.087446

      1220000 -- [0.000] [...7 remote chains...] -- 9:32:36

      Average standard deviation of split frequencies: 0.085889


      Average standard deviation of split frequencies: 0.085889

      1230000 -- (0.000) [...7 remote chains...] -- 9:36:03

      Average standard deviation of split frequencies: 0.084784


      Average standard deviation of split frequencies: 0.084784

      1240000 -- [0.000] [...7 remote chains...] -- 9:31:23

      Average standard deviation of split frequencies: 0.085585


      Average standard deviation of split frequencies: 0.085585

      1250000 -- (0.000) [...7 remote chains...] -- 9:34:48

      Average standard deviation of split frequencies: 0.085106


      Average standard deviation of split frequencies: 0.085106

      1260000 -- (0.000) [...7 remote chains...] -- 9:38:08

      Average standard deviation of split frequencies: 0.083069


      Average standard deviation of split frequencies: 0.083069

      1270000 -- [0.000] [...7 remote chains...] -- 9:33:35

      Average standard deviation of split frequencies: 0.082250


      Average standard deviation of split frequencies: 0.082250

      1280000 -- [0.000] [...7 remote chains...] -- 9:36:53

      Average standard deviation of split frequencies: 0.081402


      Average standard deviation of split frequencies: 0.081402

      1290000 -- [0.000] [...7 remote chains...] -- 9:32:24

      Average standard deviation of split frequencies: 0.081106


      Average standard deviation of split frequencies: 0.081106

      1300000 -- (0.000) [...7 remote chains...] -- 9:35:40

      Average standard deviation of split frequencies: 0.080551


      Average standard deviation of split frequencies: 0.080551

      1310000 -- [0.000] [...7 remote chains...] -- 9:31:16

      Average standard deviation of split frequencies: 0.080858


      Average standard deviation of split frequencies: 0.080858

      1320000 -- [0.000] [...7 remote chains...] -- 9:34:29

      Average standard deviation of split frequencies: 0.080583


      Average standard deviation of split frequencies: 0.080583

      1330000 -- [0.000] [...7 remote chains...] -- 9:30:09

      Average standard deviation of split frequencies: 0.081072


      Average standard deviation of split frequencies: 0.081072

      1340000 -- (0.000) [...7 remote chains...] -- 9:33:20

      Average standard deviation of split frequencies: 0.080971


      Average standard deviation of split frequencies: 0.080971

      1350000 -- [0.000] [...7 remote chains...] -- 9:29:05

      Average standard deviation of split frequencies: 0.081774


      Average standard deviation of split frequencies: 0.081774

      1360000 -- [0.000] [...7 remote chains...] -- 9:32:13

      Average standard deviation of split frequencies: 0.080140


      Average standard deviation of split frequencies: 0.080140

      1370000 -- [0.000] [...7 remote chains...] -- 9:28:02

      Average standard deviation of split frequencies: 0.078326


      Average standard deviation of split frequencies: 0.078326

      1380000 -- (0.000) [...7 remote chains...] -- 9:31:08

      Average standard deviation of split frequencies: 0.077704


      Average standard deviation of split frequencies: 0.077704

      1390000 -- (0.000) [...7 remote chains...] -- 9:27:01

      Average standard deviation of split frequencies: 0.078870


      Average standard deviation of split frequencies: 0.078870

      1400000 -- [0.000] [...7 remote chains...] -- 9:30:05

      Average standard deviation of split frequencies: 0.078254


      Average standard deviation of split frequencies: 0.078254

      1410000 -- (0.000) [...7 remote chains...] -- 9:26:02

      Average standard deviation of split frequencies: 0.078304


      Average standard deviation of split frequencies: 0.078304

      1420000 -- [0.000] [...7 remote chains...] -- 9:29:04

      Average standard deviation of split frequencies: 0.077579


      Average standard deviation of split frequencies: 0.077579

      1430000 -- [0.000] [...7 remote chains...] -- 9:32:03

      Average standard deviation of split frequencies: 0.077826


      Average standard deviation of split frequencies: 0.077826

      1440000 -- [0.000] [...7 remote chains...] -- 9:28:04

      Average standard deviation of split frequencies: 0.076867


      Average standard deviation of split frequencies: 0.076867

      1450000 -- [0.000] [...7 remote chains...] -- 9:31:01

      Average standard deviation of split frequencies: 0.075736


      Average standard deviation of split frequencies: 0.075736

      1460000 -- (0.000) [...7 remote chains...] -- 9:27:06

      Average standard deviation of split frequencies: 0.078654


      Average standard deviation of split frequencies: 0.078654

      1470000 -- [0.000] [...7 remote chains...] -- 9:30:01

      Average standard deviation of split frequencies: 0.077354


      Average standard deviation of split frequencies: 0.077354

      1480000 -- (0.000) [...7 remote chains...] -- 9:26:10

      Average standard deviation of split frequencies: 0.077050


      Average standard deviation of split frequencies: 0.077050

      1490000 -- (0.000) [...7 remote chains...] -- 9:29:03

      Average standard deviation of split frequencies: 0.077390


      Average standard deviation of split frequencies: 0.077390

      1500000 -- (0.000) [...7 remote chains...] -- 9:25:15

      Average standard deviation of split frequencies: 0.077850


      Average standard deviation of split frequencies: 0.077850

      1510000 -- [0.000] [...7 remote chains...] -- 9:28:06

      Average standard deviation of split frequencies: 0.076964


      Average standard deviation of split frequencies: 0.076964

      1520000 -- [0.000] [...7 remote chains...] -- 9:24:21

      Average standard deviation of split frequencies: 0.076368


      Average standard deviation of split frequencies: 0.076368

      1530000 -- [0.000] [...7 remote chains...] -- 9:27:10

      Average standard deviation of split frequencies: 0.075420


      Average standard deviation of split frequencies: 0.075420

      1540000 -- [0.000] [...7 remote chains...] -- 9:29:57

      Average standard deviation of split frequencies: 0.075368


      Average standard deviation of split frequencies: 0.075368

      1550000 -- (0.000) [...7 remote chains...] -- 9:26:16

      Average standard deviation of split frequencies: 0.074348


      Average standard deviation of split frequencies: 0.074348

      1560000 -- [0.000] [...7 remote chains...] -- 9:29:01

      Average standard deviation of split frequencies: 0.073300


      Average standard deviation of split frequencies: 0.073300

      1570000 -- [0.000] [...7 remote chains...] -- 9:25:23

      Average standard deviation of split frequencies: 0.072897


      Average standard deviation of split frequencies: 0.072897

      1580000 -- [0.000] [...7 remote chains...] -- 9:28:07

      Average standard deviation of split frequencies: 0.072499


      Average standard deviation of split frequencies: 0.072499

      1590000 -- (0.000) [...7 remote chains...] -- 9:30:48

      Average standard deviation of split frequencies: 0.071868


      Average standard deviation of split frequencies: 0.071868

      1600000 -- [0.000] [...7 remote chains...] -- 9:27:14

      Average standard deviation of split frequencies: 0.076986


      Average standard deviation of split frequencies: 0.076986

      1610000 -- (0.000) [...7 remote chains...] -- 9:29:53

      Average standard deviation of split frequencies: 0.077237


      Average standard deviation of split frequencies: 0.077237

      1620000 -- (0.000) [...7 remote chains...] -- 9:26:22

      Average standard deviation of split frequencies: 0.076859


      Average standard deviation of split frequencies: 0.076859

      1630000 -- [0.000] [...7 remote chains...] -- 9:29:00

      Average standard deviation of split frequencies: 0.076859


      Average standard deviation of split frequencies: 0.076859

      1640000 -- (0.000) [...7 remote chains...] -- 9:25:31

      Average standard deviation of split frequencies: 0.076195


      Average standard deviation of split frequencies: 0.076195

      1650000 -- (0.000) [...7 remote chains...] -- 9:28:07

      Average standard deviation of split frequencies: 0.075465


      Average standard deviation of split frequencies: 0.075465

      1660000 -- (0.000) [...7 remote chains...] -- 9:24:41

      Average standard deviation of split frequencies: 0.074242


      Average standard deviation of split frequencies: 0.074242

      1670000 -- [0.000] [...7 remote chains...] -- 9:27:16

      Average standard deviation of split frequencies: 0.072383


      Average standard deviation of split frequencies: 0.072383

      1680000 -- [0.000] [...7 remote chains...] -- 9:23:53

      Average standard deviation of split frequencies: 0.072267


      Average standard deviation of split frequencies: 0.072267

      1690000 -- [0.000] [...7 remote chains...] -- 9:26:26

      Average standard deviation of split frequencies: 0.070821


      Average standard deviation of split frequencies: 0.070821

      1700000 -- [0.000] [...7 remote chains...] -- 9:23:06

      Average standard deviation of split frequencies: 0.070163


      Average standard deviation of split frequencies: 0.070163

      1710000 -- [0.000] [...7 remote chains...] -- 9:25:38

      Average standard deviation of split frequencies: 0.071147


      Average standard deviation of split frequencies: 0.071147

      1720000 -- [0.000] [...7 remote chains...] -- 9:22:20

      Average standard deviation of split frequencies: 0.069296


      Average standard deviation of split frequencies: 0.069296

      1730000 -- [0.000] [...7 remote chains...] -- 9:24:50

      Average standard deviation of split frequencies: 0.072933


      Average standard deviation of split frequencies: 0.072933

      1740000 -- (0.000) [...7 remote chains...] -- 9:21:35

      Average standard deviation of split frequencies: 0.071425


      Average standard deviation of split frequencies: 0.071425

      1750000 -- [0.000] [...7 remote chains...] -- 9:24:03

      Average standard deviation of split frequencies: 0.070830


      Average standard deviation of split frequencies: 0.070830

      1760000 -- [0.000] [...7 remote chains...] -- 9:26:30

      Average standard deviation of split frequencies: 0.071242


      Average standard deviation of split frequencies: 0.071242

      1770000 -- [0.000] [...7 remote chains...] -- 9:23:18

      Average standard deviation of split frequencies: 0.071062


      Average standard deviation of split frequencies: 0.071062

      1780000 -- [0.000] [...7 remote chains...] -- 9:25:43

      Average standard deviation of split frequencies: 0.070769


      Average standard deviation of split frequencies: 0.070769

      1790000 -- [0.000] [...7 remote chains...] -- 9:22:33

      Average standard deviation of split frequencies: 0.069139


      Average standard deviation of split frequencies: 0.069139

      1800000 -- [0.000] [...7 remote chains...] -- 9:24:58

      Average standard deviation of split frequencies: 0.067930


      Average standard deviation of split frequencies: 0.067930

      1810000 -- (0.000) [...7 remote chains...] -- 9:21:50

      Average standard deviation of split frequencies: 0.067659


      Average standard deviation of split frequencies: 0.067659

      1820000 -- [0.000] [...7 remote chains...] -- 9:24:13

      Average standard deviation of split frequencies: 0.066089


      Average standard deviation of split frequencies: 0.066089

      1830000 -- [0.000] [...7 remote chains...] -- 9:21:07

      Average standard deviation of split frequencies: 0.064200


      Average standard deviation of split frequencies: 0.064200

      1840000 -- [0.000] [...7 remote chains...] -- 9:23:29

      Average standard deviation of split frequencies: 0.063197


      Average standard deviation of split frequencies: 0.063197

      1850000 -- [0.000] [...7 remote chains...] -- 9:20:25

      Average standard deviation of split frequencies: 0.062940


      Average standard deviation of split frequencies: 0.062940

      1860000 -- [0.000] [...7 remote chains...] -- 9:22:45

      Average standard deviation of split frequencies: 0.066721


      Average standard deviation of split frequencies: 0.066721

      1870000 -- (0.000) [...7 remote chains...] -- 9:19:44

      Average standard deviation of split frequencies: 0.067200


      Average standard deviation of split frequencies: 0.067200

      1880000 -- (0.000) [...7 remote chains...] -- 9:22:03

      Average standard deviation of split frequencies: 0.066727


      Average standard deviation of split frequencies: 0.066727

      1890000 -- [0.000] [...7 remote chains...] -- 9:19:04

      Average standard deviation of split frequencies: 0.064076


      Average standard deviation of split frequencies: 0.064076

      1900000 -- [0.000] [...7 remote chains...] -- 9:21:22

      Average standard deviation of split frequencies: 0.063427


      Average standard deviation of split frequencies: 0.063427

      1910000 -- (0.000) [...7 remote chains...] -- 9:18:25

      Average standard deviation of split frequencies: 0.062813


      Average standard deviation of split frequencies: 0.062813

      1920000 -- [0.000] [...7 remote chains...] -- 9:20:42

      Average standard deviation of split frequencies: 0.062075


      Average standard deviation of split frequencies: 0.062075

      1930000 -- (0.000) [...7 remote chains...] -- 9:22:57

      Average standard deviation of split frequencies: 0.061084


      Average standard deviation of split frequencies: 0.061084

      1940000 -- [0.000] [...7 remote chains...] -- 9:20:02

      Average standard deviation of split frequencies: 0.061061


      Average standard deviation of split frequencies: 0.061061

      1950000 -- (0.000) [...7 remote chains...] -- 9:22:16

      Average standard deviation of split frequencies: 0.059981


      Average standard deviation of split frequencies: 0.059981

      1960000 -- (0.000) [...7 remote chains...] -- 9:19:23

      Average standard deviation of split frequencies: 0.059186


      Average standard deviation of split frequencies: 0.059186

      1970000 -- [0.000] [...7 remote chains...] -- 9:21:36

      Average standard deviation of split frequencies: 0.058788


      Average standard deviation of split frequencies: 0.058788

      1980000 -- (0.000) [...7 remote chains...] -- 9:18:45

      Average standard deviation of split frequencies: 0.058396


      Average standard deviation of split frequencies: 0.058396

      1990000 -- (0.000) [...7 remote chains...] -- 9:20:56

      Average standard deviation of split frequencies: 0.057627


      Average standard deviation of split frequencies: 0.057627

      2000000 -- [0.000] [...7 remote chains...] -- 9:23:07

      Average standard deviation of split frequencies: 0.057823


      Average standard deviation of split frequencies: 0.057823

      2010000 -- [0.000] [...7 remote chains...] -- 9:20:18

      Average standard deviation of split frequencies: 0.057746


      Average standard deviation of split frequencies: 0.057746

      2020000 -- (0.000) [...7 remote chains...] -- 9:22:27

      Average standard deviation of split frequencies: 0.057871


      Average standard deviation of split frequencies: 0.057871

      2030000 -- [0.000] [...7 remote chains...] -- 9:19:40

      Average standard deviation of split frequencies: 0.055361


      Average standard deviation of split frequencies: 0.055361

      2040000 -- (0.000) [...7 remote chains...] -- 9:21:48

      Average standard deviation of split frequencies: 0.054806


      Average standard deviation of split frequencies: 0.054806

      2050000 -- (0.000) [...7 remote chains...] -- 9:19:03

      Average standard deviation of split frequencies: 0.054453


      Average standard deviation of split frequencies: 0.054453

      2060000 -- (0.000) [...7 remote chains...] -- 9:21:10

      Average standard deviation of split frequencies: 0.054779


      Average standard deviation of split frequencies: 0.054779

      2070000 -- [0.000] [...7 remote chains...] -- 9:18:27

      Average standard deviation of split frequencies: 0.053718


      Average standard deviation of split frequencies: 0.053718

      2080000 -- (0.000) [...7 remote chains...] -- 9:20:33

      Average standard deviation of split frequencies: 0.053663


      Average standard deviation of split frequencies: 0.053663

      2090000 -- [0.000] [...7 remote chains...] -- 9:17:51

      Average standard deviation of split frequencies: 0.053228


      Average standard deviation of split frequencies: 0.053228

      2100000 -- [0.000] [...7 remote chains...] -- 9:19:56

      Average standard deviation of split frequencies: 0.051699


      Average standard deviation of split frequencies: 0.051699

      2110000 -- [0.000] [...7 remote chains...] -- 9:21:59

      Average standard deviation of split frequencies: 0.052162


      Average standard deviation of split frequencies: 0.052162

      2120000 -- (0.000) [...7 remote chains...] -- 9:38:08

      Average standard deviation of split frequencies: 0.052665


      Average standard deviation of split frequencies: 0.052665

      2130000 -- (0.000) [...7 remote chains...] -- 9:35:24

      Average standard deviation of split frequencies: 0.053563


      Average standard deviation of split frequencies: 0.053563

      2140000 -- (0.000) [...7 remote chains...] -- 9:37:22

      Average standard deviation of split frequencies: 0.052853


      Average standard deviation of split frequencies: 0.052853

      2150000 -- [0.000] [...7 remote chains...] -- 9:34:40

      Average standard deviation of split frequencies: 0.051714


      Average standard deviation of split frequencies: 0.051714

      2160000 -- (0.000) [...7 remote chains...] -- 9:36:37

      Average standard deviation of split frequencies: 0.051774


      Average standard deviation of split frequencies: 0.051774

      2170000 -- [0.000] [...7 remote chains...] -- 9:33:57

      Average standard deviation of split frequencies: 0.051740


      Average standard deviation of split frequencies: 0.051740

      2180000 -- [0.000] [...7 remote chains...] -- 9:35:52

      Average standard deviation of split frequencies: 0.051240


      Average standard deviation of split frequencies: 0.051240

      2190000 -- [0.000] [...7 remote chains...] -- 9:33:14

      Average standard deviation of split frequencies: 0.050122


      Average standard deviation of split frequencies: 0.050122

      2200000 -- (0.000) [...7 remote chains...] -- 9:35:09

      Average standard deviation of split frequencies: 0.049635


      Average standard deviation of split frequencies: 0.049635

      2210000 -- [0.000] [...7 remote chains...] -- 9:32:32

      Average standard deviation of split frequencies: 0.048288


      Average standard deviation of split frequencies: 0.048288

      2220000 -- (0.000) [...7 remote chains...] -- 9:34:26

      Average standard deviation of split frequencies: 0.047821


      Average standard deviation of split frequencies: 0.047821

      2230000 -- [0.000] [...7 remote chains...] -- 9:36:19

      Average standard deviation of split frequencies: 0.046567


      Average standard deviation of split frequencies: 0.046567

      2240000 -- [0.000] [...7 remote chains...] -- 9:33:44

      Average standard deviation of split frequencies: 0.045936


      Average standard deviation of split frequencies: 0.045936

      2250000 -- (0.000) [...7 remote chains...] -- 9:35:36

      Average standard deviation of split frequencies: 0.045488


      Average standard deviation of split frequencies: 0.045488

      2260000 -- [0.000] [...7 remote chains...] -- 9:33:03

      Average standard deviation of split frequencies: 0.048504


      Average standard deviation of split frequencies: 0.048504

      2270000 -- (0.000) [...7 remote chains...] -- 9:34:54

      Average standard deviation of split frequencies: 0.046901


      Average standard deviation of split frequencies: 0.046901

      2280000 -- (0.000) [...7 remote chains...] -- 9:32:22

      Average standard deviation of split frequencies: 0.045749


      Average standard deviation of split frequencies: 0.045749

      2290000 -- (0.000) [...7 remote chains...] -- 9:34:13

      Average standard deviation of split frequencies: 0.044347


      Average standard deviation of split frequencies: 0.044347

      2300000 -- (0.000) [...7 remote chains...] -- 9:31:42

      Average standard deviation of split frequencies: 0.043381


      Average standard deviation of split frequencies: 0.043381

      2310000 -- (0.000) [...7 remote chains...] -- 9:33:32

      Average standard deviation of split frequencies: 0.041729


      Average standard deviation of split frequencies: 0.041729

      2320000 -- (0.000) [...7 remote chains...] -- 9:35:21

      Average standard deviation of split frequencies: 0.041753


      Average standard deviation of split frequencies: 0.041753

      2330000 -- (0.000) [...7 remote chains...] -- 9:32:52

      Average standard deviation of split frequencies: 0.041516


      Average standard deviation of split frequencies: 0.041516

      2340000 -- [0.000] [...7 remote chains...] -- 9:34:40

      Average standard deviation of split frequencies: 0.040321


      Average standard deviation of split frequencies: 0.040321

      2350000 -- (0.000) [...7 remote chains...] -- 9:32:13

      Average standard deviation of split frequencies: 0.038497


      Average standard deviation of split frequencies: 0.038497

      2360000 -- [0.000] [...7 remote chains...] -- 9:34:00

      Average standard deviation of split frequencies: 0.038732


      Average standard deviation of split frequencies: 0.038732

      2370000 -- (0.000) [...7 remote chains...] -- 9:31:34

      Average standard deviation of split frequencies: 0.037872


      Average standard deviation of split frequencies: 0.037872

      2380000 -- (0.000) [...7 remote chains...] -- 9:33:20

      Average standard deviation of split frequencies: 0.037405


      Average standard deviation of split frequencies: 0.037405

      2390000 -- [0.000] [...7 remote chains...] -- 9:30:56

      Average standard deviation of split frequencies: 0.036551


      Average standard deviation of split frequencies: 0.036551

      2400000 -- (0.000) [...7 remote chains...] -- 9:32:42

      Average standard deviation of split frequencies: 0.038871


      Average standard deviation of split frequencies: 0.038871

      2410000 -- [0.000] [...7 remote chains...] -- 9:34:26

      Average standard deviation of split frequencies: 0.038755


      Average standard deviation of split frequencies: 0.038755

      2420000 -- (0.000) [...7 remote chains...] -- 9:32:03

      Average standard deviation of split frequencies: 0.038930


      Average standard deviation of split frequencies: 0.038930

      2430000 -- (0.000) [...7 remote chains...] -- 9:33:47

      Average standard deviation of split frequencies: 0.038060


      Average standard deviation of split frequencies: 0.038060

      2440000 -- (0.000) [...7 remote chains...] -- 9:31:26

      Average standard deviation of split frequencies: 0.038430


      Average standard deviation of split frequencies: 0.038430

      2450000 -- (0.000) [...7 remote chains...] -- 9:33:09

      Average standard deviation of split frequencies: 0.037942


      Average standard deviation of split frequencies: 0.037942

      2460000 -- (0.000) [...7 remote chains...] -- 9:30:49

      Average standard deviation of split frequencies: 0.037021


      Average standard deviation of split frequencies: 0.037021

      2470000 -- (0.000) [...7 remote chains...] -- 9:32:31

      Average standard deviation of split frequencies: 0.037132


      Average standard deviation of split frequencies: 0.037132

      2480000 -- (0.000) [...7 remote chains...] -- 9:34:13

      Average standard deviation of split frequencies: 0.037641


      Average standard deviation of split frequencies: 0.037641

      2490000 -- [0.000] [...7 remote chains...] -- 9:31:54

      Average standard deviation of split frequencies: 0.037698


      Average standard deviation of split frequencies: 0.037698

      2500000 -- (0.000) [...7 remote chains...] -- 9:33:36

      Average standard deviation of split frequencies: 0.038093


      Average standard deviation of split frequencies: 0.038093

      2510000 -- [0.000] [...7 remote chains...] -- 9:31:18

      Average standard deviation of split frequencies: 0.037158


      Average standard deviation of split frequencies: 0.037158

      2520000 -- [0.000] [...7 remote chains...] -- 9:32:58

      Average standard deviation of split frequencies: 0.037132


      Average standard deviation of split frequencies: 0.037132

      2530000 -- (0.000) [...7 remote chains...] -- 9:34:38

      Average standard deviation of split frequencies: 0.037577


      Average standard deviation of split frequencies: 0.037577

      2540000 -- (0.000) [...7 remote chains...] -- 9:32:22

      Average standard deviation of split frequencies: 0.037008


      Average standard deviation of split frequencies: 0.037008

      2550000 -- (0.000) [...7 remote chains...] -- 9:34:01

      Average standard deviation of split frequencies: 0.037098


      Average standard deviation of split frequencies: 0.037098

      2560000 -- (0.000) [...7 remote chains...] -- 9:31:46

      Average standard deviation of split frequencies: 0.036987


      Average standard deviation of split frequencies: 0.036987

      2570000 -- (0.000) [...7 remote chains...] -- 9:33:24

      Average standard deviation of split frequencies: 0.037230


      Average standard deviation of split frequencies: 0.037230

      2580000 -- (0.000) [...7 remote chains...] -- 9:31:10

      Average standard deviation of split frequencies: 0.037557


      Average standard deviation of split frequencies: 0.037557

      2590000 -- (0.000) [...7 remote chains...] -- 9:32:48

      Average standard deviation of split frequencies: 0.038915


      Average standard deviation of split frequencies: 0.038915

      2600000 -- [0.000] [...7 remote chains...] -- 9:34:25

      Average standard deviation of split frequencies: 0.037925


      Average standard deviation of split frequencies: 0.037925

      2610000 -- (0.000) [...7 remote chains...] -- 9:32:12

      Average standard deviation of split frequencies: 0.038345


      Average standard deviation of split frequencies: 0.038345

      2620000 -- (0.000) [...7 remote chains...] -- 9:33:49

      Average standard deviation of split frequencies: 0.037706


      Average standard deviation of split frequencies: 0.037706

      2630000 -- (0.000) [...7 remote chains...] -- 9:31:37

      Average standard deviation of split frequencies: 0.036903


      Average standard deviation of split frequencies: 0.036903

      2640000 -- (0.000) [...7 remote chains...] -- 9:33:13

      Average standard deviation of split frequencies: 0.035450


      Average standard deviation of split frequencies: 0.035450

      2650000 -- [0.000] [...7 remote chains...] -- 9:31:03

      Average standard deviation of split frequencies: 0.035273


      Average standard deviation of split frequencies: 0.035273

      2660000 -- (0.000) [...7 remote chains...] -- 9:32:38

      Average standard deviation of split frequencies: 0.035971


      Average standard deviation of split frequencies: 0.035971

      2670000 -- (0.000) [...7 remote chains...] -- 9:30:29

      Average standard deviation of split frequencies: 0.035866


      Average standard deviation of split frequencies: 0.035866

      2680000 -- (0.000) [...7 remote chains...] -- 9:32:03

      Average standard deviation of split frequencies: 0.036115


      Average standard deviation of split frequencies: 0.036115

      2690000 -- [0.000] [...7 remote chains...] -- 9:29:55

      Average standard deviation of split frequencies: 0.035852


      Average standard deviation of split frequencies: 0.035852

      2700000 -- [0.000] [...7 remote chains...] -- 9:31:29

      Average standard deviation of split frequencies: 0.035846


      Average standard deviation of split frequencies: 0.035846

      2710000 -- (0.000) [...7 remote chains...] -- 9:29:22

      Average standard deviation of split frequencies: 0.034408


      Average standard deviation of split frequencies: 0.034408

      2720000 -- (0.000) [...7 remote chains...] -- 9:30:55

      Average standard deviation of split frequencies: 0.034493


      Average standard deviation of split frequencies: 0.034493

      2730000 -- (0.000) [...7 remote chains...] -- 9:32:28

      Average standard deviation of split frequencies: 0.034242


      Average standard deviation of split frequencies: 0.034242

      2740000 -- (0.000) [...7 remote chains...] -- 9:30:22

      Average standard deviation of split frequencies: 0.034076


      Average standard deviation of split frequencies: 0.034076

      2750000 -- (0.000) [...7 remote chains...] -- 9:31:54

      Average standard deviation of split frequencies: 0.033743


      Average standard deviation of split frequencies: 0.033743

      2760000 -- (0.000) [...7 remote chains...] -- 9:29:49

      Average standard deviation of split frequencies: 0.033747


      Average standard deviation of split frequencies: 0.033747

      2770000 -- (0.000) [...7 remote chains...] -- 9:31:21

      Average standard deviation of split frequencies: 0.034163


      Average standard deviation of split frequencies: 0.034163

      2780000 -- (0.000) [...7 remote chains...] -- 9:29:17

      Average standard deviation of split frequencies: 0.033752


      Average standard deviation of split frequencies: 0.033752

      2790000 -- (0.000) [...7 remote chains...] -- 9:30:48

      Average standard deviation of split frequencies: 0.034220


      Average standard deviation of split frequencies: 0.034220

      2800000 -- (0.000) [...7 remote chains...] -- 9:28:45

      Average standard deviation of split frequencies: 0.034685


      Average standard deviation of split frequencies: 0.034685

      2810000 -- (0.000) [...7 remote chains...] -- 9:30:16

      Average standard deviation of split frequencies: 0.034521


      Average standard deviation of split frequencies: 0.034521

      2820000 -- (0.000) [...7 remote chains...] -- 9:28:14

      Average standard deviation of split frequencies: 0.034110


      Average standard deviation of split frequencies: 0.034110

      2830000 -- (0.000) [...7 remote chains...] -- 9:29:44

      Average standard deviation of split frequencies: 0.034730


      Average standard deviation of split frequencies: 0.034730

      2840000 -- (0.000) [...7 remote chains...] -- 9:31:13

      Average standard deviation of split frequencies: 0.034034


      Average standard deviation of split frequencies: 0.034034

      2850000 -- (0.000) [...7 remote chains...] -- 9:29:12

      Average standard deviation of split frequencies: 0.033546


      Average standard deviation of split frequencies: 0.033546

      2860000 -- [0.000] [...7 remote chains...] -- 9:30:41

      Average standard deviation of split frequencies: 0.033473


      Average standard deviation of split frequencies: 0.033473

      2870000 -- (0.000) [...7 remote chains...] -- 9:28:41

      Average standard deviation of split frequencies: 0.033660


      Average standard deviation of split frequencies: 0.033660

      2880000 -- (0.000) [...7 remote chains...] -- 9:30:10

      Average standard deviation of split frequencies: 0.033087


      Average standard deviation of split frequencies: 0.033087

      2890000 -- (0.000) [...7 remote chains...] -- 9:28:11

      Average standard deviation of split frequencies: 0.033185


      Average standard deviation of split frequencies: 0.033185

      2900000 -- (0.000) [...7 remote chains...] -- 9:29:38

      Average standard deviation of split frequencies: 0.032868


      Average standard deviation of split frequencies: 0.032868

      2910000 -- (0.000) [...7 remote chains...] -- 9:27:40

      Average standard deviation of split frequencies: 0.032868


      Average standard deviation of split frequencies: 0.032868

      2920000 -- (0.000) [...7 remote chains...] -- 9:29:08

      Average standard deviation of split frequencies: 0.033944


      Average standard deviation of split frequencies: 0.033944

      2930000 -- (0.000) [...7 remote chains...] -- 9:30:34

      Average standard deviation of split frequencies: 0.033343


      Average standard deviation of split frequencies: 0.033343

      2940000 -- (0.000) [...7 remote chains...] -- 9:28:37

      Average standard deviation of split frequencies: 0.033863


      Average standard deviation of split frequencies: 0.033863

      2950000 -- (0.000) [...7 remote chains...] -- 9:30:03

      Average standard deviation of split frequencies: 0.032438


      Average standard deviation of split frequencies: 0.032438

      2960000 -- (0.000) [...7 remote chains...] -- 9:28:07

      Average standard deviation of split frequencies: 0.032197


      Average standard deviation of split frequencies: 0.032197

      2970000 -- (0.000) [...7 remote chains...] -- 9:29:33

      Average standard deviation of split frequencies: 0.032356


      Average standard deviation of split frequencies: 0.032356

      2980000 -- (0.000) [...7 remote chains...] -- 9:27:38

      Average standard deviation of split frequencies: 0.032684


      Average standard deviation of split frequencies: 0.032684

      2990000 -- (0.000) [...7 remote chains...] -- 9:29:03

      Average standard deviation of split frequencies: 0.031820


      Average standard deviation of split frequencies: 0.031820

      3000000 -- (0.000) [...7 remote chains...] -- 9:27:09

      Average standard deviation of split frequencies: 0.032070


      Average standard deviation of split frequencies: 0.032070

      3010000 -- (0.000) [...7 remote chains...] -- 9:28:33

      Average standard deviation of split frequencies: 0.032240


      Average standard deviation of split frequencies: 0.032240

      3020000 -- (0.000) [...7 remote chains...] -- 9:26:40

      Average standard deviation of split frequencies: 0.032678


      Average standard deviation of split frequencies: 0.032678

      3030000 -- (0.000) [...7 remote chains...] -- 9:28:04

      Average standard deviation of split frequencies: 0.032148


      Average standard deviation of split frequencies: 0.032148

      3040000 -- (0.000) [...7 remote chains...] -- 9:26:11

      Average standard deviation of split frequencies: 0.032987


      Average standard deviation of split frequencies: 0.032987

      3050000 -- (0.000) [...7 remote chains...] -- 9:27:35

      Average standard deviation of split frequencies: 0.033013


      Average standard deviation of split frequencies: 0.033013

      3060000 -- (0.000) [...7 remote chains...] -- 9:25:43

      Average standard deviation of split frequencies: 0.032023


      Average standard deviation of split frequencies: 0.032023

      3070000 -- (0.000) [...7 remote chains...] -- 9:27:06

      Average standard deviation of split frequencies: 0.031710


      Average standard deviation of split frequencies: 0.031710

      3080000 -- (0.000) [...7 remote chains...] -- 9:28:29

      Average standard deviation of split frequencies: 0.030948


      Average standard deviation of split frequencies: 0.030948

      3090000 -- (0.000) [...7 remote chains...] -- 9:26:38

      Average standard deviation of split frequencies: 0.030659


      Average standard deviation of split frequencies: 0.030659

      3100000 -- (0.000) [...7 remote chains...] -- 9:28:01

      Average standard deviation of split frequencies: 0.030373


      Average standard deviation of split frequencies: 0.030373

      3110000 -- (0.000) [...7 remote chains...] -- 9:26:10

      Average standard deviation of split frequencies: 0.030063


      Average standard deviation of split frequencies: 0.030063

      3120000 -- (0.000) [...7 remote chains...] -- 9:27:32

      Average standard deviation of split frequencies: 0.029627


      Average standard deviation of split frequencies: 0.029627

      3130000 -- (0.000) [...7 remote chains...] -- 9:25:43

      Average standard deviation of split frequencies: 0.029732


      Average standard deviation of split frequencies: 0.029732

      3140000 -- (0.000) [...7 remote chains...] -- 9:27:04

      Average standard deviation of split frequencies: 0.029912


      Average standard deviation of split frequencies: 0.029912

      3150000 -- (0.000) [...7 remote chains...] -- 9:25:16

      Average standard deviation of split frequencies: 0.028493


      Average standard deviation of split frequencies: 0.028493

      3160000 -- (0.000) [...7 remote chains...] -- 9:26:37

      Average standard deviation of split frequencies: 0.028225


      Average standard deviation of split frequencies: 0.028225

      3170000 -- (0.000) [...7 remote chains...] -- 9:24:49

      Average standard deviation of split frequencies: 0.028181


      Average standard deviation of split frequencies: 0.028181

      3180000 -- (0.000) [...7 remote chains...] -- 9:26:09

      Average standard deviation of split frequencies: 0.028063


      Average standard deviation of split frequencies: 0.028063

      3190000 -- (0.000) [...7 remote chains...] -- 9:24:22

      Average standard deviation of split frequencies: 0.028432


      Average standard deviation of split frequencies: 0.028432

      3200000 -- [0.000] [...7 remote chains...] -- 9:25:43

      Average standard deviation of split frequencies: 0.028663


      Average standard deviation of split frequencies: 0.028663

      3210000 -- (0.000) [...7 remote chains...] -- 9:27:02

      Average standard deviation of split frequencies: 0.028695


      Average standard deviation of split frequencies: 0.028695

      3220000 -- (0.000) [...7 remote chains...] -- 9:25:16

      Average standard deviation of split frequencies: 0.028801


      Average standard deviation of split frequencies: 0.028801

      3230000 -- (0.000) [...7 remote chains...] -- 9:26:35

      Average standard deviation of split frequencies: 0.028950


      Average standard deviation of split frequencies: 0.028950

      3240000 -- (0.000) [...7 remote chains...] -- 9:24:50

      Average standard deviation of split frequencies: 0.028460


      Average standard deviation of split frequencies: 0.028460

      3250000 -- (0.000) [...7 remote chains...] -- 9:26:08

      Average standard deviation of split frequencies: 0.028417


      Average standard deviation of split frequencies: 0.028417

      3260000 -- (0.000) [...7 remote chains...] -- 9:27:27

      Average standard deviation of split frequencies: 0.028376


      Average standard deviation of split frequencies: 0.028376

      3270000 -- (0.000) [...7 remote chains...] -- 9:25:42

      Average standard deviation of split frequencies: 0.028169


      Average standard deviation of split frequencies: 0.028169

      3280000 -- (0.000) [...7 remote chains...] -- 9:27:00

      Average standard deviation of split frequencies: 0.028198


      Average standard deviation of split frequencies: 0.028198

      3290000 -- (0.000) [...7 remote chains...] -- 9:25:16

      Average standard deviation of split frequencies: 0.027886


      Average standard deviation of split frequencies: 0.027886

      3300000 -- (0.000) [...7 remote chains...] -- 9:26:33

      Average standard deviation of split frequencies: 0.027248


      Average standard deviation of split frequencies: 0.027248

      3310000 -- (0.000) [...7 remote chains...] -- 9:24:50

      Average standard deviation of split frequencies: 0.027359


      Average standard deviation of split frequencies: 0.027359

      3320000 -- (0.000) [...7 remote chains...] -- 9:26:07

      Average standard deviation of split frequencies: 0.027180


      Average standard deviation of split frequencies: 0.027180

      3330000 -- (0.000) [...7 remote chains...] -- 9:24:25

      Average standard deviation of split frequencies: 0.027875


      Average standard deviation of split frequencies: 0.027875

      3340000 -- (0.000) [...7 remote chains...] -- 9:25:41

      Average standard deviation of split frequencies: 0.027321


      Average standard deviation of split frequencies: 0.027321

      3350000 -- (0.000) [...7 remote chains...] -- 9:26:57

      Average standard deviation of split frequencies: 0.026621


      Average standard deviation of split frequencies: 0.026621

      3360000 -- (0.000) [...7 remote chains...] -- 9:25:16

      Average standard deviation of split frequencies: 0.026731


      Average standard deviation of split frequencies: 0.026731

      3370000 -- (0.000) [...7 remote chains...] -- 9:26:31

      Average standard deviation of split frequencies: 0.026625


      Average standard deviation of split frequencies: 0.026625

      3380000 -- (0.000) [...7 remote chains...] -- 9:24:50

      Average standard deviation of split frequencies: 0.026379


      Average standard deviation of split frequencies: 0.026379

      3390000 -- (0.000) [...7 remote chains...] -- 9:26:06

      Average standard deviation of split frequencies: 0.026450


      Average standard deviation of split frequencies: 0.026450

      3400000 -- (0.000) [...7 remote chains...] -- 9:24:25

      Average standard deviation of split frequencies: 0.026102


      Average standard deviation of split frequencies: 0.026102

      3410000 -- (0.000) [...7 remote chains...] -- 9:25:40

      Average standard deviation of split frequencies: 0.025725


      Average standard deviation of split frequencies: 0.025725

      3420000 -- (0.000) [...7 remote chains...] -- 9:24:01

      Average standard deviation of split frequencies: 0.025557


      Average standard deviation of split frequencies: 0.025557

      3430000 -- (0.000) [...7 remote chains...] -- 9:25:15

      Average standard deviation of split frequencies: 0.025352


      Average standard deviation of split frequencies: 0.025352

      3440000 -- (0.000) [...7 remote chains...] -- 9:23:36

      Average standard deviation of split frequencies: 0.025527


      Average standard deviation of split frequencies: 0.025527

      3450000 -- [0.000] [...7 remote chains...] -- 9:24:50

      Average standard deviation of split frequencies: 0.025701


      Average standard deviation of split frequencies: 0.025701

      3460000 -- (0.000) [...7 remote chains...] -- 9:26:04

      Average standard deviation of split frequencies: 0.025703


      Average standard deviation of split frequencies: 0.025703

      3470000 -- [0.000] [...7 remote chains...] -- 9:24:26

      Average standard deviation of split frequencies: 0.025951


      Average standard deviation of split frequencies: 0.025951

      3480000 -- (0.000) [...7 remote chains...] -- 9:25:39

      Average standard deviation of split frequencies: 0.026350


      Average standard deviation of split frequencies: 0.026350

      3490000 -- (0.000) [...7 remote chains...] -- 9:24:02

      Average standard deviation of split frequencies: 0.025825


      Average standard deviation of split frequencies: 0.025825

      3500000 -- (0.000) [...7 remote chains...] -- 9:25:15

      Average standard deviation of split frequencies: 0.026009


      Average standard deviation of split frequencies: 0.026009

      3510000 -- [0.000] [...7 remote chains...] -- 9:26:28

      Average standard deviation of split frequencies: 0.025868


      Average standard deviation of split frequencies: 0.025868

      3520000 -- (0.000) [...7 remote chains...] -- 9:24:50

      Average standard deviation of split frequencies: 0.025981


      Average standard deviation of split frequencies: 0.025981

      3530000 -- (0.000) [...7 remote chains...] -- 9:26:03

      Average standard deviation of split frequencies: 0.026023


      Average standard deviation of split frequencies: 0.026023

      3540000 -- (0.000) [...7 remote chains...] -- 9:24:26

      Average standard deviation of split frequencies: 0.025856


      Average standard deviation of split frequencies: 0.025856

      3550000 -- [0.000] [...7 remote chains...] -- 9:25:38

      Average standard deviation of split frequencies: 0.025465


      Average standard deviation of split frequencies: 0.025465

      3560000 -- (0.000) [...7 remote chains...] -- 9:24:02

      Average standard deviation of split frequencies: 0.025461


      Average standard deviation of split frequencies: 0.025461

      3570000 -- (0.000) [...7 remote chains...] -- 9:25:14

      Average standard deviation of split frequencies: 0.025235


      Average standard deviation of split frequencies: 0.025235

      3580000 -- (0.000) [...7 remote chains...] -- 9:26:25

      Average standard deviation of split frequencies: 0.025142


      Average standard deviation of split frequencies: 0.025142

      3590000 -- (0.000) [...7 remote chains...] -- 9:24:50

      Average standard deviation of split frequencies: 0.024421


      Average standard deviation of split frequencies: 0.024421

      3600000 -- (0.000) [...7 remote chains...] -- 9:26:01

      Average standard deviation of split frequencies: 0.024994


      Average standard deviation of split frequencies: 0.024994

      3610000 -- (0.000) [...7 remote chains...] -- 9:24:27

      Average standard deviation of split frequencies: 0.024902


      Average standard deviation of split frequencies: 0.024902

      3620000 -- (0.000) [...7 remote chains...] -- 9:25:37

      Average standard deviation of split frequencies: 0.024606


      Average standard deviation of split frequencies: 0.024606

      3630000 -- (0.000) [...7 remote chains...] -- 9:24:03

      Average standard deviation of split frequencies: 0.024606


      Average standard deviation of split frequencies: 0.024606

      3640000 -- (0.000) [...7 remote chains...] -- 9:25:13

      Average standard deviation of split frequencies: 0.024381


      Average standard deviation of split frequencies: 0.024381

      3650000 -- (0.000) [...7 remote chains...] -- 9:26:23

      Average standard deviation of split frequencies: 0.023867


      Average standard deviation of split frequencies: 0.023867

      3660000 -- (0.000) [...7 remote chains...] -- 9:24:50

      Average standard deviation of split frequencies: 0.023518


      Average standard deviation of split frequencies: 0.023518

      3670000 -- (0.000) [...7 remote chains...] -- 9:25:59

      Average standard deviation of split frequencies: 0.023715


      Average standard deviation of split frequencies: 0.023715

      3680000 -- (0.000) [...7 remote chains...] -- 9:24:27

      Average standard deviation of split frequencies: 0.023629


      Average standard deviation of split frequencies: 0.023629

      3690000 -- (0.000) [...7 remote chains...] -- 9:25:36

      Average standard deviation of split frequencies: 0.023140


      Average standard deviation of split frequencies: 0.023140

      3700000 -- (0.000) [...7 remote chains...] -- 9:24:04

      Average standard deviation of split frequencies: 0.022934


      Average standard deviation of split frequencies: 0.022934

      3710000 -- (0.000) [...7 remote chains...] -- 9:25:12

      Average standard deviation of split frequencies: 0.023304


      Average standard deviation of split frequencies: 0.023304

      3720000 -- (0.000) [...7 remote chains...] -- 9:26:21

      Average standard deviation of split frequencies: 0.023344


      Average standard deviation of split frequencies: 0.023344

      3730000 -- (0.000) [...7 remote chains...] -- 9:24:49

      Average standard deviation of split frequencies: 0.023357


      Average standard deviation of split frequencies: 0.023357

      3740000 -- (0.000) [...7 remote chains...] -- 9:25:58

      Average standard deviation of split frequencies: 0.023210


      Average standard deviation of split frequencies: 0.023210

      3750000 -- (0.000) [...7 remote chains...] -- 9:24:27

      Average standard deviation of split frequencies: 0.023017


      Average standard deviation of split frequencies: 0.023017

      3760000 -- (0.000) [...7 remote chains...] -- 9:25:34

      Average standard deviation of split frequencies: 0.022808


      Average standard deviation of split frequencies: 0.022808

      3770000 -- (0.000) [...7 remote chains...] -- 9:24:04

      Average standard deviation of split frequencies: 0.022855


      Average standard deviation of split frequencies: 0.022855

      3780000 -- (0.000) [...7 remote chains...] -- 9:25:11

      Average standard deviation of split frequencies: 0.022775


      Average standard deviation of split frequencies: 0.022775

      3790000 -- (0.000) [...7 remote chains...] -- 9:23:41

      Average standard deviation of split frequencies: 0.022888


      Average standard deviation of split frequencies: 0.022888

      3800000 -- (0.000) [...7 remote chains...] -- 9:24:49

      Average standard deviation of split frequencies: 0.023076


      Average standard deviation of split frequencies: 0.023076

      3810000 -- (0.000) [...7 remote chains...] -- 9:23:19

      Average standard deviation of split frequencies: 0.023054


      Average standard deviation of split frequencies: 0.023054

      3820000 -- (0.000) [...7 remote chains...] -- 9:24:26

      Average standard deviation of split frequencies: 0.023032


      Average standard deviation of split frequencies: 0.023032

      3830000 -- (0.000) [...7 remote chains...] -- 9:22:57

      Average standard deviation of split frequencies: 0.022915


      Average standard deviation of split frequencies: 0.022915

      3840000 -- (0.000) [...7 remote chains...] -- 9:24:04

      Average standard deviation of split frequencies: 0.022603


      Average standard deviation of split frequencies: 0.022603

      3850000 -- (0.000) [...7 remote chains...] -- 9:22:36

      Average standard deviation of split frequencies: 0.022757


      Average standard deviation of split frequencies: 0.022757

      3860000 -- (0.000) [...7 remote chains...] -- 9:23:42

      Average standard deviation of split frequencies: 0.022598


      Average standard deviation of split frequencies: 0.022598

      3870000 -- (0.000) [...7 remote chains...] -- 9:22:14

      Average standard deviation of split frequencies: 0.022742


      Average standard deviation of split frequencies: 0.022742

      3880000 -- (0.000) [...7 remote chains...] -- 9:23:20

      Average standard deviation of split frequencies: 0.023036


      Average standard deviation of split frequencies: 0.023036

      3890000 -- (0.000) [...7 remote chains...] -- 9:21:53

      Average standard deviation of split frequencies: 0.023108


      Average standard deviation of split frequencies: 0.023108

      3900000 -- (0.000) [...7 remote chains...] -- 9:22:59

      Average standard deviation of split frequencies: 0.022909


      Average standard deviation of split frequencies: 0.022909

      3910000 -- (0.000) [...7 remote chains...] -- 9:24:04

      Average standard deviation of split frequencies: 0.022789


      Average standard deviation of split frequencies: 0.022789

      3920000 -- (0.000) [...7 remote chains...] -- 9:22:37

      Average standard deviation of split frequencies: 0.022831


      Average standard deviation of split frequencies: 0.022831

      3930000 -- (0.000) [...7 remote chains...] -- 9:23:42

      Average standard deviation of split frequencies: 0.022993


      Average standard deviation of split frequencies: 0.022993

      3940000 -- (0.000) [...7 remote chains...] -- 9:22:16

      Average standard deviation of split frequencies: 0.023071


      Average standard deviation of split frequencies: 0.023071

      3950000 -- (0.000) [...7 remote chains...] -- 9:23:21

      Average standard deviation of split frequencies: 0.023695


      Average standard deviation of split frequencies: 0.023695

      3960000 -- (0.000) [...7 remote chains...] -- 9:21:55

      Average standard deviation of split frequencies: 0.023672


      Average standard deviation of split frequencies: 0.023672

      3970000 -- (0.000) [...7 remote chains...] -- 9:23:00

      Average standard deviation of split frequencies: 0.023931


      Average standard deviation of split frequencies: 0.023931

      3980000 -- (0.000) [...7 remote chains...] -- 9:21:34

      Average standard deviation of split frequencies: 0.023680


      Average standard deviation of split frequencies: 0.023680

      3990000 -- (0.000) [...7 remote chains...] -- 9:22:38

      Average standard deviation of split frequencies: 0.023789


      Average standard deviation of split frequencies: 0.023789

      4000000 -- (0.000) [...7 remote chains...] -- 9:23:43

      Average standard deviation of split frequencies: 0.024079


      Average standard deviation of split frequencies: 0.024079

      4010000 -- [0.000] [...7 remote chains...] -- 9:22:18

      Average standard deviation of split frequencies: 0.024234


      Average standard deviation of split frequencies: 0.024234

      4020000 -- (0.000) [...7 remote chains...] -- 9:23:21

      Average standard deviation of split frequencies: 0.023804


      Average standard deviation of split frequencies: 0.023804

      4030000 -- [0.000] [...7 remote chains...] -- 9:21:57

      Average standard deviation of split frequencies: 0.023451


      Average standard deviation of split frequencies: 0.023451

      4040000 -- [0.000] [...7 remote chains...] -- 9:23:00

      Average standard deviation of split frequencies: 0.022976


      Average standard deviation of split frequencies: 0.022976

      4050000 -- [0.000] [...7 remote chains...] -- 9:21:36

      Average standard deviation of split frequencies: 0.023184


      Average standard deviation of split frequencies: 0.023184

      4060000 -- (0.000) [...7 remote chains...] -- 9:22:40

      Average standard deviation of split frequencies: 0.022826


      Average standard deviation of split frequencies: 0.022826

      4070000 -- (0.000) [...7 remote chains...] -- 9:21:16

      Average standard deviation of split frequencies: 0.023108


      Average standard deviation of split frequencies: 0.023108

      4080000 -- (0.000) [...7 remote chains...] -- 9:22:19

      Average standard deviation of split frequencies: 0.022802


      Average standard deviation of split frequencies: 0.022802

      4090000 -- (0.000) [...7 remote chains...] -- 9:20:56

      Average standard deviation of split frequencies: 0.022728


      Average standard deviation of split frequencies: 0.022728

      4100000 -- (0.000) [...7 remote chains...] -- 9:21:59

      Average standard deviation of split frequencies: 0.022426


      Average standard deviation of split frequencies: 0.022426

      4110000 -- (0.000) [...7 remote chains...] -- 9:20:36

      Average standard deviation of split frequencies: 0.021712


      Average standard deviation of split frequencies: 0.021712

      4120000 -- (0.000) [...7 remote chains...] -- 9:21:39

      Average standard deviation of split frequencies: 0.021419


      Average standard deviation of split frequencies: 0.021419

      4130000 -- (0.000) [...7 remote chains...] -- 9:22:41

      Average standard deviation of split frequencies: 0.021713


      Average standard deviation of split frequencies: 0.021713

      4140000 -- (0.000) [...7 remote chains...] -- 9:21:19

      Average standard deviation of split frequencies: 0.021474


      Average standard deviation of split frequencies: 0.021474

      4150000 -- (0.000) [...7 remote chains...] -- 9:22:20

      Average standard deviation of split frequencies: 0.021474


      Average standard deviation of split frequencies: 0.021474

      4160000 -- (0.000) [...7 remote chains...] -- 9:20:59

      Average standard deviation of split frequencies: 0.021066


      Average standard deviation of split frequencies: 0.021066

      4170000 -- (0.000) [...7 remote chains...] -- 9:22:00

      Average standard deviation of split frequencies: 0.021224


      Average standard deviation of split frequencies: 0.021224

      4180000 -- (0.000) [...7 remote chains...] -- 9:20:39

      Average standard deviation of split frequencies: 0.021438


      Average standard deviation of split frequencies: 0.021438

      4190000 -- (0.000) [...7 remote chains...] -- 9:21:40

      Average standard deviation of split frequencies: 0.021382


      Average standard deviation of split frequencies: 0.021382

      4200000 -- (0.000) [...7 remote chains...] -- 9:20:20

      Average standard deviation of split frequencies: 0.021426


      Average standard deviation of split frequencies: 0.021426

      4210000 -- (0.000) [...7 remote chains...] -- 9:21:21

      Average standard deviation of split frequencies: 0.021637


      Average standard deviation of split frequencies: 0.021637

      4220000 -- (0.000) [...7 remote chains...] -- 9:20:00

      Average standard deviation of split frequencies: 0.021402


      Average standard deviation of split frequencies: 0.021402

      4230000 -- (0.000) [...7 remote chains...] -- 9:21:01

      Average standard deviation of split frequencies: 0.021069


      Average standard deviation of split frequencies: 0.021069

      4240000 -- (0.000) [...7 remote chains...] -- 9:19:41

      Average standard deviation of split frequencies: 0.020947


      Average standard deviation of split frequencies: 0.020947

      4250000 -- (0.000) [...7 remote chains...] -- 9:20:42

      Average standard deviation of split frequencies: 0.020882


      Average standard deviation of split frequencies: 0.020882

      4260000 -- (0.000) [...7 remote chains...] -- 9:19:22

      Average standard deviation of split frequencies: 0.021101


      Average standard deviation of split frequencies: 0.021101

      4270000 -- [0.000] [...7 remote chains...] -- 9:20:23

      Average standard deviation of split frequencies: 0.020753


      Average standard deviation of split frequencies: 0.020753

      4280000 -- (0.000) [...7 remote chains...] -- 9:21:23

      Average standard deviation of split frequencies: 0.020746


      Average standard deviation of split frequencies: 0.020746

      4290000 -- (0.000) [...7 remote chains...] -- 9:20:04

      Average standard deviation of split frequencies: 0.020740


      Average standard deviation of split frequencies: 0.020740

      4300000 -- (0.000) [...7 remote chains...] -- 9:21:03

      Average standard deviation of split frequencies: 0.020676


      Average standard deviation of split frequencies: 0.020676

      4310000 -- (0.000) [...7 remote chains...] -- 9:19:45

      Average standard deviation of split frequencies: 0.020503


      Average standard deviation of split frequencies: 0.020503

      4320000 -- (0.000) [...7 remote chains...] -- 9:20:44

      Average standard deviation of split frequencies: 0.020784


      Average standard deviation of split frequencies: 0.020784

      4330000 -- (0.000) [...7 remote chains...] -- 9:19:26

      Average standard deviation of split frequencies: 0.020492


      Average standard deviation of split frequencies: 0.020492

      4340000 -- (0.000) [...7 remote chains...] -- 9:20:25

      Average standard deviation of split frequencies: 0.020182


      Average standard deviation of split frequencies: 0.020182

      4350000 -- (0.000) [...7 remote chains...] -- 9:19:08

      Average standard deviation of split frequencies: 0.020460


      Average standard deviation of split frequencies: 0.020460

      4360000 -- (0.000) [...7 remote chains...] -- 9:20:07

      Average standard deviation of split frequencies: 0.020508


      Average standard deviation of split frequencies: 0.020508

      4370000 -- (0.000) [...7 remote chains...] -- 9:18:49

      Average standard deviation of split frequencies: 0.020364


      Average standard deviation of split frequencies: 0.020364

      4380000 -- (0.000) [...7 remote chains...] -- 9:19:48

      Average standard deviation of split frequencies: 0.020624


      Average standard deviation of split frequencies: 0.020624

      4390000 -- (0.000) [...7 remote chains...] -- 9:18:31

      Average standard deviation of split frequencies: 0.020591


      Average standard deviation of split frequencies: 0.020591

      4400000 -- (0.000) [...7 remote chains...] -- 9:19:30

      Average standard deviation of split frequencies: 0.021709


      Average standard deviation of split frequencies: 0.021709

      4410000 -- (0.000) [...7 remote chains...] -- 9:18:13

      Average standard deviation of split frequencies: 0.022162


      Average standard deviation of split frequencies: 0.022162

      4420000 -- (0.000) [...7 remote chains...] -- 9:19:11

      Average standard deviation of split frequencies: 0.022073


      Average standard deviation of split frequencies: 0.022073

      4430000 -- [0.000] [...7 remote chains...] -- 9:17:55

      Average standard deviation of split frequencies: 0.021905


      Average standard deviation of split frequencies: 0.021905

      4440000 -- (0.000) [...7 remote chains...] -- 9:18:53

      Average standard deviation of split frequencies: 0.021951


      Average standard deviation of split frequencies: 0.021951

      4450000 -- (0.000) [...7 remote chains...] -- 9:19:51

      Average standard deviation of split frequencies: 0.022052


      Average standard deviation of split frequencies: 0.022052

      4460000 -- (0.000) [...7 remote chains...] -- 9:18:35

      Average standard deviation of split frequencies: 0.022263


      Average standard deviation of split frequencies: 0.022263

      4470000 -- (0.000) [...7 remote chains...] -- 9:19:33

      Average standard deviation of split frequencies: 0.022319


      Average standard deviation of split frequencies: 0.022319

      4480000 -- (0.000) [...7 remote chains...] -- 9:18:18

      Average standard deviation of split frequencies: 0.022435


      Average standard deviation of split frequencies: 0.022435

      4490000 -- (0.000) [...7 remote chains...] -- 9:19:15

      Average standard deviation of split frequencies: 0.022315


      Average standard deviation of split frequencies: 0.022315

      4500000 -- [0.000] [...7 remote chains...] -- 9:18:00

      Average standard deviation of split frequencies: 0.022303


      Average standard deviation of split frequencies: 0.022303

      4510000 -- (0.000) [...7 remote chains...] -- 9:18:57

      Average standard deviation of split frequencies: 0.022142


      Average standard deviation of split frequencies: 0.022142

      4520000 -- (0.000) [...7 remote chains...] -- 9:17:42

      Average standard deviation of split frequencies: 0.022237


      Average standard deviation of split frequencies: 0.022237

      4530000 -- (0.000) [...7 remote chains...] -- 9:18:39

      Average standard deviation of split frequencies: 0.022754


      Average standard deviation of split frequencies: 0.022754

      4540000 -- [0.000] [...7 remote chains...] -- 9:19:36

      Average standard deviation of split frequencies: 0.022408


      Average standard deviation of split frequencies: 0.022408

      4550000 -- (0.000) [...7 remote chains...] -- 9:18:22

      Average standard deviation of split frequencies: 0.022631


      Average standard deviation of split frequencies: 0.022631

      4560000 -- [0.000] [...7 remote chains...] -- 9:19:18

      Average standard deviation of split frequencies: 0.022565


      Average standard deviation of split frequencies: 0.022565

      4570000 -- [0.000] [...7 remote chains...] -- 9:18:04

      Average standard deviation of split frequencies: 0.022889


      Average standard deviation of split frequencies: 0.022889

      4580000 -- (0.000) [...7 remote chains...] -- 9:19:01

      Average standard deviation of split frequencies: 0.022707


      Average standard deviation of split frequencies: 0.022707

      4590000 -- [0.000] [...7 remote chains...] -- 9:17:47

      Average standard deviation of split frequencies: 0.022977


      Average standard deviation of split frequencies: 0.022977

      4600000 -- (0.000) [...7 remote chains...] -- 9:18:43

      Average standard deviation of split frequencies: 0.022857


      Average standard deviation of split frequencies: 0.022857

      4610000 -- (0.000) [...7 remote chains...] -- 9:17:30

      Average standard deviation of split frequencies: 0.023005


      Average standard deviation of split frequencies: 0.023005

      4620000 -- (0.000) [...7 remote chains...] -- 9:18:26

      Average standard deviation of split frequencies: 0.022725


      Average standard deviation of split frequencies: 0.022725

      4630000 -- (0.000) [...7 remote chains...] -- 9:17:13

      Average standard deviation of split frequencies: 0.023100


      Average standard deviation of split frequencies: 0.023100

      4640000 -- (0.000) [...7 remote chains...] -- 9:18:09

      Average standard deviation of split frequencies: 0.022607


      Average standard deviation of split frequencies: 0.022607

      4650000 -- (0.000) [...7 remote chains...] -- 9:19:04

      Average standard deviation of split frequencies: 0.022436


      Average standard deviation of split frequencies: 0.022436

      4660000 -- (0.000) [...7 remote chains...] -- 9:17:51

      Average standard deviation of split frequencies: 0.022759


      Average standard deviation of split frequencies: 0.022759

      4670000 -- (0.000) [...7 remote chains...] -- 9:18:47

      Average standard deviation of split frequencies: 0.022650


      Average standard deviation of split frequencies: 0.022650

      4680000 -- (0.000) [...7 remote chains...] -- 9:17:34

      Average standard deviation of split frequencies: 0.022531


      Average standard deviation of split frequencies: 0.022531

      4690000 -- (0.000) [...7 remote chains...] -- 9:18:29

      Average standard deviation of split frequencies: 0.022738


      Average standard deviation of split frequencies: 0.022738

      4700000 -- (0.000) [...7 remote chains...] -- 9:17:18

      Average standard deviation of split frequencies: 0.022620


      Average standard deviation of split frequencies: 0.022620

      4710000 -- (0.000) [...7 remote chains...] -- 9:18:12

      Average standard deviation of split frequencies: 0.022728


      Average standard deviation of split frequencies: 0.022728

      4720000 -- (0.000) [...7 remote chains...] -- 9:17:01

      Average standard deviation of split frequencies: 0.022718


      Average standard deviation of split frequencies: 0.022718

      4730000 -- (0.000) [...7 remote chains...] -- 9:17:56

      Average standard deviation of split frequencies: 0.022493


      Average standard deviation of split frequencies: 0.022493

      4740000 -- (0.000) [...7 remote chains...] -- 9:16:44

      Average standard deviation of split frequencies: 0.022152


      Average standard deviation of split frequencies: 0.022152

      4750000 -- (0.000) [...7 remote chains...] -- 9:17:39

      Average standard deviation of split frequencies: 0.022309


      Average standard deviation of split frequencies: 0.022309

      4760000 -- (0.000) [...7 remote chains...] -- 9:16:28

      Average standard deviation of split frequencies: 0.021929


      Average standard deviation of split frequencies: 0.021929

      4770000 -- (0.000) [...7 remote chains...] -- 9:17:22

      Average standard deviation of split frequencies: 0.022070


      Average standard deviation of split frequencies: 0.022070

      4780000 -- (0.000) [...7 remote chains...] -- 9:18:16

      Average standard deviation of split frequencies: 0.021807


      Average standard deviation of split frequencies: 0.021807

      4790000 -- [0.000] [...7 remote chains...] -- 9:17:06

      Average standard deviation of split frequencies: 0.022210


      Average standard deviation of split frequencies: 0.022210

      4800000 -- (0.000) [...7 remote chains...] -- 9:18:00

      Average standard deviation of split frequencies: 0.022149


      Average standard deviation of split frequencies: 0.022149

      4810000 -- (0.000) [...7 remote chains...] -- 9:16:49

      Average standard deviation of split frequencies: 0.022238


      Average standard deviation of split frequencies: 0.022238

      4820000 -- (0.000) [...7 remote chains...] -- 9:17:43

      Average standard deviation of split frequencies: 0.022526


      Average standard deviation of split frequencies: 0.022526

      4830000 -- (0.000) [...7 remote chains...] -- 9:16:33

      Average standard deviation of split frequencies: 0.022626


      Average standard deviation of split frequencies: 0.022626

      4840000 -- (0.000) [...7 remote chains...] -- 9:17:27

      Average standard deviation of split frequencies: 0.022664


      Average standard deviation of split frequencies: 0.022664

      4850000 -- (0.000) [...7 remote chains...] -- 9:16:17

      Average standard deviation of split frequencies: 0.022850


      Average standard deviation of split frequencies: 0.022850

      4860000 -- [0.000] [...7 remote chains...] -- 9:17:10

      Average standard deviation of split frequencies: 0.022837


      Average standard deviation of split frequencies: 0.022837

      4870000 -- (0.000) [...7 remote chains...] -- 9:16:01

      Average standard deviation of split frequencies: 0.022986


      Average standard deviation of split frequencies: 0.022986

      4880000 -- (0.000) [...7 remote chains...] -- 9:16:54

      Average standard deviation of split frequencies: 0.022972


      Average standard deviation of split frequencies: 0.022972

      4890000 -- (0.000) [...7 remote chains...] -- 9:17:47

      Average standard deviation of split frequencies: 0.022577


      Average standard deviation of split frequencies: 0.022577

      4900000 -- (0.000) [...7 remote chains...] -- 9:16:38

      Average standard deviation of split frequencies: 0.022516


      Average standard deviation of split frequencies: 0.022516

      4910000 -- (0.000) [...7 remote chains...] -- 9:17:31

      Average standard deviation of split frequencies: 0.021989


      Average standard deviation of split frequencies: 0.021989

      4920000 -- (0.000) [...7 remote chains...] -- 9:16:22

      Average standard deviation of split frequencies: 0.022073


      Average standard deviation of split frequencies: 0.022073

      4930000 -- (0.000) [...7 remote chains...] -- 9:17:14

      Average standard deviation of split frequencies: 0.022459


      Average standard deviation of split frequencies: 0.022459

      4940000 -- (0.000) [...7 remote chains...] -- 9:16:06

      Average standard deviation of split frequencies: 0.022039


      Average standard deviation of split frequencies: 0.022039

      4950000 -- (0.000) [...7 remote chains...] -- 9:16:58

      Average standard deviation of split frequencies: 0.022091


      Average standard deviation of split frequencies: 0.022091

      4960000 -- (0.000) [...7 remote chains...] -- 9:15:51

      Average standard deviation of split frequencies: 0.022083


      Average standard deviation of split frequencies: 0.022083

      4970000 -- (0.000) [...7 remote chains...] -- 9:16:43

      Average standard deviation of split frequencies: 0.022024


      Average standard deviation of split frequencies: 0.022024

      4980000 -- (0.000) [...7 remote chains...] -- 9:15:35

      Average standard deviation of split frequencies: 0.022067


      Average standard deviation of split frequencies: 0.022067

      4990000 -- (0.000) [...7 remote chains...] -- 9:16:27

      Average standard deviation of split frequencies: 0.022131


      Average standard deviation of split frequencies: 0.022131

      5000000 -- (0.000) [...7 remote chains...] -- 9:15:20

      Average standard deviation of split frequencies: 0.021892


      Average standard deviation of split frequencies: 0.021892

      5010000 -- (0.000) [...7 remote chains...] -- 9:16:11

      Average standard deviation of split frequencies: 0.021642


      Average standard deviation of split frequencies: 0.021642

      5020000 -- (0.000) [...7 remote chains...] -- 9:15:04

      Average standard deviation of split frequencies: 0.021393


      Average standard deviation of split frequencies: 0.021393

      5030000 -- (0.000) [...7 remote chains...] -- 9:15:56

      Average standard deviation of split frequencies: 0.021584


      Average standard deviation of split frequencies: 0.021584

      5040000 -- (0.000) [...7 remote chains...] -- 9:14:49

      Average standard deviation of split frequencies: 0.021240


      Average standard deviation of split frequencies: 0.021240

      5050000 -- (0.000) [...7 remote chains...] -- 9:15:40

      Average standard deviation of split frequencies: 0.021185


      Average standard deviation of split frequencies: 0.021185

      5060000 -- (0.000) [...7 remote chains...] -- 9:14:34

      Average standard deviation of split frequencies: 0.021469


      Average standard deviation of split frequencies: 0.021469

      5070000 -- (0.000) [...7 remote chains...] -- 9:15:25

      Average standard deviation of split frequencies: 0.021067


      Average standard deviation of split frequencies: 0.021067

      5080000 -- [0.000] [...7 remote chains...] -- 9:14:19

      Average standard deviation of split frequencies: 0.021312


      Average standard deviation of split frequencies: 0.021312

      5090000 -- (0.000) [...7 remote chains...] -- 9:15:10

      Average standard deviation of split frequencies: 0.021280


      Average standard deviation of split frequencies: 0.021280

      5100000 -- (0.000) [...7 remote chains...] -- 9:16:01

      Average standard deviation of split frequencies: 0.021273


      Average standard deviation of split frequencies: 0.021273

      5110000 -- (0.000) [...7 remote chains...] -- 9:14:55

      Average standard deviation of split frequencies: 0.021419


      Average standard deviation of split frequencies: 0.021419

      5120000 -- (0.000) [...7 remote chains...] -- 9:15:45

      Average standard deviation of split frequencies: 0.021315


      Average standard deviation of split frequencies: 0.021315

      5130000 -- (0.000) [...7 remote chains...] -- 9:14:40

      Average standard deviation of split frequencies: 0.021597


      Average standard deviation of split frequencies: 0.021597

      5140000 -- (0.000) [...7 remote chains...] -- 9:15:30

      Average standard deviation of split frequencies: 0.021541


      Average standard deviation of split frequencies: 0.021541

      5150000 -- (0.000) [...7 remote chains...] -- 9:14:25

      Average standard deviation of split frequencies: 0.021637


      Average standard deviation of split frequencies: 0.021637

      5160000 -- (0.000) [...7 remote chains...] -- 9:15:15

      Average standard deviation of split frequencies: 0.021486


      Average standard deviation of split frequencies: 0.021486

      5170000 -- [0.000] [...7 remote chains...] -- 9:14:10

      Average standard deviation of split frequencies: 0.021335


      Average standard deviation of split frequencies: 0.021335

      5180000 -- (0.000) [...7 remote chains...] -- 9:15:00

      Average standard deviation of split frequencies: 0.021232


      Average standard deviation of split frequencies: 0.021232

      5190000 -- (0.000) [...7 remote chains...] -- 9:13:56

      Average standard deviation of split frequencies: 0.021375


      Average standard deviation of split frequencies: 0.021375

      5200000 -- (0.000) [...7 remote chains...] -- 9:14:45

      Average standard deviation of split frequencies: 0.021654


      Average standard deviation of split frequencies: 0.021654

      5210000 -- (0.000) [...7 remote chains...] -- 9:13:41

      Average standard deviation of split frequencies: 0.021694


      Average standard deviation of split frequencies: 0.021694

      5220000 -- (0.000) [...7 remote chains...] -- 9:14:31

      Average standard deviation of split frequencies: 0.021591


      Average standard deviation of split frequencies: 0.021591

      5230000 -- (0.000) [...7 remote chains...] -- 9:13:27

      Average standard deviation of split frequencies: 0.021496


      Average standard deviation of split frequencies: 0.021496

      5240000 -- (0.000) [...7 remote chains...] -- 9:14:16

      Average standard deviation of split frequencies: 0.021489


      Average standard deviation of split frequencies: 0.021489

      5250000 -- (0.000) [...7 remote chains...] -- 9:13:12

      Average standard deviation of split frequencies: 0.021340


      Average standard deviation of split frequencies: 0.021340

      5260000 -- (0.000) [...7 remote chains...] -- 9:14:02

      Average standard deviation of split frequencies: 0.021474


      Average standard deviation of split frequencies: 0.021474

      5270000 -- (0.000) [...7 remote chains...] -- 9:12:58

      Average standard deviation of split frequencies: 0.021615


      Average standard deviation of split frequencies: 0.021615

      5280000 -- (0.000) [...7 remote chains...] -- 9:13:47

      Average standard deviation of split frequencies: 0.021374


      Average standard deviation of split frequencies: 0.021374

      5290000 -- (0.000) [...7 remote chains...] -- 9:14:36

      Average standard deviation of split frequencies: 0.021367


      Average standard deviation of split frequencies: 0.021367

      5300000 -- (0.000) [...7 remote chains...] -- 9:13:33

      Average standard deviation of split frequencies: 0.021266


      Average standard deviation of split frequencies: 0.021266

      5310000 -- (0.000) [...7 remote chains...] -- 9:14:22

      Average standard deviation of split frequencies: 0.021175


      Average standard deviation of split frequencies: 0.021175

      5320000 -- (0.000) [...7 remote chains...] -- 9:13:19

      Average standard deviation of split frequencies: 0.021077


      Average standard deviation of split frequencies: 0.021077

      5330000 -- (0.000) [...7 remote chains...] -- 9:14:07

      Average standard deviation of split frequencies: 0.021253


      Average standard deviation of split frequencies: 0.021253

      5340000 -- (0.000) [...7 remote chains...] -- 9:13:05

      Average standard deviation of split frequencies: 0.021200


      Average standard deviation of split frequencies: 0.021200

      5350000 -- (0.000) [...7 remote chains...] -- 9:13:53

      Average standard deviation of split frequencies: 0.020830


      Average standard deviation of split frequencies: 0.020830

      5360000 -- [0.000] [...7 remote chains...] -- 9:12:51

      Average standard deviation of split frequencies: 0.020871


      Average standard deviation of split frequencies: 0.020871

      5370000 -- [0.000] [...7 remote chains...] -- 9:13:39

      Average standard deviation of split frequencies: 0.021003


      Average standard deviation of split frequencies: 0.021003

      5380000 -- [0.000] [...7 remote chains...] -- 9:12:37

      Average standard deviation of split frequencies: 0.020905


      Average standard deviation of split frequencies: 0.020905

      5390000 -- (0.000) [...7 remote chains...] -- 9:13:25

      Average standard deviation of split frequencies: 0.020548


      Average standard deviation of split frequencies: 0.020548

      5400000 -- [0.000] [...7 remote chains...] -- 9:14:13

      Average standard deviation of split frequencies: 0.020364


      Average standard deviation of split frequencies: 0.020364

      5410000 -- (0.000) [...7 remote chains...] -- 9:13:11

      Average standard deviation of split frequencies: 0.020314


      Average standard deviation of split frequencies: 0.020314

      5420000 -- [0.000] [...7 remote chains...] -- 9:13:59

      Average standard deviation of split frequencies: 0.020086


      Average standard deviation of split frequencies: 0.020086

      5430000 -- [0.000] [...7 remote chains...] -- 9:12:57

      Average standard deviation of split frequencies: 0.020264


      Average standard deviation of split frequencies: 0.020264

      5440000 -- (0.000) [...7 remote chains...] -- 9:13:45

      Average standard deviation of split frequencies: 0.020436


      Average standard deviation of split frequencies: 0.020436

      5450000 -- [0.000] [...7 remote chains...] -- 9:12:43

      Average standard deviation of split frequencies: 0.020165


      Average standard deviation of split frequencies: 0.020165

      5460000 -- (0.000) [...7 remote chains...] -- 9:13:31

      Average standard deviation of split frequencies: 0.020464


      Average standard deviation of split frequencies: 0.020464

      5470000 -- (0.000) [...7 remote chains...] -- 9:12:30

      Average standard deviation of split frequencies: 0.020736


      Average standard deviation of split frequencies: 0.020736

      5480000 -- (0.000) [...7 remote chains...] -- 9:13:17

      Average standard deviation of split frequencies: 0.021047


      Average standard deviation of split frequencies: 0.021047

      5490000 -- (0.000) [...7 remote chains...] -- 9:14:04

      Average standard deviation of split frequencies: 0.020816


      Average standard deviation of split frequencies: 0.020816

      5500000 -- [0.000] [...7 remote chains...] -- 9:13:03

      Average standard deviation of split frequencies: 0.020810


      Average standard deviation of split frequencies: 0.020810

      5510000 -- (0.000) [...7 remote chains...] -- 9:13:51

      Average standard deviation of split frequencies: 0.021035


      Average standard deviation of split frequencies: 0.021035

      5520000 -- [0.000] [...7 remote chains...] -- 9:12:50

      Average standard deviation of split frequencies: 0.021074


      Average standard deviation of split frequencies: 0.021074

      5530000 -- [0.000] [...7 remote chains...] -- 9:13:37

      Average standard deviation of split frequencies: 0.020528


      Average standard deviation of split frequencies: 0.020528

      5540000 -- (0.000) [...7 remote chains...] -- 9:12:36

      Average standard deviation of split frequencies: 0.020479


      Average standard deviation of split frequencies: 0.020479

      5550000 -- (0.000) [...7 remote chains...] -- 9:13:23

      Average standard deviation of split frequencies: 0.020827


      Average standard deviation of split frequencies: 0.020827

      5560000 -- (0.000) [...7 remote chains...] -- 9:12:23

      Average standard deviation of split frequencies: 0.021037


      Average standard deviation of split frequencies: 0.021037

      5570000 -- (0.000) [...7 remote chains...] -- 9:13:09

      Average standard deviation of split frequencies: 0.021030


      Average standard deviation of split frequencies: 0.021030

      5580000 -- (0.000) [...7 remote chains...] -- 9:12:09

      Average standard deviation of split frequencies: 0.020807


      Average standard deviation of split frequencies: 0.020807

      5590000 -- (0.000) [...7 remote chains...] -- 9:12:56

      Average standard deviation of split frequencies: 0.020721


      Average standard deviation of split frequencies: 0.020721

      5600000 -- (0.000) [...7 remote chains...] -- 9:11:56

      Average standard deviation of split frequencies: 0.020862


      Average standard deviation of split frequencies: 0.020862

      5610000 -- (0.000) [...7 remote chains...] -- 9:12:42

      Average standard deviation of split frequencies: 0.020769


      Average standard deviation of split frequencies: 0.020769

      5620000 -- (0.000) [...7 remote chains...] -- 9:11:43

      Average standard deviation of split frequencies: 0.020984


      Average standard deviation of split frequencies: 0.020984

      5630000 -- (0.000) [...7 remote chains...] -- 9:12:29

      Average standard deviation of split frequencies: 0.021072


      Average standard deviation of split frequencies: 0.021072

      5640000 -- (0.000) [...7 remote chains...] -- 9:11:30

      Average standard deviation of split frequencies: 0.020868


      Average standard deviation of split frequencies: 0.020868

      5650000 -- (0.000) [...7 remote chains...] -- 9:12:16

      Average standard deviation of split frequencies: 0.020947


      Average standard deviation of split frequencies: 0.020947

      5660000 -- (0.000) [...7 remote chains...] -- 9:11:17

      Average standard deviation of split frequencies: 0.021110


      Average standard deviation of split frequencies: 0.021110

      5670000 -- (0.000) [...7 remote chains...] -- 9:12:03

      Average standard deviation of split frequencies: 0.021025


      Average standard deviation of split frequencies: 0.021025

      5680000 -- (0.000) [...7 remote chains...] -- 9:12:48

      Average standard deviation of split frequencies: 0.021188


      Average standard deviation of split frequencies: 0.021188

      5690000 -- (0.000) [...7 remote chains...] -- 9:11:50

      Average standard deviation of split frequencies: 0.021266


      Average standard deviation of split frequencies: 0.021266

      5700000 -- [0.000] [...7 remote chains...] -- 9:12:35

      Average standard deviation of split frequencies: 0.021343


      Average standard deviation of split frequencies: 0.021343

      5710000 -- (0.000) [...7 remote chains...] -- 9:11:37

      Average standard deviation of split frequencies: 0.021731


      Average standard deviation of split frequencies: 0.021731

      5720000 -- (0.000) [...7 remote chains...] -- 9:12:22

      Average standard deviation of split frequencies: 0.021637


      Average standard deviation of split frequencies: 0.021637

      5730000 -- (0.000) [...7 remote chains...] -- 9:11:24

      Average standard deviation of split frequencies: 0.021727


      Average standard deviation of split frequencies: 0.021727

      5740000 -- (0.000) [...7 remote chains...] -- 9:12:09

      Average standard deviation of split frequencies: 0.021623


      Average standard deviation of split frequencies: 0.021623

      5750000 -- (0.000) [...7 remote chains...] -- 9:11:11

      Average standard deviation of split frequencies: 0.021537


      Average standard deviation of split frequencies: 0.021537

      5760000 -- (0.000) [...7 remote chains...] -- 9:11:56

      Average standard deviation of split frequencies: 0.021788


      Average standard deviation of split frequencies: 0.021788

      5770000 -- (0.000) [...7 remote chains...] -- 9:10:58

      Average standard deviation of split frequencies: 0.021652


      Average standard deviation of split frequencies: 0.021652

      5780000 -- (0.000) [...7 remote chains...] -- 9:11:43

      Average standard deviation of split frequencies: 0.021465


      Average standard deviation of split frequencies: 0.021465

      5790000 -- (0.000) [...7 remote chains...] -- 9:10:45

      Average standard deviation of split frequencies: 0.021132


      Average standard deviation of split frequencies: 0.021132

      5800000 -- (0.000) [...7 remote chains...] -- 9:11:30

      Average standard deviation of split frequencies: 0.021125


      Average standard deviation of split frequencies: 0.021125

      5810000 -- (0.000) [...7 remote chains...] -- 9:10:33

      Average standard deviation of split frequencies: 0.021160


      Average standard deviation of split frequencies: 0.021160

      5820000 -- (0.000) [...7 remote chains...] -- 9:11:18

      Average standard deviation of split frequencies: 0.021111


      Average standard deviation of split frequencies: 0.021111

      5830000 -- (0.000) [...7 remote chains...] -- 9:12:02

      Average standard deviation of split frequencies: 0.021111


      Average standard deviation of split frequencies: 0.021111

      5840000 -- (0.000) [...7 remote chains...] -- 9:11:05

      Average standard deviation of split frequencies: 0.020577


      Average standard deviation of split frequencies: 0.020577

      5850000 -- (0.000) [...7 remote chains...] -- 9:11:49

      Average standard deviation of split frequencies: 0.020329


      Average standard deviation of split frequencies: 0.020329

      5860000 -- (0.000) [...7 remote chains...] -- 9:12:34

      Average standard deviation of split frequencies: 0.021013


      Average standard deviation of split frequencies: 0.021013

      5870000 -- (0.000) [...7 remote chains...] -- 9:11:37

      Average standard deviation of split frequencies: 0.021140


      Average standard deviation of split frequencies: 0.021140

      5880000 -- (0.000) [...7 remote chains...] -- 9:12:21

      Average standard deviation of split frequencies: 0.021260


      Average standard deviation of split frequencies: 0.021260

      5890000 -- (0.000) [...7 remote chains...] -- 9:11:24

      Average standard deviation of split frequencies: 0.021170


      Average standard deviation of split frequencies: 0.021170

      5900000 -- (0.000) [...7 remote chains...] -- 9:12:08

      Average standard deviation of split frequencies: 0.021290


      Average standard deviation of split frequencies: 0.021290

      5910000 -- (0.000) [...7 remote chains...] -- 9:11:12

      Average standard deviation of split frequencies: 0.021123


      Average standard deviation of split frequencies: 0.021123

      5920000 -- [0.000] [...7 remote chains...] -- 9:11:55

      Average standard deviation of split frequencies: 0.020950


      Average standard deviation of split frequencies: 0.020950

      5930000 -- [0.000] [...7 remote chains...] -- 9:10:59

      Average standard deviation of split frequencies: 0.020903


      Average standard deviation of split frequencies: 0.020903

      5940000 -- (0.000) [...7 remote chains...] -- 9:11:43

      Average standard deviation of split frequencies: 0.020856


      Average standard deviation of split frequencies: 0.020856

      5950000 -- (0.000) [...7 remote chains...] -- 9:10:47

      Average standard deviation of split frequencies: 0.020315


      Average standard deviation of split frequencies: 0.020315

      5960000 -- [0.000] [...7 remote chains...] -- 9:11:30

      Average standard deviation of split frequencies: 0.020394


      Average standard deviation of split frequencies: 0.020394

      5970000 -- [0.000] [...7 remote chains...] -- 9:12:14

      Average standard deviation of split frequencies: 0.020307


      Average standard deviation of split frequencies: 0.020307

      5980000 -- (0.000) [...7 remote chains...] -- 9:11:18

      Average standard deviation of split frequencies: 0.020510


      Average standard deviation of split frequencies: 0.020510

      5990000 -- [0.000] [...7 remote chains...] -- 9:12:01

      Average standard deviation of split frequencies: 0.020634


      Average standard deviation of split frequencies: 0.020634

      6000000 -- (0.000) [...7 remote chains...] -- 9:11:06

      Average standard deviation of split frequencies: 0.020712


      Average standard deviation of split frequencies: 0.020712

      6010000 -- [0.000] [...7 remote chains...] -- 9:11:49

      Average standard deviation of split frequencies: 0.020584


      Average standard deviation of split frequencies: 0.020584

      6020000 -- (0.000) [...7 remote chains...] -- 9:10:53

      Average standard deviation of split frequencies: 0.020744


      Average standard deviation of split frequencies: 0.020744

      6030000 -- [0.000] [...7 remote chains...] -- 9:11:36

      Average standard deviation of split frequencies: 0.020785


      Average standard deviation of split frequencies: 0.020785

      6040000 -- (0.000) [...7 remote chains...] -- 9:12:19

      Average standard deviation of split frequencies: 0.020698


      Average standard deviation of split frequencies: 0.020698

      6050000 -- (0.000) [...7 remote chains...] -- 9:11:24

      Average standard deviation of split frequencies: 0.020653


      Average standard deviation of split frequencies: 0.020653

      6060000 -- (0.000) [...7 remote chains...] -- 9:12:07

      Average standard deviation of split frequencies: 0.020567


      Average standard deviation of split frequencies: 0.020567

      6070000 -- (0.000) [...7 remote chains...] -- 9:11:12

      Average standard deviation of split frequencies: 0.020689


      Average standard deviation of split frequencies: 0.020689

      6080000 -- (0.000) [...7 remote chains...] -- 9:11:54

      Average standard deviation of split frequencies: 0.020603


      Average standard deviation of split frequencies: 0.020603

      6090000 -- [0.000] [...7 remote chains...] -- 9:11:00

      Average standard deviation of split frequencies: 0.020721


      Average standard deviation of split frequencies: 0.020721

      6100000 -- (0.000) [...7 remote chains...] -- 9:11:42

      Average standard deviation of split frequencies: 0.020878


      Average standard deviation of split frequencies: 0.020878

      6110000 -- (0.000) [...7 remote chains...] -- 9:12:25

      Average standard deviation of split frequencies: 0.020757


      Average standard deviation of split frequencies: 0.020757

      6120000 -- (0.000) [...7 remote chains...] -- 9:11:30

      Average standard deviation of split frequencies: 0.020833


      Average standard deviation of split frequencies: 0.020833

      6130000 -- [0.000] [...7 remote chains...] -- 9:12:12

      Average standard deviation of split frequencies: 0.020505


      Average standard deviation of split frequencies: 0.020505

      6140000 -- (0.000) [...7 remote chains...] -- 9:11:18

      Average standard deviation of split frequencies: 0.020702


      Average standard deviation of split frequencies: 0.020702

      6150000 -- (0.000) [...7 remote chains...] -- 9:12:00

      Average standard deviation of split frequencies: 0.020743


      Average standard deviation of split frequencies: 0.020743

      6160000 -- (0.000) [...7 remote chains...] -- 9:11:06

      Average standard deviation of split frequencies: 0.020698


      Average standard deviation of split frequencies: 0.020698

      6170000 -- (0.000) [...7 remote chains...] -- 9:11:48

      Average standard deviation of split frequencies: 0.020854


      Average standard deviation of split frequencies: 0.020854

      6180000 -- [0.000] [...7 remote chains...] -- 9:10:54

      Average standard deviation of split frequencies: 0.020929


      Average standard deviation of split frequencies: 0.020929

      6190000 -- (0.000) [...7 remote chains...] -- 9:11:36

      Average standard deviation of split frequencies: 0.020969


      Average standard deviation of split frequencies: 0.020969

      6200000 -- [0.000] [...7 remote chains...] -- 9:10:42

      Average standard deviation of split frequencies: 0.020884


      Average standard deviation of split frequencies: 0.020884

      6210000 -- [0.000] [...7 remote chains...] -- 9:11:23

      Average standard deviation of split frequencies: 0.020839


      Average standard deviation of split frequencies: 0.020839

      6220000 -- (0.000) [...7 remote chains...] -- 9:10:30

      Average standard deviation of split frequencies: 0.020715


      Average standard deviation of split frequencies: 0.020715

      6230000 -- (0.000) [...7 remote chains...] -- 9:11:11

      Average standard deviation of split frequencies: 0.020208


      Average standard deviation of split frequencies: 0.020208

      6240000 -- (0.000) [...7 remote chains...] -- 9:11:53

      Average standard deviation of split frequencies: 0.020165


      Average standard deviation of split frequencies: 0.020165

      6250000 -- (0.000) [...7 remote chains...] -- 9:11:00

      Average standard deviation of split frequencies: 0.020273


      Average standard deviation of split frequencies: 0.020273

      6260000 -- (0.000) [...7 remote chains...] -- 9:11:41

      Average standard deviation of split frequencies: 0.021058


      Average standard deviation of split frequencies: 0.021058

      6270000 -- (0.000) [...7 remote chains...] -- 9:12:22

      Average standard deviation of split frequencies: 0.021018


      Average standard deviation of split frequencies: 0.021018

      6280000 -- (0.000) [...7 remote chains...] -- 9:11:29

      Average standard deviation of split frequencies: 0.021052


      Average standard deviation of split frequencies: 0.021052

      6290000 -- (0.000) [...7 remote chains...] -- 9:12:10

      Average standard deviation of split frequencies: 0.020929


      Average standard deviation of split frequencies: 0.020929

      6300000 -- (0.000) [...7 remote chains...] -- 9:11:17

      Average standard deviation of split frequencies: 0.020617


      Average standard deviation of split frequencies: 0.020617

      6310000 -- (0.000) [...7 remote chains...] -- 9:11:58

      Average standard deviation of split frequencies: 0.020847


      Average standard deviation of split frequencies: 0.020847

      6320000 -- (0.000) [...7 remote chains...] -- 9:12:39

      Average standard deviation of split frequencies: 0.020432


      Average standard deviation of split frequencies: 0.020432

      6330000 -- (0.000) [...7 remote chains...] -- 9:11:46

      Average standard deviation of split frequencies: 0.020574


      Average standard deviation of split frequencies: 0.020574

      6340000 -- (0.000) [...7 remote chains...] -- 9:12:27

      Average standard deviation of split frequencies: 0.020531


      Average standard deviation of split frequencies: 0.020531

      6350000 -- (0.000) [...7 remote chains...] -- 9:11:34

      Average standard deviation of split frequencies: 0.020494


      Average standard deviation of split frequencies: 0.020494

      6360000 -- (0.000) [...7 remote chains...] -- 9:12:15

      Average standard deviation of split frequencies: 0.020599


      Average standard deviation of split frequencies: 0.020599

      6370000 -- (0.000) [...7 remote chains...] -- 9:11:22

      Average standard deviation of split frequencies: 0.020815


      Average standard deviation of split frequencies: 0.020815

      6380000 -- [0.000] [...7 remote chains...] -- 9:12:03

      Average standard deviation of split frequencies: 0.020882


      Average standard deviation of split frequencies: 0.020882

      6390000 -- (0.000) [...7 remote chains...] -- 9:11:11

      Average standard deviation of split frequencies: 0.020845


      Average standard deviation of split frequencies: 0.020845

      6400000 -- (0.000) [...7 remote chains...] -- 9:11:51

      Average standard deviation of split frequencies: 0.020728


      Average standard deviation of split frequencies: 0.020728

      6410000 -- (0.000) [...7 remote chains...] -- 9:10:59

      Average standard deviation of split frequencies: 0.020502


      Average standard deviation of split frequencies: 0.020502

      6420000 -- [0.000] [...7 remote chains...] -- 9:11:39

      Average standard deviation of split frequencies: 0.020496


      Average standard deviation of split frequencies: 0.020496

      6430000 -- (0.000) [...7 remote chains...] -- 9:10:47

      Average standard deviation of split frequencies: 0.020349


      Average standard deviation of split frequencies: 0.020349

      6440000 -- (0.000) [...7 remote chains...] -- 9:11:28

      Average standard deviation of split frequencies: 0.020234


      Average standard deviation of split frequencies: 0.020234

      6450000 -- (0.000) [...7 remote chains...] -- 9:12:08

      Average standard deviation of split frequencies: 0.019974


      Average standard deviation of split frequencies: 0.019974

      6460000 -- [0.000] [...7 remote chains...] -- 9:11:16

      Average standard deviation of split frequencies: 0.020078


      Average standard deviation of split frequencies: 0.020078

      6470000 -- (0.000) [...7 remote chains...] -- 9:11:56

      Average standard deviation of split frequencies: 0.020115


      Average standard deviation of split frequencies: 0.020115

      6480000 -- (0.000) [...7 remote chains...] -- 9:11:04

      Average standard deviation of split frequencies: 0.019892


      Average standard deviation of split frequencies: 0.019892

      6490000 -- (0.000) [...7 remote chains...] -- 9:11:44

      Average standard deviation of split frequencies: 0.019887


      Average standard deviation of split frequencies: 0.019887

      6500000 -- [0.000] [...7 remote chains...] -- 9:10:53

      Average standard deviation of split frequencies: 0.019883


      Average standard deviation of split frequencies: 0.019883

      6510000 -- [0.000] [...7 remote chains...] -- 9:11:33

      Average standard deviation of split frequencies: 0.020064


      Average standard deviation of split frequencies: 0.020064

      6520000 -- [0.000] [...7 remote chains...] -- 9:10:41

      Average standard deviation of split frequencies: 0.020023


      Average standard deviation of split frequencies: 0.020023

      6530000 -- (0.000) [...7 remote chains...] -- 9:11:21

      Average standard deviation of split frequencies: 0.020768


      Average standard deviation of split frequencies: 0.020768

      6540000 -- (0.000) [...7 remote chains...] -- 9:12:01

      Average standard deviation of split frequencies: 0.020342


      Average standard deviation of split frequencies: 0.020342

      6550000 -- (0.000) [...7 remote chains...] -- 9:11:10

      Average standard deviation of split frequencies: 0.020231


      Average standard deviation of split frequencies: 0.020231

      6560000 -- (0.000) [...7 remote chains...] -- 9:11:49

      Average standard deviation of split frequencies: 0.020227


      Average standard deviation of split frequencies: 0.020227

      6570000 -- (0.000) [...7 remote chains...] -- 9:10:58

      Average standard deviation of split frequencies: 0.019968


      Average standard deviation of split frequencies: 0.019968

      6580000 -- (0.000) [...7 remote chains...] -- 9:11:38

      Average standard deviation of split frequencies: 0.019963


      Average standard deviation of split frequencies: 0.019963

      6590000 -- [0.000] [...7 remote chains...] -- 9:10:47

      Average standard deviation of split frequencies: 0.020213


      Average standard deviation of split frequencies: 0.020213

      6600000 -- (0.000) [...7 remote chains...] -- 9:11:26

      Average standard deviation of split frequencies: 0.020208


      Average standard deviation of split frequencies: 0.020208

      6610000 -- (0.000) [...7 remote chains...] -- 9:10:35

      Average standard deviation of split frequencies: 0.019990


      Average standard deviation of split frequencies: 0.019990

      6620000 -- [0.000] [...7 remote chains...] -- 9:11:15

      Average standard deviation of split frequencies: 0.019666


      Average standard deviation of split frequencies: 0.019666

      6630000 -- (0.000) [...7 remote chains...] -- 9:11:54

      Average standard deviation of split frequencies: 0.019988


      Average standard deviation of split frequencies: 0.019988

      6640000 -- (0.000) [...7 remote chains...] -- 9:11:03

      Average standard deviation of split frequencies: 0.019839


      Average standard deviation of split frequencies: 0.019839

      6650000 -- (0.000) [...7 remote chains...] -- 9:11:42

      Average standard deviation of split frequencies: 0.019799


      Average standard deviation of split frequencies: 0.019799

      6660000 -- (0.000) [...7 remote chains...] -- 9:10:52

      Average standard deviation of split frequencies: 0.020428


      Average standard deviation of split frequencies: 0.020428

      6670000 -- [0.000] [...7 remote chains...] -- 9:11:31

      Average standard deviation of split frequencies: 0.020354


      Average standard deviation of split frequencies: 0.020354

      6680000 -- [0.000] [...7 remote chains...] -- 9:10:41

      Average standard deviation of split frequencies: 0.020009


      Average standard deviation of split frequencies: 0.020009

      6690000 -- (0.000) [...7 remote chains...] -- 9:11:19

      Average standard deviation of split frequencies: 0.019933


      Average standard deviation of split frequencies: 0.019933

      6700000 -- (0.000) [...7 remote chains...] -- 9:11:58

      Average standard deviation of split frequencies: 0.019642


      Average standard deviation of split frequencies: 0.019642

      6710000 -- (0.000) [...7 remote chains...] -- 9:11:08

      Average standard deviation of split frequencies: 0.019151


      Average standard deviation of split frequencies: 0.019151

      6720000 -- (0.000) [...7 remote chains...] -- 9:11:47

      Average standard deviation of split frequencies: 0.019078


      Average standard deviation of split frequencies: 0.019078

      6730000 -- (0.000) [...7 remote chains...] -- 9:12:25

      Average standard deviation of split frequencies: 0.019040


      Average standard deviation of split frequencies: 0.019040

      6740000 -- (0.000) [...7 remote chains...] -- 9:11:35

      Average standard deviation of split frequencies: 0.018863


      Average standard deviation of split frequencies: 0.018863

      6750000 -- (0.000) [...7 remote chains...] -- 9:12:14

      Average standard deviation of split frequencies: 0.019037


      Average standard deviation of split frequencies: 0.019037

      6760000 -- (0.000) [...7 remote chains...] -- 9:11:24

      Average standard deviation of split frequencies: 0.018930


      Average standard deviation of split frequencies: 0.018930

      6770000 -- (0.000) [...7 remote chains...] -- 9:12:02

      Average standard deviation of split frequencies: 0.018963


      Average standard deviation of split frequencies: 0.018963

      6780000 -- (0.000) [...7 remote chains...] -- 9:11:13

      Average standard deviation of split frequencies: 0.018926


      Average standard deviation of split frequencies: 0.018926

      6790000 -- (0.000) [...7 remote chains...] -- 9:11:51

      Average standard deviation of split frequencies: 0.019133


      Average standard deviation of split frequencies: 0.019133

      6800000 -- (0.000) [...7 remote chains...] -- 9:12:29

      Average standard deviation of split frequencies: 0.018958


      Average standard deviation of split frequencies: 0.018958

      6810000 -- (0.000) [...7 remote chains...] -- 9:11:40

      Average standard deviation of split frequencies: 0.018955


      Average standard deviation of split frequencies: 0.018955

      6820000 -- (0.000) [...7 remote chains...] -- 9:12:18

      Average standard deviation of split frequencies: 0.019194


      Average standard deviation of split frequencies: 0.019194

      6830000 -- (0.000) [...7 remote chains...] -- 9:11:28

      Average standard deviation of split frequencies: 0.018849


      Average standard deviation of split frequencies: 0.018849

      6840000 -- (0.000) [...7 remote chains...] -- 9:12:06

      Average standard deviation of split frequencies: 0.018744


      Average standard deviation of split frequencies: 0.018744

      6850000 -- (0.000) [...7 remote chains...] -- 9:12:44

      Average standard deviation of split frequencies: 0.018707


      Average standard deviation of split frequencies: 0.018707

      6860000 -- (0.000) [...7 remote chains...] -- 9:11:55

      Average standard deviation of split frequencies: 0.018774


      Average standard deviation of split frequencies: 0.018774

      6870000 -- [0.000] [...7 remote chains...] -- 9:12:33

      Average standard deviation of split frequencies: 0.018671


      Average standard deviation of split frequencies: 0.018671

      6880000 -- (0.000) [...7 remote chains...] -- 9:11:44

      Average standard deviation of split frequencies: 0.018567


      Average standard deviation of split frequencies: 0.018567

      6890000 -- (0.000) [...7 remote chains...] -- 9:12:21

      Average standard deviation of split frequencies: 0.018599


      Average standard deviation of split frequencies: 0.018599

      6900000 -- (0.000) [...7 remote chains...] -- 9:11:33

      Average standard deviation of split frequencies: 0.018529


      Average standard deviation of split frequencies: 0.018529

      6910000 -- (0.000) [...7 remote chains...] -- 9:12:10

      Average standard deviation of split frequencies: 0.018631


      Average standard deviation of split frequencies: 0.018631

      6920000 -- (0.000) [...7 remote chains...] -- 9:11:22

      Average standard deviation of split frequencies: 0.018630


      Average standard deviation of split frequencies: 0.018630

      6930000 -- (0.000) [...7 remote chains...] -- 9:11:59

      Average standard deviation of split frequencies: 0.019071


      Average standard deviation of split frequencies: 0.019071

      6940000 -- (0.000) [...7 remote chains...] -- 9:12:36

      Average standard deviation of split frequencies: 0.018930


      Average standard deviation of split frequencies: 0.018930

      6950000 -- (0.000) [...7 remote chains...] -- 9:11:48

      Average standard deviation of split frequencies: 0.018826


      Average standard deviation of split frequencies: 0.018826

      6960000 -- (0.000) [...7 remote chains...] -- 9:12:25

      Average standard deviation of split frequencies: 0.018824


      Average standard deviation of split frequencies: 0.018824

      6970000 -- (0.000) [...7 remote chains...] -- 9:11:37

      Average standard deviation of split frequencies: 0.018858


      Average standard deviation of split frequencies: 0.018858

      6980000 -- (0.000) [...7 remote chains...] -- 9:12:14

      Average standard deviation of split frequencies: 0.018960


      Average standard deviation of split frequencies: 0.018960

      6990000 -- (0.000) [...7 remote chains...] -- 9:11:26

      Average standard deviation of split frequencies: 0.018407


      Average standard deviation of split frequencies: 0.018407

      7000000 -- (0.000) [...7 remote chains...] -- 9:12:03

      Average standard deviation of split frequencies: 0.018338


      Average standard deviation of split frequencies: 0.018338

      7010000 -- (0.000) [...7 remote chains...] -- 9:12:40

      Average standard deviation of split frequencies: 0.018372


      Average standard deviation of split frequencies: 0.018372

      7020000 -- [0.000] [...7 remote chains...] -- 9:11:52

      Average standard deviation of split frequencies: 0.018200


      Average standard deviation of split frequencies: 0.018200

      7030000 -- (0.000) [...7 remote chains...] -- 9:12:28

      Average standard deviation of split frequencies: 0.017946


      Average standard deviation of split frequencies: 0.017946

      7040000 -- (0.000) [...7 remote chains...] -- 9:11:41

      Average standard deviation of split frequencies: 0.017945


      Average standard deviation of split frequencies: 0.017945

      7050000 -- (0.000) [...7 remote chains...] -- 9:12:17

      Average standard deviation of split frequencies: 0.017778


      Average standard deviation of split frequencies: 0.017778

      7060000 -- (0.000) [...7 remote chains...] -- 9:11:30

      Average standard deviation of split frequencies: 0.018336


      Average standard deviation of split frequencies: 0.018336

      7070000 -- (0.000) [...7 remote chains...] -- 9:12:06

      Average standard deviation of split frequencies: 0.017877


      Average standard deviation of split frequencies: 0.017877

      7080000 -- (0.000) [...7 remote chains...] -- 9:12:43

      Average standard deviation of split frequencies: 0.017877


      Average standard deviation of split frequencies: 0.017877

      7090000 -- (0.000) [...7 remote chains...] -- 9:11:55

      Average standard deviation of split frequencies: 0.018009


      Average standard deviation of split frequencies: 0.018009

      7100000 -- (0.000) [...7 remote chains...] -- 9:12:32

      Average standard deviation of split frequencies: 0.018274


      Average standard deviation of split frequencies: 0.018274

      7110000 -- (0.000) [...7 remote chains...] -- 9:11:45

      Average standard deviation of split frequencies: 0.018671


      Average standard deviation of split frequencies: 0.018671

      7120000 -- (0.000) [...7 remote chains...] -- 9:12:21

      Average standard deviation of split frequencies: 0.018339


      Average standard deviation of split frequencies: 0.018339

      7130000 -- (0.000) [...7 remote chains...] -- 9:11:34

      Average standard deviation of split frequencies: 0.018271


      Average standard deviation of split frequencies: 0.018271

      7140000 -- (0.000) [...7 remote chains...] -- 9:12:10

      Average standard deviation of split frequencies: 0.018336


      Average standard deviation of split frequencies: 0.018336

      7150000 -- (0.000) [...7 remote chains...] -- 9:11:23

      Average standard deviation of split frequencies: 0.018599


      Average standard deviation of split frequencies: 0.018599

      7160000 -- (0.000) [...7 remote chains...] -- 9:11:59

      Average standard deviation of split frequencies: 0.018499


      Average standard deviation of split frequencies: 0.018499

      7170000 -- (0.000) [...7 remote chains...] -- 9:11:12

      Average standard deviation of split frequencies: 0.018399


      Average standard deviation of split frequencies: 0.018399

      7180000 -- (0.000) [...7 remote chains...] -- 9:11:48

      Average standard deviation of split frequencies: 0.018201


      Average standard deviation of split frequencies: 0.018201

      7190000 -- (0.000) [...7 remote chains...] -- 9:11:02

      Average standard deviation of split frequencies: 0.018398


      Average standard deviation of split frequencies: 0.018398

      7200000 -- (0.000) [...7 remote chains...] -- 9:11:38

      Average standard deviation of split frequencies: 0.018667


      Average standard deviation of split frequencies: 0.018667

      7210000 -- (0.000) [...7 remote chains...] -- 9:12:13

      Average standard deviation of split frequencies: 0.018767


      Average standard deviation of split frequencies: 0.018767

      7220000 -- (0.000) [...7 remote chains...] -- 9:11:27

      Average standard deviation of split frequencies: 0.018832


      Average standard deviation of split frequencies: 0.018832

      7230000 -- (0.000) [...7 remote chains...] -- 9:12:02

      Average standard deviation of split frequencies: 0.018832


      Average standard deviation of split frequencies: 0.018832

      7240000 -- (0.000) [...7 remote chains...] -- 9:11:16

      Average standard deviation of split frequencies: 0.018964


      Average standard deviation of split frequencies: 0.018964

      7250000 -- (0.000) [...7 remote chains...] -- 9:11:52

      Average standard deviation of split frequencies: 0.018830


      Average standard deviation of split frequencies: 0.018830

      7260000 -- (0.000) [...7 remote chains...] -- 9:12:27

      Average standard deviation of split frequencies: 0.018729


      Average standard deviation of split frequencies: 0.018729

      7270000 -- (0.000) [...7 remote chains...] -- 9:11:41

      Average standard deviation of split frequencies: 0.018662


      Average standard deviation of split frequencies: 0.018662

      7280000 -- (0.000) [...7 remote chains...] -- 9:12:16

      Average standard deviation of split frequencies: 0.018496


      Average standard deviation of split frequencies: 0.018496

      7290000 -- (0.000) [...7 remote chains...] -- 9:11:30

      Average standard deviation of split frequencies: 0.018528


      Average standard deviation of split frequencies: 0.018528

      7300000 -- (0.000) [...7 remote chains...] -- 9:12:06

      Average standard deviation of split frequencies: 0.018354


      Average standard deviation of split frequencies: 0.018354

      7310000 -- (0.000) [...7 remote chains...] -- 9:12:41

      Average standard deviation of split frequencies: 0.018193


      Average standard deviation of split frequencies: 0.018193

      7320000 -- (0.000) [...7 remote chains...] -- 9:11:55

      Average standard deviation of split frequencies: 0.018288


      Average standard deviation of split frequencies: 0.018288

      7330000 -- (0.000) [...7 remote chains...] -- 9:12:30

      Average standard deviation of split frequencies: 0.018844


      Average standard deviation of split frequencies: 0.018844

      7340000 -- (0.000) [...7 remote chains...] -- 9:11:44

      Average standard deviation of split frequencies: 0.018844


      Average standard deviation of split frequencies: 0.018844

      7350000 -- (0.000) [...7 remote chains...] -- 9:12:20

      Average standard deviation of split frequencies: 0.018709


      Average standard deviation of split frequencies: 0.018709

      7360000 -- (0.000) [...7 remote chains...] -- 9:12:54

      Average standard deviation of split frequencies: 0.018642


      Average standard deviation of split frequencies: 0.018642

      7370000 -- (0.000) [...7 remote chains...] -- 9:12:09

      Average standard deviation of split frequencies: 0.018541


      Average standard deviation of split frequencies: 0.018541

      7380000 -- (0.000) [...7 remote chains...] -- 9:12:44

      Average standard deviation of split frequencies: 0.018028


      Average standard deviation of split frequencies: 0.018028

      7390000 -- (0.000) [...7 remote chains...] -- 9:11:58

      Average standard deviation of split frequencies: 0.018124


      Average standard deviation of split frequencies: 0.018124

      7400000 -- (0.000) [...7 remote chains...] -- 9:12:33

      Average standard deviation of split frequencies: 0.018059


      Average standard deviation of split frequencies: 0.018059

      7410000 -- (0.000) [...7 remote chains...] -- 9:11:48

      Average standard deviation of split frequencies: 0.017868


      Average standard deviation of split frequencies: 0.017868

      7420000 -- (0.000) [...7 remote chains...] -- 9:12:22

      Average standard deviation of split frequencies: 0.017804


      Average standard deviation of split frequencies: 0.017804

      7430000 -- (0.000) [...7 remote chains...] -- 9:12:57

      Average standard deviation of split frequencies: 0.017709


      Average standard deviation of split frequencies: 0.017709

      7440000 -- (0.000) [...7 remote chains...] -- 9:12:12

      Average standard deviation of split frequencies: 0.017614


      Average standard deviation of split frequencies: 0.017614

      7450000 -- (0.000) [...7 remote chains...] -- 9:12:46

      Average standard deviation of split frequencies: 0.017709


      Average standard deviation of split frequencies: 0.017709

      7460000 -- (0.000) [...7 remote chains...] -- 9:12:01

      Average standard deviation of split frequencies: 0.017583


      Average standard deviation of split frequencies: 0.017583

      7470000 -- (0.000) [...7 remote chains...] -- 9:12:36

      Average standard deviation of split frequencies: 0.017552


      Average standard deviation of split frequencies: 0.017552

      7480000 -- (0.000) [...7 remote chains...] -- 9:11:51

      Average standard deviation of split frequencies: 0.017552


      Average standard deviation of split frequencies: 0.017552

      7490000 -- (0.000) [...7 remote chains...] -- 9:12:25

      Average standard deviation of split frequencies: 0.017521


      Average standard deviation of split frequencies: 0.017521

      7500000 -- (0.000) [...7 remote chains...] -- 9:13:00

      Average standard deviation of split frequencies: 0.017646


      Average standard deviation of split frequencies: 0.017646

      7510000 -- (0.000) [...7 remote chains...] -- 9:12:15

      Average standard deviation of split frequencies: 0.017740


      Average standard deviation of split frequencies: 0.017740

      7520000 -- (0.000) [...7 remote chains...] -- 9:12:49

      Average standard deviation of split frequencies: 0.017553


      Average standard deviation of split frequencies: 0.017553

      7530000 -- (0.000) [...7 remote chains...] -- 9:12:04

      Average standard deviation of split frequencies: 0.017365


      Average standard deviation of split frequencies: 0.017365

      7540000 -- (0.000) [...7 remote chains...] -- 9:12:38

      Average standard deviation of split frequencies: 0.017085


      Average standard deviation of split frequencies: 0.017085

      7550000 -- (0.000) [...7 remote chains...] -- 9:13:12

      Average standard deviation of split frequencies: 0.017044


      Average standard deviation of split frequencies: 0.017044

      7560000 -- (0.000) [...7 remote chains...] -- 9:12:28

      Average standard deviation of split frequencies: 0.016854


      Average standard deviation of split frequencies: 0.016854

      7570000 -- (0.000) [...7 remote chains...] -- 9:13:02

      Average standard deviation of split frequencies: 0.016856


      Average standard deviation of split frequencies: 0.016856

      7580000 -- (0.000) [...7 remote chains...] -- 9:12:18

      Average standard deviation of split frequencies: 0.016700


      Average standard deviation of split frequencies: 0.016700

      7590000 -- (0.000) [...7 remote chains...] -- 9:12:51

      Average standard deviation of split frequencies: 0.016859


      Average standard deviation of split frequencies: 0.016859

      7600000 -- (0.000) [...7 remote chains...] -- 9:13:25

      Average standard deviation of split frequencies: 0.016988


      Average standard deviation of split frequencies: 0.016988

      7610000 -- (0.000) [...7 remote chains...] -- 9:12:41

      Average standard deviation of split frequencies: 0.016768


      Average standard deviation of split frequencies: 0.016768

      7620000 -- (0.000) [...7 remote chains...] -- 9:13:15

      Average standard deviation of split frequencies: 0.016644


      Average standard deviation of split frequencies: 0.016644

      7630000 -- (0.000) [...7 remote chains...] -- 9:12:30

      Average standard deviation of split frequencies: 0.016612


      Average standard deviation of split frequencies: 0.016612

      7640000 -- (0.000) [...7 remote chains...] -- 9:13:04

      Average standard deviation of split frequencies: 0.016520


      Average standard deviation of split frequencies: 0.016520

      7650000 -- (0.000) [...7 remote chains...] -- 9:13:38

      Average standard deviation of split frequencies: 0.016523


      Average standard deviation of split frequencies: 0.016523

      7660000 -- (0.000) [...7 remote chains...] -- 9:12:54

      Average standard deviation of split frequencies: 0.016463


      Average standard deviation of split frequencies: 0.016463

      7670000 -- (0.000) [...7 remote chains...] -- 9:13:27

      Average standard deviation of split frequencies: 0.016368


      Average standard deviation of split frequencies: 0.016368

      7680000 -- (0.000) [...7 remote chains...] -- 9:14:00

      Average standard deviation of split frequencies: 0.016214


      Average standard deviation of split frequencies: 0.016214

      7690000 -- (0.000) [...7 remote chains...] -- 9:13:17

      Average standard deviation of split frequencies: 0.016280


      Average standard deviation of split frequencies: 0.016280

      7700000 -- (0.000) [...7 remote chains...] -- 9:13:50

      Average standard deviation of split frequencies: 0.016283


      Average standard deviation of split frequencies: 0.016283

      7710000 -- (0.000) [...7 remote chains...] -- 9:13:06

      Average standard deviation of split frequencies: 0.016346


      Average standard deviation of split frequencies: 0.016346

      7720000 -- (0.000) [...7 remote chains...] -- 9:13:39

      Average standard deviation of split frequencies: 0.016318


      Average standard deviation of split frequencies: 0.016318

      7730000 -- [0.000] [...7 remote chains...] -- 9:14:12

      Average standard deviation of split frequencies: 0.016196


      Average standard deviation of split frequencies: 0.016196

      7740000 -- (0.000) [...7 remote chains...] -- 9:13:29

      Average standard deviation of split frequencies: 0.016262


      Average standard deviation of split frequencies: 0.016262

      7750000 -- (0.000) [...7 remote chains...] -- 9:14:02

      Average standard deviation of split frequencies: 0.016355


      Average standard deviation of split frequencies: 0.016355

      7760000 -- (0.000) [...7 remote chains...] -- 9:13:19

      Average standard deviation of split frequencies: 0.016234


      Average standard deviation of split frequencies: 0.016234

      7770000 -- [0.000] [...7 remote chains...] -- 9:13:51

      Average standard deviation of split frequencies: 0.016175


      Average standard deviation of split frequencies: 0.016175

      7780000 -- [0.000] [...7 remote chains...] -- 9:13:08

      Average standard deviation of split frequencies: 0.016178


      Average standard deviation of split frequencies: 0.016178

      7790000 -- (0.000) [...7 remote chains...] -- 9:13:41

      Average standard deviation of split frequencies: 0.016271


      Average standard deviation of split frequencies: 0.016271

      7800000 -- (0.000) [...7 remote chains...] -- 9:12:58

      Average standard deviation of split frequencies: 0.016182


      Average standard deviation of split frequencies: 0.016182

      7810000 -- (0.000) [...7 remote chains...] -- 9:13:31

      Average standard deviation of split frequencies: 0.016247


      Average standard deviation of split frequencies: 0.016247

      7820000 -- (0.000) [...7 remote chains...] -- 9:14:03

      Average standard deviation of split frequencies: 0.016589


      Average standard deviation of split frequencies: 0.016589

      7830000 -- (0.000) [...7 remote chains...] -- 9:13:20

      Average standard deviation of split frequencies: 0.016682


      Average standard deviation of split frequencies: 0.016682

      7840000 -- (0.000) [...7 remote chains...] -- 9:13:53

      Average standard deviation of split frequencies: 0.016684


      Average standard deviation of split frequencies: 0.016684

      7850000 -- (0.000) [...7 remote chains...] -- 9:13:10

      Average standard deviation of split frequencies: 0.016594


      Average standard deviation of split frequencies: 0.016594

      7860000 -- (0.000) [...7 remote chains...] -- 9:13:43

      Average standard deviation of split frequencies: 0.016939


      Average standard deviation of split frequencies: 0.016939

      7870000 -- (0.000) [...7 remote chains...] -- 9:14:15

      Average standard deviation of split frequencies: 0.017097


      Average standard deviation of split frequencies: 0.017097

      7880000 -- (0.000) [...7 remote chains...] -- 9:13:32

      Average standard deviation of split frequencies: 0.017225


      Average standard deviation of split frequencies: 0.017225

      7890000 -- (0.000) [...7 remote chains...] -- 9:14:05

      Average standard deviation of split frequencies: 0.017227


      Average standard deviation of split frequencies: 0.017227

      7900000 -- (0.000) [...7 remote chains...] -- 9:13:22

      Average standard deviation of split frequencies: 0.017292


      Average standard deviation of split frequencies: 0.017292

      7910000 -- (0.000) [...7 remote chains...] -- 9:13:54

      Average standard deviation of split frequencies: 0.017480


      Average standard deviation of split frequencies: 0.017480

      7920000 -- (0.000) [...7 remote chains...] -- 9:13:12

      Average standard deviation of split frequencies: 0.017513


      Average standard deviation of split frequencies: 0.017513

      7930000 -- (0.000) [...7 remote chains...] -- 9:13:44

      Average standard deviation of split frequencies: 0.017484


      Average standard deviation of split frequencies: 0.017484

      7940000 -- (0.000) [...7 remote chains...] -- 9:14:16

      Average standard deviation of split frequencies: 0.016916


      Average standard deviation of split frequencies: 0.016916

      7950000 -- (0.000) [...7 remote chains...] -- 9:13:34

      Average standard deviation of split frequencies: 0.017311


      Average standard deviation of split frequencies: 0.017311

      7960000 -- (0.000) [...7 remote chains...] -- 9:14:06

      Average standard deviation of split frequencies: 0.017373


      Average standard deviation of split frequencies: 0.017373

      7970000 -- (0.000) [...7 remote chains...] -- 9:13:24

      Average standard deviation of split frequencies: 0.017616


      Average standard deviation of split frequencies: 0.017616

      7980000 -- (0.000) [...7 remote chains...] -- 9:13:56

      Average standard deviation of split frequencies: 0.017617


      Average standard deviation of split frequencies: 0.017617

      7990000 -- (0.000) [...7 remote chains...] -- 9:13:14

      Average standard deviation of split frequencies: 0.017829


      Average standard deviation of split frequencies: 0.017829

      8000000 -- (0.000) [...7 remote chains...] -- 9:13:46

      Average standard deviation of split frequencies: 0.017829


      Average standard deviation of split frequencies: 0.017829

      8010000 -- (0.000) [...7 remote chains...] -- 9:14:17

      Average standard deviation of split frequencies: 0.017890


      Average standard deviation of split frequencies: 0.017890

      8020000 -- (0.000) [...7 remote chains...] -- 9:13:35

      Average standard deviation of split frequencies: 0.017981


      Average standard deviation of split frequencies: 0.017981

      8030000 -- (0.000) [...7 remote chains...] -- 9:14:07

      Average standard deviation of split frequencies: 0.017590


      Average standard deviation of split frequencies: 0.017590

      8040000 -- (0.000) [...7 remote chains...] -- 9:13:25

      Average standard deviation of split frequencies: 0.017411


      Average standard deviation of split frequencies: 0.017411

      8050000 -- (0.000) [...7 remote chains...] -- 9:13:57

      Average standard deviation of split frequencies: 0.017382


      Average standard deviation of split frequencies: 0.017382

      8060000 -- (0.000) [...7 remote chains...] -- 9:13:15

      Average standard deviation of split frequencies: 0.017263


      Average standard deviation of split frequencies: 0.017263

      8070000 -- (0.000) [...7 remote chains...] -- 9:13:47

      Average standard deviation of split frequencies: 0.017323


      Average standard deviation of split frequencies: 0.017323

      8080000 -- (0.000) [...7 remote chains...] -- 9:13:05

      Average standard deviation of split frequencies: 0.017295


      Average standard deviation of split frequencies: 0.017295

      8090000 -- (0.000) [...7 remote chains...] -- 9:13:37

      Average standard deviation of split frequencies: 0.017356


      Average standard deviation of split frequencies: 0.017356

      8100000 -- (0.000) [...7 remote chains...] -- 9:12:55

      Average standard deviation of split frequencies: 0.017357


      Average standard deviation of split frequencies: 0.017357

      8110000 -- (0.000) [...7 remote chains...] -- 9:13:27

      Average standard deviation of split frequencies: 0.017059


      Average standard deviation of split frequencies: 0.017059

      8120000 -- (0.000) [...7 remote chains...] -- 9:12:45

      Average standard deviation of split frequencies: 0.016912


      Average standard deviation of split frequencies: 0.016912

      8130000 -- (0.000) [...7 remote chains...] -- 9:13:17

      Average standard deviation of split frequencies: 0.016914


      Average standard deviation of split frequencies: 0.016914

      8140000 -- [0.000] [...7 remote chains...] -- 9:12:35

      Average standard deviation of split frequencies: 0.016798


      Average standard deviation of split frequencies: 0.016798

      8150000 -- [0.000] [...7 remote chains...] -- 9:13:07

      Average standard deviation of split frequencies: 0.016723


      Average standard deviation of split frequencies: 0.016723

      8160000 -- (0.000) [...7 remote chains...] -- 9:13:38

      Average standard deviation of split frequencies: 0.016756


      Average standard deviation of split frequencies: 0.016756

      8170000 -- (0.000) [...7 remote chains...] -- 9:12:57

      Average standard deviation of split frequencies: 0.016578


      Average standard deviation of split frequencies: 0.016578

      8180000 -- (0.000) [...7 remote chains...] -- 9:13:28

      Average standard deviation of split frequencies: 0.016611


      Average standard deviation of split frequencies: 0.016611

      8190000 -- (0.000) [...7 remote chains...] -- 9:12:47

      Average standard deviation of split frequencies: 0.016539


      Average standard deviation of split frequencies: 0.016539

      8200000 -- [0.000] [...7 remote chains...] -- 9:13:18

      Average standard deviation of split frequencies: 0.016483


      Average standard deviation of split frequencies: 0.016483

      8210000 -- (0.000) [...7 remote chains...] -- 9:12:37

      Average standard deviation of split frequencies: 0.016427


      Average standard deviation of split frequencies: 0.016427

      8220000 -- (0.000) [...7 remote chains...] -- 9:13:08

      Average standard deviation of split frequencies: 0.016517


      Average standard deviation of split frequencies: 0.016517

      8230000 -- [0.000] [...7 remote chains...] -- 9:12:27

      Average standard deviation of split frequencies: 0.016693


      Average standard deviation of split frequencies: 0.016693

      8240000 -- (0.000) [...7 remote chains...] -- 9:12:58

      Average standard deviation of split frequencies: 0.016842


      Average standard deviation of split frequencies: 0.016842

      8250000 -- (0.000) [...7 remote chains...] -- 9:12:18

      Average standard deviation of split frequencies: 0.016873


      Average standard deviation of split frequencies: 0.016873

      8260000 -- (0.000) [...7 remote chains...] -- 9:12:48

      Average standard deviation of split frequencies: 0.016960


      Average standard deviation of split frequencies: 0.016960

      8270000 -- (0.000) [...7 remote chains...] -- 9:13:19

      Average standard deviation of split frequencies: 0.016990


      Average standard deviation of split frequencies: 0.016990

      8280000 -- (0.000) [...7 remote chains...] -- 9:12:39

      Average standard deviation of split frequencies: 0.016790


      Average standard deviation of split frequencies: 0.016790

      8290000 -- (0.000) [...7 remote chains...] -- 9:13:10

      Average standard deviation of split frequencies: 0.016880


      Average standard deviation of split frequencies: 0.016880

      8300000 -- (0.000) [...7 remote chains...] -- 9:13:40

      Average standard deviation of split frequencies: 0.016882


      Average standard deviation of split frequencies: 0.016882

      8310000 -- (0.000) [...7 remote chains...] -- 9:13:00

      Average standard deviation of split frequencies: 0.016765


      Average standard deviation of split frequencies: 0.016765

      8320000 -- (0.000) [...7 remote chains...] -- 9:13:30

      Average standard deviation of split frequencies: 0.016855


      Average standard deviation of split frequencies: 0.016855

      8330000 -- (0.000) [...7 remote chains...] -- 9:12:50

      Average standard deviation of split frequencies: 0.016712


      Average standard deviation of split frequencies: 0.016712

      8340000 -- (0.000) [...7 remote chains...] -- 9:13:21

      Average standard deviation of split frequencies: 0.016801


      Average standard deviation of split frequencies: 0.016801

      8350000 -- (0.000) [...7 remote chains...] -- 9:12:40

      Average standard deviation of split frequencies: 0.016974


      Average standard deviation of split frequencies: 0.016974

      8360000 -- (0.000) [...7 remote chains...] -- 9:13:11

      Average standard deviation of split frequencies: 0.016861


      Average standard deviation of split frequencies: 0.016861

      8370000 -- (0.000) [...7 remote chains...] -- 9:13:41

      Average standard deviation of split frequencies: 0.016776


      Average standard deviation of split frequencies: 0.016776

      8380000 -- (0.000) [...7 remote chains...] -- 9:13:01

      Average standard deviation of split frequencies: 0.016807


      Average standard deviation of split frequencies: 0.016807

      8390000 -- (0.000) [...7 remote chains...] -- 9:13:31

      Average standard deviation of split frequencies: 0.016836


      Average standard deviation of split frequencies: 0.016836

      8400000 -- (0.000) [...7 remote chains...] -- 9:12:51

      Average standard deviation of split frequencies: 0.016868


      Average standard deviation of split frequencies: 0.016868

      8410000 -- (0.000) [...7 remote chains...] -- 9:13:22

      Average standard deviation of split frequencies: 0.016841


      Average standard deviation of split frequencies: 0.016841

      8420000 -- (0.000) [...7 remote chains...] -- 9:13:52

      Average standard deviation of split frequencies: 0.016727


      Average standard deviation of split frequencies: 0.016727

      8430000 -- [0.000] [...7 remote chains...] -- 9:13:12

      Average standard deviation of split frequencies: 0.016932


      Average standard deviation of split frequencies: 0.016932

      8440000 -- [0.000] [...7 remote chains...] -- 9:13:42

      Average standard deviation of split frequencies: 0.016876


      Average standard deviation of split frequencies: 0.016876

      8450000 -- (0.000) [...7 remote chains...] -- 9:13:02

      Average standard deviation of split frequencies: 0.016850


      Average standard deviation of split frequencies: 0.016850

      8460000 -- (0.000) [...7 remote chains...] -- 9:13:32

      Average standard deviation of split frequencies: 0.016736


      Average standard deviation of split frequencies: 0.016736

      8470000 -- (0.000) [...7 remote chains...] -- 9:14:03

      Average standard deviation of split frequencies: 0.016765


      Average standard deviation of split frequencies: 0.016765

      8480000 -- (0.000) [...7 remote chains...] -- 9:13:23

      Average standard deviation of split frequencies: 0.016709


      Average standard deviation of split frequencies: 0.016709

      8490000 -- (0.000) [...7 remote chains...] -- 9:13:53

      Average standard deviation of split frequencies: 0.016771


      Average standard deviation of split frequencies: 0.016771

      8500000 -- (0.000) [...7 remote chains...] -- 9:13:13

      Average standard deviation of split frequencies: 0.016744


      Average standard deviation of split frequencies: 0.016744

      8510000 -- (0.000) [...7 remote chains...] -- 9:13:43

      Average standard deviation of split frequencies: 0.016832


      Average standard deviation of split frequencies: 0.016832

      8520000 -- (0.000) [...7 remote chains...] -- 9:14:13

      Average standard deviation of split frequencies: 0.016834


      Average standard deviation of split frequencies: 0.016834

      8530000 -- (0.000) [...7 remote chains...] -- 9:13:33

      Average standard deviation of split frequencies: 0.017011


      Average standard deviation of split frequencies: 0.017011

      8540000 -- (0.000) [...7 remote chains...] -- 9:14:03

      Average standard deviation of split frequencies: 0.017072


      Average standard deviation of split frequencies: 0.017072

      8550000 -- (0.000) [...7 remote chains...] -- 9:13:24

      Average standard deviation of split frequencies: 0.017101


      Average standard deviation of split frequencies: 0.017101

      8560000 -- (0.000) [...7 remote chains...] -- 9:13:53

      Average standard deviation of split frequencies: 0.017016


      Average standard deviation of split frequencies: 0.017016

      8570000 -- (0.000) [...7 remote chains...] -- 9:13:14

      Average standard deviation of split frequencies: 0.016961


      Average standard deviation of split frequencies: 0.016961

      8580000 -- (0.000) [...7 remote chains...] -- 9:13:44

      Average standard deviation of split frequencies: 0.017050


      Average standard deviation of split frequencies: 0.017050

      8590000 -- (0.000) [...7 remote chains...] -- 9:13:05

      Average standard deviation of split frequencies: 0.016935


      Average standard deviation of split frequencies: 0.016935

      8600000 -- (0.000) [...7 remote chains...] -- 9:13:34

      Average standard deviation of split frequencies: 0.017053


      Average standard deviation of split frequencies: 0.017053

      8610000 -- (0.000) [...7 remote chains...] -- 9:14:04

      Average standard deviation of split frequencies: 0.016997


      Average standard deviation of split frequencies: 0.016997

      8620000 -- (0.000) [...7 remote chains...] -- 9:13:25

      Average standard deviation of split frequencies: 0.017029


      Average standard deviation of split frequencies: 0.017029

      8630000 -- (0.000) [...7 remote chains...] -- 9:13:54

      Average standard deviation of split frequencies: 0.016943


      Average standard deviation of split frequencies: 0.016943

      8640000 -- (0.000) [...7 remote chains...] -- 9:13:15

      Average standard deviation of split frequencies: 0.017060


      Average standard deviation of split frequencies: 0.017060

      8650000 -- (0.000) [...7 remote chains...] -- 9:13:44

      Average standard deviation of split frequencies: 0.017034


      Average standard deviation of split frequencies: 0.017034

      8660000 -- [0.000] [...7 remote chains...] -- 9:13:06

      Average standard deviation of split frequencies: 0.017173


      Average standard deviation of split frequencies: 0.017173

      8670000 -- [0.000] [...7 remote chains...] -- 9:13:35

      Average standard deviation of split frequencies: 0.017320


      Average standard deviation of split frequencies: 0.017320

      8680000 -- (0.000) [...7 remote chains...] -- 9:12:56

      Average standard deviation of split frequencies: 0.017235


      Average standard deviation of split frequencies: 0.017235

      8690000 -- (0.000) [...7 remote chains...] -- 9:13:25

      Average standard deviation of split frequencies: 0.017179


      Average standard deviation of split frequencies: 0.017179

      8700000 -- (0.000) [...7 remote chains...] -- 9:12:47

      Average standard deviation of split frequencies: 0.017270


      Average standard deviation of split frequencies: 0.017270

      8710000 -- (0.000) [...7 remote chains...] -- 9:13:16

      Average standard deviation of split frequencies: 0.017124


      Average standard deviation of split frequencies: 0.017124

      8720000 -- (0.000) [...7 remote chains...] -- 9:13:45

      Average standard deviation of split frequencies: 0.017156


      Average standard deviation of split frequencies: 0.017156

      8730000 -- (0.000) [...7 remote chains...] -- 9:13:06

      Average standard deviation of split frequencies: 0.017072


      Average standard deviation of split frequencies: 0.017072

      8740000 -- [0.000] [...7 remote chains...] -- 9:13:36

      Average standard deviation of split frequencies: 0.017104


      Average standard deviation of split frequencies: 0.017104

      8750000 -- (0.000) [...7 remote chains...] -- 9:14:05

      Average standard deviation of split frequencies: 0.017104


      Average standard deviation of split frequencies: 0.017104

      8760000 -- [0.000] [...7 remote chains...] -- 9:13:26

      Average standard deviation of split frequencies: 0.017136


      Average standard deviation of split frequencies: 0.017136

      8770000 -- (0.000) [...7 remote chains...] -- 9:13:55

      Average standard deviation of split frequencies: 0.017081


      Average standard deviation of split frequencies: 0.017081

      8780000 -- (0.000) [...7 remote chains...] -- 9:13:17

      Average standard deviation of split frequencies: 0.017113


      Average standard deviation of split frequencies: 0.017113

      8790000 -- (0.000) [...7 remote chains...] -- 9:13:46

      Average standard deviation of split frequencies: 0.017113


      Average standard deviation of split frequencies: 0.017113

      8800000 -- (0.000) [...7 remote chains...] -- 9:13:07

      Average standard deviation of split frequencies: 0.017058


      Average standard deviation of split frequencies: 0.017058

      8810000 -- (0.000) [...7 remote chains...] -- 9:13:36

      Average standard deviation of split frequencies: 0.017090


      Average standard deviation of split frequencies: 0.017090

      8820000 -- (0.000) [...7 remote chains...] -- 9:12:58

      Average standard deviation of split frequencies: 0.017151


      Average standard deviation of split frequencies: 0.017151

      8830000 -- (0.000) [...7 remote chains...] -- 9:13:27

      Average standard deviation of split frequencies: 0.017209


      Average standard deviation of split frequencies: 0.017209

      8840000 -- [0.000] [...7 remote chains...] -- 9:13:56

      Average standard deviation of split frequencies: 0.017240


      Average standard deviation of split frequencies: 0.017240

      8850000 -- [0.000] [...7 remote chains...] -- 9:13:17

      Average standard deviation of split frequencies: 0.017071


      Average standard deviation of split frequencies: 0.017071

      8860000 -- (0.000) [...7 remote chains...] -- 9:13:46

      Average standard deviation of split frequencies: 0.017045


      Average standard deviation of split frequencies: 0.017045

      8870000 -- (0.000) [...7 remote chains...] -- 9:13:08

      Average standard deviation of split frequencies: 0.016873


      Average standard deviation of split frequencies: 0.016873

      8880000 -- (0.000) [...7 remote chains...] -- 9:13:37

      Average standard deviation of split frequencies: 0.016962


      Average standard deviation of split frequencies: 0.016962

      8890000 -- (0.000) [...7 remote chains...] -- 9:14:05

      Average standard deviation of split frequencies: 0.016994


      Average standard deviation of split frequencies: 0.016994

      8900000 -- (0.000) [...7 remote chains...] -- 9:13:27

      Average standard deviation of split frequencies: 0.017054


      Average standard deviation of split frequencies: 0.017054

      8910000 -- (0.000) [...7 remote chains...] -- 9:13:56

      Average standard deviation of split frequencies: 0.016854


      Average standard deviation of split frequencies: 0.016854

      8920000 -- [0.000] [...7 remote chains...] -- 9:13:18

      Average standard deviation of split frequencies: 0.016829


      Average standard deviation of split frequencies: 0.016829

      8930000 -- (0.000) [...7 remote chains...] -- 9:13:47

      Average standard deviation of split frequencies: 0.016804


      Average standard deviation of split frequencies: 0.016804

      8940000 -- (0.000) [...7 remote chains...] -- 9:13:09

      Average standard deviation of split frequencies: 0.017035


      Average standard deviation of split frequencies: 0.017035

      8950000 -- (0.000) [...7 remote chains...] -- 9:13:37

      Average standard deviation of split frequencies: 0.017149


      Average standard deviation of split frequencies: 0.017149

      8960000 -- (0.000) [...7 remote chains...] -- 9:14:06

      Average standard deviation of split frequencies: 0.017095


      Average standard deviation of split frequencies: 0.017095

      8970000 -- (0.000) [...7 remote chains...] -- 9:13:28

      Average standard deviation of split frequencies: 0.017098


      Average standard deviation of split frequencies: 0.017098

      8980000 -- [0.000] [...7 remote chains...] -- 9:13:56

      Average standard deviation of split frequencies: 0.017271


      Average standard deviation of split frequencies: 0.017271

      8990000 -- (0.000) [...7 remote chains...] -- 9:13:19

      Average standard deviation of split frequencies: 0.017214


      Average standard deviation of split frequencies: 0.017214

      9000000 -- (0.000) [...7 remote chains...] -- 9:13:47

      Average standard deviation of split frequencies: 0.017189


      Average standard deviation of split frequencies: 0.017189

      9010000 -- (0.000) [...7 remote chains...] -- 9:13:09

      Average standard deviation of split frequencies: 0.017276


      Average standard deviation of split frequencies: 0.017276

      9020000 -- (0.000) [...7 remote chains...] -- 9:13:38

      Average standard deviation of split frequencies: 0.017307


      Average standard deviation of split frequencies: 0.017307

      9030000 -- (0.000) [...7 remote chains...] -- 9:14:06

      Average standard deviation of split frequencies: 0.017363


      Average standard deviation of split frequencies: 0.017363

      9040000 -- (0.000) [...7 remote chains...] -- 9:13:28

      Average standard deviation of split frequencies: 0.017422


      Average standard deviation of split frequencies: 0.017422

      9050000 -- [0.000] [...7 remote chains...] -- 9:13:56

      Average standard deviation of split frequencies: 0.017509


      Average standard deviation of split frequencies: 0.017509

      9060000 -- (0.000) [...7 remote chains...] -- 9:13:19

      Average standard deviation of split frequencies: 0.017568


      Average standard deviation of split frequencies: 0.017568

      9070000 -- (0.000) [...7 remote chains...] -- 9:13:47

      Average standard deviation of split frequencies: 0.017596


      Average standard deviation of split frequencies: 0.017596

      9080000 -- (0.000) [...7 remote chains...] -- 9:13:10

      Average standard deviation of split frequencies: 0.017598


      Average standard deviation of split frequencies: 0.017598

      9090000 -- (0.000) [...7 remote chains...] -- 9:13:38

      Average standard deviation of split frequencies: 0.017628


      Average standard deviation of split frequencies: 0.017628

      9100000 -- (0.000) [...7 remote chains...] -- 9:14:06

      Average standard deviation of split frequencies: 0.017574


      Average standard deviation of split frequencies: 0.017574

      9110000 -- (0.000) [...7 remote chains...] -- 9:13:29

      Average standard deviation of split frequencies: 0.017518


      Average standard deviation of split frequencies: 0.017518

      9120000 -- (0.000) [...7 remote chains...] -- 9:13:57

      Average standard deviation of split frequencies: 0.017409


      Average standard deviation of split frequencies: 0.017409

      9130000 -- (0.000) [...7 remote chains...] -- 9:14:24

      Average standard deviation of split frequencies: 0.017356


      Average standard deviation of split frequencies: 0.017356

      9140000 -- [0.000] [...7 remote chains...] -- 9:13:47

      Average standard deviation of split frequencies: 0.017331


      Average standard deviation of split frequencies: 0.017331

      9150000 -- [0.000] [...7 remote chains...] -- 9:14:15

      Average standard deviation of split frequencies: 0.017192


      Average standard deviation of split frequencies: 0.017192

      9160000 -- (0.000) [...7 remote chains...] -- 9:13:38

      Average standard deviation of split frequencies: 0.017250


      Average standard deviation of split frequencies: 0.017250

      9170000 -- (0.000) [...7 remote chains...] -- 9:14:06

      Average standard deviation of split frequencies: 0.017391


      Average standard deviation of split frequencies: 0.017391

      9180000 -- (0.000) [...7 remote chains...] -- 9:14:33

      Average standard deviation of split frequencies: 0.017421


      Average standard deviation of split frequencies: 0.017421

      9190000 -- [0.000] [...7 remote chains...] -- 9:13:57

      Average standard deviation of split frequencies: 0.017366


      Average standard deviation of split frequencies: 0.017366

      9200000 -- (0.000) [...7 remote chains...] -- 9:14:24

      Average standard deviation of split frequencies: 0.017396


      Average standard deviation of split frequencies: 0.017396

      9210000 -- [0.000] [...7 remote chains...] -- 9:13:47

      Average standard deviation of split frequencies: 0.017482


      Average standard deviation of split frequencies: 0.017482

      9220000 -- (0.000) [...7 remote chains...] -- 9:14:15

      Average standard deviation of split frequencies: 0.017263


      Average standard deviation of split frequencies: 0.017263

      9230000 -- [0.000] [...7 remote chains...] -- 9:13:38

      Average standard deviation of split frequencies: 0.017125


      Average standard deviation of split frequencies: 0.017125

      9240000 -- (0.000) [...7 remote chains...] -- 9:14:06

      Average standard deviation of split frequencies: 0.017238


      Average standard deviation of split frequencies: 0.017238

      9250000 -- (0.000) [...7 remote chains...] -- 9:14:33

      Average standard deviation of split frequencies: 0.017159


      Average standard deviation of split frequencies: 0.017159

      9260000 -- (0.000) [...7 remote chains...] -- 9:13:57

      Average standard deviation of split frequencies: 0.017107


      Average standard deviation of split frequencies: 0.017107

      9270000 -- (0.000) [...7 remote chains...] -- 9:14:24

      Average standard deviation of split frequencies: 0.016942


      Average standard deviation of split frequencies: 0.016942

      9280000 -- (0.000) [...7 remote chains...] -- 9:13:48

      Average standard deviation of split frequencies: 0.017000


      Average standard deviation of split frequencies: 0.017000

      9290000 -- [0.000] [...7 remote chains...] -- 9:14:15

      Average standard deviation of split frequencies: 0.017030


      Average standard deviation of split frequencies: 0.017030

      9300000 -- (0.000) [...7 remote chains...] -- 9:14:42

      Average standard deviation of split frequencies: 0.017088


      Average standard deviation of split frequencies: 0.017088

      9310000 -- (0.000) [...7 remote chains...] -- 9:14:06

      Average standard deviation of split frequencies: 0.017060


      Average standard deviation of split frequencies: 0.017060

      9320000 -- [0.000] [...7 remote chains...] -- 9:14:33

      Average standard deviation of split frequencies: 0.017063


      Average standard deviation of split frequencies: 0.017063

      9330000 -- (0.000) [...7 remote chains...] -- 9:13:57

      Average standard deviation of split frequencies: 0.017148


      Average standard deviation of split frequencies: 0.017148

      9340000 -- (0.000) [...7 remote chains...] -- 9:14:24

      Average standard deviation of split frequencies: 0.017152


      Average standard deviation of split frequencies: 0.017152

      9350000 -- (0.000) [...7 remote chains...] -- 9:13:48

      Average standard deviation of split frequencies: 0.017181


      Average standard deviation of split frequencies: 0.017181

      9360000 -- [0.000] [...7 remote chains...] -- 9:14:15

      Average standard deviation of split frequencies: 0.017157


      Average standard deviation of split frequencies: 0.017157

      9370000 -- (0.000) [...7 remote chains...] -- 9:14:42

      Average standard deviation of split frequencies: 0.017047


      Average standard deviation of split frequencies: 0.017047

      9380000 -- [0.000] [...7 remote chains...] -- 9:14:05

      Average standard deviation of split frequencies: 0.016884


      Average standard deviation of split frequencies: 0.016884

      9390000 -- (0.000) [...7 remote chains...] -- 9:14:32

      Average standard deviation of split frequencies: 0.016967


      Average standard deviation of split frequencies: 0.016967

      9400000 -- (0.000) [...7 remote chains...] -- 9:14:59

      Average standard deviation of split frequencies: 0.016999


      Average standard deviation of split frequencies: 0.016999

      9410000 -- (0.000) [...7 remote chains...] -- 9:14:23

      Average standard deviation of split frequencies: 0.016975


      Average standard deviation of split frequencies: 0.016975

      9420000 -- (0.000) [...7 remote chains...] -- 9:14:50

      Average standard deviation of split frequencies: 0.016840


      Average standard deviation of split frequencies: 0.016840

      9430000 -- (0.000) [...7 remote chains...] -- 9:14:14

      Average standard deviation of split frequencies: 0.016701


      Average standard deviation of split frequencies: 0.016701

      9440000 -- (0.000) [...7 remote chains...] -- 9:14:41

      Average standard deviation of split frequencies: 0.016511


      Average standard deviation of split frequencies: 0.016511

      9450000 -- (0.000) [...7 remote chains...] -- 9:15:08

      Average standard deviation of split frequencies: 0.016543


      Average standard deviation of split frequencies: 0.016543

      9460000 -- (0.000) [...7 remote chains...] -- 9:14:32

      Average standard deviation of split frequencies: 0.016327


      Average standard deviation of split frequencies: 0.016327

      9470000 -- [0.000] [...7 remote chains...] -- 9:14:59

      Average standard deviation of split frequencies: 0.016299


      Average standard deviation of split frequencies: 0.016299

      9480000 -- [0.000] [...7 remote chains...] -- 9:15:25

      Average standard deviation of split frequencies: 0.016193


      Average standard deviation of split frequencies: 0.016193

      9490000 -- [0.000] [...7 remote chains...] -- 9:14:50

      Average standard deviation of split frequencies: 0.016061


      Average standard deviation of split frequencies: 0.016061

      9500000 -- (0.000) [...7 remote chains...] -- 9:15:16

      Average standard deviation of split frequencies: 0.016121


      Average standard deviation of split frequencies: 0.016121

      9510000 -- (0.000) [...7 remote chains...] -- 9:15:43

      Average standard deviation of split frequencies: 0.016176


      Average standard deviation of split frequencies: 0.016176

      9520000 -- (0.000) [...7 remote chains...] -- 9:15:07

      Average standard deviation of split frequencies: 0.016043


      Average standard deviation of split frequencies: 0.016043

      9530000 -- (0.000) [...7 remote chains...] -- 9:15:33

      Average standard deviation of split frequencies: 0.016021


      Average standard deviation of split frequencies: 0.016021

      9540000 -- (0.000) [...7 remote chains...] -- 9:14:58

      Average standard deviation of split frequencies: 0.015971


      Average standard deviation of split frequencies: 0.015971

      9550000 -- (0.000) [...7 remote chains...] -- 9:15:24

      Average standard deviation of split frequencies: 0.015916


      Average standard deviation of split frequencies: 0.015916

      9560000 -- (0.000) [...7 remote chains...] -- 9:15:51

      Average standard deviation of split frequencies: 0.015921


      Average standard deviation of split frequencies: 0.015921

      9570000 -- (0.000) [...7 remote chains...] -- 9:15:15

      Average standard deviation of split frequencies: 0.015899


      Average standard deviation of split frequencies: 0.015899

      9580000 -- (0.000) [...7 remote chains...] -- 9:15:42

      Average standard deviation of split frequencies: 0.015932


      Average standard deviation of split frequencies: 0.015932

      9590000 -- (0.000) [...7 remote chains...] -- 9:15:06

      Average standard deviation of split frequencies: 0.015932


      Average standard deviation of split frequencies: 0.015932

      9600000 -- (0.000) [...7 remote chains...] -- 9:15:33

      Average standard deviation of split frequencies: 0.015964


      Average standard deviation of split frequencies: 0.015964

      9610000 -- (0.000) [...7 remote chains...] -- 9:14:57

      Average standard deviation of split frequencies: 0.015969


      Average standard deviation of split frequencies: 0.015969

      9620000 -- (0.000) [...7 remote chains...] -- 9:15:23

      Average standard deviation of split frequencies: 0.015974


      Average standard deviation of split frequencies: 0.015974

      9630000 -- (0.000) [...7 remote chains...] -- 9:15:50

      Average standard deviation of split frequencies: 0.016001


      Average standard deviation of split frequencies: 0.016001

      9640000 -- (0.000) [...7 remote chains...] -- 9:15:14

      Average standard deviation of split frequencies: 0.015871


      Average standard deviation of split frequencies: 0.015871

      9650000 -- (0.000) [...7 remote chains...] -- 9:15:41

      Average standard deviation of split frequencies: 0.015903


      Average standard deviation of split frequencies: 0.015903

      9660000 -- (0.000) [...7 remote chains...] -- 9:16:07

      Average standard deviation of split frequencies: 0.015881


      Average standard deviation of split frequencies: 0.015881

      9670000 -- (0.000) [...7 remote chains...] -- 9:15:31

      Average standard deviation of split frequencies: 0.016125


      Average standard deviation of split frequencies: 0.016125

      9680000 -- (0.000) [...7 remote chains...] -- 9:15:57

      Average standard deviation of split frequencies: 0.016130


      Average standard deviation of split frequencies: 0.016130

      9690000 -- (0.000) [...7 remote chains...] -- 9:15:22

      Average standard deviation of split frequencies: 0.016107


      Average standard deviation of split frequencies: 0.016107

      9700000 -- (0.000) [...7 remote chains...] -- 9:15:48

      Average standard deviation of split frequencies: 0.016247


      Average standard deviation of split frequencies: 0.016247

      9710000 -- (0.000) [...7 remote chains...] -- 9:15:13

      Average standard deviation of split frequencies: 0.016409


      Average standard deviation of split frequencies: 0.016409

      9720000 -- (0.000) [...7 remote chains...] -- 9:15:39

      Average standard deviation of split frequencies: 0.016279


      Average standard deviation of split frequencies: 0.016279

      9730000 -- (0.000) [...7 remote chains...] -- 9:15:05

      Average standard deviation of split frequencies: 0.016256


      Average standard deviation of split frequencies: 0.016256

      9740000 -- (0.000) [...7 remote chains...] -- 9:15:30

      Average standard deviation of split frequencies: 0.016315


      Average standard deviation of split frequencies: 0.016315

      9750000 -- (0.000) [...7 remote chains...] -- 9:14:56

      Average standard deviation of split frequencies: 0.016100


      Average standard deviation of split frequencies: 0.016100

      9760000 -- (0.000) [...7 remote chains...] -- 9:15:21

      Average standard deviation of split frequencies: 0.016185


      Average standard deviation of split frequencies: 0.016185

      9770000 -- (0.000) [...7 remote chains...] -- 9:15:47

      Average standard deviation of split frequencies: 0.016377


      Average standard deviation of split frequencies: 0.016377

      9780000 -- (0.000) [...7 remote chains...] -- 9:15:13

      Average standard deviation of split frequencies: 0.016248


      Average standard deviation of split frequencies: 0.016248

      9790000 -- (0.000) [...7 remote chains...] -- 9:15:38

      Average standard deviation of split frequencies: 0.016355


      Average standard deviation of split frequencies: 0.016355

      9800000 -- (0.000) [...7 remote chains...] -- 9:15:04

      Average standard deviation of split frequencies: 0.016253


      Average standard deviation of split frequencies: 0.016253

      9810000 -- (0.000) [...7 remote chains...] -- 9:15:29

      Average standard deviation of split frequencies: 0.016364


      Average standard deviation of split frequencies: 0.016364

      9820000 -- (0.000) [...7 remote chains...] -- 9:14:55

      Average standard deviation of split frequencies: 0.016501


      Average standard deviation of split frequencies: 0.016501

      9830000 -- (0.000) [...7 remote chains...] -- 9:15:20

      Average standard deviation of split frequencies: 0.016448


      Average standard deviation of split frequencies: 0.016448

      9840000 -- (0.000) [...7 remote chains...] -- 9:15:46

      Average standard deviation of split frequencies: 0.016373


      Average standard deviation of split frequencies: 0.016373

      9850000 -- (0.000) [...7 remote chains...] -- 9:15:12

      Average standard deviation of split frequencies: 0.016430


      Average standard deviation of split frequencies: 0.016430

      9860000 -- (0.000) [...7 remote chains...] -- 9:15:37

      Average standard deviation of split frequencies: 0.016461


      Average standard deviation of split frequencies: 0.016461

      9870000 -- (0.000) [...7 remote chains...] -- 9:15:03

      Average standard deviation of split frequencies: 0.016408


      Average standard deviation of split frequencies: 0.016408

      9880000 -- (0.000) [...7 remote chains...] -- 9:15:28

      Average standard deviation of split frequencies: 0.016465


      Average standard deviation of split frequencies: 0.016465

      9890000 -- (0.000) [...7 remote chains...] -- 9:14:54

      Average standard deviation of split frequencies: 0.016496


      Average standard deviation of split frequencies: 0.016496

      9900000 -- (0.000) [...7 remote chains...] -- 9:15:19

      Average standard deviation of split frequencies: 0.016553


      Average standard deviation of split frequencies: 0.016553

      9910000 -- (0.000) [...7 remote chains...] -- 9:14:45

      Average standard deviation of split frequencies: 0.016553


      Average standard deviation of split frequencies: 0.016553

      9920000 -- (0.000) [...7 remote chains...] -- 9:15:10

      Average standard deviation of split frequencies: 0.016452


      Average standard deviation of split frequencies: 0.016452

      9930000 -- (0.000) [...7 remote chains...] -- 9:14:36

      Average standard deviation of split frequencies: 0.016561


      Average standard deviation of split frequencies: 0.016561

      9940000 -- (0.000) [...7 remote chains...] -- 9:15:02

      Average standard deviation of split frequencies: 0.016460


      Average standard deviation of split frequencies: 0.016460

      9950000 -- (0.000) [...7 remote chains...] -- 9:15:27

      Average standard deviation of split frequencies: 0.016408


      Average standard deviation of split frequencies: 0.016408

      9960000 -- (0.000) [...7 remote chains...] -- 9:14:53

      Average standard deviation of split frequencies: 0.016149


      Average standard deviation of split frequencies: 0.016149

      9970000 -- (0.000) [...7 remote chains...] -- 9:15:18

      Average standard deviation of split frequencies: 0.015970


      Average standard deviation of split frequencies: 0.015970

      9980000 -- (0.000) [...7 remote chains...] -- 9:15:43

      Average standard deviation of split frequencies: 0.015620


      Average standard deviation of split frequencies: 0.015620

      9990000 -- (0.000) [...7 remote chains...] -- 9:15:09

      Average standard deviation of split frequencies: 0.015595


      Average standard deviation of split frequencies: 0.015595

      10000000 -- (0.000) [...7 remote chains...] -- 9:15:35

      Average standard deviation of split frequencies: 0.015797


      Average standard deviation of split frequencies: 0.015797

      10010000 -- (0.000) [...7 remote chains...] -- 9:15:01

      Average standard deviation of split frequencies: 0.015750


      Average standard deviation of split frequencies: 0.015750

      10020000 -- (0.000) [...7 remote chains...] -- 9:15:26

      Average standard deviation of split frequencies: 0.015651


      Average standard deviation of split frequencies: 0.015651

      10030000 -- (0.000) [...7 remote chains...] -- 9:14:52

      Average standard deviation of split frequencies: 0.015729


      Average standard deviation of split frequencies: 0.015729

      10040000 -- (0.000) [...7 remote chains...] -- 9:15:17

      Average standard deviation of split frequencies: 0.015760


      Average standard deviation of split frequencies: 0.015760

      10050000 -- (0.000) [...7 remote chains...] -- 9:15:42

      Average standard deviation of split frequencies: 0.015687


      Average standard deviation of split frequencies: 0.015687

      10060000 -- (0.000) [...7 remote chains...] -- 9:15:08

      Average standard deviation of split frequencies: 0.015572


      Average standard deviation of split frequencies: 0.015572

      10070000 -- (0.000) [...7 remote chains...] -- 9:15:33

      Average standard deviation of split frequencies: 0.015724


      Average standard deviation of split frequencies: 0.015724

      10080000 -- (0.000) [...7 remote chains...] -- 9:15:00

      Average standard deviation of split frequencies: 0.015627


      Average standard deviation of split frequencies: 0.015627

      10090000 -- [0.000] [...7 remote chains...] -- 9:15:24

      Average standard deviation of split frequencies: 0.015657


      Average standard deviation of split frequencies: 0.015657

      10100000 -- (0.000) [...7 remote chains...] -- 9:15:49

      Average standard deviation of split frequencies: 0.015586


      Average standard deviation of split frequencies: 0.015586

      10110000 -- (0.000) [...7 remote chains...] -- 9:16:14

      Average standard deviation of split frequencies: 0.015536


      Average standard deviation of split frequencies: 0.015536

      10120000 -- [0.000] [...7 remote chains...] -- 9:15:41

      Average standard deviation of split frequencies: 0.015540


      Average standard deviation of split frequencies: 0.015540

      10130000 -- (0.000) [...7 remote chains...] -- 9:16:05

      Average standard deviation of split frequencies: 0.015693


      Average standard deviation of split frequencies: 0.015693

      10140000 -- (0.000) [...7 remote chains...] -- 9:15:32

      Average standard deviation of split frequencies: 0.015646


      Average standard deviation of split frequencies: 0.015646

      10150000 -- (0.000) [...7 remote chains...] -- 9:15:57

      Average standard deviation of split frequencies: 0.015499


      Average standard deviation of split frequencies: 0.015499

      10160000 -- (0.000) [...7 remote chains...] -- 9:16:21

      Average standard deviation of split frequencies: 0.015454


      Average standard deviation of split frequencies: 0.015454

      10170000 -- (0.000) [...7 remote chains...] -- 9:15:48

      Average standard deviation of split frequencies: 0.015484


      Average standard deviation of split frequencies: 0.015484

      10180000 -- (0.000) [...7 remote chains...] -- 9:16:12

      Average standard deviation of split frequencies: 0.015489


      Average standard deviation of split frequencies: 0.015489

      10190000 -- (0.000) [...7 remote chains...] -- 9:15:39

      Average standard deviation of split frequencies: 0.015564


      Average standard deviation of split frequencies: 0.015564

      10200000 -- [0.000] [...7 remote chains...] -- 9:16:04

      Average standard deviation of split frequencies: 0.015493


      Average standard deviation of split frequencies: 0.015493

      10210000 -- [0.000] [...7 remote chains...] -- 9:15:30

      Average standard deviation of split frequencies: 0.015423


      Average standard deviation of split frequencies: 0.015423

      10220000 -- (0.000) [...7 remote chains...] -- 9:15:55

      Average standard deviation of split frequencies: 0.015353


      Average standard deviation of split frequencies: 0.015353

      10230000 -- (0.000) [...7 remote chains...] -- 9:16:19

      Average standard deviation of split frequencies: 0.015329


      Average standard deviation of split frequencies: 0.015329

      10240000 -- (0.000) [...7 remote chains...] -- 9:15:46

      Average standard deviation of split frequencies: 0.015284


      Average standard deviation of split frequencies: 0.015284

      10250000 -- (0.000) [...7 remote chains...] -- 9:16:11

      Average standard deviation of split frequencies: 0.015289


      Average standard deviation of split frequencies: 0.015289

      10260000 -- (0.000) [...7 remote chains...] -- 9:15:38

      Average standard deviation of split frequencies: 0.015294


      Average standard deviation of split frequencies: 0.015294

      10270000 -- (0.000) [...7 remote chains...] -- 9:16:02

      Average standard deviation of split frequencies: 0.015195


      Average standard deviation of split frequencies: 0.015195

      10280000 -- [0.000] [...7 remote chains...] -- 9:15:29

      Average standard deviation of split frequencies: 0.015348


      Average standard deviation of split frequencies: 0.015348

      10290000 -- (0.000) [...7 remote chains...] -- 9:15:53

      Average standard deviation of split frequencies: 0.015353


      Average standard deviation of split frequencies: 0.015353

      10300000 -- (0.000) [...7 remote chains...] -- 9:15:20

      Average standard deviation of split frequencies: 0.015457


      Average standard deviation of split frequencies: 0.015457

      10310000 -- [0.000] [...7 remote chains...] -- 9:15:45

      Average standard deviation of split frequencies: 0.015531


      Average standard deviation of split frequencies: 0.015531

      10320000 -- [0.000] [...7 remote chains...] -- 9:15:12

      Average standard deviation of split frequencies: 0.015486


      Average standard deviation of split frequencies: 0.015486

      10330000 -- (0.000) [...7 remote chains...] -- 9:15:36

      Average standard deviation of split frequencies: 0.015565


      Average standard deviation of split frequencies: 0.015565

      10340000 -- (0.000) [...7 remote chains...] -- 9:15:03

      Average standard deviation of split frequencies: 0.015594


      Average standard deviation of split frequencies: 0.015594

      10350000 -- (0.000) [...7 remote chains...] -- 9:15:28

      Average standard deviation of split frequencies: 0.015766


      Average standard deviation of split frequencies: 0.015766

      10360000 -- (0.000) [...7 remote chains...] -- 9:14:55

      Average standard deviation of split frequencies: 0.015697


      Average standard deviation of split frequencies: 0.015697

      10370000 -- (0.000) [...7 remote chains...] -- 9:15:19

      Average standard deviation of split frequencies: 0.015676


      Average standard deviation of split frequencies: 0.015676

      10380000 -- (0.000) [...7 remote chains...] -- 9:15:43

      Average standard deviation of split frequencies: 0.015632


      Average standard deviation of split frequencies: 0.015632

      10390000 -- (0.000) [...7 remote chains...] -- 9:15:10

      Average standard deviation of split frequencies: 0.015789


      Average standard deviation of split frequencies: 0.015789

      10400000 -- (0.000) [...7 remote chains...] -- 9:15:35

      Average standard deviation of split frequencies: 0.015769


      Average standard deviation of split frequencies: 0.015769

      10410000 -- (0.000) [...7 remote chains...] -- 9:15:02

      Average standard deviation of split frequencies: 0.015874


      Average standard deviation of split frequencies: 0.015874

      10420000 -- (0.000) [...7 remote chains...] -- 9:15:26

      Average standard deviation of split frequencies: 0.015929


      Average standard deviation of split frequencies: 0.015929

      10430000 -- (0.000) [...7 remote chains...] -- 9:14:54

      Average standard deviation of split frequencies: 0.015804


      Average standard deviation of split frequencies: 0.015804

      10440000 -- (0.000) [...7 remote chains...] -- 9:15:18

      Average standard deviation of split frequencies: 0.015809


      Average standard deviation of split frequencies: 0.015809

      10450000 -- (0.000) [...7 remote chains...] -- 9:15:42

      Average standard deviation of split frequencies: 0.015814


      Average standard deviation of split frequencies: 0.015814

      10460000 -- (0.000) [...7 remote chains...] -- 9:15:09

      Average standard deviation of split frequencies: 0.015768


      Average standard deviation of split frequencies: 0.015768

      10470000 -- (0.000) [...7 remote chains...] -- 9:15:33

      Average standard deviation of split frequencies: 0.015818


      Average standard deviation of split frequencies: 0.015818

      10480000 -- (0.000) [...7 remote chains...] -- 9:15:01

      Average standard deviation of split frequencies: 0.015798


      Average standard deviation of split frequencies: 0.015798

      10490000 -- (0.000) [...7 remote chains...] -- 9:15:25

      Average standard deviation of split frequencies: 0.015778


      Average standard deviation of split frequencies: 0.015778

      10500000 -- (0.000) [...7 remote chains...] -- 9:14:52

      Average standard deviation of split frequencies: 0.015808


      Average standard deviation of split frequencies: 0.015808

      10510000 -- (0.000) [...7 remote chains...] -- 9:15:16

      Average standard deviation of split frequencies: 0.015833


      Average standard deviation of split frequencies: 0.015833

      10520000 -- (0.000) [...7 remote chains...] -- 9:14:44

      Average standard deviation of split frequencies: 0.015738


      Average standard deviation of split frequencies: 0.015738

      10530000 -- [0.000] [...7 remote chains...] -- 9:15:08

      Average standard deviation of split frequencies: 0.015768


      Average standard deviation of split frequencies: 0.015768

      10540000 -- (0.000) [...7 remote chains...] -- 9:15:31

      Average standard deviation of split frequencies: 0.015599


      Average standard deviation of split frequencies: 0.015599

      10550000 -- (0.000) [...7 remote chains...] -- 9:14:59

      Average standard deviation of split frequencies: 0.015327


      Average standard deviation of split frequencies: 0.015327

      10560000 -- (0.000) [...7 remote chains...] -- 9:15:23

      Average standard deviation of split frequencies: 0.015258


      Average standard deviation of split frequencies: 0.015258

      10570000 -- (0.000) [...7 remote chains...] -- 9:14:51

      Average standard deviation of split frequencies: 0.015214


      Average standard deviation of split frequencies: 0.015214

      10580000 -- (0.000) [...7 remote chains...] -- 9:15:15

      Average standard deviation of split frequencies: 0.015293


      Average standard deviation of split frequencies: 0.015293

      10590000 -- (0.000) [...7 remote chains...] -- 9:14:43

      Average standard deviation of split frequencies: 0.015269


      Average standard deviation of split frequencies: 0.015269

      10600000 -- (0.000) [...7 remote chains...] -- 9:15:06

      Average standard deviation of split frequencies: 0.015348


      Average standard deviation of split frequencies: 0.015348

      10610000 -- (0.000) [...7 remote chains...] -- 9:14:34

      Average standard deviation of split frequencies: 0.015304


      Average standard deviation of split frequencies: 0.015304

      10620000 -- (0.000) [...7 remote chains...] -- 9:14:58

      Average standard deviation of split frequencies: 0.015334


      Average standard deviation of split frequencies: 0.015334

      10630000 -- (0.000) [...7 remote chains...] -- 9:14:26

      Average standard deviation of split frequencies: 0.015384


      Average standard deviation of split frequencies: 0.015384

      10640000 -- (0.000) [...7 remote chains...] -- 9:14:49

      Average standard deviation of split frequencies: 0.015291


      Average standard deviation of split frequencies: 0.015291

      10650000 -- (0.000) [...7 remote chains...] -- 9:14:18

      Average standard deviation of split frequencies: 0.015321


      Average standard deviation of split frequencies: 0.015321

      10660000 -- (0.000) [...7 remote chains...] -- 9:14:41

      Average standard deviation of split frequencies: 0.015326


      Average standard deviation of split frequencies: 0.015326

      10670000 -- (0.000) [...7 remote chains...] -- 9:14:09

      Average standard deviation of split frequencies: 0.015351


      Average standard deviation of split frequencies: 0.015351

      10680000 -- (0.000) [...7 remote chains...] -- 9:14:33

      Average standard deviation of split frequencies: 0.015356


      Average standard deviation of split frequencies: 0.015356

      10690000 -- (0.000) [...7 remote chains...] -- 9:14:56

      Average standard deviation of split frequencies: 0.015361


      Average standard deviation of split frequencies: 0.015361

      10700000 -- (0.000) [...7 remote chains...] -- 9:14:25

      Average standard deviation of split frequencies: 0.015342


      Average standard deviation of split frequencies: 0.015342

      10710000 -- (0.000) [...7 remote chains...] -- 9:14:48

      Average standard deviation of split frequencies: 0.015122


      Average standard deviation of split frequencies: 0.015122

      10720000 -- [0.000] [...7 remote chains...] -- 9:14:16

      Average standard deviation of split frequencies: 0.015201


      Average standard deviation of split frequencies: 0.015201

      10730000 -- (0.000) [...7 remote chains...] -- 9:14:40

      Average standard deviation of split frequencies: 0.015158


      Average standard deviation of split frequencies: 0.015158

      10740000 -- (0.000) [...7 remote chains...] -- 9:14:08

      Average standard deviation of split frequencies: 0.015115


      Average standard deviation of split frequencies: 0.015115

      10750000 -- (0.000) [...7 remote chains...] -- 9:14:32

      Average standard deviation of split frequencies: 0.015139


      Average standard deviation of split frequencies: 0.015139

      10760000 -- (0.000) [...7 remote chains...] -- 9:14:55

      Average standard deviation of split frequencies: 0.015096


      Average standard deviation of split frequencies: 0.015096

      10770000 -- (0.000) [...7 remote chains...] -- 9:14:23

      Average standard deviation of split frequencies: 0.015077


      Average standard deviation of split frequencies: 0.015077

      10780000 -- (0.000) [...7 remote chains...] -- 9:14:47

      Average standard deviation of split frequencies: 0.015107


      Average standard deviation of split frequencies: 0.015107

      10790000 -- (0.000) [...7 remote chains...] -- 9:14:15

      Average standard deviation of split frequencies: 0.015083


      Average standard deviation of split frequencies: 0.015083

      10800000 -- (0.000) [...7 remote chains...] -- 9:14:38

      Average standard deviation of split frequencies: 0.015113


      Average standard deviation of split frequencies: 0.015113

      10810000 -- (0.000) [...7 remote chains...] -- 9:14:07

      Average standard deviation of split frequencies: 0.015022


      Average standard deviation of split frequencies: 0.015022

      10820000 -- (0.000) [...7 remote chains...] -- 9:14:30

      Average standard deviation of split frequencies: 0.015172


      Average standard deviation of split frequencies: 0.015172

      10830000 -- (0.000) [...7 remote chains...] -- 9:13:59

      Average standard deviation of split frequencies: 0.015100


      Average standard deviation of split frequencies: 0.015100

      10840000 -- (0.000) [...7 remote chains...] -- 9:14:22

      Average standard deviation of split frequencies: 0.015057


      Average standard deviation of split frequencies: 0.015057

      10850000 -- (0.000) [...7 remote chains...] -- 9:13:51

      Average standard deviation of split frequencies: 0.015135


      Average standard deviation of split frequencies: 0.015135

      10860000 -- (0.000) [...7 remote chains...] -- 9:14:14

      Average standard deviation of split frequencies: 0.015117


      Average standard deviation of split frequencies: 0.015117

      10870000 -- (0.000) [...7 remote chains...] -- 9:13:43

      Average standard deviation of split frequencies: 0.015213


      Average standard deviation of split frequencies: 0.015213

      10880000 -- (0.000) [...7 remote chains...] -- 9:14:06

      Average standard deviation of split frequencies: 0.015194


      Average standard deviation of split frequencies: 0.015194

      10890000 -- (0.000) [...7 remote chains...] -- 9:13:35

      Average standard deviation of split frequencies: 0.015080


      Average standard deviation of split frequencies: 0.015080

      10900000 -- (0.000) [...7 remote chains...] -- 9:13:58

      Average standard deviation of split frequencies: 0.014989


      Average standard deviation of split frequencies: 0.014989

      10910000 -- (0.000) [...7 remote chains...] -- 9:14:21

      Average standard deviation of split frequencies: 0.015085


      Average standard deviation of split frequencies: 0.015085

      10920000 -- (0.000) [...7 remote chains...] -- 9:13:50

      Average standard deviation of split frequencies: 0.015019


      Average standard deviation of split frequencies: 0.015019

      10930000 -- (0.000) [...7 remote chains...] -- 9:14:13

      Average standard deviation of split frequencies: 0.014953


      Average standard deviation of split frequencies: 0.014953

      10940000 -- (0.000) [...7 remote chains...] -- 9:13:42

      Average standard deviation of split frequencies: 0.014887


      Average standard deviation of split frequencies: 0.014887

      10950000 -- (0.000) [...7 remote chains...] -- 9:14:05

      Average standard deviation of split frequencies: 0.014771


      Average standard deviation of split frequencies: 0.014771

      10960000 -- (0.000) [...7 remote chains...] -- 9:13:34

      Average standard deviation of split frequencies: 0.014680


      Average standard deviation of split frequencies: 0.014680

      10970000 -- (0.000) [...7 remote chains...] -- 9:13:56

      Average standard deviation of split frequencies: 0.014735


      Average standard deviation of split frequencies: 0.014735

      10980000 -- (0.000) [...7 remote chains...] -- 9:13:26

      Average standard deviation of split frequencies: 0.014767


      Average standard deviation of split frequencies: 0.014767

      10990000 -- (0.000) [...7 remote chains...] -- 9:13:48

      Average standard deviation of split frequencies: 0.014987


      Average standard deviation of split frequencies: 0.014987

      11000000 -- (0.000) [...7 remote chains...] -- 9:13:18

      Average standard deviation of split frequencies: 0.014969


      Average standard deviation of split frequencies: 0.014969

      11010000 -- (0.000) [...7 remote chains...] -- 9:13:40

      Average standard deviation of split frequencies: 0.014853


      Average standard deviation of split frequencies: 0.014853

      11020000 -- (0.000) [...7 remote chains...] -- 9:13:10

      Average standard deviation of split frequencies: 0.014933


      Average standard deviation of split frequencies: 0.014933

      11030000 -- [0.000] [...7 remote chains...] -- 9:13:32

      Average standard deviation of split frequencies: 0.014731


      Average standard deviation of split frequencies: 0.014731

      11040000 -- [0.000] [...7 remote chains...] -- 9:13:55

      Average standard deviation of split frequencies: 0.014879


      Average standard deviation of split frequencies: 0.014879

      11050000 -- (0.000) [...7 remote chains...] -- 9:13:25

      Average standard deviation of split frequencies: 0.014956


      Average standard deviation of split frequencies: 0.014956

      11060000 -- [0.000] [...7 remote chains...] -- 9:13:47

      Average standard deviation of split frequencies: 0.014927


      Average standard deviation of split frequencies: 0.014927

      11070000 -- [0.000] [...7 remote chains...] -- 9:13:17

      Average standard deviation of split frequencies: 0.014879


      Average standard deviation of split frequencies: 0.014879

      11080000 -- (0.000) [...7 remote chains...] -- 9:13:39

      Average standard deviation of split frequencies: 0.014812


      Average standard deviation of split frequencies: 0.014812

      11090000 -- [0.000] [...7 remote chains...] -- 9:13:09

      Average standard deviation of split frequencies: 0.014698


      Average standard deviation of split frequencies: 0.014698

      11100000 -- (0.000) [...7 remote chains...] -- 9:13:31

      Average standard deviation of split frequencies: 0.014728


      Average standard deviation of split frequencies: 0.014728

      11110000 -- (0.000) [...7 remote chains...] -- 9:13:01

      Average standard deviation of split frequencies: 0.014631


      Average standard deviation of split frequencies: 0.014631

      11120000 -- (0.000) [...7 remote chains...] -- 9:13:23

      Average standard deviation of split frequencies: 0.014566


      Average standard deviation of split frequencies: 0.014566

      11130000 -- (0.000) [...7 remote chains...] -- 9:13:46

      Average standard deviation of split frequencies: 0.014572


      Average standard deviation of split frequencies: 0.014572

      11140000 -- [0.000] [...7 remote chains...] -- 9:13:16

      Average standard deviation of split frequencies: 0.014482


      Average standard deviation of split frequencies: 0.014482

      11150000 -- (0.000) [...7 remote chains...] -- 9:13:38

      Average standard deviation of split frequencies: 0.014555


      Average standard deviation of split frequencies: 0.014555

      11160000 -- (0.000) [...7 remote chains...] -- 9:13:08

      Average standard deviation of split frequencies: 0.014538


      Average standard deviation of split frequencies: 0.014538

      11170000 -- (0.000) [...7 remote chains...] -- 9:13:30

      Average standard deviation of split frequencies: 0.014448


      Average standard deviation of split frequencies: 0.014448

      11180000 -- [0.000] [...7 remote chains...] -- 9:13:00

      Average standard deviation of split frequencies: 0.014286


      Average standard deviation of split frequencies: 0.014286

      11190000 -- [0.000] [...7 remote chains...] -- 9:13:22

      Average standard deviation of split frequencies: 0.014190


      Average standard deviation of split frequencies: 0.014190

      11200000 -- (0.000) [...7 remote chains...] -- 9:12:52

      Average standard deviation of split frequencies: 0.014197


      Average standard deviation of split frequencies: 0.014197

      11210000 -- (0.000) [...7 remote chains...] -- 9:13:14

      Average standard deviation of split frequencies: 0.014205


      Average standard deviation of split frequencies: 0.014205

      11220000 -- [0.000] [...7 remote chains...] -- 9:13:37

      Average standard deviation of split frequencies: 0.014236


      Average standard deviation of split frequencies: 0.014236

      11230000 -- (0.000) [...7 remote chains...] -- 9:13:07

      Average standard deviation of split frequencies: 0.014068


      Average standard deviation of split frequencies: 0.014068

      11240000 -- (0.000) [...7 remote chains...] -- 9:13:29

      Average standard deviation of split frequencies: 0.014099


      Average standard deviation of split frequencies: 0.014099

      11250000 -- [0.000] [...7 remote chains...] -- 9:12:59

      Average standard deviation of split frequencies: 0.014226


      Average standard deviation of split frequencies: 0.014226

      11260000 -- (0.000) [...7 remote chains...] -- 9:13:21

      Average standard deviation of split frequencies: 0.014185


      Average standard deviation of split frequencies: 0.014185

      11270000 -- (0.000) [...7 remote chains...] -- 9:13:43

      Average standard deviation of split frequencies: 0.014161


      Average standard deviation of split frequencies: 0.014161

      11280000 -- (0.000) [...7 remote chains...] -- 9:13:13

      Average standard deviation of split frequencies: 0.014168


      Average standard deviation of split frequencies: 0.014168

      11290000 -- (0.000) [...7 remote chains...] -- 9:13:35

      Average standard deviation of split frequencies: 0.014152


      Average standard deviation of split frequencies: 0.014152

      11300000 -- (0.000) [...7 remote chains...] -- 9:13:06

      Average standard deviation of split frequencies: 0.014206


      Average standard deviation of split frequencies: 0.014206

      11310000 -- (0.000) [...7 remote chains...] -- 9:13:28

      Average standard deviation of split frequencies: 0.014278


      Average standard deviation of split frequencies: 0.014278

      11320000 -- (0.000) [...7 remote chains...] -- 9:12:58

      Average standard deviation of split frequencies: 0.014142


      Average standard deviation of split frequencies: 0.014142

      11330000 -- (0.000) [...7 remote chains...] -- 9:13:20

      Average standard deviation of split frequencies: 0.014078


      Average standard deviation of split frequencies: 0.014078

      11340000 -- (0.000) [...7 remote chains...] -- 9:13:42

      Average standard deviation of split frequencies: 0.014038


      Average standard deviation of split frequencies: 0.014038

      11350000 -- [0.000] [...7 remote chains...] -- 9:13:12

      Average standard deviation of split frequencies: 0.014014


      Average standard deviation of split frequencies: 0.014014

      11360000 -- (0.000) [...7 remote chains...] -- 9:13:34

      Average standard deviation of split frequencies: 0.014116


      Average standard deviation of split frequencies: 0.014116

      11370000 -- (0.000) [...7 remote chains...] -- 9:13:04

      Average standard deviation of split frequencies: 0.013958


      Average standard deviation of split frequencies: 0.013958

      11380000 -- (0.000) [...7 remote chains...] -- 9:13:26

      Average standard deviation of split frequencies: 0.013870


      Average standard deviation of split frequencies: 0.013870

      11390000 -- (0.000) [...7 remote chains...] -- 9:13:48

      Average standard deviation of split frequencies: 0.013752


      Average standard deviation of split frequencies: 0.013752

      11400000 -- (0.000) [...7 remote chains...] -- 9:13:19

      Average standard deviation of split frequencies: 0.013713


      Average standard deviation of split frequencies: 0.013713

      11410000 -- (0.000) [...7 remote chains...] -- 9:13:41

      Average standard deviation of split frequencies: 0.013649


      Average standard deviation of split frequencies: 0.013649

      11420000 -- (0.000) [...7 remote chains...] -- 9:13:11

      Average standard deviation of split frequencies: 0.013469


      Average standard deviation of split frequencies: 0.013469

      11430000 -- (0.000) [...7 remote chains...] -- 9:13:33

      Average standard deviation of split frequencies: 0.013469


      Average standard deviation of split frequencies: 0.013469

      11440000 -- (0.000) [...7 remote chains...] -- 9:13:03

      Average standard deviation of split frequencies: 0.013406


      Average standard deviation of split frequencies: 0.013406

      11450000 -- (0.000) [...7 remote chains...] -- 9:13:25

      Average standard deviation of split frequencies: 0.013273


      Average standard deviation of split frequencies: 0.013273

      11460000 -- (0.000) [...7 remote chains...] -- 9:12:55

      Average standard deviation of split frequencies: 0.013375


      Average standard deviation of split frequencies: 0.013375

      11470000 -- (0.000) [...7 remote chains...] -- 9:13:17

      Average standard deviation of split frequencies: 0.013492


      Average standard deviation of split frequencies: 0.013492

      11480000 -- (0.000) [...7 remote chains...] -- 9:12:48

      Average standard deviation of split frequencies: 0.013547


      Average standard deviation of split frequencies: 0.013547

      11490000 -- (0.000) [...7 remote chains...] -- 9:13:10

      Average standard deviation of split frequencies: 0.013531


      Average standard deviation of split frequencies: 0.013531

      11500000 -- (0.000) [...7 remote chains...] -- 9:12:40

      Average standard deviation of split frequencies: 0.013445


      Average standard deviation of split frequencies: 0.013445

      11510000 -- (0.000) [...7 remote chains...] -- 9:13:02

      Average standard deviation of split frequencies: 0.013095


      Average standard deviation of split frequencies: 0.013095

      11520000 -- [0.000] [...7 remote chains...] -- 9:13:24

      Average standard deviation of split frequencies: 0.012939


      Average standard deviation of split frequencies: 0.012939

      11530000 -- [0.000] [...7 remote chains...] -- 9:12:54

      Average standard deviation of split frequencies: 0.012808


      Average standard deviation of split frequencies: 0.012808

      11540000 -- (0.000) [...7 remote chains...] -- 9:13:16

      Average standard deviation of split frequencies: 0.012770


      Average standard deviation of split frequencies: 0.012770

      11550000 -- [0.000] [...7 remote chains...] -- 9:12:47

      Average standard deviation of split frequencies: 0.012746


      Average standard deviation of split frequencies: 0.012746

      11560000 -- (0.000) [...7 remote chains...] -- 9:13:08

      Average standard deviation of split frequencies: 0.012732


      Average standard deviation of split frequencies: 0.012732

      11570000 -- (0.000) [...7 remote chains...] -- 9:12:39

      Average standard deviation of split frequencies: 0.012647


      Average standard deviation of split frequencies: 0.012647

      11580000 -- (0.000) [...7 remote chains...] -- 9:13:01

      Average standard deviation of split frequencies: 0.012726


      Average standard deviation of split frequencies: 0.012726

      11590000 -- (0.000) [...7 remote chains...] -- 9:12:32

      Average standard deviation of split frequencies: 0.012818


      Average standard deviation of split frequencies: 0.012818

      11600000 -- (0.000) [...7 remote chains...] -- 9:12:53

      Average standard deviation of split frequencies: 0.012850


      Average standard deviation of split frequencies: 0.012850

      11610000 -- (0.000) [...7 remote chains...] -- 9:12:24

      Average standard deviation of split frequencies: 0.012766


      Average standard deviation of split frequencies: 0.012766

      11620000 -- [0.000] [...7 remote chains...] -- 9:12:45

      Average standard deviation of split frequencies: 0.012867


      Average standard deviation of split frequencies: 0.012867

      11630000 -- [0.000] [...7 remote chains...] -- 9:12:16

      Average standard deviation of split frequencies: 0.012774


      Average standard deviation of split frequencies: 0.012774

      11640000 -- (0.000) [...7 remote chains...] -- 9:12:38

      Average standard deviation of split frequencies: 0.012675


      Average standard deviation of split frequencies: 0.012675

      11650000 -- (0.000) [...7 remote chains...] -- 9:12:59

      Average standard deviation of split frequencies: 0.012750


      Average standard deviation of split frequencies: 0.012750

      11660000 -- (0.000) [...7 remote chains...] -- 9:12:30

      Average standard deviation of split frequencies: 0.012826


      Average standard deviation of split frequencies: 0.012826

      11670000 -- [0.000] [...7 remote chains...] -- 9:12:52

      Average standard deviation of split frequencies: 0.012691


      Average standard deviation of split frequencies: 0.012691

      11680000 -- (0.000) [...7 remote chains...] -- 9:12:23

      Average standard deviation of split frequencies: 0.012654


      Average standard deviation of split frequencies: 0.012654

      11690000 -- [0.000] [...7 remote chains...] -- 9:12:44

      Average standard deviation of split frequencies: 0.012707


      Average standard deviation of split frequencies: 0.012707

      11700000 -- (0.000) [...7 remote chains...] -- 9:12:15

      Average standard deviation of split frequencies: 0.012625


      Average standard deviation of split frequencies: 0.012625

      11710000 -- (0.000) [...7 remote chains...] -- 9:12:37

      Average standard deviation of split frequencies: 0.012536


      Average standard deviation of split frequencies: 0.012536

      11720000 -- (0.000) [...7 remote chains...] -- 9:12:08

      Average standard deviation of split frequencies: 0.012522


      Average standard deviation of split frequencies: 0.012522

      11730000 -- (0.000) [...7 remote chains...] -- 9:12:29

      Average standard deviation of split frequencies: 0.012574


      Average standard deviation of split frequencies: 0.012574

      11740000 -- (0.000) [...7 remote chains...] -- 9:12:51

      Average standard deviation of split frequencies: 0.012627


      Average standard deviation of split frequencies: 0.012627

      11750000 -- (0.000) [...7 remote chains...] -- 9:12:22

      Average standard deviation of split frequencies: 0.012605


      Average standard deviation of split frequencies: 0.012605

      11760000 -- (0.000) [...7 remote chains...] -- 9:12:43

      Average standard deviation of split frequencies: 0.012546


      Average standard deviation of split frequencies: 0.012546

      11770000 -- (0.000) [...7 remote chains...] -- 9:12:14

      Average standard deviation of split frequencies: 0.012554


      Average standard deviation of split frequencies: 0.012554

      11780000 -- [0.000] [...7 remote chains...] -- 9:12:36

      Average standard deviation of split frequencies: 0.012673


      Average standard deviation of split frequencies: 0.012673

      11790000 -- (0.000) [...7 remote chains...] -- 9:12:07

      Average standard deviation of split frequencies: 0.012828


      Average standard deviation of split frequencies: 0.012828

      11800000 -- [0.000] [...7 remote chains...] -- 9:12:28

      Average standard deviation of split frequencies: 0.012769


      Average standard deviation of split frequencies: 0.012769

      11810000 -- (0.000) [...7 remote chains...] -- 9:11:59

      Average standard deviation of split frequencies: 0.012866


      Average standard deviation of split frequencies: 0.012866

      11820000 -- [0.000] [...7 remote chains...] -- 9:12:21

      Average standard deviation of split frequencies: 0.012504


      Average standard deviation of split frequencies: 0.012504

      11830000 -- (0.000) [...7 remote chains...] -- 9:12:42

      Average standard deviation of split frequencies: 0.012590


      Average standard deviation of split frequencies: 0.012590

      11840000 -- [0.000] [...7 remote chains...] -- 9:12:13

      Average standard deviation of split frequencies: 0.012447


      Average standard deviation of split frequencies: 0.012447

      11850000 -- (0.000) [...7 remote chains...] -- 9:12:34

      Average standard deviation of split frequencies: 0.012304


      Average standard deviation of split frequencies: 0.012304

      11860000 -- [0.000] [...7 remote chains...] -- 9:12:06

      Average standard deviation of split frequencies: 0.012162


      Average standard deviation of split frequencies: 0.012162

      11870000 -- (0.000) [...7 remote chains...] -- 9:12:27

      Average standard deviation of split frequencies: 0.012033


      Average standard deviation of split frequencies: 0.012033

      11880000 -- (0.000) [...7 remote chains...] -- 9:11:58

      Average standard deviation of split frequencies: 0.012019


      Average standard deviation of split frequencies: 0.012019

      11890000 -- (0.000) [...7 remote chains...] -- 9:12:19

      Average standard deviation of split frequencies: 0.011942


      Average standard deviation of split frequencies: 0.011942

      11900000 -- (0.000) [...7 remote chains...] -- 9:12:40

      Average standard deviation of split frequencies: 0.011950


      Average standard deviation of split frequencies: 0.011950

      11910000 -- (0.000) [...7 remote chains...] -- 9:12:12

      Average standard deviation of split frequencies: 0.011928


      Average standard deviation of split frequencies: 0.011928

      11920000 -- (0.000) [...7 remote chains...] -- 9:12:33

      Average standard deviation of split frequencies: 0.011872


      Average standard deviation of split frequencies: 0.011872

      11930000 -- [0.000] [...7 remote chains...] -- 9:12:05

      Average standard deviation of split frequencies: 0.011859


      Average standard deviation of split frequencies: 0.011859

      11940000 -- (0.000) [...7 remote chains...] -- 9:12:26

      Average standard deviation of split frequencies: 0.011846


      Average standard deviation of split frequencies: 0.011846

      11950000 -- (0.000) [...7 remote chains...] -- 9:11:57

      Average standard deviation of split frequencies: 0.011934


      Average standard deviation of split frequencies: 0.011934

      11960000 -- (0.000) [...7 remote chains...] -- 9:12:18

      Average standard deviation of split frequencies: 0.012030


      Average standard deviation of split frequencies: 0.012030

      11970000 -- (0.000) [...7 remote chains...] -- 9:11:50

      Average standard deviation of split frequencies: 0.012039


      Average standard deviation of split frequencies: 0.012039

      11980000 -- (0.000) [...7 remote chains...] -- 9:12:11

      Average standard deviation of split frequencies: 0.012091


      Average standard deviation of split frequencies: 0.012091

      11990000 -- (0.000) [...7 remote chains...] -- 9:11:43

      Average standard deviation of split frequencies: 0.012047


      Average standard deviation of split frequencies: 0.012047

      12000000 -- [0.000] [...7 remote chains...] -- 9:12:04

      Average standard deviation of split frequencies: 0.011903


      Average standard deviation of split frequencies: 0.011903

      12010000 -- [0.000] [...7 remote chains...] -- 9:12:24

      Average standard deviation of split frequencies: 0.011955


      Average standard deviation of split frequencies: 0.011955

      12020000 -- (0.000) [...7 remote chains...] -- 9:11:56

      Average standard deviation of split frequencies: 0.012094


      Average standard deviation of split frequencies: 0.012094

      12030000 -- [0.000] [...7 remote chains...] -- 9:12:17

      Average standard deviation of split frequencies: 0.012181


      Average standard deviation of split frequencies: 0.012181

      12040000 -- [0.000] [...7 remote chains...] -- 9:12:38

      Average standard deviation of split frequencies: 0.012168


      Average standard deviation of split frequencies: 0.012168

      12050000 -- (0.000) [...7 remote chains...] -- 9:12:10

      Average standard deviation of split frequencies: 0.012154


      Average standard deviation of split frequencies: 0.012154

      12060000 -- (0.000) [...7 remote chains...] -- 9:12:30

      Average standard deviation of split frequencies: 0.012076


      Average standard deviation of split frequencies: 0.012076

      12070000 -- (0.000) [...7 remote chains...] -- 9:12:02

      Average standard deviation of split frequencies: 0.012162


      Average standard deviation of split frequencies: 0.012162

      12080000 -- (0.000) [...7 remote chains...] -- 9:12:23

      Average standard deviation of split frequencies: 0.011976


      Average standard deviation of split frequencies: 0.011976

      12090000 -- (0.000) [...7 remote chains...] -- 9:11:55

      Average standard deviation of split frequencies: 0.011941


      Average standard deviation of split frequencies: 0.011941

      12100000 -- [0.000] [...7 remote chains...] -- 9:12:16

      Average standard deviation of split frequencies: 0.011949


      Average standard deviation of split frequencies: 0.011949

      12110000 -- (0.000) [...7 remote chains...] -- 9:12:36

      Average standard deviation of split frequencies: 0.012057


      Average standard deviation of split frequencies: 0.012057

      12120000 -- (0.000) [...7 remote chains...] -- 9:12:08

      Average standard deviation of split frequencies: 0.011871


      Average standard deviation of split frequencies: 0.011871

      12130000 -- [0.000] [...7 remote chains...] -- 9:12:29

      Average standard deviation of split frequencies: 0.011837


      Average standard deviation of split frequencies: 0.011837

      12140000 -- (0.000) [...7 remote chains...] -- 9:12:01

      Average standard deviation of split frequencies: 0.011824


      Average standard deviation of split frequencies: 0.011824

      12150000 -- (0.000) [...7 remote chains...] -- 9:12:22

      Average standard deviation of split frequencies: 0.011845


      Average standard deviation of split frequencies: 0.011845

      12160000 -- (0.000) [...7 remote chains...] -- 9:12:42

      Average standard deviation of split frequencies: 0.011854


      Average standard deviation of split frequencies: 0.011854

      12170000 -- (0.000) [...7 remote chains...] -- 9:12:14

      Average standard deviation of split frequencies: 0.011734


      Average standard deviation of split frequencies: 0.011734

      12180000 -- (0.000) [...7 remote chains...] -- 9:12:35

      Average standard deviation of split frequencies: 0.011699


      Average standard deviation of split frequencies: 0.011699

      12190000 -- (0.000) [...7 remote chains...] -- 9:12:07

      Average standard deviation of split frequencies: 0.011742


      Average standard deviation of split frequencies: 0.011742

      12200000 -- (0.000) [...7 remote chains...] -- 9:12:28

      Average standard deviation of split frequencies: 0.011772


      Average standard deviation of split frequencies: 0.011772

      12210000 -- (0.000) [...7 remote chains...] -- 9:12:48

      Average standard deviation of split frequencies: 0.011717


      Average standard deviation of split frequencies: 0.011717

      12220000 -- [0.000] [...7 remote chains...] -- 9:12:20

      Average standard deviation of split frequencies: 0.011725


      Average standard deviation of split frequencies: 0.011725

      12230000 -- [0.000] [...7 remote chains...] -- 9:12:41

      Average standard deviation of split frequencies: 0.011661


      Average standard deviation of split frequencies: 0.011661

      12240000 -- (0.000) [...7 remote chains...] -- 9:12:13

      Average standard deviation of split frequencies: 0.011648


      Average standard deviation of split frequencies: 0.011648

      12250000 -- (0.000) [...7 remote chains...] -- 9:12:33

      Average standard deviation of split frequencies: 0.011657


      Average standard deviation of split frequencies: 0.011657

      12260000 -- (0.000) [...7 remote chains...] -- 9:12:06

      Average standard deviation of split frequencies: 0.011602


      Average standard deviation of split frequencies: 0.011602

      12270000 -- (0.000) [...7 remote chains...] -- 9:12:26

      Average standard deviation of split frequencies: 0.011623


      Average standard deviation of split frequencies: 0.011623

      12280000 -- [0.000] [...7 remote chains...] -- 9:11:59

      Average standard deviation of split frequencies: 0.011632


      Average standard deviation of split frequencies: 0.011632

      12290000 -- (0.000) [...7 remote chains...] -- 9:12:19

      Average standard deviation of split frequencies: 0.011683


      Average standard deviation of split frequencies: 0.011683

      12300000 -- (0.000) [...7 remote chains...] -- 9:12:39

      Average standard deviation of split frequencies: 0.011564


      Average standard deviation of split frequencies: 0.011564

      12310000 -- (0.000) [...7 remote chains...] -- 9:12:12

      Average standard deviation of split frequencies: 0.011415


      Average standard deviation of split frequencies: 0.011415

      12320000 -- (0.000) [...7 remote chains...] -- 9:12:32

      Average standard deviation of split frequencies: 0.011403


      Average standard deviation of split frequencies: 0.011403

      12330000 -- (0.000) [...7 remote chains...] -- 9:12:04

      Average standard deviation of split frequencies: 0.011369


      Average standard deviation of split frequencies: 0.011369

      12340000 -- (0.000) [...7 remote chains...] -- 9:12:25

      Average standard deviation of split frequencies: 0.011463


      Average standard deviation of split frequencies: 0.011463

      12350000 -- (0.000) [...7 remote chains...] -- 9:11:57

      Average standard deviation of split frequencies: 0.011442


      Average standard deviation of split frequencies: 0.011442

      12360000 -- (0.000) [...7 remote chains...] -- 9:12:17

      Average standard deviation of split frequencies: 0.011514


      Average standard deviation of split frequencies: 0.011514

      12370000 -- (0.000) [...7 remote chains...] -- 9:12:38

      Average standard deviation of split frequencies: 0.011502


      Average standard deviation of split frequencies: 0.011502

      12380000 -- (0.000) [...7 remote chains...] -- 9:12:10

      Average standard deviation of split frequencies: 0.011595


      Average standard deviation of split frequencies: 0.011595

      12390000 -- (0.000) [...7 remote chains...] -- 9:12:30

      Average standard deviation of split frequencies: 0.011447


      Average standard deviation of split frequencies: 0.011447

      12400000 -- (0.000) [...7 remote chains...] -- 9:12:03

      Average standard deviation of split frequencies: 0.011610


      Average standard deviation of split frequencies: 0.011610

      12410000 -- (0.000) [...7 remote chains...] -- 9:12:23

      Average standard deviation of split frequencies: 0.011684


      Average standard deviation of split frequencies: 0.011684

      12420000 -- (0.000) [...7 remote chains...] -- 9:12:43

      Average standard deviation of split frequencies: 0.011650


      Average standard deviation of split frequencies: 0.011650

      12430000 -- (0.000) [...7 remote chains...] -- 9:12:16

      Average standard deviation of split frequencies: 0.011715


      Average standard deviation of split frequencies: 0.011715

      12440000 -- (0.000) [...7 remote chains...] -- 9:12:36

      Average standard deviation of split frequencies: 0.011789


      Average standard deviation of split frequencies: 0.011789

      12450000 -- (0.000) [...7 remote chains...] -- 9:12:09

      Average standard deviation of split frequencies: 0.011733


      Average standard deviation of split frequencies: 0.011733

      12460000 -- (0.000) [...7 remote chains...] -- 9:12:29

      Average standard deviation of split frequencies: 0.011699


      Average standard deviation of split frequencies: 0.011699

      12470000 -- (0.000) [...7 remote chains...] -- 9:12:02

      Average standard deviation of split frequencies: 0.011612


      Average standard deviation of split frequencies: 0.011612

      12480000 -- (0.000) [...7 remote chains...] -- 9:12:22

      Average standard deviation of split frequencies: 0.011686


      Average standard deviation of split frequencies: 0.011686

      12490000 -- (0.000) [...7 remote chains...] -- 9:12:42

      Average standard deviation of split frequencies: 0.011538


      Average standard deviation of split frequencies: 0.011538

      12500000 -- (0.000) [...7 remote chains...] -- 9:12:15

      Average standard deviation of split frequencies: 0.011505


      Average standard deviation of split frequencies: 0.011505

      12510000 -- (0.000) [...7 remote chains...] -- 9:12:34

      Average standard deviation of split frequencies: 0.011505


      Average standard deviation of split frequencies: 0.011505

      12520000 -- (0.000) [...7 remote chains...] -- 9:12:07

      Average standard deviation of split frequencies: 0.011513


      Average standard deviation of split frequencies: 0.011513

      12530000 -- (0.000) [...7 remote chains...] -- 9:12:27

      Average standard deviation of split frequencies: 0.011572


      Average standard deviation of split frequencies: 0.011572

      12540000 -- (0.000) [...7 remote chains...] -- 9:12:00

      Average standard deviation of split frequencies: 0.011560


      Average standard deviation of split frequencies: 0.011560

      12550000 -- (0.000) [...7 remote chains...] -- 9:12:20

      Average standard deviation of split frequencies: 0.011689


      Average standard deviation of split frequencies: 0.011689

      12560000 -- (0.000) [...7 remote chains...] -- 9:12:40

      Average standard deviation of split frequencies: 0.011676


      Average standard deviation of split frequencies: 0.011676

      12570000 -- (0.000) [...7 remote chains...] -- 9:12:13

      Average standard deviation of split frequencies: 0.011749


      Average standard deviation of split frequencies: 0.011749

      12580000 -- (0.000) [...7 remote chains...] -- 9:12:33

      Average standard deviation of split frequencies: 0.011801


      Average standard deviation of split frequencies: 0.011801

      12590000 -- (0.000) [...7 remote chains...] -- 9:12:06

      Average standard deviation of split frequencies: 0.011758


      Average standard deviation of split frequencies: 0.011758

      12600000 -- (0.000) [...7 remote chains...] -- 9:12:26

      Average standard deviation of split frequencies: 0.011661


      Average standard deviation of split frequencies: 0.011661

      12610000 -- (0.000) [...7 remote chains...] -- 9:11:59

      Average standard deviation of split frequencies: 0.011712


      Average standard deviation of split frequencies: 0.011712

      12620000 -- (0.000) [...7 remote chains...] -- 9:12:19

      Average standard deviation of split frequencies: 0.011742


      Average standard deviation of split frequencies: 0.011742

      12630000 -- (0.000) [...7 remote chains...] -- 9:11:52

      Average standard deviation of split frequencies: 0.011508


      Average standard deviation of split frequencies: 0.011508

      12640000 -- (0.000) [...7 remote chains...] -- 9:12:11

      Average standard deviation of split frequencies: 0.011560


      Average standard deviation of split frequencies: 0.011560

      12650000 -- (0.000) [...7 remote chains...] -- 9:12:31

      Average standard deviation of split frequencies: 0.011484


      Average standard deviation of split frequencies: 0.011484

      12660000 -- (0.000) [...7 remote chains...] -- 9:12:04

      Average standard deviation of split frequencies: 0.011557


      Average standard deviation of split frequencies: 0.011557

      12670000 -- (0.000) [...7 remote chains...] -- 9:12:24

      Average standard deviation of split frequencies: 0.011578


      Average standard deviation of split frequencies: 0.011578

      12680000 -- (0.000) [...7 remote chains...] -- 9:12:44

      Average standard deviation of split frequencies: 0.011566


      Average standard deviation of split frequencies: 0.011566

      12690000 -- (0.000) [...7 remote chains...] -- 9:13:03

      Average standard deviation of split frequencies: 0.011469


      Average standard deviation of split frequencies: 0.011469

      12700000 -- (0.000) [...7 remote chains...] -- 9:12:37

      Average standard deviation of split frequencies: 0.011584


      Average standard deviation of split frequencies: 0.011584

      12710000 -- (0.000) [...7 remote chains...] -- 9:12:56

      Average standard deviation of split frequencies: 0.011647


      Average standard deviation of split frequencies: 0.011647

      12720000 -- (0.000) [...7 remote chains...] -- 9:13:16

      Average standard deviation of split frequencies: 0.011741


      Average standard deviation of split frequencies: 0.011741

      12730000 -- (0.000) [...7 remote chains...] -- 9:12:49

      Average standard deviation of split frequencies: 0.011729


      Average standard deviation of split frequencies: 0.011729

      12740000 -- (0.000) [...7 remote chains...] -- 9:13:08

      Average standard deviation of split frequencies: 0.011801


      Average standard deviation of split frequencies: 0.011801

      12750000 -- (0.000) [...7 remote chains...] -- 9:13:28

      Average standard deviation of split frequencies: 0.012033


      Average standard deviation of split frequencies: 0.012033

      12760000 -- (0.000) [...7 remote chains...] -- 9:13:47

      Average standard deviation of split frequencies: 0.012084


      Average standard deviation of split frequencies: 0.012084

      12770000 -- (0.000) [...7 remote chains...] -- 9:13:21

      Average standard deviation of split frequencies: 0.011945


      Average standard deviation of split frequencies: 0.011945

      12780000 -- (0.000) [...7 remote chains...] -- 9:13:40

      Average standard deviation of split frequencies: 0.011890


      Average standard deviation of split frequencies: 0.011890

      12790000 -- (0.000) [...7 remote chains...] -- 9:14:00

      Average standard deviation of split frequencies: 0.011846


      Average standard deviation of split frequencies: 0.011846

      12800000 -- (0.000) [...7 remote chains...] -- 9:14:19

      Average standard deviation of split frequencies: 0.011941


      Average standard deviation of split frequencies: 0.011941

      12810000 -- (0.000) [...7 remote chains...] -- 9:13:52

      Average standard deviation of split frequencies: 0.011929


      Average standard deviation of split frequencies: 0.011929

      12820000 -- (0.000) [...7 remote chains...] -- 9:14:12

      Average standard deviation of split frequencies: 0.011853


      Average standard deviation of split frequencies: 0.011853

      12830000 -- (0.000) [...7 remote chains...] -- 9:13:45

      Average standard deviation of split frequencies: 0.011769


      Average standard deviation of split frequencies: 0.011769

      12840000 -- (0.000) [...7 remote chains...] -- 9:14:04

      Average standard deviation of split frequencies: 0.011757


      Average standard deviation of split frequencies: 0.011757

      12850000 -- (0.000) [...7 remote chains...] -- 9:14:24

      Average standard deviation of split frequencies: 0.011619


      Average standard deviation of split frequencies: 0.011619

      12860000 -- (0.000) [...7 remote chains...] -- 9:13:57

      Average standard deviation of split frequencies: 0.011545


      Average standard deviation of split frequencies: 0.011545

      12870000 -- (0.000) [...7 remote chains...] -- 9:14:17

      Average standard deviation of split frequencies: 0.011566


      Average standard deviation of split frequencies: 0.011566

      12880000 -- (0.000) [...7 remote chains...] -- 9:13:50

      Average standard deviation of split frequencies: 0.011533


      Average standard deviation of split frequencies: 0.011533

      12890000 -- (0.000) [...7 remote chains...] -- 9:14:09

      Average standard deviation of split frequencies: 0.011521


      Average standard deviation of split frequencies: 0.011521

      12900000 -- (0.000) [...7 remote chains...] -- 9:13:43

      Average standard deviation of split frequencies: 0.011425


      Average standard deviation of split frequencies: 0.011425

      12910000 -- (0.000) [...7 remote chains...] -- 9:14:02

      Average standard deviation of split frequencies: 0.011405


      Average standard deviation of split frequencies: 0.011405

      12920000 -- (0.000) [...7 remote chains...] -- 9:14:21

      Average standard deviation of split frequencies: 0.011330


      Average standard deviation of split frequencies: 0.011330

      12930000 -- (0.000) [...7 remote chains...] -- 9:13:55

      Average standard deviation of split frequencies: 0.011381


      Average standard deviation of split frequencies: 0.011381

      12940000 -- (0.000) [...7 remote chains...] -- 9:14:14

      Average standard deviation of split frequencies: 0.011411


      Average standard deviation of split frequencies: 0.011411

      12950000 -- (0.000) [...7 remote chains...] -- 9:13:48

      Average standard deviation of split frequencies: 0.011494


      Average standard deviation of split frequencies: 0.011494

      12960000 -- [0.000] [...7 remote chains...] -- 9:14:07

      Average standard deviation of split frequencies: 0.011545


      Average standard deviation of split frequencies: 0.011545

      12970000 -- (0.000) [...7 remote chains...] -- 9:13:41

      Average standard deviation of split frequencies: 0.011737


      Average standard deviation of split frequencies: 0.011737

      12980000 -- [0.000] [...7 remote chains...] -- 9:14:00

      Average standard deviation of split frequencies: 0.011684


      Average standard deviation of split frequencies: 0.011684

      12990000 -- (0.000) [...7 remote chains...] -- 9:14:19

      Average standard deviation of split frequencies: 0.011523


      Average standard deviation of split frequencies: 0.011523

      13000000 -- (0.000) [...7 remote chains...] -- 9:13:53

      Average standard deviation of split frequencies: 0.011572


      Average standard deviation of split frequencies: 0.011572

      13010000 -- [0.000] [...7 remote chains...] -- 9:14:12

      Average standard deviation of split frequencies: 0.011540


      Average standard deviation of split frequencies: 0.011540

      13020000 -- (0.000) [...7 remote chains...] -- 9:13:46

      Average standard deviation of split frequencies: 0.011488


      Average standard deviation of split frequencies: 0.011488

      13030000 -- (0.000) [...7 remote chains...] -- 9:14:05

      Average standard deviation of split frequencies: 0.011448


      Average standard deviation of split frequencies: 0.011448

      13040000 -- (0.000) [...7 remote chains...] -- 9:13:39

      Average standard deviation of split frequencies: 0.011536


      Average standard deviation of split frequencies: 0.011536

      13050000 -- (0.000) [...7 remote chains...] -- 9:13:58

      Average standard deviation of split frequencies: 0.011565


      Average standard deviation of split frequencies: 0.011565

      13060000 -- [0.000] [...7 remote chains...] -- 9:13:31

      Average standard deviation of split frequencies: 0.011573


      Average standard deviation of split frequencies: 0.011573

      13070000 -- [0.000] [...7 remote chains...] -- 9:13:50

      Average standard deviation of split frequencies: 0.011813


      Average standard deviation of split frequencies: 0.011813

      13080000 -- (0.000) [...7 remote chains...] -- 9:13:24

      Average standard deviation of split frequencies: 0.011721


      Average standard deviation of split frequencies: 0.011721

      13090000 -- (0.000) [...7 remote chains...] -- 9:13:43

      Average standard deviation of split frequencies: 0.011629


      Average standard deviation of split frequencies: 0.011629

      13100000 -- (0.000) [...7 remote chains...] -- 9:13:17

      Average standard deviation of split frequencies: 0.011657


      Average standard deviation of split frequencies: 0.011657

      13110000 -- [0.000] [...7 remote chains...] -- 9:13:36

      Average standard deviation of split frequencies: 0.011797


      Average standard deviation of split frequencies: 0.011797

      13120000 -- (0.000) [...7 remote chains...] -- 9:13:55

      Average standard deviation of split frequencies: 0.011745


      Average standard deviation of split frequencies: 0.011745

      13130000 -- (0.000) [...7 remote chains...] -- 9:13:29

      Average standard deviation of split frequencies: 0.011773


      Average standard deviation of split frequencies: 0.011773

      13140000 -- (0.000) [...7 remote chains...] -- 9:13:48

      Average standard deviation of split frequencies: 0.011841


      Average standard deviation of split frequencies: 0.011841

      13150000 -- (0.000) [...7 remote chains...] -- 9:13:22

      Average standard deviation of split frequencies: 0.011901


      Average standard deviation of split frequencies: 0.011901

      13160000 -- (0.000) [...7 remote chains...] -- 9:13:41

      Average standard deviation of split frequencies: 0.011888


      Average standard deviation of split frequencies: 0.011888

      13170000 -- (0.000) [...7 remote chains...] -- 9:13:15

      Average standard deviation of split frequencies: 0.011797


      Average standard deviation of split frequencies: 0.011797

      13180000 -- (0.000) [...7 remote chains...] -- 9:13:34

      Average standard deviation of split frequencies: 0.011686


      Average standard deviation of split frequencies: 0.011686

      13190000 -- (0.000) [...7 remote chains...] -- 9:13:08

      Average standard deviation of split frequencies: 0.011726


      Average standard deviation of split frequencies: 0.011726

      13200000 -- (0.000) [...7 remote chains...] -- 9:13:27

      Average standard deviation of split frequencies: 0.011722


      Average standard deviation of split frequencies: 0.011722

      13210000 -- (0.000) [...7 remote chains...] -- 9:13:01

      Average standard deviation of split frequencies: 0.011772


      Average standard deviation of split frequencies: 0.011772

      13220000 -- (0.000) [...7 remote chains...] -- 9:13:20

      Average standard deviation of split frequencies: 0.011882


      Average standard deviation of split frequencies: 0.011882

      13230000 -- (0.000) [...7 remote chains...] -- 9:13:39

      Average standard deviation of split frequencies: 0.011902


      Average standard deviation of split frequencies: 0.011902

      13240000 -- (0.000) [...7 remote chains...] -- 9:13:13

      Average standard deviation of split frequencies: 0.011971


      Average standard deviation of split frequencies: 0.011971

      13250000 -- (0.000) [...7 remote chains...] -- 9:13:32

      Average standard deviation of split frequencies: 0.011943


      Average standard deviation of split frequencies: 0.011943

      13260000 -- (0.000) [...7 remote chains...] -- 9:13:06

      Average standard deviation of split frequencies: 0.011970


      Average standard deviation of split frequencies: 0.011970

      13270000 -- (0.000) [...7 remote chains...] -- 9:13:25

      Average standard deviation of split frequencies: 0.011970


      Average standard deviation of split frequencies: 0.011970

      13280000 -- (0.000) [...7 remote chains...] -- 9:13:43

      Average standard deviation of split frequencies: 0.011958


      Average standard deviation of split frequencies: 0.011958

      13290000 -- [0.000] [...7 remote chains...] -- 9:13:18

      Average standard deviation of split frequencies: 0.011907


      Average standard deviation of split frequencies: 0.011907

      13300000 -- [0.000] [...7 remote chains...] -- 9:13:36

      Average standard deviation of split frequencies: 0.011856


      Average standard deviation of split frequencies: 0.011856

      13310000 -- (0.000) [...7 remote chains...] -- 9:13:11

      Average standard deviation of split frequencies: 0.011856


      Average standard deviation of split frequencies: 0.011856

      13320000 -- (0.000) [...7 remote chains...] -- 9:13:29

      Average standard deviation of split frequencies: 0.011923


      Average standard deviation of split frequencies: 0.011923

      13330000 -- (0.000) [...7 remote chains...] -- 9:13:04

      Average standard deviation of split frequencies: 0.012090


      Average standard deviation of split frequencies: 0.012090

      13340000 -- (0.000) [...7 remote chains...] -- 9:13:23

      Average standard deviation of split frequencies: 0.012212


      Average standard deviation of split frequencies: 0.012212

      13350000 -- (0.000) [...7 remote chains...] -- 9:12:57

      Average standard deviation of split frequencies: 0.012310


      Average standard deviation of split frequencies: 0.012310

      13360000 -- (0.000) [...7 remote chains...] -- 9:13:16

      Average standard deviation of split frequencies: 0.012377


      Average standard deviation of split frequencies: 0.012377

      13370000 -- (0.000) [...7 remote chains...] -- 9:12:50

      Average standard deviation of split frequencies: 0.012345


      Average standard deviation of split frequencies: 0.012345

      13380000 -- (0.000) [...7 remote chains...] -- 9:13:09

      Average standard deviation of split frequencies: 0.012313


      Average standard deviation of split frequencies: 0.012313

      13390000 -- (0.000) [...7 remote chains...] -- 9:13:27

      Average standard deviation of split frequencies: 0.012196


      Average standard deviation of split frequencies: 0.012196

      13400000 -- (0.000) [...7 remote chains...] -- 9:13:02

      Average standard deviation of split frequencies: 0.012281


      Average standard deviation of split frequencies: 0.012281

      13410000 -- (0.000) [...7 remote chains...] -- 9:13:20

      Average standard deviation of split frequencies: 0.012288


      Average standard deviation of split frequencies: 0.012288

      13420000 -- (0.000) [...7 remote chains...] -- 9:12:55

      Average standard deviation of split frequencies: 0.012315


      Average standard deviation of split frequencies: 0.012315

      13430000 -- (0.000) [...7 remote chains...] -- 9:13:13

      Average standard deviation of split frequencies: 0.012487


      Average standard deviation of split frequencies: 0.012487

      13440000 -- (0.000) [...7 remote chains...] -- 9:12:48

      Average standard deviation of split frequencies: 0.012494


      Average standard deviation of split frequencies: 0.012494

      13450000 -- (0.000) [...7 remote chains...] -- 9:13:06

      Average standard deviation of split frequencies: 0.012482


      Average standard deviation of split frequencies: 0.012482

      13460000 -- (0.000) [...7 remote chains...] -- 9:13:25

      Average standard deviation of split frequencies: 0.012510


      Average standard deviation of split frequencies: 0.012510

      13470000 -- (0.000) [...7 remote chains...] -- 9:13:00

      Average standard deviation of split frequencies: 0.012609


      Average standard deviation of split frequencies: 0.012609

      13480000 -- (0.000) [...7 remote chains...] -- 9:13:18

      Average standard deviation of split frequencies: 0.012637


      Average standard deviation of split frequencies: 0.012637

      13490000 -- (0.000) [...7 remote chains...] -- 9:12:53

      Average standard deviation of split frequencies: 0.012724


      Average standard deviation of split frequencies: 0.012724

      13500000 -- (0.000) [...7 remote chains...] -- 9:13:11

      Average standard deviation of split frequencies: 0.012732


      Average standard deviation of split frequencies: 0.012732

      13510000 -- (0.000) [...7 remote chains...] -- 9:12:46

      Average standard deviation of split frequencies: 0.012871


      Average standard deviation of split frequencies: 0.012871

      13520000 -- (0.000) [...7 remote chains...] -- 9:13:04

      Average standard deviation of split frequencies: 0.012818


      Average standard deviation of split frequencies: 0.012818

      13530000 -- (0.000) [...7 remote chains...] -- 9:12:39

      Average standard deviation of split frequencies: 0.012643


      Average standard deviation of split frequencies: 0.012643

      13540000 -- (0.000) [...7 remote chains...] -- 9:12:57

      Average standard deviation of split frequencies: 0.012515


      Average standard deviation of split frequencies: 0.012515

      13550000 -- (0.000) [...7 remote chains...] -- 9:12:32

      Average standard deviation of split frequencies: 0.012457


      Average standard deviation of split frequencies: 0.012457

      13560000 -- (0.000) [...7 remote chains...] -- 9:12:51

      Average standard deviation of split frequencies: 0.012406


      Average standard deviation of split frequencies: 0.012406

      13570000 -- (0.000) [...7 remote chains...] -- 9:12:26

      Average standard deviation of split frequencies: 0.012394


      Average standard deviation of split frequencies: 0.012394

      13580000 -- (0.000) [...7 remote chains...] -- 9:12:44

      Average standard deviation of split frequencies: 0.012363


      Average standard deviation of split frequencies: 0.012363

      13590000 -- (0.000) [...7 remote chains...] -- 9:13:02

      Average standard deviation of split frequencies: 0.012286


      Average standard deviation of split frequencies: 0.012286

      13600000 -- (0.000) [...7 remote chains...] -- 9:12:37

      Average standard deviation of split frequencies: 0.012328


      Average standard deviation of split frequencies: 0.012328

      13610000 -- (0.000) [...7 remote chains...] -- 9:12:55

      Average standard deviation of split frequencies: 0.012276


      Average standard deviation of split frequencies: 0.012276

      13620000 -- (0.000) [...7 remote chains...] -- 9:12:30

      Average standard deviation of split frequencies: 0.012284


      Average standard deviation of split frequencies: 0.012284

      13630000 -- (0.000) [...7 remote chains...] -- 9:12:48

      Average standard deviation of split frequencies: 0.012264


      Average standard deviation of split frequencies: 0.012264

      13640000 -- (0.000) [...7 remote chains...] -- 9:12:23

      Average standard deviation of split frequencies: 0.012331


      Average standard deviation of split frequencies: 0.012331

      13650000 -- (0.000) [...7 remote chains...] -- 9:12:42

      Average standard deviation of split frequencies: 0.012201


      Average standard deviation of split frequencies: 0.012201

      13660000 -- (0.000) [...7 remote chains...] -- 9:12:17

      Average standard deviation of split frequencies: 0.012208


      Average standard deviation of split frequencies: 0.012208

      13670000 -- (0.000) [...7 remote chains...] -- 9:12:35

      Average standard deviation of split frequencies: 0.012248


      Average standard deviation of split frequencies: 0.012248

      13680000 -- (0.000) [...7 remote chains...] -- 9:12:53

      Average standard deviation of split frequencies: 0.012236


      Average standard deviation of split frequencies: 0.012236

      13690000 -- (0.000) [...7 remote chains...] -- 9:12:28

      Average standard deviation of split frequencies: 0.012244


      Average standard deviation of split frequencies: 0.012244

      13700000 -- (0.000) [...7 remote chains...] -- 9:12:46

      Average standard deviation of split frequencies: 0.012212


      Average standard deviation of split frequencies: 0.012212

      13710000 -- (0.000) [...7 remote chains...] -- 9:12:21

      Average standard deviation of split frequencies: 0.012330


      Average standard deviation of split frequencies: 0.012330

      13720000 -- (0.000) [...7 remote chains...] -- 9:12:39

      Average standard deviation of split frequencies: 0.012357


      Average standard deviation of split frequencies: 0.012357

      13730000 -- (0.000) [...7 remote chains...] -- 9:12:15

      Average standard deviation of split frequencies: 0.012345


      Average standard deviation of split frequencies: 0.012345

      13740000 -- (0.000) [...7 remote chains...] -- 9:12:33

      Average standard deviation of split frequencies: 0.012353


      Average standard deviation of split frequencies: 0.012353

      13750000 -- (0.000) [...7 remote chains...] -- 9:12:08

      Average standard deviation of split frequencies: 0.012428


      Average standard deviation of split frequencies: 0.012428

      13760000 -- (0.000) [...7 remote chains...] -- 9:12:26

      Average standard deviation of split frequencies: 0.012435


      Average standard deviation of split frequencies: 0.012435

      13770000 -- (0.000) [...7 remote chains...] -- 9:12:01

      Average standard deviation of split frequencies: 0.012537


      Average standard deviation of split frequencies: 0.012537

      13780000 -- (0.000) [...7 remote chains...] -- 9:12:19

      Average standard deviation of split frequencies: 0.012563


      Average standard deviation of split frequencies: 0.012563

      13790000 -- (0.000) [...7 remote chains...] -- 9:12:37

      Average standard deviation of split frequencies: 0.012620


      Average standard deviation of split frequencies: 0.012620

      13800000 -- (0.000) [...7 remote chains...] -- 9:12:13

      Average standard deviation of split frequencies: 0.012532


      Average standard deviation of split frequencies: 0.012532

      13810000 -- (0.000) [...7 remote chains...] -- 9:12:30

      Average standard deviation of split frequencies: 0.012501


      Average standard deviation of split frequencies: 0.012501

      13820000 -- [0.000] [...7 remote chains...] -- 9:12:06

      Average standard deviation of split frequencies: 0.012432


      Average standard deviation of split frequencies: 0.012432

      13830000 -- (0.000) [...7 remote chains...] -- 9:12:24

      Average standard deviation of split frequencies: 0.012489


      Average standard deviation of split frequencies: 0.012489

      13840000 -- (0.000) [...7 remote chains...] -- 9:11:59

      Average standard deviation of split frequencies: 0.012326


      Average standard deviation of split frequencies: 0.012326

      13850000 -- (0.000) [...7 remote chains...] -- 9:12:17

      Average standard deviation of split frequencies: 0.012314


      Average standard deviation of split frequencies: 0.012314

      13860000 -- (0.000) [...7 remote chains...] -- 9:11:53

      Average standard deviation of split frequencies: 0.012227


      Average standard deviation of split frequencies: 0.012227

      13870000 -- (0.000) [...7 remote chains...] -- 9:12:10

      Average standard deviation of split frequencies: 0.012207


      Average standard deviation of split frequencies: 0.012207

      13880000 -- (0.000) [...7 remote chains...] -- 9:12:28

      Average standard deviation of split frequencies: 0.012273


      Average standard deviation of split frequencies: 0.012273

      13890000 -- (0.000) [...7 remote chains...] -- 9:12:04

      Average standard deviation of split frequencies: 0.012358


      Average standard deviation of split frequencies: 0.012358

      13900000 -- (0.000) [...7 remote chains...] -- 9:12:22

      Average standard deviation of split frequencies: 0.012346


      Average standard deviation of split frequencies: 0.012346

      13910000 -- (0.000) [...7 remote chains...] -- 9:11:57

      Average standard deviation of split frequencies: 0.012424


      Average standard deviation of split frequencies: 0.012424

      13920000 -- (0.000) [...7 remote chains...] -- 9:12:15

      Average standard deviation of split frequencies: 0.012392


      Average standard deviation of split frequencies: 0.012392

      13930000 -- (0.000) [...7 remote chains...] -- 9:11:51

      Average standard deviation of split frequencies: 0.012439


      Average standard deviation of split frequencies: 0.012439

      13940000 -- (0.000) [...7 remote chains...] -- 9:12:08

      Average standard deviation of split frequencies: 0.012446


      Average standard deviation of split frequencies: 0.012446

      13950000 -- (0.000) [...7 remote chains...] -- 9:11:44

      Average standard deviation of split frequencies: 0.012562


      Average standard deviation of split frequencies: 0.012562

      13960000 -- (0.000) [...7 remote chains...] -- 9:12:02

      Average standard deviation of split frequencies: 0.012588


      Average standard deviation of split frequencies: 0.012588

      13970000 -- (0.000) [...7 remote chains...] -- 9:12:19

      Average standard deviation of split frequencies: 0.012639


      Average standard deviation of split frequencies: 0.012639

      13980000 -- (0.000) [...7 remote chains...] -- 9:11:55

      Average standard deviation of split frequencies: 0.012515


      Average standard deviation of split frequencies: 0.012515

      13990000 -- (0.000) [...7 remote chains...] -- 9:12:13

      Average standard deviation of split frequencies: 0.012552


      Average standard deviation of split frequencies: 0.012552

      14000000 -- (0.000) [...7 remote chains...] -- 9:11:49

      Average standard deviation of split frequencies: 0.012610


      Average standard deviation of split frequencies: 0.012610

      14010000 -- (0.000) [...7 remote chains...] -- 9:12:06

      Average standard deviation of split frequencies: 0.012637


      Average standard deviation of split frequencies: 0.012637

      14020000 -- (0.000) [...7 remote chains...] -- 9:11:42

      Average standard deviation of split frequencies: 0.012586


      Average standard deviation of split frequencies: 0.012586

      14030000 -- [0.000] [...7 remote chains...] -- 9:12:00

      Average standard deviation of split frequencies: 0.012490


      Average standard deviation of split frequencies: 0.012490

      14040000 -- (0.000) [...7 remote chains...] -- 9:11:35

      Average standard deviation of split frequencies: 0.012517


      Average standard deviation of split frequencies: 0.012517

      14050000 -- [0.000] [...7 remote chains...] -- 9:11:53

      Average standard deviation of split frequencies: 0.012543


      Average standard deviation of split frequencies: 0.012543

      14060000 -- (0.000) [...7 remote chains...] -- 9:12:11

      Average standard deviation of split frequencies: 0.012570


      Average standard deviation of split frequencies: 0.012570

      14070000 -- (0.000) [...7 remote chains...] -- 9:11:46

      Average standard deviation of split frequencies: 0.012608


      Average standard deviation of split frequencies: 0.012608

      14080000 -- (0.000) [...7 remote chains...] -- 9:12:04

      Average standard deviation of split frequencies: 0.012615


      Average standard deviation of split frequencies: 0.012615

      14090000 -- (0.000) [...7 remote chains...] -- 9:12:21

      Average standard deviation of split frequencies: 0.012641


      Average standard deviation of split frequencies: 0.012641

      14100000 -- (0.000) [...7 remote chains...] -- 9:11:57

      Average standard deviation of split frequencies: 0.012725


      Average standard deviation of split frequencies: 0.012725

      14110000 -- (0.000) [...7 remote chains...] -- 9:12:15

      Average standard deviation of split frequencies: 0.012725


      Average standard deviation of split frequencies: 0.012725

      14120000 -- (0.000) [...7 remote chains...] -- 9:11:51

      Average standard deviation of split frequencies: 0.012675


      Average standard deviation of split frequencies: 0.012675

      14130000 -- (0.000) [...7 remote chains...] -- 9:12:08

      Average standard deviation of split frequencies: 0.012682


      Average standard deviation of split frequencies: 0.012682

      14140000 -- (0.000) [...7 remote chains...] -- 9:11:44

      Average standard deviation of split frequencies: 0.012613


      Average standard deviation of split frequencies: 0.012613

      14150000 -- (0.000) [...7 remote chains...] -- 9:12:02

      Average standard deviation of split frequencies: 0.012651


      Average standard deviation of split frequencies: 0.012651

      14160000 -- (0.000) [...7 remote chains...] -- 9:12:19

      Average standard deviation of split frequencies: 0.012696


      Average standard deviation of split frequencies: 0.012696

      14170000 -- (0.000) [...7 remote chains...] -- 9:11:55

      Average standard deviation of split frequencies: 0.012722


      Average standard deviation of split frequencies: 0.012722

      14180000 -- (0.000) [...7 remote chains...] -- 9:12:13

      Average standard deviation of split frequencies: 0.012786


      Average standard deviation of split frequencies: 0.012786

      14190000 -- (0.000) [...7 remote chains...] -- 9:11:49

      Average standard deviation of split frequencies: 0.012881


      Average standard deviation of split frequencies: 0.012881

      14200000 -- (0.000) [...7 remote chains...] -- 9:12:06

      Average standard deviation of split frequencies: 0.013001


      Average standard deviation of split frequencies: 0.013001

      14210000 -- (0.000) [...7 remote chains...] -- 9:11:42

      Average standard deviation of split frequencies: 0.012913


      Average standard deviation of split frequencies: 0.012913

      14220000 -- (0.000) [...7 remote chains...] -- 9:12:00

      Average standard deviation of split frequencies: 0.012901


      Average standard deviation of split frequencies: 0.012901

      14230000 -- [0.000] [...7 remote chains...] -- 9:11:36

      Average standard deviation of split frequencies: 0.012901


      Average standard deviation of split frequencies: 0.012901

      14240000 -- (0.000) [...7 remote chains...] -- 9:11:53

      Average standard deviation of split frequencies: 0.013021


      Average standard deviation of split frequencies: 0.013021

      14250000 -- (0.000) [...7 remote chains...] -- 9:11:29

      Average standard deviation of split frequencies: 0.013104


      Average standard deviation of split frequencies: 0.013104

      14260000 -- [0.000] [...7 remote chains...] -- 9:11:47

      Average standard deviation of split frequencies: 0.013091


      Average standard deviation of split frequencies: 0.013091

      14270000 -- (0.000) [...7 remote chains...] -- 9:11:23

      Average standard deviation of split frequencies: 0.012801


      Average standard deviation of split frequencies: 0.012801

      14280000 -- [0.000] [...7 remote chains...] -- 9:11:40

      Average standard deviation of split frequencies: 0.012808


      Average standard deviation of split frequencies: 0.012808

      14290000 -- [0.000] [...7 remote chains...] -- 9:11:57

      Average standard deviation of split frequencies: 0.012667


      Average standard deviation of split frequencies: 0.012667

      14300000 -- (0.000) [...7 remote chains...] -- 9:11:34

      Average standard deviation of split frequencies: 0.012656


      Average standard deviation of split frequencies: 0.012656

      14310000 -- [0.000] [...7 remote chains...] -- 9:11:51

      Average standard deviation of split frequencies: 0.012564


      Average standard deviation of split frequencies: 0.012564

      14320000 -- (0.000) [...7 remote chains...] -- 9:12:08

      Average standard deviation of split frequencies: 0.012662


      Average standard deviation of split frequencies: 0.012662

      14330000 -- [0.000] [...7 remote chains...] -- 9:11:44

      Average standard deviation of split frequencies: 0.012596


      Average standard deviation of split frequencies: 0.012596

      14340000 -- [0.000] [...7 remote chains...] -- 9:12:02

      Average standard deviation of split frequencies: 0.012584


      Average standard deviation of split frequencies: 0.012584

      14350000 -- (0.000) [...7 remote chains...] -- 9:11:38

      Average standard deviation of split frequencies: 0.012737


      Average standard deviation of split frequencies: 0.012737

      14360000 -- [0.000] [...7 remote chains...] -- 9:11:55

      Average standard deviation of split frequencies: 0.012613


      Average standard deviation of split frequencies: 0.012613

      14370000 -- (0.000) [...7 remote chains...] -- 9:11:31

      Average standard deviation of split frequencies: 0.012620


      Average standard deviation of split frequencies: 0.012620

      14380000 -- (0.000) [...7 remote chains...] -- 9:11:49

      Average standard deviation of split frequencies: 0.012683


      Average standard deviation of split frequencies: 0.012683

      14390000 -- (0.000) [...7 remote chains...] -- 9:11:25

      Average standard deviation of split frequencies: 0.012589


      Average standard deviation of split frequencies: 0.012589

      14400000 -- [0.000] [...7 remote chains...] -- 9:11:42

      Average standard deviation of split frequencies: 0.012634


      Average standard deviation of split frequencies: 0.012634

      14410000 -- (0.000) [...7 remote chains...] -- 9:11:19

      Average standard deviation of split frequencies: 0.012641


      Average standard deviation of split frequencies: 0.012641

      14420000 -- (0.000) [...7 remote chains...] -- 9:11:36

      Average standard deviation of split frequencies: 0.012667


      Average standard deviation of split frequencies: 0.012667

      14430000 -- (0.000) [...7 remote chains...] -- 9:11:12

      Average standard deviation of split frequencies: 0.012685


      Average standard deviation of split frequencies: 0.012685

      14440000 -- [0.000] [...7 remote chains...] -- 9:11:29

      Average standard deviation of split frequencies: 0.012618


      Average standard deviation of split frequencies: 0.012618

      14450000 -- (0.000) [...7 remote chains...] -- 9:11:46

      Average standard deviation of split frequencies: 0.012587


      Average standard deviation of split frequencies: 0.012587

      14460000 -- [0.000] [...7 remote chains...] -- 9:11:23

      Average standard deviation of split frequencies: 0.012669


      Average standard deviation of split frequencies: 0.012669

      14470000 -- (0.000) [...7 remote chains...] -- 9:11:40

      Average standard deviation of split frequencies: 0.012762


      Average standard deviation of split frequencies: 0.012762

      14480000 -- (0.000) [...7 remote chains...] -- 9:11:17

      Average standard deviation of split frequencies: 0.012676


      Average standard deviation of split frequencies: 0.012676

      14490000 -- (0.000) [...7 remote chains...] -- 9:11:34

      Average standard deviation of split frequencies: 0.012683


      Average standard deviation of split frequencies: 0.012683

      14500000 -- [0.000] [...7 remote chains...] -- 9:11:10

      Average standard deviation of split frequencies: 0.012764


      Average standard deviation of split frequencies: 0.012764

      14510000 -- [0.000] [...7 remote chains...] -- 9:11:27

      Average standard deviation of split frequencies: 0.012875


      Average standard deviation of split frequencies: 0.012875

      14520000 -- [0.000] [...7 remote chains...] -- 9:11:44

      Average standard deviation of split frequencies: 0.012812


      Average standard deviation of split frequencies: 0.012812

      14530000 -- [0.000] [...7 remote chains...] -- 9:11:21

      Average standard deviation of split frequencies: 0.012837


      Average standard deviation of split frequencies: 0.012837

      14540000 -- (0.000) [...7 remote chains...] -- 9:11:38

      Average standard deviation of split frequencies: 0.012825


      Average standard deviation of split frequencies: 0.012825

      14550000 -- (0.000) [...7 remote chains...] -- 9:11:14

      Average standard deviation of split frequencies: 0.012771


      Average standard deviation of split frequencies: 0.012771

      14560000 -- [0.000] [...7 remote chains...] -- 9:11:31

      Average standard deviation of split frequencies: 0.012813


      Average standard deviation of split frequencies: 0.012813

      14570000 -- [0.000] [...7 remote chains...] -- 9:11:08

      Average standard deviation of split frequencies: 0.012676


      Average standard deviation of split frequencies: 0.012676

      14580000 -- (0.000) [...7 remote chains...] -- 9:11:25

      Average standard deviation of split frequencies: 0.012682


      Average standard deviation of split frequencies: 0.012682

      14590000 -- [0.000] [...7 remote chains...] -- 9:11:02

      Average standard deviation of split frequencies: 0.012790


      Average standard deviation of split frequencies: 0.012790

      14600000 -- [0.000] [...7 remote chains...] -- 9:11:19

      Average standard deviation of split frequencies: 0.012760


      Average standard deviation of split frequencies: 0.012760

      14610000 -- (0.000) [...7 remote chains...] -- 9:11:35

      Average standard deviation of split frequencies: 0.012677


      Average standard deviation of split frequencies: 0.012677

      14620000 -- (0.000) [...7 remote chains...] -- 9:11:12

      Average standard deviation of split frequencies: 0.012612


      Average standard deviation of split frequencies: 0.012612

      14630000 -- [0.000] [...7 remote chains...] -- 9:11:29

      Average standard deviation of split frequencies: 0.012468


      Average standard deviation of split frequencies: 0.012468

      14640000 -- (0.000) [...7 remote chains...] -- 9:11:06

      Average standard deviation of split frequencies: 0.012475


      Average standard deviation of split frequencies: 0.012475

      14650000 -- (0.000) [...7 remote chains...] -- 9:11:23

      Average standard deviation of split frequencies: 0.012464


      Average standard deviation of split frequencies: 0.012464

      14660000 -- (0.000) [...7 remote chains...] -- 9:11:40

      Average standard deviation of split frequencies: 0.012625


      Average standard deviation of split frequencies: 0.012625

      14670000 -- (0.000) [...7 remote chains...] -- 9:11:16

      Average standard deviation of split frequencies: 0.012625


      Average standard deviation of split frequencies: 0.012625

      14680000 -- (0.000) [...7 remote chains...] -- 9:11:33

      Average standard deviation of split frequencies: 0.012595


      Average standard deviation of split frequencies: 0.012595

      14690000 -- (0.000) [...7 remote chains...] -- 9:11:10

      Average standard deviation of split frequencies: 0.012510


      Average standard deviation of split frequencies: 0.012510

      14700000 -- (0.000) [...7 remote chains...] -- 9:11:27

      Average standard deviation of split frequencies: 0.012517


      Average standard deviation of split frequencies: 0.012517

      14710000 -- (0.000) [...7 remote chains...] -- 9:11:04

      Average standard deviation of split frequencies: 0.012407


      Average standard deviation of split frequencies: 0.012407

      14720000 -- [0.000] [...7 remote chains...] -- 9:11:21

      Average standard deviation of split frequencies: 0.012360


      Average standard deviation of split frequencies: 0.012360

      14730000 -- (0.000) [...7 remote chains...] -- 9:11:37

      Average standard deviation of split frequencies: 0.012275


      Average standard deviation of split frequencies: 0.012275

      14740000 -- (0.000) [...7 remote chains...] -- 9:11:14

      Average standard deviation of split frequencies: 0.012301


      Average standard deviation of split frequencies: 0.012301

      14750000 -- (0.000) [...7 remote chains...] -- 9:11:31

      Average standard deviation of split frequencies: 0.012374


      Average standard deviation of split frequencies: 0.012374

      14760000 -- (0.000) [...7 remote chains...] -- 9:11:08

      Average standard deviation of split frequencies: 0.012399


      Average standard deviation of split frequencies: 0.012399

      14770000 -- (0.000) [...7 remote chains...] -- 9:11:25

      Average standard deviation of split frequencies: 0.012370


      Average standard deviation of split frequencies: 0.012370

      14780000 -- (0.000) [...7 remote chains...] -- 9:11:02

      Average standard deviation of split frequencies: 0.012395


      Average standard deviation of split frequencies: 0.012395

      14790000 -- [0.000] [...7 remote chains...] -- 9:11:18

      Average standard deviation of split frequencies: 0.012304


      Average standard deviation of split frequencies: 0.012304

      14800000 -- (0.000) [...7 remote chains...] -- 9:10:55

      Average standard deviation of split frequencies: 0.012202


      Average standard deviation of split frequencies: 0.012202

      14810000 -- (0.000) [...7 remote chains...] -- 9:11:12

      Average standard deviation of split frequencies: 0.012100


      Average standard deviation of split frequencies: 0.012100

      14820000 -- (0.000) [...7 remote chains...] -- 9:10:49

      Average standard deviation of split frequencies: 0.012180


      Average standard deviation of split frequencies: 0.012180

      14830000 -- (0.000) [...7 remote chains...] -- 9:11:06

      Average standard deviation of split frequencies: 0.012144


      Average standard deviation of split frequencies: 0.012144

      14840000 -- [0.000] [...7 remote chains...] -- 9:11:22

      Average standard deviation of split frequencies: 0.012078


      Average standard deviation of split frequencies: 0.012078

      14850000 -- (0.000) [...7 remote chains...] -- 9:10:59

      Average standard deviation of split frequencies: 0.011941


      Average standard deviation of split frequencies: 0.011941

      14860000 -- (0.000) [...7 remote chains...] -- 9:11:16

      Average standard deviation of split frequencies: 0.012002


      Average standard deviation of split frequencies: 0.012002

      14870000 -- (0.000) [...7 remote chains...] -- 9:11:33

      Average standard deviation of split frequencies: 0.012039


      Average standard deviation of split frequencies: 0.012039

      14880000 -- [0.000] [...7 remote chains...] -- 9:11:10

      Average standard deviation of split frequencies: 0.012082


      Average standard deviation of split frequencies: 0.012082

      14890000 -- (0.000) [...7 remote chains...] -- 9:11:26

      Average standard deviation of split frequencies: 0.012180


      Average standard deviation of split frequencies: 0.012180

      14900000 -- (0.000) [...7 remote chains...] -- 9:11:43

      Average standard deviation of split frequencies: 0.012169


      Average standard deviation of split frequencies: 0.012169

      14910000 -- (0.000) [...7 remote chains...] -- 9:11:20

      Average standard deviation of split frequencies: 0.012078


      Average standard deviation of split frequencies: 0.012078

      14920000 -- (0.000) [...7 remote chains...] -- 9:11:37

      Average standard deviation of split frequencies: 0.011996


      Average standard deviation of split frequencies: 0.011996

      14930000 -- (0.000) [...7 remote chains...] -- 9:11:14

      Average standard deviation of split frequencies: 0.012075


      Average standard deviation of split frequencies: 0.012075

      14940000 -- (0.000) [...7 remote chains...] -- 9:11:30

      Average standard deviation of split frequencies: 0.012028


      Average standard deviation of split frequencies: 0.012028

      14950000 -- [0.000] [...7 remote chains...] -- 9:11:08

      Average standard deviation of split frequencies: 0.011938


      Average standard deviation of split frequencies: 0.011938

      14960000 -- (0.000) [...7 remote chains...] -- 9:11:24

      Average standard deviation of split frequencies: 0.012053


      Average standard deviation of split frequencies: 0.012053

      14970000 -- (0.000) [...7 remote chains...] -- 9:11:40

      Average standard deviation of split frequencies: 0.012079


      Average standard deviation of split frequencies: 0.012079

      14980000 -- (0.000) [...7 remote chains...] -- 9:11:18

      Average standard deviation of split frequencies: 0.012068


      Average standard deviation of split frequencies: 0.012068

      14990000 -- (0.000) [...7 remote chains...] -- 9:11:34

      Average standard deviation of split frequencies: 0.012032


      Average standard deviation of split frequencies: 0.012032

      15000000 -- (0.000) [...7 remote chains...] -- 9:11:12

      Average standard deviation of split frequencies: 0.012129


      Average standard deviation of split frequencies: 0.012129

      15010000 -- (0.000) [...7 remote chains...] -- 9:11:28

      Average standard deviation of split frequencies: 0.012082


      Average standard deviation of split frequencies: 0.012082

      15020000 -- (0.000) [...7 remote chains...] -- 9:11:05

      Average standard deviation of split frequencies: 0.012161


      Average standard deviation of split frequencies: 0.012161

      15030000 -- (0.000) [...7 remote chains...] -- 9:11:22

      Average standard deviation of split frequencies: 0.012233


      Average standard deviation of split frequencies: 0.012233

      15040000 -- (0.000) [...7 remote chains...] -- 9:10:59

      Average standard deviation of split frequencies: 0.012294


      Average standard deviation of split frequencies: 0.012294

      15050000 -- (0.000) [...7 remote chains...] -- 9:11:15

      Average standard deviation of split frequencies: 0.012336


      Average standard deviation of split frequencies: 0.012336

      15060000 -- (0.000) [...7 remote chains...] -- 9:11:32

      Average standard deviation of split frequencies: 0.012325


      Average standard deviation of split frequencies: 0.012325

      15070000 -- (0.000) [...7 remote chains...] -- 9:11:09

      Average standard deviation of split frequencies: 0.012254


      Average standard deviation of split frequencies: 0.012254

      15080000 -- (0.000) [...7 remote chains...] -- 9:11:25

      Average standard deviation of split frequencies: 0.012207


      Average standard deviation of split frequencies: 0.012207

      15090000 -- (0.000) [...7 remote chains...] -- 9:11:03

      Average standard deviation of split frequencies: 0.012179


      Average standard deviation of split frequencies: 0.012179

      15100000 -- (0.000) [...7 remote chains...] -- 9:11:19

      Average standard deviation of split frequencies: 0.012115


      Average standard deviation of split frequencies: 0.012115

      15110000 -- (0.000) [...7 remote chains...] -- 9:10:57

      Average standard deviation of split frequencies: 0.011972


      Average standard deviation of split frequencies: 0.011972

      15120000 -- (0.000) [...7 remote chains...] -- 9:11:13

      Average standard deviation of split frequencies: 0.011944


      Average standard deviation of split frequencies: 0.011944

      15130000 -- (0.000) [...7 remote chains...] -- 9:10:51

      Average standard deviation of split frequencies: 0.011898


      Average standard deviation of split frequencies: 0.011898

      15140000 -- (0.000) [...7 remote chains...] -- 9:11:07

      Average standard deviation of split frequencies: 0.011834


      Average standard deviation of split frequencies: 0.011834

      15150000 -- (0.000) [...7 remote chains...] -- 9:10:44

      Average standard deviation of split frequencies: 0.011941


      Average standard deviation of split frequencies: 0.011941

      15160000 -- (0.000) [...7 remote chains...] -- 9:11:01

      Average standard deviation of split frequencies: 0.012001


      Average standard deviation of split frequencies: 0.012001

      15170000 -- (0.000) [...7 remote chains...] -- 9:11:17

      Average standard deviation of split frequencies: 0.012008


      Average standard deviation of split frequencies: 0.012008

      15180000 -- [0.000] [...7 remote chains...] -- 9:10:55

      Average standard deviation of split frequencies: 0.011980


      Average standard deviation of split frequencies: 0.011980

      15190000 -- (0.000) [...7 remote chains...] -- 9:11:11

      Average standard deviation of split frequencies: 0.011980


      Average standard deviation of split frequencies: 0.011980

      15200000 -- (0.000) [...7 remote chains...] -- 9:10:48

      Average standard deviation of split frequencies: 0.012058


      Average standard deviation of split frequencies: 0.012058

      15210000 -- (0.000) [...7 remote chains...] -- 9:11:05

      Average standard deviation of split frequencies: 0.012012


      Average standard deviation of split frequencies: 0.012012

      15220000 -- [0.000] [...7 remote chains...] -- 9:10:42

      Average standard deviation of split frequencies: 0.011913


      Average standard deviation of split frequencies: 0.011913

      15230000 -- [0.000] [...7 remote chains...] -- 9:10:58

      Average standard deviation of split frequencies: 0.012037


      Average standard deviation of split frequencies: 0.012037

      15240000 -- (0.000) [...7 remote chains...] -- 9:11:15

      Average standard deviation of split frequencies: 0.011991


      Average standard deviation of split frequencies: 0.011991

      15250000 -- (0.000) [...7 remote chains...] -- 9:10:52

      Average standard deviation of split frequencies: 0.012034


      Average standard deviation of split frequencies: 0.012034

      15260000 -- (0.000) [...7 remote chains...] -- 9:11:08

      Average standard deviation of split frequencies: 0.011935


      Average standard deviation of split frequencies: 0.011935

      15270000 -- (0.000) [...7 remote chains...] -- 9:10:46

      Average standard deviation of split frequencies: 0.012005


      Average standard deviation of split frequencies: 0.012005

      15280000 -- (0.000) [...7 remote chains...] -- 9:11:02

      Average standard deviation of split frequencies: 0.012013


      Average standard deviation of split frequencies: 0.012013

      15290000 -- (0.000) [...7 remote chains...] -- 9:10:40

      Average standard deviation of split frequencies: 0.011985


      Average standard deviation of split frequencies: 0.011985

      15300000 -- [0.000] [...7 remote chains...] -- 9:10:56

      Average standard deviation of split frequencies: 0.012044


      Average standard deviation of split frequencies: 0.012044

      15310000 -- [0.000] [...7 remote chains...] -- 9:10:34

      Average standard deviation of split frequencies: 0.012132


      Average standard deviation of split frequencies: 0.012132

      15320000 -- (0.000) [...7 remote chains...] -- 9:10:50

      Average standard deviation of split frequencies: 0.012034


      Average standard deviation of split frequencies: 0.012034

      15330000 -- (0.000) [...7 remote chains...] -- 9:10:28

      Average standard deviation of split frequencies: 0.011918


      Average standard deviation of split frequencies: 0.011918

      15340000 -- (0.000) [...7 remote chains...] -- 9:10:44

      Average standard deviation of split frequencies: 0.011838


      Average standard deviation of split frequencies: 0.011838

      15350000 -- (0.000) [...7 remote chains...] -- 9:11:00

      Average standard deviation of split frequencies: 0.011925


      Average standard deviation of split frequencies: 0.011925

      15360000 -- (0.000) [...7 remote chains...] -- 9:10:38

      Average standard deviation of split frequencies: 0.012003


      Average standard deviation of split frequencies: 0.012003

      15370000 -- [0.000] [...7 remote chains...] -- 9:10:54

      Average standard deviation of split frequencies: 0.011905


      Average standard deviation of split frequencies: 0.011905

      15380000 -- (0.000) [...7 remote chains...] -- 9:10:32

      Average standard deviation of split frequencies: 0.011964


      Average standard deviation of split frequencies: 0.011964

      15390000 -- (0.000) [...7 remote chains...] -- 9:10:48

      Average standard deviation of split frequencies: 0.012052


      Average standard deviation of split frequencies: 0.012052

      15400000 -- (0.000) [...7 remote chains...] -- 9:11:04

      Average standard deviation of split frequencies: 0.011989


      Average standard deviation of split frequencies: 0.011989

      15410000 -- (0.000) [...7 remote chains...] -- 9:10:42

      Average standard deviation of split frequencies: 0.011909


      Average standard deviation of split frequencies: 0.011909

      15420000 -- (0.000) [...7 remote chains...] -- 9:10:57

      Average standard deviation of split frequencies: 0.011881


      Average standard deviation of split frequencies: 0.011881

      15430000 -- (0.000) [...7 remote chains...] -- 9:11:13

      Average standard deviation of split frequencies: 0.012021


      Average standard deviation of split frequencies: 0.012021

      15440000 -- (0.000) [...7 remote chains...] -- 9:10:51

      Average standard deviation of split frequencies: 0.011993


      Average standard deviation of split frequencies: 0.011993

      15450000 -- (0.000) [...7 remote chains...] -- 9:11:07

      Average standard deviation of split frequencies: 0.012052


      Average standard deviation of split frequencies: 0.012052

      15460000 -- (0.000) [...7 remote chains...] -- 9:11:23

      Average standard deviation of split frequencies: 0.012129


      Average standard deviation of split frequencies: 0.012129

      15470000 -- [0.000] [...7 remote chains...] -- 9:11:01

      Average standard deviation of split frequencies: 0.012042


      Average standard deviation of split frequencies: 0.012042

      15480000 -- (0.000) [...7 remote chains...] -- 9:11:17

      Average standard deviation of split frequencies: 0.012084


      Average standard deviation of split frequencies: 0.012084

      15490000 -- (0.000) [...7 remote chains...] -- 9:10:55

      Average standard deviation of split frequencies: 0.012108


      Average standard deviation of split frequencies: 0.012108

      15500000 -- (0.000) [...7 remote chains...] -- 9:11:11

      Average standard deviation of split frequencies: 0.012132


      Average standard deviation of split frequencies: 0.012132

      15510000 -- [0.000] [...7 remote chains...] -- 9:10:49

      Average standard deviation of split frequencies: 0.012132


      Average standard deviation of split frequencies: 0.012132

      15520000 -- (0.000) [...7 remote chains...] -- 9:11:05

      Average standard deviation of split frequencies: 0.012070


      Average standard deviation of split frequencies: 0.012070

      15530000 -- (0.000) [...7 remote chains...] -- 9:11:21

      Average standard deviation of split frequencies: 0.012007


      Average standard deviation of split frequencies: 0.012007

      15540000 -- [0.000] [...7 remote chains...] -- 9:10:59

      Average standard deviation of split frequencies: 0.011963


      Average standard deviation of split frequencies: 0.011963

      15550000 -- [0.000] [...7 remote chains...] -- 9:11:14

      Average standard deviation of split frequencies: 0.011911


      Average standard deviation of split frequencies: 0.011911

      15560000 -- (0.000) [...7 remote chains...] -- 9:10:53

      Average standard deviation of split frequencies: 0.011866


      Average standard deviation of split frequencies: 0.011866

      15570000 -- [0.000] [...7 remote chains...] -- 9:11:08

      Average standard deviation of split frequencies: 0.011717


      Average standard deviation of split frequencies: 0.011717

      15580000 -- (0.000) [...7 remote chains...] -- 9:11:24

      Average standard deviation of split frequencies: 0.011673


      Average standard deviation of split frequencies: 0.011673

      15590000 -- (0.000) [...7 remote chains...] -- 9:11:02

      Average standard deviation of split frequencies: 0.011569


      Average standard deviation of split frequencies: 0.011569

      15600000 -- (0.000) [...7 remote chains...] -- 9:11:18

      Average standard deviation of split frequencies: 0.011542


      Average standard deviation of split frequencies: 0.011542

      15610000 -- [0.000] [...7 remote chains...] -- 9:10:56

      Average standard deviation of split frequencies: 0.011567


      Average standard deviation of split frequencies: 0.011567

      15620000 -- (0.000) [...7 remote chains...] -- 9:11:12

      Average standard deviation of split frequencies: 0.011436


      Average standard deviation of split frequencies: 0.011436

      15630000 -- (0.000) [...7 remote chains...] -- 9:10:50

      Average standard deviation of split frequencies: 0.011505


      Average standard deviation of split frequencies: 0.011505

      15640000 -- (0.000) [...7 remote chains...] -- 9:11:06

      Average standard deviation of split frequencies: 0.011444


      Average standard deviation of split frequencies: 0.011444

      15650000 -- [0.000] [...7 remote chains...] -- 9:10:44

      Average standard deviation of split frequencies: 0.011486


      Average standard deviation of split frequencies: 0.011486

      15660000 -- (0.000) [...7 remote chains...] -- 9:11:00

      Average standard deviation of split frequencies: 0.011493


      Average standard deviation of split frequencies: 0.011493

      15670000 -- (0.000) [...7 remote chains...] -- 9:10:38

      Average standard deviation of split frequencies: 0.011424


      Average standard deviation of split frequencies: 0.011424

      15680000 -- (0.000) [...7 remote chains...] -- 9:10:54

      Average standard deviation of split frequencies: 0.011449


      Average standard deviation of split frequencies: 0.011449

      15690000 -- (0.000) [...7 remote chains...] -- 9:10:32

      Average standard deviation of split frequencies: 0.011525


      Average standard deviation of split frequencies: 0.011525

      15700000 -- (0.000) [...7 remote chains...] -- 9:10:48

      Average standard deviation of split frequencies: 0.011549


      Average standard deviation of split frequencies: 0.011549

      15710000 -- (0.000) [...7 remote chains...] -- 9:10:26

      Average standard deviation of split frequencies: 0.011652


      Average standard deviation of split frequencies: 0.011652

      15720000 -- (0.000) [...7 remote chains...] -- 9:10:42

      Average standard deviation of split frequencies: 0.011711


      Average standard deviation of split frequencies: 0.011711

      15730000 -- (0.000) [...7 remote chains...] -- 9:10:20

      Average standard deviation of split frequencies: 0.011684


      Average standard deviation of split frequencies: 0.011684

      15740000 -- (0.000) [...7 remote chains...] -- 9:10:36

      Average standard deviation of split frequencies: 0.011708


      Average standard deviation of split frequencies: 0.011708

      15750000 -- (0.000) [...7 remote chains...] -- 9:10:51

      Average standard deviation of split frequencies: 0.011657


      Average standard deviation of split frequencies: 0.011657

      15760000 -- (0.000) [...7 remote chains...] -- 9:10:30

      Average standard deviation of split frequencies: 0.011647


      Average standard deviation of split frequencies: 0.011647

      15770000 -- (0.000) [...7 remote chains...] -- 9:10:45

      Average standard deviation of split frequencies: 0.011637


      Average standard deviation of split frequencies: 0.011637

      15780000 -- (0.000) [...7 remote chains...] -- 9:11:01

      Average standard deviation of split frequencies: 0.011593


      Average standard deviation of split frequencies: 0.011593

      15790000 -- (0.000) [...7 remote chains...] -- 9:10:39

      Average standard deviation of split frequencies: 0.011713


      Average standard deviation of split frequencies: 0.011713

      15800000 -- (0.000) [...7 remote chains...] -- 9:10:55

      Average standard deviation of split frequencies: 0.011703


      Average standard deviation of split frequencies: 0.011703

      15810000 -- (0.000) [...7 remote chains...] -- 9:10:33

      Average standard deviation of split frequencies: 0.011761


      Average standard deviation of split frequencies: 0.011761

      15820000 -- (0.000) [...7 remote chains...] -- 9:10:49

      Average standard deviation of split frequencies: 0.011768


      Average standard deviation of split frequencies: 0.011768

      15830000 -- (0.000) [...7 remote chains...] -- 9:10:27

      Average standard deviation of split frequencies: 0.011717


      Average standard deviation of split frequencies: 0.011717

      15840000 -- (0.000) [...7 remote chains...] -- 9:10:43

      Average standard deviation of split frequencies: 0.011792


      Average standard deviation of split frequencies: 0.011792

      15850000 -- (0.000) [...7 remote chains...] -- 9:10:21

      Average standard deviation of split frequencies: 0.011748


      Average standard deviation of split frequencies: 0.011748

      15860000 -- (0.000) [...7 remote chains...] -- 9:10:37

      Average standard deviation of split frequencies: 0.011789


      Average standard deviation of split frequencies: 0.011789

      15870000 -- (0.000) [...7 remote chains...] -- 9:10:52

      Average standard deviation of split frequencies: 0.011891


      Average standard deviation of split frequencies: 0.011891

      15880000 -- [0.000] [...7 remote chains...] -- 9:10:31

      Average standard deviation of split frequencies: 0.011915


      Average standard deviation of split frequencies: 0.011915

      15890000 -- (0.000) [...7 remote chains...] -- 9:10:46

      Average standard deviation of split frequencies: 0.011956


      Average standard deviation of split frequencies: 0.011956

      15900000 -- (0.000) [...7 remote chains...] -- 9:10:25

      Average standard deviation of split frequencies: 0.011946


      Average standard deviation of split frequencies: 0.011946

      15910000 -- (0.000) [...7 remote chains...] -- 9:10:40

      Average standard deviation of split frequencies: 0.011895


      Average standard deviation of split frequencies: 0.011895

      15920000 -- (0.000) [...7 remote chains...] -- 9:10:19

      Average standard deviation of split frequencies: 0.011784


      Average standard deviation of split frequencies: 0.011784

      15930000 -- [0.000] [...7 remote chains...] -- 9:10:34

      Average standard deviation of split frequencies: 0.011808


      Average standard deviation of split frequencies: 0.011808

      15940000 -- (0.000) [...7 remote chains...] -- 9:10:13

      Average standard deviation of split frequencies: 0.011764


      Average standard deviation of split frequencies: 0.011764

      15950000 -- (0.000) [...7 remote chains...] -- 9:10:29

      Average standard deviation of split frequencies: 0.011629


      Average standard deviation of split frequencies: 0.011629

      15960000 -- (0.000) [...7 remote chains...] -- 9:10:44

      Average standard deviation of split frequencies: 0.011754


      Average standard deviation of split frequencies: 0.011754

      15970000 -- (0.000) [...7 remote chains...] -- 9:10:23

      Average standard deviation of split frequencies: 0.011761


      Average standard deviation of split frequencies: 0.011761

      15980000 -- (0.000) [...7 remote chains...] -- 9:10:38

      Average standard deviation of split frequencies: 0.011621


      Average standard deviation of split frequencies: 0.011621

      15990000 -- (0.000) [...7 remote chains...] -- 9:10:17

      Average standard deviation of split frequencies: 0.011720


      Average standard deviation of split frequencies: 0.011720

      16000000 -- (0.000) [...7 remote chains...] -- 9:10:32

      Average standard deviation of split frequencies: 0.011944


      Average standard deviation of split frequencies: 0.011944

      16010000 -- (0.000) [...7 remote chains...] -- 9:10:47

      Average standard deviation of split frequencies: 0.011917


      Average standard deviation of split frequencies: 0.011917

      16020000 -- [0.000] [...7 remote chains...] -- 9:10:26

      Average standard deviation of split frequencies: 0.012008


      Average standard deviation of split frequencies: 0.012008

      16030000 -- (0.000) [...7 remote chains...] -- 9:10:41

      Average standard deviation of split frequencies: 0.012058


      Average standard deviation of split frequencies: 0.012058

      16040000 -- (0.000) [...7 remote chains...] -- 9:10:20

      Average standard deviation of split frequencies: 0.012065


      Average standard deviation of split frequencies: 0.012065

      16050000 -- (0.000) [...7 remote chains...] -- 9:10:35

      Average standard deviation of split frequencies: 0.012088


      Average standard deviation of split frequencies: 0.012088

      16060000 -- (0.000) [...7 remote chains...] -- 9:10:14

      Average standard deviation of split frequencies: 0.012129


      Average standard deviation of split frequencies: 0.012129

      16070000 -- [0.000] [...7 remote chains...] -- 9:10:30

      Average standard deviation of split frequencies: 0.012246


      Average standard deviation of split frequencies: 0.012246

      16080000 -- (0.000) [...7 remote chains...] -- 9:10:08

      Average standard deviation of split frequencies: 0.012303


      Average standard deviation of split frequencies: 0.012303

      16090000 -- (0.000) [...7 remote chains...] -- 9:10:24

      Average standard deviation of split frequencies: 0.012192


      Average standard deviation of split frequencies: 0.012192

      16100000 -- (0.000) [...7 remote chains...] -- 9:10:39

      Average standard deviation of split frequencies: 0.012065


      Average standard deviation of split frequencies: 0.012065

      16110000 -- (0.000) [...7 remote chains...] -- 9:10:18

      Average standard deviation of split frequencies: 0.011881


      Average standard deviation of split frequencies: 0.011881

      16120000 -- (0.000) [...7 remote chains...] -- 9:10:33

      Average standard deviation of split frequencies: 0.011921


      Average standard deviation of split frequencies: 0.011921

      16130000 -- (0.000) [...7 remote chains...] -- 9:10:12

      Average standard deviation of split frequencies: 0.011878


      Average standard deviation of split frequencies: 0.011878

      16140000 -- (0.000) [...7 remote chains...] -- 9:10:27

      Average standard deviation of split frequencies: 0.011835


      Average standard deviation of split frequencies: 0.011835

      16150000 -- (0.000) [...7 remote chains...] -- 9:10:06

      Average standard deviation of split frequencies: 0.011735


      Average standard deviation of split frequencies: 0.011735

      16160000 -- (0.000) [...7 remote chains...] -- 9:10:21

      Average standard deviation of split frequencies: 0.011775


      Average standard deviation of split frequencies: 0.011775

      16170000 -- (0.000) [...7 remote chains...] -- 9:10:36

      Average standard deviation of split frequencies: 0.011782


      Average standard deviation of split frequencies: 0.011782

      16180000 -- (0.000) [...7 remote chains...] -- 9:10:15

      Average standard deviation of split frequencies: 0.011773


      Average standard deviation of split frequencies: 0.011773

      16190000 -- (0.000) [...7 remote chains...] -- 9:10:30

      Average standard deviation of split frequencies: 0.011690


      Average standard deviation of split frequencies: 0.011690

      16200000 -- (0.000) [...7 remote chains...] -- 9:10:09

      Average standard deviation of split frequencies: 0.011630


      Average standard deviation of split frequencies: 0.011630

      16210000 -- (0.000) [...7 remote chains...] -- 9:10:25

      Average standard deviation of split frequencies: 0.011703


      Average standard deviation of split frequencies: 0.011703

      16220000 -- [0.000] [...7 remote chains...] -- 9:10:04

      Average standard deviation of split frequencies: 0.011710


      Average standard deviation of split frequencies: 0.011710

      16230000 -- (0.000) [...7 remote chains...] -- 9:10:19

      Average standard deviation of split frequencies: 0.011644


      Average standard deviation of split frequencies: 0.011644

      16240000 -- [0.000] [...7 remote chains...] -- 9:09:58

      Average standard deviation of split frequencies: 0.011668


      Average standard deviation of split frequencies: 0.011668

      16250000 -- [0.000] [...7 remote chains...] -- 9:10:13

      Average standard deviation of split frequencies: 0.011658


      Average standard deviation of split frequencies: 0.011658

      16260000 -- (0.000) [...7 remote chains...] -- 9:10:28

      Average standard deviation of split frequencies: 0.011698


      Average standard deviation of split frequencies: 0.011698

      16270000 -- (0.000) [...7 remote chains...] -- 9:10:07

      Average standard deviation of split frequencies: 0.011632


      Average standard deviation of split frequencies: 0.011632

      16280000 -- (0.000) [...7 remote chains...] -- 9:10:22

      Average standard deviation of split frequencies: 0.011656


      Average standard deviation of split frequencies: 0.011656

      16290000 -- [0.000] [...7 remote chains...] -- 9:10:01

      Average standard deviation of split frequencies: 0.011597


      Average standard deviation of split frequencies: 0.011597

      16300000 -- (0.000) [...7 remote chains...] -- 9:10:16

      Average standard deviation of split frequencies: 0.011587


      Average standard deviation of split frequencies: 0.011587

      16310000 -- (0.000) [...7 remote chains...] -- 9:09:55

      Average standard deviation of split frequencies: 0.011472


      Average standard deviation of split frequencies: 0.011472

      16320000 -- [0.000] [...7 remote chains...] -- 9:10:10

      Average standard deviation of split frequencies: 0.011512


      Average standard deviation of split frequencies: 0.011512

      16330000 -- [0.000] [...7 remote chains...] -- 9:09:50

      Average standard deviation of split frequencies: 0.011585


      Average standard deviation of split frequencies: 0.011585

      16340000 -- [0.000] [...7 remote chains...] -- 9:10:05

      Average standard deviation of split frequencies: 0.011575


      Average standard deviation of split frequencies: 0.011575

      16350000 -- [0.000] [...7 remote chains...] -- 9:09:44

      Average standard deviation of split frequencies: 0.011509


      Average standard deviation of split frequencies: 0.011509

      16360000 -- (0.000) [...7 remote chains...] -- 9:09:59

      Average standard deviation of split frequencies: 0.011483


      Average standard deviation of split frequencies: 0.011483

      16370000 -- [0.000] [...7 remote chains...] -- 9:10:14

      Average standard deviation of split frequencies: 0.011523


      Average standard deviation of split frequencies: 0.011523

      16380000 -- (0.000) [...7 remote chains...] -- 9:09:53

      Average standard deviation of split frequencies: 0.011481


      Average standard deviation of split frequencies: 0.011481

      16390000 -- (0.000) [...7 remote chains...] -- 9:10:08

      Average standard deviation of split frequencies: 0.011432


      Average standard deviation of split frequencies: 0.011432

      16400000 -- (0.000) [...7 remote chains...] -- 9:09:47

      Average standard deviation of split frequencies: 0.011390


      Average standard deviation of split frequencies: 0.011390

      16410000 -- (0.000) [...7 remote chains...] -- 9:10:02

      Average standard deviation of split frequencies: 0.011348


      Average standard deviation of split frequencies: 0.011348

      16420000 -- (0.000) [...7 remote chains...] -- 9:10:17

      Average standard deviation of split frequencies: 0.011388


      Average standard deviation of split frequencies: 0.011388

      16430000 -- [0.000] [...7 remote chains...] -- 9:09:56

      Average standard deviation of split frequencies: 0.011371


      Average standard deviation of split frequencies: 0.011371

      16440000 -- (0.000) [...7 remote chains...] -- 9:10:11

      Average standard deviation of split frequencies: 0.011362


      Average standard deviation of split frequencies: 0.011362

      16450000 -- (0.000) [...7 remote chains...] -- 9:09:50

      Average standard deviation of split frequencies: 0.011320


      Average standard deviation of split frequencies: 0.011320

      16460000 -- (0.000) [...7 remote chains...] -- 9:10:05

      Average standard deviation of split frequencies: 0.011393


      Average standard deviation of split frequencies: 0.011393

      16470000 -- (0.000) [...7 remote chains...] -- 9:10:20

      Average standard deviation of split frequencies: 0.011376


      Average standard deviation of split frequencies: 0.011376

      16480000 -- [0.000] [...7 remote chains...] -- 9:10:00

      Average standard deviation of split frequencies: 0.011384


      Average standard deviation of split frequencies: 0.011384

      16490000 -- (0.000) [...7 remote chains...] -- 9:10:14

      Average standard deviation of split frequencies: 0.011358


      Average standard deviation of split frequencies: 0.011358

      16500000 -- (0.000) [...7 remote chains...] -- 9:09:54

      Average standard deviation of split frequencies: 0.011365


      Average standard deviation of split frequencies: 0.011365

      16510000 -- [0.000] [...7 remote chains...] -- 9:10:09

      Average standard deviation of split frequencies: 0.011365


      Average standard deviation of split frequencies: 0.011365

      16520000 -- (0.000) [...7 remote chains...] -- 9:09:48

      Average standard deviation of split frequencies: 0.011340


      Average standard deviation of split frequencies: 0.011340

      16530000 -- (0.000) [...7 remote chains...] -- 9:10:03

      Average standard deviation of split frequencies: 0.011314


      Average standard deviation of split frequencies: 0.011314

      16540000 -- (0.000) [...7 remote chains...] -- 9:09:42

      Average standard deviation of split frequencies: 0.011305


      Average standard deviation of split frequencies: 0.011305

      16550000 -- [0.000] [...7 remote chains...] -- 9:09:57

      Average standard deviation of split frequencies: 0.011354


      Average standard deviation of split frequencies: 0.011354

      16560000 -- (0.000) [...7 remote chains...] -- 9:10:12

      Average standard deviation of split frequencies: 0.011345


      Average standard deviation of split frequencies: 0.011345

      16570000 -- (0.000) [...7 remote chains...] -- 9:09:51

      Average standard deviation of split frequencies: 0.011238


      Average standard deviation of split frequencies: 0.011238

      16580000 -- (0.000) [...7 remote chains...] -- 9:10:06

      Average standard deviation of split frequencies: 0.011197


      Average standard deviation of split frequencies: 0.011197

      16590000 -- (0.000) [...7 remote chains...] -- 9:09:46

      Average standard deviation of split frequencies: 0.011197


      Average standard deviation of split frequencies: 0.011197

      16600000 -- (0.000) [...7 remote chains...] -- 9:10:00

      Average standard deviation of split frequencies: 0.011155


      Average standard deviation of split frequencies: 0.011155

      16610000 -- (0.000) [...7 remote chains...] -- 9:09:40

      Average standard deviation of split frequencies: 0.011082


      Average standard deviation of split frequencies: 0.011082

      16620000 -- (0.000) [...7 remote chains...] -- 9:09:55

      Average standard deviation of split frequencies: 0.011040


      Average standard deviation of split frequencies: 0.011040

      16630000 -- (0.000) [...7 remote chains...] -- 9:09:34

      Average standard deviation of split frequencies: 0.011154


      Average standard deviation of split frequencies: 0.011154

      16640000 -- (0.000) [...7 remote chains...] -- 9:09:49

      Average standard deviation of split frequencies: 0.011129


      Average standard deviation of split frequencies: 0.011129

      16650000 -- (0.000) [...7 remote chains...] -- 9:09:28

      Average standard deviation of split frequencies: 0.011152


      Average standard deviation of split frequencies: 0.011152

      16660000 -- (0.000) [...7 remote chains...] -- 9:09:43

      Average standard deviation of split frequencies: 0.011127


      Average standard deviation of split frequencies: 0.011127

      16670000 -- (0.000) [...7 remote chains...] -- 9:09:23

      Average standard deviation of split frequencies: 0.011111


      Average standard deviation of split frequencies: 0.011111

      16680000 -- (0.000) [...7 remote chains...] -- 9:09:37

      Average standard deviation of split frequencies: 0.011086


      Average standard deviation of split frequencies: 0.011086

      16690000 -- (0.000) [...7 remote chains...] -- 9:09:52

      Average standard deviation of split frequencies: 0.011109


      Average standard deviation of split frequencies: 0.011109

      16700000 -- [0.000] [...7 remote chains...] -- 9:09:32

      Average standard deviation of split frequencies: 0.011068


      Average standard deviation of split frequencies: 0.011068

      16710000 -- (0.000) [...7 remote chains...] -- 9:09:46

      Average standard deviation of split frequencies: 0.011165


      Average standard deviation of split frequencies: 0.011165

      16720000 -- (0.000) [...7 remote chains...] -- 9:09:26

      Average standard deviation of split frequencies: 0.011075


      Average standard deviation of split frequencies: 0.011075

      16730000 -- (0.000) [...7 remote chains...] -- 9:09:41

      Average standard deviation of split frequencies: 0.011131


      Average standard deviation of split frequencies: 0.011131

      16740000 -- (0.000) [...7 remote chains...] -- 9:09:20

      Average standard deviation of split frequencies: 0.011138


      Average standard deviation of split frequencies: 0.011138

      16750000 -- (0.000) [...7 remote chains...] -- 9:09:35

      Average standard deviation of split frequencies: 0.011235


      Average standard deviation of split frequencies: 0.011235

      16760000 -- (0.000) [...7 remote chains...] -- 9:09:49

      Average standard deviation of split frequencies: 0.011161


      Average standard deviation of split frequencies: 0.011161

      16770000 -- (0.000) [...7 remote chains...] -- 9:09:29

      Average standard deviation of split frequencies: 0.011185


      Average standard deviation of split frequencies: 0.011185

      16780000 -- (0.000) [...7 remote chains...] -- 9:09:44

      Average standard deviation of split frequencies: 0.011256


      Average standard deviation of split frequencies: 0.011256

      16790000 -- [0.000] [...7 remote chains...] -- 9:09:24

      Average standard deviation of split frequencies: 0.011384


      Average standard deviation of split frequencies: 0.011384

      16800000 -- (0.000) [...7 remote chains...] -- 9:09:38

      Average standard deviation of split frequencies: 0.011314


      Average standard deviation of split frequencies: 0.011314

      16810000 -- (0.000) [...7 remote chains...] -- 9:09:18

      Average standard deviation of split frequencies: 0.011206


      Average standard deviation of split frequencies: 0.011206

      16820000 -- (0.000) [...7 remote chains...] -- 9:09:32

      Average standard deviation of split frequencies: 0.011247


      Average standard deviation of split frequencies: 0.011247

      16830000 -- (0.000) [...7 remote chains...] -- 9:09:12

      Average standard deviation of split frequencies: 0.011389


      Average standard deviation of split frequencies: 0.011389

      16840000 -- (0.000) [...7 remote chains...] -- 9:09:27

      Average standard deviation of split frequencies: 0.011396


      Average standard deviation of split frequencies: 0.011396

      16850000 -- (0.000) [...7 remote chains...] -- 9:09:07

      Average standard deviation of split frequencies: 0.011435


      Average standard deviation of split frequencies: 0.011435

      16860000 -- [0.000] [...7 remote chains...] -- 9:09:21

      Average standard deviation of split frequencies: 0.011330


      Average standard deviation of split frequencies: 0.011330

      16870000 -- (0.000) [...7 remote chains...] -- 9:09:36

      Average standard deviation of split frequencies: 0.011314


      Average standard deviation of split frequencies: 0.011314

      16880000 -- (0.000) [...7 remote chains...] -- 9:09:15

      Average standard deviation of split frequencies: 0.011305


      Average standard deviation of split frequencies: 0.011305

      16890000 -- (0.000) [...7 remote chains...] -- 9:09:30

      Average standard deviation of split frequencies: 0.011297


      Average standard deviation of split frequencies: 0.011297

      16900000 -- (0.000) [...7 remote chains...] -- 9:09:44

      Average standard deviation of split frequencies: 0.011288


      Average standard deviation of split frequencies: 0.011288

      16910000 -- (0.000) [...7 remote chains...] -- 9:09:24

      Average standard deviation of split frequencies: 0.011431


      Average standard deviation of split frequencies: 0.011431

      16920000 -- (0.000) [...7 remote chains...] -- 9:09:39

      Average standard deviation of split frequencies: 0.011438


      Average standard deviation of split frequencies: 0.011438

      16930000 -- (0.000) [...7 remote chains...] -- 9:09:19

      Average standard deviation of split frequencies: 0.011397


      Average standard deviation of split frequencies: 0.011397

      16940000 -- (0.000) [...7 remote chains...] -- 9:09:33

      Average standard deviation of split frequencies: 0.011340


      Average standard deviation of split frequencies: 0.011340

      16950000 -- (0.000) [...7 remote chains...] -- 9:09:13

      Average standard deviation of split frequencies: 0.011293


      Average standard deviation of split frequencies: 0.011293

      16960000 -- [0.000] [...7 remote chains...] -- 9:09:27

      Average standard deviation of split frequencies: 0.011268


      Average standard deviation of split frequencies: 0.011268

      16970000 -- (0.000) [...7 remote chains...] -- 9:09:42

      Average standard deviation of split frequencies: 0.011243


      Average standard deviation of split frequencies: 0.011243

      16980000 -- (0.000) [...7 remote chains...] -- 9:09:22

      Average standard deviation of split frequencies: 0.011266


      Average standard deviation of split frequencies: 0.011266

      16990000 -- [0.000] [...7 remote chains...] -- 9:09:36

      Average standard deviation of split frequencies: 0.011139


      Average standard deviation of split frequencies: 0.011139

      17000000 -- (0.000) [...7 remote chains...] -- 9:09:16

      Average standard deviation of split frequencies: 0.011052


      Average standard deviation of split frequencies: 0.011052

      17010000 -- [0.000] [...7 remote chains...] -- 9:09:30

      Average standard deviation of split frequencies: 0.010980


      Average standard deviation of split frequencies: 0.010980

      17020000 -- (0.000) [...7 remote chains...] -- 9:09:11

      Average standard deviation of split frequencies: 0.010939


      Average standard deviation of split frequencies: 0.010939

      17030000 -- [0.000] [...7 remote chains...] -- 9:09:25

      Average standard deviation of split frequencies: 0.010939


      Average standard deviation of split frequencies: 0.010939

      17040000 -- [0.000] [...7 remote chains...] -- 9:09:05

      Average standard deviation of split frequencies: 0.010947


      Average standard deviation of split frequencies: 0.010947

      17050000 -- (0.000) [...7 remote chains...] -- 9:09:19

      Average standard deviation of split frequencies: 0.010922


      Average standard deviation of split frequencies: 0.010922

      17060000 -- (0.000) [...7 remote chains...] -- 9:09:34

      Average standard deviation of split frequencies: 0.010914


      Average standard deviation of split frequencies: 0.010914

      17070000 -- (0.000) [...7 remote chains...] -- 9:09:14

      Average standard deviation of split frequencies: 0.010851


      Average standard deviation of split frequencies: 0.010851

      17080000 -- (0.000) [...7 remote chains...] -- 9:09:28

      Average standard deviation of split frequencies: 0.010763


      Average standard deviation of split frequencies: 0.010763

      17090000 -- (0.000) [...7 remote chains...] -- 9:09:08

      Average standard deviation of split frequencies: 0.010661


      Average standard deviation of split frequencies: 0.010661

      17100000 -- (0.000) [...7 remote chains...] -- 9:09:22

      Average standard deviation of split frequencies: 0.010621


      Average standard deviation of split frequencies: 0.010621

      17110000 -- [0.000] [...7 remote chains...] -- 9:09:02

      Average standard deviation of split frequencies: 0.010621


      Average standard deviation of split frequencies: 0.010621

      17120000 -- (0.000) [...7 remote chains...] -- 9:09:17

      Average standard deviation of split frequencies: 0.010675


      Average standard deviation of split frequencies: 0.010675

      17130000 -- (0.000) [...7 remote chains...] -- 9:09:31

      Average standard deviation of split frequencies: 0.010730


      Average standard deviation of split frequencies: 0.010730

      17140000 -- (0.000) [...7 remote chains...] -- 9:09:11

      Average standard deviation of split frequencies: 0.010800


      Average standard deviation of split frequencies: 0.010800

      17150000 -- [0.000] [...7 remote chains...] -- 9:09:25

      Average standard deviation of split frequencies: 0.010831


      Average standard deviation of split frequencies: 0.010831

      17160000 -- (0.000) [...7 remote chains...] -- 9:09:06

      Average standard deviation of split frequencies: 0.010839


      Average standard deviation of split frequencies: 0.010839

      17170000 -- (0.000) [...7 remote chains...] -- 9:09:20

      Average standard deviation of split frequencies: 0.010799


      Average standard deviation of split frequencies: 0.010799

      17180000 -- (0.000) [...7 remote chains...] -- 9:09:00

      Average standard deviation of split frequencies: 0.010869


      Average standard deviation of split frequencies: 0.010869

      17190000 -- (0.000) [...7 remote chains...] -- 9:09:14

      Average standard deviation of split frequencies: 0.010963


      Average standard deviation of split frequencies: 0.010963

      17200000 -- (0.000) [...7 remote chains...] -- 9:09:28

      Average standard deviation of split frequencies: 0.010954


      Average standard deviation of split frequencies: 0.010954

      17210000 -- (0.000) [...7 remote chains...] -- 9:09:09

      Average standard deviation of split frequencies: 0.010868


      Average standard deviation of split frequencies: 0.010868

      17220000 -- (0.000) [...7 remote chains...] -- 9:09:23

      Average standard deviation of split frequencies: 0.010828


      Average standard deviation of split frequencies: 0.010828

      17230000 -- (0.000) [...7 remote chains...] -- 9:09:03

      Average standard deviation of split frequencies: 0.010875


      Average standard deviation of split frequencies: 0.010875

      17240000 -- (0.000) [...7 remote chains...] -- 9:09:17

      Average standard deviation of split frequencies: 0.010851


      Average standard deviation of split frequencies: 0.010851

      17250000 -- (0.000) [...7 remote chains...] -- 9:08:58

      Average standard deviation of split frequencies: 0.010843


      Average standard deviation of split frequencies: 0.010843

      17260000 -- (0.000) [...7 remote chains...] -- 9:09:12

      Average standard deviation of split frequencies: 0.010834


      Average standard deviation of split frequencies: 0.010834

      17270000 -- (0.000) [...7 remote chains...] -- 9:08:52

      Average standard deviation of split frequencies: 0.010616


      Average standard deviation of split frequencies: 0.010616

      17280000 -- (0.000) [...7 remote chains...] -- 9:09:06

      Average standard deviation of split frequencies: 0.010577


      Average standard deviation of split frequencies: 0.010577

      17290000 -- (0.000) [...7 remote chains...] -- 9:08:46

      Average standard deviation of split frequencies: 0.010537


      Average standard deviation of split frequencies: 0.010537

      17300000 -- (0.000) [...7 remote chains...] -- 9:09:01

      Average standard deviation of split frequencies: 0.010638


      Average standard deviation of split frequencies: 0.010638

      17310000 -- (0.000) [...7 remote chains...] -- 9:09:15

      Average standard deviation of split frequencies: 0.010607


      Average standard deviation of split frequencies: 0.010607

      17320000 -- [0.000] [...7 remote chains...] -- 9:08:55

      Average standard deviation of split frequencies: 0.010677


      Average standard deviation of split frequencies: 0.010677

      17330000 -- (0.000) [...7 remote chains...] -- 9:09:09

      Average standard deviation of split frequencies: 0.010646


      Average standard deviation of split frequencies: 0.010646

      17340000 -- [0.000] [...7 remote chains...] -- 9:08:50

      Average standard deviation of split frequencies: 0.010622


      Average standard deviation of split frequencies: 0.010622

      17350000 -- (0.000) [...7 remote chains...] -- 9:09:04

      Average standard deviation of split frequencies: 0.010494


      Average standard deviation of split frequencies: 0.010494

      17360000 -- (0.000) [...7 remote chains...] -- 9:08:44

      Average standard deviation of split frequencies: 0.010407


      Average standard deviation of split frequencies: 0.010407

      17370000 -- (0.000) [...7 remote chains...] -- 9:08:58

      Average standard deviation of split frequencies: 0.010383


      Average standard deviation of split frequencies: 0.010383

      17380000 -- (0.000) [...7 remote chains...] -- 9:08:39

      Average standard deviation of split frequencies: 0.010470


      Average standard deviation of split frequencies: 0.010470

      17390000 -- (0.000) [...7 remote chains...] -- 9:08:53

      Average standard deviation of split frequencies: 0.010518


      Average standard deviation of split frequencies: 0.010518

      17400000 -- (0.000) [...7 remote chains...] -- 9:08:33

      Average standard deviation of split frequencies: 0.010494


      Average standard deviation of split frequencies: 0.010494

      17410000 -- (0.000) [...7 remote chains...] -- 9:08:47

      Average standard deviation of split frequencies: 0.010454


      Average standard deviation of split frequencies: 0.010454

      17420000 -- (0.000) [...7 remote chains...] -- 9:08:28

      Average standard deviation of split frequencies: 0.010415


      Average standard deviation of split frequencies: 0.010415

      17430000 -- [0.000] [...7 remote chains...] -- 9:08:42

      Average standard deviation of split frequencies: 0.010415


      Average standard deviation of split frequencies: 0.010415

      17440000 -- (0.000) [...7 remote chains...] -- 9:08:22

      Average standard deviation of split frequencies: 0.010407


      Average standard deviation of split frequencies: 0.010407

      17450000 -- (0.000) [...7 remote chains...] -- 9:08:36

      Average standard deviation of split frequencies: 0.010462


      Average standard deviation of split frequencies: 0.010462

      17460000 -- [0.000] [...7 remote chains...] -- 9:08:50

      Average standard deviation of split frequencies: 0.010470


      Average standard deviation of split frequencies: 0.010470

      17470000 -- (0.000) [...7 remote chains...] -- 9:08:31

      Average standard deviation of split frequencies: 0.010565


      Average standard deviation of split frequencies: 0.010565

      17480000 -- [0.000] [...7 remote chains...] -- 9:08:45

      Average standard deviation of split frequencies: 0.010605


      Average standard deviation of split frequencies: 0.010605

      17490000 -- (0.000) [...7 remote chains...] -- 9:08:25

      Average standard deviation of split frequencies: 0.010565


      Average standard deviation of split frequencies: 0.010565

      17500000 -- [0.000] [...7 remote chains...] -- 9:08:39

      Average standard deviation of split frequencies: 0.010620


      Average standard deviation of split frequencies: 0.010620

      17510000 -- (0.000) [...7 remote chains...] -- 9:08:53

      Average standard deviation of split frequencies: 0.010604


      Average standard deviation of split frequencies: 0.010604

      17520000 -- (0.000) [...7 remote chains...] -- 9:08:34

      Average standard deviation of split frequencies: 0.010739


      Average standard deviation of split frequencies: 0.010739

      17530000 -- (0.000) [...7 remote chains...] -- 9:08:47

      Average standard deviation of split frequencies: 0.010792


      Average standard deviation of split frequencies: 0.010792

      17540000 -- (0.000) [...7 remote chains...] -- 9:08:28

      Average standard deviation of split frequencies: 0.010784


      Average standard deviation of split frequencies: 0.010784

      17550000 -- (0.000) [...7 remote chains...] -- 9:08:42

      Average standard deviation of split frequencies: 0.010707


      Average standard deviation of split frequencies: 0.010707

      17560000 -- (0.000) [...7 remote chains...] -- 9:08:23

      Average standard deviation of split frequencies: 0.010791


      Average standard deviation of split frequencies: 0.010791

      17570000 -- [0.000] [...7 remote chains...] -- 9:08:37

      Average standard deviation of split frequencies: 0.010737


      Average standard deviation of split frequencies: 0.010737

      17580000 -- (0.000) [...7 remote chains...] -- 9:08:17

      Average standard deviation of split frequencies: 0.010698


      Average standard deviation of split frequencies: 0.010698

      17590000 -- [0.000] [...7 remote chains...] -- 9:08:31

      Average standard deviation of split frequencies: 0.010744


      Average standard deviation of split frequencies: 0.010744

      17600000 -- [0.000] [...7 remote chains...] -- 9:08:12

      Average standard deviation of split frequencies: 0.010736


      Average standard deviation of split frequencies: 0.010736

      17610000 -- [0.000] [...7 remote chains...] -- 9:08:26

      Average standard deviation of split frequencies: 0.010805


      Average standard deviation of split frequencies: 0.010805

      17620000 -- (0.000) [...7 remote chains...] -- 9:08:40

      Average standard deviation of split frequencies: 0.010812


      Average standard deviation of split frequencies: 0.010812

      17630000 -- [0.000] [...7 remote chains...] -- 9:08:20

      Average standard deviation of split frequencies: 0.010766


      Average standard deviation of split frequencies: 0.010766

      17640000 -- [0.000] [...7 remote chains...] -- 9:08:34

      Average standard deviation of split frequencies: 0.010712


      Average standard deviation of split frequencies: 0.010712

      17650000 -- [0.000] [...7 remote chains...] -- 9:08:15

      Average standard deviation of split frequencies: 0.010612


      Average standard deviation of split frequencies: 0.010612

      17660000 -- [0.000] [...7 remote chains...] -- 9:08:29

      Average standard deviation of split frequencies: 0.010452


      Average standard deviation of split frequencies: 0.010452

      17670000 -- [0.000] [...7 remote chains...] -- 9:08:09

      Average standard deviation of split frequencies: 0.010452


      Average standard deviation of split frequencies: 0.010452

      17680000 -- (0.000) [...7 remote chains...] -- 9:08:23

      Average standard deviation of split frequencies: 0.010505


      Average standard deviation of split frequencies: 0.010505

      17690000 -- [0.000] [...7 remote chains...] -- 9:08:37

      Average standard deviation of split frequencies: 0.010467


      Average standard deviation of split frequencies: 0.010467

      17700000 -- (0.000) [...7 remote chains...] -- 9:08:18

      Average standard deviation of split frequencies: 0.010504


      Average standard deviation of split frequencies: 0.010504

      17710000 -- (0.000) [...7 remote chains...] -- 9:08:32

      Average standard deviation of split frequencies: 0.010504


      Average standard deviation of split frequencies: 0.010504

      17720000 -- (0.000) [...7 remote chains...] -- 9:08:12

      Average standard deviation of split frequencies: 0.010451


      Average standard deviation of split frequencies: 0.010451

      17730000 -- [0.000] [...7 remote chains...] -- 9:08:26

      Average standard deviation of split frequencies: 0.010443


      Average standard deviation of split frequencies: 0.010443

      17740000 -- [0.000] [...7 remote chains...] -- 9:08:40

      Average standard deviation of split frequencies: 0.010466


      Average standard deviation of split frequencies: 0.010466

      17750000 -- [0.000] [...7 remote chains...] -- 9:08:21

      Average standard deviation of split frequencies: 0.010541


      Average standard deviation of split frequencies: 0.010541

      17760000 -- (0.000) [...7 remote chains...] -- 9:08:34

      Average standard deviation of split frequencies: 0.010549


      Average standard deviation of split frequencies: 0.010549

      17770000 -- (0.000) [...7 remote chains...] -- 9:08:15

      Average standard deviation of split frequencies: 0.010601


      Average standard deviation of split frequencies: 0.010601

      17780000 -- (0.000) [...7 remote chains...] -- 9:08:29

      Average standard deviation of split frequencies: 0.010548


      Average standard deviation of split frequencies: 0.010548

      17790000 -- [0.000] [...7 remote chains...] -- 9:08:43

      Average standard deviation of split frequencies: 0.010472


      Average standard deviation of split frequencies: 0.010472

      17800000 -- [0.000] [...7 remote chains...] -- 9:08:24

      Average standard deviation of split frequencies: 0.010464


      Average standard deviation of split frequencies: 0.010464

      17810000 -- (0.000) [...7 remote chains...] -- 9:08:37

      Average standard deviation of split frequencies: 0.010442


      Average standard deviation of split frequencies: 0.010442

      17820000 -- [0.000] [...7 remote chains...] -- 9:08:18

      Average standard deviation of split frequencies: 0.010388


      Average standard deviation of split frequencies: 0.010388

      17830000 -- (0.000) [...7 remote chains...] -- 9:08:32

      Average standard deviation of split frequencies: 0.010434


      Average standard deviation of split frequencies: 0.010434

      17840000 -- (0.000) [...7 remote chains...] -- 9:08:13

      Average standard deviation of split frequencies: 0.010411


      Average standard deviation of split frequencies: 0.010411

      17850000 -- [0.000] [...7 remote chains...] -- 9:08:26

      Average standard deviation of split frequencies: 0.010373


      Average standard deviation of split frequencies: 0.010373

      17860000 -- (0.000) [...7 remote chains...] -- 9:08:07

      Average standard deviation of split frequencies: 0.010236


      Average standard deviation of split frequencies: 0.010236

      17870000 -- [0.000] [...7 remote chains...] -- 9:08:21

      Average standard deviation of split frequencies: 0.010220


      Average standard deviation of split frequencies: 0.010220

      17880000 -- (0.000) [...7 remote chains...] -- 9:08:02

      Average standard deviation of split frequencies: 0.010403


      Average standard deviation of split frequencies: 0.010403

      17890000 -- (0.000) [...7 remote chains...] -- 9:08:16

      Average standard deviation of split frequencies: 0.010365


      Average standard deviation of split frequencies: 0.010365

      17900000 -- [0.000] [...7 remote chains...] -- 9:08:29

      Average standard deviation of split frequencies: 0.010432


      Average standard deviation of split frequencies: 0.010432

      17910000 -- (0.000) [...7 remote chains...] -- 9:08:10

      Average standard deviation of split frequencies: 0.010522


      Average standard deviation of split frequencies: 0.010522

      17920000 -- [0.000] [...7 remote chains...] -- 9:08:24

      Average standard deviation of split frequencies: 0.010515


      Average standard deviation of split frequencies: 0.010515

      17930000 -- (0.000) [...7 remote chains...] -- 9:08:05

      Average standard deviation of split frequencies: 0.010447


      Average standard deviation of split frequencies: 0.010447

      17940000 -- (0.000) [...7 remote chains...] -- 9:08:19

      Average standard deviation of split frequencies: 0.010439


      Average standard deviation of split frequencies: 0.010439

      17950000 -- (0.000) [...7 remote chains...] -- 9:08:00

      Average standard deviation of split frequencies: 0.010406


      Average standard deviation of split frequencies: 0.010406

      17960000 -- (0.000) [...7 remote chains...] -- 9:08:13

      Average standard deviation of split frequencies: 0.010429


      Average standard deviation of split frequencies: 0.010429

      17970000 -- [0.000] [...7 remote chains...] -- 9:07:54

      Average standard deviation of split frequencies: 0.010406


      Average standard deviation of split frequencies: 0.010406

      17980000 -- (0.000) [...7 remote chains...] -- 9:08:08

      Average standard deviation of split frequencies: 0.010352


      Average standard deviation of split frequencies: 0.010352

      17990000 -- (0.000) [...7 remote chains...] -- 9:07:49

      Average standard deviation of split frequencies: 0.010245


      Average standard deviation of split frequencies: 0.010245

      18000000 -- (0.000) [...7 remote chains...] -- 9:08:03

      Average standard deviation of split frequencies: 0.010237


      Average standard deviation of split frequencies: 0.010237

      18010000 -- (0.000) [...7 remote chains...] -- 9:08:16

      Average standard deviation of split frequencies: 0.010260


      Average standard deviation of split frequencies: 0.010260

      18020000 -- (0.000) [...7 remote chains...] -- 9:07:57

      Average standard deviation of split frequencies: 0.010206


      Average standard deviation of split frequencies: 0.010206

      18030000 -- [0.000] [...7 remote chains...] -- 9:08:11

      Average standard deviation of split frequencies: 0.010176


      Average standard deviation of split frequencies: 0.010176

      18040000 -- [0.000] [...7 remote chains...] -- 9:07:52

      Average standard deviation of split frequencies: 0.010260


      Average standard deviation of split frequencies: 0.010260

      18050000 -- [0.000] [...7 remote chains...] -- 9:08:05

      Average standard deviation of split frequencies: 0.010299


      Average standard deviation of split frequencies: 0.010299

      18060000 -- (0.000) [...7 remote chains...] -- 9:07:47

      Average standard deviation of split frequencies: 0.010322


      Average standard deviation of split frequencies: 0.010322

      18070000 -- (0.000) [...7 remote chains...] -- 9:08:00

      Average standard deviation of split frequencies: 0.010353


      Average standard deviation of split frequencies: 0.010353

      18080000 -- [0.000] [...7 remote chains...] -- 9:07:41

      Average standard deviation of split frequencies: 0.010391


      Average standard deviation of split frequencies: 0.010391

      18090000 -- (0.000) [...7 remote chains...] -- 9:07:55

      Average standard deviation of split frequencies: 0.010399


      Average standard deviation of split frequencies: 0.010399

      18100000 -- (0.000) [...7 remote chains...] -- 9:07:36

      Average standard deviation of split frequencies: 0.010314


      Average standard deviation of split frequencies: 0.010314

      18110000 -- (0.000) [...7 remote chains...] -- 9:07:49

      Average standard deviation of split frequencies: 0.010391


      Average standard deviation of split frequencies: 0.010391

      18120000 -- (0.000) [...7 remote chains...] -- 9:08:03

      Average standard deviation of split frequencies: 0.010353


      Average standard deviation of split frequencies: 0.010353

      18130000 -- (0.000) [...7 remote chains...] -- 9:07:44

      Average standard deviation of split frequencies: 0.010345


      Average standard deviation of split frequencies: 0.010345

      18140000 -- (0.000) [...7 remote chains...] -- 9:07:57

      Average standard deviation of split frequencies: 0.010292


      Average standard deviation of split frequencies: 0.010292

      18150000 -- [0.000] [...7 remote chains...] -- 9:08:11

      Average standard deviation of split frequencies: 0.010307


      Average standard deviation of split frequencies: 0.010307

      18160000 -- (0.000) [...7 remote chains...] -- 9:07:52

      Average standard deviation of split frequencies: 0.010391


      Average standard deviation of split frequencies: 0.010391

      18170000 -- (0.000) [...7 remote chains...] -- 9:08:06

      Average standard deviation of split frequencies: 0.010429


      Average standard deviation of split frequencies: 0.010429

      18180000 -- [0.000] [...7 remote chains...] -- 9:07:47

      Average standard deviation of split frequencies: 0.010361


      Average standard deviation of split frequencies: 0.010361

      18190000 -- (0.000) [...7 remote chains...] -- 9:08:00

      Average standard deviation of split frequencies: 0.010330


      Average standard deviation of split frequencies: 0.010330

      18200000 -- (0.000) [...7 remote chains...] -- 9:07:42

      Average standard deviation of split frequencies: 0.010338


      Average standard deviation of split frequencies: 0.010338

      18210000 -- (0.000) [...7 remote chains...] -- 9:07:55

      Average standard deviation of split frequencies: 0.010300


      Average standard deviation of split frequencies: 0.010300

      18220000 -- (0.000) [...7 remote chains...] -- 9:07:36

      Average standard deviation of split frequencies: 0.010323


      Average standard deviation of split frequencies: 0.010323

      18230000 -- (0.000) [...7 remote chains...] -- 9:07:50

      Average standard deviation of split frequencies: 0.010201


      Average standard deviation of split frequencies: 0.010201

      18240000 -- (0.000) [...7 remote chains...] -- 9:07:31

      Average standard deviation of split frequencies: 0.010163


      Average standard deviation of split frequencies: 0.010163

      18250000 -- (0.000) [...7 remote chains...] -- 9:07:44

      Average standard deviation of split frequencies: 0.010110


      Average standard deviation of split frequencies: 0.010110

      18260000 -- [0.000] [...7 remote chains...] -- 9:07:58

      Average standard deviation of split frequencies: 0.010088


      Average standard deviation of split frequencies: 0.010088

      18270000 -- (0.000) [...7 remote chains...] -- 9:07:39

      Average standard deviation of split frequencies: 0.010164


      Average standard deviation of split frequencies: 0.010164

      18280000 -- (0.000) [...7 remote chains...] -- 9:07:52

      Average standard deviation of split frequencies: 0.010171


      Average standard deviation of split frequencies: 0.010171

      18290000 -- (0.000) [...7 remote chains...] -- 9:08:06

      Average standard deviation of split frequencies: 0.010194


      Average standard deviation of split frequencies: 0.010194

      18300000 -- (0.000) [...7 remote chains...] -- 9:07:47

      Average standard deviation of split frequencies: 0.010232


      Average standard deviation of split frequencies: 0.010232

      18310000 -- (0.000) [...7 remote chains...] -- 9:07:29

      Average standard deviation of split frequencies: 0.010308


      Average standard deviation of split frequencies: 0.010308

      18320000 -- (0.000) [...7 remote chains...] -- 9:07:42

      Average standard deviation of split frequencies: 0.010331


      Average standard deviation of split frequencies: 0.010331

      18330000 -- (0.000) [...7 remote chains...] -- 9:07:55

      Average standard deviation of split frequencies: 0.010338


      Average standard deviation of split frequencies: 0.010338

      18340000 -- (0.000) [...7 remote chains...] -- 9:07:37

      Average standard deviation of split frequencies: 0.010361


      Average standard deviation of split frequencies: 0.010361

      18350000 -- (0.000) [...7 remote chains...] -- 9:07:50

      Average standard deviation of split frequencies: 0.010346


      Average standard deviation of split frequencies: 0.010346

      18360000 -- (0.000) [...7 remote chains...] -- 9:07:31

      Average standard deviation of split frequencies: 0.010399


      Average standard deviation of split frequencies: 0.010399

      18370000 -- (0.000) [...7 remote chains...] -- 9:07:45

      Average standard deviation of split frequencies: 0.010466


      Average standard deviation of split frequencies: 0.010466

      18380000 -- (0.000) [...7 remote chains...] -- 9:07:26

      Average standard deviation of split frequencies: 0.010519


      Average standard deviation of split frequencies: 0.010519

      18390000 -- (0.000) [...7 remote chains...] -- 9:07:39

      Average standard deviation of split frequencies: 0.010670


      Average standard deviation of split frequencies: 0.010670

      18400000 -- (0.000) [...7 remote chains...] -- 9:07:21

      Average standard deviation of split frequencies: 0.010647


      Average standard deviation of split frequencies: 0.010647

      18410000 -- (0.000) [...7 remote chains...] -- 9:07:34

      Average standard deviation of split frequencies: 0.010579


      Average standard deviation of split frequencies: 0.010579

      18420000 -- (0.000) [...7 remote chains...] -- 9:07:16

      Average standard deviation of split frequencies: 0.010587


      Average standard deviation of split frequencies: 0.010587

      18430000 -- (0.000) [...7 remote chains...] -- 9:07:29

      Average standard deviation of split frequencies: 0.010511


      Average standard deviation of split frequencies: 0.010511

      18440000 -- (0.000) [...7 remote chains...] -- 9:07:42

      Average standard deviation of split frequencies: 0.010474


      Average standard deviation of split frequencies: 0.010474

      18450000 -- [0.000] [...7 remote chains...] -- 9:07:24

      Average standard deviation of split frequencies: 0.010436


      Average standard deviation of split frequencies: 0.010436

      18460000 -- (0.000) [...7 remote chains...] -- 9:07:37

      Average standard deviation of split frequencies: 0.010384


      Average standard deviation of split frequencies: 0.010384

      18470000 -- [0.000] [...7 remote chains...] -- 9:07:18

      Average standard deviation of split frequencies: 0.010309


      Average standard deviation of split frequencies: 0.010309

      18480000 -- (0.000) [...7 remote chains...] -- 9:07:32

      Average standard deviation of split frequencies: 0.010331


      Average standard deviation of split frequencies: 0.010331

      18490000 -- (0.000) [...7 remote chains...] -- 9:07:13

      Average standard deviation of split frequencies: 0.010294


      Average standard deviation of split frequencies: 0.010294

      18500000 -- (0.000) [...7 remote chains...] -- 9:07:26

      Average standard deviation of split frequencies: 0.010361


      Average standard deviation of split frequencies: 0.010361

      18510000 -- [0.000] [...7 remote chains...] -- 9:07:08

      Average standard deviation of split frequencies: 0.010481


      Average standard deviation of split frequencies: 0.010481

      18520000 -- [0.000] [...7 remote chains...] -- 9:07:21

      Average standard deviation of split frequencies: 0.010503


      Average standard deviation of split frequencies: 0.010503

      18530000 -- [0.000] [...7 remote chains...] -- 9:07:03

      Average standard deviation of split frequencies: 0.010481


      Average standard deviation of split frequencies: 0.010481

      18540000 -- [0.000] [...7 remote chains...] -- 9:07:16

      Average standard deviation of split frequencies: 0.010488


      Average standard deviation of split frequencies: 0.010488

      18550000 -- (0.000) [...7 remote chains...] -- 9:07:29

      Average standard deviation of split frequencies: 0.010518


      Average standard deviation of split frequencies: 0.010518

      18560000 -- (0.000) [...7 remote chains...] -- 9:07:11

      Average standard deviation of split frequencies: 0.010481


      Average standard deviation of split frequencies: 0.010481

      18570000 -- (0.000) [...7 remote chains...] -- 9:07:24

      Average standard deviation of split frequencies: 0.010369


      Average standard deviation of split frequencies: 0.010369

      18580000 -- [0.000] [...7 remote chains...] -- 9:07:06

      Average standard deviation of split frequencies: 0.010376


      Average standard deviation of split frequencies: 0.010376

      18590000 -- (0.000) [...7 remote chains...] -- 9:07:19

      Average standard deviation of split frequencies: 0.010332


      Average standard deviation of split frequencies: 0.010332

      18600000 -- [0.000] [...7 remote chains...] -- 9:07:00

      Average standard deviation of split frequencies: 0.010309


      Average standard deviation of split frequencies: 0.010309

      18610000 -- [0.000] [...7 remote chains...] -- 9:07:14

      Average standard deviation of split frequencies: 0.010213


      Average standard deviation of split frequencies: 0.010213

      18620000 -- [0.000] [...7 remote chains...] -- 9:06:55

      Average standard deviation of split frequencies: 0.010205


      Average standard deviation of split frequencies: 0.010205

      18630000 -- (0.000) [...7 remote chains...] -- 9:07:08

      Average standard deviation of split frequencies: 0.010101


      Average standard deviation of split frequencies: 0.010101

      18640000 -- [0.000] [...7 remote chains...] -- 9:06:50

      Average standard deviation of split frequencies: 0.010210


      Average standard deviation of split frequencies: 0.010210

      18650000 -- (0.000) [...7 remote chains...] -- 9:07:03

      Average standard deviation of split frequencies: 0.010116


      Average standard deviation of split frequencies: 0.010116

      18660000 -- [0.000] [...7 remote chains...] -- 9:07:16

      Average standard deviation of split frequencies: 0.009961


      Average standard deviation of split frequencies: 0.009961

      18670000 -- [0.000] [...7 remote chains...] -- 9:06:58

      Average standard deviation of split frequencies: 0.009946


      Average standard deviation of split frequencies: 0.009946

      18680000 -- (0.000) [...7 remote chains...] -- 9:07:11

      Average standard deviation of split frequencies: 0.009924


      Average standard deviation of split frequencies: 0.009924

      18690000 -- (0.000) [...7 remote chains...] -- 9:06:53

      Average standard deviation of split frequencies: 0.009917


      Average standard deviation of split frequencies: 0.009917

      18700000 -- [0.000] [...7 remote chains...] -- 9:07:06

      Average standard deviation of split frequencies: 0.009939


      Average standard deviation of split frequencies: 0.009939

      18710000 -- [0.000] [...7 remote chains...] -- 9:06:48

      Average standard deviation of split frequencies: 0.009954


      Average standard deviation of split frequencies: 0.009954

      18720000 -- [0.000] [...7 remote chains...] -- 9:07:01

      Average standard deviation of split frequencies: 0.009962


      Average standard deviation of split frequencies: 0.009962

      18730000 -- (0.000) [...7 remote chains...] -- 9:06:43

      Average standard deviation of split frequencies: 0.009911


      Average standard deviation of split frequencies: 0.009911

      18740000 -- [0.000] [...7 remote chains...] -- 9:06:56

      Average standard deviation of split frequencies: 0.009830


      Average standard deviation of split frequencies: 0.009830

      18750000 -- (0.000) [...7 remote chains...] -- 9:06:38

      Average standard deviation of split frequencies: 0.009830


      Average standard deviation of split frequencies: 0.009830

      18760000 -- [0.000] [...7 remote chains...] -- 9:06:50

      Average standard deviation of split frequencies: 0.009867


      Average standard deviation of split frequencies: 0.009867

      18770000 -- (0.000) [...7 remote chains...] -- 9:06:32

      Average standard deviation of split frequencies: 0.009845


      Average standard deviation of split frequencies: 0.009845

      18780000 -- (0.000) [...7 remote chains...] -- 9:06:45

      Average standard deviation of split frequencies: 0.009794


      Average standard deviation of split frequencies: 0.009794

      18790000 -- [0.000] [...7 remote chains...] -- 9:06:58

      Average standard deviation of split frequencies: 0.009809


      Average standard deviation of split frequencies: 0.009809

      18800000 -- (0.000) [...7 remote chains...] -- 9:06:40

      Average standard deviation of split frequencies: 0.009861


      Average standard deviation of split frequencies: 0.009861

      18810000 -- [0.000] [...7 remote chains...] -- 9:06:53

      Average standard deviation of split frequencies: 0.009898


      Average standard deviation of split frequencies: 0.009898

      18820000 -- [0.000] [...7 remote chains...] -- 9:07:06

      Average standard deviation of split frequencies: 0.009861


      Average standard deviation of split frequencies: 0.009861

      18830000 -- [0.000] [...7 remote chains...] -- 9:06:48

      Average standard deviation of split frequencies: 0.009891


      Average standard deviation of split frequencies: 0.009891

      18840000 -- (0.000) [...7 remote chains...] -- 9:07:01

      Average standard deviation of split frequencies: 0.009884


      Average standard deviation of split frequencies: 0.009884

      18850000 -- [0.000] [...7 remote chains...] -- 9:06:43

      Average standard deviation of split frequencies: 0.009847


      Average standard deviation of split frequencies: 0.009847

      18860000 -- (0.000) [...7 remote chains...] -- 9:06:56

      Average standard deviation of split frequencies: 0.009826


      Average standard deviation of split frequencies: 0.009826

      18870000 -- [0.000] [...7 remote chains...] -- 9:06:38

      Average standard deviation of split frequencies: 0.009738


      Average standard deviation of split frequencies: 0.009738

      18880000 -- [0.000] [...7 remote chains...] -- 9:06:51

      Average standard deviation of split frequencies: 0.009731


      Average standard deviation of split frequencies: 0.009731

      18890000 -- [0.000] [...7 remote chains...] -- 9:06:33

      Average standard deviation of split frequencies: 0.009768


      Average standard deviation of split frequencies: 0.009768

      18900000 -- [0.000] [...7 remote chains...] -- 9:06:46

      Average standard deviation of split frequencies: 0.009805


      Average standard deviation of split frequencies: 0.009805

      18910000 -- (0.000) [...7 remote chains...] -- 9:06:28

      Average standard deviation of split frequencies: 0.009820


      Average standard deviation of split frequencies: 0.009820

      18920000 -- [0.000] [...7 remote chains...] -- 9:06:40

      Average standard deviation of split frequencies: 0.009857


      Average standard deviation of split frequencies: 0.009857

      18930000 -- (0.000) [...7 remote chains...] -- 9:06:23

      Average standard deviation of split frequencies: 0.009923


      Average standard deviation of split frequencies: 0.009923

      18940000 -- [0.000] [...7 remote chains...] -- 9:06:35

      Average standard deviation of split frequencies: 0.010004


      Average standard deviation of split frequencies: 0.010004

      18950000 -- [0.000] [...7 remote chains...] -- 9:06:17

      Average standard deviation of split frequencies: 0.009872


      Average standard deviation of split frequencies: 0.009872

      18960000 -- (0.000) [...7 remote chains...] -- 9:06:30

      Average standard deviation of split frequencies: 0.009894


      Average standard deviation of split frequencies: 0.009894

      18970000 -- (0.000) [...7 remote chains...] -- 9:06:43

      Average standard deviation of split frequencies: 0.009946


      Average standard deviation of split frequencies: 0.009946

      18980000 -- [0.000] [...7 remote chains...] -- 9:06:25

      Average standard deviation of split frequencies: 0.009924


      Average standard deviation of split frequencies: 0.009924

      18990000 -- [0.000] [...7 remote chains...] -- 9:06:38

      Average standard deviation of split frequencies: 0.009968


      Average standard deviation of split frequencies: 0.009968

      19000000 -- [0.000] [...7 remote chains...] -- 9:06:20

      Average standard deviation of split frequencies: 0.010019


      Average standard deviation of split frequencies: 0.010019

      19010000 -- (0.000) [...7 remote chains...] -- 9:06:33

      Average standard deviation of split frequencies: 0.010085


      Average standard deviation of split frequencies: 0.010085

      19020000 -- (0.000) [...7 remote chains...] -- 9:06:15

      Average standard deviation of split frequencies: 0.010078


      Average standard deviation of split frequencies: 0.010078

      19030000 -- (0.000) [...7 remote chains...] -- 9:06:28

      Average standard deviation of split frequencies: 0.010035


      Average standard deviation of split frequencies: 0.010035

      19040000 -- [0.000] [...7 remote chains...] -- 9:06:10

      Average standard deviation of split frequencies: 0.010042


      Average standard deviation of split frequencies: 0.010042

      19050000 -- (0.000) [...7 remote chains...] -- 9:06:23

      Average standard deviation of split frequencies: 0.009977


      Average standard deviation of split frequencies: 0.009977

      19060000 -- (0.000) [...7 remote chains...] -- 9:06:05

      Average standard deviation of split frequencies: 0.009970


      Average standard deviation of split frequencies: 0.009970

      19070000 -- (0.000) [...7 remote chains...] -- 9:06:18

      Average standard deviation of split frequencies: 0.009912


      Average standard deviation of split frequencies: 0.009912

      19080000 -- (0.000) [...7 remote chains...] -- 9:06:30

      Average standard deviation of split frequencies: 0.009934


      Average standard deviation of split frequencies: 0.009934

      19090000 -- (0.000) [...7 remote chains...] -- 9:06:13

      Average standard deviation of split frequencies: 0.009985


      Average standard deviation of split frequencies: 0.009985

      19100000 -- (0.000) [...7 remote chains...] -- 9:06:25

      Average standard deviation of split frequencies: 0.009978


      Average standard deviation of split frequencies: 0.009978

      19110000 -- [0.000] [...7 remote chains...] -- 9:06:08

      Average standard deviation of split frequencies: 0.009949


      Average standard deviation of split frequencies: 0.009949

      19120000 -- [0.000] [...7 remote chains...] -- 9:06:20

      Average standard deviation of split frequencies: 0.009971


      Average standard deviation of split frequencies: 0.009971

      19130000 -- [0.000] [...7 remote chains...] -- 9:06:03

      Average standard deviation of split frequencies: 0.009993


      Average standard deviation of split frequencies: 0.009993

      19140000 -- [0.000] [...7 remote chains...] -- 9:06:15

      Average standard deviation of split frequencies: 0.010030


      Average standard deviation of split frequencies: 0.010030

      19150000 -- [0.000] [...7 remote chains...] -- 9:06:28
[truncated: 11,383,539 more chars]
