# Supplementary material for: Sphenodontian phylogeny and the impact of model choice in Bayesian morphological clock estimates of divergence times and evolutionary rates
Source: BMC Biol. 2020 Dec 7;18:191. doi: 10.1186/s12915-020-00901-5 (PMC7720557; doi:10.1186/s12915-020-00901-5)
Supplement: Supplementary file 6 — Additional file 6. Input files including the dataset and all necessary coding (see Mr. Bayes blocks) to reproduce the analyses. [file 12915_2020_901_MOESM6_ESM.zip › InputFiles&OutputTrees/BayesCalibrated/Diversity(NoSA)/BayesCal_TK02_ln_p3_60G_DvNoSA/BayesCal_TK02_ln_p3_DvNoSA_AllCom.t.con.tre]

#NEXUS
begin taxa;
	dimensions ntax=35;
	taxlabels
	Ardeosaurus_brevipes
	Clevosaurus_bairdi
	Clevosaurus_brasiliensis
	Clevosaurus_cambrica
	Clevosaurus_hudsoni
	Clevosaurus_petilus
	Clevosaurus_sp_SAM
	Cynosphenodon_huizachalensis
	Derasmosaurus_pietraroiae
	Diphydontosaurus_avonis
	Eichstaettisaurus_schroederi
	Eilenodon_robustus
	Gephyrosaurus_bridensis
	Homeosaurus_maximiliani
	Homeosaurus_parvipes
	Huehuecuetzpalli_mixtecus
	Kallimodon_pulchellus
	Kawasphenodon
	Leptosaurus_neptunius
	Marmoretta_oxoniensis
	Megachirella_wachtleri
	Oenosaurus_muehlheimensis
	Palaeagama_vielhaueri
	Palaeopleurosaurus_posidoniae
	Piocormus_laticeps
	Planocephalosaurus_robinsonae
	Pleurosaurus_ginsburgi
	Pleurosaurus_goldfussi
	Priosphenodon_avelasi
	Prolacerta_broomi
	Sapheosaurus_thiollerei
	Sophineta_cracoviensis
	Sphenodon_punctatus
	Sphenotitan_leyesi
	Toxolophosaurus_cloudi
;
end;

begin trees;
	tree con_all_compat = [&R] (Prolacerta_broomi[&prob=1.0,prob_stddev=0.0,prob_range={1.0,1.0},prob(percent)="100",prob+-sd="100+-0",height_mean=1.00733221,height_median=0.937334044,height_95%HPD={0.48599142,1.68656078},age_mean=249.669753,age_median=249.72927,age_95%HPD={247.472012,251.899682},length_mean=0.276657234,length_median=0.2661789,length_95%HPD={0.1517743,0.423275},effectivebrlenTK02Brlens{1}_mean=0.269657,effectivebrlenTK02Brlens{1}_median=0.258571,effectivebrlenTK02Brlens{1}_95%HPD={0.147639,0.418582},rateTK02Brlens{1}_mean=0.977831,rateTK02Brlens{1}_median=0.978208,rateTK02Brlens{1}_95%HPD={0.772994,1.169073},effectivebrlenTK02Brlens{2}_mean=0.266434,effectivebrlenTK02Brlens{2}_median=0.254754,effectivebrlenTK02Brlens{2}_95%HPD={0.143074,0.413513},rateTK02Brlens{2}_mean=0.967409,rateTK02Brlens{2}_median=0.968774,rateTK02Brlens{2}_95%HPD={0.725123,1.188692},effectivebrlenTK02Brlens{3}_mean=0.281361,effectivebrlenTK02Brlens{3}_median=0.268182,effectivebrlenTK02Brlens{3}_95%HPD={0.147804,0.441605},rateTK02Brlens{3}_mean=1.016575,rateTK02Brlens{3}_median=1.005166,rateTK02Brlens{3}_95%HPD={0.824762,1.213948}]:70.9026,((((Palaeagama_vielhaueri[&prob=1.0,prob_stddev=0.0,prob_range={1.0,1.0},prob(percent)="100",prob+-sd="100+-0",height_mean=1.01683069,height_median=0.946352763,height_95%HPD={0.492233171,1.70289708},age_mean=252.066,age_median=251.738888,age_95%HPD={247.500084,257.225205},length_mean=0.0547638513,length_median=0.04084263,length_95%HPD={4.40086E-5,0.1521282},effectivebrlenTK02Brlens{1}_mean=0.058562,effectivebrlenTK02Brlens{1}_median=0.043621,effectivebrlenTK02Brlens{1}_95%HPD={1.4E-5,0.161747},rateTK02Brlens{1}_mean=1.086485,rateTK02Brlens{1}_median=1.060487,rateTK02Brlens{1}_95%HPD={0.719849,1.531044},effectivebrlenTK02Brlens{2}_mean=0.042227,effectivebrlenTK02Brlens{2}_median=0.029231,effectivebrlenTK02Brlens{2}_95%HPD={1.1E-5,0.12649},rateTK02Brlens{2}_mean=0.763943,rateTK02Brlens{2}_median=0.793271,rateTK02Brlens{2}_95%HPD={0.279252,1.15089},effectivebrlenTK02Brlens{3}_mean=0.056042,effectivebrlenTK02Brlens{3}_median=0.041751,effectivebrlenTK02Brlens{3}_95%HPD={1.1E-5,0.15549},rateTK02Brlens{3}_mean=1.033872,rateTK02Brlens{3}_median=1.019406,rateTK02Brlens{3}_95%HPD={0.705386,1.381651}]:8.439588,Sophineta_cracoviensis[&prob=1.0,prob_stddev=0.0,prob_range={1.0,1.0},prob(percent)="100",prob+-sd="100+-0",height_mean=1.00057296,height_median=0.93105748,height_95%HPD={0.48661794,1.6792261},age_mean=248.003633,age_median=248.006407,age_95%HPD={247.550327,248.499684},length_mean=0.0533708441,length_median=0.0455551,length_95%HPD={6.519196E-6,0.12597},effectivebrlenTK02Brlens{1}_mean=0.05735,effectivebrlenTK02Brlens{1}_median=0.048548,effectivebrlenTK02Brlens{1}_95%HPD={7.0E-6,0.136289},rateTK02Brlens{1}_mean=1.093261,rateTK02Brlens{1}_median=1.066889,rateTK02Brlens{1}_95%HPD={0.711503,1.545882},effectivebrlenTK02Brlens{2}_mean=0.039253,effectivebrlenTK02Brlens{2}_median=0.032307,effectivebrlenTK02Brlens{2}_95%HPD={4.0E-6,0.098062},rateTK02Brlens{2}_mean=0.746343,rateTK02Brlens{2}_median=0.77201,rateTK02Brlens{2}_95%HPD={0.260076,1.15106},effectivebrlenTK02Brlens{3}_mean=0.054842,effectivebrlenTK02Brlens{3}_median=0.046418,effectivebrlenTK02Brlens{3}_95%HPD={6.0E-6,0.130544},rateTK02Brlens{3}_mean=1.035528,rateTK02Brlens{3}_median=1.02065,rateTK02Brlens{3}_95%HPD={0.69579,1.397936}]:12.17207)[&prob=0.566921479,prob_stddev=0.0103827865,prob_range={0.554582727,0.579993556},prob(percent)="57",prob+-sd="57+-1",height_mean=1.01881499,height_median=0.952558546,height_95%HPD={0.508818018,1.6786341},age_mean=261.692956,age_median=260.178476,age_95%HPD={248.95573,277.479203},length_mean=0.0683424185,length_median=0.0630812,length_95%HPD={1.94093E-5,0.14655},effectivebrlenTK02Brlens{1}_mean=0.072309,effectivebrlenTK02Brlens{1}_median=0.066324,effectivebrlenTK02Brlens{1}_95%HPD={2.3E-5,0.155818},rateTK02Brlens{1}_mean=1.071321,rateTK02Brlens{1}_median=1.048919,rateTK02Brlens{1}_95%HPD={0.747582,1.450862},effectivebrlenTK02Brlens{2}_mean=0.053212,effectivebrlenTK02Brlens{2}_median=0.04709,effectivebrlenTK02Brlens{2}_95%HPD={5.0E-6,0.121746},rateTK02Brlens{2}_mean=0.778762,rateTK02Brlens{2}_median=0.806831,rateTK02Brlens{2}_95%HPD={0.365093,1.122156},effectivebrlenTK02Brlens{3}_mean=0.070052,effectivebrlenTK02Brlens{3}_median=0.064271,effectivebrlenTK02Brlens{3}_95%HPD={2.1E-5,0.15118},rateTK02Brlens{3}_mean=1.032197,rateTK02Brlens{3}_median=1.018991,rateTK02Brlens{3}_95%HPD={0.754206,1.353268}]:19.67396,(Megachirella_wachtleri[&prob=1.0,prob_stddev=0.0,prob_range={1.0,1.0},prob(percent)="100",prob+-sd="100+-0",height_mean=0.984389685,height_median=0.916016124,height_95%HPD={0.483836234,1.65689026},age_mean=243.992661,age_median=243.98912,age_95%HPD={243.500061,244.447558},length_mean=0.0661388302,length_median=0.04932651,length_95%HPD={4.063611E-6,0.1782429},effectivebrlenTK02Brlens{1}_mean=0.07425,effectivebrlenTK02Brlens{1}_median=0.055269,effectivebrlenTK02Brlens{1}_95%HPD={4.0E-6,0.201138},rateTK02Brlens{1}_mean=1.138427,rateTK02Brlens{1}_median=1.100467,rateTK02Brlens{1}_95%HPD={0.746649,1.60636},effectivebrlenTK02Brlens{2}_mean=0.047495,effectivebrlenTK02Brlens{2}_median=0.032981,effectivebrlenTK02Brlens{2}_95%HPD={2.0E-6,0.140061},rateTK02Brlens{2}_mean=0.714919,rateTK02Brlens{2}_median=0.732592,rateTK02Brlens{2}_95%HPD={0.252341,1.107239},effectivebrlenTK02Brlens{3}_mean=0.068414,effectivebrlenTK02Brlens{3}_median=0.051108,effectivebrlenTK02Brlens{3}_95%HPD={4.0E-6,0.183706},rateTK02Brlens{3}_mean=1.046911,rateTK02Brlens{3}_median=1.029281,rateTK02Brlens{3}_95%HPD={0.71306,1.41398}]:10.35079,((Marmoretta_oxoniensis[&prob=1.0,prob_stddev=0.0,prob_range={1.0,1.0},prob(percent)="100",prob+-sd="100+-0",height_mean=0.645970069,height_median=0.601042406,height_95%HPD={0.309214161,1.08182171},age_mean=160.106821,age_median=160.375704,age_95%HPD={153.03293,166.999934},length_mean=0.119332017,length_median=0.08399702,length_95%HPD={1.84048E-5,0.3486169},effectivebrlenTK02Brlens{1}_mean=0.137763,effectivebrlenTK02Brlens{1}_median=0.100294,effectivebrlenTK02Brlens{1}_95%HPD={2.1E-5,0.386365},rateTK02Brlens{1}_mean=1.216564,rateTK02Brlens{1}_median=1.166762,rateTK02Brlens{1}_95%HPD={0.650922,1.904427},effectivebrlenTK02Brlens{2}_mean=0.067791,effectivebrlenTK02Brlens{2}_median=0.046105,effectivebrlenTK02Brlens{2}_95%HPD={8.0E-6,0.20713},rateTK02Brlens{2}_mean=0.629148,rateTK02Brlens{2}_median=0.622639,rateTK02Brlens{2}_95%HPD={0.114026,1.124536},effectivebrlenTK02Brlens{3}_mean=0.123767,effectivebrlenTK02Brlens{3}_median=0.084599,effectivebrlenTK02Brlens{3}_95%HPD={1.2E-5,0.368044},rateTK02Brlens{3}_mean=1.039126,rateTK02Brlens{3}_median=1.020225,rateTK02Brlens{3}_95%HPD={0.551857,1.558145}]:14.13809,Huehuecuetzpalli_mixtecus[&prob=1.0,prob_stddev=0.0,prob_range={1.0,1.0},prob(percent)="100",prob+-sd="100+-0",height_mean=0.413908167,height_median=0.38514302,height_95%HPD={0.19913411,0.69272778},age_mean=102.588529,age_median=102.634507,age_95%HPD={100.276999,104.999969},length_mean=0.316210739,length_median=0.2927317,length_95%HPD={0.1359224,0.5527006},effectivebrlenTK02Brlens{1}_mean=0.403009,effectivebrlenTK02Brlens{1}_median=0.360851,effectivebrlenTK02Brlens{1}_95%HPD={0.136072,0.770589},rateTK02Brlens{1}_mean=1.276523,rateTK02Brlens{1}_median=1.216041,rateTK02Brlens{1}_95%HPD={0.72517,1.990545},effectivebrlenTK02Brlens{2}_mean=0.165355,effectivebrlenTK02Brlens{2}_median=0.155298,effectivebrlenTK02Brlens{2}_95%HPD={0.016662,0.332411},rateTK02Brlens{2}_mean=0.578163,rateTK02Brlens{2}_median=0.559948,rateTK02Brlens{2}_95%HPD={0.050926,1.097569},effectivebrlenTK02Brlens{3}_mean=0.323146,effectivebrlenTK02Brlens{3}_median=0.294202,effectivebrlenTK02Brlens{3}_95%HPD={0.106427,0.607749},rateTK02Brlens{3}_mean=1.03404,rateTK02Brlens{3}_median=1.017351,rateTK02Brlens{3}_95%HPD={0.509665,1.59355}]:71.87929)[&prob=0.648359463,prob_stddev=0.00371828168,prob_range={0.643126187,0.651492761},prob(percent)="65",prob+-sd="65+-0",height_mean=0.702581188,height_median=0.654099564,height_95%HPD={0.346821494,1.18182768},age_mean=177.08535,age_median=174.513798,age_95%HPD={154.63376,204.085236},length_mean=0.127710275,length_median=0.1117994,length_95%HPD={1.99914E-5,0.2862062},effectivebrlenTK02Brlens{1}_mean=0.155959,effectivebrlenTK02Brlens{1}_median=0.133606,effectivebrlenTK02Brlens{1}_95%HPD={2.6E-5,0.357457},rateTK02Brlens{1}_mean=1.236137,rateTK02Brlens{1}_median=1.180646,rateTK02Brlens{1}_95%HPD={0.767105,1.843611},effectivebrlenTK02Brlens{2}_mean=0.076495,effectivebrlenTK02Brlens{2}_median=0.064855,effectivebrlenTK02Brlens{2}_95%HPD={1.2E-5,0.180936},rateTK02Brlens{2}_mean=0.638739,rateTK02Brlens{2}_median=0.628894,rateTK02Brlens{2}_95%HPD={0.163447,1.089648},effectivebrlenTK02Brlens{3}_mean=0.130618,effectivebrlenTK02Brlens{3}_median=0.11321,effectivebrlenTK02Brlens{3}_95%HPD={1.8E-5,0.297188},rateTK02Brlens{3}_mean=1.038733,rateTK02Brlens{3}_median=1.019882,rateTK02Brlens{3}_95%HPD={0.592503,1.503362}]:30.92337,(Eichstaettisaurus_schroederi[&prob=1.0,prob_stddev=0.0,prob_range={1.0,1.0},prob(percent)="100",prob+-sd="100+-0",height_mean=0.615381209,height_median=0.572554719,height_95%HPD={0.298485696,1.03304938},age_mean=152.520517,age_median=152.526509,age_95%HPD={150.251615,154.994216},length_mean=0.0652579726,length_median=0.05792081,length_95%HPD={0.008985721,0.1389334},effectivebrlenTK02Brlens{1}_mean=0.081428,effectivebrlenTK02Brlens{1}_median=0.071398,effectivebrlenTK02Brlens{1}_95%HPD={0.010866,0.175593},rateTK02Brlens{1}_mean=1.280803,rateTK02Brlens{1}_median=1.218641,rateTK02Brlens{1}_95%HPD={0.73771,1.9958},effectivebrlenTK02Brlens{2}_mean=0.039413,effectivebrlenTK02Brlens{2}_median=0.032778,effectivebrlenTK02Brlens{2}_95%HPD={1.5E-5,0.096863},rateTK02Brlens{2}_mean=0.627239,rateTK02Brlens{2}_median=0.633186,rateTK02Brlens{2}_95%HPD={0.002673,1.118971},effectivebrlenTK02Brlens{3}_mean=0.069291,effectivebrlenTK02Brlens{3}_median=0.060153,effectivebrlenTK02Brlens{3}_95%HPD={0.007539,0.152539},rateTK02Brlens{3}_mean=1.071892,rateTK02Brlens{3}_median=1.042482,rateTK02Brlens{3}_95%HPD={0.582992,1.628109}]:14.96637,Ardeosaurus_brevipes[&prob=1.0,prob_stddev=0.0,prob_range={1.0,1.0},prob(percent)="100",prob+-sd="100+-0",height_mean=0.614746099,height_median=0.572037392,height_95%HPD={0.298942701,1.03162596},age_mean=152.373267,age_median=152.315031,age_95%HPD={150.00021,154.708398},length_mean=0.0665220138,length_median=0.05894538,length_95%HPD={0.01060864,0.1392814},effectivebrlenTK02Brlens{1}_mean=0.083443,effectivebrlenTK02Brlens{1}_median=0.072982,effectivebrlenTK02Brlens{1}_95%HPD={0.013394,0.17856},rateTK02Brlens{1}_mean=1.283863,rateTK02Brlens{1}_median=1.221592,rateTK02Brlens{1}_95%HPD={0.73257,1.982123},effectivebrlenTK02Brlens{2}_mean=0.039962,effectivebrlenTK02Brlens{2}_median=0.033373,effectivebrlenTK02Brlens{2}_95%HPD={2.1E-5,0.097438},rateTK02Brlens{2}_mean=0.626179,rateTK02Brlens{2}_median=0.630725,rateTK02Brlens{2}_95%HPD={0.003608,1.118327},effectivebrlenTK02Brlens{3}_mean=0.070597,effectivebrlenTK02Brlens{3}_median=0.061258,effectivebrlenTK02Brlens{3}_95%HPD={0.009081,0.153189},rateTK02Brlens{3}_mean=1.07076,rateTK02Brlens{3}_median=1.04147,rateTK02Brlens{3}_95%HPD={0.572432,1.618508}]:15.17785)[&prob=0.916648148,prob_stddev=0.00139197736,prob_range={0.914712059,0.917667581},prob(percent)="92",prob+-sd="92+-0",height_mean=0.674565847,height_median=0.630517243,height_95%HPD={0.33539032,1.11189894},age_mean=168.99113,age_median=167.492883,age_95%HPD={155.170458,186.274904},length_mean=0.142468742,length_median=0.1217352,length_95%HPD={2.251867E-5,0.3259052},effectivebrlenTK02Brlens{1}_mean=0.178441,effectivebrlenTK02Brlens{1}_median=0.148448,effectivebrlenTK02Brlens{1}_95%HPD={2.9E-5,0.421247},rateTK02Brlens{1}_mean=1.261901,rateTK02Brlens{1}_median=1.203376,rateTK02Brlens{1}_95%HPD={0.770458,1.882451},effectivebrlenTK02Brlens{2}_mean=0.083983,effectivebrlenTK02Brlens{2}_median=0.069467,effectivebrlenTK02Brlens{2}_95%HPD={1.3E-5,0.205411},rateTK02Brlens{2}_mean=0.631351,rateTK02Brlens{2}_median=0.626692,rateTK02Brlens{2}_95%HPD={0.091714,1.099906},effectivebrlenTK02Brlens{3}_mean=0.150308,effectivebrlenTK02Brlens{3}_median=0.126257,effectivebrlenTK02Brlens{3}_95%HPD={2.1E-5,0.353453},rateTK02Brlens{3}_mean=1.06477,rateTK02Brlens{3}_median=1.037669,rateTK02Brlens{3}_95%HPD={0.630108,1.552932}]:37.94429)[&prob=0.860682104,prob_stddev=0.0128435019,prob_range={0.842568416,0.871912534},prob(percent)="86",prob+-sd="86+-1",height_mean=0.835420194,height_median=0.77991632,height_95%HPD={0.416972441,1.38645417},age_mean=207.151406,age_median=205.437171,age_95%HPD={176.581348,241.871422},length_mean=0.19549171,length_median=0.1806347,length_95%HPD={0.01649811,0.3906539},effectivebrlenTK02Brlens{1}_mean=0.235327,effectivebrlenTK02Brlens{1}_median=0.21032,effectivebrlenTK02Brlens{1}_95%HPD={0.010623,0.491444},rateTK02Brlens{1}_mean=1.196513,rateTK02Brlens{1}_median=1.155382,rateTK02Brlens{1}_95%HPD={0.80148,1.69616},effectivebrlenTK02Brlens{2}_mean=0.125875,effectivebrlenTK02Brlens{2}_median=0.115857,effectivebrlenTK02Brlens{2}_95%HPD={0.006877,0.25819},rateTK02Brlens{2}_mean=0.6755,rateTK02Brlens{2}_median=0.673182,rateTK02Brlens{2}_95%HPD={0.242822,1.081124},effectivebrlenTK02Brlens{3}_mean=0.204381,effectivebrlenTK02Brlens{3}_median=0.187062,effectivebrlenTK02Brlens{3}_95%HPD={0.014687,0.414787},rateTK02Brlens{3}_mean=1.054043,rateTK02Brlens{3}_median=1.034612,rateTK02Brlens{3}_95%HPD={0.701119,1.438479}]:48.90274)[&prob=0.646473373,prob_stddev=0.0125760229,prob_range={0.629181898,0.656859368},prob(percent)="65",prob+-sd="65+-1",height_mean=1.00586423,height_median=0.940391146,height_95%HPD={0.515504935,1.66185299},age_mean=256.205824,age_median=254.339914,age_95%HPD={243.669825,273.587564},length_mean=0.097428653,length_median=0.09061337,length_95%HPD={0.009107035,0.1981159},effectivebrlenTK02Brlens{1}_mean=0.108471,effectivebrlenTK02Brlens{1}_median=0.098931,effectivebrlenTK02Brlens{1}_95%HPD={0.005912,0.223463},rateTK02Brlens{1}_mean=1.112906,rateTK02Brlens{1}_median=1.084134,rateTK02Brlens{1}_95%HPD={0.800666,1.485674},effectivebrlenTK02Brlens{2}_mean=0.072077,effectivebrlenTK02Brlens{2}_median=0.065477,effectivebrlenTK02Brlens{2}_95%HPD={0.003823,0.152203},rateTK02Brlens{2}_mean=0.750619,rateTK02Brlens{2}_median=0.767182,rateTK02Brlens{2}_95%HPD={0.365504,1.080759},effectivebrlenTK02Brlens{3}_mean=0.100816,effectivebrlenTK02Brlens{3}_median=0.093444,effectivebrlenTK02Brlens{3}_95%HPD={0.008482,0.205103},rateTK02Brlens{3}_mean=1.041915,rateTK02Brlens{3}_median=1.026354,rateTK02Brlens{3}_95%HPD={0.778188,1.363051}]:25.51252)[&prob=0.222466973,prob_stddev=0.00901368159,prob_range={0.210975434,0.231130765},prob(percent)="22",prob+-sd="22+-1",height_mean=1.09206355,height_median=1.02403124,height_95%HPD={0.56777394,1.77117026},age_mean=281.463031,age_median=279.852439,age_95%HPD={261.496483,304.6786},length_mean=0.0534541826,length_median=0.04176283,length_95%HPD={1.097362E-5,0.142106},effectivebrlenTK02Brlens{1}_mean=0.057538,effectivebrlenTK02Brlens{1}_median=0.044035,effectivebrlenTK02Brlens{1}_95%HPD={1.2E-5,0.155758},rateTK02Brlens{1}_mean=1.069826,rateTK02Brlens{1}_median=1.048352,rateTK02Brlens{1}_95%HPD={0.81456,1.396664},effectivebrlenTK02Brlens{2}_mean=0.044109,effectivebrlenTK02Brlens{2}_median=0.032756,effectivebrlenTK02Brlens{2}_95%HPD={1.1E-5,0.122345},rateTK02Brlens{2}_mean=0.818793,rateTK02Brlens{2}_median=0.848111,rateTK02Brlens{2}_95%HPD={0.475228,1.087851},effectivebrlenTK02Brlens{3}_mean=0.054383,effectivebrlenTK02Brlens{3}_median=0.042391,effectivebrlenTK02Brlens{3}_95%HPD={1.2E-5,0.144451},rateTK02Brlens{3}_mean=1.023716,rateTK02Brlens{3}_median=1.011765,rateTK02Brlens{3}_95%HPD={0.794096,1.278077}]:6.721854,Gephyrosaurus_bridensis[&prob=1.0,prob_stddev=0.0,prob_range={1.0,1.0},prob(percent)="100",prob+-sd="100+-0",height_mean=0.796343714,height_median=0.740959165,height_95%HPD={0.382810371,1.33351259},age_mean=197.358813,age_median=197.793351,age_95%HPD={192.290758,201.399971},length_mean=0.280748519,length_median=0.27009,length_95%HPD={0.102718,0.4824031},effectivebrlenTK02Brlens{1}_mean=0.281656,effectivebrlenTK02Brlens{1}_median=0.270507,effectivebrlenTK02Brlens{1}_95%HPD={0.096335,0.489414},rateTK02Brlens{1}_mean=1.020548,rateTK02Brlens{1}_median=1.012049,rateTK02Brlens{1}_95%HPD={0.590509,1.477599},effectivebrlenTK02Brlens{2}_mean=0.192119,effectivebrlenTK02Brlens{2}_median=0.184183,effectivebrlenTK02Brlens{2}_95%HPD={0.037817,0.352711},rateTK02Brlens{2}_mean=0.71046,rateTK02Brlens{2}_median=0.729166,rateTK02Brlens{2}_95%HPD={0.21772,1.114106},effectivebrlenTK02Brlens{3}_mean=0.286374,effectivebrlenTK02Brlens{3}_median=0.27434,effectivebrlenTK02Brlens{3}_95%HPD={0.095698,0.501343},rateTK02Brlens{3}_mean=1.028652,rateTK02Brlens{3}_median=1.014129,rateTK02Brlens{3}_95%HPD={0.672556,1.416242}]:88.78094)[&prob=0.70983378,prob_stddev=0.0107966536,prob_range={0.700647771,0.722380862},prob(percent)="71",prob+-sd="71+-1",height_mean=1.13383724,height_median=1.06386928,height_95%HPD={0.59983928,1.84100048},age_mean=288.353424,age_median=286.574293,age_95%HPD={264.113968,315.738632},length_mean=0.102718947,length_median=0.09622289,length_95%HPD={8.652899E-4,0.2036114},effectivebrlenTK02Brlens{1}_mean=0.10695,effectivebrlenTK02Brlens{1}_median=0.098528,effectivebrlenTK02Brlens{1}_95%HPD={1.0E-5,0.217336},rateTK02Brlens{1}_mean=1.03469,rateTK02Brlens{1}_median=1.022742,rateTK02Brlens{1}_95%HPD={0.852244,1.253197},effectivebrlenTK02Brlens{2}_mean=0.088868,effectivebrlenTK02Brlens{2}_median=0.084392,effectivebrlenTK02Brlens{2}_95%HPD={0.00301,0.17406},rateTK02Brlens{2}_mean=0.880144,rateTK02Brlens{2}_median=0.894835,rateTK02Brlens{2}_95%HPD={0.643934,1.063645},effectivebrlenTK02Brlens{3}_mean=0.104252,effectivebrlenTK02Brlens{3}_median=0.096913,effectivebrlenTK02Brlens{3}_95%HPD={6.53E-4,0.209557},rateTK02Brlens{3}_mean=1.012898,rateTK02Brlens{3}_median=1.006483,rateTK02Brlens{3}_95%HPD={0.84662,1.185215}]:27.92701,(Diphydontosaurus_avonis[&prob=1.0,prob_stddev=0.0,prob_range={1.0,1.0},prob(percent)="100",prob+-sd="100+-0",height_mean=0.82673214,height_median=0.76924075,height_95%HPD={0.40336679,1.38847602},age_mean=204.920054,age_median=204.937988,age_95%HPD={201.614431,208.454484},length_mean=0.258969502,length_median=0.2579343,length_95%HPD={0.06084454,0.4501322},effectivebrlenTK02Brlens{1}_mean=0.255645,effectivebrlenTK02Brlens{1}_median=0.251966,effectivebrlenTK02Brlens{1}_95%HPD={0.055151,0.454601},rateTK02Brlens{1}_mean=0.996252,rateTK02Brlens{1}_median=0.989473,rateTK02Brlens{1}_95%HPD={0.618465,1.379062},effectivebrlenTK02Brlens{2}_mean=0.23869,effectivebrlenTK02Brlens{2}_median=0.233799,effectivebrlenTK02Brlens{2}_95%HPD={0.055577,0.430458},rateTK02Brlens{2}_mean=0.941588,rateTK02Brlens{2}_median=0.948183,rateTK02Brlens{2}_95%HPD={0.468615,1.362593},effectivebrlenTK02Brlens{3}_mean=0.248163,effectivebrlenTK02Brlens{3}_median=0.245841,effectivebrlenTK02Brlens{3}_95%HPD={0.048601,0.444873},rateTK02Brlens{3}_mean=0.961798,rateTK02Brlens{3}_median=0.971149,rateTK02Brlens{3}_95%HPD={0.59312,1.320414}]:77.74868,((Planocephalosaurus_robinsonae[&prob=1.0,prob_stddev=0.0,prob_range={1.0,1.0},prob(percent)="100",prob+-sd="100+-0",height_mean=0.827166177,height_median=0.76975826,height_95%HPD={0.40133765,1.38674652},age_mean=205.018108,age_median=205.078182,age_95%HPD={201.695142,208.50001},length_mean=0.140471723,length_median=0.1334254,length_95%HPD={0.03135044,0.2668435},effectivebrlenTK02Brlens{1}_mean=0.130117,effectivebrlenTK02Brlens{1}_median=0.12422,effectivebrlenTK02Brlens{1}_95%HPD={0.033091,0.245271},rateTK02Brlens{1}_mean=0.949121,rateTK02Brlens{1}_median=0.951364,rateTK02Brlens{1}_95%HPD={0.563207,1.321124},effectivebrlenTK02Brlens{2}_mean=0.11925,effectivebrlenTK02Brlens{2}_median=0.112079,effectivebrlenTK02Brlens{2}_95%HPD={0.023354,0.231215},rateTK02Brlens{2}_mean=0.878311,rateTK02Brlens{2}_median=0.898848,rateTK02Brlens{2}_95%HPD={0.363953,1.334099},effectivebrlenTK02Brlens{3}_mean=0.126651,effectivebrlenTK02Brlens{3}_median=0.120456,effectivebrlenTK02Brlens{3}_95%HPD={0.024633,0.24091},rateTK02Brlens{3}_mean=0.915612,rateTK02Brlens{3}_median=0.934963,rateTK02Brlens{3}_95%HPD={0.511905,1.250054}]:35.95778,(((Clevosaurus_hudsoni[&prob=1.0,prob_stddev=0.0,prob_range={1.0,1.0},prob(percent)="100",prob+-sd="100+-0",height_mean=0.811376693,height_median=0.75477514,height_95%HPD={0.39578636,1.36713444},age_mean=201.042557,age_median=201.503666,age_95%HPD={192.812454,208.499909},length_mean=0.0550427998,length_median=0.05058956,length_95%HPD={0.009760434,0.1090889},effectivebrlenTK02Brlens{1}_mean=0.049657,effectivebrlenTK02Brlens{1}_median=0.046285,effectivebrlenTK02Brlens{1}_95%HPD={0.00997,0.096349},rateTK02Brlens{1}_mean=0.934248,rateTK02Brlens{1}_median=0.947946,rateTK02Brlens{1}_95%HPD={0.501354,1.341937},effectivebrlenTK02Brlens{2}_mean=0.039715,effectivebrlenTK02Brlens{2}_median=0.036688,effectivebrlenTK02Brlens{2}_95%HPD={0.005433,0.079538},rateTK02Brlens{2}_mean=0.771088,rateTK02Brlens{2}_median=0.807962,rateTK02Brlens{2}_95%HPD={0.212056,1.229608},effectivebrlenTK02Brlens{3}_mean=0.04998,effectivebrlenTK02Brlens{3}_median=0.04613,effectivebrlenTK02Brlens{3}_95%HPD={0.008308,0.098621},rateTK02Brlens{3}_mean=0.927099,rateTK02Brlens{3}_median=0.943127,rateTK02Brlens{3}_95%HPD={0.515178,1.277437}]:11.62399,Clevosaurus_cambrica[&prob=1.0,prob_stddev=0.0,prob_range={1.0,1.0},prob(percent)="100",prob+-sd="100+-0",height_mean=0.825493645,height_median=0.768049208,height_95%HPD={0.40232454,1.38617606},age_mean=204.620933,age_median=204.493317,age_95%HPD={201.300019,208.036303},length_mean=0.0335915875,length_median=0.02970728,length_95%HPD={5.272079E-6,0.07457968},effectivebrlenTK02Brlens{1}_mean=0.030363,effectivebrlenTK02Brlens{1}_median=0.027157,effectivebrlenTK02Brlens{1}_95%HPD={6.0E-6,0.066354},rateTK02Brlens{1}_mean=0.935902,rateTK02Brlens{1}_median=0.949955,rateTK02Brlens{1}_95%HPD={0.502899,1.349788},effectivebrlenTK02Brlens{2}_mean=0.024189,effectivebrlenTK02Brlens{2}_median=0.021244,effectivebrlenTK02Brlens{2}_95%HPD={2.0E-6,0.054962},rateTK02Brlens{2}_mean=0.767451,rateTK02Brlens{2}_median=0.807564,rateTK02Brlens{2}_95%HPD={0.20557,1.240549},effectivebrlenTK02Brlens{3}_mean=0.030536,effectivebrlenTK02Brlens{3}_median=0.027025,effectivebrlenTK02Brlens{3}_95%HPD={5.0E-6,0.067874},rateTK02Brlens{3}_mean=0.928023,rateTK02Brlens{3}_median=0.943595,rateTK02Brlens{3}_95%HPD={0.525233,1.290314}]:8.634342)[&prob=0.407228809,prob_stddev=0.00590720825,prob_range={0.402484417,0.415739825},prob(percent)="41",prob+-sd="41+-1",height_mean=0.848597975,height_median=0.791786145,height_95%HPD={0.423439867,1.40188151},age_mean=213.713763,age_median=213.127659,age_95%HPD={204.928135,223.661644},length_mean=0.031330002,length_median=0.02604512,length_95%HPD={5.657019E-8,0.07777554},effectivebrlenTK02Brlens{1}_mean=0.028485,effectivebrlenTK02Brlens{1}_median=0.02385,effectivebrlenTK02Brlens{1}_95%HPD={0.0,0.07035},rateTK02Brlens{1}_mean=0.934583,rateTK02Brlens{1}_median=0.947853,rateTK02Brlens{1}_95%HPD={0.525705,1.327716},effectivebrlenTK02Brlens{2}_mean=0.023343,effectivebrlenTK02Brlens{2}_median=0.019028,effectivebrlenTK02Brlens{2}_95%HPD={0.0,0.05932},rateTK02Brlens{2}_mean=0.781975,rateTK02Brlens{2}_median=0.817153,rateTK02Brlens{2}_95%HPD={0.254195,1.217063},effectivebrlenTK02Brlens{3}_mean=0.028444,effectivebrlenTK02Brlens{3}_median=0.023571,effectivebrlenTK02Brlens{3}_95%HPD={0.0,0.070897},rateTK02Brlens{3}_mean=0.924685,rateTK02Brlens{3}_median=0.939167,rateTK02Brlens{3}_95%HPD={0.534391,1.25779}]:4.435982,(Clevosaurus_bairdi[&prob=1.0,prob_stddev=0.0,prob_range={1.0,1.0},prob(percent)="100",prob+-sd="100+-0",height_mean=0.807966133,height_median=0.751833147,height_95%HPD={0.39064933,1.35369023},age_mean=200.26573,age_median=200.248272,age_95%HPD={199.299986,201.189985},length_mean=0.0360222756,length_median=0.0287675,length_95%HPD={1.016352E-6,0.09329373},effectivebrlenTK02Brlens{1}_mean=0.032272,effectivebrlenTK02Brlens{1}_median=0.025866,effectivebrlenTK02Brlens{1}_95%HPD={1.0E-6,0.083424},rateTK02Brlens{1}_mean=0.928217,rateTK02Brlens{1}_median=0.944334,rateTK02Brlens{1}_95%HPD={0.465077,1.344212},effectivebrlenTK02Brlens{2}_mean=0.026211,effectivebrlenTK02Brlens{2}_median=0.020456,effectivebrlenTK02Brlens{2}_95%HPD={1.0E-6,0.069888},rateTK02Brlens{2}_mean=0.773742,rateTK02Brlens{2}_median=0.814162,rateTK02Brlens{2}_95%HPD={0.204494,1.259027},effectivebrlenTK02Brlens{3}_mean=0.032563,effectivebrlenTK02Brlens{3}_median=0.025882,effectivebrlenTK02Brlens{3}_95%HPD={1.0E-6,0.085027},rateTK02Brlens{3}_mean=0.922323,rateTK02Brlens{3}_median=0.940991,rateTK02Brlens{3}_95%HPD={0.500141,1.287598}]:7.271003,(Clevosaurus_petilus[&prob=1.0,prob_stddev=0.0,prob_range={1.0,1.0},prob(percent)="100",prob+-sd="100+-0",height_mean=0.808151349,height_median=0.751966384,height_95%HPD={0.387768899,1.3510664},age_mean=200.309615,age_median=200.31582,age_95%HPD={199.402153,201.299771},length_mean=0.02533921,length_median=0.01883141,length_95%HPD={3.989798E-6,0.07082679},effectivebrlenTK02Brlens{1}_mean=0.022673,effectivebrlenTK02Brlens{1}_median=0.016961,effectivebrlenTK02Brlens{1}_95%HPD={3.0E-6,0.062866},rateTK02Brlens{1}_mean=0.925923,rateTK02Brlens{1}_median=0.944185,rateTK02Brlens{1}_95%HPD={0.45867,1.351829},effectivebrlenTK02Brlens{2}_mean=0.018266,effectivebrlenTK02Brlens{2}_median=0.013371,effectivebrlenTK02Brlens{2}_95%HPD={1.0E-6,0.051752},rateTK02Brlens{2}_mean=0.771928,rateTK02Brlens{2}_median=0.814757,rateTK02Brlens{2}_95%HPD={0.187623,1.2577},effectivebrlenTK02Brlens{3}_mean=0.022884,effectivebrlenTK02Brlens{3}_median=0.016875,effectivebrlenTK02Brlens{3}_95%HPD={3.0E-6,0.064365},rateTK02Brlens{3}_mean=0.921934,rateTK02Brlens{3}_median=0.941335,rateTK02Brlens{3}_95%HPD={0.495267,1.290763}]:2.534179,Clevosaurus_sp_SAM[&prob=1.0,prob_stddev=0.0,prob_range={1.0,1.0},prob(percent)="100",prob+-sd="100+-0",height_mean=0.78813979,height_median=0.73260062,height_95%HPD={0.38015819,1.32684821},age_mean=195.254676,age_median=196.462483,age_95%HPD={185.650149,201.299904},length_mean=0.0400313929,length_median=0.03310752,length_95%HPD={1.19567E-5,0.09857055},effectivebrlenTK02Brlens{1}_mean=0.035768,effectivebrlenTK02Brlens{1}_median=0.029573,effectivebrlenTK02Brlens{1}_95%HPD={2.5E-5,0.088034},rateTK02Brlens{1}_mean=0.925096,rateTK02Brlens{1}_median=0.9442,rateTK02Brlens{1}_95%HPD={0.447955,1.360187},effectivebrlenTK02Brlens{2}_mean=0.028629,effectivebrlenTK02Brlens{2}_median=0.023031,effectivebrlenTK02Brlens{2}_95%HPD={1.1E-5,0.072691},rateTK02Brlens{2}_mean=0.766807,rateTK02Brlens{2}_median=0.813678,rateTK02Brlens{2}_95%HPD={0.163442,1.268954},effectivebrlenTK02Brlens{3}_mean=0.036187,effectivebrlenTK02Brlens{3}_median=0.029758,effectivebrlenTK02Brlens{3}_95%HPD={1.6E-5,0.089559},rateTK02Brlens{3}_mean=0.92202,rateTK02Brlens{3}_median=0.941465,rateTK02Brlens{3}_95%HPD={0.488363,1.294893}]:6.387516)[&prob=0.445639493,prob_stddev=0.013228566,prob_range={0.428973011,0.460417106},prob(percent)="45",prob+-sd="45+-1",height_mean=0.818924205,height_median=0.761859561,height_95%HPD={0.39770162,1.3699896},age_mean=203.756407,age_median=202.849999,age_95%HPD={199.436154,210.275122},length_mean=0.0299685964,length_median=0.02485109,length_95%HPD={3.710943E-8,0.07512122},effectivebrlenTK02Brlens{1}_mean=0.026486,effectivebrlenTK02Brlens{1}_median=0.022224,effectivebrlenTK02Brlens{1}_95%HPD={0.0,0.065536},rateTK02Brlens{1}_mean=0.919535,rateTK02Brlens{1}_median=0.93531,rateTK02Brlens{1}_95%HPD={0.446735,1.313847},effectivebrlenTK02Brlens{2}_mean=0.021738,effectivebrlenTK02Brlens{2}_median=0.017657,effectivebrlenTK02Brlens{2}_95%HPD={0.0,0.055613},rateTK02Brlens{2}_mean=0.77321,rateTK02Brlens{2}_median=0.814493,rateTK02Brlens{2}_95%HPD={0.232874,1.276793},effectivebrlenTK02Brlens{3}_mean=0.027131,effectivebrlenTK02Brlens{3}_median=0.022352,effectivebrlenTK02Brlens{3}_95%HPD={0.0,0.068611},rateTK02Brlens{3}_mean=0.92353,rateTK02Brlens{3}_median=0.943364,rateTK02Brlens{3}_95%HPD={0.514238,1.283501}]:4.669275)[&prob=0.488005689,prob_stddev=0.00743049047,prob_range={0.482016866,0.497394473},prob(percent)="49",prob+-sd="49+-1",height_mean=0.841415557,height_median=0.783161249,height_95%HPD={0.415191983,1.40460075},age_mean=208.443838,age_median=207.519274,age_95%HPD={200.9888,218.00267},length_mean=0.0412776032,length_median=0.03540011,length_95%HPD={7.610308E-8,0.09753591},effectivebrlenTK02Brlens{1}_mean=0.037275,effectivebrlenTK02Brlens{1}_median=0.032209,effectivebrlenTK02Brlens{1}_95%HPD={0.0,0.087611},rateTK02Brlens{1}_mean=0.930112,rateTK02Brlens{1}_median=0.947212,rateTK02Brlens{1}_95%HPD={0.496274,1.318107},effectivebrlenTK02Brlens{2}_mean=0.030832,effectivebrlenTK02Brlens{2}_median=0.026089,effectivebrlenTK02Brlens{2}_95%HPD={2.0E-6,0.074565},rateTK02Brlens{2}_mean=0.786013,rateTK02Brlens{2}_median=0.823387,rateTK02Brlens{2}_95%HPD={0.261012,1.254959},effectivebrlenTK02Brlens{3}_mean=0.037237,effectivebrlenTK02Brlens{3}_median=0.031938,effectivebrlenTK02Brlens{3}_95%HPD={0.0,0.088155},rateTK02Brlens{3}_mean=0.922153,rateTK02Brlens{3}_median=0.941479,rateTK02Brlens{3}_95%HPD={0.526003,1.265263}]:10.04437)[&prob=0.343451739,prob_stddev=0.0123288679,prob_range={0.329929667,0.358673793},prob(percent)="34",prob+-sd="34+-1",height_mean=0.90806597,height_median=0.84535856,height_95%HPD={0.44958506,1.51555363},age_mean=218.23117,age_median=217.563641,age_95%HPD={208.614929,228.968536},length_mean=0.0282413906,length_median=0.02375556,length_95%HPD={4.718204E-6,0.06804794},effectivebrlenTK02Brlens{1}_mean=0.025733,effectivebrlenTK02Brlens{1}_median=0.021799,effectivebrlenTK02Brlens{1}_95%HPD={6.0E-6,0.061805},rateTK02Brlens{1}_mean=0.934282,rateTK02Brlens{1}_median=0.94827,rateTK02Brlens{1}_95%HPD={0.548499,1.309711},effectivebrlenTK02Brlens{2}_mean=0.021078,effectivebrlenTK02Brlens{2}_median=0.017798,effectivebrlenTK02Brlens{2}_95%HPD={8.0E-6,0.050877},rateTK02Brlens{2}_mean=0.786953,rateTK02Brlens{2}_median=0.814332,rateTK02Brlens{2}_95%HPD={0.275175,1.182061},effectivebrlenTK02Brlens{3}_mean=0.025723,effectivebrlenTK02Brlens{3}_median=0.02161,effectivebrlenTK02Brlens{3}_95%HPD={1.5E-5,0.062064},rateTK02Brlens{3}_mean=0.9264,rateTK02Brlens{3}_median=0.939315,rateTK02Brlens{3}_95%HPD={0.548784,1.256145}]:6.983604,Clevosaurus_brasiliensis[&prob=1.0,prob_stddev=0.0,prob_range={1.0,1.0},prob(percent)="100",prob+-sd="100+-0",height_mean=0.850694324,height_median=0.791864806,height_95%HPD={0.415717572,1.42994283},age_mean=210.902459,age_median=211.032051,age_95%HPD={202.336603,219.999278},length_mean=0.0353001074,length_median=0.03053674,length_95%HPD={7.338532E-6,0.08182798},effectivebrlenTK02Brlens{1}_mean=0.031776,effectivebrlenTK02Brlens{1}_median=0.027873,effectivebrlenTK02Brlens{1}_95%HPD={8.0E-6,0.07257},rateTK02Brlens{1}_mean=0.931394,rateTK02Brlens{1}_median=0.94487,rateTK02Brlens{1}_95%HPD={0.513015,1.325244},effectivebrlenTK02Brlens{2}_mean=0.026167,effectivebrlenTK02Brlens{2}_median=0.022614,effectivebrlenTK02Brlens{2}_95%HPD={5.0E-6,0.06099},rateTK02Brlens{2}_mean=0.789075,rateTK02Brlens{2}_median=0.823667,rateTK02Brlens{2}_95%HPD={0.246995,1.218293},effectivebrlenTK02Brlens{3}_mean=0.031891,effectivebrlenTK02Brlens{3}_median=0.027527,effectivebrlenTK02Brlens{3}_95%HPD={1.3E-5,0.074435},rateTK02Brlens{3}_mean=0.91956,rateTK02Brlens{3}_median=0.936598,rateTK02Brlens{3}_95%HPD={0.515397,1.263641}]:13.51519)[&prob=0.878731903,prob_stddev=0.0119109524,prob_range={0.864912612,0.893967845},prob(percent)="88",prob+-sd="88+-1",height_mean=0.900252404,height_median=0.839665003,height_95%HPD={0.44958175,1.48583404},age_mean=225.477796,age_median=224.547245,age_95%HPD={212.907929,240.073774},length_mean=0.0864648224,length_median=0.07816251,length_95%HPD={1.868389E-4,0.1829107},effectivebrlenTK02Brlens{1}_mean=0.078811,effectivebrlenTK02Brlens{1}_median=0.072034,effectivebrlenTK02Brlens{1}_95%HPD={2.45E-4,0.164393},rateTK02Brlens{1}_mean=0.933296,rateTK02Brlens{1}_median=0.944497,rateTK02Brlens{1}_95%HPD={0.584439,1.25109},effectivebrlenTK02Brlens{2}_mean=0.069432,effectivebrlenTK02Brlens{2}_median=0.062597,effectivebrlenTK02Brlens{2}_95%HPD={8.9E-5,0.148742},rateTK02Brlens{2}_mean=0.824726,rateTK02Brlens{2}_median=0.846839,rateTK02Brlens{2}_95%HPD={0.403483,1.201949},effectivebrlenTK02Brlens{3}_mean=0.07807,effectivebrlenTK02Brlens{3}_median=0.070984,effectivebrlenTK02Brlens{3}_95%HPD={8.4E-5,0.164482},rateTK02Brlens{3}_mean=0.917242,rateTK02Brlens{3}_median=0.935137,rateTK02Brlens{3}_95%HPD={0.567434,1.201519}]:16.48872)[&prob=0.569132565,prob_stddev=0.0145618031,prob_range={0.553360518,0.584849057},prob(percent)="57",prob+-sd="57+-1",height_mean=0.95688527,height_median=0.89267526,height_95%HPD={0.487642306,1.57535121},age_mean=242.386498,age_median=241.035961,age_95%HPD={220.852109,265.702315},length_mean=0.0752327304,length_median=0.06896012,length_95%HPD={3.879631E-5,0.1602111},effectivebrlenTK02Brlens{1}_mean=0.0695,effectivebrlenTK02Brlens{1}_median=0.063714,effectivebrlenTK02Brlens{1}_95%HPD={2.4E-5,0.148027},rateTK02Brlens{1}_mean=0.935338,rateTK02Brlens{1}_median=0.943263,rateTK02Brlens{1}_95%HPD={0.633474,1.211669},effectivebrlenTK02Brlens{2}_mean=0.062755,effectivebrlenTK02Brlens{2}_median=0.058036,effectivebrlenTK02Brlens{2}_95%HPD={4.3E-5,0.131688},rateTK02Brlens{2}_mean=0.86018,rateTK02Brlens{2}_median=0.874305,rateTK02Brlens{2}_95%HPD={0.492063,1.17852},effectivebrlenTK02Brlens{3}_mean=0.067333,effectivebrlenTK02Brlens{3}_median=0.062014,effectivebrlenTK02Brlens{3}_95%HPD={2.7E-5,0.142075},rateTK02Brlens{3}_mean=0.911078,rateTK02Brlens{3}_median=0.930183,rateTK02Brlens{3}_95%HPD={0.589232,1.167687}]:19.28101,((((Homeosaurus_maximiliani[&prob=1.0,prob_stddev=0.0,prob_range={1.0,1.0},prob(percent)="100",prob+-sd="100+-0",height_mean=0.615420053,height_median=0.57264339,height_95%HPD={0.29717078,1.03093996},age_mean=152.534684,age_median=152.558633,age_95%HPD={150.261704,154.999774},length_mean=0.0415017628,length_median=0.03123831,length_95%HPD={4.970642E-6,0.1109365},effectivebrlenTK02Brlens{1}_mean=0.032187,effectivebrlenTK02Brlens{1}_median=0.024692,effectivebrlenTK02Brlens{1}_95%HPD={4.0E-6,0.083815},rateTK02Brlens{1}_mean=0.830405,rateTK02Brlens{1}_median=0.848445,rateTK02Brlens{1}_95%HPD={0.260825,1.292346},effectivebrlenTK02Brlens{2}_mean=0.032772,effectivebrlenTK02Brlens{2}_median=0.024057,effectivebrlenTK02Brlens{2}_95%HPD={5.0E-6,0.091076},rateTK02Brlens{2}_mean=0.829914,rateTK02Brlens{2}_median=0.857968,rateTK02Brlens{2}_95%HPD={0.185178,1.380712},effectivebrlenTK02Brlens{3}_mean=0.034274,effectivebrlenTK02Brlens{3}_median=0.025878,effectivebrlenTK02Brlens{3}_95%HPD={3.1E-5,0.091415},rateTK02Brlens{3}_mean=0.865873,rateTK02Brlens{3}_median=0.892298,rateTK02Brlens{3}_95%HPD={0.329842,1.330379}]:7.991734,Homeosaurus_parvipes[&prob=1.0,prob_stddev=0.0,prob_range={1.0,1.0},prob(percent)="100",prob+-sd="100+-0",height_mean=0.615455812,height_median=0.572642896,height_95%HPD={0.29950343,1.03248792},age_mean=152.548815,age_median=152.572764,age_95%HPD={150.269852,154.999967},length_mean=0.0406169295,length_median=0.03112485,length_95%HPD={4.145457E-5,0.106436},effectivebrlenTK02Brlens{1}_mean=0.031593,effectivebrlenTK02Brlens{1}_median=0.024664,effectivebrlenTK02Brlens{1}_95%HPD={2.8E-5,0.081442},rateTK02Brlens{1}_mean=0.832129,rateTK02Brlens{1}_median=0.849077,rateTK02Brlens{1}_95%HPD={0.279799,1.304555},effectivebrlenTK02Brlens{2}_mean=0.031982,effectivebrlenTK02Brlens{2}_median=0.023925,effectivebrlenTK02Brlens{2}_95%HPD={8.0E-6,0.086976},rateTK02Brlens{2}_mean=0.828452,rateTK02Brlens{2}_median=0.856206,rateTK02Brlens{2}_95%HPD={0.168033,1.365344},effectivebrlenTK02Brlens{3}_mean=0.033317,effectivebrlenTK02Brlens{3}_median=0.025737,effectivebrlenTK02Brlens{3}_95%HPD={8.0E-6,0.087247},rateTK02Brlens{3}_mean=0.863887,rateTK02Brlens{3}_median=0.891027,rateTK02Brlens{3}_95%HPD={0.328936,1.332074}]:7.977603)[&prob=0.968036466,prob_stddev=0.00609616584,prob_range={0.963967067,0.977111365},prob(percent)="97",prob+-sd="97+-1",height_mean=0.653232453,height_median=0.60849229,height_95%HPD={0.319698509,1.09156518},age_mean=162.443132,age_median=160.550367,age_95%HPD={152.192277,177.805715},length_mean=0.158244637,length_median=0.146973,length_95%HPD={0.02381522,0.3126784},effectivebrlenTK02Brlens{1}_mean=0.126437,effectivebrlenTK02Brlens{1}_median=0.118306,effectivebrlenTK02Brlens{1}_95%HPD={0.019049,0.247187},rateTK02Brlens{1}_mean=0.832804,rateTK02Brlens{1}_median=0.848443,rateTK02Brlens{1}_95%HPD={0.36109,1.225663},effectivebrlenTK02Brlens{2}_mean=0.123216,effectivebrlenTK02Brlens{2}_median=0.115411,effectivebrlenTK02Brlens{2}_95%HPD={0.01992,0.242205},rateTK02Brlens{2}_mean=0.824287,rateTK02Brlens{2}_median=0.849897,rateTK02Brlens{2}_95%HPD={0.289019,1.263914},effectivebrlenTK02Brlens{3}_mean=0.132796,effectivebrlenTK02Brlens{3}_median=0.125784,effectivebrlenTK02Brlens{3}_95%HPD={0.022118,0.255055},rateTK02Brlens{3}_mean=0.875099,rateTK02Brlens{3}_median=0.89565,rateTK02Brlens{3}_95%HPD={0.400737,1.258556}]:39.88792,(((Sapheosaurus_thiollerei[&prob=1.0,prob_stddev=0.0,prob_range={1.0,1.0},prob(percent)="100",prob+-sd="100+-0",height_mean=0.619478142,height_median=0.576330595,height_95%HPD={0.301134191,1.03954871},age_mean=153.545166,age_median=153.542814,age_95%HPD={152.103916,154.852332},length_mean=0.0245803181,length_median=0.01858011,length_95%HPD={2.97248E-6,0.06721315},effectivebrlenTK02Brlens{1}_mean=0.01739,effectivebrlenTK02Brlens{1}_median=0.013232,effectivebrlenTK02Brlens{1}_95%HPD={0.0,0.047462},rateTK02Brlens{1}_mean=0.768569,rateTK02Brlens{1}_median=0.802809,rateTK02Brlens{1}_95%HPD={0.177416,1.241889},effectivebrlenTK02Brlens{2}_mean=0.018833,effectivebrlenTK02Brlens{2}_median=0.014312,effectivebrlenTK02Brlens{2}_95%HPD={1.0E-6,0.051486},rateTK02Brlens{2}_mean=0.820689,rateTK02Brlens{2}_median=0.850714,rateTK02Brlens{2}_95%HPD={0.224876,1.357635},effectivebrlenTK02Brlens{3}_mean=0.02023,effectivebrlenTK02Brlens{3}_median=0.015305,effectivebrlenTK02Brlens{3}_95%HPD={1.0E-6,0.055456},rateTK02Brlens{3}_mean=0.86345,rateTK02Brlens{3}_median=0.880779,rateTK02Brlens{3}_95%HPD={0.348599,1.333846}]:3.072021,Piocormus_laticeps[&prob=1.0,prob_stddev=0.0,prob_range={1.0,1.0},prob(percent)="100",prob+-sd="100+-0",height_mean=0.615767267,height_median=0.57303388,height_95%HPD={0.298124756,1.03204172},age_mean=152.622649,age_median=152.68185,age_95%HPD={150.303014,154.999951},length_mean=0.0266352126,length_median=0.01849023,length_95%HPD={1.837951E-6,0.07859763},effectivebrlenTK02Brlens{1}_mean=0.019058,effectivebrlenTK02Brlens{1}_median=0.013119,effectivebrlenTK02Brlens{1}_95%HPD={0.0,0.057172},rateTK02Brlens{1}_mean=0.768519,rateTK02Brlens{1}_median=0.801181,rateTK02Brlens{1}_95%HPD={0.186914,1.254383},effectivebrlenTK02Brlens{2}_mean=0.020401,effectivebrlenTK02Brlens{2}_median=0.014017,effectivebrlenTK02Brlens{2}_95%HPD={2.0E-6,0.061166},rateTK02Brlens{2}_mean=0.815749,rateTK02Brlens{2}_median=0.849628,rateTK02Brlens{2}_95%HPD={0.203458,1.354413},effectivebrlenTK02Brlens{3}_mean=0.021813,effectivebrlenTK02Brlens{3}_median=0.015208,effectivebrlenTK02Brlens{3}_95%HPD={2.0E-6,0.064833},rateTK02Brlens{3}_mean=0.861471,rateTK02Brlens{3}_median=0.87979,rateTK02Brlens{3}_95%HPD={0.344143,1.340704}]:3.932986)[&prob=0.441089543,prob_stddev=0.00373797911,prob_range={0.437128476,0.445972823},prob(percent)="44",prob+-sd="44+-0",height_mean=0.628625147,height_median=0.586010283,height_95%HPD={0.308581789,1.0445914},age_mean=157.590258,age_median=156.614835,age_95%HPD={152.439364,164.84459},length_mean=0.0305666462,length_median=0.02339523,length_95%HPD={2.762451E-6,0.08297623},effectivebrlenTK02Brlens{1}_mean=0.022072,effectivebrlenTK02Brlens{1}_median=0.016768,effectivebrlenTK02Brlens{1}_95%HPD={1.0E-6,0.060551},rateTK02Brlens{1}_mean=0.772141,rateTK02Brlens{1}_median=0.803592,rateTK02Brlens{1}_95%HPD={0.230743,1.252916},effectivebrlenTK02Brlens{2}_mean=0.022769,effectivebrlenTK02Brlens{2}_median=0.017526,effectivebrlenTK02Brlens{2}_95%HPD={2.0E-6,0.061674},rateTK02Brlens{2}_mean=0.807389,rateTK02Brlens{2}_median=0.838363,rateTK02Brlens{2}_95%HPD={0.213515,1.30449},effectivebrlenTK02Brlens{3}_mean=0.025522,effectivebrlenTK02Brlens{3}_median=0.01946,effectivebrlenTK02Brlens{3}_95%HPD={1.0E-6,0.069769},rateTK02Brlens{3}_mean=0.868109,rateTK02Brlens{3}_median=0.884514,rateTK02Brlens{3}_95%HPD={0.361749,1.315464}]:6.410279,Oenosaurus_muehlheimensis[&prob=1.0,prob_stddev=0.0,prob_range={1.0,1.0},prob(percent)="100",prob+-sd="100+-0",height_mean=0.609395699,height_median=0.56716013,height_95%HPD={0.29329777,1.01952334},age_mean=151.045179,age_median=151.041641,age_95%HPD={150.001788,151.994164},length_mean=0.0410030073,length_median=0.03387611,length_95%HPD={3.318336E-5,0.09739568},effectivebrlenTK02Brlens{1}_mean=0.029471,effectivebrlenTK02Brlens{1}_median=0.024402,effectivebrlenTK02Brlens{1}_95%HPD={4.0E-6,0.071034},rateTK02Brlens{1}_mean=0.768797,rateTK02Brlens{1}_median=0.8031,rateTK02Brlens{1}_95%HPD={0.182019,1.24471},effectivebrlenTK02Brlens{2}_mean=0.031561,effectivebrlenTK02Brlens{2}_median=0.026435,effectivebrlenTK02Brlens{2}_95%HPD={4.2E-5,0.07454},rateTK02Brlens{2}_mean=0.825104,rateTK02Brlens{2}_median=0.853992,rateTK02Brlens{2}_95%HPD={0.223249,1.344423},effectivebrlenTK02Brlens{3}_mean=0.034042,effectivebrlenTK02Brlens{3}_median=0.028054,effectivebrlenTK02Brlens{3}_95%HPD={1.8E-5,0.081763},rateTK02Brlens{3}_mean=0.863679,rateTK02Brlens{3}_median=0.881322,rateTK02Brlens{3}_95%HPD={0.338495,1.328779}]:11.98347)[&prob=0.930992433,prob_stddev=0.00659891884,prob_range={0.925389718,0.939789558},prob(percent)="93",prob+-sd="93+-1",height_mean=0.659364747,height_median=0.61418478,height_95%HPD={0.32482582,1.09918993},age_mean=164.400691,age_median=163.025115,age_95%HPD={154.096423,177.893122},length_mean=0.113216464,length_median=0.1029394,length_95%HPD={0.01290282,0.2317885},effectivebrlenTK02Brlens{1}_mean=0.084763,effectivebrlenTK02Brlens{1}_median=0.078443,effectivebrlenTK02Brlens{1}_95%HPD={0.009482,0.170189},rateTK02Brlens{1}_mean=0.789999,rateTK02Brlens{1}_median=0.818518,rateTK02Brlens{1}_95%HPD={0.295326,1.191357},effectivebrlenTK02Brlens{2}_mean=0.087336,effectivebrlenTK02Brlens{2}_median=0.07972,effectivebrlenTK02Brlens{2}_95%HPD={0.007947,0.178893},rateTK02Brlens{2}_mean=0.809423,rateTK02Brlens{2}_median=0.837532,rateTK02Brlens{2}_95%HPD={0.293516,1.25835},effectivebrlenTK02Brlens{3}_mean=0.093959,effectivebrlenTK02Brlens{3}_median=0.087431,effectivebrlenTK02Brlens{3}_95%HPD={0.012914,0.185894},rateTK02Brlens{3}_mean=0.87195,rateTK02Brlens{3}_median=0.886712,rateTK02Brlens{3}_95%HPD={0.406269,1.279884}]:27.07561,(Kallimodon_pulchellus[&prob=1.0,prob_stddev=0.0,prob_range={1.0,1.0},prob(percent)="100",prob+-sd="100+-0",height_mean=0.614230616,height_median=0.57151629,height_95%HPD={0.292462069,1.02419415},age_mean=152.250947,age_median=152.129545,age_95%HPD={149.999986,154.660928},length_mean=0.03116676,length_median=0.02375027,length_95%HPD={7.236099E-5,0.08198011},effectivebrlenTK02Brlens{1}_mean=0.023883,effectivebrlenTK02Brlens{1}_median=0.018436,effectivebrlenTK02Brlens{1}_95%HPD={7.0E-5,0.0625},rateTK02Brlens{1}_mean=0.818616,rateTK02Brlens{1}_median=0.842367,rateTK02Brlens{1}_95%HPD={0.269063,1.271614},effectivebrlenTK02Brlens{2}_mean=0.021192,effectivebrlenTK02Brlens{2}_median=0.015951,effectivebrlenTK02Brlens{2}_95%HPD={1.4E-5,0.057274},rateTK02Brlens{2}_mean=0.746459,rateTK02Brlens{2}_median=0.791323,rateTK02Brlens{2}_95%HPD={0.05974,1.237297},effectivebrlenTK02Brlens{3}_mean=0.026059,effectivebrlenTK02Brlens{3}_median=0.020265,effectivebrlenTK02Brlens{3}_95%HPD={6.5E-5,0.067244},rateTK02Brlens{3}_mean=0.88645,rateTK02Brlens{3}_median=0.902494,rateTK02Brlens{3}_95%HPD={0.400637,1.374969}]:6.328547,Leptosaurus_neptunius[&prob=1.0,prob_stddev=0.0,prob_range={1.0,1.0},prob(percent)="100",prob+-sd="100+-0",height_mean=0.609638321,height_median=0.56723779,height_95%HPD={0.29521393,1.02178374},age_mean=151.104307,age_median=151.130994,age_95%HPD={150.121864,152.099955},length_mean=0.0348515491,length_median=0.02807916,length_95%HPD={8.884656E-6,0.08559769},effectivebrlenTK02Brlens{1}_mean=0.026623,effectivebrlenTK02Brlens{1}_median=0.021748,effectivebrlenTK02Brlens{1}_95%HPD={1.1E-5,0.064902},rateTK02Brlens{1}_mean=0.816115,rateTK02Brlens{1}_median=0.841529,rateTK02Brlens{1}_95%HPD={0.256436,1.272703},effectivebrlenTK02Brlens{2}_mean=0.023848,effectivebrlenTK02Brlens{2}_median=0.019027,effectivebrlenTK02Brlens{2}_95%HPD={5.0E-6,0.060392},rateTK02Brlens{2}_mean=0.747132,rateTK02Brlens{2}_median=0.793308,rateTK02Brlens{2}_95%HPD={0.059572,1.240178},effectivebrlenTK02Brlens{3}_mean=0.029139,effectivebrlenTK02Brlens{3}_median=0.02395,effectivebrlenTK02Brlens{3}_95%HPD={1.1E-5,0.070222},rateTK02Brlens{3}_mean=0.885375,rateTK02Brlens{3}_median=0.90162,rateTK02Brlens{3}_95%HPD={0.371098,1.352467}]:7.327098)[&prob=0.971055877,prob_stddev=0.00241922036,prob_range={0.969111454,0.974500283},prob(percent)="97",prob+-sd="97+-0",height_mean=0.642499263,height_median=0.597848331,height_95%HPD={0.313810325,1.0755146},age_mean=159.847843,age_median=158.458092,age_95%HPD={151.410351,171.776084},length_mean=0.123038728,length_median=0.1130228,length_95%HPD={0.0160051,0.245798},effectivebrlenTK02Brlens{1}_mean=0.095262,effectivebrlenTK02Brlens{1}_median=0.089202,effectivebrlenTK02Brlens{1}_95%HPD={0.014867,0.18615},rateTK02Brlens{1}_mean=0.814036,rateTK02Brlens{1}_median=0.836059,rateTK02Brlens{1}_95%HPD={0.327293,1.208384},effectivebrlenTK02Brlens{2}_mean=0.088265,effectivebrlenTK02Brlens{2}_median=0.082394,effectivebrlenTK02Brlens{2}_95%HPD={0.01058,0.175645},rateTK02Brlens{2}_mean=0.770543,rateTK02Brlens{2}_median=0.808509,rateTK02Brlens{2}_95%HPD={0.183165,1.217699},effectivebrlenTK02Brlens{3}_mean=0.104294,effectivebrlenTK02Brlens{3}_median=0.09809,effectivebrlenTK02Brlens{3}_95%HPD={0.016531,0.200532},rateTK02Brlens{3}_mean=0.885263,rateTK02Brlens{3}_median=0.899068,rateTK02Brlens{3}_95%HPD={0.442528,1.301881}]:31.64264)[&prob=0.557774358,prob_stddev=0.0235664448,prob_range={0.525305274,0.576838035},prob(percent)="56",prob+-sd="56+-2",height_mean=0.753883505,height_median=0.70198872,height_95%HPD={0.38449288,1.2477967},age_mean=191.373241,age_median=190.100727,age_95%HPD={169.835466,215.374268},length_mean=0.0813572772,length_median=0.07244163,length_95%HPD={8.923038E-6,0.1836619},effectivebrlenTK02Brlens{1}_mean=0.063245,effectivebrlenTK02Brlens{1}_median=0.057101,effectivebrlenTK02Brlens{1}_95%HPD={2.8E-5,0.139644},rateTK02Brlens{1}_mean=0.81347,rateTK02Brlens{1}_median=0.833734,rateTK02Brlens{1}_95%HPD={0.388149,1.16518},effectivebrlenTK02Brlens{2}_mean=0.060914,effectivebrlenTK02Brlens{2}_median=0.054452,effectivebrlenTK02Brlens{2}_95%HPD={2.2E-5,0.136237},rateTK02Brlens{2}_mean=0.789831,rateTK02Brlens{2}_median=0.811532,rateTK02Brlens{2}_95%HPD={0.336333,1.183461},effectivebrlenTK02Brlens{3}_mean=0.070627,effectivebrlenTK02Brlens{3}_median=0.063494,effectivebrlenTK02Brlens{3}_95%HPD={8.0E-6,0.157553},rateTK02Brlens{3}_mean=0.891895,rateTK02Brlens{3}_median=0.905868,rateTK02Brlens{3}_95%HPD={0.490372,1.267484}]:10.33756)[&prob=0.389690115,prob_stddev=0.0220862373,prob_range={0.364395951,0.417073144},prob(percent)="39",prob+-sd="39+-2",height_mean=0.809233425,height_median=0.752229613,height_95%HPD={0.41556368,1.3380105},age_mean=201.377722,age_median=200.438285,age_95%HPD={177.797003,225.931166},length_mean=0.0734769199,length_median=0.06439608,length_95%HPD={8.728019E-6,0.1696041},effectivebrlenTK02Brlens{1}_mean=0.059277,effectivebrlenTK02Brlens{1}_median=0.052708,effectivebrlenTK02Brlens{1}_95%HPD={7.0E-6,0.135241},rateTK02Brlens{1}_mean=0.835167,rateTK02Brlens{1}_median=0.852091,rateTK02Brlens{1}_95%HPD={0.450998,1.173104},effectivebrlenTK02Brlens{2}_mean=0.057738,effectivebrlenTK02Brlens{2}_median=0.05049,effectivebrlenTK02Brlens{2}_95%HPD={5.0E-6,0.134071},rateTK02Brlens{2}_mean=0.814411,rateTK02Brlens{2}_median=0.836232,rateTK02Brlens{2}_95%HPD={0.377419,1.170795},effectivebrlenTK02Brlens{3}_mean=0.06392,effectivebrlenTK02Brlens{3}_median=0.056566,effectivebrlenTK02Brlens{3}_95%HPD={8.0E-6,0.146306},rateTK02Brlens{3}_mean=0.893663,rateTK02Brlens{3}_median=0.909069,rateTK02Brlens{3}_95%HPD={0.487789,1.251622}]:18.59092,((Derasmosaurus_pietraroiae[&prob=1.0,prob_stddev=0.0,prob_range={1.0,1.0},prob(percent)="100",prob+-sd="100+-0",height_mean=0.435703727,height_median=0.405493693,height_95%HPD={0.20845394,0.730433493},age_mean=107.981204,age_median=108.530876,age_95%HPD={101.638428,113.000001},length_mean=0.257235157,length_median=0.2385751,length_95%HPD={0.1019836,0.4866178},effectivebrlenTK02Brlens{1}_mean=0.189956,effectivebrlenTK02Brlens{1}_median=0.183603,effectivebrlenTK02Brlens{1}_95%HPD={0.062225,0.337728},rateTK02Brlens{1}_mean=0.791151,rateTK02Brlens{1}_median=0.817695,rateTK02Brlens{1}_95%HPD={0.240579,1.24276},effectivebrlenTK02Brlens{2}_mean=0.17828,effectivebrlenTK02Brlens{2}_median=0.170409,effectivebrlenTK02Brlens{2}_95%HPD={0.012272,0.338423},rateTK02Brlens{2}_mean=0.751054,rateTK02Brlens{2}_median=0.789028,rateTK02Brlens{2}_95%HPD={0.082915,1.28788},effectivebrlenTK02Brlens{3}_mean=0.219672,effectivebrlenTK02Brlens{3}_median=0.209197,effectivebrlenTK02Brlens{3}_95%HPD={0.074932,0.400573},rateTK02Brlens{3}_mean=0.893382,rateTK02Brlens{3}_median=0.912821,rateTK02Brlens{3}_95%HPD={0.364566,1.339648}]:62.08842,(Pleurosaurus_ginsburgi[&prob=1.0,prob_stddev=0.0,prob_range={1.0,1.0},prob(percent)="100",prob+-sd="100+-0",height_mean=0.609429279,height_median=0.56711124,height_95%HPD={0.297997752,1.0245408},age_mean=151.052039,age_median=151.053919,age_95%HPD={150.093217,152.087291},length_mean=0.0516920689,length_median=0.04698556,length_95%HPD={1.379604E-4,0.1033218},effectivebrlenTK02Brlens{1}_mean=0.037936,effectivebrlenTK02Brlens{1}_median=0.035105,effectivebrlenTK02Brlens{1}_95%HPD={0.001903,0.076031},rateTK02Brlens{1}_mean=0.790636,rateTK02Brlens{1}_median=0.819532,rateTK02Brlens{1}_95%HPD={0.248581,1.260795},effectivebrlenTK02Brlens{2}_mean=0.036798,effectivebrlenTK02Brlens{2}_median=0.033569,effectivebrlenTK02Brlens{2}_95%HPD={2.0E-6,0.076992},rateTK02Brlens{2}_mean=0.766562,rateTK02Brlens{2}_median=0.806792,rateTK02Brlens{2}_95%HPD={0.107398,1.304791},effectivebrlenTK02Brlens{3}_mean=0.047363,effectivebrlenTK02Brlens{3}_median=0.043698,effectivebrlenTK02Brlens{3}_95%HPD={8.2E-4,0.093218},rateTK02Brlens{3}_mean=0.946911,rateTK02Brlens{3}_median=0.949132,rateTK02Brlens{3}_95%HPD={0.49765,1.374034}]:13.09623,Pleurosaurus_goldfussi[&prob=1.0,prob_stddev=0.0,prob_range={1.0,1.0},prob(percent)="100",prob+-sd="100+-0",height_mean=0.614657935,height_median=0.57187964,height_95%HPD={0.29708624,1.02947476},age_mean=152.349666,age_median=152.277177,age_95%HPD={150.000085,154.692857},length_mean=0.0494437477,length_median=0.04433292,length_95%HPD={0.008031068,0.1023725},effectivebrlenTK02Brlens{1}_mean=0.036611,effectivebrlenTK02Brlens{1}_median=0.033415,effectivebrlenTK02Brlens{1}_95%HPD={0.005435,0.074488},rateTK02Brlens{1}_mean=0.792522,rateTK02Brlens{1}_median=0.820152,rateTK02Brlens{1}_95%HPD={0.240361,1.245232},effectivebrlenTK02Brlens{2}_mean=0.035017,effectivebrlenTK02Brlens{2}_median=0.031508,effectivebrlenTK02Brlens{2}_95%HPD={8.13E-4,0.073679},rateTK02Brlens{2}_mean=0.765065,rateTK02Brlens{2}_median=0.806032,rateTK02Brlens{2}_95%HPD={0.110858,1.302695},effectivebrlenTK02Brlens{3}_mean=0.045354,effectivebrlenTK02Brlens{3}_median=0.041295,effectivebrlenTK02Brlens{3}_95%HPD={0.007396,0.091408},rateTK02Brlens{3}_mean=0.948481,rateTK02Brlens{3}_median=0.950007,rateTK02Brlens{3}_95%HPD={0.508023,1.375645}]:11.87297)[&prob=0.749755558,prob_stddev=0.0117426245,prob_range={0.738769569,0.76386929},prob(percent)="75",prob+-sd="75+-1",height_mean=0.661795151,height_median=0.613726841,height_95%HPD={0.324888322,1.11218287},age_mean=164.984209,age_median=164.15015,age_95%HPD={155.362254,176.170841},length_mean=0.0654355632,length_median=0.05826358,length_95%HPD={8.740778E-6,0.1473752},effectivebrlenTK02Brlens{1}_mean=0.046777,effectivebrlenTK02Brlens{1}_median=0.042737,effectivebrlenTK02Brlens{1}_95%HPD={5.0E-6,0.100705},rateTK02Brlens{1}_mean=0.779012,rateTK02Brlens{1}_median=0.805641,rateTK02Brlens{1}_95%HPD={0.300632,1.207757},effectivebrlenTK02Brlens{2}_mean=0.04743,effectivebrlenTK02Brlens{2}_median=0.041833,effectivebrlenTK02Brlens{2}_95%HPD={3.0E-6,0.108782},rateTK02Brlens{2}_mean=0.775741,rateTK02Brlens{2}_median=0.807292,rateTK02Brlens{2}_95%HPD={0.194356,1.273157},effectivebrlenTK02Brlens{3}_mean=0.059427,effectivebrlenTK02Brlens{3}_median=0.053378,effectivebrlenTK02Brlens{3}_95%HPD={8.0E-6,0.132452},rateTK02Brlens{3}_mean=0.934034,rateTK02Brlens{3}_median=0.940012,rateTK02Brlens{3}_95%HPD={0.49972,1.335711}]:6.469144)[&prob=0.640565105,prob_stddev=0.0209311751,prob_range={0.616059822,0.665392607},prob(percent)="64",prob+-sd="64+-2",height_mean=0.689026682,height_median=0.64354947,height_95%HPD={0.345791905,1.1409594},age_mean=171.565979,age_median=170.619294,age_95%HPD={157.731627,187.072563},length_mean=0.0661837189,length_median=0.06129322,length_95%HPD={4.537776E-5,0.1390227},effectivebrlenTK02Brlens{1}_mean=0.053982,effectivebrlenTK02Brlens{1}_median=0.050183,effectivebrlenTK02Brlens{1}_95%HPD={9.0E-6,0.113344},rateTK02Brlens{1}_mean=0.83666,rateTK02Brlens{1}_median=0.854055,rateTK02Brlens{1}_95%HPD={0.374026,1.211745},effectivebrlenTK02Brlens{2}_mean=0.049252,effectivebrlenTK02Brlens{2}_median=0.044687,effectivebrlenTK02Brlens{2}_95%HPD={2.8E-5,0.106765},rateTK02Brlens{2}_mean=0.786279,rateTK02Brlens{2}_median=0.818491,rateTK02Brlens{2}_95%HPD={0.243291,1.242968},effectivebrlenTK02Brlens{3}_mean=0.059184,effectivebrlenTK02Brlens{3}_median=0.055279,effectivebrlenTK02Brlens{3}_95%HPD={1.3E-5,0.122851},rateTK02Brlens{3}_mean=0.919037,rateTK02Brlens{3}_median=0.927756,rateTK02Brlens{3}_95%HPD={0.503966,1.316603}]:17.52721,Palaeopleurosaurus_posidoniae[&prob=1.0,prob_stddev=0.0,prob_range={1.0,1.0},prob(percent)="100",prob+-sd="100+-0",height_mean=0.719221531,height_median=0.66920501,height_95%HPD={0.34623407,1.20269818},age_mean=178.296917,age_median=177.984636,age_95%HPD={174.200019,182.971824},length_mean=0.0327905094,length_median=0.02793489,length_95%HPD={5.488731E-6,0.07762119},effectivebrlenTK02Brlens{1}_mean=0.025417,effectivebrlenTK02Brlens{1}_median=0.021934,effectivebrlenTK02Brlens{1}_95%HPD={4.0E-6,0.059739},rateTK02Brlens{1}_mean=0.809288,rateTK02Brlens{1}_median=0.834465,rateTK02Brlens{1}_95%HPD={0.329634,1.207978},effectivebrlenTK02Brlens{2}_mean=0.024551,effectivebrlenTK02Brlens{2}_median=0.020997,effectivebrlenTK02Brlens{2}_95%HPD={5.0E-6,0.05825},rateTK02Brlens{2}_mean=0.796978,rateTK02Brlens{2}_median=0.827331,rateTK02Brlens{2}_95%HPD={0.238754,1.259701},effectivebrlenTK02Brlens{3}_mean=0.028901,effectivebrlenTK02Brlens{3}_median=0.025111,effectivebrlenTK02Brlens{3}_95%HPD={1.1E-5,0.067144},rateTK02Brlens{3}_mean=0.915713,rateTK02Brlens{3}_median=0.926595,rateTK02Brlens{3}_95%HPD={0.468169,1.313066}]:10.16186)[&prob=0.895062277,prob_stddev=0.0304720364,prob_range={0.866957034,0.932245197},prob(percent)="90",prob+-sd="90+-3",height_mean=0.750970509,height_median=0.69958365,height_95%HPD={0.37737311,1.2507677},age_mean=189.114991,age_median=188.146499,age_95%HPD={177.225363,202.543068},length_mean=0.115398998,length_median=0.1069136,length_95%HPD={0.01684218,0.2294974},effectivebrlenTK02Brlens{1}_mean=0.093449,effectivebrlenTK02Brlens{1}_median=0.087128,effectivebrlenTK02Brlens{1}_95%HPD={0.013761,0.18412},rateTK02Brlens{1}_mean=0.834697,rateTK02Brlens{1}_median=0.853138,rateTK02Brlens{1}_95%HPD={0.426192,1.176371},effectivebrlenTK02Brlens{2}_mean=0.08843,effectivebrlenTK02Brlens{2}_median=0.082781,effectivebrlenTK02Brlens{2}_95%HPD={0.013485,0.173288},rateTK02Brlens{2}_mean=0.804068,rateTK02Brlens{2}_median=0.822284,rateTK02Brlens{2}_95%HPD={0.348549,1.18823},effectivebrlenTK02Brlens{3}_mean=0.100672,effectivebrlenTK02Brlens{3}_median=0.09511,effectivebrlenTK02Brlens{3}_95%HPD={0.017744,0.194697},rateTK02Brlens{3}_mean=0.901607,rateTK02Brlens{3}_median=0.914676,rateTK02Brlens{3}_95%HPD={0.523698,1.252478}]:30.88271)[&prob=0.546960589,prob_stddev=0.0312996516,prob_range={0.512060977,0.58589349},prob(percent)="55",prob+-sd="55+-3",height_mean=0.898531538,height_median=0.83294168,height_95%HPD={0.45017073,1.49029962},age_mean=219.916802,age_median=219.029208,age_95%HPD={197.369467,244.437874},length_mean=0.0863677214,length_median=0.0774554,length_95%HPD={2.955933E-5,0.1873325},effectivebrlenTK02Brlens{1}_mean=0.070907,effectivebrlenTK02Brlens{1}_median=0.064787,effectivebrlenTK02Brlens{1}_95%HPD={1.8E-5,0.149039},rateTK02Brlens{1}_mean=0.848345,rateTK02Brlens{1}_median=0.862424,rateTK02Brlens{1}_95%HPD={0.512691,1.144623},effectivebrlenTK02Brlens{2}_mean=0.068492,effectivebrlenTK02Brlens{2}_median=0.062641,effectivebrlenTK02Brlens{2}_95%HPD={3.4E-5,0.144256},rateTK02Brlens{2}_mean=0.825012,rateTK02Brlens{2}_median=0.835237,rateTK02Brlens{2}_95%HPD={0.444522,1.15415},effectivebrlenTK02Brlens{3}_mean=0.075501,effectivebrlenTK02Brlens{3}_median=0.068407,effectivebrlenTK02Brlens{3}_95%HPD={3.0E-5,0.161708},rateTK02Brlens{3}_mean=0.893506,rateTK02Brlens{3}_median=0.908139,rateTK02Brlens{3}_95%HPD={0.521994,1.208437}]:22.29574,(((Sphenodon_punctatus[&prob=1.0,prob_stddev=0.0,prob_range={1.0,1.0},prob(percent)="100",prob+-sd="100+-0",height_mean=0.0,height_median=0.0,height_95%HPD={0.0,0.0},age_mean=0.0,age_median=0.0,age_95%HPD={0.0,0.0},length_mean=0.449121584,length_median=0.4079347,length_95%HPD={0.1787154,0.8145459},effectivebrlenTK02Brlens{1}_mean=0.265014,effectivebrlenTK02Brlens{1}_median=0.248753,effectivebrlenTK02Brlens{1}_95%HPD={0.01003,0.530793},rateTK02Brlens{1}_mean=0.643994,rateTK02Brlens{1}_median=0.666317,rateTK02Brlens{1}_95%HPD={0.024492,1.139503},effectivebrlenTK02Brlens{2}_mean=0.237444,effectivebrlenTK02Brlens{2}_median=0.219305,effectivebrlenTK02Brlens{2}_95%HPD={0.018149,0.490563},rateTK02Brlens{2}_mean=0.60031,rateTK02Brlens{2}_median=0.579748,rateTK02Brlens{2}_95%HPD={0.029609,1.170797},effectivebrlenTK02Brlens{3}_mean=0.305726,effectivebrlenTK02Brlens{3}_median=0.288251,effectivebrlenTK02Brlens{3}_95%HPD={0.016059,0.596999},rateTK02Brlens{3}_mean=0.728672,rateTK02Brlens{3}_median=0.775016,rateTK02Brlens{3}_95%HPD={0.056576,1.212004}]:104.8285,Kawasphenodon[&prob=1.0,prob_stddev=0.0,prob_range={1.0,1.0},prob(percent)="100",prob+-sd="100+-0",height_mean=0.313433389,height_median=0.2913111,height_95%HPD={0.14867466,0.52682654},age_mean=77.6800263,age_median=78.1149131,age_95%HPD={70.95815,83.5999171},length_mean=0.158046341,length_median=0.1171182,length_95%HPD={3.347993E-5,0.4379576},effectivebrlenTK02Brlens{1}_mean=0.105317,effectivebrlenTK02Brlens{1}_median=0.066186,effectivebrlenTK02Brlens{1}_95%HPD={2.0E-6,0.347452},rateTK02Brlens{1}_mean=0.677816,rateTK02Brlens{1}_median=0.706131,rateTK02Brlens{1}_95%HPD={0.025166,1.155654},effectivebrlenTK02Brlens{2}_mean=0.099771,effectivebrlenTK02Brlens{2}_median=0.060404,effectivebrlenTK02Brlens{2}_95%HPD={1.7E-5,0.351681},rateTK02Brlens{2}_mean=0.66981,rateTK02Brlens{2}_median=0.665596,rateTK02Brlens{2}_95%HPD={0.045077,1.236891},effectivebrlenTK02Brlens{3}_mean=0.116534,effectivebrlenTK02Brlens{3}_median=0.075802,effectivebrlenTK02Brlens{3}_95%HPD={5.0E-6,0.372073},rateTK02Brlens{3}_mean=0.750533,rateTK02Brlens{3}_median=0.797908,rateTK02Brlens{3}_95%HPD={0.073481,1.216728}]:26.71355)[&prob=0.878318019,prob_stddev=0.0418597594,prob_range={0.822546416,0.918478684},prob(percent)="88",prob+-sd="88+-4",height_mean=0.443183221,height_median=0.4005734,height_95%HPD={0.1747626,0.8079045},age_mean=109.731207,age_median=104.828462,age_95%HPD={73.6595672,158.704214},length_mean=0.282161226,length_median=0.2649161,length_95%HPD={0.03292627,0.5619695},effectivebrlenTK02Brlens{1}_mean=0.183518,effectivebrlenTK02Brlens{1}_median=0.171144,effectivebrlenTK02Brlens{1}_95%HPD={0.016255,0.368999},rateTK02Brlens{1}_mean=0.699279,rateTK02Brlens{1}_median=0.722026,rateTK02Brlens{1}_95%HPD={0.171734,1.126548},effectivebrlenTK02Brlens{2}_mean=0.174675,effectivebrlenTK02Brlens{2}_median=0.161611,effectivebrlenTK02Brlens{2}_95%HPD={0.01538,0.354864},rateTK02Brlens{2}_mean=0.67089,rateTK02Brlens{2}_median=0.652177,rateTK02Brlens{2}_95%HPD={0.16791,1.143553},effectivebrlenTK02Brlens{3}_mean=0.201353,effectivebrlenTK02Brlens{3}_median=0.187837,effectivebrlenTK02Brlens{3}_95%HPD={0.01929,0.406528},rateTK02Brlens{3}_mean=0.759002,rateTK02Brlens{3}_median=0.793513,rateTK02Brlens{3}_95%HPD={0.207995,1.17566}]:84.74679,Cynosphenodon_huizachalensis[&prob=1.0,prob_stddev=0.0,prob_range={1.0,1.0},prob(percent)="100",prob+-sd="100+-0",height_mean=0.750780898,height_median=0.6985534,height_95%HPD={0.363664362,1.25846761},age_mean=186.101001,age_median=185.798745,age_95%HPD={182.700008,190.146963},length_mean=0.0455675493,length_median=0.01911771,length_95%HPD={4.152234E-6,0.1781243},effectivebrlenTK02Brlens{1}_mean=0.039128,effectivebrlenTK02Brlens{1}_median=0.013616,effectivebrlenTK02Brlens{1}_95%HPD={2.0E-6,0.165669},rateTK02Brlens{1}_mean=0.792598,rateTK02Brlens{1}_median=0.821533,rateTK02Brlens{1}_95%HPD={0.250921,1.212284},effectivebrlenTK02Brlens{2}_mean=0.040341,effectivebrlenTK02Brlens{2}_median=0.012741,effectivebrlenTK02Brlens{2}_95%HPD={1.0E-6,0.174139},rateTK02Brlens{2}_mean=0.776892,rateTK02Brlens{2}_median=0.795105,rateTK02Brlens{2}_95%HPD={0.245792,1.265106},effectivebrlenTK02Brlens{3}_mean=0.039737,effectivebrlenTK02Brlens{3}_median=0.01449,effectivebrlenTK02Brlens{3}_95%HPD={3.0E-6,0.164889},rateTK02Brlens{3}_mean=0.825059,rateTK02Brlens{3}_median=0.860831,rateTK02Brlens{3}_95%HPD={0.302964,1.23114}]:3.776504)[&prob=0.683672959,prob_stddev=0.0455796002,prob_range={0.63820402,0.740636215},prob(percent)="68",prob+-sd="68+-5",height_mean=0.75745517,height_median=0.6988742,height_95%HPD={0.3601212,1.2876416},age_mean=190.550676,age_median=189.575249,age_95%HPD={182.892953,200.511128},length_mean=0.102159891,length_median=0.0934785,length_95%HPD={0.01241595,0.2116593},effectivebrlenTK02Brlens{1}_mean=0.075448,effectivebrlenTK02Brlens{1}_median=0.068727,effectivebrlenTK02Brlens{1}_95%HPD={0.008173,0.156961},rateTK02Brlens{1}_mean=0.767801,rateTK02Brlens{1}_median=0.788948,rateTK02Brlens{1}_95%HPD={0.317872,1.1168},effectivebrlenTK02Brlens{2}_mean=0.069932,effectivebrlenTK02Brlens{2}_median=0.0652,effectivebrlenTK02Brlens{2}_95%HPD={0.008489,0.139797},rateTK02Brlens{2}_mean=0.724108,rateTK02Brlens{2}_median=0.712437,rateTK02Brlens{2}_95%HPD={0.324851,1.115557},effectivebrlenTK02Brlens{3}_mean=0.078769,effectivebrlenTK02Brlens{3}_median=0.072159,effectivebrlenTK02Brlens{3}_95%HPD={0.008073,0.162392},rateTK02Brlens{3}_mean=0.800805,rateTK02Brlens{3}_median=0.829581,rateTK02Brlens{3}_95%HPD={0.341745,1.177566}]:32.09604,(Sphenotitan_leyesi[&prob=1.0,prob_stddev=0.0,prob_range={1.0,1.0},prob(percent)="100",prob+-sd="100+-0",height_mean=0.857806816,height_median=0.798441007,height_95%HPD={0.413915125,1.43366778},age_mean=212.672414,age_median=211.509334,age_95%HPD={208.49997,220.740891},length_mean=0.0235285741,length_median=0.01450161,length_95%HPD={8.234464E-7,0.07862478},effectivebrlenTK02Brlens{1}_mean=0.020044,effectivebrlenTK02Brlens{1}_median=0.011788,effectivebrlenTK02Brlens{1}_95%HPD={1.0E-6,0.07029},rateTK02Brlens{1}_mean=0.849957,rateTK02Brlens{1}_median=0.873324,rateTK02Brlens{1}_95%HPD={0.412856,1.192992},effectivebrlenTK02Brlens{2}_mean=0.019394,effectivebrlenTK02Brlens{2}_median=0.010923,effectivebrlenTK02Brlens{2}_95%HPD={1.0E-6,0.071341},rateTK02Brlens{2}_mean=0.809631,rateTK02Brlens{2}_median=0.824453,rateTK02Brlens{2}_95%HPD={0.361292,1.232793},effectivebrlenTK02Brlens{3}_mean=0.020051,effectivebrlenTK02Brlens{3}_median=0.012021,effectivebrlenTK02Brlens{3}_95%HPD={1.0E-6,0.068785},rateTK02Brlens{3}_mean=0.862884,rateTK02Brlens{3}_median=0.893783,rateTK02Brlens{3}_95%HPD={0.437682,1.21558}]:3.887428,((Priosphenodon_avelasi[&prob=1.0,prob_stddev=0.0,prob_range={1.0,1.0},prob(percent)="100",prob+-sd="100+-0",height_mean=0.386701953,height_median=0.35986655,height_95%HPD={0.18533346,0.6477894},age_mean=95.8636702,age_median=96.2085681,age_95%HPD={90.5844995,100.499949},length_mean=0.144314901,length_median=0.122762,length_95%HPD={7.738729E-5,0.3174772},effectivebrlenTK02Brlens{1}_mean=0.098202,effectivebrlenTK02Brlens{1}_median=0.084696,effectivebrlenTK02Brlens{1}_95%HPD={6.5E-5,0.221382},rateTK02Brlens{1}_mean=0.744367,rateTK02Brlens{1}_median=0.776187,rateTK02Brlens{1}_95%HPD={0.072019,1.24993},effectivebrlenTK02Brlens{2}_mean=0.069183,effectivebrlenTK02Brlens{2}_median=0.062308,effectivebrlenTK02Brlens{2}_95%HPD={9.2E-4,0.150595},rateTK02Brlens{2}_mean=0.5975,rateTK02Brlens{2}_median=0.591801,rateTK02Brlens{2}_95%HPD={0.012901,1.135545},effectivebrlenTK02Brlens{3}_mean=0.111578,effectivebrlenTK02Brlens{3}_median=0.096551,effectivebrlenTK02Brlens{3}_95%HPD={7.0E-5,0.24663},rateTK02Brlens{3}_mean=0.825841,rateTK02Brlens{3}_median=0.863925,rateTK02Brlens{3}_95%HPD={0.168831,1.302234}]:32.90636,Toxolophosaurus_cloudi[&prob=1.0,prob_stddev=0.0,prob_range={1.0,1.0},prob(percent)="100",prob+-sd="100+-0",height_mean=0.474017529,height_median=0.44064743,height_95%HPD={0.22808155,0.797344147},age_mean=117.48431,age_median=117.483002,age_95%HPD={110.239159,124.491415},length_mean=0.065315324,length_median=0.04455073,length_95%HPD={7.43284E-6,0.1968454},effectivebrlenTK02Brlens{1}_mean=0.044892,effectivebrlenTK02Brlens{1}_median=0.029962,effectivebrlenTK02Brlens{1}_95%HPD={2.0E-6,0.138478},rateTK02Brlens{1}_mean=0.750163,rateTK02Brlens{1}_median=0.782798,rateTK02Brlens{1}_95%HPD={0.100309,1.26185},effectivebrlenTK02Brlens{2}_mean=0.030841,effectivebrlenTK02Brlens{2}_median=0.021637,effectivebrlenTK02Brlens{2}_95%HPD={2.0E-6,0.091396},rateTK02Brlens{2}_mean=0.608918,rateTK02Brlens{2}_median=0.602808,rateTK02Brlens{2}_95%HPD={0.013803,1.136356},effectivebrlenTK02Brlens{3}_mean=0.050383,effectivebrlenTK02Brlens{3}_median=0.034264,effectivebrlenTK02Brlens{3}_95%HPD={7.0E-6,0.152996},rateTK02Brlens{3}_mean=0.826981,rateTK02Brlens{3}_median=0.865064,rateTK02Brlens{3}_95%HPD={0.187917,1.312338}]:11.63192)[&prob=0.787460695,prob_stddev=0.0304830311,prob_range={0.759169343,0.825046388},prob(percent)="79",prob+-sd="79+-3",height_mean=0.526229684,height_median=0.48256631,height_95%HPD={0.24451962,0.91338067},age_mean=131.43275,age_median=129.114924,age_95%HPD={112.192981,155.398232},length_mean=0.130164432,length_median=0.1184006,length_95%HPD={8.327387E-6,0.2769955},effectivebrlenTK02Brlens{1}_mean=0.092866,effectivebrlenTK02Brlens{1}_median=0.0826,effectivebrlenTK02Brlens{1}_95%HPD={8.0E-6,0.208724},rateTK02Brlens{1}_mean=0.753566,rateTK02Brlens{1}_median=0.783247,rateTK02Brlens{1}_95%HPD={0.165391,1.229794},effectivebrlenTK02Brlens{2}_mean=0.071234,effectivebrlenTK02Brlens{2}_median=0.062632,effectivebrlenTK02Brlens{2}_95%HPD={2.0E-6,0.161056},rateTK02Brlens{2}_mean=0.606113,rateTK02Brlens{2}_median=0.586724,rateTK02Brlens{2}_95%HPD={0.095468,1.11309},effectivebrlenTK02Brlens{3}_mean=0.102276,effectivebrlenTK02Brlens{3}_median=0.092531,effectivebrlenTK02Brlens{3}_95%HPD={6.0E-6,0.222768},rateTK02Brlens{3}_mean=0.82044,rateTK02Brlens{3}_median=0.859832,rateTK02Brlens{3}_95%HPD={0.240107,1.253817}]:34.90511,Eilenodon_robustus[&prob=1.0,prob_stddev=0.0,prob_range={1.0,1.0},prob(percent)="100",prob+-sd="100+-0",height_mean=0.624839028,height_median=0.581489155,height_95%HPD={0.300232611,1.04516882},age_mean=154.871725,age_median=154.858105,age_95%HPD={153.000038,156.602631},length_mean=0.0445051178,length_median=0.0290814,length_95%HPD={1.673286E-6,0.1394531},effectivebrlenTK02Brlens{1}_mean=0.033044,effectivebrlenTK02Brlens{1}_median=0.020861,effectivebrlenTK02Brlens{1}_95%HPD={1.0E-6,0.105712},rateTK02Brlens{1}_mean=0.777825,rateTK02Brlens{1}_median=0.808612,rateTK02Brlens{1}_95%HPD={0.195891,1.233994},effectivebrlenTK02Brlens{2}_mean=0.026173,effectivebrlenTK02Brlens{2}_median=0.016461,effectivebrlenTK02Brlens{2}_95%HPD={1.0E-6,0.083606},rateTK02Brlens{2}_mean=0.661537,rateTK02Brlens{2}_median=0.667465,rateTK02Brlens{2}_95%HPD={0.10224,1.189543},effectivebrlenTK02Brlens{3}_mean=0.0356,effectivebrlenTK02Brlens{3}_median=0.0229,effectivebrlenTK02Brlens{3}_95%HPD={0.0,0.112756},rateTK02Brlens{3}_mean=0.834426,rateTK02Brlens{3}_median=0.871643,rateTK02Brlens{3}_95%HPD={0.269226,1.256832}]:9.161933)[&prob=0.744636171,prob_stddev=0.0449574918,prob_range={0.704558838,0.800257775},prob(percent)="74",prob+-sd="74+-4",height_mean=0.667229633,height_median=0.61441914,height_95%HPD={0.310861097,1.14473761},age_mean=166.958036,age_median=164.020038,age_95%HPD={153.301332,188.86283},length_mean=0.180352745,length_median=0.1713563,length_95%HPD={0.02977254,0.3393407},effectivebrlenTK02Brlens{1}_mean=0.135729,effectivebrlenTK02Brlens{1}_median=0.13044,effectivebrlenTK02Brlens{1}_95%HPD={0.021544,0.257097},rateTK02Brlens{1}_mean=0.785689,rateTK02Brlens{1}_median=0.81409,rateTK02Brlens{1}_95%HPD={0.297867,1.179444},effectivebrlenTK02Brlens{2}_mean=0.112574,effectivebrlenTK02Brlens{2}_median=0.109043,effectivebrlenTK02Brlens{2}_95%HPD={0.020761,0.209234},rateTK02Brlens{2}_mean=0.666681,rateTK02Brlens{2}_median=0.651436,rateTK02Brlens{2}_95%HPD={0.236093,1.085886},effectivebrlenTK02Brlens{3}_mean=0.142801,effectivebrlenTK02Brlens{3}_median=0.138115,effectivebrlenTK02Brlens{3}_95%HPD={0.021546,0.26472},rateTK02Brlens{3}_mean=0.823133,rateTK02Brlens{3}_median=0.86088,rateTK02Brlens{3}_95%HPD={0.346236,1.202877}]:51.37672)[&prob=0.45815602,prob_stddev=0.0488217771,prob_range={0.415728714,0.517660915},prob(percent)="46",prob+-sd="46+-5",height_mean=0.825980227,height_median=0.77057479,height_95%HPD={0.41624794,1.36472218},age_mean=216.461175,age_median=215.396762,age_95%HPD={208.737981,226.659953},length_mean=0.0649971987,length_median=0.05805553,length_95%HPD={8.431011E-6,0.1465222},effectivebrlenTK02Brlens{1}_mean=0.056284,effectivebrlenTK02Brlens{1}_median=0.049193,effectivebrlenTK02Brlens{1}_95%HPD={9.0E-6,0.131426},rateTK02Brlens{1}_mean=0.857167,rateTK02Brlens{1}_median=0.879742,rateTK02Brlens{1}_95%HPD={0.457318,1.170764},effectivebrlenTK02Brlens{2}_mean=0.048557,effectivebrlenTK02Brlens{2}_median=0.043164,effectivebrlenTK02Brlens{2}_95%HPD={4.0E-6,0.110489},rateTK02Brlens{2}_mean=0.767865,rateTK02Brlens{2}_median=0.764019,rateTK02Brlens{2}_95%HPD={0.404346,1.114213},effectivebrlenTK02Brlens{3}_mean=0.054658,effectivebrlenTK02Brlens{3}_median=0.048183,effectivebrlenTK02Brlens{3}_95%HPD={4.0E-6,0.125024},rateTK02Brlens{3}_mean=0.850865,rateTK02Brlens{3}_median=0.878093,rateTK02Brlens{3}_95%HPD={0.465205,1.178914}]:6.274527)[&prob=0.529880224,prob_stddev=0.0209896318,prob_range={0.504494395,0.55057166},prob(percent)="53",prob+-sd="53+-2",height_mean=0.903438413,height_median=0.83554646,height_95%HPD={0.43596254,1.5375321},age_mean=222.971299,age_median=221.671289,age_95%HPD={209.555584,238.837855},length_mean=0.0808628097,length_median=0.07210185,length_95%HPD={0.002122349,0.173604},effectivebrlenTK02Brlens{1}_mean=0.064979,effectivebrlenTK02Brlens{1}_median=0.058531,effectivebrlenTK02Brlens{1}_95%HPD={4.69E-4,0.135753},rateTK02Brlens{1}_mean=0.83053,rateTK02Brlens{1}_median=0.84213,rateTK02Brlens{1}_95%HPD={0.49373,1.11145},effectivebrlenTK02Brlens{2}_mean=0.063528,effectivebrlenTK02Brlens{2}_median=0.057453,effectivebrlenTK02Brlens{2}_95%HPD={0.002367,0.133513},rateTK02Brlens{2}_mean=0.813723,rateTK02Brlens{2}_median=0.812283,rateTK02Brlens{2}_95%HPD={0.464754,1.14597},effectivebrlenTK02Brlens{3}_mean=0.067202,effectivebrlenTK02Brlens{3}_median=0.060526,effectivebrlenTK02Brlens{3}_95%HPD={0.002135,0.141268},rateTK02Brlens{3}_mean=0.857969,rateTK02Brlens{3}_median=0.881518,rateTK02Brlens{3}_95%HPD={0.483386,1.191048}]:19.65366)[&prob=0.793182854,prob_stddev=0.0220486333,prob_range={0.773869179,0.824879724},prob(percent)="79",prob+-sd="79+-2",height_mean=0.955509332,height_median=0.89085028,height_95%HPD={0.48811458,1.5698482},age_mean=242.36322,age_median=241.324947,age_95%HPD={221.567385,264.579251},length_mean=0.0760959488,length_median=0.07010523,length_95%HPD={0.01030327,0.1524649},effectivebrlenTK02Brlens{1}_mean=0.067376,effectivebrlenTK02Brlens{1}_median=0.062788,effectivebrlenTK02Brlens{1}_95%HPD={0.010116,0.132149},rateTK02Brlens{1}_mean=0.903476,rateTK02Brlens{1}_median=0.91272,rateTK02Brlens{1}_95%HPD={0.612578,1.155691},effectivebrlenTK02Brlens{2}_mean=0.064857,effectivebrlenTK02Brlens{2}_median=0.060161,effectivebrlenTK02Brlens{2}_95%HPD={0.00942,0.128841},rateTK02Brlens{2}_mean=0.871944,rateTK02Brlens{2}_median=0.881104,rateTK02Brlens{2}_95%HPD={0.529097,1.167385},effectivebrlenTK02Brlens{3}_mean=0.066844,effectivebrlenTK02Brlens{3}_median=0.062138,effectivebrlenTK02Brlens{3}_95%HPD={0.009958,0.132684},rateTK02Brlens{3}_mean=0.894974,rateTK02Brlens{3}_median=0.913584,rateTK02Brlens{3}_95%HPD={0.581835,1.162618}]:18.99202)[&prob=0.805529939,prob_stddev=0.0118805142,prob_range={0.796513372,0.822335307},prob(percent)="81",prob+-sd="81+-1",height_mean=1.03770616,height_median=0.97280349,height_95%HPD={0.545942332,1.68335945},age_mean=261.524627,age_median=260.316969,age_95%HPD={235.449637,289.875985},length_mean=0.138205602,length_median=0.1231666,length_95%HPD={0.02035614,0.2883557},effectivebrlenTK02Brlens{1}_mean=0.131785,effectivebrlenTK02Brlens{1}_median=0.118151,effectivebrlenTK02Brlens{1}_95%HPD={0.018032,0.270785},rateTK02Brlens{1}_mean=0.960994,rateTK02Brlens{1}_median=0.964887,rateTK02Brlens{1}_95%HPD={0.735632,1.18357},effectivebrlenTK02Brlens{2}_mean=0.128165,effectivebrlenTK02Brlens{2}_median=0.115852,effectivebrlenTK02Brlens{2}_95%HPD={0.020202,0.26196},rateTK02Brlens{2}_mean=0.942521,rateTK02Brlens{2}_median=0.949115,rateTK02Brlens{2}_95%HPD={0.664006,1.191391},effectivebrlenTK02Brlens{3}_mean=0.129324,effectivebrlenTK02Brlens{3}_median=0.115519,effectivebrlenTK02Brlens{3}_95%HPD={0.018363,0.267475},rateTK02Brlens{3}_mean=0.941789,rateTK02Brlens{3}_median=0.955776,rateTK02Brlens{3}_95%HPD={0.703103,1.137845}]:22.3697)[&prob=0.724528061,prob_stddev=0.0112130561,prob_range={0.713725403,0.740180665},prob(percent)="72",prob+-sd="72+-1",height_mean=1.12575651,height_median=1.05921072,height_95%HPD={0.60016063,1.79295791},age_mean=284.239321,age_median=282.686665,age_95%HPD={249.420928,321.774061},length_mean=0.118945625,length_median=0.1085552,length_95%HPD={0.01267065,0.2435186},effectivebrlenTK02Brlens{1}_mean=0.116126,effectivebrlenTK02Brlens{1}_median=0.106918,effectivebrlenTK02Brlens{1}_95%HPD={0.012361,0.2336},rateTK02Brlens{1}_mean=0.984707,rateTK02Brlens{1}_median=0.986141,rateTK02Brlens{1}_95%HPD={0.811251,1.14982},effectivebrlenTK02Brlens{2}_mean=0.113901,effectivebrlenTK02Brlens{2}_median=0.104858,effectivebrlenTK02Brlens{2}_95%HPD={0.013327,0.230704},rateTK02Brlens{2}_mean=0.966746,rateTK02Brlens{2}_median=0.975193,rateTK02Brlens{2}_95%HPD={0.762436,1.155552},effectivebrlenTK02Brlens{3}_mean=0.114015,effectivebrlenTK02Brlens{3}_median=0.10547,effectivebrlenTK02Brlens{3}_95%HPD={0.01285,0.227612},rateTK02Brlens{3}_mean=0.96983,rateTK02Brlens{3}_median=0.978835,rateTK02Brlens{3}_95%HPD={0.797414,1.113126}]:31.81464)[&prob=1.0,prob_stddev=0.0,prob_range={1.0,1.0},prob(percent)="100",prob+-sd="100+-0",height_mean=1.25967373,height_median=1.185683,height_95%HPD={0.681830309,2.01307949},age_mean=316.430813,age_median=314.501308,age_95%HPD={278.021314,357.07313},length_mean=0.0243157057,length_median=0.01730836,length_95%HPD={3.278825E-6,0.07094366},effectivebrlenTK02Brlens{1}_mean=0.024352,effectivebrlenTK02Brlens{1}_median=0.017337,effectivebrlenTK02Brlens{1}_95%HPD={3.0E-6,0.07114},rateTK02Brlens{1}_mean=1.001631,rateTK02Brlens{1}_median=1.000443,rateTK02Brlens{1}_95%HPD={0.938485,1.068375},effectivebrlenTK02Brlens{2}_mean=0.023618,effectivebrlenTK02Brlens{2}_median=0.017082,effectivebrlenTK02Brlens{2}_95%HPD={3.0E-6,0.068078},rateTK02Brlens{2}_mean=0.98442,rateTK02Brlens{2}_median=0.991606,rateTK02Brlens{2}_95%HPD={0.897426,1.048652},effectivebrlenTK02Brlens{3}_mean=0.024175,effectivebrlenTK02Brlens{3}_median=0.017274,effectivebrlenTK02Brlens{3}_95%HPD={3.0E-6,0.070407},rateTK02Brlens{3}_mean=0.997535,rateTK02Brlens{3}_median=0.99895,rateTK02Brlens{3}_95%HPD={0.94101,1.0525}]:6.130559)[&prob=1.0,prob_stddev=0.0,prob_range={1.0,1.0},prob(percent)="100",prob+-sd="100+-0",height_mean=1.28398944,height_median=1.20877434,height_95%HPD={0.691811657,2.04199455},age_mean=322.70255,age_median=320.631867,age_95%HPD={282.936672,366.107999},length_mean=0.0,length_median=0.0,length_95%HPD={0.0,0.0},effectivebrlenTK02Brlens{1}_mean=1.0,effectivebrlenTK02Brlens{1}_median=1.0,effectivebrlenTK02Brlens{1}_95%HPD={1.0,1.0},rateTK02Brlens{1}_mean=1.0,rateTK02Brlens{1}_median=1.0,rateTK02Brlens{1}_95%HPD={1.0,1.0},effectivebrlenTK02Brlens{2}_mean=1.0,effectivebrlenTK02Brlens{2}_median=1.0,effectivebrlenTK02Brlens{2}_95%HPD={1.0,1.0},rateTK02Brlens{2}_mean=1.0,rateTK02Brlens{2}_median=1.0,rateTK02Brlens{2}_95%HPD={1.0,1.0},effectivebrlenTK02Brlens{3}_mean=1.0,effectivebrlenTK02Brlens{3}_median=1.0,effectivebrlenTK02Brlens{3}_95%HPD={1.0,1.0},rateTK02Brlens{3}_mean=1.0,rateTK02Brlens{3}_median=1.0,rateTK02Brlens{3}_95%HPD={1.0,1.0}];
end;

begin figtree;
	set appearance.backgroundColorAttribute="Default";
	set appearance.backgroundColour=#ffffff;
	set appearance.branchColorAttribute="User selection";
	set appearance.branchColorGradient=false;
	set appearance.branchLineWidth=1.0;
	set appearance.branchMinLineWidth=0.0;
	set appearance.branchWidthAttribute="Fixed";
	set appearance.foregroundColour=#000000;
	set appearance.hilightingGradient=false;
	set appearance.selectionColour=#2d3680;
	set branchLabels.colorAttribute="User selection";
	set branchLabels.displayAttribute="Branch times";
	set branchLabels.fontName="Arial";
	set branchLabels.fontSize=9;
	set branchLabels.fontStyle=0;
	set branchLabels.isShown=false;
	set branchLabels.significantDigits=4;
	set layout.expansion=0;
	set layout.layoutType="RECTILINEAR";
	set layout.zoom=0;
	set legend.attribute=null;
	set legend.fontSize=10.0;
	set legend.isShown=false;
	set legend.significantDigits=4;
	set nodeBars.barWidth=4.0;
	set nodeBars.displayAttribute=null;
	set nodeBars.isShown=false;
	set nodeLabels.colorAttribute="User selection";
	set nodeLabels.displayAttribute="prob";
	set nodeLabels.fontName="Arial";
	set nodeLabels.fontSize=9;
	set nodeLabels.fontStyle=0;
	set nodeLabels.isShown=true;
	set nodeLabels.significantDigits=2;
	set nodeShape.colourAttribute=null;
	set nodeShape.isShown=false;
	set nodeShape.minSize=10.0;
	set nodeShape.scaleType=Width;
	set nodeShape.shapeType=Circle;
	set nodeShape.size=4.0;
	set nodeShape.sizeAttribute=null;
	set polarLayout.alignTipLabels=false;
	set polarLayout.angularRange=0;
	set polarLayout.rootAngle=0;
	set polarLayout.rootLength=100;
	set polarLayout.showRoot=true;
	set radialLayout.spread=0.0;
	set rectilinearLayout.alignTipLabels=false;
	set rectilinearLayout.curvature=0;
	set rectilinearLayout.rootLength=100;
	set scale.offsetAge=0.0;
	set scale.rootAge=1.0;
	set scale.scaleFactor=1.0;
	set scale.scaleRoot=false;
	set scaleAxis.automaticScale=true;
	set scaleAxis.fontSize=8.0;
	set scaleAxis.isShown=false;
	set scaleAxis.lineWidth=1.0;
	set scaleAxis.majorTicks=1.0;
	set scaleAxis.origin=0.0;
	set scaleAxis.reverseAxis=false;
	set scaleAxis.showGrid=true;
	set scaleBar.automaticScale=true;
	set scaleBar.fontSize=10.0;
	set scaleBar.isShown=true;
	set scaleBar.lineWidth=1.0;
	set scaleBar.scaleRange=0.0;
	set tipLabels.colorAttribute="User selection";
	set tipLabels.displayAttribute="Names";
	set tipLabels.fontName="Arial";
	set tipLabels.fontSize=14;
	set tipLabels.fontStyle=2;
	set tipLabels.isShown=true;
	set tipLabels.significantDigits=4;
	set trees.order=false;
	set trees.orderType="increasing";
	set trees.rooting=false;
	set trees.rootingType="User Selection";
	set trees.transform=false;
	set trees.transformType="cladogram";
end;
