# Supplementary material for: Sphenodontian phylogeny and the impact of model choice in Bayesian morphological clock estimates of divergence times and evolutionary rates
Source: BMC Biol. 2020 Dec 7;18:191. doi: 10.1186/s12915-020-00901-5 (PMC7720557; doi:10.1186/s12915-020-00901-5)
Supplement: Supplementary file 6 — Additional file 6. Input files including the dataset and all necessary coding (see Mr. Bayes blocks) to reproduce the analyses. [file 12915_2020_901_MOESM6_ESM.zip › InputFiles&OutputTrees/BayesCalibrated/Diversity(NoSA)/BayesCal_TK02_ln_p3_60G_DvNoSA/PRIOR/BayesCal_TK02_ln_p3_DvNoSA_AllCom.t.con.tre]

#NEXUS
[ID: 0213315550]
begin taxa;
	dimensions ntax=35;
	taxlabels
		Prolacerta_broomi
		Palaeagama_vielhaueri
		Sophineta_cracoviensis
		Megachirella_wachtleri
		Marmoretta_oxoniensis
		Huehuecuetzpalli_mixtecus
		Eichstaettisaurus_schroederi
		Ardeosaurus_brevipes
		Gephyrosaurus_bridensis
		Diphydontosaurus_avonis
		Planocephalosaurus_robinsonae
		Clevosaurus_hudsoni
		Clevosaurus_cambrica
		Clevosaurus_brasiliensis
		Clevosaurus_bairdi
		Clevosaurus_petilus
		Clevosaurus_sp_SAM
		Homeosaurus_maximiliani
		Homeosaurus_parvipes
		Sapheosaurus_thiollerei
		Oenosaurus_muehlheimensis
		Piocormus_laticeps
		Derasmosaurus_pietraroiae
		Palaeopleurosaurus_posidoniae
		Pleurosaurus_ginsburgi
		Pleurosaurus_goldfussi
		Kallimodon_pulchellus
		Leptosaurus_neptunius
		Sphenodon_punctatus
		Kawasphenodon
		Cynosphenodon_huizachalensis
		Sphenotitan_leyesi
		Priosphenodon_avelasi
		Eilenodon_robustus
		Toxolophosaurus_cloudi
		;
end;
begin trees;
	translate
		1	Prolacerta_broomi,
		2	Palaeagama_vielhaueri,
		3	Sophineta_cracoviensis,
		4	Megachirella_wachtleri,
		5	Marmoretta_oxoniensis,
		6	Huehuecuetzpalli_mixtecus,
		7	Eichstaettisaurus_schroederi,
		8	Ardeosaurus_brevipes,
		9	Gephyrosaurus_bridensis,
		10	Diphydontosaurus_avonis,
		11	Planocephalosaurus_robinsonae,
		12	Clevosaurus_hudsoni,
		13	Clevosaurus_cambrica,
		14	Clevosaurus_brasiliensis,
		15	Clevosaurus_bairdi,
		16	Clevosaurus_petilus,
		17	Clevosaurus_sp_SAM,
		18	Homeosaurus_maximiliani,
		19	Homeosaurus_parvipes,
		20	Sapheosaurus_thiollerei,
		21	Oenosaurus_muehlheimensis,
		22	Piocormus_laticeps,
		23	Derasmosaurus_pietraroiae,
		24	Palaeopleurosaurus_posidoniae,
		25	Pleurosaurus_ginsburgi,
		26	Pleurosaurus_goldfussi,
		27	Kallimodon_pulchellus,
		28	Leptosaurus_neptunius,
		29	Sphenodon_punctatus,
		30	Kawasphenodon,
		31	Cynosphenodon_huizachalensis,
		32	Sphenotitan_leyesi,
		33	Priosphenodon_avelasi,
		34	Eilenodon_robustus,
		35	Toxolophosaurus_cloudi
		;
   tree con_all_compat = [&R] (1[&prob=1.00000000e+00,prob_stddev=0.00000000e+00,prob_range={1.00000000e+00,1.00000000e+00},prob(percent)="100",prob+-sd="100+-0",height_mean=1.01527034e+00,height_median=7.70875542e-01,height_95%HPD={4.28859923e-02,2.65367301e+00},age_mean=2.49782406e+02,age_median=2.49893261e+02,age_95%HPD={2.47520976e+02,2.51899913e+02}]:7.199437e+00[&length_mean=3.16543646e-02,length_median=2.10546100e-02,length_95%HPD={4.25074900e-06,9.50867100e-02},effectivebrlenTK02Brlens{1}_mean=0.031658,effectivebrlenTK02Brlens{1}_median=0.021057,effectivebrlenTK02Brlens{1}_95%HPD={0.000004,0.095161},rateTK02Brlens{1}_mean=1.000013,rateTK02Brlens{1}_median=0.999997,rateTK02Brlens{1}_95%HPD={0.963597,1.036327},effectivebrlenTK02Brlens{2}_mean=0.031650,effectivebrlenTK02Brlens{2}_median=0.021062,effectivebrlenTK02Brlens{2}_95%HPD={0.000004,0.095028},rateTK02Brlens{2}_mean=0.999921,rateTK02Brlens{2}_median=1.000003,rateTK02Brlens{2}_95%HPD={0.951633,1.047148},effectivebrlenTK02Brlens{3}_mean=0.031652,effectivebrlenTK02Brlens{3}_median=0.021035,effectivebrlenTK02Brlens{3}_95%HPD={0.000004,0.094943},rateTK02Brlens{3}_mean=0.999846,rateTK02Brlens{3}_median=0.999753,rateTK02Brlens{3}_95%HPD={0.941322,1.058073}],(2[&prob=1.00000000e+00,prob_stddev=0.00000000e+00,prob_range={1.00000000e+00,1.00000000e+00},prob(percent)="100",prob+-sd="100+-0",height_mean=1.01834559e+00,height_median=7.73840408e-01,height_95%HPD={3.67896194e-02,2.65391274e+00},age_mean=2.50612152e+02,age_median=2.49953769e+02,age_95%HPD={2.47500008e+02,2.55827716e+02}]:3.886764e+00[&length_mean=8.62135133e-03,length_median=4.21107200e-03,length_95%HPD={0.00000000e+00,3.12977100e-02},effectivebrlenTK02Brlens{1}_mean=0.008621,effectivebrlenTK02Brlens{1}_median=0.004209,effectivebrlenTK02Brlens{1}_95%HPD={0.000000,0.031301},rateTK02Brlens{1}_mean=0.999616,rateTK02Brlens{1}_median=0.999992,rateTK02Brlens{1}_95%HPD={0.938103,1.059405},effectivebrlenTK02Brlens{2}_mean=0.008620,effectivebrlenTK02Brlens{2}_median=0.004205,effectivebrlenTK02Brlens{2}_95%HPD={0.000000,0.031267},rateTK02Brlens{2}_mean=0.999642,rateTK02Brlens{2}_median=0.999988,rateTK02Brlens{2}_95%HPD={0.919666,1.080723},effectivebrlenTK02Brlens{3}_mean=0.008618,effectivebrlenTK02Brlens{3}_median=0.004197,effectivebrlenTK02Brlens{3}_95%HPD={0.000000,0.031402},rateTK02Brlens{3}_mean=0.999271,rateTK02Brlens{3}_median=0.999901,rateTK02Brlens{3}_95%HPD={0.896050,1.099929}],(3[&prob=1.00000000e+00,prob_stddev=0.00000000e+00,prob_range={1.00000000e+00,1.00000000e+00},prob(percent)="100",prob+-sd="100+-0",height_mean=1.00797101e+00,height_median=7.65425814e-01,height_95%HPD={3.58191453e-02,2.62799447e+00},age_mean=2.47993064e+02,age_median=2.47989543e+02,age_95%HPD={2.47500336e+02,2.48447162e+02}]:2.441108e+00[&length_mean=1.17703510e-02,length_median=6.19932900e-03,length_95%HPD={1.00284500e-08,4.13269500e-02},effectivebrlenTK02Brlens{1}_mean=0.011774,effectivebrlenTK02Brlens{1}_median=0.006204,effectivebrlenTK02Brlens{1}_95%HPD={0.000000,0.041329},rateTK02Brlens{1}_mean=0.999952,rateTK02Brlens{1}_median=0.999990,rateTK02Brlens{1}_95%HPD={0.924137,1.071462},effectivebrlenTK02Brlens{2}_mean=0.011766,effectivebrlenTK02Brlens{2}_median=0.006192,effectivebrlenTK02Brlens{2}_95%HPD={0.000000,0.041234},rateTK02Brlens{2}_mean=0.999458,rateTK02Brlens{2}_median=0.999996,rateTK02Brlens{2}_95%HPD={0.901388,1.093118},effectivebrlenTK02Brlens{3}_mean=0.011765,effectivebrlenTK02Brlens{3}_median=0.006182,effectivebrlenTK02Brlens{3}_95%HPD={0.000000,0.041233},rateTK02Brlens{3}_mean=0.998507,rateTK02Brlens{3}_median=0.999655,rateTK02Brlens{3}_95%HPD={0.868877,1.109768}],(4[&prob=1.00000000e+00,prob_stddev=0.00000000e+00,prob_range={1.00000000e+00,1.00000000e+00},prob(percent)="100",prob+-sd="100+-0",height_mean=9.91744158e-01,height_median=7.53030634e-01,height_95%HPD={4.05306003e-02,2.59214493e+00},age_mean=2.44001068e+02,age_median=2.44003196e+02,age_95%HPD={2.43546851e+02,2.44495257e+02}]:2.344672e+00[&length_mean=1.82169911e-02,length_median=1.11225000e-02,length_95%HPD={1.03864200e-08,5.92869300e-02},effectivebrlenTK02Brlens{1}_mean=0.018224,effectivebrlenTK02Brlens{1}_median=0.011097,effectivebrlenTK02Brlens{1}_95%HPD={0.000000,0.059181},rateTK02Brlens{1}_mean=0.999695,rateTK02Brlens{1}_median=0.999987,rateTK02Brlens{1}_95%HPD={0.912083,1.087522},effectivebrlenTK02Brlens{2}_mean=0.018207,effectivebrlenTK02Brlens{2}_median=0.011081,effectivebrlenTK02Brlens{2}_95%HPD={0.000000,0.059308},rateTK02Brlens{2}_mean=0.999068,rateTK02Brlens{2}_median=1.000003,rateTK02Brlens{2}_95%HPD={0.886802,1.113806},effectivebrlenTK02Brlens{3}_mean=0.018208,effectivebrlenTK02Brlens{3}_median=0.011042,effectivebrlenTK02Brlens{3}_95%HPD={0.000000,0.059443},rateTK02Brlens{3}_mean=0.997325,rateTK02Brlens{3}_median=0.999458,rateTK02Brlens{3}_95%HPD={0.846351,1.135874}],(((((((((5[&prob=1.00000000e+00,prob_stddev=0.00000000e+00,prob_range={1.00000000e+00,1.00000000e+00},prob(percent)="100",prob+-sd="100+-0",height_mean=6.41712127e-01,height_median=4.87572093e-01,height_95%HPD={2.25069219e-02,1.67128889e+00},age_mean=1.57950156e+02,age_median=1.57157805e+02,age_95%HPD={1.52100010e+02,1.65657057e+02}]:1.386456e+01[&length_mean=1.79586568e-02,length_median=8.01046400e-03,length_95%HPD={4.01631800e-08,6.68129600e-02},effectivebrlenTK02Brlens{1}_mean=0.017843,effectivebrlenTK02Brlens{1}_median=0.007858,effectivebrlenTK02Brlens{1}_95%HPD={0.000000,0.066609},rateTK02Brlens{1}_mean=0.994868,rateTK02Brlens{1}_median=0.999955,rateTK02Brlens{1}_95%HPD={0.667649,1.322123},effectivebrlenTK02Brlens{2}_mean=0.017901,effectivebrlenTK02Brlens{2}_median=0.007752,effectivebrlenTK02Brlens{2}_95%HPD={0.000000,0.066762},rateTK02Brlens{2}_mean=0.992489,rateTK02Brlens{2}_median=1.002089,rateTK02Brlens{2}_95%HPD={0.597196,1.352939},effectivebrlenTK02Brlens{3}_mean=0.017998,effectivebrlenTK02Brlens{3}_median=0.007644,effectivebrlenTK02Brlens{3}_95%HPD={0.000000,0.068025},rateTK02Brlens{3}_mean=0.993893,rateTK02Brlens{3}_median=1.007973,rateTK02Brlens{3}_95%HPD={0.467742,1.490022}],((((((6[&prob=1.00000000e+00,prob_stddev=0.00000000e+00,prob_range={1.00000000e+00,1.00000000e+00},prob(percent)="100",prob+-sd="100+-0",height_mean=4.16511927e-01,height_median=3.16135418e-01,height_95%HPD={1.36647547e-02,1.08534062e+00},age_mean=1.02481462e+02,age_median=1.02467742e+02,age_95%HPD={1.00048979e+02,1.04796630e+02}]:3.802052e+00[&length_mean=2.35585612e-02,length_median=1.13451500e-02,length_95%HPD={5.97949800e-08,8.56328900e-02},effectivebrlenTK02Brlens{1}_mean=0.023573,effectivebrlenTK02Brlens{1}_median=0.011050,effectivebrlenTK02Brlens{1}_95%HPD={0.000000,0.085512},rateTK02Brlens{1}_mean=0.994154,rateTK02Brlens{1}_median=1.000041,rateTK02Brlens{1}_95%HPD={0.631012,1.410248},effectivebrlenTK02Brlens{2}_mean=0.023508,effectivebrlenTK02Brlens{2}_median=0.010975,effectivebrlenTK02Brlens{2}_95%HPD={0.000000,0.086879},rateTK02Brlens{2}_mean=0.996016,rateTK02Brlens{2}_median=1.002267,rateTK02Brlens{2}_95%HPD={0.511360,1.435815},effectivebrlenTK02Brlens{3}_mean=0.023663,effectivebrlenTK02Brlens{3}_median=0.010731,effectivebrlenTK02Brlens{3}_95%HPD={0.000000,0.087117},rateTK02Brlens{3}_mean=0.995082,rateTK02Brlens{3}_median=1.004814,rateTK02Brlens{3}_95%HPD={0.308865,1.479294}],((29[&prob=1.00000000e+00,prob_stddev=0.00000000e+00,prob_range={1.00000000e+00,1.00000000e+00},prob(percent)="100",prob+-sd="100+-0",height_mean=0.00000000e+00,height_median=0.00000000e+00,height_95%HPD={0.00000000e+00,0.00000000e+00},age_mean=0.00000000e+00,age_median=0.00000000e+00,age_95%HPD={0.00000000e+00,0.00000000e+00}]:8.385241e+01[&length_mean=3.53160823e-01,length_median=2.69168500e-01,length_95%HPD={1.41688900e-02,9.19920600e-01},effectivebrlenTK02Brlens{1}_mean=0.352626,effectivebrlenTK02Brlens{1}_median=0.258020,effectivebrlenTK02Brlens{1}_95%HPD={0.001753,0.940851},rateTK02Brlens{1}_mean=0.994940,rateTK02Brlens{1}_median=1.000056,rateTK02Brlens{1}_95%HPD={0.572237,1.436959},effectivebrlenTK02Brlens{2}_mean=0.354319,effectivebrlenTK02Brlens{2}_median=0.257702,effectivebrlenTK02Brlens{2}_95%HPD={0.011280,0.964019},rateTK02Brlens{2}_mean=0.997221,rateTK02Brlens{2}_median=1.001985,rateTK02Brlens{2}_95%HPD={0.472382,1.489677},effectivebrlenTK02Brlens{3}_mean=0.357139,effectivebrlenTK02Brlens{3}_median=0.245886,effectivebrlenTK02Brlens{3}_95%HPD={0.011554,1.005009},rateTK02Brlens{3}_mean=0.994430,rateTK02Brlens{3}_median=1.004144,rateTK02Brlens{3}_95%HPD={0.183181,1.473521}],30[&prob=1.00000000e+00,prob_stddev=0.00000000e+00,prob_range={1.00000000e+00,1.00000000e+00},prob(percent)="100",prob+-sd="100+-0",height_mean=3.20544694e-01,height_median=2.42947690e-01,height_95%HPD={1.34262625e-02,8.40661208e-01},age_mean=7.87804971e+01,age_median=7.96167215e+01,age_95%HPD={7.16617436e+01,8.35996454e+01}]:4.235688e+00[&length_mean=3.25836140e-02,length_median=1.58192000e-02,length_95%HPD={1.00237000e-07,1.19291400e-01},effectivebrlenTK02Brlens{1}_mean=0.032535,effectivebrlenTK02Brlens{1}_median=0.015425,effectivebrlenTK02Brlens{1}_95%HPD={0.000000,0.119232},rateTK02Brlens{1}_mean=0.994343,rateTK02Brlens{1}_median=1.000041,rateTK02Brlens{1}_95%HPD={0.580041,1.395868},effectivebrlenTK02Brlens{2}_mean=0.032581,effectivebrlenTK02Brlens{2}_median=0.015298,effectivebrlenTK02Brlens{2}_95%HPD={0.000000,0.120844},rateTK02Brlens{2}_mean=0.996652,rateTK02Brlens{2}_median=1.002116,rateTK02Brlens{2}_95%HPD={0.508669,1.487518},effectivebrlenTK02Brlens{3}_mean=0.032856,effectivebrlenTK02Brlens{3}_median=0.014744,effectivebrlenTK02Brlens{3}_95%HPD={0.000000,0.123186},rateTK02Brlens{3}_mean=0.992980,rateTK02Brlens{3}_median=1.004885,rateTK02Brlens{3}_95%HPD={0.228139,1.455941}])[&prob=8.44303460e-01,prob_stddev=8.72078984e-03,prob_range={8.38136930e-01,8.50469990e-01},prob(percent)="84",prob+-sd="84+-1",height_mean=3.49150693e-01,height_median=2.66064800e-01,height_95%HPD={1.25788700e-02,9.07171200e-01},age_mean=8.45617265e+01,age_median=8.38524090e+01,age_95%HPD={7.17422493e+01,9.73648663e+01}]:1.507657e+01[&length_mean=7.64944810e-02,length_median=5.24189900e-02,length_95%HPD={1.04958400e-05,2.24658500e-01},effectivebrlenTK02Brlens{1}_mean=0.076207,effectivebrlenTK02Brlens{1}_median=0.050427,effectivebrlenTK02Brlens{1}_95%HPD={0.000011,0.227979},rateTK02Brlens{1}_mean=0.993651,rateTK02Brlens{1}_median=1.000033,rateTK02Brlens{1}_95%HPD={0.586072,1.407943},effectivebrlenTK02Brlens{2}_mean=0.076824,effectivebrlenTK02Brlens{2}_median=0.050300,effectivebrlenTK02Brlens{2}_95%HPD={0.000010,0.231989},rateTK02Brlens{2}_mean=0.997230,rateTK02Brlens{2}_median=1.002218,rateTK02Brlens{2}_95%HPD={0.502458,1.460708},effectivebrlenTK02Brlens{3}_mean=0.077333,effectivebrlenTK02Brlens{3}_median=0.048600,effectivebrlenTK02Brlens{3}_95%HPD={0.000010,0.240130},rateTK02Brlens{3}_mean=0.993451,rateTK02Brlens{3}_median=1.004827,rateTK02Brlens{3}_95%HPD={0.258244,1.440305}],33[&prob=1.00000000e+00,prob_stddev=0.00000000e+00,prob_range={1.00000000e+00,1.00000000e+00},prob(percent)="100",prob+-sd="100+-0",height_mean=3.87408734e-01,height_median=2.94207997e-01,height_95%HPD={1.38296891e-02,1.01260875e+00},age_mean=9.53173326e+01,age_median=9.54163805e+01,age_95%HPD={9.03206797e+01,1.00496851e+02}]:3.512594e+00[&length_mean=2.81771415e-02,length_median=1.46619200e-02,length_95%HPD={1.00556500e-08,9.96265900e-02},effectivebrlenTK02Brlens{1}_mean=0.028049,effectivebrlenTK02Brlens{1}_median=0.014266,effectivebrlenTK02Brlens{1}_95%HPD={0.000000,0.099622},rateTK02Brlens{1}_mean=0.994119,rateTK02Brlens{1}_median=1.000011,rateTK02Brlens{1}_95%HPD={0.610983,1.406296},effectivebrlenTK02Brlens{2}_mean=0.028226,effectivebrlenTK02Brlens{2}_median=0.014136,effectivebrlenTK02Brlens{2}_95%HPD={0.000000,0.101822},rateTK02Brlens{2}_mean=0.996343,rateTK02Brlens{2}_median=1.002218,rateTK02Brlens{2}_95%HPD={0.514555,1.464404},effectivebrlenTK02Brlens{3}_mean=0.028450,effectivebrlenTK02Brlens{3}_median=0.013846,effectivebrlenTK02Brlens{3}_95%HPD={0.000000,0.102843},rateTK02Brlens{3}_mean=0.994690,rateTK02Brlens{3}_median=1.005527,rateTK02Brlens{3}_95%HPD={0.298967,1.453468}])[&prob=5.66820737e-01,prob_stddev=2.99963744e-02,prob_range={5.45610098e-01,5.88031377e-01},prob(percent)="57",prob+-sd="57+-3",height_mean=4.20089149e-01,height_median=3.22155560e-01,height_95%HPD={1.67742380e-02,1.09515760e+00},age_mean=9.92486803e+01,age_median=9.89289749e+01,age_95%HPD={8.99852560e+01,1.08110196e+02}]:7.340819e+00[&length_mean=4.49043092e-02,length_median=2.79106400e-02,length_95%HPD={1.60444900e-06,1.42820800e-01},effectivebrlenTK02Brlens{1}_mean=0.044921,effectivebrlenTK02Brlens{1}_median=0.027016,effectivebrlenTK02Brlens{1}_95%HPD={0.000002,0.144947},rateTK02Brlens{1}_mean=0.993954,rateTK02Brlens{1}_median=1.000035,rateTK02Brlens{1}_95%HPD={0.600278,1.434660},effectivebrlenTK02Brlens{2}_mean=0.044845,effectivebrlenTK02Brlens{2}_median=0.026779,effectivebrlenTK02Brlens{2}_95%HPD={0.000002,0.145408},rateTK02Brlens{2}_mean=0.995096,rateTK02Brlens{2}_median=1.002260,rateTK02Brlens{2}_95%HPD={0.518809,1.455527},effectivebrlenTK02Brlens{3}_mean=0.044825,effectivebrlenTK02Brlens{3}_median=0.025514,effectivebrlenTK02Brlens{3}_95%HPD={0.000002,0.148290},rateTK02Brlens{3}_mean=0.990292,rateTK02Brlens{3}_median=1.004173,rateTK02Brlens{3}_95%HPD={0.265370,1.441714}])[&prob=4.19946223e-01,prob_stddev=2.31297345e-02,prob_range={4.03591031e-01,4.36301416e-01},prob(percent)="42",prob+-sd="42+-2",height_mean=4.55263318e-01,height_median=3.49476500e-01,height_95%HPD={1.70359930e-02,1.18396226e+00},age_mean=1.07309239e+02,age_median=1.06269794e+02,age_95%HPD={1.00220435e+02,1.16095535e+02}]:6.313771e+00[&length_mean=3.90036478e-02,length_median=2.23739000e-02,length_95%HPD={1.08730200e-06,1.29061000e-01},effectivebrlenTK02Brlens{1}_mean=0.038792,effectivebrlenTK02Brlens{1}_median=0.021547,effectivebrlenTK02Brlens{1}_95%HPD={0.000001,0.128106},rateTK02Brlens{1}_mean=0.992425,rateTK02Brlens{1}_median=1.000051,rateTK02Brlens{1}_95%HPD={0.550804,1.408963},effectivebrlenTK02Brlens{2}_mean=0.039080,effectivebrlenTK02Brlens{2}_median=0.021580,effectivebrlenTK02Brlens{2}_95%HPD={0.000001,0.131358},rateTK02Brlens{2}_mean=0.995144,rateTK02Brlens{2}_median=1.002255,rateTK02Brlens{2}_95%HPD={0.536599,1.428149},effectivebrlenTK02Brlens{3}_mean=0.039506,effectivebrlenTK02Brlens{3}_median=0.020791,effectivebrlenTK02Brlens{3}_95%HPD={0.000001,0.135196},rateTK02Brlens{3}_mean=0.993108,rateTK02Brlens{3}_median=1.004383,rateTK02Brlens{3}_95%HPD={0.287922,1.442493}],23[&prob=1.00000000e+00,prob_stddev=0.00000000e+00,prob_range={1.00000000e+00,1.00000000e+00},prob(percent)="100",prob+-sd="100+-0",height_mean=4.32775507e-01,height_median=3.28775278e-01,height_95%HPD={1.61503284e-02,1.12903590e+00},age_mean=1.06503534e+02,age_median=1.06339717e+02,age_95%HPD={1.00509674e+02,1.12322760e+02}]:6.243848e+00[&length_mean=2.33034916e-02,length_median=1.10724100e-02,length_95%HPD={1.00027400e-08,8.55474700e-02},effectivebrlenTK02Brlens{1}_mean=0.023235,effectivebrlenTK02Brlens{1}_median=0.010785,effectivebrlenTK02Brlens{1}_95%HPD={0.000000,0.085241},rateTK02Brlens{1}_mean=0.993615,rateTK02Brlens{1}_median=1.000036,rateTK02Brlens{1}_95%HPD={0.605135,1.375359},effectivebrlenTK02Brlens{2}_mean=0.023264,effectivebrlenTK02Brlens{2}_median=0.010688,effectivebrlenTK02Brlens{2}_95%HPD={0.000000,0.086309},rateTK02Brlens{2}_mean=0.996030,rateTK02Brlens{2}_median=1.002264,rateTK02Brlens{2}_95%HPD={0.551036,1.456927},effectivebrlenTK02Brlens{3}_mean=0.023370,effectivebrlenTK02Brlens{3}_median=0.010418,effectivebrlenTK02Brlens{3}_95%HPD={0.000000,0.086917},rateTK02Brlens{3}_mean=0.994503,rateTK02Brlens{3}_median=1.004916,rateTK02Brlens{3}_95%HPD={0.314174,1.485388}])[&prob=6.14741895e-01,prob_stddev=2.24697828e-02,prob_range={5.98853359e-01,6.30630430e-01},prob(percent)="61",prob+-sd="61+-2",height_mean=4.82631252e-01,height_median=3.68997070e-01,height_95%HPD={1.65131190e-02,1.25226214e+00},age_mean=1.13334074e+02,age_median=1.12583565e+02,age_95%HPD={1.03283859e+02,1.24527408e+02}]:1.115810e+01[&length_mean=5.41002812e-02,length_median=3.31958500e-02,length_95%HPD={3.01356900e-07,1.73964500e-01},effectivebrlenTK02Brlens{1}_mean=0.053972,effectivebrlenTK02Brlens{1}_median=0.032079,effectivebrlenTK02Brlens{1}_95%HPD={0.000000,0.175812},rateTK02Brlens{1}_mean=0.994276,rateTK02Brlens{1}_median=1.000063,rateTK02Brlens{1}_95%HPD={0.604326,1.403941},effectivebrlenTK02Brlens{2}_mean=0.054277,effectivebrlenTK02Brlens{2}_median=0.032084,effectivebrlenTK02Brlens{2}_95%HPD={0.000000,0.177891},rateTK02Brlens{2}_mean=0.997099,rateTK02Brlens{2}_median=1.002422,rateTK02Brlens{2}_95%HPD={0.562626,1.431527},effectivebrlenTK02Brlens{3}_mean=0.055131,effectivebrlenTK02Brlens{3}_median=0.030494,effectivebrlenTK02Brlens{3}_95%HPD={0.000000,0.184241},rateTK02Brlens{3}_mean=0.991042,rateTK02Brlens{3}_median=1.004450,rateTK02Brlens{3}_95%HPD={0.281257,1.434150}],35[&prob=1.00000000e+00,prob_stddev=0.00000000e+00,prob_range={1.00000000e+00,1.00000000e+00},prob(percent)="100",prob+-sd="100+-0",height_mean=4.76223365e-01,height_median=3.61761637e-01,height_95%HPD={1.79266378e-02,1.24705386e+00},age_mean=1.17116895e+02,age_median=1.16915619e+02,age_95%HPD={1.10001303e+02,1.24184222e+02}]:6.826049e+00[&length_mean=2.44428384e-02,length_median=1.01945200e-02,length_95%HPD={1.17573200e-07,9.54947000e-02},effectivebrlenTK02Brlens{1}_mean=0.024417,effectivebrlenTK02Brlens{1}_median=0.009962,effectivebrlenTK02Brlens{1}_95%HPD={0.000000,0.095390},rateTK02Brlens{1}_mean=0.994260,rateTK02Brlens{1}_median=1.000004,rateTK02Brlens{1}_95%HPD={0.656859,1.402929},effectivebrlenTK02Brlens{2}_mean=0.024365,effectivebrlenTK02Brlens{2}_median=0.009871,effectivebrlenTK02Brlens{2}_95%HPD={0.000000,0.095864},rateTK02Brlens{2}_mean=0.995871,rateTK02Brlens{2}_median=1.002287,rateTK02Brlens{2}_95%HPD={0.537698,1.407012},effectivebrlenTK02Brlens{3}_mean=0.024585,effectivebrlenTK02Brlens{3}_median=0.009609,effectivebrlenTK02Brlens{3}_95%HPD={0.000000,0.097282},rateTK02Brlens{3}_mean=0.991548,rateTK02Brlens{3}_median=1.004849,rateTK02Brlens{3}_95%HPD={0.285273,1.413709}])[&prob=9.01268861e-01,prob_stddev=1.48017730e-02,prob_range={8.90802427e-01,9.11735295e-01},prob(percent)="90",prob+-sd="90+-1",height_mean=5.18439436e-01,height_median=3.97212619e-01,height_95%HPD={1.89476200e-02,1.34723770e+00},age_mean=1.24800714e+02,age_median=1.23741669e+02,age_95%HPD={1.11194699e+02,1.40208514e+02}]:2.907222e+01[&length_mean=1.32087120e-01,length_median=9.68835400e-02,length_95%HPD={3.76824600e-05,3.60552800e-01},effectivebrlenTK02Brlens{1}_mean=0.131662,effectivebrlenTK02Brlens{1}_median=0.093941,effectivebrlenTK02Brlens{1}_95%HPD={0.000038,0.363466},rateTK02Brlens{1}_mean=0.994970,rateTK02Brlens{1}_median=1.000016,rateTK02Brlens{1}_95%HPD={0.613795,1.334843},effectivebrlenTK02Brlens{2}_mean=0.132255,effectivebrlenTK02Brlens{2}_median=0.093803,effectivebrlenTK02Brlens{2}_95%HPD={0.000036,0.370421},rateTK02Brlens{2}_mean=0.995788,rateTK02Brlens{2}_median=1.002314,rateTK02Brlens{2}_95%HPD={0.581077,1.367846},effectivebrlenTK02Brlens{3}_mean=0.132803,effectivebrlenTK02Brlens{3}_median=0.089829,effectivebrlenTK02Brlens{3}_95%HPD={0.000031,0.384325},rateTK02Brlens{3}_mean=0.990066,rateTK02Brlens{3}_median=1.005675,rateTK02Brlens{3}_95%HPD={0.371751,1.444630}],28[&prob=1.00000000e+00,prob_stddev=0.00000000e+00,prob_range={1.00000000e+00,1.00000000e+00},prob(percent)="100",prob+-sd="100+-0",height_mean=6.14057191e-01,height_median=4.66228988e-01,height_95%HPD={2.17335103e-02,1.60075917e+00},age_mean=1.51072620e+02,age_median=1.51084804e+02,age_95%HPD={1.50111082e+02,1.52099141e+02}]:1.729087e+00[&length_mean=2.02171409e-02,length_median=1.14512300e-02,length_95%HPD={1.71012200e-07,6.78254200e-02},effectivebrlenTK02Brlens{1}_mean=0.020131,effectivebrlenTK02Brlens{1}_median=0.011211,effectivebrlenTK02Brlens{1}_95%HPD={0.000000,0.067892},rateTK02Brlens{1}_mean=0.994491,rateTK02Brlens{1}_median=0.999938,rateTK02Brlens{1}_95%HPD={0.658257,1.332179},effectivebrlenTK02Brlens{2}_mean=0.020077,effectivebrlenTK02Brlens{2}_median=0.011049,effectivebrlenTK02Brlens{2}_95%HPD={0.000000,0.068459},rateTK02Brlens{2}_mean=0.991974,rateTK02Brlens{2}_median=1.002103,rateTK02Brlens{2}_95%HPD={0.575442,1.351236},effectivebrlenTK02Brlens{3}_mean=0.020180,effectivebrlenTK02Brlens{3}_median=0.010790,effectivebrlenTK02Brlens{3}_95%HPD={0.000000,0.069021},rateTK02Brlens{3}_mean=0.992067,rateTK02Brlens{3}_median=1.007452,rateTK02Brlens{3}_95%HPD={0.459098,1.509051}])[&prob=7.24761672e-02,prob_stddev=3.15834010e-03,prob_range={7.02428835e-02,7.47094509e-02},prob(percent)="7",prob+-sd="7+-0",height_mean=6.40864660e-01,height_median=4.93079447e-01,height_95%HPD={2.23935028e-02,1.66440175e+00},age_mean=1.53537862e+02,age_median=1.52813890e+02,age_95%HPD={1.50091605e+02,1.58881385e+02}]:3.298714e+00[&length_mean=1.89930703e-02,length_median=9.83286200e-03,length_95%HPD={3.83720400e-06,6.66762200e-02},effectivebrlenTK02Brlens{1}_mean=0.018690,effectivebrlenTK02Brlens{1}_median=0.009603,effectivebrlenTK02Brlens{1}_95%HPD={0.000004,0.067779},rateTK02Brlens{1}_mean=0.989221,rateTK02Brlens{1}_median=0.999937,rateTK02Brlens{1}_95%HPD={0.633079,1.360706},effectivebrlenTK02Brlens{2}_mean=0.018814,effectivebrlenTK02Brlens{2}_median=0.009607,effectivebrlenTK02Brlens{2}_95%HPD={0.000004,0.067459},rateTK02Brlens{2}_mean=0.989090,rateTK02Brlens{2}_median=1.002132,rateTK02Brlens{2}_95%HPD={0.609246,1.301763},effectivebrlenTK02Brlens{3}_mean=0.019302,effectivebrlenTK02Brlens{3}_median=0.009546,effectivebrlenTK02Brlens{3}_95%HPD={0.000003,0.068665},rateTK02Brlens{3}_mean=1.006398,rateTK02Brlens{3}_median=1.008550,rateTK02Brlens{3}_95%HPD={0.467368,1.442637}],(21[&prob=1.00000000e+00,prob_stddev=0.00000000e+00,prob_range={1.00000000e+00,1.00000000e+00},prob(percent)="100",prob+-sd="100+-0",height_mean=6.14039407e-01,height_median=4.66016387e-01,height_95%HPD={2.45429486e-02,1.60391228e+00},age_mean=1.51070280e+02,age_median=1.51081354e+02,age_95%HPD={1.50112383e+02,1.52099787e+02}]:2.087815e+00[&length_mean=2.10501205e-02,length_median=1.18035800e-02,length_95%HPD={1.08050400e-08,6.99050000e-02},effectivebrlenTK02Brlens{1}_mean=0.020875,effectivebrlenTK02Brlens{1}_median=0.011544,effectivebrlenTK02Brlens{1}_95%HPD={0.000000,0.069920},rateTK02Brlens{1}_mean=0.994033,rateTK02Brlens{1}_median=0.999937,rateTK02Brlens{1}_95%HPD={0.647263,1.314785},effectivebrlenTK02Brlens{2}_mean=0.020839,effectivebrlenTK02Brlens{2}_median=0.011412,effectivebrlenTK02Brlens{2}_95%HPD={0.000000,0.070225},rateTK02Brlens{2}_mean=0.992106,rateTK02Brlens{2}_median=1.001884,rateTK02Brlens{2}_95%HPD={0.566931,1.334553},effectivebrlenTK02Brlens{3}_mean=0.021010,effectivebrlenTK02Brlens{3}_median=0.011120,effectivebrlenTK02Brlens{3}_95%HPD={0.000000,0.072178},rateTK02Brlens{3}_mean=0.993058,rateTK02Brlens{3}_median=1.008876,rateTK02Brlens{3}_95%HPD={0.449005,1.493402}],25[&prob=1.00000000e+00,prob_stddev=0.00000000e+00,prob_range={1.00000000e+00,1.00000000e+00},prob(percent)="100",prob+-sd="100+-0",height_mean=6.14060246e-01,height_median=4.66431294e-01,height_95%HPD={2.16153525e-02,1.60170808e+00},age_mean=1.51077971e+02,age_median=1.51095443e+02,age_95%HPD={1.50114480e+02,1.52099365e+02}]:2.073727e+00[&length_mean=2.06668613e-02,length_median=1.15993600e-02,length_95%HPD={5.63063900e-08,6.98747400e-02},effectivebrlenTK02Brlens{1}_mean=0.020542,effectivebrlenTK02Brlens{1}_median=0.011367,effectivebrlenTK02Brlens{1}_95%HPD={0.000000,0.069556},rateTK02Brlens{1}_mean=0.995572,rateTK02Brlens{1}_median=0.999947,rateTK02Brlens{1}_95%HPD={0.697625,1.350119},effectivebrlenTK02Brlens{2}_mean=0.020536,effectivebrlenTK02Brlens{2}_median=0.011244,effectivebrlenTK02Brlens{2}_95%HPD={0.000000,0.070201},rateTK02Brlens{2}_mean=0.992933,rateTK02Brlens{2}_median=1.002123,rateTK02Brlens{2}_95%HPD={0.582993,1.359395},effectivebrlenTK02Brlens{3}_mean=0.020658,effectivebrlenTK02Brlens{3}_median=0.011018,effectivebrlenTK02Brlens{3}_95%HPD={0.000000,0.072002},rateTK02Brlens{3}_mean=0.992772,rateTK02Brlens{3}_median=1.008720,rateTK02Brlens{3}_95%HPD={0.403456,1.442925}])[&prob=6.97762272e-02,prob_stddev=6.22240140e-03,prob_range={6.53763250e-02,7.41761294e-02},prob(percent)="7",prob+-sd="7+-1",height_mean=6.48711848e-01,height_median=4.93510711e-01,height_95%HPD={2.71842525e-02,1.67914955e+00},age_mean=1.54004097e+02,age_median=1.53169170e+02,age_95%HPD={1.50523244e+02,1.59563562e+02}]:2.943435e+00[&length_mean=1.89145841e-02,length_median=9.67431300e-03,length_95%HPD={4.94327300e-07,6.56591500e-02},effectivebrlenTK02Brlens{1}_mean=0.018754,effectivebrlenTK02Brlens{1}_median=0.009321,effectivebrlenTK02Brlens{1}_95%HPD={0.000000,0.065031},rateTK02Brlens{1}_mean=0.994416,rateTK02Brlens{1}_median=0.999908,rateTK02Brlens{1}_95%HPD={0.695699,1.332172},effectivebrlenTK02Brlens{2}_mean=0.018875,effectivebrlenTK02Brlens{2}_median=0.009301,effectivebrlenTK02Brlens{2}_95%HPD={0.000001,0.066171},rateTK02Brlens{2}_mean=0.987642,rateTK02Brlens{2}_median=1.002057,rateTK02Brlens{2}_95%HPD={0.596461,1.311410},effectivebrlenTK02Brlens{3}_mean=0.019369,effectivebrlenTK02Brlens{3}_median=0.009198,effectivebrlenTK02Brlens{3}_95%HPD={0.000000,0.068293},rateTK02Brlens{3}_mean=0.996216,rateTK02Brlens{3}_median=1.012127,rateTK02Brlens{3}_95%HPD={0.290242,1.366963}])[&prob=2.62216395e-03,prob_stddev=0.00000000e+00,prob_range={2.62216395e-03,2.62216395e-03},prob(percent)="0",prob+-sd="0+-0",height_mean=6.53479909e-01,height_median=4.84529046e-01,height_95%HPD={2.97929406e-02,1.71563560e+00},age_mean=1.57179693e+02,age_median=1.56112605e+02,age_95%HPD={1.51921573e+02,1.63913700e+02}]:9.922685e+00[&length_mean=1.62442900e-02,length_median=7.22433500e-03,length_95%HPD={1.99994300e-05,5.29201800e-02},effectivebrlenTK02Brlens{1}_mean=0.017136,effectivebrlenTK02Brlens{1}_median=0.006854,effectivebrlenTK02Brlens{1}_95%HPD={0.000020,0.054110},rateTK02Brlens{1}_mean=0.992380,rateTK02Brlens{1}_median=0.999735,rateTK02Brlens{1}_95%HPD={0.606853,1.273787},effectivebrlenTK02Brlens{2}_mean=0.015943,effectivebrlenTK02Brlens{2}_median=0.007162,effectivebrlenTK02Brlens{2}_95%HPD={0.000021,0.058294},rateTK02Brlens{2}_mean=0.980709,rateTK02Brlens{2}_median=0.999207,rateTK02Brlens{2}_95%HPD={0.747573,1.311702},effectivebrlenTK02Brlens{3}_mean=0.015604,effectivebrlenTK02Brlens{3}_median=0.006894,effectivebrlenTK02Brlens{3}_95%HPD={0.000020,0.050503},rateTK02Brlens{3}_mean=0.987528,rateTK02Brlens{3}_median=1.003159,rateTK02Brlens{3}_95%HPD={0.566784,1.352991}],((7[&prob=1.00000000e+00,prob_stddev=0.00000000e+00,prob_range={1.00000000e+00,1.00000000e+00},prob(percent)="100",prob+-sd="100+-0",height_mean=6.19816770e-01,height_median=4.70631310e-01,height_95%HPD={2.24447131e-02,1.61582823e+00},age_mean=1.52501514e+02,age_median=1.52497980e+02,age_95%HPD={1.50149061e+02,1.54870033e+02}]:2.647486e+00[&length_mean=1.80077453e-02,length_median=9.24829800e-03,length_95%HPD={2.22405300e-07,6.30720400e-02},effectivebrlenTK02Brlens{1}_mean=0.017936,effectivebrlenTK02Brlens{1}_median=0.009081,effectivebrlenTK02Brlens{1}_95%HPD={0.000000,0.062853},rateTK02Brlens{1}_mean=0.996250,rateTK02Brlens{1}_median=0.999938,rateTK02Brlens{1}_95%HPD={0.674389,1.352335},effectivebrlenTK02Brlens{2}_mean=0.017955,effectivebrlenTK02Brlens{2}_median=0.008960,effectivebrlenTK02Brlens{2}_95%HPD={0.000000,0.063669},rateTK02Brlens{2}_mean=0.994969,rateTK02Brlens{2}_median=1.002186,rateTK02Brlens{2}_95%HPD={0.580657,1.346339},effectivebrlenTK02Brlens{3}_mean=0.018021,effectivebrlenTK02Brlens{3}_median=0.008761,effectivebrlenTK02Brlens{3}_95%HPD={0.000000,0.064087},rateTK02Brlens{3}_mean=0.989684,rateTK02Brlens{3}_median=1.007201,rateTK02Brlens{3}_95%HPD={0.447412,1.504384}],8[&prob=1.00000000e+00,prob_stddev=0.00000000e+00,prob_range={1.00000000e+00,1.00000000e+00},prob(percent)="100",prob+-sd="100+-0",height_mean=6.19814257e-01,height_median=4.70872912e-01,height_95%HPD={2.19597388e-02,1.61640423e+00},age_mean=1.52495810e+02,age_median=1.52494642e+02,age_95%HPD={1.50122855e+02,1.54848739e+02}]:2.650824e+00[&length_mean=1.82872532e-02,length_median=9.42387300e-03,length_95%HPD={3.03902000e-08,6.43609100e-02},effectivebrlenTK02Brlens{1}_mean=0.018168,effectivebrlenTK02Brlens{1}_median=0.009236,effectivebrlenTK02Brlens{1}_95%HPD={0.000000,0.064274},rateTK02Brlens{1}_mean=0.996473,rateTK02Brlens{1}_median=0.999927,rateTK02Brlens{1}_95%HPD={0.642014,1.315304},effectivebrlenTK02Brlens{2}_mean=0.018246,effectivebrlenTK02Brlens{2}_median=0.009175,effectivebrlenTK02Brlens{2}_95%HPD={0.000000,0.064804},rateTK02Brlens{2}_mean=0.996327,rateTK02Brlens{2}_median=1.002158,rateTK02Brlens{2}_95%HPD={0.572581,1.353828},effectivebrlenTK02Brlens{3}_mean=0.018275,effectivebrlenTK02Brlens{3}_median=0.008950,effectivebrlenTK02Brlens{3}_95%HPD={0.000000,0.065398},rateTK02Brlens{3}_mean=0.990348,rateTK02Brlens{3}_median=1.007742,rateTK02Brlens{3}_95%HPD={0.362149,1.435621}])[&prob=5.38099153e-02,prob_stddev=2.98549562e-04,prob_range={5.35988089e-02,5.40210218e-02},prob(percent)="5",prob+-sd="5+-0",height_mean=6.27293506e-01,height_median=4.82686394e-01,height_95%HPD={1.64396693e-02,1.58078394e+00},age_mean=1.55829544e+02,age_median=1.55145465e+02,age_95%HPD={1.50656493e+02,1.61945610e+02}]:2.730765e+00[&length_mean=1.85344193e-02,length_median=9.09582500e-03,length_95%HPD={3.45941800e-06,6.69751600e-02},effectivebrlenTK02Brlens{1}_mean=0.018566,effectivebrlenTK02Brlens{1}_median=0.009050,effectivebrlenTK02Brlens{1}_95%HPD={0.000003,0.069132},rateTK02Brlens{1}_mean=0.999257,rateTK02Brlens{1}_median=0.999930,rateTK02Brlens{1}_95%HPD={0.684759,1.257794},effectivebrlenTK02Brlens{2}_mean=0.018508,effectivebrlenTK02Brlens{2}_median=0.008829,effectivebrlenTK02Brlens{2}_95%HPD={0.000003,0.069411},rateTK02Brlens{2}_mean=1.002029,rateTK02Brlens{2}_median=1.002301,rateTK02Brlens{2}_95%HPD={0.565628,1.336775},effectivebrlenTK02Brlens{3}_mean=0.017689,effectivebrlenTK02Brlens{3}_median=0.008090,effectivebrlenTK02Brlens{3}_95%HPD={0.000002,0.067033},rateTK02Brlens{3}_mean=0.950425,rateTK02Brlens{3}_median=0.995319,rateTK02Brlens{3}_95%HPD={0.105070,1.296710}],34[&prob=1.00000000e+00,prob_stddev=0.00000000e+00,prob_range={1.00000000e+00,1.00000000e+00},prob(percent)="100",prob+-sd="100+-0",height_mean=6.29065698e-01,height_median=4.77530338e-01,height_95%HPD={2.24337633e-02,1.64087293e+00},age_mean=1.54782117e+02,age_median=1.54721834e+02,age_95%HPD={1.53000674e+02,1.56573644e+02}]:3.154397e+00[&length_mean=1.65799972e-02,length_median=7.60373300e-03,length_95%HPD={0.00000000e+00,5.99660700e-02},effectivebrlenTK02Brlens{1}_mean=0.016443,effectivebrlenTK02Brlens{1}_median=0.007459,effectivebrlenTK02Brlens{1}_95%HPD={0.000000,0.059924},rateTK02Brlens{1}_mean=0.994302,rateTK02Brlens{1}_median=0.999935,rateTK02Brlens{1}_95%HPD={0.652495,1.314086},effectivebrlenTK02Brlens{2}_mean=0.016397,effectivebrlenTK02Brlens{2}_median=0.007375,effectivebrlenTK02Brlens{2}_95%HPD={0.000000,0.059900},rateTK02Brlens{2}_mean=0.991950,rateTK02Brlens{2}_median=1.002186,rateTK02Brlens{2}_95%HPD={0.577396,1.333527},effectivebrlenTK02Brlens{3}_mean=0.016681,effectivebrlenTK02Brlens{3}_median=0.007252,effectivebrlenTK02Brlens{3}_95%HPD={0.000000,0.061490},rateTK02Brlens{3}_mean=0.994021,rateTK02Brlens{3}_median=1.007801,rateTK02Brlens{3}_95%HPD={0.508344,1.549940}])[&prob=6.27763827e-03,prob_stddev=1.36704273e-03,prob_range={5.31099309e-03,7.24428346e-03},prob(percent)="1",prob+-sd="1+-0",height_mean=5.82945705e-01,height_median=4.44196199e-01,height_95%HPD={3.50262621e-02,1.41235879e+00},age_mean=1.58969198e+02,age_median=1.57876230e+02,age_95%HPD={1.53467263e+02,1.66853075e+02}]:8.159059e+00[&length_mean=1.86287529e-02,length_median=8.60978700e-03,length_95%HPD={1.01774900e-05,6.65962900e-02},effectivebrlenTK02Brlens{1}_mean=0.018192,effectivebrlenTK02Brlens{1}_median=0.008311,effectivebrlenTK02Brlens{1}_95%HPD={0.000010,0.062512},rateTK02Brlens{1}_mean=0.979113,rateTK02Brlens{1}_median=0.999611,rateTK02Brlens{1}_95%HPD={0.623031,1.131994},effectivebrlenTK02Brlens{2}_mean=0.019868,effectivebrlenTK02Brlens{2}_median=0.008564,effectivebrlenTK02Brlens{2}_95%HPD={0.000012,0.070720},rateTK02Brlens{2}_mean=1.010627,rateTK02Brlens{2}_median=1.002364,rateTK02Brlens{2}_95%HPD={0.669240,1.358592},effectivebrlenTK02Brlens{3}_mean=0.018011,effectivebrlenTK02Brlens{3}_median=0.008362,effectivebrlenTK02Brlens{3}_95%HPD={0.000001,0.066639},rateTK02Brlens{3}_mean=0.983218,rateTK02Brlens{3}_median=1.003368,rateTK02Brlens{3}_95%HPD={0.533381,1.358638}],(18[&prob=1.00000000e+00,prob_stddev=0.00000000e+00,prob_range={1.00000000e+00,1.00000000e+00},prob(percent)="100",prob+-sd="100+-0",height_mean=6.19826195e-01,height_median=4.70726449e-01,height_95%HPD={2.27166720e-02,1.61638943e+00},age_mean=1.52507330e+02,age_median=1.52504885e+02,age_95%HPD={1.50270282e+02,1.54994497e+02}]:2.524799e+00[&length_mean=1.79608765e-02,length_median=9.19578800e-03,length_95%HPD={7.70797400e-08,6.30203700e-02},effectivebrlenTK02Brlens{1}_mean=0.017855,effectivebrlenTK02Brlens{1}_median=0.008997,effectivebrlenTK02Brlens{1}_95%HPD={0.000000,0.062768},rateTK02Brlens{1}_mean=0.995709,rateTK02Brlens{1}_median=0.999916,rateTK02Brlens{1}_95%HPD={0.645974,1.331811},effectivebrlenTK02Brlens{2}_mean=0.017856,effectivebrlenTK02Brlens{2}_median=0.008939,effectivebrlenTK02Brlens{2}_95%HPD={0.000000,0.063321},rateTK02Brlens{2}_mean=0.994490,rateTK02Brlens{2}_median=1.002144,rateTK02Brlens{2}_95%HPD={0.579018,1.326812},effectivebrlenTK02Brlens{3}_mean=0.017916,effectivebrlenTK02Brlens{3}_median=0.008786,effectivebrlenTK02Brlens{3}_95%HPD={0.000000,0.064033},rateTK02Brlens{3}_mean=0.992760,rateTK02Brlens{3}_median=1.009115,rateTK02Brlens{3}_95%HPD={0.415177,1.456214}],26[&prob=1.00000000e+00,prob_stddev=0.00000000e+00,prob_range={1.00000000e+00,1.00000000e+00},prob(percent)="100",prob+-sd="100+-0",height_mean=6.19861082e-01,height_median=4.70818728e-01,height_95%HPD={2.55731929e-02,1.61945239e+00},age_mean=1.52498839e+02,age_median=1.52494555e+02,age_95%HPD={1.50199204e+02,1.54922930e+02}]:2.535130e+00[&length_mean=1.83895403e-02,length_median=9.42174500e-03,length_95%HPD={5.68024500e-08,6.45615800e-02},effectivebrlenTK02Brlens{1}_mean=0.018315,effectivebrlenTK02Brlens{1}_median=0.009247,effectivebrlenTK02Brlens{1}_95%HPD={0.000000,0.064556},rateTK02Brlens{1}_mean=0.996157,rateTK02Brlens{1}_median=0.999954,rateTK02Brlens{1}_95%HPD={0.668362,1.331659},effectivebrlenTK02Brlens{2}_mean=0.018302,effectivebrlenTK02Brlens{2}_median=0.009187,effectivebrlenTK02Brlens{2}_95%HPD={0.000000,0.064544},rateTK02Brlens{2}_mean=0.995262,rateTK02Brlens{2}_median=1.002143,rateTK02Brlens{2}_95%HPD={0.569088,1.349264},effectivebrlenTK02Brlens{3}_mean=0.018128,effectivebrlenTK02Brlens{3}_median=0.008917,effectivebrlenTK02Brlens{3}_95%HPD={0.000000,0.065022},rateTK02Brlens{3}_mean=0.988866,rateTK02Brlens{3}_median=1.005977,rateTK02Brlens{3}_95%HPD={0.459719,1.498869}])[&prob=5.52321060e-02,prob_stddev=8.97220000e-03,prob_range={4.88878025e-02,6.15764094e-02},prob(percent)="6",prob+-sd="6+-1",height_mean=5.92358620e-01,height_median=4.42682715e-01,height_95%HPD={3.67930537e-02,1.57993002e+00},age_mean=1.55797345e+02,age_median=1.55029684e+02,age_95%HPD={1.50761696e+02,1.62554340e+02}]:1.100561e+01[&length_mean=1.84160403e-02,length_median=9.49320400e-03,length_95%HPD={3.76830800e-06,6.20481400e-02},effectivebrlenTK02Brlens{1}_mean=0.018612,effectivebrlenTK02Brlens{1}_median=0.009399,effectivebrlenTK02Brlens{1}_95%HPD={0.000004,0.062056},rateTK02Brlens{1}_mean=1.002009,rateTK02Brlens{1}_median=0.999920,rateTK02Brlens{1}_95%HPD={0.692943,1.287761},effectivebrlenTK02Brlens{2}_mean=0.018278,effectivebrlenTK02Brlens{2}_median=0.009099,effectivebrlenTK02Brlens{2}_95%HPD={0.000003,0.062317},rateTK02Brlens{2}_mean=0.986313,rateTK02Brlens{2}_median=1.001018,rateTK02Brlens{2}_95%HPD={0.561547,1.295619},effectivebrlenTK02Brlens{3}_mean=0.018217,effectivebrlenTK02Brlens{3}_median=0.009075,effectivebrlenTK02Brlens{3}_95%HPD={0.000004,0.062576},rateTK02Brlens{3}_mean=0.989455,rateTK02Brlens{3}_median=0.994364,rateTK02Brlens{3}_95%HPD={0.571257,1.431437}],((19[&prob=1.00000000e+00,prob_stddev=0.00000000e+00,prob_range={1.00000000e+00,1.00000000e+00},prob(percent)="100",prob+-sd="100+-0",height_mean=6.19843781e-01,height_median=4.70865262e-01,height_95%HPD={2.19646437e-02,1.61473888e+00},age_mean=1.52503532e+02,age_median=1.52507030e+02,age_95%HPD={1.50226520e+02,1.54951629e+02}]:2.626801e+00[&length_mean=1.82995912e-02,length_median=9.50815000e-03,length_95%HPD={2.40467200e-07,6.40177100e-02},effectivebrlenTK02Brlens{1}_mean=0.018132,effectivebrlenTK02Brlens{1}_median=0.009325,effectivebrlenTK02Brlens{1}_95%HPD={0.000000,0.063366},rateTK02Brlens{1}_mean=0.993717,rateTK02Brlens{1}_median=0.999923,rateTK02Brlens{1}_95%HPD={0.669020,1.328843},effectivebrlenTK02Brlens{2}_mean=0.018177,effectivebrlenTK02Brlens{2}_median=0.009268,effectivebrlenTK02Brlens{2}_95%HPD={0.000000,0.063801},rateTK02Brlens{2}_mean=0.995339,rateTK02Brlens{2}_median=1.002093,rateTK02Brlens{2}_95%HPD={0.557836,1.345594},effectivebrlenTK02Brlens{3}_mean=0.018240,effectivebrlenTK02Brlens{3}_median=0.009007,effectivebrlenTK02Brlens{3}_95%HPD={0.000000,0.064848},rateTK02Brlens{3}_mean=0.993165,rateTK02Brlens{3}_median=1.008310,rateTK02Brlens{3}_95%HPD={0.475812,1.529503}],27[&prob=1.00000000e+00,prob_stddev=0.00000000e+00,prob_range={1.00000000e+00,1.00000000e+00},prob(percent)="100",prob+-sd="100+-0",height_mean=6.19866981e-01,height_median=4.70595789e-01,height_95%HPD={2.22565455e-02,1.61781159e+00},age_mean=1.52504055e+02,age_median=1.52502859e+02,age_95%HPD={1.50247179e+02,1.54963175e+02}]:2.630973e+00[&length_mean=1.80927377e-02,length_median=9.32287900e-03,length_95%HPD={4.77985100e-08,6.40701800e-02},effectivebrlenTK02Brlens{1}_mean=0.017993,effectivebrlenTK02Brlens{1}_median=0.009143,effectivebrlenTK02Brlens{1}_95%HPD={0.000000,0.063763},rateTK02Brlens{1}_mean=0.994769,rateTK02Brlens{1}_median=0.999888,rateTK02Brlens{1}_95%HPD={0.660771,1.324075},effectivebrlenTK02Brlens{2}_mean=0.018029,effectivebrlenTK02Brlens{2}_median=0.009025,effectivebrlenTK02Brlens{2}_95%HPD={0.000000,0.064340},rateTK02Brlens{2}_mean=0.994658,rateTK02Brlens{2}_median=1.002173,rateTK02Brlens{2}_95%HPD={0.581109,1.352401},effectivebrlenTK02Brlens{3}_mean=0.017978,effectivebrlenTK02Brlens{3}_median=0.008795,effectivebrlenTK02Brlens{3}_95%HPD={0.000000,0.064949},rateTK02Brlens{3}_mean=0.988920,rateTK02Brlens{3}_median=1.007330,rateTK02Brlens{3}_95%HPD={0.427389,1.487721}])[&prob=5.26543855e-02,prob_stddev=5.95527811e-03,prob_range={4.84433679e-02,5.68654030e-02},prob(percent)="5",prob+-sd="5+-1",height_mean=6.21964307e-01,height_median=4.53084458e-01,height_95%HPD={1.02758999e-02,1.61107703e+00},age_mean=1.55851350e+02,age_median=1.55133831e+02,age_95%HPD={1.50585579e+02,1.62234784e+02}]:5.977279e+00[&length_mean=1.99839796e-02,length_median=9.07929600e-03,length_95%HPD={3.09280300e-06,7.76883500e-02},effectivebrlenTK02Brlens{1}_mean=0.019870,effectivebrlenTK02Brlens{1}_median=0.008947,effectivebrlenTK02Brlens{1}_95%HPD={0.000003,0.077280},rateTK02Brlens{1}_mean=0.997021,rateTK02Brlens{1}_median=0.999806,rateTK02Brlens{1}_95%HPD={0.731276,1.359331},effectivebrlenTK02Brlens{2}_mean=0.019762,effectivebrlenTK02Brlens{2}_median=0.008778,effectivebrlenTK02Brlens{2}_95%HPD={0.000003,0.076730},rateTK02Brlens{2}_mean=0.992372,rateTK02Brlens{2}_median=1.002274,rateTK02Brlens{2}_95%HPD={0.575999,1.304790},effectivebrlenTK02Brlens{3}_mean=0.020155,effectivebrlenTK02Brlens{3}_median=0.008532,effectivebrlenTK02Brlens{3}_95%HPD={0.000004,0.075096},rateTK02Brlens{3}_mean=0.987362,rateTK02Brlens{3}_median=1.008722,rateTK02Brlens{3}_95%HPD={0.464043,1.510649}],(20[&prob=1.00000000e+00,prob_stddev=0.00000000e+00,prob_range={1.00000000e+00,1.00000000e+00},prob(percent)="100",prob+-sd="100+-0",height_mean=6.23948005e-01,height_median=4.73959480e-01,height_95%HPD={2.29878554e-02,1.62761274e+00},age_mean=1.53518015e+02,age_median=1.53504603e+02,age_95%HPD={1.52105493e+02,1.54845432e+02}]:2.012135e+00[&length_mean=1.72087987e-02,length_median=8.33224000e-03,length_95%HPD={8.79099300e-08,6.16762700e-02},effectivebrlenTK02Brlens{1}_mean=0.017065,effectivebrlenTK02Brlens{1}_median=0.008169,effectivebrlenTK02Brlens{1}_95%HPD={0.000000,0.061502},rateTK02Brlens{1}_mean=0.993718,rateTK02Brlens{1}_median=0.999945,rateTK02Brlens{1}_95%HPD={0.651501,1.320320},effectivebrlenTK02Brlens{2}_mean=0.017055,effectivebrlenTK02Brlens{2}_median=0.008069,effectivebrlenTK02Brlens{2}_95%HPD={0.000000,0.061450},rateTK02Brlens{2}_mean=0.992307,rateTK02Brlens{2}_median=1.002156,rateTK02Brlens{2}_95%HPD={0.580561,1.340846},effectivebrlenTK02Brlens{3}_mean=0.017262,effectivebrlenTK02Brlens{3}_median=0.007951,effectivebrlenTK02Brlens{3}_95%HPD={0.000000,0.062867},rateTK02Brlens{3}_mean=0.992858,rateTK02Brlens{3}_median=1.009192,rateTK02Brlens{3}_95%HPD={0.455104,1.503562}],22[&prob=1.00000000e+00,prob_stddev=0.00000000e+00,prob_range={1.00000000e+00,1.00000000e+00},prob(percent)="100",prob+-sd="100+-0",height_mean=6.19836544e-01,height_median=4.70713769e-01,height_95%HPD={2.24215998e-02,1.61465166e+00},age_mean=1.52505507e+02,age_median=1.52506657e+02,age_95%HPD={1.50177248e+02,1.54902368e+02}]:3.010081e+00[&length_mean=1.82687707e-02,length_median=9.28835300e-03,length_95%HPD={4.92307100e-08,6.40064100e-02},effectivebrlenTK02Brlens{1}_mean=0.018205,effectivebrlenTK02Brlens{1}_median=0.009089,effectivebrlenTK02Brlens{1}_95%HPD={0.000000,0.063952},rateTK02Brlens{1}_mean=0.995878,rateTK02Brlens{1}_median=0.999961,rateTK02Brlens{1}_95%HPD={0.654405,1.332444},effectivebrlenTK02Brlens{2}_mean=0.018210,effectivebrlenTK02Brlens{2}_median=0.009027,effectivebrlenTK02Brlens{2}_95%HPD={0.000000,0.064673},rateTK02Brlens{2}_mean=0.995110,rateTK02Brlens{2}_median=1.002181,rateTK02Brlens{2}_95%HPD={0.596239,1.361159},effectivebrlenTK02Brlens{3}_mean=0.018119,effectivebrlenTK02Brlens{3}_median=0.008797,effectivebrlenTK02Brlens{3}_95%HPD={0.000000,0.064336},rateTK02Brlens{3}_mean=0.991444,rateTK02Brlens{3}_median=1.007935,rateTK02Brlens{3}_95%HPD={0.453431,1.524675}])[&prob=5.05988756e-02,prob_stddev=4.21112014e-03,prob_range={4.76211640e-02,5.35765872e-02},prob(percent)="5",prob+-sd="5+-0",height_mean=6.10750036e-01,height_median=4.73362990e-01,height_95%HPD={3.56979779e-02,1.51997313e+00},age_mean=1.56458092e+02,age_median=1.55516738e+02,age_95%HPD={1.52329438e+02,1.62732734e+02}]:5.594372e+00[&length_mean=1.84580307e-02,length_median=8.29322900e-03,length_95%HPD={2.70123900e-06,6.83082400e-02},effectivebrlenTK02Brlens{1}_mean=0.018116,effectivebrlenTK02Brlens{1}_median=0.008183,effectivebrlenTK02Brlens{1}_95%HPD={0.000003,0.069866},rateTK02Brlens{1}_mean=0.992614,rateTK02Brlens{1}_median=0.999942,rateTK02Brlens{1}_95%HPD={0.648223,1.270381},effectivebrlenTK02Brlens{2}_mean=0.018288,effectivebrlenTK02Brlens{2}_median=0.008101,effectivebrlenTK02Brlens{2}_95%HPD={0.000003,0.069227},rateTK02Brlens{2}_mean=0.989808,rateTK02Brlens{2}_median=0.998703,rateTK02Brlens{2}_95%HPD={0.650260,1.316371},effectivebrlenTK02Brlens{3}_mean=0.018173,effectivebrlenTK02Brlens{3}_median=0.007910,effectivebrlenTK02Brlens{3}_95%HPD={0.000002,0.067489},rateTK02Brlens{3}_mean=0.990053,rateTK02Brlens{3}_median=1.012062,rateTK02Brlens{3}_95%HPD={0.414754,1.364600}])[&prob=2.87771383e-03,prob_stddev=1.20991138e-03,prob_range={2.02217728e-03,3.73325037e-03},prob(percent)="0",prob+-sd="0+-0",height_mean=6.43045897e-01,height_median=5.28006995e-01,height_95%HPD={3.81315581e-02,1.47152782e+00},age_mean=1.63081520e+02,age_median=1.61111110e+02,age_95%HPD={1.54237912e+02,1.77764301e+02}]:4.924180e+00[&length_mean=5.76565349e-02,length_median=1.84200300e-02,length_95%HPD={2.69022100e-05,2.08769200e-01},effectivebrlenTK02Brlens{1}_mean=0.057254,effectivebrlenTK02Brlens{1}_median=0.017745,effectivebrlenTK02Brlens{1}_95%HPD={0.000027,0.208664},rateTK02Brlens{1}_mean=0.985233,rateTK02Brlens{1}_median=0.999496,rateTK02Brlens{1}_95%HPD={0.805864,1.111859},effectivebrlenTK02Brlens{2}_mean=0.057569,effectivebrlenTK02Brlens{2}_median=0.018589,effectivebrlenTK02Brlens{2}_95%HPD={0.000027,0.227861},rateTK02Brlens{2}_mean=0.995843,rateTK02Brlens{2}_median=0.997842,rateTK02Brlens{2}_95%HPD={0.638003,1.176930},effectivebrlenTK02Brlens{3}_mean=0.049455,effectivebrlenTK02Brlens{3}_median=0.018897,effectivebrlenTK02Brlens{3}_95%HPD={0.000028,0.182217},rateTK02Brlens{3}_mean=0.956765,rateTK02Brlens{3}_median=0.960394,rateTK02Brlens{3}_95%HPD={0.562410,1.208597}])[&prob=6.01319971e-02,prob_stddev=4.02256252e-03,prob_range={5.72876158e-02,6.29763783e-02},prob(percent)="6",prob+-sd="6+-0",height_mean=7.31790147e-01,height_median=5.59154730e-01,height_95%HPD={1.76633251e-02,1.88179182e+00},age_mean=1.67251195e+02,age_median=1.66035290e+02,age_95%HPD={1.57733754e+02,1.79427519e+02}]:4.987075e+00[&length_mean=3.26949768e-02,length_median=1.72409700e-02,length_95%HPD={2.19246400e-06,1.13353900e-01},effectivebrlenTK02Brlens{1}_mean=0.032300,effectivebrlenTK02Brlens{1}_median=0.016717,effectivebrlenTK02Brlens{1}_95%HPD={0.000002,0.114294},rateTK02Brlens{1}_mean=0.987508,rateTK02Brlens{1}_median=0.999955,rateTK02Brlens{1}_95%HPD={0.594451,1.368739},effectivebrlenTK02Brlens{2}_mean=0.033197,effectivebrlenTK02Brlens{2}_median=0.016774,effectivebrlenTK02Brlens{2}_95%HPD={0.000002,0.115644},rateTK02Brlens{2}_mean=1.002934,rateTK02Brlens{2}_median=1.002376,rateTK02Brlens{2}_95%HPD={0.679078,1.313325},effectivebrlenTK02Brlens{3}_mean=0.033286,effectivebrlenTK02Brlens{3}_median=0.016503,effectivebrlenTK02Brlens{3}_95%HPD={0.000002,0.118279},rateTK02Brlens{3}_mean=1.003837,rateTK02Brlens{3}_median=1.019143,rateTK02Brlens{3}_95%HPD={0.479491,1.499883}])[&prob=6.07342059e-01,prob_stddev=5.91128133e-02,prob_range={5.65542988e-01,6.49141130e-01},prob(percent)="61",prob+-sd="61+-6",height_mean=7.40194711e-01,height_median=5.77881200e-01,height_95%HPD={2.43212116e-02,1.90141823e+00},age_mean=1.71918809e+02,age_median=1.71022365e+02,age_95%HPD={1.60101516e+02,1.85347824e+02}]:1.220732e+01[&length_mean=7.02203056e-02,length_median=4.65876200e-02,length_95%HPD={4.92838200e-06,2.12661300e-01},effectivebrlenTK02Brlens{1}_mean=0.069407,effectivebrlenTK02Brlens{1}_median=0.045376,effectivebrlenTK02Brlens{1}_95%HPD={0.000005,0.211813},rateTK02Brlens{1}_mean=0.993148,rateTK02Brlens{1}_median=0.999886,rateTK02Brlens{1}_95%HPD={0.670857,1.354121},effectivebrlenTK02Brlens{2}_mean=0.069829,effectivebrlenTK02Brlens{2}_median=0.045639,effectivebrlenTK02Brlens{2}_95%HPD={0.000004,0.212994},rateTK02Brlens{2}_mean=0.994849,rateTK02Brlens{2}_median=1.002037,rateTK02Brlens{2}_95%HPD={0.675229,1.285151},effectivebrlenTK02Brlens{3}_mean=0.070172,effectivebrlenTK02Brlens{3}_median=0.044443,effectivebrlenTK02Brlens{3}_95%HPD={0.000006,0.218296},rateTK02Brlens{3}_mean=0.994212,rateTK02Brlens{3}_median=1.008565,rateTK02Brlens{3}_95%HPD={0.542568,1.471704}],24[&prob=1.00000000e+00,prob_stddev=0.00000000e+00,prob_range={1.00000000e+00,1.00000000e+00},prob(percent)="100",prob+-sd="100+-0",height_mean=7.28143779e-01,height_median=5.52760241e-01,height_95%HPD={2.63230571e-02,1.89914962e+00},age_mean=1.79117955e+02,age_median=1.79206601e+02,age_95%HPD={1.74688326e+02,1.83697162e+02}]:4.023080e+00[&length_mean=3.03015840e-02,length_median=1.50431600e-02,length_95%HPD={1.17281600e-07,1.10290700e-01},effectivebrlenTK02Brlens{1}_mean=0.030114,effectivebrlenTK02Brlens{1}_median=0.014910,effectivebrlenTK02Brlens{1}_95%HPD={0.000000,0.109102},rateTK02Brlens{1}_mean=0.996732,rateTK02Brlens{1}_median=0.999884,rateTK02Brlens{1}_95%HPD={0.725729,1.276660},effectivebrlenTK02Brlens{2}_mean=0.030162,effectivebrlenTK02Brlens{2}_median=0.014724,effectivebrlenTK02Brlens{2}_95%HPD={0.000000,0.110718},rateTK02Brlens{2}_mean=0.995135,rateTK02Brlens{2}_median=1.001546,rateTK02Brlens{2}_95%HPD={0.649099,1.287004},effectivebrlenTK02Brlens{3}_mean=0.030185,effectivebrlenTK02Brlens{3}_median=0.014539,effectivebrlenTK02Brlens{3}_95%HPD={0.000000,0.110772},rateTK02Brlens{3}_mean=0.994784,rateTK02Brlens{3}_median=1.005589,rateTK02Brlens{3}_95%HPD={0.528012,1.385678}])[&prob=4.65356325e-01,prob_stddev=7.11333614e-02,prob_range={4.15057443e-01,5.15655208e-01},prob(percent)="47",prob+-sd="47+-7",height_mean=8.02285965e-01,height_median=6.23322171e-01,height_95%HPD={2.96412913e-02,2.05964049e+00},age_mean=1.83886031e+02,age_median=1.83229681e+02,age_95%HPD={1.74833497e+02,1.93773958e+02}]:7.807393e+00[&length_mean=5.23341823e-02,length_median=3.37129300e-02,length_95%HPD={5.42011000e-07,1.62335400e-01},effectivebrlenTK02Brlens{1}_mean=0.051995,effectivebrlenTK02Brlens{1}_median=0.032928,effectivebrlenTK02Brlens{1}_95%HPD={0.000001,0.161170},rateTK02Brlens{1}_mean=0.994920,rateTK02Brlens{1}_median=0.999913,rateTK02Brlens{1}_95%HPD={0.705589,1.331447},effectivebrlenTK02Brlens{2}_mean=0.052145,effectivebrlenTK02Brlens{2}_median=0.033338,effectivebrlenTK02Brlens{2}_95%HPD={0.000001,0.161690},rateTK02Brlens{2}_mean=0.996944,rateTK02Brlens{2}_median=1.001830,rateTK02Brlens{2}_95%HPD={0.673014,1.258275},effectivebrlenTK02Brlens{3}_mean=0.052929,effectivebrlenTK02Brlens{3}_median=0.032251,effectivebrlenTK02Brlens{3}_95%HPD={0.000001,0.168664},rateTK02Brlens{3}_mean=0.998857,rateTK02Brlens{3}_median=1.010240,rateTK02Brlens{3}_95%HPD={0.504193,1.420821}],31[&prob=1.00000000e+00,prob_stddev=0.00000000e+00,prob_range={1.00000000e+00,1.00000000e+00},prob(percent)="100",prob+-sd="100+-0",height_mean=7.59474401e-01,height_median=5.76378408e-01,height_95%HPD={2.90822898e-02,1.98510942e+00},age_mean=1.86888311e+02,age_median=1.86960246e+02,age_95%HPD={1.83133678e+02,1.90795702e+02}]:4.076827e+00[&length_mean=3.04993281e-02,length_median=1.56531000e-02,length_95%HPD={5.36571900e-08,1.08977700e-01},effectivebrlenTK02Brlens{1}_mean=0.030343,effectivebrlenTK02Brlens{1}_median=0.015490,effectivebrlenTK02Brlens{1}_95%HPD={0.000000,0.108148},rateTK02Brlens{1}_mean=0.995401,rateTK02Brlens{1}_median=0.999894,rateTK02Brlens{1}_95%HPD={0.718108,1.246932},effectivebrlenTK02Brlens{2}_mean=0.030451,effectivebrlenTK02Brlens{2}_median=0.015454,effectivebrlenTK02Brlens{2}_95%HPD={0.000000,0.109250},rateTK02Brlens{2}_mean=0.996689,rateTK02Brlens{2}_median=1.000485,rateTK02Brlens{2}_95%HPD={0.663858,1.257335},effectivebrlenTK02Brlens{3}_mean=0.030214,effectivebrlenTK02Brlens{3}_median=0.015305,effectivebrlenTK02Brlens{3}_95%HPD={0.000000,0.108595},rateTK02Brlens{3}_mean=0.993388,rateTK02Brlens{3}_median=1.003384,rateTK02Brlens{3}_95%HPD={0.563420,1.375411}])[&prob=3.06548743e-01,prob_stddev=6.24125716e-02,prob_range={2.62416391e-01,3.50681096e-01},prob(percent)="31",prob+-sd="31+-6",height_mean=8.80078490e-01,height_median=6.85565046e-01,height_95%HPD={4.24485031e-02,2.23339246e+00},age_mean=1.91770491e+02,age_median=1.91037074e+02,age_95%HPD={1.83616882e+02,2.01120893e+02}]:5.327567e+00[&length_mean=4.95054657e-02,length_median=3.26169000e-02,length_95%HPD={2.00217400e-06,1.50354600e-01},effectivebrlenTK02Brlens{1}_mean=0.049685,effectivebrlenTK02Brlens{1}_median=0.031973,effectivebrlenTK02Brlens{1}_95%HPD={0.000002,0.154482},rateTK02Brlens{1}_mean=0.999114,rateTK02Brlens{1}_median=0.999924,rateTK02Brlens{1}_95%HPD={0.696978,1.324302},effectivebrlenTK02Brlens{2}_mean=0.049489,effectivebrlenTK02Brlens{2}_median=0.032018,effectivebrlenTK02Brlens{2}_95%HPD={0.000002,0.151526},rateTK02Brlens{2}_mean=0.996036,rateTK02Brlens{2}_median=1.001504,rateTK02Brlens{2}_95%HPD={0.691128,1.258560},effectivebrlenTK02Brlens{3}_mean=0.050838,effectivebrlenTK02Brlens{3}_median=0.031580,effectivebrlenTK02Brlens{3}_95%HPD={0.000002,0.159753},rateTK02Brlens{3}_mean=1.008482,rateTK02Brlens{3}_median=1.014852,rateTK02Brlens{3}_95%HPD={0.487637,1.371154}],17[&prob=1.00000000e+00,prob_stddev=0.00000000e+00,prob_range={1.00000000e+00,1.00000000e+00},prob(percent)="100",prob+-sd="100+-0",height_mean=7.84824246e-01,height_median=5.95926672e-01,height_95%HPD={2.81108272e-02,2.05380741e+00},age_mean=1.93073089e+02,age_median=1.93651019e+02,age_95%HPD={1.83942984e+02,2.01299579e+02}]:2.713621e+00[&length_mean=2.78612718e-02,length_median=1.49136400e-02,length_95%HPD={0.00000000e+00,9.67245200e-02},effectivebrlenTK02Brlens{1}_mean=0.027802,effectivebrlenTK02Brlens{1}_median=0.014746,effectivebrlenTK02Brlens{1}_95%HPD={0.000000,0.096712},rateTK02Brlens{1}_mean=0.996065,rateTK02Brlens{1}_median=0.999913,rateTK02Brlens{1}_95%HPD={0.751875,1.227879},effectivebrlenTK02Brlens{2}_mean=0.027783,effectivebrlenTK02Brlens{2}_median=0.014714,effectivebrlenTK02Brlens{2}_95%HPD={0.000000,0.096959},rateTK02Brlens{2}_mean=0.995452,rateTK02Brlens{2}_median=1.000258,rateTK02Brlens{2}_95%HPD={0.688504,1.260442},effectivebrlenTK02Brlens{3}_mean=0.027795,effectivebrlenTK02Brlens{3}_median=0.014452,effectivebrlenTK02Brlens{3}_95%HPD={0.000000,0.097606},rateTK02Brlens{3}_mean=0.991240,rateTK02Brlens{3}_median=1.001778,rateTK02Brlens{3}_95%HPD={0.583204,1.334041}])[&prob=1.47930046e-01,prob_stddev=3.32489933e-02,prob_range={1.24419457e-01,1.71440635e-01},prob(percent)="15",prob+-sd="15+-3",height_mean=9.35073414e-01,height_median=7.25510672e-01,height_95%HPD={3.37022375e-02,2.40655806e+00},age_mean=1.96646328e+02,age_median=1.96364640e+02,age_95%HPD={1.87097428e+02,2.06289653e+02}]:7.736748e+00[&length_mean=4.17933196e-02,length_median=2.58053300e-02,length_95%HPD={1.86276400e-06,1.34210700e-01},effectivebrlenTK02Brlens{1}_mean=0.040668,effectivebrlenTK02Brlens{1}_median=0.024976,effectivebrlenTK02Brlens{1}_95%HPD={0.000002,0.128842},rateTK02Brlens{1}_mean=0.983085,rateTK02Brlens{1}_median=0.999853,rateTK02Brlens{1}_95%HPD={0.710171,1.236132},effectivebrlenTK02Brlens{2}_mean=0.042023,effectivebrlenTK02Brlens{2}_median=0.025343,effectivebrlenTK02Brlens{2}_95%HPD={0.000002,0.135557},rateTK02Brlens{2}_mean=0.998841,rateTK02Brlens{2}_median=1.001320,rateTK02Brlens{2}_95%HPD={0.707792,1.225601},effectivebrlenTK02Brlens{3}_mean=0.042513,effectivebrlenTK02Brlens{3}_median=0.024585,effectivebrlenTK02Brlens{3}_95%HPD={0.000002,0.141096},rateTK02Brlens{3}_mean=0.996238,rateTK02Brlens{3}_median=1.006512,rateTK02Brlens{3}_95%HPD={0.588804,1.384951}],(9[&prob=1.00000000e+00,prob_stddev=0.00000000e+00,prob_range={1.00000000e+00,1.00000000e+00},prob(percent)="100",prob+-sd="100+-0",height_mean=7.99916371e-01,height_median=6.06949370e-01,height_95%HPD={2.95508279e-02,2.08180353e+00},age_mean=1.96771580e+02,age_median=1.96970134e+02,age_95%HPD={1.92011821e+02,2.01399912e+02}]:4.866392e+00[&length_mean=2.59427111e-02,length_median=1.43854100e-02,length_95%HPD={5.37693300e-07,8.88399000e-02},effectivebrlenTK02Brlens{1}_mean=0.025863,effectivebrlenTK02Brlens{1}_median=0.014269,effectivebrlenTK02Brlens{1}_95%HPD={0.000001,0.088114},rateTK02Brlens{1}_mean=0.998089,rateTK02Brlens{1}_median=0.999974,rateTK02Brlens{1}_95%HPD={0.759348,1.218473},effectivebrlenTK02Brlens{2}_mean=0.025914,effectivebrlenTK02Brlens{2}_median=0.014194,effectivebrlenTK02Brlens{2}_95%HPD={0.000001,0.089364},rateTK02Brlens{2}_mean=0.997555,rateTK02Brlens{2}_median=1.000757,rateTK02Brlens{2}_95%HPD={0.705087,1.256192},effectivebrlenTK02Brlens{3}_mean=0.025788,effectivebrlenTK02Brlens{3}_median=0.013953,effectivebrlenTK02Brlens{3}_95%HPD={0.000001,0.088850},rateTK02Brlens{3}_mean=0.992379,rateTK02Brlens{3}_median=1.001369,rateTK02Brlens{3}_95%HPD={0.598961,1.340806}],12[&prob=1.00000000e+00,prob_stddev=0.00000000e+00,prob_range={1.00000000e+00,1.00000000e+00},prob(percent)="100",prob+-sd="100+-0",height_mean=8.14253748e-01,height_median=6.18230539e-01,height_95%HPD={3.29829844e-02,2.12987542e+00},age_mean=2.00285467e+02,age_median=2.00470227e+02,age_95%HPD={1.92515037e+02,2.08496746e+02}]:1.366300e+00[&length_mean=2.27266472e-02,length_median=1.21387700e-02,length_95%HPD={4.58011800e-08,8.01374100e-02},effectivebrlenTK02Brlens{1}_mean=0.022704,effectivebrlenTK02Brlens{1}_median=0.012015,effectivebrlenTK02Brlens{1}_95%HPD={0.000000,0.079905},rateTK02Brlens{1}_mean=0.997820,rateTK02Brlens{1}_median=0.999951,rateTK02Brlens{1}_95%HPD={0.766401,1.214658},effectivebrlenTK02Brlens{2}_mean=0.022658,effectivebrlenTK02Brlens{2}_median=0.011931,effectivebrlenTK02Brlens{2}_95%HPD={0.000000,0.080430},rateTK02Brlens{2}_mean=0.995310,rateTK02Brlens{2}_median=1.000594,rateTK02Brlens{2}_95%HPD={0.706384,1.242900},effectivebrlenTK02Brlens{3}_mean=0.022622,effectivebrlenTK02Brlens{3}_median=0.011811,effectivebrlenTK02Brlens{3}_95%HPD={0.000000,0.080044},rateTK02Brlens{3}_mean=0.992816,rateTK02Brlens{3}_median=1.000907,rateTK02Brlens{3}_95%HPD={0.626391,1.316590}])[&prob=7.53761028e-02,prob_stddev=7.13376322e-03,prob_range={7.03317704e-02,8.04204351e-02},prob(percent)="8",prob+-sd="8+-1",height_mean=8.44394491e-01,height_median=6.48018911e-01,height_95%HPD={3.22964534e-02,2.17546886e+00},age_mean=2.02451092e+02,age_median=2.01836527e+02,age_95%HPD={1.94001480e+02,2.11716349e+02}]:2.264862e+00[&length_mean=2.39689636e-02,length_median=1.29163500e-02,length_95%HPD={3.65538700e-06,8.34496800e-02},effectivebrlenTK02Brlens{1}_mean=0.023710,effectivebrlenTK02Brlens{1}_median=0.012731,effectivebrlenTK02Brlens{1}_95%HPD={0.000004,0.083528},rateTK02Brlens{1}_mean=0.993099,rateTK02Brlens{1}_median=0.999960,rateTK02Brlens{1}_95%HPD={0.754696,1.188752},effectivebrlenTK02Brlens{2}_mean=0.023787,effectivebrlenTK02Brlens{2}_median=0.012644,effectivebrlenTK02Brlens{2}_95%HPD={0.000003,0.083587},rateTK02Brlens{2}_mean=0.992804,rateTK02Brlens{2}_median=1.000707,rateTK02Brlens{2}_95%HPD={0.695096,1.206075},effectivebrlenTK02Brlens{3}_mean=0.023838,effectivebrlenTK02Brlens{3}_median=0.012712,effectivebrlenTK02Brlens{3}_95%HPD={0.000004,0.082360},rateTK02Brlens{3}_mean=0.997745,rateTK02Brlens{3}_median=1.002045,rateTK02Brlens{3}_95%HPD={0.642822,1.318283}])[&prob=2.13995245e-02,prob_stddev=1.53988721e-03,prob_range={2.03106598e-02,2.24883891e-02},prob(percent)="2",prob+-sd="2+-0",height_mean=9.93361784e-01,height_median=7.82659153e-01,height_95%HPD={3.60019197e-02,2.60481440e+00},age_mean=2.04711139e+02,age_median=2.04101388e+02,age_95%HPD={1.95959229e+02,2.13770401e+02}]:4.074204e+00[&length_mean=2.54360221e-02,length_median=1.36178800e-02,length_95%HPD={3.75477500e-06,9.17377800e-02},effectivebrlenTK02Brlens{1}_mean=0.025281,effectivebrlenTK02Brlens{1}_median=0.013216,effectivebrlenTK02Brlens{1}_95%HPD={0.000004,0.090482},rateTK02Brlens{1}_mean=0.990790,rateTK02Brlens{1}_median=0.999967,rateTK02Brlens{1}_95%HPD={0.617866,1.231866},effectivebrlenTK02Brlens{2}_mean=0.025365,effectivebrlenTK02Brlens{2}_median=0.013364,effectivebrlenTK02Brlens{2}_95%HPD={0.000004,0.091750},rateTK02Brlens{2}_mean=0.991679,rateTK02Brlens{2}_median=1.000907,rateTK02Brlens{2}_95%HPD={0.701345,1.200900},effectivebrlenTK02Brlens{3}_mean=0.025632,effectivebrlenTK02Brlens{3}_median=0.013156,effectivebrlenTK02Brlens{3}_95%HPD={0.000004,0.092649},rateTK02Brlens{3}_mean=0.988991,rateTK02Brlens{3}_median=0.994406,rateTK02Brlens{3}_95%HPD={0.582768,1.320007}],(15[&prob=1.00000000e+00,prob_stddev=0.00000000e+00,prob_range={1.00000000e+00,1.00000000e+00},prob(percent)="100",prob+-sd="100+-0",height_mean=8.14151634e-01,height_median=6.18270042e-01,height_95%HPD={3.34275338e-02,2.12771057e+00},age_mean=2.00307290e+02,age_median=2.00310079e+02,age_95%HPD={1.99401586e+02,2.01299187e+02}]:2.236454e+00[&length_mean=2.15510392e-02,length_median=1.16289600e-02,length_95%HPD={1.00613100e-08,7.47421900e-02},effectivebrlenTK02Brlens{1}_mean=0.021482,effectivebrlenTK02Brlens{1}_median=0.011501,effectivebrlenTK02Brlens{1}_95%HPD={0.000000,0.074872},rateTK02Brlens{1}_mean=0.996799,rateTK02Brlens{1}_median=0.999939,rateTK02Brlens{1}_95%HPD={0.764444,1.212636},effectivebrlenTK02Brlens{2}_mean=0.021507,effectivebrlenTK02Brlens{2}_median=0.011469,effectivebrlenTK02Brlens{2}_95%HPD={0.000000,0.074631},rateTK02Brlens{2}_mean=0.996724,rateTK02Brlens{2}_median=1.000539,rateTK02Brlens{2}_95%HPD={0.694441,1.231320},effectivebrlenTK02Brlens{3}_mean=0.021350,effectivebrlenTK02Brlens{3}_median=0.011269,effectivebrlenTK02Brlens{3}_95%HPD={0.000000,0.074610},rateTK02Brlens{3}_mean=0.991480,rateTK02Brlens{3}_median=0.999418,rateTK02Brlens{3}_95%HPD={0.606518,1.314008}],16[&prob=1.00000000e+00,prob_stddev=0.00000000e+00,prob_range={1.00000000e+00,1.00000000e+00},prob(percent)="100",prob+-sd="100+-0",height_mean=8.14149242e-01,height_median=6.18330001e-01,height_95%HPD={3.45900288e-02,2.12817196e+00},age_mean=2.00305850e+02,age_median=2.00312432e+02,age_95%HPD={1.99358443e+02,2.01256901e+02}]:2.234101e+00[&length_mean=2.18963808e-02,length_median=1.17220200e-02,length_95%HPD={0.00000000e+00,7.60803400e-02},effectivebrlenTK02Brlens{1}_mean=0.021783,effectivebrlenTK02Brlens{1}_median=0.011581,effectivebrlenTK02Brlens{1}_95%HPD={0.000000,0.075648},rateTK02Brlens{1}_mean=0.995552,rateTK02Brlens{1}_median=0.999947,rateTK02Brlens{1}_95%HPD={0.746542,1.196422},effectivebrlenTK02Brlens{2}_mean=0.021864,effectivebrlenTK02Brlens{2}_median=0.011512,effectivebrlenTK02Brlens{2}_95%HPD={0.000000,0.076292},rateTK02Brlens{2}_mean=0.995220,rateTK02Brlens{2}_median=1.000167,rateTK02Brlens{2}_95%HPD={0.699742,1.236299},effectivebrlenTK02Brlens{3}_mean=0.021810,effectivebrlenTK02Brlens{3}_median=0.011378,effectivebrlenTK02Brlens{3}_95%HPD={0.000000,0.076539},rateTK02Brlens{3}_mean=0.992635,rateTK02Brlens{3}_median=1.001009,rateTK02Brlens{3}_95%HPD={0.614410,1.325520}])[&prob=1.10708651e-01,prob_stddev=1.09049156e-02,prob_range={1.02997711e-01,1.18419591e-01},prob(percent)="11",prob+-sd="11+-1",height_mean=8.58874686e-01,height_median=6.51970465e-01,height_95%HPD={2.71481906e-02,2.25974648e+00},age_mean=2.03475087e+02,age_median=2.02546533e+02,age_95%HPD={1.99628222e+02,2.09656330e+02}]:5.629060e+00[&length_mean=2.25989450e-02,length_median=1.17355000e-02,length_95%HPD={4.39531100e-06,8.06280900e-02},effectivebrlenTK02Brlens{1}_mean=0.022399,effectivebrlenTK02Brlens{1}_median=0.011585,effectivebrlenTK02Brlens{1}_95%HPD={0.000004,0.079615},rateTK02Brlens{1}_mean=0.991351,rateTK02Brlens{1}_median=0.999917,rateTK02Brlens{1}_95%HPD={0.727221,1.183537},effectivebrlenTK02Brlens{2}_mean=0.022576,effectivebrlenTK02Brlens{2}_median=0.011524,effectivebrlenTK02Brlens{2}_95%HPD={0.000004,0.081063},rateTK02Brlens{2}_mean=0.993018,rateTK02Brlens{2}_median=1.000068,rateTK02Brlens{2}_95%HPD={0.707349,1.216092},effectivebrlenTK02Brlens{3}_mean=0.022588,effectivebrlenTK02Brlens{3}_median=0.011414,effectivebrlenTK02Brlens{3}_95%HPD={0.000004,0.081523},rateTK02Brlens{3}_mean=0.994059,rateTK02Brlens{3}_median=0.999245,rateTK02Brlens{3}_95%HPD={0.591602,1.337446}])[&prob=1.57996489e-02,prob_stddev=6.28525394e-05,prob_range={1.57552054e-02,1.58440924e-02},prob(percent)="2",prob+-sd="2+-0",height_mean=9.64013639e-01,height_median=7.44895819e-01,height_95%HPD={3.28138295e-02,2.47721110e+00},age_mean=2.08953397e+02,age_median=2.08175592e+02,age_95%HPD={2.01938748e+02,2.17874663e+02}]:6.750585e+00[&length_mean=2.44172577e-02,length_median=1.27521000e-02,length_95%HPD={7.84584200e-06,9.06806800e-02},effectivebrlenTK02Brlens{1}_mean=0.024226,effectivebrlenTK02Brlens{1}_median=0.012337,effectivebrlenTK02Brlens{1}_95%HPD={0.000009,0.089257},rateTK02Brlens{1}_mean=0.991393,rateTK02Brlens{1}_median=0.999953,rateTK02Brlens{1}_95%HPD={0.728333,1.181017},effectivebrlenTK02Brlens{2}_mean=0.024090,effectivebrlenTK02Brlens{2}_median=0.012609,effectivebrlenTK02Brlens{2}_95%HPD={0.000008,0.089808},rateTK02Brlens{2}_mean=0.992142,rateTK02Brlens{2}_median=0.999590,rateTK02Brlens{2}_95%HPD={0.750718,1.240424},effectivebrlenTK02Brlens{3}_mean=0.023807,effectivebrlenTK02Brlens{3}_median=0.012189,effectivebrlenTK02Brlens{3}_95%HPD={0.000008,0.087176},rateTK02Brlens{3}_mean=0.988457,rateTK02Brlens{3}_median=0.995997,rateTK02Brlens{3}_95%HPD={0.642040,1.266373}],((10[&prob=1.00000000e+00,prob_stddev=0.00000000e+00,prob_range={1.00000000e+00,1.00000000e+00},prob(percent)="100",prob+-sd="100+-0",height_mean=8.32113769e-01,height_median=6.32088022e-01,height_95%HPD={2.98424702e-02,2.16893342e+00},age_mean=2.04735985e+02,age_median=2.04660114e+02,age_95%HPD={2.01300225e+02,2.08070284e+02}]:3.375241e+00[&length_mean=1.86916100e-02,length_median=9.19358300e-03,length_95%HPD={0.00000000e+00,6.72646700e-02},effectivebrlenTK02Brlens{1}_mean=0.018584,effectivebrlenTK02Brlens{1}_median=0.009097,effectivebrlenTK02Brlens{1}_95%HPD={0.000000,0.067048},rateTK02Brlens{1}_mean=0.996242,rateTK02Brlens{1}_median=0.999983,rateTK02Brlens{1}_95%HPD={0.775129,1.202232},effectivebrlenTK02Brlens{2}_mean=0.018669,effectivebrlenTK02Brlens{2}_median=0.009100,effectivebrlenTK02Brlens{2}_95%HPD={0.000000,0.067166},rateTK02Brlens{2}_mean=0.996135,rateTK02Brlens{2}_median=1.000203,rateTK02Brlens{2}_95%HPD={0.715124,1.230054},effectivebrlenTK02Brlens{3}_mean=0.018544,effectivebrlenTK02Brlens{3}_median=0.008961,effectivebrlenTK02Brlens{3}_95%HPD={0.000000,0.067094},rateTK02Brlens{3}_mean=0.993473,rateTK02Brlens{3}_median=0.999753,rateTK02Brlens{3}_95%HPD={0.639444,1.315804}],11[&prob=1.00000000e+00,prob_stddev=0.00000000e+00,prob_range={1.00000000e+00,1.00000000e+00},prob(percent)="100",prob+-sd="100+-0",height_mean=8.32094283e-01,height_median=6.31763255e-01,height_95%HPD={3.52406867e-02,2.17506365e+00},age_mean=2.04739678e+02,age_median=2.04667510e+02,age_95%HPD={2.01300467e+02,2.08082114e+02}]:3.367845e+00[&length_mean=1.88997274e-02,length_median=9.32791000e-03,length_95%HPD={3.08417900e-07,6.79711800e-02},effectivebrlenTK02Brlens{1}_mean=0.018842,effectivebrlenTK02Brlens{1}_median=0.009213,effectivebrlenTK02Brlens{1}_95%HPD={0.000000,0.067659},rateTK02Brlens{1}_mean=0.996369,rateTK02Brlens{1}_median=0.999954,rateTK02Brlens{1}_95%HPD={0.765249,1.205554},effectivebrlenTK02Brlens{2}_mean=0.018840,effectivebrlenTK02Brlens{2}_median=0.009202,effectivebrlenTK02Brlens{2}_95%HPD={0.000000,0.067921},rateTK02Brlens{2}_mean=0.996286,rateTK02Brlens{2}_median=1.000111,rateTK02Brlens{2}_95%HPD={0.714739,1.231731},effectivebrlenTK02Brlens{3}_mean=0.018760,effectivebrlenTK02Brlens{3}_median=0.009071,effectivebrlenTK02Brlens{3}_95%HPD={0.000000,0.067783},rateTK02Brlens{3}_mean=0.993313,rateTK02Brlens{3}_median=1.000021,rateTK02Brlens{3}_95%HPD={0.613521,1.296209}])[&prob=7.71538410e-02,prob_stddev=6.50523783e-03,prob_range={7.25539432e-02,8.17537388e-02},prob(percent)="8",prob+-sd="8+-1",height_mean=8.66090298e-01,height_median=6.61023113e-01,height_95%HPD={1.26089061e-02,2.25987874e+00},age_mean=2.08434320e+02,age_median=2.08035355e+02,age_95%HPD={2.02575884e+02,2.14988889e+02}]:1.856374e+00[&length_mean=1.98926653e-02,length_median=1.00214600e-02,length_95%HPD={8.24942400e-07,7.19011200e-02},effectivebrlenTK02Brlens{1}_mean=0.019656,effectivebrlenTK02Brlens{1}_median=0.009806,effectivebrlenTK02Brlens{1}_95%HPD={0.000001,0.071411},rateTK02Brlens{1}_mean=0.994384,rateTK02Brlens{1}_median=0.999999,rateTK02Brlens{1}_95%HPD={0.735112,1.206086},effectivebrlenTK02Brlens{2}_mean=0.019839,effectivebrlenTK02Brlens{2}_median=0.009850,effectivebrlenTK02Brlens{2}_95%HPD={0.000001,0.073858},rateTK02Brlens{2}_mean=0.995087,rateTK02Brlens{2}_median=1.000239,rateTK02Brlens{2}_95%HPD={0.730313,1.203010},effectivebrlenTK02Brlens{3}_mean=0.019682,effectivebrlenTK02Brlens{3}_median=0.009737,effectivebrlenTK02Brlens{3}_95%HPD={0.000001,0.072988},rateTK02Brlens{3}_mean=0.986902,rateTK02Brlens{3}_median=0.995742,rateTK02Brlens{3}_95%HPD={0.671111,1.295299}],13[&prob=1.00000000e+00,prob_stddev=0.00000000e+00,prob_range={1.00000000e+00,1.00000000e+00},prob(percent)="100",prob+-sd="100+-0",height_mean=8.32000448e-01,height_median=6.32145236e-01,height_95%HPD={2.72632045e-02,2.16583507e+00},age_mean=2.04716059e+02,age_median=2.04615810e+02,age_95%HPD={2.01301059e+02,2.08068537e+02}]:5.275920e+00[&length_mean=1.86239652e-02,length_median=9.21279200e-03,length_95%HPD={4.47180800e-08,6.71419500e-02},effectivebrlenTK02Brlens{1}_mean=0.018559,effectivebrlenTK02Brlens{1}_median=0.009125,effectivebrlenTK02Brlens{1}_95%HPD={0.000000,0.066597},rateTK02Brlens{1}_mean=0.996665,rateTK02Brlens{1}_median=0.999971,rateTK02Brlens{1}_95%HPD={0.781034,1.205260},effectivebrlenTK02Brlens{2}_mean=0.018590,effectivebrlenTK02Brlens{2}_median=0.009089,effectivebrlenTK02Brlens{2}_95%HPD={0.000000,0.067211},rateTK02Brlens{2}_mean=0.996471,rateTK02Brlens{2}_median=1.000584,rateTK02Brlens{2}_95%HPD={0.712718,1.226967},effectivebrlenTK02Brlens{3}_mean=0.018524,effectivebrlenTK02Brlens{3}_median=0.008991,effectivebrlenTK02Brlens{3}_95%HPD={0.000000,0.067034},rateTK02Brlens{3}_mean=0.993181,rateTK02Brlens{3}_median=1.000367,rateTK02Brlens{3}_95%HPD={0.619544,1.307143}])[&prob=1.86551410e-02,prob_stddev=1.68130543e-03,prob_range={1.74662785e-02,1.98440035e-02},prob(percent)="2",prob+-sd="2+-0",height_mean=8.96384053e-01,height_median=6.67982940e-01,height_95%HPD={2.80199261e-02,2.30955154e+00},age_mean=2.10700578e+02,age_median=2.09891730e+02,age_95%HPD={2.04593625e+02,2.18871859e+02}]:5.034448e+00[&length_mean=2.34054255e-02,length_median=1.04794900e-02,length_95%HPD={1.26684000e-06,8.28528900e-02},effectivebrlenTK02Brlens{1}_mean=0.023105,effectivebrlenTK02Brlens{1}_median=0.010405,effectivebrlenTK02Brlens{1}_95%HPD={0.000001,0.083838},rateTK02Brlens{1}_mean=0.994514,rateTK02Brlens{1}_median=0.999965,rateTK02Brlens{1}_95%HPD={0.792447,1.219628},effectivebrlenTK02Brlens{2}_mean=0.023497,effectivebrlenTK02Brlens{2}_median=0.010606,effectivebrlenTK02Brlens{2}_95%HPD={0.000001,0.084147},rateTK02Brlens{2}_mean=0.998750,rateTK02Brlens{2}_median=1.000428,rateTK02Brlens{2}_95%HPD={0.720397,1.218009},effectivebrlenTK02Brlens{3}_mean=0.022946,effectivebrlenTK02Brlens{3}_median=0.010095,effectivebrlenTK02Brlens{3}_95%HPD={0.000001,0.086209},rateTK02Brlens{3}_mean=0.993802,rateTK02Brlens{3}_median=0.996543,rateTK02Brlens{3}_95%HPD={0.704523,1.286767}])[&prob=8.11870847e-02,prob_stddev=4.10112819e-03,prob_range={7.82871492e-02,8.40870203e-02},prob(percent)="8",prob+-sd="8+-0",height_mean=9.91315130e-01,height_median=7.50471119e-01,height_95%HPD={4.95764730e-02,2.51892882e+00},age_mean=2.15698604e+02,age_median=2.14926178e+02,age_95%HPD={2.07186101e+02,2.26317729e+02}]:3.367378e+00[&length_mean=3.10921973e-02,length_median=1.70073800e-02,length_95%HPD={4.80607000e-07,1.07560000e-01},effectivebrlenTK02Brlens{1}_mean=0.030854,effectivebrlenTK02Brlens{1}_median=0.016890,effectivebrlenTK02Brlens{1}_95%HPD={0.000000,0.105071},rateTK02Brlens{1}_mean=0.996009,rateTK02Brlens{1}_median=0.999935,rateTK02Brlens{1}_95%HPD={0.780503,1.210598},effectivebrlenTK02Brlens{2}_mean=0.030897,effectivebrlenTK02Brlens{2}_median=0.016709,effectivebrlenTK02Brlens{2}_95%HPD={0.000000,0.105837},rateTK02Brlens{2}_mean=0.993044,rateTK02Brlens{2}_median=1.000319,rateTK02Brlens{2}_95%HPD={0.712896,1.188730},effectivebrlenTK02Brlens{3}_mean=0.031157,effectivebrlenTK02Brlens{3}_median=0.016639,effectivebrlenTK02Brlens{3}_95%HPD={0.000000,0.108876},rateTK02Brlens{3}_mean=0.996362,rateTK02Brlens{3}_median=0.998387,rateTK02Brlens{3}_95%HPD={0.698065,1.309978}],14[&prob=1.00000000e+00,prob_stddev=0.00000000e+00,prob_range={1.00000000e+00,1.00000000e+00},prob(percent)="100",prob+-sd="100+-0",height_mean=8.49262109e-01,height_median=6.44666508e-01,height_95%HPD={3.14799511e-02,2.21572604e+00},age_mean=2.08991146e+02,age_median=2.08154702e+02,age_95%HPD={2.01300019e+02,2.18425437e+02}]:1.013885e+01[&length_mean=1.84980092e-02,length_median=9.00125300e-03,length_95%HPD={0.00000000e+00,6.67683500e-02},effectivebrlenTK02Brlens{1}_mean=0.018441,effectivebrlenTK02Brlens{1}_median=0.008924,effectivebrlenTK02Brlens{1}_95%HPD={0.000000,0.066802},rateTK02Brlens{1}_mean=0.997819,rateTK02Brlens{1}_median=0.999964,rateTK02Brlens{1}_95%HPD={0.782409,1.187732},effectivebrlenTK02Brlens{2}_mean=0.018459,effectivebrlenTK02Brlens{2}_median=0.008887,effectivebrlenTK02Brlens{2}_95%HPD={0.000000,0.066798},rateTK02Brlens{2}_mean=0.996675,rateTK02Brlens{2}_median=1.000647,rateTK02Brlens{2}_95%HPD={0.739091,1.231233},effectivebrlenTK02Brlens{3}_mean=0.018434,effectivebrlenTK02Brlens{3}_median=0.008785,effectivebrlenTK02Brlens{3}_95%HPD={0.000000,0.067498},rateTK02Brlens{3}_mean=0.992879,rateTK02Brlens{3}_median=0.999619,rateTK02Brlens{3}_95%HPD={0.640216,1.286649}])[&prob=2.68938468e-01,prob_stddev=2.34911366e-02,prob_range={2.52327726e-01,2.85549210e-01},prob(percent)="27",prob+-sd="27+-2",height_mean=9.66593409e-01,height_median=7.38909100e-01,height_95%HPD={3.63567213e-02,2.49115405e+00},age_mean=2.19024216e+02,age_median=2.18293556e+02,age_95%HPD={2.08686431e+02,2.30725915e+02}]:8.184873e+00[&length_mean=3.85958843e-02,length_median=2.22927600e-02,length_95%HPD={8.97419900e-07,1.27337000e-01},effectivebrlenTK02Brlens{1}_mean=0.038249,effectivebrlenTK02Brlens{1}_median=0.022217,effectivebrlenTK02Brlens{1}_95%HPD={0.000001,0.126351},rateTK02Brlens{1}_mean=0.995946,rateTK02Brlens{1}_median=0.999948,rateTK02Brlens{1}_95%HPD={0.784855,1.184557},effectivebrlenTK02Brlens{2}_mean=0.038742,effectivebrlenTK02Brlens{2}_median=0.022091,effectivebrlenTK02Brlens{2}_95%HPD={0.000001,0.127637},rateTK02Brlens{2}_mean=0.997237,rateTK02Brlens{2}_median=1.000410,rateTK02Brlens{2}_95%HPD={0.781881,1.199348},effectivebrlenTK02Brlens{3}_mean=0.038783,effectivebrlenTK02Brlens{3}_median=0.021932,effectivebrlenTK02Brlens{3}_95%HPD={0.000001,0.130213},rateTK02Brlens{3}_mean=0.997881,rateTK02Brlens{3}_median=1.001552,rateTK02Brlens{3}_95%HPD={0.704233,1.275317}],32[&prob=1.00000000e+00,prob_stddev=0.00000000e+00,prob_range={1.00000000e+00,1.00000000e+00},prob(percent)="100",prob+-sd="100+-0",height_mean=8.78394804e-01,height_median=6.67230735e-01,height_95%HPD={3.11033276e-02,2.29550171e+00},age_mean=2.16160190e+02,age_median=2.15336417e+02,age_95%HPD={2.08500021e+02,2.25588553e+02}]:1.114201e+01[&length_mean=1.88382613e-02,length_median=8.73677200e-03,length_95%HPD={1.92130000e-08,7.03418400e-02},effectivebrlenTK02Brlens{1}_mean=0.018794,effectivebrlenTK02Brlens{1}_median=0.008680,effectivebrlenTK02Brlens{1}_95%HPD={0.000000,0.070378},rateTK02Brlens{1}_mean=0.997139,rateTK02Brlens{1}_median=0.999950,rateTK02Brlens{1}_95%HPD={0.800956,1.171274},effectivebrlenTK02Brlens{2}_mean=0.018816,effectivebrlenTK02Brlens{2}_median=0.008643,effectivebrlenTK02Brlens{2}_95%HPD={0.000000,0.070184},rateTK02Brlens{2}_mean=0.996611,rateTK02Brlens{2}_median=1.000196,rateTK02Brlens{2}_95%HPD={0.757867,1.205294},effectivebrlenTK02Brlens{3}_mean=0.018763,effectivebrlenTK02Brlens{3}_median=0.008570,effectivebrlenTK02Brlens{3}_95%HPD={0.000000,0.070510},rateTK02Brlens{3}_mean=0.992802,rateTK02Brlens{3}_median=0.999765,rateTK02Brlens{3}_95%HPD={0.683656,1.271451}])[&prob=8.99791116e-01,prob_stddev=1.07634974e-02,prob_range={8.92180174e-01,9.07402058e-01},prob(percent)="90",prob+-sd="90+-1",height_mean=9.50229501e-01,height_median=7.26718980e-01,height_95%HPD={3.27462117e-02,2.45762122e+00},age_mean=2.27476543e+02,age_median=2.26478428e+02,age_95%HPD={2.14113765e+02,2.44106143e+02}]:1.986944e+01[&length_mean=9.20213107e-02,length_median=6.47518900e-02,length_95%HPD={8.37451100e-07,2.63287100e-01},effectivebrlenTK02Brlens{1}_mean=0.091784,effectivebrlenTK02Brlens{1}_median=0.064524,effectivebrlenTK02Brlens{1}_95%HPD={0.000001,0.261900},rateTK02Brlens{1}_mean=0.998552,rateTK02Brlens{1}_median=0.999974,rateTK02Brlens{1}_95%HPD={0.874172,1.106008},effectivebrlenTK02Brlens{2}_mean=0.091860,effectivebrlenTK02Brlens{2}_median=0.064349,effectivebrlenTK02Brlens{2}_95%HPD={0.000001,0.263304},rateTK02Brlens{2}_mean=0.997688,rateTK02Brlens{2}_median=1.000122,rateTK02Brlens{2}_95%HPD={0.851906,1.127615},effectivebrlenTK02Brlens{3}_mean=0.091698,effectivebrlenTK02Brlens{3}_median=0.063636,effectivebrlenTK02Brlens{3}_95%HPD={0.000001,0.263950},rateTK02Brlens{3}_mean=0.995476,rateTK02Brlens{3}_median=0.999553,rateTK02Brlens{3}_95%HPD={0.797915,1.174247}])[&prob=5.40099109e-01,prob_stddev=1.41732476e-02,prob_range={5.30077109e-01,5.50121108e-01},prob(percent)="54",prob+-sd="54+-1",height_mean=1.06008836e+00,height_median=8.07101634e-01,height_95%HPD={3.39023665e-02,2.74507541e+00},age_mean=2.46927028e+02,age_median=2.46347868e+02,age_95%HPD={2.43567973e+02,2.51938270e+02}]:4.082782e+00[&length_mean=2.03902392e-02,length_median=1.27764600e-02,length_95%HPD={6.60618100e-07,6.44241500e-02},effectivebrlenTK02Brlens{1}_mean=0.020372,effectivebrlenTK02Brlens{1}_median=0.012741,effectivebrlenTK02Brlens{1}_95%HPD={0.000001,0.064460},rateTK02Brlens{1}_mean=0.999487,rateTK02Brlens{1}_median=0.999991,rateTK02Brlens{1}_95%HPD={0.922438,1.079172},effectivebrlenTK02Brlens{2}_mean=0.020360,effectivebrlenTK02Brlens{2}_median=0.012750,effectivebrlenTK02Brlens{2}_95%HPD={0.000001,0.064335},rateTK02Brlens{2}_mean=0.998843,rateTK02Brlens{2}_median=1.000002,rateTK02Brlens{2}_95%HPD={0.902926,1.088650},effectivebrlenTK02Brlens{3}_mean=0.020345,effectivebrlenTK02Brlens{3}_median=0.012666,effectivebrlenTK02Brlens{3}_95%HPD={0.000001,0.064481},rateTK02Brlens{3}_mean=0.996844,rateTK02Brlens{3}_median=0.999435,rateTK02Brlens{3}_95%HPD={0.866694,1.117202}])[&prob=4.27746050e-01,prob_stddev=1.69701856e-02,prob_range={4.15746317e-01,4.39745783e-01},prob(percent)="43",prob+-sd="43+-2",height_mean=1.06715783e+00,height_median=8.21291754e-01,height_95%HPD={3.76737245e-02,2.75041143e+00},age_mean=2.51089874e+02,age_median=2.50430651e+02,age_95%HPD={2.47594099e+02,2.56328333e+02}]:3.409883e+00[&length_mean=1.41770553e-02,length_median=7.96996200e-03,length_95%HPD={1.08151000e-06,4.82272700e-02},effectivebrlenTK02Brlens{1}_mean=0.014182,effectivebrlenTK02Brlens{1}_median=0.007969,effectivebrlenTK02Brlens{1}_95%HPD={0.000001,0.048250},rateTK02Brlens{1}_mean=0.999890,rateTK02Brlens{1}_median=1.000004,rateTK02Brlens{1}_95%HPD={0.941164,1.060440},effectivebrlenTK02Brlens{2}_mean=0.014169,effectivebrlenTK02Brlens{2}_median=0.007955,effectivebrlenTK02Brlens{2}_95%HPD={0.000001,0.048252},rateTK02Brlens{2}_mean=0.999228,rateTK02Brlens{2}_median=0.999994,rateTK02Brlens{2}_95%HPD={0.921967,1.065747},effectivebrlenTK02Brlens{3}_mean=0.014157,effectivebrlenTK02Brlens{3}_median=0.007935,effectivebrlenTK02Brlens{3}_95%HPD={0.000001,0.048326},rateTK02Brlens{3}_mean=0.997850,rateTK02Brlens{3}_median=0.999437,rateTK02Brlens{3}_95%HPD={0.898851,1.090549}])[&prob=1.00000000e+00,prob_stddev=0.00000000e+00,prob_range={1.00000000e+00,1.00000000e+00},prob(percent)="100",prob+-sd="100+-0",height_mean=1.03302106e+00,height_median=7.85914140e-01,height_95%HPD={4.11471413e-02,2.69244231e+00},age_mean=2.54573709e+02,age_median=2.53840533e+02,age_95%HPD={2.48613711e+02,2.62127119e+02}]:3.252165e+00[&length_mean=1.39036419e-02,length_median=7.07868200e-03,length_95%HPD={5.89617300e-08,4.93267600e-02},effectivebrlenTK02Brlens{1}_mean=0.013897,effectivebrlenTK02Brlens{1}_median=0.007079,effectivebrlenTK02Brlens{1}_95%HPD={0.000000,0.049232},rateTK02Brlens{1}_mean=0.999800,rateTK02Brlens{1}_median=0.999999,rateTK02Brlens{1}_95%HPD={0.976613,1.023675},effectivebrlenTK02Brlens{2}_mean=0.013902,effectivebrlenTK02Brlens{2}_median=0.007074,effectivebrlenTK02Brlens{2}_95%HPD={0.000000,0.049320},rateTK02Brlens{2}_mean=0.999751,rateTK02Brlens{2}_median=0.999992,rateTK02Brlens{2}_95%HPD={0.966443,1.029146},effectivebrlenTK02Brlens{3}_mean=0.013908,effectivebrlenTK02Brlens{3}_median=0.007077,effectivebrlenTK02Brlens{3}_95%HPD={0.000000,0.049308},rateTK02Brlens{3}_mean=0.999597,rateTK02Brlens{3}_median=0.999935,rateTK02Brlens{3}_95%HPD={0.957832,1.039555}])[&prob=1.00000000e+00,prob_stddev=0.00000000e+00,prob_range={1.00000000e+00,1.00000000e+00},prob(percent)="100",prob+-sd="100+-0",height_mean=1.04692470e+00,height_median=7.97601532e-01,height_95%HPD={4.41620193e-02,2.72730168e+00},age_mean=2.58107493e+02,age_median=2.57092698e+02,age_95%HPD={2.49995155e+02,2.68809434e+02}][&length_mean=0.00000000e+00,length_median=0.00000000e+00,length_95%HPD={0.00000000e+00,0.00000000e+00},effectivebrlenTK02Brlens{1}_mean=1.000000,effectivebrlenTK02Brlens{1}_median=1.000000,effectivebrlenTK02Brlens{1}_95%HPD={1.000000,1.000000},rateTK02Brlens{1}_mean=1.000000,rateTK02Brlens{1}_median=1.000000,rateTK02Brlens{1}_95%HPD={1.000000,1.000000},effectivebrlenTK02Brlens{2}_mean=1.000000,effectivebrlenTK02Brlens{2}_median=1.000000,effectivebrlenTK02Brlens{2}_95%HPD={1.000000,1.000000},rateTK02Brlens{2}_mean=1.000000,rateTK02Brlens{2}_median=1.000000,rateTK02Brlens{2}_95%HPD={1.000000,1.000000},effectivebrlenTK02Brlens{3}_mean=1.000000,effectivebrlenTK02Brlens{3}_median=1.000000,effectivebrlenTK02Brlens{3}_95%HPD={1.000000,1.000000},rateTK02Brlens{3}_mean=1.000000,rateTK02Brlens{3}_median=1.000000,rateTK02Brlens{3}_95%HPD={1.000000,1.000000}];
end;
