# Supplementary material for: Sphenodontian phylogeny and the impact of model choice in Bayesian morphological clock estimates of divergence times and evolutionary rates
Source: BMC Biol. 2020 Dec 7;18:191. doi: 10.1186/s12915-020-00901-5 (PMC7720557; doi:10.1186/s12915-020-00901-5)
Supplement: Supplementary file 6 — Additional file 6. Input files including the dataset and all necessary coding (see Mr. Bayes blocks) to reproduce the analyses. [file 12915_2020_901_MOESM6_ESM.zip › InputFiles&OutputTrees/BayesCalibrated/Diversity(NoSA)/BayesCal_TK02_ln_p3_60G_DvNoSA/PRIOR/stdout.txt]

CIPRES_THREADSPP=1
CIPRES_NP=8
paramfile=paramfile.txt
CIPRES_THREADSPP=1
CIPRES_NP=8
paramfile=paramfile.txt
CIPRES_THREADSPP=1
CIPRES_NP=8
paramfile=paramfile.txt
CIPRES_THREADSPP=1
CIPRES_NP=8
paramfile=paramfile.txt
CIPRES_THREADSPP=1
CIPRES_NP=8
paramfile=paramfile.txt
CIPRES_THREADSPP=1
CIPRES_NP=8
paramfile=paramfile.txt
CIPRES_THREADSPP=1
CIPRES_NP=8
paramfile=paramfile.txt
running: /projects/ps-ngbt/opt/comet/mrbayes.centos7/3.2.7a.openmpi/mb < paramfile.txt
CIPRES_THREADSPP=1
CIPRES_NP=8
paramfile=paramfile.txt
running: /projects/ps-ngbt/opt/comet/mrbayes.centos7/3.2.7a.openmpi/mb < paramfile.txt
running: /projects/ps-ngbt/opt/comet/mrbayes.centos7/3.2.7a.openmpi/mb < paramfile.txt
running: /projects/ps-ngbt/opt/comet/mrbayes.centos7/3.2.7a.openmpi/mb < paramfile.txt
running: /projects/ps-ngbt/opt/comet/mrbayes.centos7/3.2.7a.openmpi/mb < paramfile.txt
running: /projects/ps-ngbt/opt/comet/mrbayes.centos7/3.2.7a.openmpi/mb < paramfile.txt
running: /projects/ps-ngbt/opt/comet/mrbayes.centos7/3.2.7a.openmpi/mb < paramfile.txt
running: /projects/ps-ngbt/opt/comet/mrbayes.centos7/3.2.7a.openmpi/mb < paramfile.txt


                            MrBayes 3.2.7a x86_64

                      (Bayesian Analysis of Phylogeny)

                             (Parallel version)
                         (8 processors available)

              Distributed under the GNU General Public License


               Type "help" or "help <command>" for information
                     on the commands that are available.

                   Type "about" for authorship and general
                       information about the program.


MrBayes > 
   Setting autoclose to yes

MrBayes > 
   Setting nowarnings to yes

MrBayes > 
   Executing file "infile.nex"
   UNIX line termination
   Longest line length = 207
   Parsing file
   Expecting NEXUS formatted file
   Reading data block
      Allocated taxon set
      Allocated matrix
      Defining new matrix with 35 taxa and 131 characters
      Data is Standard
      Gaps coded as -
      Missing data coded as ?
      WARNING: MrBayes does not support 'symbols' specification; default symbols assumed
      Taxon  1 -> Prolacerta_broomi
      Taxon  2 -> Palaeagama_vielhaueri
      Taxon  3 -> Sophineta_cracoviensis
      Taxon  4 -> Megachirella_wachtleri
      Taxon  5 -> Marmoretta_oxoniensis
      Taxon  6 -> Huehuecuetzpalli_mixtecus
      Taxon  7 -> Eichstaettisaurus_schroederi
      Taxon  8 -> Ardeosaurus_brevipes
      Taxon  9 -> Gephyrosaurus_bridensis
      Taxon 10 -> Diphydontosaurus_avonis
      Taxon 11 -> Planocephalosaurus_robinsonae
      Taxon 12 -> Clevosaurus_hudsoni
      Taxon 13 -> Clevosaurus_cambrica
      Taxon 14 -> Clevosaurus_brasiliensis
      Taxon 15 -> Clevosaurus_bairdi
      Taxon 16 -> Clevosaurus_petilus
      Taxon 17 -> Clevosaurus_sp_SAM
      Taxon 18 -> Homeosaurus_maximiliani
      Taxon 19 -> Homeosaurus_parvipes
      Taxon 20 -> Sapheosaurus_thiollerei
      Taxon 21 -> Oenosaurus_muehlheimensis
      Taxon 22 -> Piocormus_laticeps
      Taxon 23 -> Derasmosaurus_pietraroiae
      Taxon 24 -> Palaeopleurosaurus_posidoniae
      Taxon 25 -> Pleurosaurus_ginsburgi
      Taxon 26 -> Pleurosaurus_goldfussi
      Taxon 27 -> Kallimodon_pulchellus
      Taxon 28 -> Leptosaurus_neptunius
      Taxon 29 -> Sphenodon_punctatus
      Taxon 30 -> Kawasphenodon
      Taxon 31 -> Cynosphenodon_huizachalensis
      Taxon 32 -> Sphenotitan_leyesi
      Taxon 33 -> Priosphenodon_avelasi
      Taxon 34 -> Eilenodon_robustus
      Taxon 35 -> Toxolophosaurus_cloudi
      Successfully read matrix
      Matrix contains polymorphisms, interpreted as ambiguity
      Setting default partition (does not divide up characters)
      Setting model defaults
      Seed (for generating default start values) = 1586179091
      WARNING: There is one character incompatible with the specified
               coding bias. This character will be excluded.
      Setting output file names to "infile.nex.run<i>.<p|t>"
   Exiting data block
   Reading mrbayes block
      Setting autoclose to yes
      Setting nowarnings to yes
      Setting outgroup to taxon "Prolacerta_broomi"
      Defining charset called 'Skull'
      Defining charset called 'Mandible_Dentition'
      Defining charset called 'Postcranium'
      Defining partition called 'p3'
      Setting p3 as the partition, dividing characters into 3 parts.
      Setting model defaults
      Seed (for generating default start values) = 170318531
      WARNING: There is one character incompatible with the specified
               coding bias. This character will be excluded.
      Enabling Coding Variable for partition 1
      Enabling Coding Variable for partition 2
      Enabling Coding Variable for partition 3
      Setting Rates to Gamma for partition 1
      Setting Rates to Gamma for partition 2
      Setting Rates to Gamma for partition 3
      Successfully set likelihood model parameters to all
         applicable data partitions 
      WARNING: There is one character incompatible with the specified
               coding bias. This character will be excluded.
      Defining constraint called 'ingroup'
      Setting age of taxon 'Prolacerta_broomi' to Uniform(247.20,251.90)
      Setting age of taxon 'Palaeagama_vielhaueri' to Uniform(247.50,258.00)
      Setting age of taxon 'Sophineta_cracoviensis' to Uniform(247.50,248.50)
      Setting age of taxon 'Megachirella_wachtleri' to Uniform(243.50,244.50)
      Setting age of taxon 'Marmoretta_oxoniensis' to Uniform(152.10,167.00)
      Setting age of taxon 'Eichstaettisaurus_schroederi' to Uniform(150.00,155.00)
      Setting age of taxon 'Ardeosaurus_brevipes' to Uniform(150.00,155.00)
      Setting age of taxon 'Huehuecuetzpalli_mixtecus' to Uniform(100.00,105.00)
      Setting age of taxon 'Gephyrosaurus_bridensis' to Uniform(191.40,201.40)
      Setting age of taxon 'Diphydontosaurus_avonis' to Uniform(201.30,208.50)
      Setting age of taxon 'Planocephalosaurus_robinsonae' to Uniform(201.30,208.50)
      Setting age of taxon 'Clevosaurus_hudsoni' to Uniform(191.40,208.50)
      Setting age of taxon 'Clevosaurus_cambrica' to Uniform(201.30,208.50)
      Setting age of taxon 'Clevosaurus_brasiliensis' to Uniform(201.30,220.00)
      Setting age of taxon 'Clevosaurus_bairdi' to Uniform(199.30,201.30)
      Setting age of taxon 'Clevosaurus_petilus' to Uniform(199.30,201.30)
      Setting age of taxon 'Clevosaurus_sp_SAM' to Uniform(182.70,201.30)
      Setting age of taxon 'Homeosaurus_maximiliani' to Uniform(150.00,155.00)
      Setting age of taxon 'Homeosaurus_parvipes' to Uniform(150.00,155.00)
      Setting age of taxon 'Sapheosaurus_thiollerei' to Uniform(152.10,155.00)
      Setting age of taxon 'Oenosaurus_muehlheimensis' to Uniform(150.00,152.10)
      Setting age of taxon 'Piocormus_laticeps' to Uniform(150.00,155.00)
      Setting age of taxon 'Derasmosaurus_pietraroiae' to Uniform(100.50,113.00)
      Setting age of taxon 'Palaeopleurosaurus_posidoniae' to Uniform(174.20,183.70)
      Setting age of taxon 'Pleurosaurus_goldfussi' to Uniform(150.00,155.00)
      Setting age of taxon 'Pleurosaurus_ginsburgi' to Uniform(150.00,152.10)
      Setting age of taxon 'Kallimodon_pulchellus' to Uniform(150.00,155.00)
      Setting age of taxon 'Leptosaurus_neptunius' to Uniform(150.00,152.10)
      Setting age of taxon 'Kawasphenodon' to Uniform(70.00,83.60)
      Setting age of taxon 'Cynosphenodon_huizachalensis' to Uniform(182.70,190.80)
      Setting age of taxon 'Sphenotitan_leyesi' to Uniform(208.50,227.00)
      Setting age of taxon 'Priosphenodon_avelasi' to Uniform(89.80,100.50)
      Setting age of taxon 'Eilenodon_robustus' to Uniform(153.00,156.80)
      Setting age of taxon 'Toxolophosaurus_cloudi' to Uniform(110.00,125.00)
      Setting Brlenspr to Clock:Fossilization for partition 1
      Setting Brlenspr to Clock:Fossilization for partition 2
      Setting Brlenspr to Clock:Fossilization for partition 3
      Successfully set prior model parameters to all
      applicable data partitions 
      WARNING: There is one character incompatible with the specified
               coding bias. This character will be excluded.
      Setting Speciationpr to Exponential(10.00) for partition 1
      Setting Speciationpr to Exponential(10.00) for partition 2
      Setting Speciationpr to Exponential(10.00) for partition 3
      Successfully set prior model parameters to all
      applicable data partitions 
      WARNING: There is one character incompatible with the specified
               coding bias. This character will be excluded.
      Setting Extinctionpr to Beta(1.00,1.00) for partition 1
      Setting Extinctionpr to Beta(1.00,1.00) for partition 2
      Setting Extinctionpr to Beta(1.00,1.00) for partition 3
      Successfully set prior model parameters to all
      applicable data partitions 
      WARNING: There is one character incompatible with the specified
               coding bias. This character will be excluded.
      Setting Fossilizationpr to Beta(1.00,1.00) for partition 1
      Setting Fossilizationpr to Beta(1.00,1.00) for partition 2
      Setting Fossilizationpr to Beta(1.00,1.00) for partition 3
      Successfully set prior model parameters to all
      applicable data partitions 
      WARNING: There is one character incompatible with the specified
               coding bias. This character will be excluded.
      Setting Sampleprob to 1.00000000 for partition 1
      Setting Sampleprob to 1.00000000 for partition 2
      Setting Sampleprob to 1.00000000 for partition 3
      Successfully set prior model parameters to all
      applicable data partitions 
      WARNING: There is one character incompatible with the specified
               coding bias. This character will be excluded.
      Setting SampleStrat to Diversity for partition 1
      Setting SampleStrat to Diversity for partition 2
      Setting SampleStrat to Diversity for partition 3
      Successfully set prior model parameters to all
      applicable data partitions 
      WARNING: There is one character incompatible with the specified
               coding bias. This character will be excluded.
      Setting Treeagepr to Offsetexponential(247.20,287.00)
      Setting Treeagepr to Offsetexponential(247.20,287.00)
      Setting Treeagepr to Offsetexponential(247.20,287.00)
      Successfully set prior model parameters to all
      applicable data partitions 
      WARNING: There is one character incompatible with the specified
               coding bias. This character will be excluded.
      Setting Clockvarpr to TK02 for partition 1
      Setting Clockvarpr to TK02 for partition 2
      Setting Clockvarpr to TK02 for partition 3
      Successfully set prior model parameters to all
      applicable data partitions 
      WARNING: There is one character incompatible with the specified
               coding bias. This character will be excluded.
      Setting TK02varpr to Exponential(10.00) for partition 1
      Setting TK02varpr to Exponential(10.00) for partition 2
      Setting TK02varpr to Exponential(10.00) for partition 3
      Successfully set prior model parameters to all
      applicable data partitions 
      WARNING: There is one character incompatible with the specified
               coding bias. This character will be excluded.
      Unlinking
      WARNING: There is one character incompatible with the specified
               coding bias. This character will be excluded.
      Setting Clockratepr to Lognormal(-3.91,1.02)
      Setting Clockratepr to Lognormal(-3.91,1.02)
      Setting Clockratepr to Lognormal(-3.91,1.02)
      Successfully set prior model parameters to all
      applicable data partitions 
      WARNING: There is one character incompatible with the specified
               coding bias. This character will be excluded.
      Setting Topologypr to Constraints for partition 1
      Setting Topologypr to Constraints for partition 2
      Setting Topologypr to Constraints for partition 3
      Successfully set prior model parameters to all
      applicable data partitions 
      WARNING: There is one character incompatible with the specified
               coding bias. This character will be excluded.
      Setting Nodeagepr to Calibrated for partition 1
      Setting Nodeagepr to Calibrated for partition 2
      Setting Nodeagepr to Calibrated for partition 3
      Successfully set prior model parameters to all
      applicable data partitions 
      WARNING: There is one character incompatible with the specified
               coding bias. This character will be excluded.
      Setting number of generations to 600000000
      Using relative burnin (a fraction of samples discarded).
      Setting burnin fraction to 0.25
      Setting print frequency to 10000
      Setting sample frequency to 10000
      Setting heating parameter to 0.020000
      Setting number of runs to 2
      Setting number of chains to 4
      Setting number of swaps per swapping cycle to 2
      Running without data (WARNING: use this only for checking priors!)
      Setting chain output file names to "infile.nex.run<i>.<p/t>"
      Successfully set chain parameters
      Moves that will be used by MCMC sampler (rel. proposal prob. > 0.0):

         1 -- Move        = Multiplier(Alpha{all})
              Type        = Multiplier
              Parameter   = Alpha{all} [param. 2] (Shape of scaled gamma distribution of site rates)
              Tuningparam = lambda (Multiplier tuning parameter)
                   lambda = 0.811
              Targetrate  = 0.250
              Rel. prob.  = 1.0

         2 -- Move        = ExtSprClock(Tau{all},V{all})
              Type        = Extending SPR for clock trees
              Parameters  = Tau{all} [param. 4] (Topology)
                            V{all} [param. 5] (Branch lengths)
              Tuningparam = p_ext (Extension probability)
                    p_ext = 0.500
              Rel. prob.  = 10.0

         3 -- Move        = NNIClock(Tau{all},V{all})
              Type        = NNI move for clock trees
              Parameters  = Tau{all} [param. 4] (Topology)
                            V{all} [param. 5] (Branch lengths)
              Rel. prob.  = 12.0

         4 -- Move        = ParsSPRClock(Tau{all},V{all})
              Type        = Parsimony-biased SPR for clock trees
              Parameters  = Tau{all} [param. 4] (Topology)
                            V{all} [param. 5] (Branch lengths)
              Tuningparam = warp (parsimony warp factor)
                     warp = 0.100
              Rel. prob.  = 8.0

         5 -- Move        = AddBranch(V{all})
              Type        = Add branch for FossilizedBD
              Parameters  = V{all} [param. 5] (Branch lengths)
                            TK02Brlens{1} [param. 12] (Branch rates of TK02 relaxed clock)
                            TK02Brlens{2} [param. 13] (Branch rates of TK02 relaxed clock)
                            TK02Brlens{3} [param. 14] (Branch rates of TK02 relaxed clock)
              Rel. prob.  = 15.0

         6 -- Move        = DelBranch(V{all})
              Type        = Delete branch for FossilizedBD
              Parameters  = V{all} [param. 5] (Branch lengths)
                            TK02Brlens{1} [param. 12] (Branch rates of TK02 relaxed clock)
                            TK02Brlens{2} [param. 13] (Branch rates of TK02 relaxed clock)
                            TK02Brlens{3} [param. 14] (Branch rates of TK02 relaxed clock)
              Rel. prob.  = 15.0

         7 -- Move        = NodesliderClock(V{all})
              Type        = Node depth window slider (clock-constrained)
              Parameters  = V{all} [param. 5] (Branch lengths)
                            TK02Brlens{1} [param. 12] (Branch rates of TK02 relaxed clock)
                            TK02Brlens{2} [param. 13] (Branch rates of TK02 relaxed clock)
                            TK02Brlens{3} [param. 14] (Branch rates of TK02 relaxed clock)
              Tuningparam = delta (Window size)
                    delta = 0.050
              Targetrate  = 0.250
              Rel. prob.  = 20.0

         8 -- Move        = TreeStretch(V{all})
              Type        = Tree stretch
              Parameters  = V{all} [param. 5] (Branch lengths)
                            TK02Brlens{1} [param. 12] (Branch rates of TK02 relaxed clock)
                            TK02Brlens{2} [param. 13] (Branch rates of TK02 relaxed clock)
                            TK02Brlens{3} [param. 14] (Branch rates of TK02 relaxed clock)
              Tuningparam = lambda (Multiplier tuning parameter)
                   lambda = 0.020
              Targetrate  = 0.250
              Rel. prob.  = 3.0

         9 -- Move        = Multiplier(Net_speciation{all})
              Type        = Multiplier
              Parameter   = Net_speciation{all} [param. 6] (Speciation rate)
              Tuningparam = lambda (Multiplier tuning parameter)
                   lambda = 0.191
              Targetrate  = 0.250
              Rel. prob.  = 3.0

        10 -- Move        = Slider(Relative_extinction{all})
              Type        = Sliding window
              Parameter   = Relative_extinction{all} [param. 7] (Extinction rate)
              Tuningparam = delta (Sliding window size)
                    delta = 0.100
              Targetrate  = 0.250
              Rel. prob.  = 3.0

        11 -- Move        = Slider(Relative_fossilization{all})
              Type        = Sliding window
              Parameter   = Relative_fossilization{all} [param. 8] (Fossilization rate)
              Tuningparam = delta (Sliding window size)
                    delta = 0.100
              Targetrate  = 0.250
              Rel. prob.  = 3.0

        12 -- Move        = Multiplier(TK02var{1})
              Type        = Multiplier
              Parameters  = TK02var{1} [param. 9] (Variance of lognormal distribution of branch rates)
                            TK02Brlens{1} [param. 12] (Branch rates of TK02 relaxed clock)
              Tuningparam = lambda (Multiplier tuning parameter)
                   lambda = 0.191
              Targetrate  = 0.250
              Rel. prob.  = 2.0

        13 -- Move        = Multiplier(TK02var{2})
              Type        = Multiplier
              Parameters  = TK02var{2} [param. 10] (Variance of lognormal distribution of branch rates)
                            TK02Brlens{2} [param. 13] (Branch rates of TK02 relaxed clock)
              Tuningparam = lambda (Multiplier tuning parameter)
                   lambda = 0.191
              Targetrate  = 0.250
              Rel. prob.  = 2.0

        14 -- Move        = Multiplier(TK02var{3})
              Type        = Multiplier
              Parameters  = TK02var{3} [param. 11] (Variance of lognormal distribution of branch rates)
                            TK02Brlens{3} [param. 14] (Branch rates of TK02 relaxed clock)
              Tuningparam = lambda (Multiplier tuning parameter)
                   lambda = 0.191
              Targetrate  = 0.250
              Rel. prob.  = 2.0

        15 -- Move        = Multiplier(TK02Brlens{1})
              Type        = Multiplier
              Parameter   = TK02Brlens{1} [param. 12] (Branch rates of TK02 relaxed clock)
              Tuningparam = lambda (Multiplier tuning parameter)
                   lambda = 0.191
              Targetrate  = 0.250
              Rel. prob.  = 15.0

        16 -- Move        = Multiplier(TK02Brlens{2})
              Type        = Multiplier
              Parameter   = TK02Brlens{2} [param. 13] (Branch rates of TK02 relaxed clock)
              Tuningparam = lambda (Multiplier tuning parameter)
                   lambda = 0.191
              Targetrate  = 0.250
              Rel. prob.  = 15.0

        17 -- Move        = Multiplier(TK02Brlens{3})
              Type        = Multiplier
              Parameter   = TK02Brlens{3} [param. 14] (Branch rates of TK02 relaxed clock)
              Tuningparam = lambda (Multiplier tuning parameter)
                   lambda = 0.191
              Targetrate  = 0.250
              Rel. prob.  = 15.0

        18 -- Move        = Multiplier(Clockrate{all})
              Type        = Multiplier
              Parameter   = Clockrate{all} [param. 15] (Base rate of clock)
              Tuningparam = lambda (Multiplier tuning parameter)
                   lambda = 0.811
              Targetrate  = 0.250
              Rel. prob.  = 3.0

      Use 'Showmoves allavailable=yes' to see a list of all available moves
      Active parameters: 

                             Partition(s)
         Parameters          1  2  3
         ---------------------------
         Statefreq           1  1  1
         Shape               2  2  2
         Ratemultiplier      3  3  3
         Topology            4  4  4
         Brlens              5  5  5
         Speciationrate      6  6  6
         Extinctionrate      7  7  7
         Fossilizationrate   8  8  8
         TK02var             9 10 11
         TK02branchrates    12 13 14
         Clockrate          15 15 15
         ---------------------------

         Parameters can be linked or unlinked across partitions using 'link' and 'unlink'

         1 --  Parameter  = Alpha_symdir{all}
               Type       = Symmetric diricihlet/beta distribution alpha_i parameter
               Prior      = Symmetric dirichlet with all parameters equal to infinity
               Partitions = All

         2 --  Parameter  = Alpha{all}
               Type       = Shape of scaled gamma distribution of site rates
               Prior      = Exponential(1.00)
               Partitions = All
               Moves      = Multiplier(Alpha{all}) <prob 1.0>
               Startvals  = (1.000)

         3 --  Parameter  = Ratemultiplier{all}
               Type       = Partition-specific rate multiplier
               Prior      = Fixed(1.0)
               Partitions = All

         4 --  Parameter  = Tau{all}
               Type       = Topology
               Prior      = Prior on topology obeys the following constraints:
                            -- Hard constraint "ingroup"
               Partitions = All
               Subparam.  = V{all}
               Moves      = ExtSprClock(Tau{all},V{all}) <prob 10.0>, 
                            NNIClock(Tau{all},V{all}) <prob 12.0>, 
                            ParsSPRClock(Tau{all},V{all}) <prob 8.0>
               Not used   = ExtFossilSprClock, ExtSsClock, ParsFossilSPRClock
               Startvals  = tree 'mcmc.tree_1'  [run 1, chain 1]
                            tree 'mcmc.tree_2'  [run 1, chain 2]
                            tree 'mcmc.tree_3'  [run 1, chain 3]
                            tree 'mcmc.tree_4'  [run 1, chain 4]
                            tree 'mcmc.tree_5'  [run 2, chain 1]
                            tree 'mcmc.tree_6'  [run 2, chain 2]
                            tree 'mcmc.tree_7'  [run 2, chain 3]
                            tree 'mcmc.tree_8'  [run 2, chain 4]

         5 --  Parameter  = V{all}
               Type       = Branch lengths
               Prior      = Clock:Fossilization
                            Node depths are constrained by the following age constraints:
                            -- The age of terminal "Prolacerta_broomi" is Uniform(247.20,251.90)
                            -- The age of terminal "Palaeagama_vielhaueri" is Uniform(247.50,258.00)
                            -- The age of terminal "Sophineta_cracoviensis" is Uniform(247.50,248.50)
                            -- The age of terminal "Megachirella_wachtleri" is Uniform(243.50,244.50)
                            -- The age of terminal "Marmoretta_oxoniensis" is Uniform(152.10,167.00)
                            -- The age of terminal "Huehuecuetzpalli_mixtecus" is Uniform(100.00,105.00)
                            -- The age of terminal "Eichstaettisaurus_schroederi" is Uniform(150.00,155.00)
                            -- The age of terminal "Ardeosaurus_brevipes" is Uniform(150.00,155.00)
                            -- The age of terminal "Gephyrosaurus_bridensis" is Uniform(191.40,201.40)
                            -- The age of terminal "Diphydontosaurus_avonis" is Uniform(201.30,208.50)
                            -- The age of terminal "Planocephalosaurus_robinsonae" is Uniform(201.30,208.50)
                            -- The age of terminal "Clevosaurus_hudsoni" is Uniform(191.40,208.50)
                            -- The age of terminal "Clevosaurus_cambrica" is Uniform(201.30,208.50)
                            -- The age of terminal "Clevosaurus_brasiliensis" is Uniform(201.30,220.00)
                            -- The age of terminal "Clevosaurus_bairdi" is Uniform(199.30,201.30)
                            -- The age of terminal "Clevosaurus_petilus" is Uniform(199.30,201.30)
                            -- The age of terminal "Clevosaurus_sp_SAM" is Uniform(182.70,201.30)
                            -- The age of terminal "Homeosaurus_maximiliani" is Uniform(150.00,155.00)
                            -- The age of terminal "Homeosaurus_parvipes" is Uniform(150.00,155.00)
                            -- The age of terminal "Sapheosaurus_thiollerei" is Uniform(152.10,155.00)
                            -- The age of terminal "Oenosaurus_muehlheimensis" is Uniform(150.00,152.10)
                            -- The age of terminal "Piocormus_laticeps" is Uniform(150.00,155.00)
                            -- The age of terminal "Derasmosaurus_pietraroiae" is Uniform(100.50,113.00)
                            -- The age of terminal "Palaeopleurosaurus_posidoniae" is Uniform(174.20,183.70)
                            -- The age of terminal "Pleurosaurus_ginsburgi" is Uniform(150.00,152.10)
                            -- The age of terminal "Pleurosaurus_goldfussi" is Uniform(150.00,155.00)
                            -- The age of terminal "Kallimodon_pulchellus" is Uniform(150.00,155.00)
                            -- The age of terminal "Leptosaurus_neptunius" is Uniform(150.00,152.10)
                            -- The age of terminal "Kawasphenodon" is Uniform(70.00,83.60)
                            -- The age of terminal "Cynosphenodon_huizachalensis" is Uniform(182.70,190.80)
                            -- The age of terminal "Sphenotitan_leyesi" is Uniform(208.50,227.00)
                            -- The age of terminal "Priosphenodon_avelasi" is Uniform(89.80,100.50)
                            -- The age of terminal "Eilenodon_robustus" is Uniform(153.00,156.80)
                            -- The age of terminal "Toxolophosaurus_cloudi" is Uniform(110.00,125.00)
                            -- Tree age has a Offsetexponential(247.20,287.00) distribution
               Partitions = All
               Subparams  = TK02Brlens{1}, TK02Brlens{2} and TK02Brlens{3}
               Moves      = AddBranch(V{all}) <prob 15.0>, DelBranch(V{all}) <prob 15.0>, 
                            NodesliderClock(V{all}) <prob 20.0>, TreeStretch(V{all}) <prob 3.0>
               Startvals  = tree 'mcmc.tree_1'  [run 1, chain 1]
                            tree 'mcmc.tree_2'  [run 1, chain 2]
                            tree 'mcmc.tree_3'  [run 1, chain 3]
                            tree 'mcmc.tree_4'  [run 1, chain 4]
                            tree 'mcmc.tree_5'  [run 2, chain 1]
                            tree 'mcmc.tree_6'  [run 2, chain 2]
                            tree 'mcmc.tree_7'  [run 2, chain 3]
                            tree 'mcmc.tree_8'  [run 2, chain 4]

         6 --  Parameter  = Net_speciation{all}
               Type       = Speciation rate
               Prior      = Exponential(10.00)
               Partitions = All
               Moves      = Multiplier(Net_speciation{all}) <prob 3.0>
               Not used   = Slider
               Startvals  = (0.100)

         7 --  Parameter  = Relative_extinction{all}
               Type       = Extinction rate
               Prior      = Beta(1.00,1.00)
               Partitions = All
               Moves      = Slider(Relative_extinction{all}) <prob 3.0>
               Startvals  = (0.900)

         8 --  Parameter  = Relative_fossilization{all}
               Type       = Fossilization rate
               Prior      = Beta(1.00,1.00)
               Partitions = All
               Moves      = Slider(Relative_fossilization{all}) <prob 3.0>
               Startvals  = (0.100)

         9 --  Parameter  = TK02var{1}
               Type       = Variance of lognormal distribution of branch rates
               Prior      = Exponential(10.00)
               Partition  = 1
               Subparam.  = TK02Brlens{1}
               Moves      = Multiplier(TK02var{1}) <prob 2.0>
               Startvals  = (0.200)

        10 --  Parameter  = TK02var{2}
               Type       = Variance of lognormal distribution of branch rates
               Prior      = Exponential(10.00)
               Partition  = 2
               Subparam.  = TK02Brlens{2}
               Moves      = Multiplier(TK02var{2}) <prob 2.0>
               Startvals  = (0.200)

        11 --  Parameter  = TK02var{3}
               Type       = Variance of lognormal distribution of branch rates
               Prior      = Exponential(10.00)
               Partition  = 3
               Subparam.  = TK02Brlens{3}
               Moves      = Multiplier(TK02var{3}) <prob 2.0>
               Startvals  = (0.200)

        12 --  Parameter  = TK02Brlens{1}
               Type       = Branch rates of TK02 relaxed clock
               Prior      = LogNormal (expectation = r_0, variance = TK02var{1} * v) 
                               [r_0 is beginning rate of branch, v is branch length]
               Partition  = 1

        13 --  Parameter  = TK02Brlens{2}
               Type       = Branch rates of TK02 relaxed clock
               Prior      = LogNormal (expectation = r_0, variance = TK02var{2} * v) 
                               [r_0 is beginning rate of branch, v is branch length]
               Partition  = 2

        14 --  Parameter  = TK02Brlens{3}
               Type       = Branch rates of TK02 relaxed clock
               Prior      = LogNormal (expectation = r_0, variance = TK02var{3} * v) 
                               [r_0 is beginning rate of branch, v is branch length]
               Partition  = 3

        15 --  Parameter  = Clockrate{all}
               Type       = Base rate of clock
               Prior      = Lognormal(-3.91,1.02)
                            The clock rate varies according to a Brownian motion model
               Partitions = All
               Moves      = Multiplier(Clockrate{all}) <prob 3.0>
               Startvals  = (0.020)

      Running Markov chain
      MCMC stamp = 0213315550
      Seed = 1134242828
      Swapseed = 1586179091
      Model settings:

         Settings for partition 1 --
            Datatype  = Standard
            Coding    = Variable
            # States  = Variable, up to 10
                        State frequencies are fixed to be equal
            Rates     = Gamma
                        The distribution is approximated using 4 categories.
                        Shape parameter is exponentially
                        distributed with parameter (1.00).

         Settings for partition 2 --
            Datatype  = Standard
            Coding    = Variable
            # States  = Variable, up to 10
                        State frequencies are fixed to be equal
            Rates     = Gamma
                        The distribution is approximated using 4 categories.
                        Shape parameter is exponentially
                        distributed with parameter (1.00).

         Settings for partition 3 --
            Datatype  = Standard
            Coding    = Variable
            # States  = Variable, up to 10
                        State frequencies are fixed to be equal
            Rates     = Gamma
                        The distribution is approximated using 4 categories.
                        Shape parameter is exponentially
                        distributed with parameter (1.00).

      Active parameters: 

                             Partition(s)
         Parameters          1  2  3
         ---------------------------
         Statefreq           1  1  1
         Shape               2  2  2
         Ratemultiplier      3  3  3
         Topology            4  4  4
         Brlens              5  5  5
         Speciationrate      6  6  6
         Extinctionrate      7  7  7
         Fossilizationrate   8  8  8
         TK02var             9 10 11
         TK02branchrates    12 13 14
         Clockrate          15 15 15
         ---------------------------

         Parameters can be linked or unlinked across partitions using 'link' and 'unlink'

         1 --  Parameter  = Alpha_symdir{all}
               Type       = Symmetric diricihlet/beta distribution alpha_i parameter
               Prior      = Symmetric dirichlet with all parameters equal to infinity
               Partitions = All

         2 --  Parameter  = Alpha{all}
               Type       = Shape of scaled gamma distribution of site rates
               Prior      = Exponential(1.00)
               Partitions = All

         3 --  Parameter  = Ratemultiplier{all}
               Type       = Partition-specific rate multiplier
               Prior      = Fixed(1.0)
               Partitions = All

         4 --  Parameter  = Tau{all}
               Type       = Topology
               Prior      = Prior on topology obeys the following constraints:
                            -- Hard constraint "ingroup"
               Partitions = All
               Subparam.  = V{all}

         5 --  Parameter  = V{all}
               Type       = Branch lengths
               Prior      = Clock:Fossilization
                            Node depths are constrained by the following age constraints:
                            -- The age of terminal "Prolacerta_broomi" is Uniform(247.20,251.90)
                            -- The age of terminal "Palaeagama_vielhaueri" is Uniform(247.50,258.00)
                            -- The age of terminal "Sophineta_cracoviensis" is Uniform(247.50,248.50)
                            -- The age of terminal "Megachirella_wachtleri" is Uniform(243.50,244.50)
                            -- The age of terminal "Marmoretta_oxoniensis" is Uniform(152.10,167.00)
                            -- The age of terminal "Huehuecuetzpalli_mixtecus" is Uniform(100.00,105.00)
                            -- The age of terminal "Eichstaettisaurus_schroederi" is Uniform(150.00,155.00)
                            -- The age of terminal "Ardeosaurus_brevipes" is Uniform(150.00,155.00)
                            -- The age of terminal "Gephyrosaurus_bridensis" is Uniform(191.40,201.40)
                            -- The age of terminal "Diphydontosaurus_avonis" is Uniform(201.30,208.50)
                            -- The age of terminal "Planocephalosaurus_robinsonae" is Uniform(201.30,208.50)
                            -- The age of terminal "Clevosaurus_hudsoni" is Uniform(191.40,208.50)
                            -- The age of terminal "Clevosaurus_cambrica" is Uniform(201.30,208.50)
                            -- The age of terminal "Clevosaurus_brasiliensis" is Uniform(201.30,220.00)
                            -- The age of terminal "Clevosaurus_bairdi" is Uniform(199.30,201.30)
                            -- The age of terminal "Clevosaurus_petilus" is Uniform(199.30,201.30)
                            -- The age of terminal "Clevosaurus_sp_SAM" is Uniform(182.70,201.30)
                            -- The age of terminal "Homeosaurus_maximiliani" is Uniform(150.00,155.00)
                            -- The age of terminal "Homeosaurus_parvipes" is Uniform(150.00,155.00)
                            -- The age of terminal "Sapheosaurus_thiollerei" is Uniform(152.10,155.00)
                            -- The age of terminal "Oenosaurus_muehlheimensis" is Uniform(150.00,152.10)
                            -- The age of terminal "Piocormus_laticeps" is Uniform(150.00,155.00)
                            -- The age of terminal "Derasmosaurus_pietraroiae" is Uniform(100.50,113.00)
                            -- The age of terminal "Palaeopleurosaurus_posidoniae" is Uniform(174.20,183.70)
                            -- The age of terminal "Pleurosaurus_ginsburgi" is Uniform(150.00,152.10)
                            -- The age of terminal "Pleurosaurus_goldfussi" is Uniform(150.00,155.00)
                            -- The age of terminal "Kallimodon_pulchellus" is Uniform(150.00,155.00)
                            -- The age of terminal "Leptosaurus_neptunius" is Uniform(150.00,152.10)
                            -- The age of terminal "Kawasphenodon" is Uniform(70.00,83.60)
                            -- The age of terminal "Cynosphenodon_huizachalensis" is Uniform(182.70,190.80)
                            -- The age of terminal "Sphenotitan_leyesi" is Uniform(208.50,227.00)
                            -- The age of terminal "Priosphenodon_avelasi" is Uniform(89.80,100.50)
                            -- The age of terminal "Eilenodon_robustus" is Uniform(153.00,156.80)
                            -- The age of terminal "Toxolophosaurus_cloudi" is Uniform(110.00,125.00)
                            -- Tree age has a Offsetexponential(247.20,287.00) distribution
               Partitions = All
               Subparams  = TK02Brlens{1}, TK02Brlens{2} and TK02Brlens{3}

         6 --  Parameter  = Net_speciation{all}
               Type       = Speciation rate
               Prior      = Exponential(10.00)
               Partitions = All

         7 --  Parameter  = Relative_extinction{all}
               Type       = Extinction rate
               Prior      = Beta(1.00,1.00)
               Partitions = All

         8 --  Parameter  = Relative_fossilization{all}
               Type       = Fossilization rate
               Prior      = Beta(1.00,1.00)
               Partitions = All

         9 --  Parameter  = TK02var{1}
               Type       = Variance of lognormal distribution of branch rates
               Prior      = Exponential(10.00)
               Partition  = 1
               Subparam.  = TK02Brlens{1}

        10 --  Parameter  = TK02var{2}
               Type       = Variance of lognormal distribution of branch rates
               Prior      = Exponential(10.00)
               Partition  = 2
               Subparam.  = TK02Brlens{2}

        11 --  Parameter  = TK02var{3}
               Type       = Variance of lognormal distribution of branch rates
               Prior      = Exponential(10.00)
               Partition  = 3
               Subparam.  = TK02Brlens{3}

        12 --  Parameter  = TK02Brlens{1}
               Type       = Branch rates of TK02 relaxed clock
               Prior      = LogNormal (expectation = r_0, variance = TK02var{1} * v) 
                               [r_0 is beginning rate of branch, v is branch length]
               Partition  = 1

        13 --  Parameter  = TK02Brlens{2}
               Type       = Branch rates of TK02 relaxed clock
               Prior      = LogNormal (expectation = r_0, variance = TK02var{2} * v) 
                               [r_0 is beginning rate of branch, v is branch length]
               Partition  = 2

        14 --  Parameter  = TK02Brlens{3}
               Type       = Branch rates of TK02 relaxed clock
               Prior      = LogNormal (expectation = r_0, variance = TK02var{3} * v) 
                               [r_0 is beginning rate of branch, v is branch length]
               Partition  = 3

        15 --  Parameter  = Clockrate{all}
               Type       = Base rate of clock
               Prior      = Lognormal(-3.91,1.02)
                            The clock rate varies according to a Brownian motion model
               Partitions = All


      Number of chains per MPI processor = 1

      The MCMC sampler will use the following moves:
         With prob.  Chain will use move
            0.68 %   Multiplier(Alpha{all})
            6.80 %   ExtSprClock(Tau{all},V{all})
            8.16 %   NNIClock(Tau{all},V{all})
            5.44 %   ParsSPRClock(Tau{all},V{all})
           10.20 %   AddBranch(V{all})
           10.20 %   DelBranch(V{all})
           13.61 %   NodesliderClock(V{all})
            2.04 %   TreeStretch(V{all})
            2.04 %   Multiplier(Net_speciation{all})
            2.04 %   Slider(Relative_extinction{all})
            2.04 %   Slider(Relative_fossilization{all})
            1.36 %   Multiplier(TK02var{1})
            1.36 %   Multiplier(TK02var{2})
            1.36 %   Multiplier(TK02var{3})
           10.20 %   Multiplier(TK02Brlens{1})
           10.20 %   Multiplier(TK02Brlens{2})
           10.20 %   Multiplier(TK02Brlens{3})
            2.04 %   Multiplier(Clockrate{all})

      Division 1 has 48 unique site patterns
      Division 2 has 47 unique site patterns
      Division 3 has 41 unique site patterns
      Initializing conditional likelihoods
      Using standard non-SSE likelihood calculator for division 1 (single-precision)
      Using standard non-SSE likelihood calculator for division 2 (single-precision)
      Using standard non-SSE likelihood calculator for division 3 (single-precision)

      Initial log likelihoods and log prior probs for run 1:
         Chain 1 -- 0.000000 -- -2301.220629

      There are 7 more chains on other processor(s)


      Using a relative burnin of 25.0 % for diagnostics

      Chain results (600000000 generations requested):

         0 -- [0.000] [...7 remote chains...] 

      Average standard deviation of split frequencies: 0.696228

      10000 -- (0.000) [...7 remote chains...] -- 0:00:00

      Average standard deviation of split frequencies: 0.350813


      Average standard deviation of split frequencies: 0.350813

      20000 -- [0.000] [...7 remote chains...] -- 8:19:59

      Average standard deviation of split frequencies: 0.236976


      Average standard deviation of split frequencies: 0.236976

      30000 -- (0.000) [...7 remote chains...] -- 5:33:19

      Average standard deviation of split frequencies: 0.238292


      Average standard deviation of split frequencies: 0.238292

      40000 -- [0.000] [...7 remote chains...] -- 8:19:58

      Average standard deviation of split frequencies: 0.192283


      Average standard deviation of split frequencies: 0.192283

      50000 -- (0.000) [...7 remote chains...] -- 9:59:57

      Average standard deviation of split frequencies: 0.157023


      Average standard deviation of split frequencies: 0.157023

      60000 -- (0.000) [...7 remote chains...] -- 8:19:57

      Average standard deviation of split frequencies: 0.130946


      Average standard deviation of split frequencies: 0.130946

      70000 -- (0.000) [...7 remote chains...] -- 9:31:21

      Average standard deviation of split frequencies: 0.130478


      Average standard deviation of split frequencies: 0.130478

      80000 -- (0.000) [...7 remote chains...] -- 8:19:56

      Average standard deviation of split frequencies: 0.109959


      Average standard deviation of split frequencies: 0.109959

      90000 -- (0.000) [...7 remote chains...] -- 9:15:28

      Average standard deviation of split frequencies: 0.098301


      Average standard deviation of split frequencies: 0.098301

      100000 -- [0.000] [...7 remote chains...] -- 8:19:55

      Average standard deviation of split frequencies: 0.088597


      Average standard deviation of split frequencies: 0.088597

      110000 -- (0.000) [...7 remote chains...] -- 9:05:21

      Average standard deviation of split frequencies: 0.090882


      Average standard deviation of split frequencies: 0.090882

      120000 -- (0.000) [...7 remote chains...] -- 8:19:54

      Average standard deviation of split frequencies: 0.082116


      Average standard deviation of split frequencies: 0.082116

      130000 -- [0.000] [...7 remote chains...] -- 8:58:20

      Average standard deviation of split frequencies: 0.140406


      Average standard deviation of split frequencies: 0.140406

      140000 -- [0.000] [...7 remote chains...] -- 8:19:53

      Average standard deviation of split frequencies: 0.127571


      Average standard deviation of split frequencies: 0.127571

      150000 -- (0.000) [...7 remote chains...] -- 8:53:12

      Average standard deviation of split frequencies: 0.127155


      Average standard deviation of split frequencies: 0.127155

      160000 -- (0.000) [...7 remote chains...] -- 9:22:21

      Average standard deviation of split frequencies: 0.115520


      Average standard deviation of split frequencies: 0.115520

      170000 -- (0.000) [...7 remote chains...] -- 8:49:15

      Average standard deviation of split frequencies: 0.111117


      Average standard deviation of split frequencies: 0.111117

      180000 -- [0.000] [...7 remote chains...] -- 9:15:23

      Average standard deviation of split frequencies: 0.106561


      Average standard deviation of split frequencies: 0.106561

      190000 -- [0.000] [...7 remote chains...] -- 8:46:08

      Average standard deviation of split frequencies: 0.105788


      Average standard deviation of split frequencies: 0.105788

      200000 -- (0.000) [...7 remote chains...] -- 9:09:49

      Average standard deviation of split frequencies: 0.100612


      Average standard deviation of split frequencies: 0.100612

      210000 -- (0.000) [...7 remote chains...] -- 8:43:37

      Average standard deviation of split frequencies: 0.096615


      Average standard deviation of split frequencies: 0.096615

      220000 -- (0.000) [...7 remote chains...] -- 9:05:15

      Average standard deviation of split frequencies: 0.096680


      Average standard deviation of split frequencies: 0.096680

      230000 -- [0.000] [...7 remote chains...] -- 9:25:00

      Average standard deviation of split frequencies: 0.097607


      Average standard deviation of split frequencies: 0.097607

      240000 -- (0.000) [...7 remote chains...] -- 9:01:27

      Average standard deviation of split frequencies: 0.094771


      Average standard deviation of split frequencies: 0.094771

      250000 -- [0.000] [...7 remote chains...] -- 9:19:46

      Average standard deviation of split frequencies: 0.090685


      Average standard deviation of split frequencies: 0.090685

      260000 -- [0.000] [...7 remote chains...] -- 9:36:40

      Average standard deviation of split frequencies: 0.116069


      Average standard deviation of split frequencies: 0.116069

      270000 -- [0.000] [...7 remote chains...] -- 9:15:18

      Average standard deviation of split frequencies: 0.116729


      Average standard deviation of split frequencies: 0.116729

      280000 -- [0.000] [...7 remote chains...] -- 9:31:09

      Average standard deviation of split frequencies: 0.111976


      Average standard deviation of split frequencies: 0.111976

      290000 -- (0.000) [...7 remote chains...] -- 9:11:27

      Average standard deviation of split frequencies: 0.106002


      Average standard deviation of split frequencies: 0.106002

      300000 -- [0.000] [...7 remote chains...] -- 9:26:23

      Average standard deviation of split frequencies: 0.103709


      Average standard deviation of split frequencies: 0.103709

      310000 -- [0.000] [...7 remote chains...] -- 9:08:06

      Average standard deviation of split frequencies: 0.104757


      Average standard deviation of split frequencies: 0.104757

      320000 -- [0.000] [...7 remote chains...] -- 9:22:12

      Average standard deviation of split frequencies: 0.101823


      Average standard deviation of split frequencies: 0.101823

      330000 -- [0.000] [...7 remote chains...] -- 9:05:09

      Average standard deviation of split frequencies: 0.099635


      Average standard deviation of split frequencies: 0.099635

      340000 -- [0.000] [...7 remote chains...] -- 9:18:30

      Average standard deviation of split frequencies: 0.097742


      Average standard deviation of split frequencies: 0.097742

      350000 -- [0.000] [...7 remote chains...] -- 9:31:05

      Average standard deviation of split frequencies: 0.099473


      Average standard deviation of split frequencies: 0.099473

      360000 -- (0.000) [...7 remote chains...] -- 9:15:13

      Average standard deviation of split frequencies: 0.094324


      Average standard deviation of split frequencies: 0.094324

      370000 -- (0.000) [...7 remote chains...] -- 9:27:13

      Average standard deviation of split frequencies: 0.090014


      Average standard deviation of split frequencies: 0.090014

      380000 -- (0.000) [...7 remote chains...] -- 9:12:16

      Average standard deviation of split frequencies: 0.086939


      Average standard deviation of split frequencies: 0.086939

      390000 -- (0.000) [...7 remote chains...] -- 9:23:44

      Average standard deviation of split frequencies: 0.089329


      Average standard deviation of split frequencies: 0.089329

      400000 -- (0.000) [...7 remote chains...] -- 9:09:38

      Average standard deviation of split frequencies: 0.112347


      Average standard deviation of split frequencies: 0.112347

      410000 -- [0.000] [...7 remote chains...] -- 9:20:35

      Average standard deviation of split frequencies: 0.109204


      Average standard deviation of split frequencies: 0.109204

      420000 -- [0.000] [...7 remote chains...] -- 9:31:01

      Average standard deviation of split frequencies: 0.108056


      Average standard deviation of split frequencies: 0.108056

      430000 -- (0.000) [...7 remote chains...] -- 9:17:44

      Average standard deviation of split frequencies: 0.107435


      Average standard deviation of split frequencies: 0.107435

      440000 -- (0.000) [...7 remote chains...] -- 9:27:45

      Average standard deviation of split frequencies: 0.105392


      Average standard deviation of split frequencies: 0.105392

      450000 -- [0.000] [...7 remote chains...] -- 9:15:08

      Average standard deviation of split frequencies: 0.104689


      Average standard deviation of split frequencies: 0.104689

      460000 -- [0.000] [...7 remote chains...] -- 9:24:47

      Average standard deviation of split frequencies: 0.102629


      Average standard deviation of split frequencies: 0.102629

      470000 -- [0.000] [...7 remote chains...] -- 9:12:45

      Average standard deviation of split frequencies: 0.106414


      Average standard deviation of split frequencies: 0.106414

      480000 -- [0.000] [...7 remote chains...] -- 9:22:03

      Average standard deviation of split frequencies: 0.104428


      Average standard deviation of split frequencies: 0.104428

      490000 -- (0.000) [...7 remote chains...] -- 9:10:34

      Average standard deviation of split frequencies: 0.101810


      Average standard deviation of split frequencies: 0.101810

      500000 -- [0.000] [...7 remote chains...] -- 9:19:32

      Average standard deviation of split frequencies: 0.100637


      Average standard deviation of split frequencies: 0.100637

      510000 -- [0.000] [...7 remote chains...] -- 9:08:33

      Average standard deviation of split frequencies: 0.101162


      Average standard deviation of split frequencies: 0.101162

      520000 -- [0.000] [...7 remote chains...] -- 9:17:12

      Average standard deviation of split frequencies: 0.099584


      Average standard deviation of split frequencies: 0.099584

      530000 -- [0.000] [...7 remote chains...] -- 9:06:41

      Average standard deviation of split frequencies: 0.121034


      Average standard deviation of split frequencies: 0.121034

      540000 -- [0.000] [...7 remote chains...] -- 9:15:03

      Average standard deviation of split frequencies: 0.117566


      Average standard deviation of split frequencies: 0.117566

      550000 -- (0.000) [...7 remote chains...] -- 9:23:07

      Average standard deviation of split frequencies: 0.113235


      Average standard deviation of split frequencies: 0.113235

      560000 -- [0.000] [...7 remote chains...] -- 9:13:03

      Average standard deviation of split frequencies: 0.110304


      Average standard deviation of split frequencies: 0.110304

      570000 -- [0.000] [...7 remote chains...] -- 9:20:52

      Average standard deviation of split frequencies: 0.107697


      Average standard deviation of split frequencies: 0.107697

      580000 -- [0.000] [...7 remote chains...] -- 9:11:11

      Average standard deviation of split frequencies: 0.106528


      Average standard deviation of split frequencies: 0.106528

      590000 -- [0.000] [...7 remote chains...] -- 9:18:46

      Average standard deviation of split frequencies: 0.104382


      Average standard deviation of split frequencies: 0.104382

      600000 -- [0.000] [...7 remote chains...] -- 9:09:27

      Average standard deviation of split frequencies: 0.102552


      Average standard deviation of split frequencies: 0.102552

      610000 -- (0.000) [...7 remote chains...] -- 9:16:48

      Average standard deviation of split frequencies: 0.097276


      Average standard deviation of split frequencies: 0.097276

      620000 -- [0.000] [...7 remote chains...] -- 9:23:55

      Average standard deviation of split frequencies: 0.095157


      Average standard deviation of split frequencies: 0.095157

      630000 -- [0.000] [...7 remote chains...] -- 9:14:58

      Average standard deviation of split frequencies: 0.095459


      Average standard deviation of split frequencies: 0.095459

      640000 -- [0.000] [...7 remote chains...] -- 9:21:54

      Average standard deviation of split frequencies: 0.093800


      Average standard deviation of split frequencies: 0.093800

      650000 -- (0.000) [...7 remote chains...] -- 9:13:14

      Average standard deviation of split frequencies: 0.091281


      Average standard deviation of split frequencies: 0.091281

      660000 -- (0.000) [...7 remote chains...] -- 9:19:59

      Average standard deviation of split frequencies: 0.106471


      Average standard deviation of split frequencies: 0.106471

      670000 -- (0.000) [...7 remote chains...] -- 9:11:37

      Average standard deviation of split frequencies: 0.104500


      Average standard deviation of split frequencies: 0.104500

      680000 -- (0.000) [...7 remote chains...] -- 9:18:11

      Average standard deviation of split frequencies: 0.101863


      Average standard deviation of split frequencies: 0.101863

      690000 -- (0.000) [...7 remote chains...] -- 9:10:05

      Average standard deviation of split frequencies: 0.099109


      Average standard deviation of split frequencies: 0.099109

      700000 -- (0.000) [...7 remote chains...] -- 9:16:29

      Average standard deviation of split frequencies: 0.096403


      Average standard deviation of split frequencies: 0.096403

      710000 -- (0.000) [...7 remote chains...] -- 9:22:42

      Average standard deviation of split frequencies: 0.094769


      Average standard deviation of split frequencies: 0.094769

      720000 -- [0.000] [...7 remote chains...] -- 9:14:53

      Average standard deviation of split frequencies: 0.093700


      Average standard deviation of split frequencies: 0.093700

      730000 -- (0.000) [...7 remote chains...] -- 9:20:57

      Average standard deviation of split frequencies: 0.091966


      Average standard deviation of split frequencies: 0.091966

      740000 -- [0.000] [...7 remote chains...] -- 9:13:22

      Average standard deviation of split frequencies: 0.089201


      Average standard deviation of split frequencies: 0.089201

      750000 -- (0.000) [...7 remote chains...] -- 9:19:18

      Average standard deviation of split frequencies: 0.086647


      Average standard deviation of split frequencies: 0.086647

      760000 -- (0.000) [...7 remote chains...] -- 9:25:04

      Average standard deviation of split frequencies: 0.085525


      Average standard deviation of split frequencies: 0.085525

      770000 -- (0.000) [...7 remote chains...] -- 9:17:43

      Average standard deviation of split frequencies: 0.084431


      Average standard deviation of split frequencies: 0.084431

      780000 -- (0.000) [...7 remote chains...] -- 9:23:22

      Average standard deviation of split frequencies: 0.083709


      Average standard deviation of split frequencies: 0.083709

      790000 -- (0.000) [...7 remote chains...] -- 9:16:13

      Average standard deviation of split frequencies: 0.083924


      Average standard deviation of split frequencies: 0.083924

      800000 -- (0.000) [...7 remote chains...] -- 9:21:45

      Average standard deviation of split frequencies: 0.092963


      Average standard deviation of split frequencies: 0.092963

      810000 -- (0.000) [...7 remote chains...] -- 9:14:48

      Average standard deviation of split frequencies: 0.092117


      Average standard deviation of split frequencies: 0.092117

      820000 -- (0.000) [...7 remote chains...] -- 9:20:12

      Average standard deviation of split frequencies: 0.088159


      Average standard deviation of split frequencies: 0.088159

      830000 -- (0.000) [...7 remote chains...] -- 9:13:27

      Average standard deviation of split frequencies: 0.087276


      Average standard deviation of split frequencies: 0.087276

      840000 -- (0.000) [...7 remote chains...] -- 9:18:44

      Average standard deviation of split frequencies: 0.085894


      Average standard deviation of split frequencies: 0.085894

      850000 -- (0.000) [...7 remote chains...] -- 9:23:54

      Average standard deviation of split frequencies: 0.085329


      Average standard deviation of split frequencies: 0.085329

      860000 -- (0.000) [...7 remote chains...] -- 9:17:20

      Average standard deviation of split frequencies: 0.085215


      Average standard deviation of split frequencies: 0.085215

      870000 -- (0.000) [...7 remote chains...] -- 9:22:24

      Average standard deviation of split frequencies: 0.087049


      Average standard deviation of split frequencies: 0.087049

      880000 -- (0.000) [...7 remote chains...] -- 9:16:00

      Average standard deviation of split frequencies: 0.086904


      Average standard deviation of split frequencies: 0.086904

      890000 -- (0.000) [...7 remote chains...] -- 9:20:57

      Average standard deviation of split frequencies: 0.083655


      Average standard deviation of split frequencies: 0.083655

      900000 -- (0.000) [...7 remote chains...] -- 9:14:43

      Average standard deviation of split frequencies: 0.083054


      Average standard deviation of split frequencies: 0.083054

      910000 -- (0.000) [...7 remote chains...] -- 9:19:35

      Average standard deviation of split frequencies: 0.083691


      Average standard deviation of split frequencies: 0.083691

      920000 -- (0.000) [...7 remote chains...] -- 9:13:29

      Average standard deviation of split frequencies: 0.081265


      Average standard deviation of split frequencies: 0.081265

      930000 -- [0.000] [...7 remote chains...] -- 9:18:16

      Average standard deviation of split frequencies: 0.092479


      Average standard deviation of split frequencies: 0.092479

      940000 -- [0.000] [...7 remote chains...] -- 9:12:19

      Average standard deviation of split frequencies: 0.088388


      Average standard deviation of split frequencies: 0.088388

      950000 -- [0.000] [...7 remote chains...] -- 9:17:00

      Average standard deviation of split frequencies: 0.088766


      Average standard deviation of split frequencies: 0.088766

      960000 -- [0.000] [...7 remote chains...] -- 9:21:36

      Average standard deviation of split frequencies: 0.088457


      Average standard deviation of split frequencies: 0.088457

      970000 -- [0.000] [...7 remote chains...] -- 9:15:48

      Average standard deviation of split frequencies: 0.088123


      Average standard deviation of split frequencies: 0.088123

      980000 -- [0.000] [...7 remote chains...] -- 9:20:18

      Average standard deviation of split frequencies: 0.086910


      Average standard deviation of split frequencies: 0.086910

      990000 -- [0.000] [...7 remote chains...] -- 9:14:38

      Average standard deviation of split frequencies: 0.086368


      Average standard deviation of split frequencies: 0.086368

      1000000 -- (0.000) [...7 remote chains...] -- 9:19:04

      Average standard deviation of split frequencies: 0.084733


      Average standard deviation of split frequencies: 0.084733

      1010000 -- (0.000) [...7 remote chains...] -- 9:13:31

      Average standard deviation of split frequencies: 0.082166


      Average standard deviation of split frequencies: 0.082166

      1020000 -- (0.000) [...7 remote chains...] -- 9:17:52

      Average standard deviation of split frequencies: 0.078567


      Average standard deviation of split frequencies: 0.078567

      1030000 -- [0.000] [...7 remote chains...] -- 9:12:26

      Average standard deviation of split frequencies: 0.079870


      Average standard deviation of split frequencies: 0.079870

      1040000 -- [0.000] [...7 remote chains...] -- 9:16:43

      Average standard deviation of split frequencies: 0.079343


      Average standard deviation of split frequencies: 0.079343

      1050000 -- (0.000) [...7 remote chains...] -- 9:11:24

      Average standard deviation of split frequencies: 0.079250


      Average standard deviation of split frequencies: 0.079250

      1060000 -- [0.000] [...7 remote chains...] -- 9:15:37

      Average standard deviation of split frequencies: 0.084803


      Average standard deviation of split frequencies: 0.084803

      1070000 -- [0.000] [...7 remote chains...] -- 9:19:44

      Average standard deviation of split frequencies: 0.085027


      Average standard deviation of split frequencies: 0.085027

      1080000 -- [0.000] [...7 remote chains...] -- 9:14:33

      Average standard deviation of split frequencies: 0.083413


      Average standard deviation of split frequencies: 0.083413

      1090000 -- (0.000) [...7 remote chains...] -- 9:18:36

      Average standard deviation of split frequencies: 0.082900


      Average standard deviation of split frequencies: 0.082900

      1100000 -- [0.000] [...7 remote chains...] -- 9:13:31

      Average standard deviation of split frequencies: 0.082432


      Average standard deviation of split frequencies: 0.082432

      1110000 -- (0.000) [...7 remote chains...] -- 9:17:31

      Average standard deviation of split frequencies: 0.084840


      Average standard deviation of split frequencies: 0.084840

      1120000 -- [0.000] [...7 remote chains...] -- 9:12:32

      Average standard deviation of split frequencies: 0.084309


      Average standard deviation of split frequencies: 0.084309

      1130000 -- [0.000] [...7 remote chains...] -- 9:16:28

      Average standard deviation of split frequencies: 0.082067


      Average standard deviation of split frequencies: 0.082067

      1140000 -- [0.000] [...7 remote chains...] -- 9:11:34

      Average standard deviation of split frequencies: 0.079060


      Average standard deviation of split frequencies: 0.079060

      1150000 -- (0.000) [...7 remote chains...] -- 9:15:27

      Average standard deviation of split frequencies: 0.077427


      Average standard deviation of split frequencies: 0.077427

      1160000 -- (0.000) [...7 remote chains...] -- 9:19:15

      Average standard deviation of split frequencies: 0.076474


      Average standard deviation of split frequencies: 0.076474

      1170000 -- [0.000] [...7 remote chains...] -- 9:14:28

      Average standard deviation of split frequencies: 0.075080


      Average standard deviation of split frequencies: 0.075080

      1180000 -- (0.000) [...7 remote chains...] -- 9:18:13

      Average standard deviation of split frequencies: 0.073673


      Average standard deviation of split frequencies: 0.073673

      1190000 -- [0.000] [...7 remote chains...] -- 9:13:31

      Average standard deviation of split frequencies: 0.073415


      Average standard deviation of split frequencies: 0.073415

      1200000 -- [0.000] [...7 remote chains...] -- 9:17:13

      Average standard deviation of split frequencies: 0.079607


      Average standard deviation of split frequencies: 0.079607

      1210000 -- [0.000] [...7 remote chains...] -- 9:12:36

      Average standard deviation of split frequencies: 0.078397


      Average standard deviation of split frequencies: 0.078397

      1220000 -- [0.000] [...7 remote chains...] -- 9:16:14

      Average standard deviation of split frequencies: 0.077554


      Average standard deviation of split frequencies: 0.077554

      1230000 -- (0.000) [...7 remote chains...] -- 9:11:42

      Average standard deviation of split frequencies: 0.076489


      Average standard deviation of split frequencies: 0.076489

      1240000 -- [0.000] [...7 remote chains...] -- 9:15:18

      Average standard deviation of split frequencies: 0.076428


      Average standard deviation of split frequencies: 0.076428

      1250000 -- [0.000] [...7 remote chains...] -- 9:10:51

      Average standard deviation of split frequencies: 0.075746


      Average standard deviation of split frequencies: 0.075746

      1260000 -- (0.000) [...7 remote chains...] -- 9:14:23

      Average standard deviation of split frequencies: 0.074379


      Average standard deviation of split frequencies: 0.074379

      1270000 -- (0.000) [...7 remote chains...] -- 9:10:00

      Average standard deviation of split frequencies: 0.071294


      Average standard deviation of split frequencies: 0.071294

      1280000 -- (0.000) [...7 remote chains...] -- 9:13:30

      Average standard deviation of split frequencies: 0.070468


      Average standard deviation of split frequencies: 0.070468

      1290000 -- (0.000) [...7 remote chains...] -- 9:16:56

      Average standard deviation of split frequencies: 0.070186


      Average standard deviation of split frequencies: 0.070186

      1300000 -- (0.000) [...7 remote chains...] -- 9:12:38

      Average standard deviation of split frequencies: 0.069545


      Average standard deviation of split frequencies: 0.069545

      1310000 -- (0.000) [...7 remote chains...] -- 9:16:02

      Average standard deviation of split frequencies: 0.069257


      Average standard deviation of split frequencies: 0.069257

      1320000 -- (0.000) [...7 remote chains...] -- 9:11:48

      Average standard deviation of split frequencies: 0.069098


      Average standard deviation of split frequencies: 0.069098

      1330000 -- (0.000) [...7 remote chains...] -- 9:15:09

      Average standard deviation of split frequencies: 0.073657


      Average standard deviation of split frequencies: 0.073657

      1340000 -- (0.000) [...7 remote chains...] -- 9:11:00

      Average standard deviation of split frequencies: 0.071324


      Average standard deviation of split frequencies: 0.071324

      1350000 -- (0.000) [...7 remote chains...] -- 9:14:18

      Average standard deviation of split frequencies: 0.071681


      Average standard deviation of split frequencies: 0.071681

      1360000 -- (0.000) [...7 remote chains...] -- 9:17:33

      Average standard deviation of split frequencies: 0.070536


      Average standard deviation of split frequencies: 0.070536

      1370000 -- (0.000) [...7 remote chains...] -- 9:13:28

      Average standard deviation of split frequencies: 0.070475


      Average standard deviation of split frequencies: 0.070475

      1380000 -- (0.000) [...7 remote chains...] -- 9:16:41

      Average standard deviation of split frequencies: 0.070087


      Average standard deviation of split frequencies: 0.070087

      1390000 -- (0.000) [...7 remote chains...] -- 9:12:40

      Average standard deviation of split frequencies: 0.070212


      Average standard deviation of split frequencies: 0.070212

      1400000 -- (0.000) [...7 remote chains...] -- 9:15:50

      Average standard deviation of split frequencies: 0.068972


      Average standard deviation of split frequencies: 0.068972

      1410000 -- [0.000] [...7 remote chains...] -- 9:18:58

      Average standard deviation of split frequencies: 0.068022


      Average standard deviation of split frequencies: 0.068022

      1420000 -- (0.000) [...7 remote chains...] -- 9:15:01

      Average standard deviation of split frequencies: 0.068295


      Average standard deviation of split frequencies: 0.068295

      1430000 -- (0.000) [...7 remote chains...] -- 9:18:06

      Average standard deviation of split frequencies: 0.068469


      Average standard deviation of split frequencies: 0.068469

      1440000 -- (0.000) [...7 remote chains...] -- 9:14:13

      Average standard deviation of split frequencies: 0.068611


      Average standard deviation of split frequencies: 0.068611

      1450000 -- (0.000) [...7 remote chains...] -- 9:17:16

      Average standard deviation of split frequencies: 0.068568


      Average standard deviation of split frequencies: 0.068568

      1460000 -- (0.000) [...7 remote chains...] -- 9:13:26

      Average standard deviation of split frequencies: 0.072357


      Average standard deviation of split frequencies: 0.072357

      1470000 -- [0.000] [...7 remote chains...] -- 9:16:27

      Average standard deviation of split frequencies: 0.072551


      Average standard deviation of split frequencies: 0.072551

      1480000 -- [0.000] [...7 remote chains...] -- 9:12:41

      Average standard deviation of split frequencies: 0.072839


      Average standard deviation of split frequencies: 0.072839

      1490000 -- (0.000) [...7 remote chains...] -- 9:15:39

      Average standard deviation of split frequencies: 0.072297


      Average standard deviation of split frequencies: 0.072297

      1500000 -- (0.000) [...7 remote chains...] -- 9:18:36

      Average standard deviation of split frequencies: 0.072106


      Average standard deviation of split frequencies: 0.072106

      1510000 -- (0.000) [...7 remote chains...] -- 9:14:53

      Average standard deviation of split frequencies: 0.071331


      Average standard deviation of split frequencies: 0.071331

      1520000 -- (0.000) [...7 remote chains...] -- 9:17:47

      Average standard deviation of split frequencies: 0.071135


      Average standard deviation of split frequencies: 0.071135

      1530000 -- (0.000) [...7 remote chains...] -- 9:20:39

      Average standard deviation of split frequencies: 0.070942


      Average standard deviation of split frequencies: 0.070942

      1540000 -- (0.000) [...7 remote chains...] -- 9:17:00

      Average standard deviation of split frequencies: 0.071690


      Average standard deviation of split frequencies: 0.071690

      1550000 -- (0.000) [...7 remote chains...] -- 9:19:50

      Average standard deviation of split frequencies: 0.072107


      Average standard deviation of split frequencies: 0.072107

      1560000 -- (0.000) [...7 remote chains...] -- 9:16:14

      Average standard deviation of split frequencies: 0.072632


      Average standard deviation of split frequencies: 0.072632

      1570000 -- (0.000) [...7 remote chains...] -- 9:19:02

      Average standard deviation of split frequencies: 0.072739


      Average standard deviation of split frequencies: 0.072739

      1580000 -- (0.000) [...7 remote chains...] -- 9:21:48

      Average standard deviation of split frequencies: 0.072808


      Average standard deviation of split frequencies: 0.072808

      1590000 -- (0.000) [...7 remote chains...] -- 9:18:15

      Average standard deviation of split frequencies: 0.072478


      Average standard deviation of split frequencies: 0.072478

      1600000 -- (0.000) [...7 remote chains...] -- 9:21:00

      Average standard deviation of split frequencies: 0.073920


      Average standard deviation of split frequencies: 0.073920

      1610000 -- (0.000) [...7 remote chains...] -- 9:17:30

      Average standard deviation of split frequencies: 0.073721


      Average standard deviation of split frequencies: 0.073721

      1620000 -- (0.000) [...7 remote chains...] -- 9:20:12

      Average standard deviation of split frequencies: 0.073347


      Average standard deviation of split frequencies: 0.073347

      1630000 -- (0.000) [...7 remote chains...] -- 9:16:45

      Average standard deviation of split frequencies: 0.074530


      Average standard deviation of split frequencies: 0.074530

      1640000 -- (0.000) [...7 remote chains...] -- 9:19:26

      Average standard deviation of split frequencies: 0.074832


      Average standard deviation of split frequencies: 0.074832

      1650000 -- (0.000) [...7 remote chains...] -- 9:22:05

      Average standard deviation of split frequencies: 0.075002


      Average standard deviation of split frequencies: 0.075002

      1660000 -- (0.000) [...7 remote chains...] -- 9:18:41

      Average standard deviation of split frequencies: 0.075568


      Average standard deviation of split frequencies: 0.075568

      1670000 -- (0.000) [...7 remote chains...] -- 9:21:18

      Average standard deviation of split frequencies: 0.075665


      Average standard deviation of split frequencies: 0.075665

      1680000 -- (0.000) [...7 remote chains...] -- 9:17:57

      Average standard deviation of split frequencies: 0.074973


      Average standard deviation of split frequencies: 0.074973

      1690000 -- [0.000] [...7 remote chains...] -- 9:20:32

      Average standard deviation of split frequencies: 0.074959


      Average standard deviation of split frequencies: 0.074959

      1700000 -- (0.000) [...7 remote chains...] -- 9:17:14

      Average standard deviation of split frequencies: 0.074850


      Average standard deviation of split frequencies: 0.074850

      1710000 -- (0.000) [...7 remote chains...] -- 9:19:48

      Average standard deviation of split frequencies: 0.074511


      Average standard deviation of split frequencies: 0.074511

      1720000 -- [0.000] [...7 remote chains...] -- 9:16:32

      Average standard deviation of split frequencies: 0.073476


      Average standard deviation of split frequencies: 0.073476

      1730000 -- (0.000) [...7 remote chains...] -- 9:19:04

      Average standard deviation of split frequencies: 0.074369


      Average standard deviation of split frequencies: 0.074369

      1740000 -- (0.000) [...7 remote chains...] -- 9:21:35

      Average standard deviation of split frequencies: 0.073633


      Average standard deviation of split frequencies: 0.073633

      1750000 -- (0.000) [...7 remote chains...] -- 9:18:22

      Average standard deviation of split frequencies: 0.073340


      Average standard deviation of split frequencies: 0.073340

      1760000 -- [0.000] [...7 remote chains...] -- 9:20:51

      Average standard deviation of split frequencies: 0.073176


      Average standard deviation of split frequencies: 0.073176

      1770000 -- [0.000] [...7 remote chains...] -- 9:17:40

      Average standard deviation of split frequencies: 0.072746


      Average standard deviation of split frequencies: 0.072746

      1780000 -- [0.000] [...7 remote chains...] -- 9:20:07

      Average standard deviation of split frequencies: 0.072768


      Average standard deviation of split frequencies: 0.072768

      1790000 -- (0.000) [...7 remote chains...] -- 9:22:33

      Average standard deviation of split frequencies: 0.071459


      Average standard deviation of split frequencies: 0.071459

      1800000 -- (0.000) [...7 remote chains...] -- 9:19:25

      Average standard deviation of split frequencies: 0.070145


      Average standard deviation of split frequencies: 0.070145

      1810000 -- (0.000) [...7 remote chains...] -- 9:21:50

      Average standard deviation of split frequencies: 0.070212


      Average standard deviation of split frequencies: 0.070212

      1820000 -- (0.000) [...7 remote chains...] -- 9:18:44

      Average standard deviation of split frequencies: 0.069792


      Average standard deviation of split frequencies: 0.069792

      1830000 -- (0.000) [...7 remote chains...] -- 9:21:07

      Average standard deviation of split frequencies: 0.068783


      Average standard deviation of split frequencies: 0.068783

      1840000 -- (0.000) [...7 remote chains...] -- 9:18:03

      Average standard deviation of split frequencies: 0.068115


      Average standard deviation of split frequencies: 0.068115

      1850000 -- (0.000) [...7 remote chains...] -- 9:20:25

      Average standard deviation of split frequencies: 0.068399


      Average standard deviation of split frequencies: 0.068399

      1860000 -- (0.000) [...7 remote chains...] -- 9:17:24

      Average standard deviation of split frequencies: 0.071559


      Average standard deviation of split frequencies: 0.071559

      1870000 -- (0.000) [...7 remote chains...] -- 9:19:44

      Average standard deviation of split frequencies: 0.071656


      Average standard deviation of split frequencies: 0.071656

      1880000 -- (0.000) [...7 remote chains...] -- 9:22:03

      Average standard deviation of split frequencies: 0.071406


      Average standard deviation of split frequencies: 0.071406

      1890000 -- (0.000) [...7 remote chains...] -- 9:19:04

      Average standard deviation of split frequencies: 0.070813


      Average standard deviation of split frequencies: 0.070813

      1900000 -- (0.000) [...7 remote chains...] -- 9:21:22

      Average standard deviation of split frequencies: 0.070599


      Average standard deviation of split frequencies: 0.070599

      1910000 -- (0.000) [...7 remote chains...] -- 9:18:25

      Average standard deviation of split frequencies: 0.070292


      Average standard deviation of split frequencies: 0.070292

      1920000 -- (0.000) [...7 remote chains...] -- 9:20:42

      Average standard deviation of split frequencies: 0.070079


      Average standard deviation of split frequencies: 0.070079

      1930000 -- (0.000) [...7 remote chains...] -- 9:22:57

      Average standard deviation of split frequencies: 0.070226


      Average standard deviation of split frequencies: 0.070226

      1940000 -- (0.000) [...7 remote chains...] -- 9:20:02

      Average standard deviation of split frequencies: 0.070372


      Average standard deviation of split frequencies: 0.070372

      1950000 -- (0.000) [...7 remote chains...] -- 9:22:16

      Average standard deviation of split frequencies: 0.069749


      Average standard deviation of split frequencies: 0.069749

      1960000 -- (0.000) [...7 remote chains...] -- 9:19:23

      Average standard deviation of split frequencies: 0.069581


      Average standard deviation of split frequencies: 0.069581

      1970000 -- (0.000) [...7 remote chains...] -- 9:21:36

      Average standard deviation of split frequencies: 0.068389


      Average standard deviation of split frequencies: 0.068389

      1980000 -- (0.000) [...7 remote chains...] -- 9:18:45

      Average standard deviation of split frequencies: 0.068101


      Average standard deviation of split frequencies: 0.068101

      1990000 -- (0.000) [...7 remote chains...] -- 9:20:56

      Average standard deviation of split frequencies: 0.068269


      Average standard deviation of split frequencies: 0.068269

      2000000 -- (0.000) [...7 remote chains...] -- 9:18:08

      Average standard deviation of split frequencies: 0.069162


      Average standard deviation of split frequencies: 0.069162

      2010000 -- (0.000) [...7 remote chains...] -- 9:20:18

      Average standard deviation of split frequencies: 0.068990


      Average standard deviation of split frequencies: 0.068990

      2020000 -- (0.000) [...7 remote chains...] -- 9:22:27

      Average standard deviation of split frequencies: 0.068975


      Average standard deviation of split frequencies: 0.068975

      2030000 -- (0.000) [...7 remote chains...] -- 9:19:40

      Average standard deviation of split frequencies: 0.069237


      Average standard deviation of split frequencies: 0.069237

      2040000 -- (0.000) [...7 remote chains...] -- 9:21:48

      Average standard deviation of split frequencies: 0.068787


      Average standard deviation of split frequencies: 0.068787

      2050000 -- (0.000) [...7 remote chains...] -- 9:19:03

      Average standard deviation of split frequencies: 0.068774


      Average standard deviation of split frequencies: 0.068774

      2060000 -- [0.000] [...7 remote chains...] -- 9:21:10

      Average standard deviation of split frequencies: 0.067403


      Average standard deviation of split frequencies: 0.067403

      2070000 -- (0.000) [...7 remote chains...] -- 9:18:27

      Average standard deviation of split frequencies: 0.067414


      Average standard deviation of split frequencies: 0.067414

      2080000 -- [0.000] [...7 remote chains...] -- 9:20:33

      Average standard deviation of split frequencies: 0.067476


      Average standard deviation of split frequencies: 0.067476

      2090000 -- (0.000) [...7 remote chains...] -- 9:17:51

      Average standard deviation of split frequencies: 0.067601


      Average standard deviation of split frequencies: 0.067601

      2100000 -- (0.000) [...7 remote chains...] -- 9:19:56

      Average standard deviation of split frequencies: 0.067410


      Average standard deviation of split frequencies: 0.067410

      2110000 -- [0.000] [...7 remote chains...] -- 9:17:16

      Average standard deviation of split frequencies: 0.067722


      Average standard deviation of split frequencies: 0.067722

      2120000 -- [0.000] [...7 remote chains...] -- 9:19:20

      Average standard deviation of split frequencies: 0.067377


      Average standard deviation of split frequencies: 0.067377

      2130000 -- (0.000) [...7 remote chains...] -- 9:21:22

      Average standard deviation of split frequencies: 0.069173


      Average standard deviation of split frequencies: 0.069173

      2140000 -- (0.000) [...7 remote chains...] -- 9:18:44

      Average standard deviation of split frequencies: 0.068355


      Average standard deviation of split frequencies: 0.068355

      2150000 -- (0.000) [...7 remote chains...] -- 9:20:46

      Average standard deviation of split frequencies: 0.068579


      Average standard deviation of split frequencies: 0.068579

      2160000 -- (0.000) [...7 remote chains...] -- 9:18:10

      Average standard deviation of split frequencies: 0.068158


      Average standard deviation of split frequencies: 0.068158

      2170000 -- (0.000) [...7 remote chains...] -- 9:20:10

      Average standard deviation of split frequencies: 0.067494


      Average standard deviation of split frequencies: 0.067494

      2180000 -- (0.000) [...7 remote chains...] -- 9:17:35

      Average standard deviation of split frequencies: 0.067084


      Average standard deviation of split frequencies: 0.067084

      2190000 -- (0.000) [...7 remote chains...] -- 9:19:35

      Average standard deviation of split frequencies: 0.067307


      Average standard deviation of split frequencies: 0.067307

      2200000 -- (0.000) [...7 remote chains...] -- 9:17:02

      Average standard deviation of split frequencies: 0.066986


      Average standard deviation of split frequencies: 0.066986

      2210000 -- (0.000) [...7 remote chains...] -- 9:19:01

      Average standard deviation of split frequencies: 0.065711


      Average standard deviation of split frequencies: 0.065711

      2220000 -- (0.000) [...7 remote chains...] -- 9:20:58

      Average standard deviation of split frequencies: 0.065401


      Average standard deviation of split frequencies: 0.065401

      2230000 -- (0.000) [...7 remote chains...] -- 9:18:27

      Average standard deviation of split frequencies: 0.064834


      Average standard deviation of split frequencies: 0.064834

      2240000 -- (0.000) [...7 remote chains...] -- 9:20:24

      Average standard deviation of split frequencies: 0.063148


      Average standard deviation of split frequencies: 0.063148

      2250000 -- (0.000) [...7 remote chains...] -- 9:17:54

      Average standard deviation of split frequencies: 0.062546


      Average standard deviation of split frequencies: 0.062546

      2260000 -- (0.000) [...7 remote chains...] -- 9:19:49

      Average standard deviation of split frequencies: 0.065519


      Average standard deviation of split frequencies: 0.065519

      2270000 -- (0.000) [...7 remote chains...] -- 9:17:21

      Average standard deviation of split frequencies: 0.065703


      Average standard deviation of split frequencies: 0.065703

      2280000 -- (0.000) [...7 remote chains...] -- 9:19:16

      Average standard deviation of split frequencies: 0.066403


      Average standard deviation of split frequencies: 0.066403

      2290000 -- (0.000) [...7 remote chains...] -- 9:21:10

      Average standard deviation of split frequencies: 0.066375


      Average standard deviation of split frequencies: 0.066375

      2300000 -- (0.000) [...7 remote chains...] -- 9:18:43

      Average standard deviation of split frequencies: 0.065783


      Average standard deviation of split frequencies: 0.065783

      2310000 -- (0.000) [...7 remote chains...] -- 9:20:36

      Average standard deviation of split frequencies: 0.065934


      Average standard deviation of split frequencies: 0.065934

      2320000 -- (0.000) [...7 remote chains...] -- 9:18:10

      Average standard deviation of split frequencies: 0.065722


      Average standard deviation of split frequencies: 0.065722

      2330000 -- (0.000) [...7 remote chains...] -- 9:20:02

      Average standard deviation of split frequencies: 0.065922


      Average standard deviation of split frequencies: 0.065922

      2340000 -- (0.000) [...7 remote chains...] -- 9:21:54

      Average standard deviation of split frequencies: 0.064558


      Average standard deviation of split frequencies: 0.064558

      2350000 -- (0.000) [...7 remote chains...] -- 9:19:30

      Average standard deviation of split frequencies: 0.065038


      Average standard deviation of split frequencies: 0.065038

      2360000 -- (0.000) [...7 remote chains...] -- 9:21:20

      Average standard deviation of split frequencies: 0.064990


      Average standard deviation of split frequencies: 0.064990

      2370000 -- (0.000) [...7 remote chains...] -- 9:18:57

      Average standard deviation of split frequencies: 0.064193


      Average standard deviation of split frequencies: 0.064193

      2380000 -- (0.000) [...7 remote chains...] -- 9:20:47

      Average standard deviation of split frequencies: 0.064289


      Average standard deviation of split frequencies: 0.064289

      2390000 -- (0.000) [...7 remote chains...] -- 9:18:26

      Average standard deviation of split frequencies: 0.064365


      Average standard deviation of split frequencies: 0.064365

      2400000 -- (0.000) [...7 remote chains...] -- 9:20:15

      Average standard deviation of split frequencies: 0.067263


      Average standard deviation of split frequencies: 0.067263

      2410000 -- (0.000) [...7 remote chains...] -- 9:17:54

      Average standard deviation of split frequencies: 0.067062


      Average standard deviation of split frequencies: 0.067062

      2420000 -- (0.000) [...7 remote chains...] -- 9:19:43

      Average standard deviation of split frequencies: 0.067368


      Average standard deviation of split frequencies: 0.067368

      2430000 -- (0.000) [...7 remote chains...] -- 9:17:24

      Average standard deviation of split frequencies: 0.067536


      Average standard deviation of split frequencies: 0.067536

      2440000 -- (0.000) [...7 remote chains...] -- 9:19:11

      Average standard deviation of split frequencies: 0.067419


      Average standard deviation of split frequencies: 0.067419

      2450000 -- (0.000) [...7 remote chains...] -- 9:20:57

      Average standard deviation of split frequencies: 0.066972


      Average standard deviation of split frequencies: 0.066972

      2460000 -- [0.000] [...7 remote chains...] -- 9:18:40

      Average standard deviation of split frequencies: 0.066612


      Average standard deviation of split frequencies: 0.066612

      2470000 -- (0.000) [...7 remote chains...] -- 9:20:26

      Average standard deviation of split frequencies: 0.065537


      Average standard deviation of split frequencies: 0.065537

      2480000 -- [0.000] [...7 remote chains...] -- 9:18:10

      Average standard deviation of split frequencies: 0.065433


      Average standard deviation of split frequencies: 0.065433

      2490000 -- [0.000] [...7 remote chains...] -- 9:19:54

      Average standard deviation of split frequencies: 0.065061


      Average standard deviation of split frequencies: 0.065061

      2500000 -- [0.000] [...7 remote chains...] -- 9:21:39

      Average standard deviation of split frequencies: 0.064717


      Average standard deviation of split frequencies: 0.064717

      2510000 -- [0.000] [...7 remote chains...] -- 9:19:24

      Average standard deviation of split frequencies: 0.065433


      Average standard deviation of split frequencies: 0.065433

      2520000 -- [0.000] [...7 remote chains...] -- 9:21:07

      Average standard deviation of split frequencies: 0.064275


      Average standard deviation of split frequencies: 0.064275

      2530000 -- (0.000) [...7 remote chains...] -- 9:18:53

      Average standard deviation of split frequencies: 0.065190


      Average standard deviation of split frequencies: 0.065190

      2540000 -- (0.000) [...7 remote chains...] -- 9:20:36

      Average standard deviation of split frequencies: 0.064370


      Average standard deviation of split frequencies: 0.064370

      2550000 -- [0.000] [...7 remote chains...] -- 9:18:24

      Average standard deviation of split frequencies: 0.064850


      Average standard deviation of split frequencies: 0.064850

      2560000 -- (0.000) [...7 remote chains...] -- 9:20:06

      Average standard deviation of split frequencies: 0.064594


      Average standard deviation of split frequencies: 0.064594

      2570000 -- (0.000) [...7 remote chains...] -- 9:21:47

      Average standard deviation of split frequencies: 0.064102


      Average standard deviation of split frequencies: 0.064102

      2580000 -- (0.000) [...7 remote chains...] -- 9:19:35

      Average standard deviation of split frequencies: 0.062803


      Average standard deviation of split frequencies: 0.062803

      2590000 -- (0.000) [...7 remote chains...] -- 9:21:16

      Average standard deviation of split frequencies: 0.063222


      Average standard deviation of split frequencies: 0.063222

      2600000 -- (0.000) [...7 remote chains...] -- 9:19:06

      Average standard deviation of split frequencies: 0.062559


      Average standard deviation of split frequencies: 0.062559

      2610000 -- [0.000] [...7 remote chains...] -- 9:20:46

      Average standard deviation of split frequencies: 0.062929


      Average standard deviation of split frequencies: 0.062929

      2620000 -- [0.000] [...7 remote chains...] -- 9:18:37

      Average standard deviation of split frequencies: 0.063143


      Average standard deviation of split frequencies: 0.063143

      2630000 -- [0.000] [...7 remote chains...] -- 9:20:16

      Average standard deviation of split frequencies: 0.063428


      Average standard deviation of split frequencies: 0.063428

      2640000 -- [0.000] [...7 remote chains...] -- 9:21:54

      Average standard deviation of split frequencies: 0.063052


      Average standard deviation of split frequencies: 0.063052

      2650000 -- [0.000] [...7 remote chains...] -- 9:19:46

      Average standard deviation of split frequencies: 0.062586


      Average standard deviation of split frequencies: 0.062586

      2660000 -- (0.000) [...7 remote chains...] -- 9:21:24

      Average standard deviation of split frequencies: 0.063732


      Average standard deviation of split frequencies: 0.063732

      2670000 -- [0.000] [...7 remote chains...] -- 9:19:17

      Average standard deviation of split frequencies: 0.063977


      Average standard deviation of split frequencies: 0.063977

      2680000 -- (0.000) [...7 remote chains...] -- 9:20:54

      Average standard deviation of split frequencies: 0.064149


      Average standard deviation of split frequencies: 0.064149

      2690000 -- (0.000) [...7 remote chains...] -- 9:22:31

      Average standard deviation of split frequencies: 0.063914


      Average standard deviation of split frequencies: 0.063914

      2700000 -- (0.000) [...7 remote chains...] -- 9:20:25

      Average standard deviation of split frequencies: 0.063258


      Average standard deviation of split frequencies: 0.063258

      2710000 -- [0.000] [...7 remote chains...] -- 9:22:01

      Average standard deviation of split frequencies: 0.063573


      Average standard deviation of split frequencies: 0.063573

      2720000 -- (0.000) [...7 remote chains...] -- 9:19:57

      Average standard deviation of split frequencies: 0.063734


      Average standard deviation of split frequencies: 0.063734

      2730000 -- [0.000] [...7 remote chains...] -- 9:21:32

      Average standard deviation of split frequencies: 0.063268


      Average standard deviation of split frequencies: 0.063268

      2740000 -- (0.000) [...7 remote chains...] -- 9:19:28

      Average standard deviation of split frequencies: 0.063196


      Average standard deviation of split frequencies: 0.063196

      2750000 -- (0.000) [...7 remote chains...] -- 9:21:03

      Average standard deviation of split frequencies: 0.063118


      Average standard deviation of split frequencies: 0.063118

      2760000 -- (0.000) [...7 remote chains...] -- 9:22:37

      Average standard deviation of split frequencies: 0.062892


      Average standard deviation of split frequencies: 0.062892

      2770000 -- (0.000) [...7 remote chains...] -- 9:20:34

      Average standard deviation of split frequencies: 0.061855


      Average standard deviation of split frequencies: 0.061855

      2780000 -- (0.000) [...7 remote chains...] -- 9:22:07

      Average standard deviation of split frequencies: 0.061854


      Average standard deviation of split frequencies: 0.061854

      2790000 -- (0.000) [...7 remote chains...] -- 9:23:40

      Average standard deviation of split frequencies: 0.061854


      Average standard deviation of split frequencies: 0.061854

      2800000 -- (0.000) [...7 remote chains...] -- 9:21:39

      Average standard deviation of split frequencies: 0.063514


      Average standard deviation of split frequencies: 0.063514

      2810000 -- (0.000) [...7 remote chains...] -- 9:23:11

      Average standard deviation of split frequencies: 0.062985


      Average standard deviation of split frequencies: 0.062985

      2820000 -- (0.000) [...7 remote chains...] -- 9:21:10

      Average standard deviation of split frequencies: 0.061600


      Average standard deviation of split frequencies: 0.061600

      2830000 -- (0.000) [...7 remote chains...] -- 9:22:42

      Average standard deviation of split frequencies: 0.062042


      Average standard deviation of split frequencies: 0.062042

      2840000 -- (0.000) [...7 remote chains...] -- 9:20:42

      Average standard deviation of split frequencies: 0.061973


      Average standard deviation of split frequencies: 0.061973

      2850000 -- (0.000) [...7 remote chains...] -- 9:22:13

      Average standard deviation of split frequencies: 0.061685


      Average standard deviation of split frequencies: 0.061685

      2860000 -- (0.000) [...7 remote chains...] -- 9:23:44

      Average standard deviation of split frequencies: 0.061763


      Average standard deviation of split frequencies: 0.061763

      2870000 -- (0.000) [...7 remote chains...] -- 9:21:45

      Average standard deviation of split frequencies: 0.061399


      Average standard deviation of split frequencies: 0.061399

      2880000 -- (0.000) [...7 remote chains...] -- 9:23:15

      Average standard deviation of split frequencies: 0.059787


      Average standard deviation of split frequencies: 0.059787

      2890000 -- (0.000) [...7 remote chains...] -- 9:21:17

      Average standard deviation of split frequencies: 0.059654


      Average standard deviation of split frequencies: 0.059654

      2900000 -- (0.000) [...7 remote chains...] -- 9:22:47

      Average standard deviation of split frequencies: 0.058324


      Average standard deviation of split frequencies: 0.058324

      2910000 -- (0.000) [...7 remote chains...] -- 9:20:50

      Average standard deviation of split frequencies: 0.058256


      Average standard deviation of split frequencies: 0.058256

      2920000 -- (0.000) [...7 remote chains...] -- 9:22:19

      Average standard deviation of split frequencies: 0.057923


      Average standard deviation of split frequencies: 0.057923

      2930000 -- (0.000) [...7 remote chains...] -- 9:23:47

      Average standard deviation of split frequencies: 0.057314


      Average standard deviation of split frequencies: 0.057314

      2940000 -- (0.000) [...7 remote chains...] -- 9:21:51

      Average standard deviation of split frequencies: 0.056848


      Average standard deviation of split frequencies: 0.056848

      2950000 -- (0.000) [...7 remote chains...] -- 9:23:19

      Average standard deviation of split frequencies: 0.056696


      Average standard deviation of split frequencies: 0.056696

      2960000 -- (0.000) [...7 remote chains...] -- 9:21:24

      Average standard deviation of split frequencies: 0.055948


      Average standard deviation of split frequencies: 0.055948

      2970000 -- (0.000) [...7 remote chains...] -- 9:22:51

      Average standard deviation of split frequencies: 0.055488


      Average standard deviation of split frequencies: 0.055488

      2980000 -- (0.000) [...7 remote chains...] -- 9:20:57

      Average standard deviation of split frequencies: 0.055032


      Average standard deviation of split frequencies: 0.055032

      2990000 -- (0.000) [...7 remote chains...] -- 9:22:24

      Average standard deviation of split frequencies: 0.054823


      Average standard deviation of split frequencies: 0.054823

      3000000 -- (0.000) [...7 remote chains...] -- 9:23:50

      Average standard deviation of split frequencies: 0.054371


      Average standard deviation of split frequencies: 0.054371

      3010000 -- (0.000) [...7 remote chains...] -- 9:21:57

      Average standard deviation of split frequencies: 0.054242


      Average standard deviation of split frequencies: 0.054242

      3020000 -- (0.000) [...7 remote chains...] -- 9:23:22

      Average standard deviation of split frequencies: 0.053936


      Average standard deviation of split frequencies: 0.053936

      3030000 -- (0.000) [...7 remote chains...] -- 9:21:30

      Average standard deviation of split frequencies: 0.053330


      Average standard deviation of split frequencies: 0.053330

      3040000 -- (0.000) [...7 remote chains...] -- 9:22:55

      Average standard deviation of split frequencies: 0.053030


      Average standard deviation of split frequencies: 0.053030

      3050000 -- (0.000) [...7 remote chains...] -- 9:24:19

      Average standard deviation of split frequencies: 0.052591


      Average standard deviation of split frequencies: 0.052591

      3060000 -- (0.000) [...7 remote chains...] -- 9:22:28

      Average standard deviation of split frequencies: 0.051902


      Average standard deviation of split frequencies: 0.051902

      3070000 -- (0.000) [...7 remote chains...] -- 9:23:52

      Average standard deviation of split frequencies: 0.051690


      Average standard deviation of split frequencies: 0.051690

      3080000 -- (0.000) [...7 remote chains...] -- 9:22:02

      Average standard deviation of split frequencies: 0.051746


      Average standard deviation of split frequencies: 0.051746

      3090000 -- (0.000) [...7 remote chains...] -- 9:23:25

      Average standard deviation of split frequencies: 0.051929


      Average standard deviation of split frequencies: 0.051929

      3100000 -- (0.000) [...7 remote chains...] -- 9:24:48

      Average standard deviation of split frequencies: 0.051975


      Average standard deviation of split frequencies: 0.051975

      3110000 -- (0.000) [...7 remote chains...] -- 9:22:58

      Average standard deviation of split frequencies: 0.051572


      Average standard deviation of split frequencies: 0.051572

      3120000 -- (0.000) [...7 remote chains...] -- 9:24:21

      Average standard deviation of split frequencies: 0.051286


      Average standard deviation of split frequencies: 0.051286

      3130000 -- (0.000) [...7 remote chains...] -- 9:25:43

      Average standard deviation of split frequencies: 0.050936


      Average standard deviation of split frequencies: 0.050936

      3140000 -- (0.000) [...7 remote chains...] -- 9:23:54

      Average standard deviation of split frequencies: 0.050276


      Average standard deviation of split frequencies: 0.050276

      3150000 -- (0.000) [...7 remote chains...] -- 9:25:16

      Average standard deviation of split frequencies: 0.049832


      Average standard deviation of split frequencies: 0.049832

      3160000 -- [0.000] [...7 remote chains...] -- 9:26:37

      Average standard deviation of split frequencies: 0.049875


      Average standard deviation of split frequencies: 0.049875

      3170000 -- (0.000) [...7 remote chains...] -- 9:24:49

      Average standard deviation of split frequencies: 0.049919


      Average standard deviation of split frequencies: 0.049919

      3180000 -- (0.000) [...7 remote chains...] -- 9:26:09

      Average standard deviation of split frequencies: 0.049836


      Average standard deviation of split frequencies: 0.049836

      3190000 -- (0.000) [...7 remote chains...] -- 9:27:29

      Average standard deviation of split frequencies: 0.050087


      Average standard deviation of split frequencies: 0.050087

      3200000 -- (0.000) [...7 remote chains...] -- 9:25:43

      Average standard deviation of split frequencies: 0.050879


      Average standard deviation of split frequencies: 0.050879

      3210000 -- (0.000) [...7 remote chains...] -- 9:27:02

      Average standard deviation of split frequencies: 0.050602


      Average standard deviation of split frequencies: 0.050602

      3220000 -- (0.000) [...7 remote chains...] -- 9:25:16

      Average standard deviation of split frequencies: 0.050394


      Average standard deviation of split frequencies: 0.050394

      3230000 -- (0.000) [...7 remote chains...] -- 9:26:35

      Average standard deviation of split frequencies: 0.050394


      Average standard deviation of split frequencies: 0.050394

      3240000 -- (0.000) [...7 remote chains...] -- 9:24:50

      Average standard deviation of split frequencies: 0.050188


      Average standard deviation of split frequencies: 0.050188

      3250000 -- (0.000) [...7 remote chains...] -- 9:26:08

      Average standard deviation of split frequencies: 0.049983


      Average standard deviation of split frequencies: 0.049983

      3260000 -- (0.000) [...7 remote chains...] -- 9:24:24

      Average standard deviation of split frequencies: 0.049584


      Average standard deviation of split frequencies: 0.049584

      3270000 -- (0.000) [...7 remote chains...] -- 9:25:42

      Average standard deviation of split frequencies: 0.049257


      Average standard deviation of split frequencies: 0.049257

      3280000 -- (0.000) [...7 remote chains...] -- 9:27:00

      Average standard deviation of split frequencies: 0.049290


      Average standard deviation of split frequencies: 0.049290

      3290000 -- (0.000) [...7 remote chains...] -- 9:25:16

      Average standard deviation of split frequencies: 0.047580


      Average standard deviation of split frequencies: 0.047580

      3300000 -- (0.000) [...7 remote chains...] -- 9:26:33

      Average standard deviation of split frequencies: 0.046827


      Average standard deviation of split frequencies: 0.046827

      3310000 -- (0.000) [...7 remote chains...] -- 9:27:50

      Average standard deviation of split frequencies: 0.047389


      Average standard deviation of split frequencies: 0.047389

      3320000 -- (0.000) [...7 remote chains...] -- 9:26:07

      Average standard deviation of split frequencies: 0.047140


      Average standard deviation of split frequencies: 0.047140

      3330000 -- (0.000) [...7 remote chains...] -- 9:27:24

      Average standard deviation of split frequencies: 0.046702


      Average standard deviation of split frequencies: 0.046702

      3340000 -- (0.000) [...7 remote chains...] -- 9:25:41

      Average standard deviation of split frequencies: 0.046726


      Average standard deviation of split frequencies: 0.046726

      3350000 -- (0.000) [...7 remote chains...] -- 9:26:57

      Average standard deviation of split frequencies: 0.047078


      Average standard deviation of split frequencies: 0.047078

      3360000 -- (0.000) [...7 remote chains...] -- 9:28:13

      Average standard deviation of split frequencies: 0.046581


      Average standard deviation of split frequencies: 0.046581

      3370000 -- (0.000) [...7 remote chains...] -- 9:26:31

      Average standard deviation of split frequencies: 0.046955


      Average standard deviation of split frequencies: 0.046955

      3380000 -- (0.000) [...7 remote chains...] -- 9:27:47

      Average standard deviation of split frequencies: 0.046956


      Average standard deviation of split frequencies: 0.046956

      3390000 -- [0.000] [...7 remote chains...] -- 9:26:06

      Average standard deviation of split frequencies: 0.046779


      Average standard deviation of split frequencies: 0.046779

      3400000 -- (0.000) [...7 remote chains...] -- 9:27:21

      Average standard deviation of split frequencies: 0.046296


      Average standard deviation of split frequencies: 0.046296

      3410000 -- (0.000) [...7 remote chains...] -- 9:25:40

      Average standard deviation of split frequencies: 0.046415


      Average standard deviation of split frequencies: 0.046415

      3420000 -- (0.000) [...7 remote chains...] -- 9:26:55

      Average standard deviation of split frequencies: 0.045996


      Average standard deviation of split frequencies: 0.045996

      3430000 -- (0.000) [...7 remote chains...] -- 9:28:09

      Average standard deviation of split frequencies: 0.045877


      Average standard deviation of split frequencies: 0.045877

      3440000 -- (0.000) [...7 remote chains...] -- 9:26:30

      Average standard deviation of split frequencies: 0.045700


      Average standard deviation of split frequencies: 0.045700

      3450000 -- (0.000) [...7 remote chains...] -- 9:27:43

      Average standard deviation of split frequencies: 0.045643


      Average standard deviation of split frequencies: 0.045643

      3460000 -- (0.000) [...7 remote chains...] -- 9:26:04

      Average standard deviation of split frequencies: 0.045876


      Average standard deviation of split frequencies: 0.045876

      3470000 -- (0.000) [...7 remote chains...] -- 9:27:18

      Average standard deviation of split frequencies: 0.045936


      Average standard deviation of split frequencies: 0.045936

      3480000 -- (0.000) [...7 remote chains...] -- 9:25:39

      Average standard deviation of split frequencies: 0.046233


      Average standard deviation of split frequencies: 0.046233

      3490000 -- (0.000) [...7 remote chains...] -- 9:26:53

      Average standard deviation of split frequencies: 0.046336


      Average standard deviation of split frequencies: 0.046336

      3500000 -- (0.000) [...7 remote chains...] -- 9:28:05

      Average standard deviation of split frequencies: 0.046388


      Average standard deviation of split frequencies: 0.046388

      3510000 -- (0.000) [...7 remote chains...] -- 9:26:28

      Average standard deviation of split frequencies: 0.046046


      Average standard deviation of split frequencies: 0.046046

      3520000 -- (0.000) [...7 remote chains...] -- 9:27:40

      Average standard deviation of split frequencies: 0.046213


      Average standard deviation of split frequencies: 0.046213

      3530000 -- (0.000) [...7 remote chains...] -- 9:26:03

      Average standard deviation of split frequencies: 0.046039


      Average standard deviation of split frequencies: 0.046039

      3540000 -- (0.000) [...7 remote chains...] -- 9:27:15

      Average standard deviation of split frequencies: 0.045811


      Average standard deviation of split frequencies: 0.045811

      3550000 -- (0.000) [...7 remote chains...] -- 9:28:26

      Average standard deviation of split frequencies: 0.045473


      Average standard deviation of split frequencies: 0.045473

      3560000 -- (0.000) [...7 remote chains...] -- 9:26:50

      Average standard deviation of split frequencies: 0.045359


      Average standard deviation of split frequencies: 0.045359

      3570000 -- (0.000) [...7 remote chains...] -- 9:28:01

      Average standard deviation of split frequencies: 0.045023


      Average standard deviation of split frequencies: 0.045023

      3580000 -- (0.000) [...7 remote chains...] -- 9:26:25

      Average standard deviation of split frequencies: 0.044967


      Average standard deviation of split frequencies: 0.044967

      3590000 -- (0.000) [...7 remote chains...] -- 9:27:36

      Average standard deviation of split frequencies: 0.044577


      Average standard deviation of split frequencies: 0.044577

      3600000 -- (0.000) [...7 remote chains...] -- 9:26:01

      Average standard deviation of split frequencies: 0.044811


      Average standard deviation of split frequencies: 0.044811

      3610000 -- (0.000) [...7 remote chains...] -- 9:27:12

      Average standard deviation of split frequencies: 0.044759


      Average standard deviation of split frequencies: 0.044759

      3620000 -- (0.000) [...7 remote chains...] -- 9:28:22

      Average standard deviation of split frequencies: 0.044933


      Average standard deviation of split frequencies: 0.044933

      3630000 -- (0.000) [...7 remote chains...] -- 9:26:47

      Average standard deviation of split frequencies: 0.044859


      Average standard deviation of split frequencies: 0.044859

      3640000 -- (0.000) [...7 remote chains...] -- 9:27:57

      Average standard deviation of split frequencies: 0.044915


      Average standard deviation of split frequencies: 0.044915

      3650000 -- (0.000) [...7 remote chains...] -- 9:29:07

      Average standard deviation of split frequencies: 0.044916


      Average standard deviation of split frequencies: 0.044916

      3660000 -- (0.000) [...7 remote chains...] -- 9:27:33

      Average standard deviation of split frequencies: 0.044753


      Average standard deviation of split frequencies: 0.044753

      3670000 -- (0.000) [...7 remote chains...] -- 9:28:42

      Average standard deviation of split frequencies: 0.045080


      Average standard deviation of split frequencies: 0.045080

      3680000 -- (0.000) [...7 remote chains...] -- 9:27:09

      Average standard deviation of split frequencies: 0.044779


      Average standard deviation of split frequencies: 0.044779

      3690000 -- (0.000) [...7 remote chains...] -- 9:28:17

      Average standard deviation of split frequencies: 0.044777


      Average standard deviation of split frequencies: 0.044777

      3700000 -- (0.000) [...7 remote chains...] -- 9:26:45

      Average standard deviation of split frequencies: 0.044585


      Average standard deviation of split frequencies: 0.044585

      3710000 -- (0.000) [...7 remote chains...] -- 9:27:53

      Average standard deviation of split frequencies: 0.044430


      Average standard deviation of split frequencies: 0.044430

      3720000 -- (0.000) [...7 remote chains...] -- 9:26:21

      Average standard deviation of split frequencies: 0.044323


      Average standard deviation of split frequencies: 0.044323

      3730000 -- (0.000) [...7 remote chains...] -- 9:27:29

      Average standard deviation of split frequencies: 0.043818


      Average standard deviation of split frequencies: 0.043818

      3740000 -- (0.000) [...7 remote chains...] -- 9:28:37

      Average standard deviation of split frequencies: 0.043663


      Average standard deviation of split frequencies: 0.043663

      3750000 -- (0.000) [...7 remote chains...] -- 9:27:06

      Average standard deviation of split frequencies: 0.044187


      Average standard deviation of split frequencies: 0.044187

      3760000 -- (0.000) [...7 remote chains...] -- 9:28:13

      Average standard deviation of split frequencies: 0.044253


      Average standard deviation of split frequencies: 0.044253

      3770000 -- (0.000) [...7 remote chains...] -- 9:26:42

      Average standard deviation of split frequencies: 0.044263


      Average standard deviation of split frequencies: 0.044263

      3780000 -- (0.000) [...7 remote chains...] -- 9:27:49

      Average standard deviation of split frequencies: 0.043887


      Average standard deviation of split frequencies: 0.043887

      3790000 -- (0.000) [...7 remote chains...] -- 9:26:19

      Average standard deviation of split frequencies: 0.043926


      Average standard deviation of split frequencies: 0.043926

      3800000 -- (0.000) [...7 remote chains...] -- 9:27:26

      Average standard deviation of split frequencies: 0.043844


      Average standard deviation of split frequencies: 0.043844

      3810000 -- (0.000) [...7 remote chains...] -- 9:28:32

      Average standard deviation of split frequencies: 0.043801


      Average standard deviation of split frequencies: 0.043801

      3820000 -- (0.000) [...7 remote chains...] -- 9:27:02

      Average standard deviation of split frequencies: 0.043921


      Average standard deviation of split frequencies: 0.043921

      3830000 -- (0.000) [...7 remote chains...] -- 9:28:09

      Average standard deviation of split frequencies: 0.044522


      Average standard deviation of split frequencies: 0.044522

      3840000 -- (0.000) [...7 remote chains...] -- 9:26:39

      Average standard deviation of split frequencies: 0.044422


      Average standard deviation of split frequencies: 0.044422

      3850000 -- (0.000) [...7 remote chains...] -- 9:27:45

      Average standard deviation of split frequencies: 0.043993


      Average standard deviation of split frequencies: 0.043993

      3860000 -- (0.000) [...7 remote chains...] -- 9:28:51

      Average standard deviation of split frequencies: 0.044788


      Average standard deviation of split frequencies: 0.044788

      3870000 -- (0.000) [...7 remote chains...] -- 9:27:22

      Average standard deviation of split frequencies: 0.045174


      Average standard deviation of split frequencies: 0.045174

      3880000 -- (0.000) [...7 remote chains...] -- 9:28:27

      Average standard deviation of split frequencies: 0.045130


      Average standard deviation of split frequencies: 0.045130

      3890000 -- (0.000) [...7 remote chains...] -- 9:26:59

      Average standard deviation of split frequencies: 0.045140


      Average standard deviation of split frequencies: 0.045140

      3900000 -- (0.000) [...7 remote chains...] -- 9:28:04

      Average standard deviation of split frequencies: 0.044932


      Average standard deviation of split frequencies: 0.044932

      3910000 -- (0.000) [...7 remote chains...] -- 9:26:36

      Average standard deviation of split frequencies: 0.045369


      Average standard deviation of split frequencies: 0.045369

      3920000 -- (0.000) [...7 remote chains...] -- 9:27:41

      Average standard deviation of split frequencies: 0.045436


      Average standard deviation of split frequencies: 0.045436

      3930000 -- (0.000) [...7 remote chains...] -- 9:28:46

      Average standard deviation of split frequencies: 0.045813


      Average standard deviation of split frequencies: 0.045813

      3940000 -- (0.000) [...7 remote chains...] -- 9:27:18

      Average standard deviation of split frequencies: 0.046135


      Average standard deviation of split frequencies: 0.046135

      3950000 -- (0.000) [...7 remote chains...] -- 9:28:23

      Average standard deviation of split frequencies: 0.046400


      Average standard deviation of split frequencies: 0.046400

      3960000 -- (0.000) [...7 remote chains...] -- 9:26:56

      Average standard deviation of split frequencies: 0.046350


      Average standard deviation of split frequencies: 0.046350

      3970000 -- (0.000) [...7 remote chains...] -- 9:28:00

      Average standard deviation of split frequencies: 0.046510


      Average standard deviation of split frequencies: 0.046510

      3980000 -- (0.000) [...7 remote chains...] -- 9:29:03

      Average standard deviation of split frequencies: 0.046460


      Average standard deviation of split frequencies: 0.046460

      3990000 -- (0.000) [...7 remote chains...] -- 9:27:37

      Average standard deviation of split frequencies: 0.046512


      Average standard deviation of split frequencies: 0.046512

      4000000 -- (0.000) [...7 remote chains...] -- 9:28:41

      Average standard deviation of split frequencies: 0.048158


      Average standard deviation of split frequencies: 0.048158

      4010000 -- (0.000) [...7 remote chains...] -- 9:27:15

      Average standard deviation of split frequencies: 0.048467


      Average standard deviation of split frequencies: 0.048467

      4020000 -- (0.000) [...7 remote chains...] -- 9:28:18

      Average standard deviation of split frequencies: 0.048174


      Average standard deviation of split frequencies: 0.048174

      4030000 -- (0.000) [...7 remote chains...] -- 9:29:21

      Average standard deviation of split frequencies: 0.047618


      Average standard deviation of split frequencies: 0.047618

      4040000 -- (0.000) [...7 remote chains...] -- 9:27:55

      Average standard deviation of split frequencies: 0.047628


      Average standard deviation of split frequencies: 0.047628

      4050000 -- (0.000) [...7 remote chains...] -- 9:28:58

      Average standard deviation of split frequencies: 0.047472


      Average standard deviation of split frequencies: 0.047472

      4060000 -- (0.000) [...7 remote chains...] -- 9:27:33

      Average standard deviation of split frequencies: 0.047427


      Average standard deviation of split frequencies: 0.047427

      4070000 -- (0.000) [...7 remote chains...] -- 9:28:35

      Average standard deviation of split frequencies: 0.047537


      Average standard deviation of split frequencies: 0.047537

      4080000 -- (0.000) [...7 remote chains...] -- 9:27:11

      Average standard deviation of split frequencies: 0.047766


      Average standard deviation of split frequencies: 0.047766

      4090000 -- (0.000) [...7 remote chains...] -- 9:28:13

      Average standard deviation of split frequencies: 0.048048


      Average standard deviation of split frequencies: 0.048048

      4100000 -- (0.000) [...7 remote chains...] -- 9:26:49

      Average standard deviation of split frequencies: 0.047892


      Average standard deviation of split frequencies: 0.047892

      4110000 -- (0.000) [...7 remote chains...] -- 9:27:51

      Average standard deviation of split frequencies: 0.048165


      Average standard deviation of split frequencies: 0.048165

      4120000 -- (0.000) [...7 remote chains...] -- 9:28:52

      Average standard deviation of split frequencies: 0.048715


      Average standard deviation of split frequencies: 0.048715

      4130000 -- (0.000) [...7 remote chains...] -- 9:27:29

      Average standard deviation of split frequencies: 0.048689


      Average standard deviation of split frequencies: 0.048689

      4140000 -- (0.000) [...7 remote chains...] -- 9:28:30

      Average standard deviation of split frequencies: 0.048644


      Average standard deviation of split frequencies: 0.048644

      4150000 -- (0.000) [...7 remote chains...] -- 9:27:08

      Average standard deviation of split frequencies: 0.048478


      Average standard deviation of split frequencies: 0.048478

      4160000 -- (0.000) [...7 remote chains...] -- 9:28:08

      Average standard deviation of split frequencies: 0.048378


      Average standard deviation of split frequencies: 0.048378

      4170000 -- (0.000) [...7 remote chains...] -- 9:26:46

      Average standard deviation of split frequencies: 0.048224


      Average standard deviation of split frequencies: 0.048224

      4180000 -- (0.000) [...7 remote chains...] -- 9:27:47

      Average standard deviation of split frequencies: 0.048016


      Average standard deviation of split frequencies: 0.048016

      4190000 -- (0.000) [...7 remote chains...] -- 9:26:25

      Average standard deviation of split frequencies: 0.047578


      Average standard deviation of split frequencies: 0.047578

      4200000 -- (0.000) [...7 remote chains...] -- 9:27:25

      Average standard deviation of split frequencies: 0.047919


      Average standard deviation of split frequencies: 0.047919

      4210000 -- (0.000) [...7 remote chains...] -- 9:26:04

      Average standard deviation of split frequencies: 0.048065


      Average standard deviation of split frequencies: 0.048065

      4220000 -- (0.000) [...7 remote chains...] -- 9:27:04

      Average standard deviation of split frequencies: 0.048125


      Average standard deviation of split frequencies: 0.048125

      4230000 -- (0.000) [...7 remote chains...] -- 9:28:04

      Average standard deviation of split frequencies: 0.047913


      Average standard deviation of split frequencies: 0.047913

      4240000 -- (0.000) [...7 remote chains...] -- 9:29:03

      Average standard deviation of split frequencies: 0.047763


      Average standard deviation of split frequencies: 0.047763

      4250000 -- (0.000) [...7 remote chains...] -- 9:27:42

      Average standard deviation of split frequencies: 0.047772


      Average standard deviation of split frequencies: 0.047772

      4260000 -- (0.000) [...7 remote chains...] -- 9:28:42

      Average standard deviation of split frequencies: 0.047675


      Average standard deviation of split frequencies: 0.047675

      4270000 -- (0.000) [...7 remote chains...] -- 9:27:21

      Average standard deviation of split frequencies: 0.047623


      Average standard deviation of split frequencies: 0.047623

      4280000 -- (0.000) [...7 remote chains...] -- 9:28:20

      Average standard deviation of split frequencies: 0.047475


      Average standard deviation of split frequencies: 0.047475

      4290000 -- (0.000) [...7 remote chains...] -- 9:27:00

      Average standard deviation of split frequencies: 0.047589


      Average standard deviation of split frequencies: 0.047589

      4300000 -- (0.000) [...7 remote chains...] -- 9:27:59

      Average standard deviation of split frequencies: 0.047404


      Average standard deviation of split frequencies: 0.047404

      4310000 -- (0.000) [...7 remote chains...] -- 9:26:39

      Average standard deviation of split frequencies: 0.047506


      Average standard deviation of split frequencies: 0.047506

      4320000 -- (0.000) [...7 remote chains...] -- 9:27:38

      Average standard deviation of split frequencies: 0.047663


      Average standard deviation of split frequencies: 0.047663

      4330000 -- (0.000) [...7 remote chains...] -- 9:28:36

      Average standard deviation of split frequencies: 0.047971


      Average standard deviation of split frequencies: 0.047971

      4340000 -- (0.000) [...7 remote chains...] -- 9:27:17

      Average standard deviation of split frequencies: 0.047824


      Average standard deviation of split frequencies: 0.047824

      4350000 -- (0.000) [...7 remote chains...] -- 9:28:15

      Average standard deviation of split frequencies: 0.047925


      Average standard deviation of split frequencies: 0.047925

      4360000 -- (0.000) [...7 remote chains...] -- 9:26:57

      Average standard deviation of split frequencies: 0.047729


      Average standard deviation of split frequencies: 0.047729

      4370000 -- (0.000) [...7 remote chains...] -- 9:27:54

      Average standard deviation of split frequencies: 0.047234


      Average standard deviation of split frequencies: 0.047234

      4380000 -- (0.000) [...7 remote chains...] -- 9:26:36

      Average standard deviation of split frequencies: 0.047240


      Average standard deviation of split frequencies: 0.047240

      4390000 -- (0.000) [...7 remote chains...] -- 9:27:34

      Average standard deviation of split frequencies: 0.047390


      Average standard deviation of split frequencies: 0.047390

      4400000 -- (0.000) [...7 remote chains...] -- 9:26:16

      Average standard deviation of split frequencies: 0.047571


      Average standard deviation of split frequencies: 0.047571

      4410000 -- (0.000) [...7 remote chains...] -- 9:27:13

      Average standard deviation of split frequencies: 0.047428


      Average standard deviation of split frequencies: 0.047428

      4420000 -- (0.000) [...7 remote chains...] -- 9:25:56

      Average standard deviation of split frequencies: 0.047596


      Average standard deviation of split frequencies: 0.047596

      4430000 -- (0.000) [...7 remote chains...] -- 9:26:53

      Average standard deviation of split frequencies: 0.047544


      Average standard deviation of split frequencies: 0.047544

      4440000 -- (0.000) [...7 remote chains...] -- 9:27:50

      Average standard deviation of split frequencies: 0.047454


      Average standard deviation of split frequencies: 0.047454

      4450000 -- (0.000) [...7 remote chains...] -- 9:26:33

      Average standard deviation of split frequencies: 0.047518


      Average standard deviation of split frequencies: 0.047518

      4460000 -- (0.000) [...7 remote chains...] -- 9:27:29

      Average standard deviation of split frequencies: 0.047787


      Average standard deviation of split frequencies: 0.047787

      4470000 -- (0.000) [...7 remote chains...] -- 9:26:13

      Average standard deviation of split frequencies: 0.048103


      Average standard deviation of split frequencies: 0.048103

      4480000 -- (0.000) [...7 remote chains...] -- 9:27:09

      Average standard deviation of split frequencies: 0.048110


      Average standard deviation of split frequencies: 0.048110

      4490000 -- (0.000) [...7 remote chains...] -- 9:25:53

      Average standard deviation of split frequencies: 0.048316


      Average standard deviation of split frequencies: 0.048316

      4500000 -- (0.000) [...7 remote chains...] -- 9:26:49

      Average standard deviation of split frequencies: 0.048074


      Average standard deviation of split frequencies: 0.048074

      4510000 -- (0.000) [...7 remote chains...] -- 9:27:45

      Average standard deviation of split frequencies: 0.048124


      Average standard deviation of split frequencies: 0.048124

      4520000 -- (0.000) [...7 remote chains...] -- 9:26:29

      Average standard deviation of split frequencies: 0.048081


      Average standard deviation of split frequencies: 0.048081

      4530000 -- (0.000) [...7 remote chains...] -- 9:27:25

      Average standard deviation of split frequencies: 0.047640


      Average standard deviation of split frequencies: 0.047640

      4540000 -- (0.000) [...7 remote chains...] -- 9:26:10

      Average standard deviation of split frequencies: 0.046934


      Average standard deviation of split frequencies: 0.046934

      4550000 -- (0.000) [...7 remote chains...] -- 9:27:05

      Average standard deviation of split frequencies: 0.046417


      Average standard deviation of split frequencies: 0.046417

      4560000 -- (0.000) [...7 remote chains...] -- 9:25:50

      Average standard deviation of split frequencies: 0.046281


      Average standard deviation of split frequencies: 0.046281

      4570000 -- (0.000) [...7 remote chains...] -- 9:26:45

      Average standard deviation of split frequencies: 0.045874


      Average standard deviation of split frequencies: 0.045874

      4580000 -- (0.000) [...7 remote chains...] -- 9:25:31

      Average standard deviation of split frequencies: 0.045791


      Average standard deviation of split frequencies: 0.045791

      4590000 -- (0.000) [...7 remote chains...] -- 9:26:26

      Average standard deviation of split frequencies: 0.045991


      Average standard deviation of split frequencies: 0.045991

      4600000 -- (0.000) [...7 remote chains...] -- 9:25:11

      Average standard deviation of split frequencies: 0.046007


      Average standard deviation of split frequencies: 0.046007

      4610000 -- (0.000) [...7 remote chains...] -- 9:26:06

      Average standard deviation of split frequencies: 0.045924


      Average standard deviation of split frequencies: 0.045924

      4620000 -- (0.000) [...7 remote chains...] -- 9:24:52

      Average standard deviation of split frequencies: 0.045842


      Average standard deviation of split frequencies: 0.045842

      4630000 -- (0.000) [...7 remote chains...] -- 9:25:47

      Average standard deviation of split frequencies: 0.046040


      Average standard deviation of split frequencies: 0.046040

      4640000 -- (0.000) [...7 remote chains...] -- 9:24:33

      Average standard deviation of split frequencies: 0.046254


      Average standard deviation of split frequencies: 0.046254

      4650000 -- (0.000) [...7 remote chains...] -- 9:25:28

      Average standard deviation of split frequencies: 0.046122


      Average standard deviation of split frequencies: 0.046122

      4660000 -- (0.000) [...7 remote chains...] -- 9:26:22

      Average standard deviation of split frequencies: 0.047058


      Average standard deviation of split frequencies: 0.047058

      4670000 -- (0.000) [...7 remote chains...] -- 9:25:09

      Average standard deviation of split frequencies: 0.047006


      Average standard deviation of split frequencies: 0.047006

      4680000 -- (0.000) [...7 remote chains...] -- 9:26:03

      Average standard deviation of split frequencies: 0.046615


      Average standard deviation of split frequencies: 0.046615

      4690000 -- (0.000) [...7 remote chains...] -- 9:26:57

      Average standard deviation of split frequencies: 0.046586


      Average standard deviation of split frequencies: 0.046586

      4700000 -- (0.000) [...7 remote chains...] -- 9:25:44

      Average standard deviation of split frequencies: 0.046608


      Average standard deviation of split frequencies: 0.046608

      4710000 -- (0.000) [...7 remote chains...] -- 9:26:38

      Average standard deviation of split frequencies: 0.046659


      Average standard deviation of split frequencies: 0.046659

      4720000 -- (0.000) [...7 remote chains...] -- 9:25:25

      Average standard deviation of split frequencies: 0.046477


      Average standard deviation of split frequencies: 0.046477

      4730000 -- (0.000) [...7 remote chains...] -- 9:26:19

      Average standard deviation of split frequencies: 0.046244


      Average standard deviation of split frequencies: 0.046244

      4740000 -- (0.000) [...7 remote chains...] -- 9:25:07

      Average standard deviation of split frequencies: 0.045704


      Average standard deviation of split frequencies: 0.045704

      4750000 -- (0.000) [...7 remote chains...] -- 9:26:00

      Average standard deviation of split frequencies: 0.045704


      Average standard deviation of split frequencies: 0.045704

      4760000 -- (0.000) [...7 remote chains...] -- 9:26:53

      Average standard deviation of split frequencies: 0.045577


      Average standard deviation of split frequencies: 0.045577

      4770000 -- (0.000) [...7 remote chains...] -- 9:25:41

      Average standard deviation of split frequencies: 0.045253


      Average standard deviation of split frequencies: 0.045253

      4780000 -- (0.000) [...7 remote chains...] -- 9:26:34

      Average standard deviation of split frequencies: 0.044241


      Average standard deviation of split frequencies: 0.044241

      4790000 -- (0.000) [...7 remote chains...] -- 9:27:27

      Average standard deviation of split frequencies: 0.044381


      Average standard deviation of split frequencies: 0.044381

      4800000 -- (0.000) [...7 remote chains...] -- 9:26:16

      Average standard deviation of split frequencies: 0.046428


      Average standard deviation of split frequencies: 0.046428

      4810000 -- (0.000) [...7 remote chains...] -- 9:27:08

      Average standard deviation of split frequencies: 0.046458


      Average standard deviation of split frequencies: 0.046458

      4820000 -- (0.000) [...7 remote chains...] -- 9:25:57

      Average standard deviation of split frequencies: 0.046172


      Average standard deviation of split frequencies: 0.046172

      4830000 -- (0.000) [...7 remote chains...] -- 9:26:49

      Average standard deviation of split frequencies: 0.046330


      Average standard deviation of split frequencies: 0.046330

      4840000 -- (0.000) [...7 remote chains...] -- 9:25:38

      Average standard deviation of split frequencies: 0.046202


      Average standard deviation of split frequencies: 0.046202

      4850000 -- (0.000) [...7 remote chains...] -- 9:26:31

      Average standard deviation of split frequencies: 0.045679


      Average standard deviation of split frequencies: 0.045679

      4860000 -- (0.000) [...7 remote chains...] -- 9:25:20

      Average standard deviation of split frequencies: 0.045605


      Average standard deviation of split frequencies: 0.045605

      4870000 -- (0.000) [...7 remote chains...] -- 9:26:12

      Average standard deviation of split frequencies: 0.045300


      Average standard deviation of split frequencies: 0.045300

      4880000 -- (0.000) [...7 remote chains...] -- 9:27:04

      Average standard deviation of split frequencies: 0.045379


      Average standard deviation of split frequencies: 0.045379

      4890000 -- (0.000) [...7 remote chains...] -- 9:27:55

      Average standard deviation of split frequencies: 0.045155


      Average standard deviation of split frequencies: 0.045155

      4900000 -- (0.000) [...7 remote chains...] -- 9:26:45

      Average standard deviation of split frequencies: 0.045234


      Average standard deviation of split frequencies: 0.045234

      4910000 -- (0.000) [...7 remote chains...] -- 9:27:37

      Average standard deviation of split frequencies: 0.045335


      Average standard deviation of split frequencies: 0.045335

      4920000 -- (0.000) [...7 remote chains...] -- 9:26:27

      Average standard deviation of split frequencies: 0.044935


      Average standard deviation of split frequencies: 0.044935

      4930000 -- (0.000) [...7 remote chains...] -- 9:27:18

      Average standard deviation of split frequencies: 0.044765


      Average standard deviation of split frequencies: 0.044765

      4940000 -- (0.000) [...7 remote chains...] -- 9:26:09

      Average standard deviation of split frequencies: 0.044645


      Average standard deviation of split frequencies: 0.044645

      4950000 -- (0.000) [...7 remote chains...] -- 9:27:00

      Average standard deviation of split frequencies: 0.044645


      Average standard deviation of split frequencies: 0.044645

      4960000 -- (0.000) [...7 remote chains...] -- 9:25:50

      Average standard deviation of split frequencies: 0.044720


      Average standard deviation of split frequencies: 0.044720

      4970000 -- (0.000) [...7 remote chains...] -- 9:26:41

      Average standard deviation of split frequencies: 0.044697


      Average standard deviation of split frequencies: 0.044697

      4980000 -- (0.000) [...7 remote chains...] -- 9:27:32

      Average standard deviation of split frequencies: 0.044820


      Average standard deviation of split frequencies: 0.044820

      4990000 -- (0.000) [...7 remote chains...] -- 9:26:23

      Average standard deviation of split frequencies: 0.045013


      Average standard deviation of split frequencies: 0.045013

      5000000 -- (0.000) [...7 remote chains...] -- 9:27:14

      Average standard deviation of split frequencies: 0.044990


      Average standard deviation of split frequencies: 0.044990

      5010000 -- (0.000) [...7 remote chains...] -- 9:26:05

      Average standard deviation of split frequencies: 0.044870


      Average standard deviation of split frequencies: 0.044870

      5020000 -- (0.000) [...7 remote chains...] -- 9:26:55

      Average standard deviation of split frequencies: 0.044464


      Average standard deviation of split frequencies: 0.044464

      5030000 -- (0.000) [...7 remote chains...] -- 9:27:45

      Average standard deviation of split frequencies: 0.044272


      Average standard deviation of split frequencies: 0.044272

      5040000 -- (0.000) [...7 remote chains...] -- 9:26:37

      Average standard deviation of split frequencies: 0.044078


      Average standard deviation of split frequencies: 0.044078

      5050000 -- (0.000) [...7 remote chains...] -- 9:27:27

      Average standard deviation of split frequencies: 0.043962


      Average standard deviation of split frequencies: 0.043962

      5060000 -- (0.000) [...7 remote chains...] -- 9:26:19

      Average standard deviation of split frequencies: 0.044444


      Average standard deviation of split frequencies: 0.044444

      5070000 -- (0.000) [...7 remote chains...] -- 9:27:09

      Average standard deviation of split frequencies: 0.043971


      Average standard deviation of split frequencies: 0.043971

      5080000 -- (0.000) [...7 remote chains...] -- 9:26:01

      Average standard deviation of split frequencies: 0.043761


      Average standard deviation of split frequencies: 0.043761

      5090000 -- (0.000) [...7 remote chains...] -- 9:26:51

      Average standard deviation of split frequencies: 0.043363


      Average standard deviation of split frequencies: 0.043363

      5100000 -- (0.000) [...7 remote chains...] -- 9:27:40

      Average standard deviation of split frequencies: 0.043155


      Average standard deviation of split frequencies: 0.043155

      5110000 -- (0.000) [...7 remote chains...] -- 9:26:33

      Average standard deviation of split frequencies: 0.043250


      Average standard deviation of split frequencies: 0.043250

      5120000 -- (0.000) [...7 remote chains...] -- 9:27:22

      Average standard deviation of split frequencies: 0.043185


      Average standard deviation of split frequencies: 0.043185

      5130000 -- (0.000) [...7 remote chains...] -- 9:28:11

      Average standard deviation of split frequencies: 0.043026


      Average standard deviation of split frequencies: 0.043026

      5140000 -- (0.000) [...7 remote chains...] -- 9:27:05

      Average standard deviation of split frequencies: 0.042821


      Average standard deviation of split frequencies: 0.042821

      5150000 -- (0.000) [...7 remote chains...] -- 9:27:53

      Average standard deviation of split frequencies: 0.042961


      Average standard deviation of split frequencies: 0.042961

      5160000 -- (0.000) [...7 remote chains...] -- 9:28:42

      Average standard deviation of split frequencies: 0.042944


      Average standard deviation of split frequencies: 0.042944

      5170000 -- (0.000) [...7 remote chains...] -- 9:27:36

      Average standard deviation of split frequencies: 0.041854


      Average standard deviation of split frequencies: 0.041854

      5180000 -- (0.000) [...7 remote chains...] -- 9:28:24

      Average standard deviation of split frequencies: 0.041657


      Average standard deviation of split frequencies: 0.041657

      5190000 -- (0.000) [...7 remote chains...] -- 9:27:18

      Average standard deviation of split frequencies: 0.041510


      Average standard deviation of split frequencies: 0.041510

      5200000 -- (0.000) [...7 remote chains...] -- 9:28:06

      Average standard deviation of split frequencies: 0.042047


      Average standard deviation of split frequencies: 0.042047

      5210000 -- (0.000) [...7 remote chains...] -- 9:28:54

      Average standard deviation of split frequencies: 0.041781


      Average standard deviation of split frequencies: 0.041781

      5220000 -- (0.000) [...7 remote chains...] -- 9:27:48

      Average standard deviation of split frequencies: 0.041772


      Average standard deviation of split frequencies: 0.041772

      5230000 -- (0.000) [...7 remote chains...] -- 9:28:36

      Average standard deviation of split frequencies: 0.041983


      Average standard deviation of split frequencies: 0.041983

      5240000 -- (0.000) [...7 remote chains...] -- 9:27:31

      Average standard deviation of split frequencies: 0.041976


      Average standard deviation of split frequencies: 0.041976

      5250000 -- (0.000) [...7 remote chains...] -- 9:28:19

      Average standard deviation of split frequencies: 0.042218


      Average standard deviation of split frequencies: 0.042218

      5260000 -- (0.000) [...7 remote chains...] -- 9:27:13

      Average standard deviation of split frequencies: 0.042309


      Average standard deviation of split frequencies: 0.042309

      5270000 -- (0.000) [...7 remote chains...] -- 9:28:01

      Average standard deviation of split frequencies: 0.042061


      Average standard deviation of split frequencies: 0.042061

      5280000 -- (0.000) [...7 remote chains...] -- 9:28:48

      Average standard deviation of split frequencies: 0.042401


      Average standard deviation of split frequencies: 0.042401

      5290000 -- (0.000) [...7 remote chains...] -- 9:27:43

      Average standard deviation of split frequencies: 0.042442


      Average standard deviation of split frequencies: 0.042442

      5300000 -- (0.000) [...7 remote chains...] -- 9:28:31

      Average standard deviation of split frequencies: 0.042336


      Average standard deviation of split frequencies: 0.042336

      5310000 -- [0.000] [...7 remote chains...] -- 9:27:26

      Average standard deviation of split frequencies: 0.042385


      Average standard deviation of split frequencies: 0.042385

      5320000 -- (0.000) [...7 remote chains...] -- 9:28:13

      Average standard deviation of split frequencies: 0.042377


      Average standard deviation of split frequencies: 0.042377

      5330000 -- (0.000) [...7 remote chains...] -- 9:29:00

      Average standard deviation of split frequencies: 0.042169


      Average standard deviation of split frequencies: 0.042169

      5340000 -- (0.000) [...7 remote chains...] -- 9:27:56

      Average standard deviation of split frequencies: 0.042014


      Average standard deviation of split frequencies: 0.042014

      5350000 -- (0.000) [...7 remote chains...] -- 9:28:42

      Average standard deviation of split frequencies: 0.041864


      Average standard deviation of split frequencies: 0.041864

      5360000 -- (0.000) [...7 remote chains...] -- 9:27:38

      Average standard deviation of split frequencies: 0.041609


      Average standard deviation of split frequencies: 0.041609

      5370000 -- (0.000) [...7 remote chains...] -- 9:28:25

      Average standard deviation of split frequencies: 0.041206


      Average standard deviation of split frequencies: 0.041206

      5380000 -- (0.000) [...7 remote chains...] -- 9:29:11

      Average standard deviation of split frequencies: 0.040955


      Average standard deviation of split frequencies: 0.040955

      5390000 -- (0.000) [...7 remote chains...] -- 9:28:08

      Average standard deviation of split frequencies: 0.040306


      Average standard deviation of split frequencies: 0.040306

      5400000 -- (0.000) [...7 remote chains...] -- 9:28:54

      Average standard deviation of split frequencies: 0.040207


      Average standard deviation of split frequencies: 0.040207

      5410000 -- (0.000) [...7 remote chains...] -- 9:27:50

      Average standard deviation of split frequencies: 0.040059


      Average standard deviation of split frequencies: 0.040059

      5420000 -- (0.000) [...7 remote chains...] -- 9:28:37

      Average standard deviation of split frequencies: 0.040109


      Average standard deviation of split frequencies: 0.040109

      5430000 -- (0.000) [...7 remote chains...] -- 9:27:33

      Average standard deviation of split frequencies: 0.040010


      Average standard deviation of split frequencies: 0.040010

      5440000 -- (0.000) [...7 remote chains...] -- 9:28:19

      Average standard deviation of split frequencies: 0.039665


      Average standard deviation of split frequencies: 0.039665

      5450000 -- (0.000) [...7 remote chains...] -- 9:29:05

      Average standard deviation of split frequencies: 0.039864


      Average standard deviation of split frequencies: 0.039864

      5460000 -- (0.000) [...7 remote chains...] -- 9:28:02

      Average standard deviation of split frequencies: 0.040753


      Average standard deviation of split frequencies: 0.040753

      5470000 -- (0.000) [...7 remote chains...] -- 9:28:48

      Average standard deviation of split frequencies: 0.040700


      Average standard deviation of split frequencies: 0.040700

      5480000 -- (0.000) [...7 remote chains...] -- 9:27:45

      Average standard deviation of split frequencies: 0.040708


      Average standard deviation of split frequencies: 0.040708

      5490000 -- [0.000] [...7 remote chains...] -- 9:28:31

      Average standard deviation of split frequencies: 0.040556


      Average standard deviation of split frequencies: 0.040556

      5500000 -- [0.000] [...7 remote chains...] -- 9:27:28

      Average standard deviation of split frequencies: 0.040244


      Average standard deviation of split frequencies: 0.040244

      5510000 -- (0.000) [...7 remote chains...] -- 9:28:14

      Average standard deviation of split frequencies: 0.039978


      Average standard deviation of split frequencies: 0.039978

      5520000 -- (0.000) [...7 remote chains...] -- 9:27:11

      Average standard deviation of split frequencies: 0.039881


      Average standard deviation of split frequencies: 0.039881

      5530000 -- (0.000) [...7 remote chains...] -- 9:27:57

      Average standard deviation of split frequencies: 0.038786


      Average standard deviation of split frequencies: 0.038786

      5540000 -- (0.000) [...7 remote chains...] -- 9:28:42

      Average standard deviation of split frequencies: 0.038898


      Average standard deviation of split frequencies: 0.038898

      5550000 -- (0.000) [...7 remote chains...] -- 9:27:40

      Average standard deviation of split frequencies: 0.039052


      Average standard deviation of split frequencies: 0.039052

      5560000 -- (0.000) [...7 remote chains...] -- 9:28:25

      Average standard deviation of split frequencies: 0.038754


      Average standard deviation of split frequencies: 0.038754

      5570000 -- (0.000) [...7 remote chains...] -- 9:27:23

      Average standard deviation of split frequencies: 0.038559


      Average standard deviation of split frequencies: 0.038559

      5580000 -- (0.000) [...7 remote chains...] -- 9:28:08

      Average standard deviation of split frequencies: 0.038467


      Average standard deviation of split frequencies: 0.038467

      5590000 -- (0.000) [...7 remote chains...] -- 9:27:07

      Average standard deviation of split frequencies: 0.038978


      Average standard deviation of split frequencies: 0.038978

      5600000 -- (0.000) [...7 remote chains...] -- 9:27:51

      Average standard deviation of split frequencies: 0.039943


      Average standard deviation of split frequencies: 0.039943

      5610000 -- (0.000) [...7 remote chains...] -- 9:28:36

      Average standard deviation of split frequencies: 0.040058


      Average standard deviation of split frequencies: 0.040058

      5620000 -- (0.000) [...7 remote chains...] -- 9:27:35

      Average standard deviation of split frequencies: 0.040067


      Average standard deviation of split frequencies: 0.040067

      5630000 -- (0.000) [...7 remote chains...] -- 9:28:19

      Average standard deviation of split frequencies: 0.040328


      Average standard deviation of split frequencies: 0.040328

      5640000 -- (0.000) [...7 remote chains...] -- 9:27:18

      Average standard deviation of split frequencies: 0.040129


      Average standard deviation of split frequencies: 0.040129

      5650000 -- (0.000) [...7 remote chains...] -- 9:28:03

      Average standard deviation of split frequencies: 0.039578


      Average standard deviation of split frequencies: 0.039578

      5660000 -- (0.000) [...7 remote chains...] -- 9:27:02

      Average standard deviation of split frequencies: 0.039485


      Average standard deviation of split frequencies: 0.039485

      5670000 -- (0.000) [...7 remote chains...] -- 9:27:46

      Average standard deviation of split frequencies: 0.039485


      Average standard deviation of split frequencies: 0.039485

      5680000 -- (0.000) [...7 remote chains...] -- 9:26:45

      Average standard deviation of split frequencies: 0.039392


      Average standard deviation of split frequencies: 0.039392

      5690000 -- (0.000) [...7 remote chains...] -- 9:27:30

      Average standard deviation of split frequencies: 0.039150


      Average standard deviation of split frequencies: 0.039150

      5700000 -- (0.000) [...7 remote chains...] -- 9:28:14

      Average standard deviation of split frequencies: 0.039159


      Average standard deviation of split frequencies: 0.039159

      5710000 -- (0.000) [...7 remote chains...] -- 9:27:13

      Average standard deviation of split frequencies: 0.039059


      Average standard deviation of split frequencies: 0.039059

      5720000 -- (0.000) [...7 remote chains...] -- 9:27:57

      Average standard deviation of split frequencies: 0.038819


      Average standard deviation of split frequencies: 0.038819

      5730000 -- (0.000) [...7 remote chains...] -- 9:28:41

      Average standard deviation of split frequencies: 0.040116


      Average standard deviation of split frequencies: 0.040116

      5740000 -- (0.000) [...7 remote chains...] -- 9:27:41

      Average standard deviation of split frequencies: 0.040234


      Average standard deviation of split frequencies: 0.040234

      5750000 -- (0.000) [...7 remote chains...] -- 9:28:24

      Average standard deviation of split frequencies: 0.040129


      Average standard deviation of split frequencies: 0.040129

      5760000 -- (0.000) [...7 remote chains...] -- 9:27:25

      Average standard deviation of split frequencies: 0.040352


      Average standard deviation of split frequencies: 0.040352

      5770000 -- (0.000) [...7 remote chains...] -- 9:28:08

      Average standard deviation of split frequencies: 0.040206


      Average standard deviation of split frequencies: 0.040206

      5780000 -- (0.000) [...7 remote chains...] -- 9:28:51

      Average standard deviation of split frequencies: 0.039957


      Average standard deviation of split frequencies: 0.039957

      5790000 -- (0.000) [...7 remote chains...] -- 9:27:52

      Average standard deviation of split frequencies: 0.039223


      Average standard deviation of split frequencies: 0.039223

      5800000 -- (0.000) [...7 remote chains...] -- 9:28:35

      Average standard deviation of split frequencies: 0.038923


      Average standard deviation of split frequencies: 0.038923

      5810000 -- (0.000) [...7 remote chains...] -- 9:27:35

      Average standard deviation of split frequencies: 0.038730


      Average standard deviation of split frequencies: 0.038730

      5820000 -- (0.000) [...7 remote chains...] -- 9:28:18

      Average standard deviation of split frequencies: 0.038589


      Average standard deviation of split frequencies: 0.038589

      5830000 -- [0.000] [...7 remote chains...] -- 9:29:01

      Average standard deviation of split frequencies: 0.039110


      Average standard deviation of split frequencies: 0.039110

      5840000 -- (0.000) [...7 remote chains...] -- 9:28:02

      Average standard deviation of split frequencies: 0.039125


      Average standard deviation of split frequencies: 0.039125

      5850000 -- [0.000] [...7 remote chains...] -- 9:28:45

      Average standard deviation of split frequencies: 0.038984


      Average standard deviation of split frequencies: 0.038984

      5860000 -- (0.000) [...7 remote chains...] -- 9:27:46

      Average standard deviation of split frequencies: 0.038689


      Average standard deviation of split frequencies: 0.038689

      5870000 -- (0.000) [...7 remote chains...] -- 9:28:29

      Average standard deviation of split frequencies: 0.038534


      Average standard deviation of split frequencies: 0.038534

      5880000 -- (0.000) [...7 remote chains...] -- 9:27:30

      Average standard deviation of split frequencies: 0.038395


      Average standard deviation of split frequencies: 0.038395

      5890000 -- (0.000) [...7 remote chains...] -- 9:28:13

      Average standard deviation of split frequencies: 0.038051


      Average standard deviation of split frequencies: 0.038051

      5900000 -- (0.000) [...7 remote chains...] -- 9:28:55

      Average standard deviation of split frequencies: 0.037862


      Average standard deviation of split frequencies: 0.037862

      5910000 -- [0.000] [...7 remote chains...] -- 9:27:57

      Average standard deviation of split frequencies: 0.037606


      Average standard deviation of split frequencies: 0.037606

      5920000 -- (0.000) [...7 remote chains...] -- 9:28:39

      Average standard deviation of split frequencies: 0.037367


      Average standard deviation of split frequencies: 0.037367

      5930000 -- (0.000) [...7 remote chains...] -- 9:27:41

      Average standard deviation of split frequencies: 0.037079


      Average standard deviation of split frequencies: 0.037079

      5940000 -- (0.000) [...7 remote chains...] -- 9:28:23

      Average standard deviation of split frequencies: 0.037047


      Average standard deviation of split frequencies: 0.037047

      5950000 -- [0.000] [...7 remote chains...] -- 9:27:25

      Average standard deviation of split frequencies: 0.036894


      Average standard deviation of split frequencies: 0.036894

      5960000 -- (0.000) [...7 remote chains...] -- 9:28:07

      Average standard deviation of split frequencies: 0.036549


      Average standard deviation of split frequencies: 0.036549

      5970000 -- (0.000) [...7 remote chains...] -- 9:28:49

      Average standard deviation of split frequencies: 0.036517


      Average standard deviation of split frequencies: 0.036517

      5980000 -- (0.000) [...7 remote chains...] -- 9:27:51

      Average standard deviation of split frequencies: 0.036583


      Average standard deviation of split frequencies: 0.036583

      5990000 -- (0.000) [...7 remote chains...] -- 9:28:33

      Average standard deviation of split frequencies: 0.036436


      Average standard deviation of split frequencies: 0.036436

      6000000 -- [0.000] [...7 remote chains...] -- 9:29:15

      Average standard deviation of split frequencies: 0.036921


      Average standard deviation of split frequencies: 0.036921

      6010000 -- [0.000] [...7 remote chains...] -- 9:28:17

      Average standard deviation of split frequencies: 0.036421


      Average standard deviation of split frequencies: 0.036421

      6020000 -- (0.000) [...7 remote chains...] -- 9:28:59

      Average standard deviation of split frequencies: 0.036389


      Average standard deviation of split frequencies: 0.036389

      6030000 -- (0.000) [...7 remote chains...] -- 9:28:01

      Average standard deviation of split frequencies: 0.036389


      Average standard deviation of split frequencies: 0.036389

      6040000 -- (0.000) [...7 remote chains...] -- 9:28:43

      Average standard deviation of split frequencies: 0.036163


      Average standard deviation of split frequencies: 0.036163

      6050000 -- (0.000) [...7 remote chains...] -- 9:27:46

      Average standard deviation of split frequencies: 0.035841


      Average standard deviation of split frequencies: 0.035841

      6060000 -- (0.000) [...7 remote chains...] -- 9:28:27

      Average standard deviation of split frequencies: 0.035811


      Average standard deviation of split frequencies: 0.035811

      6070000 -- (0.000) [...7 remote chains...] -- 9:27:30

      Average standard deviation of split frequencies: 0.035665


      Average standard deviation of split frequencies: 0.035665

      6080000 -- (0.000) [...7 remote chains...] -- 9:28:11

      Average standard deviation of split frequencies: 0.035491


      Average standard deviation of split frequencies: 0.035491

      6090000 -- (0.000) [...7 remote chains...] -- 9:27:15

      Average standard deviation of split frequencies: 0.035703


      Average standard deviation of split frequencies: 0.035703

      6100000 -- (0.000) [...7 remote chains...] -- 9:27:56

      Average standard deviation of split frequencies: 0.035914


      Average standard deviation of split frequencies: 0.035914

      6110000 -- (0.000) [...7 remote chains...] -- 9:26:59

      Average standard deviation of split frequencies: 0.035292


      Average standard deviation of split frequencies: 0.035292

      6120000 -- (0.000) [...7 remote chains...] -- 9:27:40

      Average standard deviation of split frequencies: 0.035216


      Average standard deviation of split frequencies: 0.035216

      6130000 -- [0.000] [...7 remote chains...] -- 9:28:21

      Average standard deviation of split frequencies: 0.035093


      Average standard deviation of split frequencies: 0.035093

      6140000 -- (0.000) [...7 remote chains...] -- 9:27:25

      Average standard deviation of split frequencies: 0.034970


      Average standard deviation of split frequencies: 0.034970

      6150000 -- (0.000) [...7 remote chains...] -- 9:28:06

      Average standard deviation of split frequencies: 0.034692


      Average standard deviation of split frequencies: 0.034692

      6160000 -- (0.000) [...7 remote chains...] -- 9:28:46

      Average standard deviation of split frequencies: 0.034432


      Average standard deviation of split frequencies: 0.034432

      6170000 -- (0.000) [...7 remote chains...] -- 9:27:50

      Average standard deviation of split frequencies: 0.033751


      Average standard deviation of split frequencies: 0.033751

      6180000 -- (0.000) [...7 remote chains...] -- 9:28:31

      Average standard deviation of split frequencies: 0.032672


      Average standard deviation of split frequencies: 0.032672

      6190000 -- (0.000) [...7 remote chains...] -- 9:27:35

      Average standard deviation of split frequencies: 0.032933


      Average standard deviation of split frequencies: 0.032933

      6200000 -- (0.000) [...7 remote chains...] -- 9:28:15

      Average standard deviation of split frequencies: 0.032993


      Average standard deviation of split frequencies: 0.032993

      6210000 -- (0.000) [...7 remote chains...] -- 9:27:20

      Average standard deviation of split frequencies: 0.032965


      Average standard deviation of split frequencies: 0.032965

      6220000 -- (0.000) [...7 remote chains...] -- 9:28:00

      Average standard deviation of split frequencies: 0.032938


      Average standard deviation of split frequencies: 0.032938

      6230000 -- (0.000) [...7 remote chains...] -- 9:28:40

      Average standard deviation of split frequencies: 0.033283


      Average standard deviation of split frequencies: 0.033283

      6240000 -- (0.000) [...7 remote chains...] -- 9:27:45

      Average standard deviation of split frequencies: 0.033169


      Average standard deviation of split frequencies: 0.033169

      6250000 -- (0.000) [...7 remote chains...] -- 9:28:25

      Average standard deviation of split frequencies: 0.033013


      Average standard deviation of split frequencies: 0.033013

      6260000 -- (0.000) [...7 remote chains...] -- 9:27:29

      Average standard deviation of split frequencies: 0.033119


      Average standard deviation of split frequencies: 0.033119

      6270000 -- (0.000) [...7 remote chains...] -- 9:28:09

      Average standard deviation of split frequencies: 0.033301


      Average standard deviation of split frequencies: 0.033301

      6280000 -- (0.000) [...7 remote chains...] -- 9:28:49

      Average standard deviation of split frequencies: 0.033276


      Average standard deviation of split frequencies: 0.033276

      6290000 -- (0.000) [...7 remote chains...] -- 9:27:54

      Average standard deviation of split frequencies: 0.033636


      Average standard deviation of split frequencies: 0.033636

      6300000 -- (0.000) [...7 remote chains...] -- 9:28:34

      Average standard deviation of split frequencies: 0.033697


      Average standard deviation of split frequencies: 0.033697

      6310000 -- (0.000) [...7 remote chains...] -- 9:27:39

      Average standard deviation of split frequencies: 0.033872


      Average standard deviation of split frequencies: 0.033872

      6320000 -- (0.000) [...7 remote chains...] -- 9:28:19

      Average standard deviation of split frequencies: 0.033601


      Average standard deviation of split frequencies: 0.033601

      6330000 -- (0.000) [...7 remote chains...] -- 9:27:24

      Average standard deviation of split frequencies: 0.033300


      Average standard deviation of split frequencies: 0.033300

      6340000 -- (0.000) [...7 remote chains...] -- 9:28:03

      Average standard deviation of split frequencies: 0.033478


      Average standard deviation of split frequencies: 0.033478

      6350000 -- (0.000) [...7 remote chains...] -- 9:28:43

      Average standard deviation of split frequencies: 0.033395


      Average standard deviation of split frequencies: 0.033395

      6360000 -- (0.000) [...7 remote chains...] -- 9:27:48

      Average standard deviation of split frequencies: 0.033449


      Average standard deviation of split frequencies: 0.033449

      6370000 -- [0.000] [...7 remote chains...] -- 9:28:28

      Average standard deviation of split frequencies: 0.033625


      Average standard deviation of split frequencies: 0.033625

      6380000 -- (0.000) [...7 remote chains...] -- 9:27:34

      Average standard deviation of split frequencies: 0.033923


      Average standard deviation of split frequencies: 0.033923

      6390000 -- (0.000) [...7 remote chains...] -- 9:28:13

      Average standard deviation of split frequencies: 0.034128


      Average standard deviation of split frequencies: 0.034128

      6400000 -- (0.000) [...7 remote chains...] -- 9:27:19

      Average standard deviation of split frequencies: 0.034179


      Average standard deviation of split frequencies: 0.034179

      6410000 -- (0.000) [...7 remote chains...] -- 9:27:58

      Average standard deviation of split frequencies: 0.034149


      Average standard deviation of split frequencies: 0.034149

      6420000 -- [0.000] [...7 remote chains...] -- 9:27:04

      Average standard deviation of split frequencies: 0.034038


      Average standard deviation of split frequencies: 0.034038

      6430000 -- (0.000) [...7 remote chains...] -- 9:27:43

      Average standard deviation of split frequencies: 0.034241


      Average standard deviation of split frequencies: 0.034241

      6440000 -- (0.000) [...7 remote chains...] -- 9:26:49

      Average standard deviation of split frequencies: 0.034130


      Average standard deviation of split frequencies: 0.034130

      6450000 -- (0.000) [...7 remote chains...] -- 9:27:28

      Average standard deviation of split frequencies: 0.034140


      Average standard deviation of split frequencies: 0.034140

      6460000 -- [0.000] [...7 remote chains...] -- 9:28:07

      Average standard deviation of split frequencies: 0.034030


      Average standard deviation of split frequencies: 0.034030

      6470000 -- (0.000) [...7 remote chains...] -- 9:27:13

      Average standard deviation of split frequencies: 0.033989


      Average standard deviation of split frequencies: 0.033989

      6480000 -- [0.000] [...7 remote chains...] -- 9:27:52

      Average standard deviation of split frequencies: 0.033960


      Average standard deviation of split frequencies: 0.033960

      6490000 -- [0.000] [...7 remote chains...] -- 9:26:59

      Average standard deviation of split frequencies: 0.033890


      Average standard deviation of split frequencies: 0.033890

      6500000 -- (0.000) [...7 remote chains...] -- 9:27:37

      Average standard deviation of split frequencies: 0.033861


      Average standard deviation of split frequencies: 0.033861

      6510000 -- (0.000) [...7 remote chains...] -- 9:28:16

      Average standard deviation of split frequencies: 0.034062


      Average standard deviation of split frequencies: 0.034062

      6520000 -- [0.000] [...7 remote chains...] -- 9:27:23

      Average standard deviation of split frequencies: 0.034193


      Average standard deviation of split frequencies: 0.034193

      6530000 -- (0.000) [...7 remote chains...] -- 9:28:01

      Average standard deviation of split frequencies: 0.034563


      Average standard deviation of split frequencies: 0.034563

      6540000 -- [0.000] [...7 remote chains...] -- 9:27:08

      Average standard deviation of split frequencies: 0.034534


      Average standard deviation of split frequencies: 0.034534

      6550000 -- [0.000] [...7 remote chains...] -- 9:27:46

      Average standard deviation of split frequencies: 0.034945


      Average standard deviation of split frequencies: 0.034945

      6560000 -- [0.000] [...7 remote chains...] -- 9:26:54

      Average standard deviation of split frequencies: 0.035120


      Average standard deviation of split frequencies: 0.035120

      6570000 -- (0.000) [...7 remote chains...] -- 9:27:32

      Average standard deviation of split frequencies: 0.035335


      Average standard deviation of split frequencies: 0.035335

      6580000 -- (0.000) [...7 remote chains...] -- 9:28:10

      Average standard deviation of split frequencies: 0.035386


      Average standard deviation of split frequencies: 0.035386

      6590000 -- (0.000) [...7 remote chains...] -- 9:27:17

      Average standard deviation of split frequencies: 0.035753


      Average standard deviation of split frequencies: 0.035753

      6600000 -- (0.000) [...7 remote chains...] -- 9:27:55

      Average standard deviation of split frequencies: 0.036007


      Average standard deviation of split frequencies: 0.036007

      6610000 -- [0.000] [...7 remote chains...] -- 9:27:03

      Average standard deviation of split frequencies: 0.035975


      Average standard deviation of split frequencies: 0.035975

      6620000 -- (0.000) [...7 remote chains...] -- 9:27:41

      Average standard deviation of split frequencies: 0.036065


      Average standard deviation of split frequencies: 0.036065

      6630000 -- (0.000) [...7 remote chains...] -- 9:26:49

      Average standard deviation of split frequencies: 0.036430


      Average standard deviation of split frequencies: 0.036430

      6640000 -- (0.000) [...7 remote chains...] -- 9:27:26

      Average standard deviation of split frequencies: 0.036681


      Average standard deviation of split frequencies: 0.036681

      6650000 -- [0.000] [...7 remote chains...] -- 9:28:04

      Average standard deviation of split frequencies: 0.036608


      Average standard deviation of split frequencies: 0.036608

      6660000 -- (0.000) [...7 remote chains...] -- 9:27:12

      Average standard deviation of split frequencies: 0.036945


      Average standard deviation of split frequencies: 0.036945

      6670000 -- (0.000) [...7 remote chains...] -- 9:27:49

      Average standard deviation of split frequencies: 0.037360


      Average standard deviation of split frequencies: 0.037360

      6680000 -- (0.000) [...7 remote chains...] -- 9:26:58

      Average standard deviation of split frequencies: 0.037428


      Average standard deviation of split frequencies: 0.037428

      6690000 -- [0.000] [...7 remote chains...] -- 9:27:35

      Average standard deviation of split frequencies: 0.037595


      Average standard deviation of split frequencies: 0.037595

      6700000 -- [0.000] [...7 remote chains...] -- 9:26:44

      Average standard deviation of split frequencies: 0.037560


      Average standard deviation of split frequencies: 0.037560

      6710000 -- (0.000) [...7 remote chains...] -- 9:27:21

      Average standard deviation of split frequencies: 0.037881


      Average standard deviation of split frequencies: 0.037881

      6720000 -- (0.000) [...7 remote chains...] -- 9:26:30

      Average standard deviation of split frequencies: 0.037926


      Average standard deviation of split frequencies: 0.037926

      6730000 -- (0.000) [...7 remote chains...] -- 9:27:07

      Average standard deviation of split frequencies: 0.037891


      Average standard deviation of split frequencies: 0.037891

      6740000 -- (0.000) [...7 remote chains...] -- 9:26:16

      Average standard deviation of split frequencies: 0.037896


      Average standard deviation of split frequencies: 0.037896

      6750000 -- [0.000] [...7 remote chains...] -- 9:26:53

      Average standard deviation of split frequencies: 0.038015


      Average standard deviation of split frequencies: 0.038015

      6760000 -- (0.000) [...7 remote chains...] -- 9:27:29

      Average standard deviation of split frequencies: 0.037781


      Average standard deviation of split frequencies: 0.037781

      6770000 -- [0.000] [...7 remote chains...] -- 9:26:39

      Average standard deviation of split frequencies: 0.037628


      Average standard deviation of split frequencies: 0.037628

      6780000 -- [0.000] [...7 remote chains...] -- 9:27:15

      Average standard deviation of split frequencies: 0.037752


      Average standard deviation of split frequencies: 0.037752

      6790000 -- [0.000] [...7 remote chains...] -- 9:26:25

      Average standard deviation of split frequencies: 0.037712


      Average standard deviation of split frequencies: 0.037712

      6800000 -- (0.000) [...7 remote chains...] -- 9:27:01

      Average standard deviation of split frequencies: 0.037678


      Average standard deviation of split frequencies: 0.037678

      6810000 -- (0.000) [...7 remote chains...] -- 9:26:11

      Average standard deviation of split frequencies: 0.037486


      Average standard deviation of split frequencies: 0.037486

      6820000 -- (0.000) [...7 remote chains...] -- 9:26:47

      Average standard deviation of split frequencies: 0.037531


      Average standard deviation of split frequencies: 0.037531

      6830000 -- (0.000) [...7 remote chains...] -- 9:27:24

      Average standard deviation of split frequencies: 0.037925


      Average standard deviation of split frequencies: 0.037925

      6840000 -- (0.000) [...7 remote chains...] -- 9:26:33

      Average standard deviation of split frequencies: 0.038008


      Average standard deviation of split frequencies: 0.038008

      6850000 -- (0.000) [...7 remote chains...] -- 9:27:10

      Average standard deviation of split frequencies: 0.038327


      Average standard deviation of split frequencies: 0.038327

      6860000 -- (0.000) [...7 remote chains...] -- 9:26:20

      Average standard deviation of split frequencies: 0.038292


      Average standard deviation of split frequencies: 0.038292

      6870000 -- (0.000) [...7 remote chains...] -- 9:26:56

      Average standard deviation of split frequencies: 0.038605


      Average standard deviation of split frequencies: 0.038605

      6880000 -- (0.000) [...7 remote chains...] -- 9:27:32

      Average standard deviation of split frequencies: 0.038726


      Average standard deviation of split frequencies: 0.038726

      6890000 -- (0.000) [...7 remote chains...] -- 9:26:42

      Average standard deviation of split frequencies: 0.038768


      Average standard deviation of split frequencies: 0.038768

      6900000 -- (0.000) [...7 remote chains...] -- 9:27:18

      Average standard deviation of split frequencies: 0.038888


      Average standard deviation of split frequencies: 0.038888

      6910000 -- (0.000) [...7 remote chains...] -- 9:26:28

      Average standard deviation of split frequencies: 0.039122


      Average standard deviation of split frequencies: 0.039122

      6920000 -- (0.000) [...7 remote chains...] -- 9:27:04

      Average standard deviation of split frequencies: 0.039124


      Average standard deviation of split frequencies: 0.039124

      6930000 -- (0.000) [...7 remote chains...] -- 9:26:15

      Average standard deviation of split frequencies: 0.039282


      Average standard deviation of split frequencies: 0.039282

      6940000 -- (0.000) [...7 remote chains...] -- 9:26:51

      Average standard deviation of split frequencies: 0.039361


      Average standard deviation of split frequencies: 0.039361

      6950000 -- [0.000] [...7 remote chains...] -- 9:27:27

      Average standard deviation of split frequencies: 0.039439


      Average standard deviation of split frequencies: 0.039439

      6960000 -- [0.000] [...7 remote chains...] -- 9:26:37

      Average standard deviation of split frequencies: 0.039286


      Average standard deviation of split frequencies: 0.039286

      6970000 -- (0.000) [...7 remote chains...] -- 9:27:13

      Average standard deviation of split frequencies: 0.039249


      Average standard deviation of split frequencies: 0.039249

      6980000 -- (0.000) [...7 remote chains...] -- 9:26:23

      Average standard deviation of split frequencies: 0.039136


      Average standard deviation of split frequencies: 0.039136

      6990000 -- (0.000) [...7 remote chains...] -- 9:26:59

      Average standard deviation of split frequencies: 0.039252


      Average standard deviation of split frequencies: 0.039252

      7000000 -- (0.000) [...7 remote chains...] -- 9:27:35

      Average standard deviation of split frequencies: 0.039254


      Average standard deviation of split frequencies: 0.039254

      7010000 -- (0.000) [...7 remote chains...] -- 9:26:45

      Average standard deviation of split frequencies: 0.039064


      Average standard deviation of split frequencies: 0.039064

      7020000 -- (0.000) [...7 remote chains...] -- 9:27:21

      Average standard deviation of split frequencies: 0.039029


      Average standard deviation of split frequencies: 0.039029

      7030000 -- (0.000) [...7 remote chains...] -- 9:26:32

      Average standard deviation of split frequencies: 0.039029


      Average standard deviation of split frequencies: 0.039029

      7040000 -- (0.000) [...7 remote chains...] -- 9:27:07

      Average standard deviation of split frequencies: 0.039184


      Average standard deviation of split frequencies: 0.039184

      7050000 -- [0.000] [...7 remote chains...] -- 9:26:18

      Average standard deviation of split frequencies: 0.039224


      Average standard deviation of split frequencies: 0.039224

      7060000 -- (0.000) [...7 remote chains...] -- 9:26:54

      Average standard deviation of split frequencies: 0.039227


      Average standard deviation of split frequencies: 0.039227

      7070000 -- (0.000) [...7 remote chains...] -- 9:26:05

      Average standard deviation of split frequencies: 0.038853


      Average standard deviation of split frequencies: 0.038853

      7080000 -- (0.000) [...7 remote chains...] -- 9:26:40

      Average standard deviation of split frequencies: 0.038819


      Average standard deviation of split frequencies: 0.038819

      7090000 -- (0.000) [...7 remote chains...] -- 9:25:52

      Average standard deviation of split frequencies: 0.038283


      Average standard deviation of split frequencies: 0.038283

      7100000 -- (0.000) [...7 remote chains...] -- 9:26:27

      Average standard deviation of split frequencies: 0.038174


      Average standard deviation of split frequencies: 0.038174

      7110000 -- (0.000) [...7 remote chains...] -- 9:25:38

      Average standard deviation of split frequencies: 0.038250


      Average standard deviation of split frequencies: 0.038250

      7120000 -- (0.000) [...7 remote chains...] -- 9:26:14

      Average standard deviation of split frequencies: 0.038291


      Average standard deviation of split frequencies: 0.038291

      7130000 -- (0.000) [...7 remote chains...] -- 9:26:48

      Average standard deviation of split frequencies: 0.038446


      Average standard deviation of split frequencies: 0.038446

      7140000 -- (0.000) [...7 remote chains...] -- 9:26:00

      Average standard deviation of split frequencies: 0.038525


      Average standard deviation of split frequencies: 0.038525

      7150000 -- (0.000) [...7 remote chains...] -- 9:26:35

      Average standard deviation of split frequencies: 0.038939


      Average standard deviation of split frequencies: 0.038939

      7160000 -- (0.000) [...7 remote chains...] -- 9:25:47

      Average standard deviation of split frequencies: 0.038979


      Average standard deviation of split frequencies: 0.038979

      7170000 -- (0.000) [...7 remote chains...] -- 9:26:22

      Average standard deviation of split frequencies: 0.038869


      Average standard deviation of split frequencies: 0.038869

      7180000 -- (0.000) [...7 remote chains...] -- 9:25:34

      Average standard deviation of split frequencies: 0.038760


      Average standard deviation of split frequencies: 0.038760

      7190000 -- (0.000) [...7 remote chains...] -- 9:26:09

      Average standard deviation of split frequencies: 0.038535


      Average standard deviation of split frequencies: 0.038535

      7200000 -- (0.000) [...7 remote chains...] -- 9:26:43

      Average standard deviation of split frequencies: 0.038942


      Average standard deviation of split frequencies: 0.038942

      7210000 -- (0.000) [...7 remote chains...] -- 9:25:55

      Average standard deviation of split frequencies: 0.038947


      Average standard deviation of split frequencies: 0.038947

      7220000 -- (0.000) [...7 remote chains...] -- 9:26:30

      Average standard deviation of split frequencies: 0.038837


      Average standard deviation of split frequencies: 0.038837

      7230000 -- (0.000) [...7 remote chains...] -- 9:25:42

      Average standard deviation of split frequencies: 0.038760


      Average standard deviation of split frequencies: 0.038760

      7240000 -- (0.000) [...7 remote chains...] -- 9:26:17

      Average standard deviation of split frequencies: 0.038498


      Average standard deviation of split frequencies: 0.038498

      7250000 -- (0.000) [...7 remote chains...] -- 9:26:51

      Average standard deviation of split frequencies: 0.038313


      Average standard deviation of split frequencies: 0.038313

      7260000 -- [0.000] [...7 remote chains...] -- 9:26:04

      Average standard deviation of split frequencies: 0.038509


      Average standard deviation of split frequencies: 0.038509

      7270000 -- (0.000) [...7 remote chains...] -- 9:26:38

      Average standard deviation of split frequencies: 0.038662


      Average standard deviation of split frequencies: 0.038662

      7280000 -- (0.000) [...7 remote chains...] -- 9:25:51

      Average standard deviation of split frequencies: 0.038591


      Average standard deviation of split frequencies: 0.038591

      7290000 -- (0.000) [...7 remote chains...] -- 9:26:25

      Average standard deviation of split frequencies: 0.038596


      Average standard deviation of split frequencies: 0.038596

      7300000 -- (0.000) [...7 remote chains...] -- 9:25:38

      Average standard deviation of split frequencies: 0.037720


      Average standard deviation of split frequencies: 0.037720

      7310000 -- (0.000) [...7 remote chains...] -- 9:26:12

      Average standard deviation of split frequencies: 0.037757


      Average standard deviation of split frequencies: 0.037757

      7320000 -- (0.000) [...7 remote chains...] -- 9:25:25

      Average standard deviation of split frequencies: 0.037578


      Average standard deviation of split frequencies: 0.037578

      7330000 -- (0.000) [...7 remote chains...] -- 9:25:59

      Average standard deviation of split frequencies: 0.038188


      Average standard deviation of split frequencies: 0.038188

      7340000 -- (0.000) [...7 remote chains...] -- 9:26:33

      Average standard deviation of split frequencies: 0.037224


      Average standard deviation of split frequencies: 0.037224

      7350000 -- (0.000) [...7 remote chains...] -- 9:25:46

      Average standard deviation of split frequencies: 0.037036


      Average standard deviation of split frequencies: 0.037036

      7360000 -- (0.000) [...7 remote chains...] -- 9:26:20

      Average standard deviation of split frequencies: 0.036931


      Average standard deviation of split frequencies: 0.036931

      7370000 -- (0.000) [...7 remote chains...] -- 9:25:33

      Average standard deviation of split frequencies: 0.037015


      Average standard deviation of split frequencies: 0.037015

      7380000 -- (0.000) [...7 remote chains...] -- 9:26:07

      Average standard deviation of split frequencies: 0.036910


      Average standard deviation of split frequencies: 0.036910

      7390000 -- (0.000) [...7 remote chains...] -- 9:26:40

      Average standard deviation of split frequencies: 0.036648


      Average standard deviation of split frequencies: 0.036648

      7400000 -- (0.000) [...7 remote chains...] -- 9:25:54

      Average standard deviation of split frequencies: 0.036507


      Average standard deviation of split frequencies: 0.036507

      7410000 -- (0.000) [...7 remote chains...] -- 9:26:27

      Average standard deviation of split frequencies: 0.036330


      Average standard deviation of split frequencies: 0.036330

      7420000 -- (0.000) [...7 remote chains...] -- 9:25:41

      Average standard deviation of split frequencies: 0.036116


      Average standard deviation of split frequencies: 0.036116

      7430000 -- [0.000] [...7 remote chains...] -- 9:26:15

      Average standard deviation of split frequencies: 0.035818


      Average standard deviation of split frequencies: 0.035818

      7440000 -- (0.000) [...7 remote chains...] -- 9:26:48

      Average standard deviation of split frequencies: 0.035642


      Average standard deviation of split frequencies: 0.035642

      7450000 -- (0.000) [...7 remote chains...] -- 9:26:02

      Average standard deviation of split frequencies: 0.035467


      Average standard deviation of split frequencies: 0.035467

      7460000 -- [0.000] [...7 remote chains...] -- 9:26:35

      Average standard deviation of split frequencies: 0.035366


      Average standard deviation of split frequencies: 0.035366

      7470000 -- (0.000) [...7 remote chains...] -- 9:25:49

      Average standard deviation of split frequencies: 0.035329


      Average standard deviation of split frequencies: 0.035329

      7480000 -- [0.000] [...7 remote chains...] -- 9:26:22

      Average standard deviation of split frequencies: 0.035044


      Average standard deviation of split frequencies: 0.035044

      7490000 -- (0.000) [...7 remote chains...] -- 9:25:36

      Average standard deviation of split frequencies: 0.034908


      Average standard deviation of split frequencies: 0.034908

      7500000 -- (0.000) [...7 remote chains...] -- 9:26:10

      Average standard deviation of split frequencies: 0.034883


      Average standard deviation of split frequencies: 0.034883

      7510000 -- (0.000) [...7 remote chains...] -- 9:25:24

      Average standard deviation of split frequencies: 0.034818


      Average standard deviation of split frequencies: 0.034818

      7520000 -- [0.000] [...7 remote chains...] -- 9:25:57

      Average standard deviation of split frequencies: 0.034649


      Average standard deviation of split frequencies: 0.034649

      7530000 -- (0.000) [...7 remote chains...] -- 9:25:11

      Average standard deviation of split frequencies: 0.034624


      Average standard deviation of split frequencies: 0.034624

      7540000 -- (0.000) [...7 remote chains...] -- 9:25:44

      Average standard deviation of split frequencies: 0.034563


      Average standard deviation of split frequencies: 0.034563

      7550000 -- (0.000) [...7 remote chains...] -- 9:24:59

      Average standard deviation of split frequencies: 0.034598


      Average standard deviation of split frequencies: 0.034598

      7560000 -- (0.000) [...7 remote chains...] -- 9:25:32

      Average standard deviation of split frequencies: 0.034608


      Average standard deviation of split frequencies: 0.034608

      7570000 -- (0.000) [...7 remote chains...] -- 9:26:04

      Average standard deviation of split frequencies: 0.034725


      Average standard deviation of split frequencies: 0.034725

      7580000 -- (0.000) [...7 remote chains...] -- 9:25:19

      Average standard deviation of split frequencies: 0.034700


      Average standard deviation of split frequencies: 0.034700

      7590000 -- (0.000) [...7 remote chains...] -- 9:25:52

      Average standard deviation of split frequencies: 0.034239


      Average standard deviation of split frequencies: 0.034239

      7600000 -- (0.000) [...7 remote chains...] -- 9:25:07

      Average standard deviation of split frequencies: 0.034974


      Average standard deviation of split frequencies: 0.034974

      7610000 -- (0.000) [...7 remote chains...] -- 9:25:39

      Average standard deviation of split frequencies: 0.035063


      Average standard deviation of split frequencies: 0.035063

      7620000 -- (0.000) [...7 remote chains...] -- 9:26:12

      Average standard deviation of split frequencies: 0.035077


      Average standard deviation of split frequencies: 0.035077

      7630000 -- (0.000) [...7 remote chains...] -- 9:25:27

      Average standard deviation of split frequencies: 0.035152


      Average standard deviation of split frequencies: 0.035152

      7640000 -- (0.000) [...7 remote chains...] -- 9:25:59

      Average standard deviation of split frequencies: 0.035090


      Average standard deviation of split frequencies: 0.035090

      7650000 -- (0.000) [...7 remote chains...] -- 9:25:14

      Average standard deviation of split frequencies: 0.035029


      Average standard deviation of split frequencies: 0.035029

      7660000 -- (0.000) [...7 remote chains...] -- 9:25:47

      Average standard deviation of split frequencies: 0.034931


      Average standard deviation of split frequencies: 0.034931

      7670000 -- (0.000) [...7 remote chains...] -- 9:25:02

      Average standard deviation of split frequencies: 0.035006


      Average standard deviation of split frequencies: 0.035006

      7680000 -- (0.000) [...7 remote chains...] -- 9:25:35

      Average standard deviation of split frequencies: 0.034796


      Average standard deviation of split frequencies: 0.034796

      7690000 -- (0.000) [...7 remote chains...] -- 9:24:50

      Average standard deviation of split frequencies: 0.034736


      Average standard deviation of split frequencies: 0.034736

      7700000 -- (0.000) [...7 remote chains...] -- 9:25:22

      Average standard deviation of split frequencies: 0.034713


      Average standard deviation of split frequencies: 0.034713

      7710000 -- (0.000) [...7 remote chains...] -- 9:24:38

      Average standard deviation of split frequencies: 0.034713


      Average standard deviation of split frequencies: 0.034713

      7720000 -- (0.000) [...7 remote chains...] -- 9:25:10

      Average standard deviation of split frequencies: 0.034764


      Average standard deviation of split frequencies: 0.034764

      7730000 -- (0.000) [...7 remote chains...] -- 9:24:25

      Average standard deviation of split frequencies: 0.034778


      Average standard deviation of split frequencies: 0.034778

      7740000 -- (0.000) [...7 remote chains...] -- 9:24:58

      Average standard deviation of split frequencies: 0.034866


      Average standard deviation of split frequencies: 0.034866

      7750000 -- (0.000) [...7 remote chains...] -- 9:25:30

      Average standard deviation of split frequencies: 0.035013


      Average standard deviation of split frequencies: 0.035013

      7760000 -- (0.000) [...7 remote chains...] -- 9:24:45

      Average standard deviation of split frequencies: 0.035100


      Average standard deviation of split frequencies: 0.035100

      7770000 -- (0.000) [...7 remote chains...] -- 9:25:17

      Average standard deviation of split frequencies: 0.035150


      Average standard deviation of split frequencies: 0.035150

      7780000 -- (0.000) [...7 remote chains...] -- 9:24:33

      Average standard deviation of split frequencies: 0.035163


      Average standard deviation of split frequencies: 0.035163

      7790000 -- (0.000) [...7 remote chains...] -- 9:25:05

      Average standard deviation of split frequencies: 0.034224


      Average standard deviation of split frequencies: 0.034224

      7800000 -- (0.000) [...7 remote chains...] -- 9:24:21

      Average standard deviation of split frequencies: 0.034338


      Average standard deviation of split frequencies: 0.034338

      7810000 -- (0.000) [...7 remote chains...] -- 9:24:53

      Average standard deviation of split frequencies: 0.034590


      Average standard deviation of split frequencies: 0.034590

      7820000 -- (0.000) [...7 remote chains...] -- 9:24:09

      Average standard deviation of split frequencies: 0.034634


      Average standard deviation of split frequencies: 0.034634

      7830000 -- [0.000] [...7 remote chains...] -- 9:24:41

      Average standard deviation of split frequencies: 0.034874


      Average standard deviation of split frequencies: 0.034874

      7840000 -- (0.000) [...7 remote chains...] -- 9:25:13

      Average standard deviation of split frequencies: 0.035062


      Average standard deviation of split frequencies: 0.035062

      7850000 -- (0.000) [...7 remote chains...] -- 9:24:29

      Average standard deviation of split frequencies: 0.035038


      Average standard deviation of split frequencies: 0.035038

      7860000 -- (0.000) [...7 remote chains...] -- 9:25:01

      Average standard deviation of split frequencies: 0.034770


      Average standard deviation of split frequencies: 0.034770

      7870000 -- (0.000) [...7 remote chains...] -- 9:25:32

      Average standard deviation of split frequencies: 0.034443


      Average standard deviation of split frequencies: 0.034443

      7880000 -- (0.000) [...7 remote chains...] -- 9:24:49

      Average standard deviation of split frequencies: 0.034349


      Average standard deviation of split frequencies: 0.034349

      7890000 -- (0.000) [...7 remote chains...] -- 9:25:20

      Average standard deviation of split frequencies: 0.034327


      Average standard deviation of split frequencies: 0.034327

      7900000 -- (0.000) [...7 remote chains...] -- 9:24:37

      Average standard deviation of split frequencies: 0.034486


      Average standard deviation of split frequencies: 0.034486

      7910000 -- (0.000) [...7 remote chains...] -- 9:25:08

      Average standard deviation of split frequencies: 0.034197


      Average standard deviation of split frequencies: 0.034197

      7920000 -- (0.000) [...7 remote chains...] -- 9:25:39

      Average standard deviation of split frequencies: 0.033730


      Average standard deviation of split frequencies: 0.033730

      7930000 -- [0.000] [...7 remote chains...] -- 9:24:56

      Average standard deviation of split frequencies: 0.033499


      Average standard deviation of split frequencies: 0.033499

      7940000 -- [0.000] [...7 remote chains...] -- 9:25:27

      Average standard deviation of split frequencies: 0.033338


      Average standard deviation of split frequencies: 0.033338

      7950000 -- (0.000) [...7 remote chains...] -- 9:24:44

      Average standard deviation of split frequencies: 0.032990


      Average standard deviation of split frequencies: 0.032990

      7960000 -- (0.000) [...7 remote chains...] -- 9:25:15

      Average standard deviation of split frequencies: 0.032935


      Average standard deviation of split frequencies: 0.032935

      7970000 -- (0.000) [...7 remote chains...] -- 9:25:47

      Average standard deviation of split frequencies: 0.032810


      Average standard deviation of split frequencies: 0.032810

      7980000 -- (0.000) [...7 remote chains...] -- 9:25:03

      Average standard deviation of split frequencies: 0.032548


      Average standard deviation of split frequencies: 0.032548

      7990000 -- (0.000) [...7 remote chains...] -- 9:25:34

      Average standard deviation of split frequencies: 0.032270


      Average standard deviation of split frequencies: 0.032270

      8000000 -- (0.000) [...7 remote chains...] -- 9:26:06

      Average standard deviation of split frequencies: 0.032587


      Average standard deviation of split frequencies: 0.032587

      8010000 -- (0.000) [...7 remote chains...] -- 9:25:23

      Average standard deviation of split frequencies: 0.032533


      Average standard deviation of split frequencies: 0.032533

      8020000 -- [0.000] [...7 remote chains...] -- 9:25:53

      Average standard deviation of split frequencies: 0.032266


      Average standard deviation of split frequencies: 0.032266

      8030000 -- (0.000) [...7 remote chains...] -- 9:25:11

      Average standard deviation of split frequencies: 0.032724


      Average standard deviation of split frequencies: 0.032724

      8040000 -- (0.000) [...7 remote chains...] -- 9:25:41

      Average standard deviation of split frequencies: 0.032707


      Average standard deviation of split frequencies: 0.032707

      8050000 -- (0.000) [...7 remote chains...] -- 9:24:59

      Average standard deviation of split frequencies: 0.032616


      Average standard deviation of split frequencies: 0.032616

      8060000 -- (0.000) [...7 remote chains...] -- 9:25:30

      Average standard deviation of split frequencies: 0.032526


      Average standard deviation of split frequencies: 0.032526

      8070000 -- (0.000) [...7 remote chains...] -- 9:24:47

      Average standard deviation of split frequencies: 0.032599


      Average standard deviation of split frequencies: 0.032599

      8080000 -- (0.000) [...7 remote chains...] -- 9:25:18

      Average standard deviation of split frequencies: 0.032691


      Average standard deviation of split frequencies: 0.032691

      8090000 -- (0.000) [...7 remote chains...] -- 9:25:48

      Average standard deviation of split frequencies: 0.032528


      Average standard deviation of split frequencies: 0.032528

      8100000 -- [0.000] [...7 remote chains...] -- 9:25:06

      Average standard deviation of split frequencies: 0.031983


      Average standard deviation of split frequencies: 0.031983

      8110000 -- (0.000) [...7 remote chains...] -- 9:25:36

      Average standard deviation of split frequencies: 0.032229


      Average standard deviation of split frequencies: 0.032229

      8120000 -- [0.000] [...7 remote chains...] -- 9:24:54

      Average standard deviation of split frequencies: 0.032219


      Average standard deviation of split frequencies: 0.032219

      8130000 -- (0.000) [...7 remote chains...] -- 9:25:25

      Average standard deviation of split frequencies: 0.031983


      Average standard deviation of split frequencies: 0.031983

      8140000 -- (0.000) [...7 remote chains...] -- 9:25:55

      Average standard deviation of split frequencies: 0.031896


      Average standard deviation of split frequencies: 0.031896

      8150000 -- (0.000) [...7 remote chains...] -- 9:25:13

      Average standard deviation of split frequencies: 0.031931


      Average standard deviation of split frequencies: 0.031931

      8160000 -- [0.000] [...7 remote chains...] -- 9:25:43

      Average standard deviation of split frequencies: 0.031891


      Average standard deviation of split frequencies: 0.031891

      8170000 -- [0.000] [...7 remote chains...] -- 9:25:01

      Average standard deviation of split frequencies: 0.031738


      Average standard deviation of split frequencies: 0.031738

      8180000 -- (0.000) [...7 remote chains...] -- 9:25:31

      Average standard deviation of split frequencies: 0.031931


      Average standard deviation of split frequencies: 0.031931

      8190000 -- [0.000] [...7 remote chains...] -- 9:24:49

      Average standard deviation of split frequencies: 0.032024


      Average standard deviation of split frequencies: 0.032024

      8200000 -- (0.000) [...7 remote chains...] -- 9:25:20

      Average standard deviation of split frequencies: 0.031905


      Average standard deviation of split frequencies: 0.031905

      8210000 -- [0.000] [...7 remote chains...] -- 9:24:38

      Average standard deviation of split frequencies: 0.031853


      Average standard deviation of split frequencies: 0.031853

      8220000 -- (0.000) [...7 remote chains...] -- 9:25:08

      Average standard deviation of split frequencies: 0.031903


      Average standard deviation of split frequencies: 0.031903

      8230000 -- [0.000] [...7 remote chains...] -- 9:25:38

      Average standard deviation of split frequencies: 0.031936


      Average standard deviation of split frequencies: 0.031936

      8240000 -- (0.000) [...7 remote chains...] -- 9:24:56

      Average standard deviation of split frequencies: 0.032019


      Average standard deviation of split frequencies: 0.032019

      8250000 -- (0.000) [...7 remote chains...] -- 9:25:27

      Average standard deviation of split frequencies: 0.031934


      Average standard deviation of split frequencies: 0.031934

      8260000 -- (0.000) [...7 remote chains...] -- 9:25:56

      Average standard deviation of split frequencies: 0.031779


      Average standard deviation of split frequencies: 0.031779

      8270000 -- (0.000) [...7 remote chains...] -- 9:26:26

      Average standard deviation of split frequencies: 0.031848


      Average standard deviation of split frequencies: 0.031848

      8280000 -- (0.000) [...7 remote chains...] -- 9:25:45

      Average standard deviation of split frequencies: 0.031831


      Average standard deviation of split frequencies: 0.031831

      8290000 -- (0.000) [...7 remote chains...] -- 9:26:15

      Average standard deviation of split frequencies: 0.031746


      Average standard deviation of split frequencies: 0.031746

      8300000 -- (0.000) [...7 remote chains...] -- 9:26:44

      Average standard deviation of split frequencies: 0.031660


      Average standard deviation of split frequencies: 0.031660

      8310000 -- (0.000) [...7 remote chains...] -- 9:26:03

      Average standard deviation of split frequencies: 0.031763


      Average standard deviation of split frequencies: 0.031763

      8320000 -- [0.000] [...7 remote chains...] -- 9:26:33

      Average standard deviation of split frequencies: 0.031918


      Average standard deviation of split frequencies: 0.031918

      8330000 -- (0.000) [...7 remote chains...] -- 9:27:02

      Average standard deviation of split frequencies: 0.031867


      Average standard deviation of split frequencies: 0.031867

      8340000 -- (0.000) [...7 remote chains...] -- 9:27:32

      Average standard deviation of split frequencies: 0.031782


      Average standard deviation of split frequencies: 0.031782

      8350000 -- [0.000] [...7 remote chains...] -- 9:26:51

      Average standard deviation of split frequencies: 0.031646


      Average standard deviation of split frequencies: 0.031646

      8360000 -- (0.000) [...7 remote chains...] -- 9:27:20

      Average standard deviation of split frequencies: 0.031629


      Average standard deviation of split frequencies: 0.031629

      8370000 -- (0.000) [...7 remote chains...] -- 9:27:49

      Average standard deviation of split frequencies: 0.031613


      Average standard deviation of split frequencies: 0.031613

      8380000 -- (0.000) [...7 remote chains...] -- 9:28:19

      Average standard deviation of split frequencies: 0.031495


      Average standard deviation of split frequencies: 0.031495

      8390000 -- [0.000] [...7 remote chains...] -- 9:27:38

      Average standard deviation of split frequencies: 0.031665


      Average standard deviation of split frequencies: 0.031665

      8400000 -- [0.000] [...7 remote chains...] -- 9:28:07

      Average standard deviation of split frequencies: 0.031751


      Average standard deviation of split frequencies: 0.031751

      8410000 -- (0.000) [...7 remote chains...] -- 9:28:36

      Average standard deviation of split frequencies: 0.031667


      Average standard deviation of split frequencies: 0.031667

      8420000 -- (0.000) [...7 remote chains...] -- 9:27:55

      Average standard deviation of split frequencies: 0.031718


      Average standard deviation of split frequencies: 0.031718

      8430000 -- (0.000) [...7 remote chains...] -- 9:28:24

      Average standard deviation of split frequencies: 0.031732


      Average standard deviation of split frequencies: 0.031732

      8440000 -- (0.000) [...7 remote chains...] -- 9:27:43

      Average standard deviation of split frequencies: 0.031717


      Average standard deviation of split frequencies: 0.031717

      8450000 -- (0.000) [...7 remote chains...] -- 9:28:12

      Average standard deviation of split frequencies: 0.031667


      Average standard deviation of split frequencies: 0.031667

      8460000 -- (0.000) [...7 remote chains...] -- 9:28:41

      Average standard deviation of split frequencies: 0.031547


      Average standard deviation of split frequencies: 0.031547

      8470000 -- (0.000) [...7 remote chains...] -- 9:28:01

      Average standard deviation of split frequencies: 0.031374


      Average standard deviation of split frequencies: 0.031374

      8480000 -- (0.000) [...7 remote chains...] -- 9:28:30

      Average standard deviation of split frequencies: 0.031290


      Average standard deviation of split frequencies: 0.031290

      8490000 -- (0.000) [...7 remote chains...] -- 9:27:49

      Average standard deviation of split frequencies: 0.031310


      Average standard deviation of split frequencies: 0.031310

      8500000 -- (0.000) [...7 remote chains...] -- 9:28:18

      Average standard deviation of split frequencies: 0.031088


      Average standard deviation of split frequencies: 0.031088

      8510000 -- [0.000] [...7 remote chains...] -- 9:28:47

      Average standard deviation of split frequencies: 0.031226


      Average standard deviation of split frequencies: 0.031226

      8520000 -- (0.000) [...7 remote chains...] -- 9:28:06

      Average standard deviation of split frequencies: 0.031350


      Average standard deviation of split frequencies: 0.031350

      8530000 -- (0.000) [...7 remote chains...] -- 9:28:35

      Average standard deviation of split frequencies: 0.031848


      Average standard deviation of split frequencies: 0.031848

      8540000 -- [0.000] [...7 remote chains...] -- 9:27:54

      Average standard deviation of split frequencies: 0.031870


      Average standard deviation of split frequencies: 0.031870

      8550000 -- [0.000] [...7 remote chains...] -- 9:28:23

      Average standard deviation of split frequencies: 0.032296


      Average standard deviation of split frequencies: 0.032296

      8560000 -- [0.000] [...7 remote chains...] -- 9:28:52

      Average standard deviation of split frequencies: 0.032282


      Average standard deviation of split frequencies: 0.032282

      8570000 -- (0.000) [...7 remote chains...] -- 9:28:11

      Average standard deviation of split frequencies: 0.032267


      Average standard deviation of split frequencies: 0.032267

      8580000 -- (0.000) [...7 remote chains...] -- 9:28:40

      Average standard deviation of split frequencies: 0.032252


      Average standard deviation of split frequencies: 0.032252

      8590000 -- [0.000] [...7 remote chains...] -- 9:28:00

      Average standard deviation of split frequencies: 0.032287


      Average standard deviation of split frequencies: 0.032287

      8600000 -- [0.000] [...7 remote chains...] -- 9:28:28

      Average standard deviation of split frequencies: 0.032238


      Average standard deviation of split frequencies: 0.032238

      8610000 -- [0.000] [...7 remote chains...] -- 9:27:48

      Average standard deviation of split frequencies: 0.032152


      Average standard deviation of split frequencies: 0.032152

      8620000 -- (0.000) [...7 remote chains...] -- 9:28:16

      Average standard deviation of split frequencies: 0.032068


      Average standard deviation of split frequencies: 0.032068

      8630000 -- (0.000) [...7 remote chains...] -- 9:27:36

      Average standard deviation of split frequencies: 0.032138


      Average standard deviation of split frequencies: 0.032138

      8640000 -- (0.000) [...7 remote chains...] -- 9:28:05

      Average standard deviation of split frequencies: 0.032053


      Average standard deviation of split frequencies: 0.032053

      8650000 -- (0.000) [...7 remote chains...] -- 9:27:25

      Average standard deviation of split frequencies: 0.032039


      Average standard deviation of split frequencies: 0.032039

      8660000 -- (0.000) [...7 remote chains...] -- 9:27:53

      Average standard deviation of split frequencies: 0.032658


      Average standard deviation of split frequencies: 0.032658

      8670000 -- (0.000) [...7 remote chains...] -- 9:28:22

      Average standard deviation of split frequencies: 0.032405


      Average standard deviation of split frequencies: 0.032405

      8680000 -- (0.000) [...7 remote chains...] -- 9:27:42

      Average standard deviation of split frequencies: 0.032246


      Average standard deviation of split frequencies: 0.032246

      8690000 -- [0.000] [...7 remote chains...] -- 9:28:10

      Average standard deviation of split frequencies: 0.032341


      Average standard deviation of split frequencies: 0.032341

      8700000 -- [0.000] [...7 remote chains...] -- 9:27:30

      Average standard deviation of split frequencies: 0.032328


      Average standard deviation of split frequencies: 0.032328

      8710000 -- [0.000] [...7 remote chains...] -- 9:27:58

      Average standard deviation of split frequencies: 0.032220


      Average standard deviation of split frequencies: 0.032220

      8720000 -- [0.000] [...7 remote chains...] -- 9:27:19

      Average standard deviation of split frequencies: 0.032315


      Average standard deviation of split frequencies: 0.032315

      8730000 -- (0.000) [...7 remote chains...] -- 9:27:47

      Average standard deviation of split frequencies: 0.032337


      Average standard deviation of split frequencies: 0.032337

      8740000 -- [0.000] [...7 remote chains...] -- 9:27:07

      Average standard deviation of split frequencies: 0.032467


      Average standard deviation of split frequencies: 0.032467

      8750000 -- (0.000) [...7 remote chains...] -- 9:27:36

      Average standard deviation of split frequencies: 0.032396


      Average standard deviation of split frequencies: 0.032396

      8760000 -- [0.000] [...7 remote chains...] -- 9:28:04

      Average standard deviation of split frequencies: 0.032525


      Average standard deviation of split frequencies: 0.032525

      8770000 -- [0.000] [...7 remote chains...] -- 9:27:24

      Average standard deviation of split frequencies: 0.032619


      Average standard deviation of split frequencies: 0.032619

      8780000 -- (0.000) [...7 remote chains...] -- 9:27:52

      Average standard deviation of split frequencies: 0.032534


      Average standard deviation of split frequencies: 0.032534

      8790000 -- (0.000) [...7 remote chains...] -- 9:27:13

      Average standard deviation of split frequencies: 0.032248


      Average standard deviation of split frequencies: 0.032248

      8800000 -- (0.000) [...7 remote chains...] -- 9:27:41

      Average standard deviation of split frequencies: 0.032164


      Average standard deviation of split frequencies: 0.032164

      8810000 -- (0.000) [...7 remote chains...] -- 9:28:09

      Average standard deviation of split frequencies: 0.032080


      Average standard deviation of split frequencies: 0.032080

      8820000 -- (0.000) [...7 remote chains...] -- 9:27:29

      Average standard deviation of split frequencies: 0.031686


      Average standard deviation of split frequencies: 0.031686

      8830000 -- [0.000] [...7 remote chains...] -- 9:27:57

      Average standard deviation of split frequencies: 0.031377


      Average standard deviation of split frequencies: 0.031377

      8840000 -- [0.000] [...7 remote chains...] -- 9:27:18

      Average standard deviation of split frequencies: 0.031398


      Average standard deviation of split frequencies: 0.031398

      8850000 -- (0.000) [...7 remote chains...] -- 9:27:46

      Average standard deviation of split frequencies: 0.031488


      Average standard deviation of split frequencies: 0.031488

      8860000 -- (0.000) [...7 remote chains...] -- 9:27:07

      Average standard deviation of split frequencies: 0.031578


      Average standard deviation of split frequencies: 0.031578

      8870000 -- (0.000) [...7 remote chains...] -- 9:27:34

      Average standard deviation of split frequencies: 0.031543


      Average standard deviation of split frequencies: 0.031543

      8880000 -- (0.000) [...7 remote chains...] -- 9:28:02

      Average standard deviation of split frequencies: 0.031633


      Average standard deviation of split frequencies: 0.031633

      8890000 -- (0.000) [...7 remote chains...] -- 9:27:23

      Average standard deviation of split frequencies: 0.031654


      Average standard deviation of split frequencies: 0.031654

      8900000 -- (0.000) [...7 remote chains...] -- 9:27:51

      Average standard deviation of split frequencies: 0.031436


      Average standard deviation of split frequencies: 0.031436

      8910000 -- (0.000) [...7 remote chains...] -- 9:28:18

      Average standard deviation of split frequencies: 0.031470


      Average standard deviation of split frequencies: 0.031470

      8920000 -- [0.000] [...7 remote chains...] -- 9:27:39

      Average standard deviation of split frequencies: 0.031559


      Average standard deviation of split frequencies: 0.031559

      8930000 -- (0.000) [...7 remote chains...] -- 9:28:07

      Average standard deviation of split frequencies: 0.031444


      Average standard deviation of split frequencies: 0.031444

      8940000 -- (0.000) [...7 remote chains...] -- 9:27:28

      Average standard deviation of split frequencies: 0.031398


      Average standard deviation of split frequencies: 0.031398

      8950000 -- (0.000) [...7 remote chains...] -- 9:27:56

      Average standard deviation of split frequencies: 0.031431


      Average standard deviation of split frequencies: 0.031431

      8960000 -- (0.000) [...7 remote chains...] -- 9:28:23

      Average standard deviation of split frequencies: 0.031554


      Average standard deviation of split frequencies: 0.031554

      8970000 -- [0.000] [...7 remote chains...] -- 9:27:44

      Average standard deviation of split frequencies: 0.031541


      Average standard deviation of split frequencies: 0.031541

      8980000 -- (0.000) [...7 remote chains...] -- 9:28:12

      Average standard deviation of split frequencies: 0.031731


      Average standard deviation of split frequencies: 0.031731

      8990000 -- (0.000) [...7 remote chains...] -- 9:27:33

      Average standard deviation of split frequencies: 0.031664


      Average standard deviation of split frequencies: 0.031664

      9000000 -- (0.000) [...7 remote chains...] -- 9:28:01

      Average standard deviation of split frequencies: 0.031752


      Average standard deviation of split frequencies: 0.031752

      9010000 -- [0.000] [...7 remote chains...] -- 9:27:22

      Average standard deviation of split frequencies: 0.031671


      Average standard deviation of split frequencies: 0.031671

      9020000 -- [0.000] [...7 remote chains...] -- 9:27:49

      Average standard deviation of split frequencies: 0.031591


      Average standard deviation of split frequencies: 0.031591

      9030000 -- (0.000) [...7 remote chains...] -- 9:27:11

      Average standard deviation of split frequencies: 0.030897


      Average standard deviation of split frequencies: 0.030897

      9040000 -- (0.000) [...7 remote chains...] -- 9:27:38

      Average standard deviation of split frequencies: 0.030786


      Average standard deviation of split frequencies: 0.030786

      9050000 -- [0.000] [...7 remote chains...] -- 9:27:00

      Average standard deviation of split frequencies: 0.030741


      Average standard deviation of split frequencies: 0.030741

      9060000 -- (0.000) [...7 remote chains...] -- 9:27:27

      Average standard deviation of split frequencies: 0.030793


      Average standard deviation of split frequencies: 0.030793

      9070000 -- [0.000] [...7 remote chains...] -- 9:27:54

      Average standard deviation of split frequencies: 0.030631


      Average standard deviation of split frequencies: 0.030631

      9080000 -- [0.000] [...7 remote chains...] -- 9:27:16

      Average standard deviation of split frequencies: 0.030683


      Average standard deviation of split frequencies: 0.030683

      9090000 -- (0.000) [...7 remote chains...] -- 9:27:43

      Average standard deviation of split frequencies: 0.030574


      Average standard deviation of split frequencies: 0.030574

      9100000 -- (0.000) [...7 remote chains...] -- 9:27:05

      Average standard deviation of split frequencies: 0.030593


      Average standard deviation of split frequencies: 0.030593

      9110000 -- (0.000) [...7 remote chains...] -- 9:27:32

      Average standard deviation of split frequencies: 0.030690


      Average standard deviation of split frequencies: 0.030690

      9120000 -- [0.000] [...7 remote chains...] -- 9:26:54

      Average standard deviation of split frequencies: 0.030678


      Average standard deviation of split frequencies: 0.030678

      9130000 -- (0.000) [...7 remote chains...] -- 9:27:21

      Average standard deviation of split frequencies: 0.030730


      Average standard deviation of split frequencies: 0.030730

      9140000 -- (0.000) [...7 remote chains...] -- 9:27:48

      Average standard deviation of split frequencies: 0.030749


      Average standard deviation of split frequencies: 0.030749

      9150000 -- [0.000] [...7 remote chains...] -- 9:27:10

      Average standard deviation of split frequencies: 0.030717


      Average standard deviation of split frequencies: 0.030717

      9160000 -- (0.000) [...7 remote chains...] -- 9:27:37

      Average standard deviation of split frequencies: 0.030705


      Average standard deviation of split frequencies: 0.030705

      9170000 -- [0.000] [...7 remote chains...] -- 9:26:59

      Average standard deviation of split frequencies: 0.030596


      Average standard deviation of split frequencies: 0.030596

      9180000 -- (0.000) [...7 remote chains...] -- 9:27:26

      Average standard deviation of split frequencies: 0.030808


      Average standard deviation of split frequencies: 0.030808

      9190000 -- (0.000) [...7 remote chains...] -- 9:26:48

      Average standard deviation of split frequencies: 0.030712


      Average standard deviation of split frequencies: 0.030712

      9200000 -- (0.000) [...7 remote chains...] -- 9:27:15

      Average standard deviation of split frequencies: 0.030763


      Average standard deviation of split frequencies: 0.030763

      9210000 -- [0.000] [...7 remote chains...] -- 9:26:37

      Average standard deviation of split frequencies: 0.030974


      Average standard deviation of split frequencies: 0.030974

      9220000 -- (0.000) [...7 remote chains...] -- 9:27:04

      Average standard deviation of split frequencies: 0.031089


      Average standard deviation of split frequencies: 0.031089

      9230000 -- (0.000) [...7 remote chains...] -- 9:27:30

      Average standard deviation of split frequencies: 0.031121


      Average standard deviation of split frequencies: 0.031121

      9240000 -- (0.000) [...7 remote chains...] -- 9:26:53

      Average standard deviation of split frequencies: 0.031203


      Average standard deviation of split frequencies: 0.031203

      9250000 -- (0.000) [...7 remote chains...] -- 9:27:19

      Average standard deviation of split frequencies: 0.031349


      Average standard deviation of split frequencies: 0.031349

      9260000 -- (0.000) [...7 remote chains...] -- 9:26:42

      Average standard deviation of split frequencies: 0.031187


      Average standard deviation of split frequencies: 0.031187

      9270000 -- [0.000] [...7 remote chains...] -- 9:27:09

      Average standard deviation of split frequencies: 0.031310


      Average standard deviation of split frequencies: 0.031310

      9280000 -- (0.000) [...7 remote chains...] -- 9:26:31

      Average standard deviation of split frequencies: 0.031357


      Average standard deviation of split frequencies: 0.031357

      9290000 -- (0.000) [...7 remote chains...] -- 9:26:58

      Average standard deviation of split frequencies: 0.031497


      Average standard deviation of split frequencies: 0.031497

      9300000 -- (0.000) [...7 remote chains...] -- 9:26:21

      Average standard deviation of split frequencies: 0.031574


      Average standard deviation of split frequencies: 0.031574

      9310000 -- (0.000) [...7 remote chains...] -- 9:26:47

      Average standard deviation of split frequencies: 0.031605


      Average standard deviation of split frequencies: 0.031605

      9320000 -- (0.000) [...7 remote chains...] -- 9:27:13

      Average standard deviation of split frequencies: 0.031529


      Average standard deviation of split frequencies: 0.031529

      9330000 -- [0.000] [...7 remote chains...] -- 9:26:36

      Average standard deviation of split frequencies: 0.031392


      Average standard deviation of split frequencies: 0.031392

      9340000 -- [0.000] [...7 remote chains...] -- 9:27:03

      Average standard deviation of split frequencies: 0.031348


      Average standard deviation of split frequencies: 0.031348

      9350000 -- [0.000] [...7 remote chains...] -- 9:26:26

      Average standard deviation of split frequencies: 0.031012


      Average standard deviation of split frequencies: 0.031012

      9360000 -- [0.000] [...7 remote chains...] -- 9:26:52

      Average standard deviation of split frequencies: 0.030998


      Average standard deviation of split frequencies: 0.030998

      9370000 -- [0.000] [...7 remote chains...] -- 9:26:15

      Average standard deviation of split frequencies: 0.031045


      Average standard deviation of split frequencies: 0.031045

      9380000 -- (0.000) [...7 remote chains...] -- 9:26:41

      Average standard deviation of split frequencies: 0.030971


      Average standard deviation of split frequencies: 0.030971

      9390000 -- (0.000) [...7 remote chains...] -- 9:26:04

      Average standard deviation of split frequencies: 0.030941


      Average standard deviation of split frequencies: 0.030941

      9400000 -- (0.000) [...7 remote chains...] -- 9:26:30

      Average standard deviation of split frequencies: 0.030866


      Average standard deviation of split frequencies: 0.030866

      9410000 -- (0.000) [...7 remote chains...] -- 9:25:54

      Average standard deviation of split frequencies: 0.030974


      Average standard deviation of split frequencies: 0.030974

      9420000 -- (0.000) [...7 remote chains...] -- 9:26:20

      Average standard deviation of split frequencies: 0.030900


      Average standard deviation of split frequencies: 0.030900

      9430000 -- (0.000) [...7 remote chains...] -- 9:26:46

      Average standard deviation of split frequencies: 0.031021


      Average standard deviation of split frequencies: 0.031021

      9440000 -- (0.000) [...7 remote chains...] -- 9:26:09

      Average standard deviation of split frequencies: 0.031038


      Average standard deviation of split frequencies: 0.031038

      9450000 -- (0.000) [...7 remote chains...] -- 9:26:35

      Average standard deviation of split frequencies: 0.031085


      Average standard deviation of split frequencies: 0.031085

      9460000 -- [0.000] [...7 remote chains...] -- 9:25:59

      Average standard deviation of split frequencies: 0.032049


      Average standard deviation of split frequencies: 0.032049

      9470000 -- (0.000) [...7 remote chains...] -- 9:26:25

      Average standard deviation of split frequencies: 0.032017


      Average standard deviation of split frequencies: 0.032017

      9480000 -- (0.000) [...7 remote chains...] -- 9:25:48

      Average standard deviation of split frequencies: 0.031876


      Average standard deviation of split frequencies: 0.031876

      9490000 -- (0.000) [...7 remote chains...] -- 9:26:14

      Average standard deviation of split frequencies: 0.031767


      Average standard deviation of split frequencies: 0.031767

      9500000 -- (0.000) [...7 remote chains...] -- 9:26:40

      Average standard deviation of split frequencies: 0.031499


      Average standard deviation of split frequencies: 0.031499

      9510000 -- (0.000) [...7 remote chains...] -- 9:26:04

      Average standard deviation of split frequencies: 0.031627


      Average standard deviation of split frequencies: 0.031627

      9520000 -- (0.000) [...7 remote chains...] -- 9:26:29

      Average standard deviation of split frequencies: 0.031487


      Average standard deviation of split frequencies: 0.031487

      9530000 -- (0.000) [...7 remote chains...] -- 9:26:55

      Average standard deviation of split frequencies: 0.031475


      Average standard deviation of split frequencies: 0.031475

      9540000 -- (0.000) [...7 remote chains...] -- 9:26:19

      Average standard deviation of split frequencies: 0.031718


      Average standard deviation of split frequencies: 0.031718

      9550000 -- (0.000) [...7 remote chains...] -- 9:26:44

      Average standard deviation of split frequencies: 0.031845


      Average standard deviation of split frequencies: 0.031845

      9560000 -- (0.000) [...7 remote chains...] -- 9:26:08

      Average standard deviation of split frequencies: 0.031959


      Average standard deviation of split frequencies: 0.031959

      9570000 -- (0.000) [...7 remote chains...] -- 9:26:34

      Average standard deviation of split frequencies: 0.032010


      Average standard deviation of split frequencies: 0.032010

      9580000 -- [0.000] [...7 remote chains...] -- 9:25:58

      Average standard deviation of split frequencies: 0.031934


      Average standard deviation of split frequencies: 0.031934

      9590000 -- (0.000) [...7 remote chains...] -- 9:26:23

      Average standard deviation of split frequencies: 0.031902


      Average standard deviation of split frequencies: 0.031902

      9600000 -- (0.000) [...7 remote chains...] -- 9:26:49

      Average standard deviation of split frequencies: 0.031984


      Average standard deviation of split frequencies: 0.031984

      9610000 -- (0.000) [...7 remote chains...] -- 9:26:13

      Average standard deviation of split frequencies: 0.032003


      Average standard deviation of split frequencies: 0.032003

      9620000 -- (0.000) [...7 remote chains...] -- 9:26:39

      Average standard deviation of split frequencies: 0.031801


      Average standard deviation of split frequencies: 0.031801

      9630000 -- (0.000) [...7 remote chains...] -- 9:27:04

      Average standard deviation of split frequencies: 0.031612


      Average standard deviation of split frequencies: 0.031612

      9640000 -- (0.000) [...7 remote chains...] -- 9:26:28

      Average standard deviation of split frequencies: 0.031505


      Average standard deviation of split frequencies: 0.031505

      9650000 -- [0.000] [...7 remote chains...] -- 9:26:53

      Average standard deviation of split frequencies: 0.031336


      Average standard deviation of split frequencies: 0.031336

      9660000 -- (0.000) [...7 remote chains...] -- 9:26:18

      Average standard deviation of split frequencies: 0.031324


      Average standard deviation of split frequencies: 0.031324

      9670000 -- [0.000] [...7 remote chains...] -- 9:26:43

      Average standard deviation of split frequencies: 0.031419


      Average standard deviation of split frequencies: 0.031419

      9680000 -- (0.000) [...7 remote chains...] -- 9:26:07

      Average standard deviation of split frequencies: 0.031344


      Average standard deviation of split frequencies: 0.031344

      9690000 -- (0.000) [...7 remote chains...] -- 9:26:33

      Average standard deviation of split frequencies: 0.031207


      Average standard deviation of split frequencies: 0.031207

      9700000 -- (0.000) [...7 remote chains...] -- 9:26:58

      Average standard deviation of split frequencies: 0.031258


      Average standard deviation of split frequencies: 0.031258

      9710000 -- (0.000) [...7 remote chains...] -- 9:26:22

      Average standard deviation of split frequencies: 0.031289


      Average standard deviation of split frequencies: 0.031289

      9720000 -- [0.000] [...7 remote chains...] -- 9:26:47

      Average standard deviation of split frequencies: 0.031278


      Average standard deviation of split frequencies: 0.031278

      9730000 -- (0.000) [...7 remote chains...] -- 9:26:12

      Average standard deviation of split frequencies: 0.031235


      Average standard deviation of split frequencies: 0.031235

      9740000 -- (0.000) [...7 remote chains...] -- 9:26:37

      Average standard deviation of split frequencies: 0.031223


      Average standard deviation of split frequencies: 0.031223

      9750000 -- (0.000) [...7 remote chains...] -- 9:27:02

      Average standard deviation of split frequencies: 0.031379


      Average standard deviation of split frequencies: 0.031379

      9760000 -- (0.000) [...7 remote chains...] -- 9:26:27

      Average standard deviation of split frequencies: 0.031399


      Average standard deviation of split frequencies: 0.031399

      9770000 -- (0.000) [...7 remote chains...] -- 9:26:52

      Average standard deviation of split frequencies: 0.031449


      Average standard deviation of split frequencies: 0.031449

      9780000 -- (0.000) [...7 remote chains...] -- 9:26:16

      Average standard deviation of split frequencies: 0.031468


      Average standard deviation of split frequencies: 0.031468

      9790000 -- (0.000) [...7 remote chains...] -- 9:26:41

      Average standard deviation of split frequencies: 0.031468


      Average standard deviation of split frequencies: 0.031468

      9800000 -- (0.000) [...7 remote chains...] -- 9:26:06

      Average standard deviation of split frequencies: 0.031395


      Average standard deviation of split frequencies: 0.031395

      9810000 -- (0.000) [...7 remote chains...] -- 9:26:31

      Average standard deviation of split frequencies: 0.031414


      Average standard deviation of split frequencies: 0.031414

      9820000 -- (0.000) [...7 remote chains...] -- 9:25:56

      Average standard deviation of split frequencies: 0.031340


      Average standard deviation of split frequencies: 0.031340

      9830000 -- (0.000) [...7 remote chains...] -- 9:26:21

      Average standard deviation of split frequencies: 0.031495


      Average standard deviation of split frequencies: 0.031495

      9840000 -- (0.000) [...7 remote chains...] -- 9:25:46

      Average standard deviation of split frequencies: 0.031483


      Average standard deviation of split frequencies: 0.031483

      9850000 -- (0.000) [...7 remote chains...] -- 9:26:11

      Average standard deviation of split frequencies: 0.031471


      Average standard deviation of split frequencies: 0.031471

      9860000 -- (0.000) [...7 remote chains...] -- 9:26:35

      Average standard deviation of split frequencies: 0.031840


      Average standard deviation of split frequencies: 0.031840

      9870000 -- (0.000) [...7 remote chains...] -- 9:26:00

      Average standard deviation of split frequencies: 0.031681


      Average standard deviation of split frequencies: 0.031681

      9880000 -- (0.000) [...7 remote chains...] -- 9:26:25

      Average standard deviation of split frequencies: 0.031575


      Average standard deviation of split frequencies: 0.031575

      9890000 -- (0.000) [...7 remote chains...] -- 9:25:50

      Average standard deviation of split frequencies: 0.031342


      Average standard deviation of split frequencies: 0.031342

      9900000 -- [0.000] [...7 remote chains...] -- 9:26:15

      Average standard deviation of split frequencies: 0.031300


      Average standard deviation of split frequencies: 0.031300

      9910000 -- (0.000) [...7 remote chains...] -- 9:25:40

      Average standard deviation of split frequencies: 0.031015


      Average standard deviation of split frequencies: 0.031015

      9920000 -- (0.000) [...7 remote chains...] -- 9:26:05

      Average standard deviation of split frequencies: 0.030942


      Average standard deviation of split frequencies: 0.030942

      9930000 -- (0.000) [...7 remote chains...] -- 9:25:30

      Average standard deviation of split frequencies: 0.031027


      Average standard deviation of split frequencies: 0.031027

      9940000 -- (0.000) [...7 remote chains...] -- 9:25:55

      Average standard deviation of split frequencies: 0.030954


      Average standard deviation of split frequencies: 0.030954

      9950000 -- (0.000) [...7 remote chains...] -- 9:25:20

      Average standard deviation of split frequencies: 0.030922


      Average standard deviation of split frequencies: 0.030922

      9960000 -- [0.000] [...7 remote chains...] -- 9:25:45

      Average standard deviation of split frequencies: 0.030881


      Average standard deviation of split frequencies: 0.030881

      9970000 -- (0.000) [...7 remote chains...] -- 9:25:10

      Average standard deviation of split frequencies: 0.030714


      Average standard deviation of split frequencies: 0.030714

      9980000 -- [0.000] [...7 remote chains...] -- 9:25:35

      Average standard deviation of split frequencies: 0.030673


      Average standard deviation of split frequencies: 0.030673

      9990000 -- (0.000) [...7 remote chains...] -- 9:25:59

      Average standard deviation of split frequencies: 0.030484


      Average standard deviation of split frequencies: 0.030484

      10000000 -- (0.000) [...7 remote chains...] -- 9:25:25

      Average standard deviation of split frequencies: 0.031299


      Average standard deviation of split frequencies: 0.031299

      10010000 -- [0.000] [...7 remote chains...] -- 9:25:49

      Average standard deviation of split frequencies: 0.031484


      Average standard deviation of split frequencies: 0.031484

      10020000 -- (0.000) [...7 remote chains...] -- 9:25:15

      Average standard deviation of split frequencies: 0.031345


      Average standard deviation of split frequencies: 0.031345

      10030000 -- (0.000) [...7 remote chains...] -- 9:25:39

      Average standard deviation of split frequencies: 0.030644


      Average standard deviation of split frequencies: 0.030644

      10040000 -- (0.000) [...7 remote chains...] -- 9:25:05

      Average standard deviation of split frequencies: 0.030604


      Average standard deviation of split frequencies: 0.030604

      10050000 -- (0.000) [...7 remote chains...] -- 9:25:29

      Average standard deviation of split frequencies: 0.030501


      Average standard deviation of split frequencies: 0.030501

      10060000 -- [0.000] [...7 remote chains...] -- 9:25:53

      Average standard deviation of split frequencies: 0.030523


      Average standard deviation of split frequencies: 0.030523

      10070000 -- [0.000] [...7 remote chains...] -- 9:25:19

      Average standard deviation of split frequencies: 0.030429


      Average standard deviation of split frequencies: 0.030429

      10080000 -- (0.000) [...7 remote chains...] -- 9:25:43

      Average standard deviation of split frequencies: 0.030545


      Average standard deviation of split frequencies: 0.030545

      10090000 -- (0.000) [...7 remote chains...] -- 9:25:09

      Average standard deviation of split frequencies: 0.030567


      Average standard deviation of split frequencies: 0.030567

      10100000 -- (0.000) [...7 remote chains...] -- 9:25:33

      Average standard deviation of split frequencies: 0.030526


      Average standard deviation of split frequencies: 0.030526

      10110000 -- [0.000] [...7 remote chains...] -- 9:24:59

      Average standard deviation of split frequencies: 0.030651


      Average standard deviation of split frequencies: 0.030651

      10120000 -- (0.000) [...7 remote chains...] -- 9:25:23

      Average standard deviation of split frequencies: 0.030180


      Average standard deviation of split frequencies: 0.030180

      10130000 -- (0.000) [...7 remote chains...] -- 9:24:49

      Average standard deviation of split frequencies: 0.031432


      Average standard deviation of split frequencies: 0.031432

      10140000 -- (0.000) [...7 remote chains...] -- 9:25:14

      Average standard deviation of split frequencies: 0.031711


      Average standard deviation of split frequencies: 0.031711

      10150000 -- (0.000) [...7 remote chains...] -- 9:25:38

      Average standard deviation of split frequencies: 0.031871


      Average standard deviation of split frequencies: 0.031871

      10160000 -- (0.000) [...7 remote chains...] -- 9:25:04

      Average standard deviation of split frequencies: 0.031989


      Average standard deviation of split frequencies: 0.031989

      10170000 -- [0.000] [...7 remote chains...] -- 9:25:28

      Average standard deviation of split frequencies: 0.032011


      Average standard deviation of split frequencies: 0.032011

      10180000 -- (0.000) [...7 remote chains...] -- 9:24:54

      Average standard deviation of split frequencies: 0.031335


      Average standard deviation of split frequencies: 0.031335

      10190000 -- (0.000) [...7 remote chains...] -- 9:25:18

      Average standard deviation of split frequencies: 0.031335


      Average standard deviation of split frequencies: 0.031335

      10200000 -- (0.000) [...7 remote chains...] -- 9:24:44

      Average standard deviation of split frequencies: 0.031386


      Average standard deviation of split frequencies: 0.031386

      10210000 -- (0.000) [...7 remote chains...] -- 9:25:08

      Average standard deviation of split frequencies: 0.031468


      Average standard deviation of split frequencies: 0.031468

      10220000 -- (0.000) [...7 remote chains...] -- 9:25:32

      Average standard deviation of split frequencies: 0.031580


      Average standard deviation of split frequencies: 0.031580

      10230000 -- (0.000) [...7 remote chains...] -- 9:24:58

      Average standard deviation of split frequencies: 0.031765


      Average standard deviation of split frequencies: 0.031765

      10240000 -- (0.000) [...7 remote chains...] -- 9:25:22

      Average standard deviation of split frequencies: 0.032391


      Average standard deviation of split frequencies: 0.032391

      10250000 -- (0.000) [...7 remote chains...] -- 9:24:49

      Average standard deviation of split frequencies: 0.032437


      Average standard deviation of split frequencies: 0.032437

      10260000 -- (0.000) [...7 remote chains...] -- 9:25:12

      Average standard deviation of split frequencies: 0.032395


      Average standard deviation of split frequencies: 0.032395

      10270000 -- (0.000) [...7 remote chains...] -- 9:24:39

      Average standard deviation of split frequencies: 0.032742


      Average standard deviation of split frequencies: 0.032742

      10280000 -- (0.000) [...7 remote chains...] -- 9:25:03

      Average standard deviation of split frequencies: 0.032699


      Average standard deviation of split frequencies: 0.032699

      10290000 -- (0.000) [...7 remote chains...] -- 9:24:29

      Average standard deviation of split frequencies: 0.032657


      Average standard deviation of split frequencies: 0.032657

      10300000 -- (0.000) [...7 remote chains...] -- 9:24:53

      Average standard deviation of split frequencies: 0.032554


      Average standard deviation of split frequencies: 0.032554

      10310000 -- (0.000) [...7 remote chains...] -- 9:24:19

      Average standard deviation of split frequencies: 0.032432


      Average standard deviation of split frequencies: 0.032432

      10320000 -- (0.000) [...7 remote chains...] -- 9:24:43

      Average standard deviation of split frequencies: 0.032390


      Average standard deviation of split frequencies: 0.032390

      10330000 -- (0.000) [...7 remote chains...] -- 9:25:07

      Average standard deviation of split frequencies: 0.032257


      Average standard deviation of split frequencies: 0.032257

      10340000 -- (0.000) [...7 remote chains...] -- 9:24:34

      Average standard deviation of split frequencies: 0.032185


      Average standard deviation of split frequencies: 0.032185

      10350000 -- (0.000) [...7 remote chains...] -- 9:24:57

      Average standard deviation of split frequencies: 0.032337


      Average standard deviation of split frequencies: 0.032337

      10360000 -- (0.000) [...7 remote chains...] -- 9:24:24

      Average standard deviation of split frequencies: 0.032538


      Average standard deviation of split frequencies: 0.032538

      10370000 -- (0.000) [...7 remote chains...] -- 9:24:48

      Average standard deviation of split frequencies: 0.032647


      Average standard deviation of split frequencies: 0.032647

      10380000 -- (0.000) [...7 remote chains...] -- 9:24:14

      Average standard deviation of split frequencies: 0.032226


      Average standard deviation of split frequencies: 0.032226

      10390000 -- (0.000) [...7 remote chains...] -- 9:24:38

      Average standard deviation of split frequencies: 0.032256


      Average standard deviation of split frequencies: 0.032256

      10400000 -- (0.000) [...7 remote chains...] -- 9:25:02

      Average standard deviation of split frequencies: 0.032185


      Average standard deviation of split frequencies: 0.032185

      10410000 -- (0.000) [...7 remote chains...] -- 9:24:28

      Average standard deviation of split frequencies: 0.032115


      Average standard deviation of split frequencies: 0.032115

      10420000 -- (0.000) [...7 remote chains...] -- 9:24:52

      Average standard deviation of split frequencies: 0.032015


      Average standard deviation of split frequencies: 0.032015

      10430000 -- (0.000) [...7 remote chains...] -- 9:25:15

      Average standard deviation of split frequencies: 0.032902


      Average standard deviation of split frequencies: 0.032902

      10440000 -- (0.000) [...7 remote chains...] -- 9:24:42

      Average standard deviation of split frequencies: 0.032207


      Average standard deviation of split frequencies: 0.032207

      10450000 -- (0.000) [...7 remote chains...] -- 9:25:06

      Average standard deviation of split frequencies: 0.032137


      Average standard deviation of split frequencies: 0.032137

      10460000 -- (0.000) [...7 remote chains...] -- 9:24:33

      Average standard deviation of split frequencies: 0.032096


      Average standard deviation of split frequencies: 0.032096

      10470000 -- (0.000) [...7 remote chains...] -- 9:24:56

      Average standard deviation of split frequencies: 0.032096


      Average standard deviation of split frequencies: 0.032096

      10480000 -- (0.000) [...7 remote chains...] -- 9:24:23

      Average standard deviation of split frequencies: 0.032027


      Average standard deviation of split frequencies: 0.032027

      10490000 -- (0.000) [...7 remote chains...] -- 9:24:46

      Average standard deviation of split frequencies: 0.032015


      Average standard deviation of split frequencies: 0.032015

      10500000 -- (0.000) [...7 remote chains...] -- 9:24:14

      Average standard deviation of split frequencies: 0.031917


      Average standard deviation of split frequencies: 0.031917

      10510000 -- (0.000) [...7 remote chains...] -- 9:24:37

      Average standard deviation of split frequencies: 0.031830


      Average standard deviation of split frequencies: 0.031830

      10520000 -- (0.000) [...7 remote chains...] -- 9:24:04

      Average standard deviation of split frequencies: 0.031934


      Average standard deviation of split frequencies: 0.031934

      10530000 -- (0.000) [...7 remote chains...] -- 9:24:27

      Average standard deviation of split frequencies: 0.032390


      Average standard deviation of split frequencies: 0.032390

      10540000 -- (0.000) [...7 remote chains...] -- 9:23:55

      Average standard deviation of split frequencies: 0.032439


      Average standard deviation of split frequencies: 0.032439

      10550000 -- (0.000) [...7 remote chains...] -- 9:24:18

      Average standard deviation of split frequencies: 0.032439


      Average standard deviation of split frequencies: 0.032439

      10560000 -- (0.000) [...7 remote chains...] -- 9:24:41

      Average standard deviation of split frequencies: 0.032368


      Average standard deviation of split frequencies: 0.032368

      10570000 -- (0.000) [...7 remote chains...] -- 9:24:09

      Average standard deviation of split frequencies: 0.032476


      Average standard deviation of split frequencies: 0.032476

      10580000 -- (0.000) [...7 remote chains...] -- 9:24:32

      Average standard deviation of split frequencies: 0.032465


      Average standard deviation of split frequencies: 0.032465

      10590000 -- (0.000) [...7 remote chains...] -- 9:23:59

      Average standard deviation of split frequencies: 0.032192


      Average standard deviation of split frequencies: 0.032192

      10600000 -- (0.000) [...7 remote chains...] -- 9:24:22

      Average standard deviation of split frequencies: 0.032238


      Average standard deviation of split frequencies: 0.032238

      10610000 -- (0.000) [...7 remote chains...] -- 9:23:50

      Average standard deviation of split frequencies: 0.032312


      Average standard deviation of split frequencies: 0.032312

      10620000 -- (0.000) [...7 remote chains...] -- 9:24:13

      Average standard deviation of split frequencies: 0.032300


      Average standard deviation of split frequencies: 0.032300

      10630000 -- (0.000) [...7 remote chains...] -- 9:24:36

      Average standard deviation of split frequencies: 0.032608


      Average standard deviation of split frequencies: 0.032608

      10640000 -- (0.000) [...7 remote chains...] -- 9:24:03

      Average standard deviation of split frequencies: 0.032715


      Average standard deviation of split frequencies: 0.032715

      10650000 -- (0.000) [...7 remote chains...] -- 9:24:26

      Average standard deviation of split frequencies: 0.032733


      Average standard deviation of split frequencies: 0.032733

      10660000 -- (0.000) [...7 remote chains...] -- 9:23:54

      Average standard deviation of split frequencies: 0.032876


      Average standard deviation of split frequencies: 0.032876

      10670000 -- (0.000) [...7 remote chains...] -- 9:24:17

      Average standard deviation of split frequencies: 0.032876


      Average standard deviation of split frequencies: 0.032876

      10680000 -- (0.000) [...7 remote chains...] -- 9:23:45

      Average standard deviation of split frequencies: 0.032744


      Average standard deviation of split frequencies: 0.032744

      10690000 -- (0.000) [...7 remote chains...] -- 9:24:08

      Average standard deviation of split frequencies: 0.032612


      Average standard deviation of split frequencies: 0.032612

      10700000 -- (0.000) [...7 remote chains...] -- 9:23:35

      Average standard deviation of split frequencies: 0.032632


      Average standard deviation of split frequencies: 0.032632

      10710000 -- (0.000) [...7 remote chains...] -- 9:23:58

      Average standard deviation of split frequencies: 0.032480


      Average standard deviation of split frequencies: 0.032480

      10720000 -- (0.000) [...7 remote chains...] -- 9:24:21

      Average standard deviation of split frequencies: 0.032713


      Average standard deviation of split frequencies: 0.032713

      10730000 -- (0.000) [...7 remote chains...] -- 9:23:49

      Average standard deviation of split frequencies: 0.032854


      Average standard deviation of split frequencies: 0.032854

      10740000 -- (0.000) [...7 remote chains...] -- 9:24:12

      Average standard deviation of split frequencies: 0.032964


      Average standard deviation of split frequencies: 0.032964

      10750000 -- (0.000) [...7 remote chains...] -- 9:24:35

      Average standard deviation of split frequencies: 0.032722


      Average standard deviation of split frequencies: 0.032722

      10760000 -- (0.000) [...7 remote chains...] -- 9:24:02

      Average standard deviation of split frequencies: 0.032772


      Average standard deviation of split frequencies: 0.032772

      10770000 -- (0.000) [...7 remote chains...] -- 9:24:25

      Average standard deviation of split frequencies: 0.032398


      Average standard deviation of split frequencies: 0.032398

      10780000 -- (0.000) [...7 remote chains...] -- 9:23:53

      Average standard deviation of split frequencies: 0.032416


      Average standard deviation of split frequencies: 0.032416

      10790000 -- [0.000] [...7 remote chains...] -- 9:24:16

      Average standard deviation of split frequencies: 0.032329


      Average standard deviation of split frequencies: 0.032329

      10800000 -- (0.000) [...7 remote chains...] -- 9:23:44

      Average standard deviation of split frequencies: 0.032347


      Average standard deviation of split frequencies: 0.032347

      10810000 -- (0.000) [...7 remote chains...] -- 9:24:07

      Average standard deviation of split frequencies: 0.032278


      Average standard deviation of split frequencies: 0.032278

      10820000 -- (0.000) [...7 remote chains...] -- 9:23:35

      Average standard deviation of split frequencies: 0.032355


      Average standard deviation of split frequencies: 0.032355

      10830000 -- (0.000) [...7 remote chains...] -- 9:23:57

      Average standard deviation of split frequencies: 0.032123


      Average standard deviation of split frequencies: 0.032123

      10840000 -- (0.000) [...7 remote chains...] -- 9:24:20

      Average standard deviation of split frequencies: 0.032199


      Average standard deviation of split frequencies: 0.032199

      10850000 -- (0.000) [...7 remote chains...] -- 9:23:48

      Average standard deviation of split frequencies: 0.031178


      Average standard deviation of split frequencies: 0.031178

      10860000 -- (0.000) [...7 remote chains...] -- 9:24:11

      Average standard deviation of split frequencies: 0.031364


      Average standard deviation of split frequencies: 0.031364

      10870000 -- (0.000) [...7 remote chains...] -- 9:23:39

      Average standard deviation of split frequencies: 0.031716


      Average standard deviation of split frequencies: 0.031716

      10880000 -- (0.000) [...7 remote chains...] -- 9:24:01

      Average standard deviation of split frequencies: 0.031706


      Average standard deviation of split frequencies: 0.031706

      10890000 -- (0.000) [...7 remote chains...] -- 9:23:30

      Average standard deviation of split frequencies: 0.031552


      Average standard deviation of split frequencies: 0.031552

      10900000 -- (0.000) [...7 remote chains...] -- 9:23:52

      Average standard deviation of split frequencies: 0.031165


      Average standard deviation of split frequencies: 0.031165

      10910000 -- (0.000) [...7 remote chains...] -- 9:23:21

      Average standard deviation of split frequencies: 0.031054


      Average standard deviation of split frequencies: 0.031054

      10920000 -- (0.000) [...7 remote chains...] -- 9:23:43

      Average standard deviation of split frequencies: 0.031016


      Average standard deviation of split frequencies: 0.031016

      10930000 -- (0.000) [...7 remote chains...] -- 9:24:05

      Average standard deviation of split frequencies: 0.031089


      Average standard deviation of split frequencies: 0.031089

      10940000 -- (0.000) [...7 remote chains...] -- 9:23:34

      Average standard deviation of split frequencies: 0.031301


      Average standard deviation of split frequencies: 0.031301

      10950000 -- (0.000) [...7 remote chains...] -- 9:23:56

      Average standard deviation of split frequencies: 0.031440


      Average standard deviation of split frequencies: 0.031440

      10960000 -- (0.000) [...7 remote chains...] -- 9:24:19

      Average standard deviation of split frequencies: 0.031485


      Average standard deviation of split frequencies: 0.031485

      10970000 -- (0.000) [...7 remote chains...] -- 9:23:47

      Average standard deviation of split frequencies: 0.031585


      Average standard deviation of split frequencies: 0.031585

      10980000 -- (0.000) [...7 remote chains...] -- 9:24:09

      Average standard deviation of split frequencies: 0.031574


      Average standard deviation of split frequencies: 0.031574

      10990000 -- (0.000) [...7 remote chains...] -- 9:23:38

      Average standard deviation of split frequencies: 0.031574


      Average standard deviation of split frequencies: 0.031574

      11000000 -- (0.000) [...7 remote chains...] -- 9:24:00

      Average standard deviation of split frequencies: 0.031591


      Average standard deviation of split frequencies: 0.031591

      11010000 -- (0.000) [...7 remote chains...] -- 9:24:22

      Average standard deviation of split frequencies: 0.031526


      Average standard deviation of split frequencies: 0.031526

      11020000 -- (0.000) [...7 remote chains...] -- 9:23:51

      Average standard deviation of split frequencies: 0.031377


      Average standard deviation of split frequencies: 0.031377

      11030000 -- (0.000) [...7 remote chains...] -- 9:24:13

      Average standard deviation of split frequencies: 0.031432


      Average standard deviation of split frequencies: 0.031432

      11040000 -- (0.000) [...7 remote chains...] -- 9:23:42

      Average standard deviation of split frequencies: 0.031450


      Average standard deviation of split frequencies: 0.031450

      11050000 -- (0.000) [...7 remote chains...] -- 9:24:04

      Average standard deviation of split frequencies: 0.031412


      Average standard deviation of split frequencies: 0.031412

      11060000 -- (0.000) [...7 remote chains...] -- 9:23:33

      Average standard deviation of split frequencies: 0.031429


      Average standard deviation of split frequencies: 0.031429

      11070000 -- (0.000) [...7 remote chains...] -- 9:23:55

      Average standard deviation of split frequencies: 0.031154


      Average standard deviation of split frequencies: 0.031154

      11080000 -- (0.000) [...7 remote chains...] -- 9:24:17

      Average standard deviation of split frequencies: 0.031035


      Average standard deviation of split frequencies: 0.031035

      11090000 -- (0.000) [...7 remote chains...] -- 9:23:46

      Average standard deviation of split frequencies: 0.030970


      Average standard deviation of split frequencies: 0.030970

      11100000 -- (0.000) [...7 remote chains...] -- 9:24:08

      Average standard deviation of split frequencies: 0.030960


      Average standard deviation of split frequencies: 0.030960

      11110000 -- (0.000) [...7 remote chains...] -- 9:23:37

      Average standard deviation of split frequencies: 0.030741


      Average standard deviation of split frequencies: 0.030741

      11120000 -- (0.000) [...7 remote chains...] -- 9:23:59

      Average standard deviation of split frequencies: 0.030541


      Average standard deviation of split frequencies: 0.030541

      11130000 -- (0.000) [...7 remote chains...] -- 9:23:28

      Average standard deviation of split frequencies: 0.030504


      Average standard deviation of split frequencies: 0.030504

      11140000 -- [0.000] [...7 remote chains...] -- 9:23:50

      Average standard deviation of split frequencies: 0.030522


      Average standard deviation of split frequencies: 0.030522

      11150000 -- (0.000) [...7 remote chains...] -- 9:23:19

      Average standard deviation of split frequencies: 0.030195


      Average standard deviation of split frequencies: 0.030195

      11160000 -- (0.000) [...7 remote chains...] -- 9:23:41

      Average standard deviation of split frequencies: 0.030214


      Average standard deviation of split frequencies: 0.030214

      11170000 -- (0.000) [...7 remote chains...] -- 9:23:10

      Average standard deviation of split frequencies: 0.030232


      Average standard deviation of split frequencies: 0.030232

      11180000 -- (0.000) [...7 remote chains...] -- 9:23:32

      Average standard deviation of split frequencies: 0.030196


      Average standard deviation of split frequencies: 0.030196

      11190000 -- (0.000) [...7 remote chains...] -- 9:23:01

      Average standard deviation of split frequencies: 0.030223


      Average standard deviation of split frequencies: 0.030223

      11200000 -- (0.000) [...7 remote chains...] -- 9:23:23

      Average standard deviation of split frequencies: 0.030187


      Average standard deviation of split frequencies: 0.030187

      11210000 -- (0.000) [...7 remote chains...] -- 9:22:52

      Average standard deviation of split frequencies: 0.030097


      Average standard deviation of split frequencies: 0.030097

      11220000 -- (0.000) [...7 remote chains...] -- 9:23:14

      Average standard deviation of split frequencies: 0.029872


      Average standard deviation of split frequencies: 0.029872

      11230000 -- (0.000) [...7 remote chains...] -- 9:22:43

      Average standard deviation of split frequencies: 0.029737


      Average standard deviation of split frequencies: 0.029737

      11240000 -- [0.000] [...7 remote chains...] -- 9:23:05

      Average standard deviation of split frequencies: 0.029702


      Average standard deviation of split frequencies: 0.029702

      11250000 -- (0.000) [...7 remote chains...] -- 9:22:35

      Average standard deviation of split frequencies: 0.029585


      Average standard deviation of split frequencies: 0.029585

      11260000 -- (0.000) [...7 remote chains...] -- 9:22:56

      Average standard deviation of split frequencies: 0.028940


      Average standard deviation of split frequencies: 0.028940

      11270000 -- (0.000) [...7 remote chains...] -- 9:23:18

      Average standard deviation of split frequencies: 0.028888


      Average standard deviation of split frequencies: 0.028888

      11280000 -- (0.000) [...7 remote chains...] -- 9:22:47

      Average standard deviation of split frequencies: 0.028984


      Average standard deviation of split frequencies: 0.028984

      11290000 -- (0.000) [...7 remote chains...] -- 9:23:09

      Average standard deviation of split frequencies: 0.029028


      Average standard deviation of split frequencies: 0.029028

      11300000 -- (0.000) [...7 remote chains...] -- 9:22:39

      Average standard deviation of split frequencies: 0.029020


      Average standard deviation of split frequencies: 0.029020

      11310000 -- (0.000) [...7 remote chains...] -- 9:23:00

      Average standard deviation of split frequencies: 0.029098


      Average standard deviation of split frequencies: 0.029098

      11320000 -- (0.000) [...7 remote chains...] -- 9:23:22

      Average standard deviation of split frequencies: 0.029038


      Average standard deviation of split frequencies: 0.029038

      11330000 -- (0.000) [...7 remote chains...] -- 9:22:51

      Average standard deviation of split frequencies: 0.029564


      Average standard deviation of split frequencies: 0.029564

      11340000 -- [0.000] [...7 remote chains...] -- 9:23:13

      Average standard deviation of split frequencies: 0.029556


      Average standard deviation of split frequencies: 0.029556

      11350000 -- [0.000] [...7 remote chains...] -- 9:23:34

      Average standard deviation of split frequencies: 0.029690


      Average standard deviation of split frequencies: 0.029690

      11360000 -- (0.000) [...7 remote chains...] -- 9:23:04

      Average standard deviation of split frequencies: 0.029843


      Average standard deviation of split frequencies: 0.029843

      11370000 -- (0.000) [...7 remote chains...] -- 9:23:26

      Average standard deviation of split frequencies: 0.029701


      Average standard deviation of split frequencies: 0.029701

      11380000 -- [0.000] [...7 remote chains...] -- 9:22:55

      Average standard deviation of split frequencies: 0.029479


      Average standard deviation of split frequencies: 0.029479

      11390000 -- [0.000] [...7 remote chains...] -- 9:23:17

      Average standard deviation of split frequencies: 0.029506


      Average standard deviation of split frequencies: 0.029506

      11400000 -- [0.000] [...7 remote chains...] -- 9:22:47

      Average standard deviation of split frequencies: 0.029365


      Average standard deviation of split frequencies: 0.029365

      11410000 -- [0.000] [...7 remote chains...] -- 9:23:08

      Average standard deviation of split frequencies: 0.029357


      Average standard deviation of split frequencies: 0.029357

      11420000 -- [0.000] [...7 remote chains...] -- 9:23:29

      Average standard deviation of split frequencies: 0.029297


      Average standard deviation of split frequencies: 0.029297

      11430000 -- [0.000] [...7 remote chains...] -- 9:22:59

      Average standard deviation of split frequencies: 0.029430


      Average standard deviation of split frequencies: 0.029430

      11440000 -- [0.000] [...7 remote chains...] -- 9:23:21

      Average standard deviation of split frequencies: 0.029236


      Average standard deviation of split frequencies: 0.029236

      11450000 -- [0.000] [...7 remote chains...] -- 9:22:50

      Average standard deviation of split frequencies: 0.029255


      Average standard deviation of split frequencies: 0.029255

      11460000 -- [0.000] [...7 remote chains...] -- 9:23:12

      Average standard deviation of split frequencies: 0.029115


      Average standard deviation of split frequencies: 0.029115

      11470000 -- (0.000) [...7 remote chains...] -- 9:22:42

      Average standard deviation of split frequencies: 0.029248


      Average standard deviation of split frequencies: 0.029248

      11480000 -- (0.000) [...7 remote chains...] -- 9:23:03

      Average standard deviation of split frequencies: 0.029081


      Average standard deviation of split frequencies: 0.029081

      11490000 -- (0.000) [...7 remote chains...] -- 9:22:33

      Average standard deviation of split frequencies: 0.028968


      Average standard deviation of split frequencies: 0.028968

      11500000 -- (0.000) [...7 remote chains...] -- 9:22:54

      Average standard deviation of split frequencies: 0.028908


      Average standard deviation of split frequencies: 0.028908

      11510000 -- (0.000) [...7 remote chains...] -- 9:22:24

      Average standard deviation of split frequencies: 0.028856


      Average standard deviation of split frequencies: 0.028856

      11520000 -- (0.000) [...7 remote chains...] -- 9:22:46

      Average standard deviation of split frequencies: 0.028796


      Average standard deviation of split frequencies: 0.028796

      11530000 -- (0.000) [...7 remote chains...] -- 9:23:07

      Average standard deviation of split frequencies: 0.028657


      Average standard deviation of split frequencies: 0.028657

      11540000 -- (0.000) [...7 remote chains...] -- 9:22:37

      Average standard deviation of split frequencies: 0.028703


      Average standard deviation of split frequencies: 0.028703

      11550000 -- (0.000) [...7 remote chains...] -- 9:22:58

      Average standard deviation of split frequencies: 0.028624


      Average standard deviation of split frequencies: 0.028624

      11560000 -- (0.000) [...7 remote chains...] -- 9:22:28

      Average standard deviation of split frequencies: 0.028723


      Average standard deviation of split frequencies: 0.028723

      11570000 -- (0.000) [...7 remote chains...] -- 9:22:49

      Average standard deviation of split frequencies: 0.028795


      Average standard deviation of split frequencies: 0.028795

      11580000 -- (0.000) [...7 remote chains...] -- 9:22:20

      Average standard deviation of split frequencies: 0.028761


      Average standard deviation of split frequencies: 0.028761

      11590000 -- (0.000) [...7 remote chains...] -- 9:22:41

      Average standard deviation of split frequencies: 0.028761


      Average standard deviation of split frequencies: 0.028761

      11600000 -- (0.000) [...7 remote chains...] -- 9:22:11

      Average standard deviation of split frequencies: 0.028807


      Average standard deviation of split frequencies: 0.028807

      11610000 -- (0.000) [...7 remote chains...] -- 9:22:32

      Average standard deviation of split frequencies: 0.028852


      Average standard deviation of split frequencies: 0.028852

      11620000 -- (0.000) [...7 remote chains...] -- 9:22:02

      Average standard deviation of split frequencies: 0.028767


      Average standard deviation of split frequencies: 0.028767

      11630000 -- (0.000) [...7 remote chains...] -- 9:22:24

      Average standard deviation of split frequencies: 0.028715


      Average standard deviation of split frequencies: 0.028715

      11640000 -- (0.000) [...7 remote chains...] -- 9:22:44

      Average standard deviation of split frequencies: 0.028734


      Average standard deviation of split frequencies: 0.028734

      11650000 -- (0.000) [...7 remote chains...] -- 9:22:15

      Average standard deviation of split frequencies: 0.028780


      Average standard deviation of split frequencies: 0.028780

      11660000 -- [0.000] [...7 remote chains...] -- 9:22:36

      Average standard deviation of split frequencies: 0.028851


      Average standard deviation of split frequencies: 0.028851

      11670000 -- (0.000) [...7 remote chains...] -- 9:22:06

      Average standard deviation of split frequencies: 0.029033


      Average standard deviation of split frequencies: 0.029033

      11680000 -- (0.000) [...7 remote chains...] -- 9:22:27

      Average standard deviation of split frequencies: 0.029026


      Average standard deviation of split frequencies: 0.029026

      11690000 -- (0.000) [...7 remote chains...] -- 9:21:58

      Average standard deviation of split frequencies: 0.029899


      Average standard deviation of split frequencies: 0.029899

      11700000 -- (0.000) [...7 remote chains...] -- 9:22:19

      Average standard deviation of split frequencies: 0.029940


      Average standard deviation of split frequencies: 0.029940

      11710000 -- (0.000) [...7 remote chains...] -- 9:21:49

      Average standard deviation of split frequencies: 0.029966


      Average standard deviation of split frequencies: 0.029966

      11720000 -- (0.000) [...7 remote chains...] -- 9:22:10

      Average standard deviation of split frequencies: 0.029957


      Average standard deviation of split frequencies: 0.029957

      11730000 -- (0.000) [...7 remote chains...] -- 9:22:31

      Average standard deviation of split frequencies: 0.029127


      Average standard deviation of split frequencies: 0.029127

      11740000 -- (0.000) [...7 remote chains...] -- 9:22:02

      Average standard deviation of split frequencies: 0.029120


      Average standard deviation of split frequencies: 0.029120

      11750000 -- (0.000) [...7 remote chains...] -- 9:22:23

      Average standard deviation of split frequencies: 0.029146


      Average standard deviation of split frequencies: 0.029146

      11760000 -- [0.000] [...7 remote chains...] -- 9:21:53

      Average standard deviation of split frequencies: 0.029139


      Average standard deviation of split frequencies: 0.029139

      11770000 -- (0.000) [...7 remote chains...] -- 9:22:14

      Average standard deviation of split frequencies: 0.029157


      Average standard deviation of split frequencies: 0.029157

      11780000 -- (0.000) [...7 remote chains...] -- 9:21:45

      Average standard deviation of split frequencies: 0.029202


      Average standard deviation of split frequencies: 0.029202

      11790000 -- (0.000) [...7 remote chains...] -- 9:22:06

      Average standard deviation of split frequencies: 0.029125


      Average standard deviation of split frequencies: 0.029125

      11800000 -- (0.000) [...7 remote chains...] -- 9:21:36

      Average standard deviation of split frequencies: 0.029092


      Average standard deviation of split frequencies: 0.029092

      11810000 -- (0.000) [...7 remote chains...] -- 9:21:57

      Average standard deviation of split frequencies: 0.029162


      Average standard deviation of split frequencies: 0.029162

      11820000 -- (0.000) [...7 remote chains...] -- 9:22:18

      Average standard deviation of split frequencies: 0.029180


      Average standard deviation of split frequencies: 0.029180

      11830000 -- (0.000) [...7 remote chains...] -- 9:21:49

      Average standard deviation of split frequencies: 0.028816


      Average standard deviation of split frequencies: 0.028816

      11840000 -- (0.000) [...7 remote chains...] -- 9:22:09

      Average standard deviation of split frequencies: 0.028908


      Average standard deviation of split frequencies: 0.028908

      11850000 -- (0.000) [...7 remote chains...] -- 9:21:40

      Average standard deviation of split frequencies: 0.028974


      Average standard deviation of split frequencies: 0.028974

      11860000 -- [0.000] [...7 remote chains...] -- 9:22:01

      Average standard deviation of split frequencies: 0.028942


      Average standard deviation of split frequencies: 0.028942

      11870000 -- (0.000) [...7 remote chains...] -- 9:21:32

      Average standard deviation of split frequencies: 0.029724


      Average standard deviation of split frequencies: 0.029724

      11880000 -- (0.000) [...7 remote chains...] -- 9:21:52

      Average standard deviation of split frequencies: 0.029787


      Average standard deviation of split frequencies: 0.029787

      11890000 -- (0.000) [...7 remote chains...] -- 9:21:24

      Average standard deviation of split frequencies: 0.029778


      Average standard deviation of split frequencies: 0.029778

      11900000 -- (0.000) [...7 remote chains...] -- 9:21:44

      Average standard deviation of split frequencies: 0.029673


      Average standard deviation of split frequencies: 0.029673

      11910000 -- [0.000] [...7 remote chains...] -- 9:22:05

      Average standard deviation of split frequencies: 0.030229


      Average standard deviation of split frequencies: 0.030229

      11920000 -- (0.000) [...7 remote chains...] -- 9:21:36

      Average standard deviation of split frequencies: 0.030220


      Average standard deviation of split frequencies: 0.030220

      11930000 -- [0.000] [...7 remote chains...] -- 9:21:56

      Average standard deviation of split frequencies: 0.030088


      Average standard deviation of split frequencies: 0.030088

      11940000 -- (0.000) [...7 remote chains...] -- 9:22:17

      Average standard deviation of split frequencies: 0.029980


      Average standard deviation of split frequencies: 0.029980

      11950000 -- (0.000) [...7 remote chains...] -- 9:21:48

      Average standard deviation of split frequencies: 0.029734


      Average standard deviation of split frequencies: 0.029734

      11960000 -- (0.000) [...7 remote chains...] -- 9:22:08

      Average standard deviation of split frequencies: 0.029627


      Average standard deviation of split frequencies: 0.029627

      11970000 -- (0.000) [...7 remote chains...] -- 9:21:39

      Average standard deviation of split frequencies: 0.029594


      Average standard deviation of split frequencies: 0.029594

      11980000 -- (0.000) [...7 remote chains...] -- 9:22:00

      Average standard deviation of split frequencies: 0.029463


      Average standard deviation of split frequencies: 0.029463

      11990000 -- (0.000) [...7 remote chains...] -- 9:21:31

      Average standard deviation of split frequencies: 0.029463


      Average standard deviation of split frequencies: 0.029463

      12000000 -- (0.000) [...7 remote chains...] -- 9:21:52

      Average standard deviation of split frequencies: 0.029544


      Average standard deviation of split frequencies: 0.029544

      12010000 -- [0.000] [...7 remote chains...] -- 9:22:12

      Average standard deviation of split frequencies: 0.029410


      Average standard deviation of split frequencies: 0.029410

      12020000 -- (0.000) [...7 remote chains...] -- 9:21:43

      Average standard deviation of split frequencies: 0.029403


      Average standard deviation of split frequencies: 0.029403

      12030000 -- (0.000) [...7 remote chains...] -- 9:22:03

      Average standard deviation of split frequencies: 0.029327


      Average standard deviation of split frequencies: 0.029327

      12040000 -- (0.000) [...7 remote chains...] -- 9:22:24

      Average standard deviation of split frequencies: 0.029370


      Average standard deviation of split frequencies: 0.029370

      12050000 -- (0.000) [...7 remote chains...] -- 9:21:55

      Average standard deviation of split frequencies: 0.029237


      Average standard deviation of split frequencies: 0.029237

      12060000 -- (0.000) [...7 remote chains...] -- 9:22:15

      Average standard deviation of split frequencies: 0.029104


      Average standard deviation of split frequencies: 0.029104

      12070000 -- (0.000) [...7 remote chains...] -- 9:21:47

      Average standard deviation of split frequencies: 0.029129


      Average standard deviation of split frequencies: 0.029129

      12080000 -- (0.000) [...7 remote chains...] -- 9:22:07

      Average standard deviation of split frequencies: 0.029022


      Average standard deviation of split frequencies: 0.029022

      12090000 -- (0.000) [...7 remote chains...] -- 9:21:39

      Average standard deviation of split frequencies: 0.028839


      Average standard deviation of split frequencies: 0.028839

      12100000 -- (0.000) [...7 remote chains...] -- 9:21:59

      Average standard deviation of split frequencies: 0.028682


      Average standard deviation of split frequencies: 0.028682

      12110000 -- (0.000) [...7 remote chains...] -- 9:21:30

      Average standard deviation of split frequencies: 0.028531


      Average standard deviation of split frequencies: 0.028531

      12120000 -- (0.000) [...7 remote chains...] -- 9:21:50

      Average standard deviation of split frequencies: 0.028575


      Average standard deviation of split frequencies: 0.028575

      12130000 -- (0.000) [...7 remote chains...] -- 9:21:22

      Average standard deviation of split frequencies: 0.027606


      Average standard deviation of split frequencies: 0.027606

      12140000 -- (0.000) [...7 remote chains...] -- 9:21:42

      Average standard deviation of split frequencies: 0.027447


      Average standard deviation of split frequencies: 0.027447

      12150000 -- (0.000) [...7 remote chains...] -- 9:22:02

      Average standard deviation of split frequencies: 0.028412


      Average standard deviation of split frequencies: 0.028412

      12160000 -- (0.000) [...7 remote chains...] -- 9:21:34

      Average standard deviation of split frequencies: 0.028381


      Average standard deviation of split frequencies: 0.028381

      12170000 -- (0.000) [...7 remote chains...] -- 9:21:54

      Average standard deviation of split frequencies: 0.028375


      Average standard deviation of split frequencies: 0.028375

      12180000 -- (0.000) [...7 remote chains...] -- 9:21:26

      Average standard deviation of split frequencies: 0.028369


      Average standard deviation of split frequencies: 0.028369

      12190000 -- (0.000) [...7 remote chains...] -- 9:21:46

      Average standard deviation of split frequencies: 0.028394


      Average standard deviation of split frequencies: 0.028394

      12200000 -- [0.000] [...7 remote chains...] -- 9:21:18

      Average standard deviation of split frequencies: 0.028189


      Average standard deviation of split frequencies: 0.028189

      12210000 -- [0.000] [...7 remote chains...] -- 9:21:38

      Average standard deviation of split frequencies: 0.028208


      Average standard deviation of split frequencies: 0.028208

      12220000 -- [0.000] [...7 remote chains...] -- 9:21:09

      Average standard deviation of split frequencies: 0.028202


      Average standard deviation of split frequencies: 0.028202

      12230000 -- (0.000) [...7 remote chains...] -- 9:21:29

      Average standard deviation of split frequencies: 0.028177


      Average standard deviation of split frequencies: 0.028177

      12240000 -- (0.000) [...7 remote chains...] -- 9:21:01

      Average standard deviation of split frequencies: 0.028121


      Average standard deviation of split frequencies: 0.028121

      12250000 -- [0.000] [...7 remote chains...] -- 9:21:21

      Average standard deviation of split frequencies: 0.028041


      Average standard deviation of split frequencies: 0.028041

      12260000 -- [0.000] [...7 remote chains...] -- 9:21:41

      Average standard deviation of split frequencies: 0.029778


      Average standard deviation of split frequencies: 0.029778

      12270000 -- [0.000] [...7 remote chains...] -- 9:21:13

      Average standard deviation of split frequencies: 0.029641


      Average standard deviation of split frequencies: 0.029641

      12280000 -- [0.000] [...7 remote chains...] -- 9:21:33

      Average standard deviation of split frequencies: 0.029718


      Average standard deviation of split frequencies: 0.029718

      12290000 -- (0.000) [...7 remote chains...] -- 9:21:05

      Average standard deviation of split frequencies: 0.029741


      Average standard deviation of split frequencies: 0.029741

      12300000 -- (0.000) [...7 remote chains...] -- 9:21:25

      Average standard deviation of split frequencies: 0.029709


      Average standard deviation of split frequencies: 0.029709

      12310000 -- (0.000) [...7 remote chains...] -- 9:20:57

      Average standard deviation of split frequencies: 0.029681


      Average standard deviation of split frequencies: 0.029681

      12320000 -- (0.000) [...7 remote chains...] -- 9:21:17

      Average standard deviation of split frequencies: 0.029622


      Average standard deviation of split frequencies: 0.029622

      12330000 -- (0.000) [...7 remote chains...] -- 9:21:36

      Average standard deviation of split frequencies: 0.029590


      Average standard deviation of split frequencies: 0.029590

      12340000 -- (0.000) [...7 remote chains...] -- 9:21:09

      Average standard deviation of split frequencies: 0.029144


      Average standard deviation of split frequencies: 0.029144

      12350000 -- (0.000) [...7 remote chains...] -- 9:21:28

      Average standard deviation of split frequencies: 0.028198


      Average standard deviation of split frequencies: 0.028198

      12360000 -- (0.000) [...7 remote chains...] -- 9:21:00

      Average standard deviation of split frequencies: 0.028167


      Average standard deviation of split frequencies: 0.028167

      12370000 -- (0.000) [...7 remote chains...] -- 9:21:20

      Average standard deviation of split frequencies: 0.028188


      Average standard deviation of split frequencies: 0.028188

      12380000 -- (0.000) [...7 remote chains...] -- 9:20:52

      Average standard deviation of split frequencies: 0.028183


      Average standard deviation of split frequencies: 0.028183

      12390000 -- [0.000] [...7 remote chains...] -- 9:21:12

      Average standard deviation of split frequencies: 0.028005


      Average standard deviation of split frequencies: 0.028005

      12400000 -- (0.000) [...7 remote chains...] -- 9:20:44

      Average standard deviation of split frequencies: 0.029268


      Average standard deviation of split frequencies: 0.029268

      12410000 -- (0.000) [...7 remote chains...] -- 9:21:04

      Average standard deviation of split frequencies: 0.029210


      Average standard deviation of split frequencies: 0.029210

      12420000 -- (0.000) [...7 remote chains...] -- 9:21:24

      Average standard deviation of split frequencies: 0.028695


      Average standard deviation of split frequencies: 0.028695

      12430000 -- (0.000) [...7 remote chains...] -- 9:20:56

      Average standard deviation of split frequencies: 0.028512


      Average standard deviation of split frequencies: 0.028512

      12440000 -- (0.000) [...7 remote chains...] -- 9:21:16

      Average standard deviation of split frequencies: 0.028403


      Average standard deviation of split frequencies: 0.028403

      12450000 -- (0.000) [...7 remote chains...] -- 9:20:48

      Average standard deviation of split frequencies: 0.028295


      Average standard deviation of split frequencies: 0.028295

      12460000 -- [0.000] [...7 remote chains...] -- 9:21:08

      Average standard deviation of split frequencies: 0.027348


      Average standard deviation of split frequencies: 0.027348

      12470000 -- [0.000] [...7 remote chains...] -- 9:21:27

      Average standard deviation of split frequencies: 0.027398


      Average standard deviation of split frequencies: 0.027398

      12480000 -- (0.000) [...7 remote chains...] -- 9:21:00

      Average standard deviation of split frequencies: 0.027369


      Average standard deviation of split frequencies: 0.027369

      12490000 -- [0.000] [...7 remote chains...] -- 9:21:19

      Average standard deviation of split frequencies: 0.027365


      Average standard deviation of split frequencies: 0.027365

      12500000 -- [0.000] [...7 remote chains...] -- 9:20:52

      Average standard deviation of split frequencies: 0.027260


      Average standard deviation of split frequencies: 0.027260

      12510000 -- (0.000) [...7 remote chains...] -- 9:21:11

      Average standard deviation of split frequencies: 0.027285


      Average standard deviation of split frequencies: 0.027285

      12520000 -- (0.000) [...7 remote chains...] -- 9:20:44

      Average standard deviation of split frequencies: 0.027306


      Average standard deviation of split frequencies: 0.027306

      12530000 -- (0.000) [...7 remote chains...] -- 9:21:03

      Average standard deviation of split frequencies: 0.027674


      Average standard deviation of split frequencies: 0.027674

      12540000 -- (0.000) [...7 remote chains...] -- 9:20:36

      Average standard deviation of split frequencies: 0.027748


      Average standard deviation of split frequencies: 0.027748

      12550000 -- (0.000) [...7 remote chains...] -- 9:20:55

      Average standard deviation of split frequencies: 0.027800


      Average standard deviation of split frequencies: 0.027800

      12560000 -- (0.000) [...7 remote chains...] -- 9:21:14

      Average standard deviation of split frequencies: 0.027770


      Average standard deviation of split frequencies: 0.027770

      12570000 -- (0.000) [...7 remote chains...] -- 9:20:47

      Average standard deviation of split frequencies: 0.027767


      Average standard deviation of split frequencies: 0.027767

      12580000 -- (0.000) [...7 remote chains...] -- 9:21:06

      Average standard deviation of split frequencies: 0.027918


      Average standard deviation of split frequencies: 0.027918

      12590000 -- (0.000) [...7 remote chains...] -- 9:20:39

      Average standard deviation of split frequencies: 0.027944


      Average standard deviation of split frequencies: 0.027944

      12600000 -- (0.000) [...7 remote chains...] -- 9:20:58

      Average standard deviation of split frequencies: 0.027656


      Average standard deviation of split frequencies: 0.027656

      12610000 -- [0.000] [...7 remote chains...] -- 9:21:18

      Average standard deviation of split frequencies: 0.027677


      Average standard deviation of split frequencies: 0.027677

      12620000 -- [0.000] [...7 remote chains...] -- 9:20:51

      Average standard deviation of split frequencies: 0.027722


      Average standard deviation of split frequencies: 0.027722

      12630000 -- [0.000] [...7 remote chains...] -- 9:21:10

      Average standard deviation of split frequencies: 0.027822


      Average standard deviation of split frequencies: 0.027822

      12640000 -- (0.000) [...7 remote chains...] -- 9:21:29

      Average standard deviation of split frequencies: 0.027743


      Average standard deviation of split frequencies: 0.027743

      12650000 -- [0.000] [...7 remote chains...] -- 9:21:02

      Average standard deviation of split frequencies: 0.027838


      Average standard deviation of split frequencies: 0.027838

      12660000 -- (0.000) [...7 remote chains...] -- 9:21:21

      Average standard deviation of split frequencies: 0.028178


      Average standard deviation of split frequencies: 0.028178

      12670000 -- [0.000] [...7 remote chains...] -- 9:20:54

      Average standard deviation of split frequencies: 0.028255


      Average standard deviation of split frequencies: 0.028255

      12680000 -- (0.000) [...7 remote chains...] -- 9:21:13

      Average standard deviation of split frequencies: 0.028353


      Average standard deviation of split frequencies: 0.028353

      12690000 -- (0.000) [...7 remote chains...] -- 9:20:46

      Average standard deviation of split frequencies: 0.028400


      Average standard deviation of split frequencies: 0.028400

      12700000 -- [0.000] [...7 remote chains...] -- 9:21:05

      Average standard deviation of split frequencies: 0.028524


      Average standard deviation of split frequencies: 0.028524

      12710000 -- [0.000] [...7 remote chains...] -- 9:20:38

      Average standard deviation of split frequencies: 0.028421


      Average standard deviation of split frequencies: 0.028421

      12720000 -- (0.000) [...7 remote chains...] -- 9:20:57

      Average standard deviation of split frequencies: 0.028570


      Average standard deviation of split frequencies: 0.028570

      12730000 -- [0.000] [...7 remote chains...] -- 9:21:16

      Average standard deviation of split frequencies: 0.028489


      Average standard deviation of split frequencies: 0.028489

      12740000 -- [0.000] [...7 remote chains...] -- 9:20:49

      Average standard deviation of split frequencies: 0.028485


      Average standard deviation of split frequencies: 0.028485

      12750000 -- [0.000] [...7 remote chains...] -- 9:21:09

      Average standard deviation of split frequencies: 0.028587


      Average standard deviation of split frequencies: 0.028587

      12760000 -- [0.000] [...7 remote chains...] -- 9:20:42

      Average standard deviation of split frequencies: 0.028659


      Average standard deviation of split frequencies: 0.028659

      12770000 -- (0.000) [...7 remote chains...] -- 9:21:01

      Average standard deviation of split frequencies: 0.028578


      Average standard deviation of split frequencies: 0.028578

      12780000 -- [0.000] [...7 remote chains...] -- 9:20:34

      Average standard deviation of split frequencies: 0.028726


      Average standard deviation of split frequencies: 0.028726

      12790000 -- [0.000] [...7 remote chains...] -- 9:20:53

      Average standard deviation of split frequencies: 0.028777


      Average standard deviation of split frequencies: 0.028777

      12800000 -- [0.000] [...7 remote chains...] -- 9:21:12

      Average standard deviation of split frequencies: 0.029695


      Average standard deviation of split frequencies: 0.029695

      12810000 -- [0.000] [...7 remote chains...] -- 9:20:45

      Average standard deviation of split frequencies: 0.029664


      Average standard deviation of split frequencies: 0.029664

      12820000 -- (0.000) [...7 remote chains...] -- 9:21:04

      Average standard deviation of split frequencies: 0.029633


      Average standard deviation of split frequencies: 0.029633

      12830000 -- [0.000] [...7 remote chains...] -- 9:20:37

      Average standard deviation of split frequencies: 0.028763


      Average standard deviation of split frequencies: 0.028763

      12840000 -- [0.000] [...7 remote chains...] -- 9:20:56

      Average standard deviation of split frequencies: 0.028759


      Average standard deviation of split frequencies: 0.028759

      12850000 -- (0.000) [...7 remote chains...] -- 9:20:29

      Average standard deviation of split frequencies: 0.028603


      Average standard deviation of split frequencies: 0.028603

      12860000 -- (0.000) [...7 remote chains...] -- 9:20:48

      Average standard deviation of split frequencies: 0.028598


      Average standard deviation of split frequencies: 0.028598

      12870000 -- [0.000] [...7 remote chains...] -- 9:20:21

      Average standard deviation of split frequencies: 0.028624


      Average standard deviation of split frequencies: 0.028624

      12880000 -- (0.000) [...7 remote chains...] -- 9:20:40

      Average standard deviation of split frequencies: 0.028543


      Average standard deviation of split frequencies: 0.028543

      12890000 -- [0.000] [...7 remote chains...] -- 9:20:59

      Average standard deviation of split frequencies: 0.028514


      Average standard deviation of split frequencies: 0.028514

      12900000 -- [0.000] [...7 remote chains...] -- 9:20:33

      Average standard deviation of split frequencies: 0.028510


      Average standard deviation of split frequencies: 0.028510

      12910000 -- [0.000] [...7 remote chains...] -- 9:20:51

      Average standard deviation of split frequencies: 0.028610


      Average standard deviation of split frequencies: 0.028610

      12920000 -- [0.000] [...7 remote chains...] -- 9:20:25

      Average standard deviation of split frequencies: 0.028656


      Average standard deviation of split frequencies: 0.028656

      12930000 -- [0.000] [...7 remote chains...] -- 9:20:44

      Average standard deviation of split frequencies: 0.028627


      Average standard deviation of split frequencies: 0.028627

      12940000 -- [0.000] [...7 remote chains...] -- 9:20:17

      Average standard deviation of split frequencies: 0.028622


      Average standard deviation of split frequencies: 0.028622

      12950000 -- [0.000] [...7 remote chains...] -- 9:20:36

      Average standard deviation of split frequencies: 0.028597


      Average standard deviation of split frequencies: 0.028597

      12960000 -- [0.000] [...7 remote chains...] -- 9:20:09

      Average standard deviation of split frequencies: 0.028668


      Average standard deviation of split frequencies: 0.028668

      12970000 -- [0.000] [...7 remote chains...] -- 9:20:28

      Average standard deviation of split frequencies: 0.028714


      Average standard deviation of split frequencies: 0.028714

      12980000 -- (0.000) [...7 remote chains...] -- 9:20:02

      Average standard deviation of split frequencies: 0.028759


      Average standard deviation of split frequencies: 0.028759

      12990000 -- (0.000) [...7 remote chains...] -- 9:20:20

      Average standard deviation of split frequencies: 0.028784


      Average standard deviation of split frequencies: 0.028784

      13000000 -- (0.000) [...7 remote chains...] -- 9:20:39

      Average standard deviation of split frequencies: 0.028755


      Average standard deviation of split frequencies: 0.028755

      13010000 -- [0.000] [...7 remote chains...] -- 9:20:13

      Average standard deviation of split frequencies: 0.028651


      Average standard deviation of split frequencies: 0.028651

      13020000 -- [0.000] [...7 remote chains...] -- 9:20:31

      Average standard deviation of split frequencies: 0.028596


      Average standard deviation of split frequencies: 0.028596

      13030000 -- [0.000] [...7 remote chains...] -- 9:20:05

      Average standard deviation of split frequencies: 0.028646


      Average standard deviation of split frequencies: 0.028646

      13040000 -- [0.000] [...7 remote chains...] -- 9:20:24

      Average standard deviation of split frequencies: 0.028642


      Average standard deviation of split frequencies: 0.028642

      13050000 -- (0.000) [...7 remote chains...] -- 9:19:57

      Average standard deviation of split frequencies: 0.028588


      Average standard deviation of split frequencies: 0.028588

      13060000 -- [0.000] [...7 remote chains...] -- 9:20:16

      Average standard deviation of split frequencies: 0.028534


      Average standard deviation of split frequencies: 0.028534

      13070000 -- [0.000] [...7 remote chains...] -- 9:19:50

      Average standard deviation of split frequencies: 0.028708


      Average standard deviation of split frequencies: 0.028708

      13080000 -- [0.000] [...7 remote chains...] -- 9:20:08

      Average standard deviation of split frequencies: 0.028828


      Average standard deviation of split frequencies: 0.028828

      13090000 -- [0.000] [...7 remote chains...] -- 9:20:27

      Average standard deviation of split frequencies: 0.028922


      Average standard deviation of split frequencies: 0.028922

      13100000 -- (0.000) [...7 remote chains...] -- 9:20:01

      Average standard deviation of split frequencies: 0.028893


      Average standard deviation of split frequencies: 0.028893

      13110000 -- (0.000) [...7 remote chains...] -- 9:20:19

      Average standard deviation of split frequencies: 0.028893


      Average standard deviation of split frequencies: 0.028893

      13120000 -- (0.000) [...7 remote chains...] -- 9:19:53

      Average standard deviation of split frequencies: 0.028888


      Average standard deviation of split frequencies: 0.028888

      13130000 -- (0.000) [...7 remote chains...] -- 9:20:12

      Average standard deviation of split frequencies: 0.028810


      Average standard deviation of split frequencies: 0.028810

      13140000 -- (0.000) [...7 remote chains...] -- 9:20:30

      Average standard deviation of split frequencies: 0.028879


      Average standard deviation of split frequencies: 0.028879

      13150000 -- (0.000) [...7 remote chains...] -- 9:20:04

      Average standard deviation of split frequencies: 0.029003


      Average standard deviation of split frequencies: 0.029003

      13160000 -- [0.000] [...7 remote chains...] -- 9:20:22

      Average standard deviation of split frequencies: 0.028973


      Average standard deviation of split frequencies: 0.028973

      13170000 -- (0.000) [...7 remote chains...] -- 9:19:56

      Average standard deviation of split frequencies: 0.029018


      Average standard deviation of split frequencies: 0.029018

      13180000 -- [0.000] [...7 remote chains...] -- 9:20:15

      Average standard deviation of split frequencies: 0.028890


      Average standard deviation of split frequencies: 0.028890

      13190000 -- (0.000) [...7 remote chains...] -- 9:19:49

      Average standard deviation of split frequencies: 0.028989


      Average standard deviation of split frequencies: 0.028989

      13200000 -- [0.000] [...7 remote chains...] -- 9:20:07

      Average standard deviation of split frequencies: 0.028959


      Average standard deviation of split frequencies: 0.028959

      13210000 -- (0.000) [...7 remote chains...] -- 9:19:41

      Average standard deviation of split frequencies: 0.029004


      Average standard deviation of split frequencies: 0.029004

      13220000 -- (0.000) [...7 remote chains...] -- 9:20:00

      Average standard deviation of split frequencies: 0.028926


      Average standard deviation of split frequencies: 0.028926

      13230000 -- (0.000) [...7 remote chains...] -- 9:20:18

      Average standard deviation of split frequencies: 0.029024


      Average standard deviation of split frequencies: 0.029024

      13240000 -- [0.000] [...7 remote chains...] -- 9:19:52

      Average standard deviation of split frequencies: 0.028946


      Average standard deviation of split frequencies: 0.028946

      13250000 -- (0.000) [...7 remote chains...] -- 9:20:10

      Average standard deviation of split frequencies: 0.028868


      Average standard deviation of split frequencies: 0.028868

      13260000 -- (0.000) [...7 remote chains...] -- 9:19:44

      Average standard deviation of split frequencies: 0.028863


      Average standard deviation of split frequencies: 0.028863

      13270000 -- (0.000) [...7 remote chains...] -- 9:20:03

      Average standard deviation of split frequencies: 0.028839


      Average standard deviation of split frequencies: 0.028839

      13280000 -- (0.000) [...7 remote chains...] -- 9:19:37

      Average standard deviation of split frequencies: 0.028859


      Average standard deviation of split frequencies: 0.028859

      13290000 -- [0.000] [...7 remote chains...] -- 9:19:55

      Average standard deviation of split frequencies: 0.028976


      Average standard deviation of split frequencies: 0.028976

      13300000 -- (0.000) [...7 remote chains...] -- 9:20:13

      Average standard deviation of split frequencies: 0.028996


      Average standard deviation of split frequencies: 0.028996

      13310000 -- (0.000) [...7 remote chains...] -- 9:19:48

      Average standard deviation of split frequencies: 0.029142


      Average standard deviation of split frequencies: 0.029142

      13320000 -- (0.000) [...7 remote chains...] -- 9:20:06

      Average standard deviation of split frequencies: 0.029138


      Average standard deviation of split frequencies: 0.029138

      13330000 -- [0.000] [...7 remote chains...] -- 9:19:40

      Average standard deviation of split frequencies: 0.028306


      Average standard deviation of split frequencies: 0.028306

      13340000 -- (0.000) [...7 remote chains...] -- 9:19:58

      Average standard deviation of split frequencies: 0.028429


      Average standard deviation of split frequencies: 0.028429

      13350000 -- (0.000) [...7 remote chains...] -- 9:19:33

      Average standard deviation of split frequencies: 0.028530


      Average standard deviation of split frequencies: 0.028530

      13360000 -- [0.000] [...7 remote chains...] -- 9:19:51

      Average standard deviation of split frequencies: 0.028477


      Average standard deviation of split frequencies: 0.028477

      13370000 -- [0.000] [...7 remote chains...] -- 9:20:09

      Average standard deviation of split frequencies: 0.028574


      Average standard deviation of split frequencies: 0.028574

      13380000 -- [0.000] [...7 remote chains...] -- 9:19:43

      Average standard deviation of split frequencies: 0.028646


      Average standard deviation of split frequencies: 0.028646

      13390000 -- [0.000] [...7 remote chains...] -- 9:20:01

      Average standard deviation of split frequencies: 0.028722


      Average standard deviation of split frequencies: 0.028722

      13400000 -- [0.000] [...7 remote chains...] -- 9:19:36

      Average standard deviation of split frequencies: 0.028643


      Average standard deviation of split frequencies: 0.028643

      13410000 -- (0.000) [...7 remote chains...] -- 9:19:54

      Average standard deviation of split frequencies: 0.028639


      Average standard deviation of split frequencies: 0.028639

      13420000 -- [0.000] [...7 remote chains...] -- 9:19:28

      Average standard deviation of split frequencies: 0.028561


      Average standard deviation of split frequencies: 0.028561

      13430000 -- [0.000] [...7 remote chains...] -- 9:19:46

      Average standard deviation of split frequencies: 0.028536


      Average standard deviation of split frequencies: 0.028536

      13440000 -- [0.000] [...7 remote chains...] -- 9:20:05

      Average standard deviation of split frequencies: 0.028508


      Average standard deviation of split frequencies: 0.028508

      13450000 -- (0.000) [...7 remote chains...] -- 9:19:39

      Average standard deviation of split frequencies: 0.028429


      Average standard deviation of split frequencies: 0.028429

      13460000 -- [0.000] [...7 remote chains...] -- 9:19:57

      Average standard deviation of split frequencies: 0.028401


      Average standard deviation of split frequencies: 0.028401

      13470000 -- (0.000) [...7 remote chains...] -- 9:19:31

      Average standard deviation of split frequencies: 0.028426


      Average standard deviation of split frequencies: 0.028426

      13480000 -- [0.000] [...7 remote chains...] -- 9:19:50

      Average standard deviation of split frequencies: 0.028373


      Average standard deviation of split frequencies: 0.028373

      13490000 -- (0.000) [...7 remote chains...] -- 9:20:08

      Average standard deviation of split frequencies: 0.028395


      Average standard deviation of split frequencies: 0.028395

      13500000 -- (0.000) [...7 remote chains...] -- 9:19:42

      Average standard deviation of split frequencies: 0.028759


      Average standard deviation of split frequencies: 0.028759

      13510000 -- (0.000) [...7 remote chains...] -- 9:20:00

      Average standard deviation of split frequencies: 0.028856


      Average standard deviation of split frequencies: 0.028856

      13520000 -- [0.000] [...7 remote chains...] -- 9:19:35

      Average standard deviation of split frequencies: 0.028851


      Average standard deviation of split frequencies: 0.028851

      13530000 -- (0.000) [...7 remote chains...] -- 9:19:53

      Average standard deviation of split frequencies: 0.028895


      Average standard deviation of split frequencies: 0.028895

      13540000 -- [0.000] [...7 remote chains...] -- 9:19:27

      Average standard deviation of split frequencies: 0.028818


      Average standard deviation of split frequencies: 0.028818

      13550000 -- [0.000] [...7 remote chains...] -- 9:19:45

      Average standard deviation of split frequencies: 0.028747


      Average standard deviation of split frequencies: 0.028747

      13560000 -- [0.000] [...7 remote chains...] -- 9:19:20

      Average standard deviation of split frequencies: 0.028646


      Average standard deviation of split frequencies: 0.028646

      13570000 -- (0.000) [...7 remote chains...] -- 9:19:38

      Average standard deviation of split frequencies: 0.028547


      Average standard deviation of split frequencies: 0.028547

      13580000 -- (0.000) [...7 remote chains...] -- 9:19:56

      Average standard deviation of split frequencies: 0.028542


      Average standard deviation of split frequencies: 0.028542

      13590000 -- [0.000] [...7 remote chains...] -- 9:19:30

      Average standard deviation of split frequencies: 0.028399


      Average standard deviation of split frequencies: 0.028399

      13600000 -- [0.000] [...7 remote chains...] -- 9:19:48

      Average standard deviation of split frequencies: 0.028049


      Average standard deviation of split frequencies: 0.028049

      13610000 -- [0.000] [...7 remote chains...] -- 9:19:23

      Average standard deviation of split frequencies: 0.027923


      Average standard deviation of split frequencies: 0.027923

      13620000 -- [0.000] [...7 remote chains...] -- 9:19:41

      Average standard deviation of split frequencies: 0.027994


      Average standard deviation of split frequencies: 0.027994

      13630000 -- [0.000] [...7 remote chains...] -- 9:19:16

      Average standard deviation of split frequencies: 0.028043


      Average standard deviation of split frequencies: 0.028043

      13640000 -- [0.000] [...7 remote chains...] -- 9:19:33

      Average standard deviation of split frequencies: 0.028090


      Average standard deviation of split frequencies: 0.028090

      13650000 -- (0.000) [...7 remote chains...] -- 9:19:08

      Average standard deviation of split frequencies: 0.027989


      Average standard deviation of split frequencies: 0.027989

      13660000 -- [0.000] [...7 remote chains...] -- 9:19:26

      Average standard deviation of split frequencies: 0.028011


      Average standard deviation of split frequencies: 0.028011

      13670000 -- (0.000) [...7 remote chains...] -- 9:19:44

      Average standard deviation of split frequencies: 0.028109


      Average standard deviation of split frequencies: 0.028109

      13680000 -- [0.000] [...7 remote chains...] -- 9:19:19

      Average standard deviation of split frequencies: 0.028131


      Average standard deviation of split frequencies: 0.028131

      13690000 -- [0.000] [...7 remote chains...] -- 9:19:36

      Average standard deviation of split frequencies: 0.028054


      Average standard deviation of split frequencies: 0.028054

      13700000 -- [0.000] [...7 remote chains...] -- 9:19:11

      Average standard deviation of split frequencies: 0.028052


      Average standard deviation of split frequencies: 0.028052

      13710000 -- (0.000) [...7 remote chains...] -- 9:19:29

      Average standard deviation of split frequencies: 0.028272


      Average standard deviation of split frequencies: 0.028272

      13720000 -- (0.000) [...7 remote chains...] -- 9:19:47

      Average standard deviation of split frequencies: 0.028343


      Average standard deviation of split frequencies: 0.028343

      13730000 -- [0.000] [...7 remote chains...] -- 9:19:22

      Average standard deviation of split frequencies: 0.028340


      Average standard deviation of split frequencies: 0.028340

      13740000 -- [0.000] [...7 remote chains...] -- 9:19:39

      Average standard deviation of split frequencies: 0.028411


      Average standard deviation of split frequencies: 0.028411

      13750000 -- [0.000] [...7 remote chains...] -- 9:19:14

      Average standard deviation of split frequencies: 0.028484


      Average standard deviation of split frequencies: 0.028484

      13760000 -- [0.000] [...7 remote chains...] -- 9:19:32

      Average standard deviation of split frequencies: 0.028505


      Average standard deviation of split frequencies: 0.028505

      13770000 -- [0.000] [...7 remote chains...] -- 9:19:07

      Average standard deviation of split frequencies: 0.028429


      Average standard deviation of split frequencies: 0.028429

      13780000 -- (0.000) [...7 remote chains...] -- 9:19:25

      Average standard deviation of split frequencies: 0.028788


      Average standard deviation of split frequencies: 0.028788

      13790000 -- (0.000) [...7 remote chains...] -- 9:19:42

      Average standard deviation of split frequencies: 0.028859


      Average standard deviation of split frequencies: 0.028859

      13800000 -- [0.000] [...7 remote chains...] -- 9:19:17

      Average standard deviation of split frequencies: 0.028831


      Average standard deviation of split frequencies: 0.028831

      13810000 -- (0.000) [...7 remote chains...] -- 9:19:35

      Average standard deviation of split frequencies: 0.028850


      Average standard deviation of split frequencies: 0.028850

      13820000 -- [0.000] [...7 remote chains...] -- 9:19:10

      Average standard deviation of split frequencies: 0.028846


      Average standard deviation of split frequencies: 0.028846

      13830000 -- (0.000) [...7 remote chains...] -- 9:19:28

      Average standard deviation of split frequencies: 0.028917


      Average standard deviation of split frequencies: 0.028917

      13840000 -- (0.000) [...7 remote chains...] -- 9:19:45

      Average standard deviation of split frequencies: 0.029006


      Average standard deviation of split frequencies: 0.029006

      13850000 -- (0.000) [...7 remote chains...] -- 9:19:20

      Average standard deviation of split frequencies: 0.029002


      Average standard deviation of split frequencies: 0.029002

      13860000 -- (0.000) [...7 remote chains...] -- 9:19:38

      Average standard deviation of split frequencies: 0.029021


      Average standard deviation of split frequencies: 0.029021

      13870000 -- (0.000) [...7 remote chains...] -- 9:19:13

      Average standard deviation of split frequencies: 0.029114


      Average standard deviation of split frequencies: 0.029114

      13880000 -- (0.000) [...7 remote chains...] -- 9:19:30

      Average standard deviation of split frequencies: 0.029180


      Average standard deviation of split frequencies: 0.029180

      13890000 -- (0.000) [...7 remote chains...] -- 9:19:06

      Average standard deviation of split frequencies: 0.029035


      Average standard deviation of split frequencies: 0.029035

      13900000 -- (0.000) [...7 remote chains...] -- 9:19:23

      Average standard deviation of split frequencies: 0.029054


      Average standard deviation of split frequencies: 0.029054

      13910000 -- (0.000) [...7 remote chains...] -- 9:19:41

      Average standard deviation of split frequencies: 0.028984


      Average standard deviation of split frequencies: 0.028984

      13920000 -- (0.000) [...7 remote chains...] -- 9:19:16

      Average standard deviation of split frequencies: 0.028980


      Average standard deviation of split frequencies: 0.028980

      13930000 -- (0.000) [...7 remote chains...] -- 9:19:33

      Average standard deviation of split frequencies: 0.028975


      Average standard deviation of split frequencies: 0.028975

      13940000 -- (0.000) [...7 remote chains...] -- 9:19:09

      Average standard deviation of split frequencies: 0.028948


      Average standard deviation of split frequencies: 0.028948

      13950000 -- (0.000) [...7 remote chains...] -- 9:19:26

      Average standard deviation of split frequencies: 0.028948


      Average standard deviation of split frequencies: 0.028948

      13960000 -- (0.000) [...7 remote chains...] -- 9:19:01

      Average standard deviation of split frequencies: 0.028873


      Average standard deviation of split frequencies: 0.028873

      13970000 -- (0.000) [...7 remote chains...] -- 9:19:19

      Average standard deviation of split frequencies: 0.028823


      Average standard deviation of split frequencies: 0.028823

      13980000 -- (0.000) [...7 remote chains...] -- 9:18:54

      Average standard deviation of split frequencies: 0.028888


      Average standard deviation of split frequencies: 0.028888

      13990000 -- (0.000) [...7 remote chains...] -- 9:19:12

      Average standard deviation of split frequencies: 0.028795


      Average standard deviation of split frequencies: 0.028795

      14000000 -- (0.000) [...7 remote chains...] -- 9:19:29

      Average standard deviation of split frequencies: 0.028814


      Average standard deviation of split frequencies: 0.028814

      14010000 -- (0.000) [...7 remote chains...] -- 9:19:04

      Average standard deviation of split frequencies: 0.028903


      Average standard deviation of split frequencies: 0.028903

      14020000 -- (0.000) [...7 remote chains...] -- 9:19:22

      Average standard deviation of split frequencies: 0.028945


      Average standard deviation of split frequencies: 0.028945

      14030000 -- (0.000) [...7 remote chains...] -- 9:18:57

      Average standard deviation of split frequencies: 0.028875


      Average standard deviation of split frequencies: 0.028875

      14040000 -- (0.000) [...7 remote chains...] -- 9:19:14

      Average standard deviation of split frequencies: 0.028871


      Average standard deviation of split frequencies: 0.028871

      14050000 -- (0.000) [...7 remote chains...] -- 9:18:50

      Average standard deviation of split frequencies: 0.028820


      Average standard deviation of split frequencies: 0.028820

      14060000 -- (0.000) [...7 remote chains...] -- 9:19:07

      Average standard deviation of split frequencies: 0.028862


      Average standard deviation of split frequencies: 0.028862

      14070000 -- (0.000) [...7 remote chains...] -- 9:18:43

      Average standard deviation of split frequencies: 0.028793


      Average standard deviation of split frequencies: 0.028793

      14080000 -- (0.000) [...7 remote chains...] -- 9:19:00

      Average standard deviation of split frequencies: 0.028766


      Average standard deviation of split frequencies: 0.028766

      14090000 -- (0.000) [...7 remote chains...] -- 9:19:17

      Average standard deviation of split frequencies: 0.028762


      Average standard deviation of split frequencies: 0.028762

      14100000 -- (0.000) [...7 remote chains...] -- 9:18:53

      Average standard deviation of split frequencies: 0.028758


      Average standard deviation of split frequencies: 0.028758

      14110000 -- (0.000) [...7 remote chains...] -- 9:19:10

      Average standard deviation of split frequencies: 0.028643


      Average standard deviation of split frequencies: 0.028643

      14120000 -- (0.000) [...7 remote chains...] -- 9:18:46

      Average standard deviation of split frequencies: 0.028708


      Average standard deviation of split frequencies: 0.028708

      14130000 -- (0.000) [...7 remote chains...] -- 9:19:03

      Average standard deviation of split frequencies: 0.028657


      Average standard deviation of split frequencies: 0.028657

      14140000 -- (0.000) [...7 remote chains...] -- 9:18:39

      Average standard deviation of split frequencies: 0.028699


      Average standard deviation of split frequencies: 0.028699

      14150000 -- (0.000) [...7 remote chains...] -- 9:18:56

      Average standard deviation of split frequencies: 0.028562


      Average standard deviation of split frequencies: 0.028562

      14160000 -- (0.000) [...7 remote chains...] -- 9:18:32

      Average standard deviation of split frequencies: 0.028604


      Average standard deviation of split frequencies: 0.028604

      14170000 -- (0.000) [...7 remote chains...] -- 9:18:49

      Average standard deviation of split frequencies: 0.028577


      Average standard deviation of split frequencies: 0.028577

      14180000 -- (0.000) [...7 remote chains...] -- 9:18:24

      Average standard deviation of split frequencies: 0.028550


      Average standard deviation of split frequencies: 0.028550

      14190000 -- (0.000) [...7 remote chains...] -- 9:18:42

      Average standard deviation of split frequencies: 0.029634


      Average standard deviation of split frequencies: 0.029634

      14200000 -- (0.000) [...7 remote chains...] -- 9:18:59

      Average standard deviation of split frequencies: 0.029717


      Average standard deviation of split frequencies: 0.029717

      14210000 -- (0.000) [...7 remote chains...] -- 9:18:34

      Average standard deviation of split frequencies: 0.029844


      Average standard deviation of split frequencies: 0.029844

      14220000 -- (0.000) [...7 remote chains...] -- 9:18:51

      Average standard deviation of split frequencies: 0.029661


      Average standard deviation of split frequencies: 0.029661

      14230000 -- [0.000] [...7 remote chains...] -- 9:18:27

      Average standard deviation of split frequencies: 0.029485


      Average standard deviation of split frequencies: 0.029485

      14240000 -- [0.000] [...7 remote chains...] -- 9:18:44

      Average standard deviation of split frequencies: 0.029391


      Average standard deviation of split frequencies: 0.029391

      14250000 -- (0.000) [...7 remote chains...] -- 9:19:01

      Average standard deviation of split frequencies: 0.029254


      Average standard deviation of split frequencies: 0.029254

      14260000 -- (0.000) [...7 remote chains...] -- 9:18:37

      Average standard deviation of split frequencies: 0.028185


      Average standard deviation of split frequencies: 0.028185

      14270000 -- (0.000) [...7 remote chains...] -- 9:18:54

      Average standard deviation of split frequencies: 0.028036


      Average standard deviation of split frequencies: 0.028036

      14280000 -- [0.000] [...7 remote chains...] -- 9:18:30

      Average standard deviation of split frequencies: 0.028057


      Average standard deviation of split frequencies: 0.028057

      14290000 -- (0.000) [...7 remote chains...] -- 9:18:47

      Average standard deviation of split frequencies: 0.028055


      Average standard deviation of split frequencies: 0.028055

      14300000 -- (0.000) [...7 remote chains...] -- 9:18:23

      Average standard deviation of split frequencies: 0.028028


      Average standard deviation of split frequencies: 0.028028

      14310000 -- [0.000] [...7 remote chains...] -- 9:18:40

      Average standard deviation of split frequencies: 0.028170


      Average standard deviation of split frequencies: 0.028170

      14320000 -- [0.000] [...7 remote chains...] -- 9:18:57

      Average standard deviation of split frequencies: 0.028190


      Average standard deviation of split frequencies: 0.028190

      14330000 -- [0.000] [...7 remote chains...] -- 9:18:33

      Average standard deviation of split frequencies: 0.028235


      Average standard deviation of split frequencies: 0.028235

      14340000 -- [0.000] [...7 remote chains...] -- 9:18:50

      Average standard deviation of split frequencies: 0.028279


      Average standard deviation of split frequencies: 0.028279

      14350000 -- (0.000) [...7 remote chains...] -- 9:18:26

      Average standard deviation of split frequencies: 0.028372


      Average standard deviation of split frequencies: 0.028372

      14360000 -- [0.000] [...7 remote chains...] -- 9:18:43

      Average standard deviation of split frequencies: 0.028463


      Average standard deviation of split frequencies: 0.028463

      14370000 -- [0.000] [...7 remote chains...] -- 9:19:00

      Average standard deviation of split frequencies: 0.028460


      Average standard deviation of split frequencies: 0.028460

      14380000 -- [0.000] [...7 remote chains...] -- 9:18:36

      Average standard deviation of split frequencies: 0.028481


      Average standard deviation of split frequencies: 0.028481

      14390000 -- [0.000] [...7 remote chains...] -- 9:18:53

      Average standard deviation of split frequencies: 0.028527


      Average standard deviation of split frequencies: 0.028527

      14400000 -- [0.000] [...7 remote chains...] -- 9:18:29

      Average standard deviation of split frequencies: 0.028571


      Average standard deviation of split frequencies: 0.028571

      14410000 -- [0.000] [...7 remote chains...] -- 9:18:46

      Average standard deviation of split frequencies: 0.028615


      Average standard deviation of split frequencies: 0.028615

      14420000 -- (0.000) [...7 remote chains...] -- 9:18:22

      Average standard deviation of split frequencies: 0.028542


      Average standard deviation of split frequencies: 0.028542

      14430000 -- [0.000] [...7 remote chains...] -- 9:18:39

      Average standard deviation of split frequencies: 0.028472


      Average standard deviation of split frequencies: 0.028472

      14440000 -- [0.000] [...7 remote chains...] -- 9:18:15

      Average standard deviation of split frequencies: 0.028539


      Average standard deviation of split frequencies: 0.028539

      14450000 -- (0.000) [...7 remote chains...] -- 9:18:32

      Average standard deviation of split frequencies: 0.028489


      Average standard deviation of split frequencies: 0.028489

      14460000 -- (0.000) [...7 remote chains...] -- 9:18:08

      Average standard deviation of split frequencies: 0.028463


      Average standard deviation of split frequencies: 0.028463

      14470000 -- (0.000) [...7 remote chains...] -- 9:18:25

      Average standard deviation of split frequencies: 0.028486


      Average standard deviation of split frequencies: 0.028486

      14480000 -- [0.000] [...7 remote chains...] -- 9:18:41

      Average standard deviation of split frequencies: 0.028506


      Average standard deviation of split frequencies: 0.028506

      14490000 -- [0.000] [...7 remote chains...] -- 9:18:18

      Average standard deviation of split frequencies: 0.028503


      Average standard deviation of split frequencies: 0.028503

      14500000 -- (0.000) [...7 remote chains...] -- 9:18:34

      Average standard deviation of split frequencies: 0.028500


      Average standard deviation of split frequencies: 0.028500

      14510000 -- [0.000] [...7 remote chains...] -- 9:18:11

      Average standard deviation of split frequencies: 0.028500


      Average standard deviation of split frequencies: 0.028500

      14520000 -- [0.000] [...7 remote chains...] -- 9:18:27

      Average standard deviation of split frequencies: 0.028567


      Average standard deviation of split frequencies: 0.028567

      14530000 -- (0.000) [...7 remote chains...] -- 9:18:04

      Average standard deviation of split frequencies: 0.028587


      Average standard deviation of split frequencies: 0.028587

      14540000 -- [0.000] [...7 remote chains...] -- 9:18:20

      Average standard deviation of split frequencies: 0.028746


      Average standard deviation of split frequencies: 0.028746

      14550000 -- (0.000) [...7 remote chains...] -- 9:17:57

      Average standard deviation of split frequencies: 0.028792


      Average standard deviation of split frequencies: 0.028792

      14560000 -- (0.000) [...7 remote chains...] -- 9:18:13

      Average standard deviation of split frequencies: 0.028766


      Average standard deviation of split frequencies: 0.028766

      14570000 -- [0.000] [...7 remote chains...] -- 9:17:50

      Average standard deviation of split frequencies: 0.028901


      Average standard deviation of split frequencies: 0.028901

      14580000 -- [0.000] [...7 remote chains...] -- 9:18:06

      Average standard deviation of split frequencies: 0.028944


      Average standard deviation of split frequencies: 0.028944

      14590000 -- [0.000] [...7 remote chains...] -- 9:18:23

      Average standard deviation of split frequencies: 0.028903


      Average standard deviation of split frequencies: 0.028903

      14600000 -- (0.000) [...7 remote chains...] -- 9:18:00

      Average standard deviation of split frequencies: 0.028832


      Average standard deviation of split frequencies: 0.028832

      14610000 -- (0.000) [...7 remote chains...] -- 9:18:16

      Average standard deviation of split frequencies: 0.028873


      Average standard deviation of split frequencies: 0.028873

      14620000 -- (0.000) [...7 remote chains...] -- 9:17:53

      Average standard deviation of split frequencies: 0.028913


      Average standard deviation of split frequencies: 0.028913

      14630000 -- (0.000) [...7 remote chains...] -- 9:18:09

      Average standard deviation of split frequencies: 0.028913


      Average standard deviation of split frequencies: 0.028913

      14640000 -- (0.000) [...7 remote chains...] -- 9:17:46

      Average standard deviation of split frequencies: 0.028909


      Average standard deviation of split frequencies: 0.028909

      14650000 -- [0.000] [...7 remote chains...] -- 9:18:02

      Average standard deviation of split frequencies: 0.028861


      Average standard deviation of split frequencies: 0.028861

      14660000 -- (0.000) [...7 remote chains...] -- 9:18:19

      Average standard deviation of split frequencies: 0.028879


      Average standard deviation of split frequencies: 0.028879

      14670000 -- (0.000) [...7 remote chains...] -- 9:17:55

      Average standard deviation of split frequencies: 0.028834


      Average standard deviation of split frequencies: 0.028834

      14680000 -- (0.000) [...7 remote chains...] -- 9:18:12

      Average standard deviation of split frequencies: 0.028875


      Average standard deviation of split frequencies: 0.028875

      14690000 -- (0.000) [...7 remote chains...] -- 9:17:49

      Average standard deviation of split frequencies: 0.028915


      Average standard deviation of split frequencies: 0.028915

      14700000 -- (0.000) [...7 remote chains...] -- 9:18:05

      Average standard deviation of split frequencies: 0.028911


      Average standard deviation of split frequencies: 0.028911

      14710000 -- (0.000) [...7 remote chains...] -- 9:17:42

      Average standard deviation of split frequencies: 0.028955


      Average standard deviation of split frequencies: 0.028955

      14720000 -- (0.000) [...7 remote chains...] -- 9:17:58

      Average standard deviation of split frequencies: 0.029061


      Average standard deviation of split frequencies: 0.029061

      14730000 -- (0.000) [...7 remote chains...] -- 9:18:15

      Average standard deviation of split frequencies: 0.029057


      Average standard deviation of split frequencies: 0.029057

      14740000 -- (0.000) [...7 remote chains...] -- 9:17:51

      Average standard deviation of split frequencies: 0.029119


      Average standard deviation of split frequencies: 0.029119

      14750000 -- [0.000] [...7 remote chains...] -- 9:18:08

      Average standard deviation of split frequencies: 0.029207


      Average standard deviation of split frequencies: 0.029207

      14760000 -- (0.000) [...7 remote chains...] -- 9:17:44

      Average standard deviation of split frequencies: 0.029268


      Average standard deviation of split frequencies: 0.029268

      14770000 -- (0.000) [...7 remote chains...] -- 9:18:01

      Average standard deviation of split frequencies: 0.029242


      Average standard deviation of split frequencies: 0.029242

      14780000 -- (0.000) [...7 remote chains...] -- 9:17:38

      Average standard deviation of split frequencies: 0.029194


      Average standard deviation of split frequencies: 0.029194

      14790000 -- (0.000) [...7 remote chains...] -- 9:17:54

      Average standard deviation of split frequencies: 0.029325


      Average standard deviation of split frequencies: 0.029325

      14800000 -- (0.000) [...7 remote chains...] -- 9:18:10

      Average standard deviation of split frequencies: 0.029387


      Average standard deviation of split frequencies: 0.029387

      14810000 -- (0.000) [...7 remote chains...] -- 9:17:47

      Average standard deviation of split frequencies: 0.029470


      Average standard deviation of split frequencies: 0.029470

      14820000 -- [0.000] [...7 remote chains...] -- 9:18:03

      Average standard deviation of split frequencies: 0.029597


      Average standard deviation of split frequencies: 0.029597

      14830000 -- (0.000) [...7 remote chains...] -- 9:17:40

      Average standard deviation of split frequencies: 0.029619


      Average standard deviation of split frequencies: 0.029619

      14840000 -- (0.000) [...7 remote chains...] -- 9:17:57

      Average standard deviation of split frequencies: 0.029570


      Average standard deviation of split frequencies: 0.029570

      14850000 -- (0.000) [...7 remote chains...] -- 9:17:34

      Average standard deviation of split frequencies: 0.029435


      Average standard deviation of split frequencies: 0.029435

      14860000 -- (0.000) [...7 remote chains...] -- 9:17:50

      Average standard deviation of split frequencies: 0.029364


      Average standard deviation of split frequencies: 0.029364

      14870000 -- (0.000) [...7 remote chains...] -- 9:17:27

      Average standard deviation of split frequencies: 0.029343


      Average standard deviation of split frequencies: 0.029343

      14880000 -- (0.000) [...7 remote chains...] -- 9:17:43

      Average standard deviation of split frequencies: 0.029295


      Average standard deviation of split frequencies: 0.029295

      14890000 -- [0.000] [...7 remote chains...] -- 9:17:59

      Average standard deviation of split frequencies: 0.029399


      Average standard deviation of split frequencies: 0.029399

      14900000 -- (0.000) [...7 remote chains...] -- 9:17:36

      Average standard deviation of split frequencies: 0.029329


      Average standard deviation of split frequencies: 0.029329

      14910000 -- (0.000) [...7 remote chains...] -- 9:17:52

      Average standard deviation of split frequencies: 0.029438


      Average standard deviation of split frequencies: 0.029438

      14920000 -- (0.000) [...7 remote chains...] -- 9:17:29

      Average standard deviation of split frequencies: 0.029499


      Average standard deviation of split frequencies: 0.029499

      14930000 -- (0.000) [...7 remote chains...] -- 9:17:46

      Average standard deviation of split frequencies: 0.029451


      Average standard deviation of split frequencies: 0.029451

      14940000 -- (0.000) [...7 remote chains...] -- 9:17:23

      Average standard deviation of split frequencies: 0.029360


      Average standard deviation of split frequencies: 0.029360

      14950000 -- (0.000) [...7 remote chains...] -- 9:17:39

      Average standard deviation of split frequencies: 0.029403


      Average standard deviation of split frequencies: 0.029403

      14960000 -- (0.000) [...7 remote chains...] -- 9:17:55

      Average standard deviation of split frequencies: 0.029377


      Average standard deviation of split frequencies: 0.029377

      14970000 -- (0.000) [...7 remote chains...] -- 9:17:32

      Average standard deviation of split frequencies: 0.029372


      Average standard deviation of split frequencies: 0.029372

      14980000 -- (0.000) [...7 remote chains...] -- 9:17:48

      Average standard deviation of split frequencies: 0.029476


      Average standard deviation of split frequencies: 0.029476

      14990000 -- (0.000) [...7 remote chains...] -- 9:17:25

      Average standard deviation of split frequencies: 0.029498


      Average standard deviation of split frequencies: 0.029498

      15000000 -- (0.000) [...7 remote chains...] -- 9:17:42

      Average standard deviation of split frequencies: 0.029580


      Average standard deviation of split frequencies: 0.029580

      15010000 -- (0.000) [...7 remote chains...] -- 9:17:19

      Average standard deviation of split frequencies: 0.029727


      Average standard deviation of split frequencies: 0.029727

      15020000 -- (0.000) [...7 remote chains...] -- 9:17:35

      Average standard deviation of split frequencies: 0.029809


      Average standard deviation of split frequencies: 0.029809

      15030000 -- (0.000) [...7 remote chains...] -- 9:17:51

      Average standard deviation of split frequencies: 0.029830


      Average standard deviation of split frequencies: 0.029830

      15040000 -- (0.000) [...7 remote chains...] -- 9:17:28

      Average standard deviation of split frequencies: 0.029847


      Average standard deviation of split frequencies: 0.029847

      15050000 -- (0.000) [...7 remote chains...] -- 9:17:44

      Average standard deviation of split frequencies: 0.029907


      Average standard deviation of split frequencies: 0.029907

      15060000 -- (0.000) [...7 remote chains...] -- 9:18:00

      Average standard deviation of split frequencies: 0.030814


      Average standard deviation of split frequencies: 0.030814

      15070000 -- (0.000) [...7 remote chains...] -- 9:17:37

      Average standard deviation of split frequencies: 0.030970


      Average standard deviation of split frequencies: 0.030970

      15080000 -- (0.000) [...7 remote chains...] -- 9:17:53

      Average standard deviation of split frequencies: 0.031054


      Average standard deviation of split frequencies: 0.031054

      15090000 -- (0.000) [...7 remote chains...] -- 9:17:31

      Average standard deviation of split frequencies: 0.031049


      Average standard deviation of split frequencies: 0.031049

      15100000 -- (0.000) [...7 remote chains...] -- 9:17:47

      Average standard deviation of split frequencies: 0.031178


      Average standard deviation of split frequencies: 0.031178

      15110000 -- (0.000) [...7 remote chains...] -- 9:17:24

      Average standard deviation of split frequencies: 0.031267


      Average standard deviation of split frequencies: 0.031267

      15120000 -- (0.000) [...7 remote chains...] -- 9:17:40

      Average standard deviation of split frequencies: 0.031284


      Average standard deviation of split frequencies: 0.031284

      15130000 -- (0.000) [...7 remote chains...] -- 9:17:56

      Average standard deviation of split frequencies: 0.031278


      Average standard deviation of split frequencies: 0.031278

      15140000 -- (0.000) [...7 remote chains...] -- 9:17:33

      Average standard deviation of split frequencies: 0.031206


      Average standard deviation of split frequencies: 0.031206

      15150000 -- (0.000) [...7 remote chains...] -- 9:17:49

      Average standard deviation of split frequencies: 0.031184


      Average standard deviation of split frequencies: 0.031184

      15160000 -- (0.000) [...7 remote chains...] -- 9:17:26

      Average standard deviation of split frequencies: 0.030489


      Average standard deviation of split frequencies: 0.030489

      15170000 -- (0.000) [...7 remote chains...] -- 9:17:42

      Average standard deviation of split frequencies: 0.030463


      Average standard deviation of split frequencies: 0.030463

      15180000 -- (0.000) [...7 remote chains...] -- 9:17:20

      Average standard deviation of split frequencies: 0.030607


      Average standard deviation of split frequencies: 0.030607

      15190000 -- [0.000] [...7 remote chains...] -- 9:17:36

      Average standard deviation of split frequencies: 0.030842


      Average standard deviation of split frequencies: 0.030842

      15200000 -- (0.000) [...7 remote chains...] -- 9:17:52

      Average standard deviation of split frequencies: 0.030815


      Average standard deviation of split frequencies: 0.030815

      15210000 -- (0.000) [...7 remote chains...] -- 9:17:29

      Average standard deviation of split frequencies: 0.030852


      Average standard deviation of split frequencies: 0.030852

      15220000 -- (0.000) [...7 remote chains...] -- 9:17:45

      Average standard deviation of split frequencies: 0.030847


      Average standard deviation of split frequencies: 0.030847

      15230000 -- (0.000) [...7 remote chains...] -- 9:17:22

      Average standard deviation of split frequencies: 0.030953


      Average standard deviation of split frequencies: 0.030953

      15240000 -- [0.000] [...7 remote chains...] -- 9:17:38

      Average standard deviation of split frequencies: 0.031012


      Average standard deviation of split frequencies: 0.031012

      15250000 -- [0.000] [...7 remote chains...] -- 9:17:16

      Average standard deviation of split frequencies: 0.030985


      Average standard deviation of split frequencies: 0.030985

      15260000 -- (0.000) [...7 remote chains...] -- 9:17:32

      Average standard deviation of split frequencies: 0.030522


      Average standard deviation of split frequencies: 0.030522

      15270000 -- (0.000) [...7 remote chains...] -- 9:17:09

      Average standard deviation of split frequencies: 0.030460


      Average standard deviation of split frequencies: 0.030460

      15280000 -- [0.000] [...7 remote chains...] -- 9:17:25

      Average standard deviation of split frequencies: 0.030372


      Average standard deviation of split frequencies: 0.030372

      15290000 -- (0.000) [...7 remote chains...] -- 9:17:02

      Average standard deviation of split frequencies: 0.030284


      Average standard deviation of split frequencies: 0.030284

      15300000 -- [0.000] [...7 remote chains...] -- 9:17:18

      Average standard deviation of split frequencies: 0.030278


      Average standard deviation of split frequencies: 0.030278

      15310000 -- [0.000] [...7 remote chains...] -- 9:17:34

      Average standard deviation of split frequencies: 0.030196


      Average standard deviation of split frequencies: 0.030196

      15320000 -- (0.000) [...7 remote chains...] -- 9:17:12

      Average standard deviation of split frequencies: 0.030108


      Average standard deviation of split frequencies: 0.030108

      15330000 -- [0.000] [...7 remote chains...] -- 9:17:27

      Average standard deviation of split frequencies: 0.030526


      Average standard deviation of split frequencies: 0.030526

      15340000 -- (0.000) [...7 remote chains...] -- 9:17:05

      Average standard deviation of split frequencies: 0.030056


      Average standard deviation of split frequencies: 0.030056

      15350000 -- [0.000] [...7 remote chains...] -- 9:17:21

      Average standard deviation of split frequencies: 0.030015


      Average standard deviation of split frequencies: 0.030015

      15360000 -- [0.000] [...7 remote chains...] -- 9:16:58

      Average standard deviation of split frequencies: 0.030071


      Average standard deviation of split frequencies: 0.030071

      15370000 -- (0.000) [...7 remote chains...] -- 9:17:14

      Average standard deviation of split frequencies: 0.030004


      Average standard deviation of split frequencies: 0.030004

      15380000 -- (0.000) [...7 remote chains...] -- 9:16:52

      Average standard deviation of split frequencies: 0.029998


      Average standard deviation of split frequencies: 0.029998

      15390000 -- (0.000) [...7 remote chains...] -- 9:17:07

      Average standard deviation of split frequencies: 0.030121


      Average standard deviation of split frequencies: 0.030121

      15400000 -- [0.000] [...7 remote chains...] -- 9:17:23

      Average standard deviation of split frequencies: 0.030156


      Average standard deviation of split frequencies: 0.030156

      15410000 -- [0.000] [...7 remote chains...] -- 9:17:01

      Average standard deviation of split frequencies: 0.030171


      Average standard deviation of split frequencies: 0.030171

      15420000 -- (0.000) [...7 remote chains...] -- 9:17:17

      Average standard deviation of split frequencies: 0.030145


      Average standard deviation of split frequencies: 0.030145

      15430000 -- (0.000) [...7 remote chains...] -- 9:16:54

      Average standard deviation of split frequencies: 0.030165


      Average standard deviation of split frequencies: 0.030165

      15440000 -- (0.000) [...7 remote chains...] -- 9:17:10

      Average standard deviation of split frequencies: 0.030159


      Average standard deviation of split frequencies: 0.030159

      15450000 -- [0.000] [...7 remote chains...] -- 9:17:26

      Average standard deviation of split frequencies: 0.030235


      Average standard deviation of split frequencies: 0.030235

      15460000 -- (0.000) [...7 remote chains...] -- 9:17:03

      Average standard deviation of split frequencies: 0.030331


      Average standard deviation of split frequencies: 0.030331

      15470000 -- (0.000) [...7 remote chains...] -- 9:17:19

      Average standard deviation of split frequencies: 0.030412


      Average standard deviation of split frequencies: 0.030412

      15480000 -- (0.000) [...7 remote chains...] -- 9:16:57

      Average standard deviation of split frequencies: 0.030467


      Average standard deviation of split frequencies: 0.030467

      15490000 -- [0.000] [...7 remote chains...] -- 9:17:12

      Average standard deviation of split frequencies: 0.030339


      Average standard deviation of split frequencies: 0.030339

      15500000 -- (0.000) [...7 remote chains...] -- 9:17:28

      Average standard deviation of split frequencies: 0.030313


      Average standard deviation of split frequencies: 0.030313

      15510000 -- (0.000) [...7 remote chains...] -- 9:17:06

      Average standard deviation of split frequencies: 0.030253


      Average standard deviation of split frequencies: 0.030253

      15520000 -- [0.000] [...7 remote chains...] -- 9:17:21

      Average standard deviation of split frequencies: 0.030328


      Average standard deviation of split frequencies: 0.030328

      15530000 -- [0.000] [...7 remote chains...] -- 9:16:59

      Average standard deviation of split frequencies: 0.030302


      Average standard deviation of split frequencies: 0.030302

      15540000 -- (0.000) [...7 remote chains...] -- 9:17:15

      Average standard deviation of split frequencies: 0.030276


      Average standard deviation of split frequencies: 0.030276

      15550000 -- (0.000) [...7 remote chains...] -- 9:16:53

      Average standard deviation of split frequencies: 0.030256


      Average standard deviation of split frequencies: 0.030256

      15560000 -- [0.000] [...7 remote chains...] -- 9:17:08

      Average standard deviation of split frequencies: 0.030290


      Average standard deviation of split frequencies: 0.030290

      15570000 -- (0.000) [...7 remote chains...] -- 9:16:46

      Average standard deviation of split frequencies: 0.030305


      Average standard deviation of split frequencies: 0.030305

      15580000 -- [0.000] [...7 remote chains...] -- 9:17:02

      Average standard deviation of split frequencies: 0.030259


      Average standard deviation of split frequencies: 0.030259

      15590000 -- (0.000) [...7 remote chains...] -- 9:17:17

      Average standard deviation of split frequencies: 0.030279


      Average standard deviation of split frequencies: 0.030279

      15600000 -- [0.000] [...7 remote chains...] -- 9:16:55

      Average standard deviation of split frequencies: 0.030755


      Average standard deviation of split frequencies: 0.030755

      15610000 -- (0.000) [...7 remote chains...] -- 9:17:11

      Average standard deviation of split frequencies: 0.030832


      Average standard deviation of split frequencies: 0.030832

      15620000 -- [0.000] [...7 remote chains...] -- 9:16:49

      Average standard deviation of split frequencies: 0.030910


      Average standard deviation of split frequencies: 0.030910

      15630000 -- (0.000) [...7 remote chains...] -- 9:17:04

      Average standard deviation of split frequencies: 0.030806


      Average standard deviation of split frequencies: 0.030806

      15640000 -- (0.000) [...7 remote chains...] -- 9:16:42

      Average standard deviation of split frequencies: 0.030697


      Average standard deviation of split frequencies: 0.030697

      15650000 -- (0.000) [...7 remote chains...] -- 9:16:58

      Average standard deviation of split frequencies: 0.030546


      Average standard deviation of split frequencies: 0.030546

      15660000 -- (0.000) [...7 remote chains...] -- 9:17:13

      Average standard deviation of split frequencies: 0.030499


      Average standard deviation of split frequencies: 0.030499

      15670000 -- (0.000) [...7 remote chains...] -- 9:16:51

      Average standard deviation of split frequencies: 0.030334


      Average standard deviation of split frequencies: 0.030334

      15680000 -- [0.000] [...7 remote chains...] -- 9:17:06

      Average standard deviation of split frequencies: 0.030329


      Average standard deviation of split frequencies: 0.030329

      15690000 -- (0.000) [...7 remote chains...] -- 9:16:45

      Average standard deviation of split frequencies: 0.030489


      Average standard deviation of split frequencies: 0.030489

      15700000 -- (0.000) [...7 remote chains...] -- 9:17:00

      Average standard deviation of split frequencies: 0.030484


      Average standard deviation of split frequencies: 0.030484

      15710000 -- (0.000) [...7 remote chains...] -- 9:16:38

      Average standard deviation of split frequencies: 0.030525


      Average standard deviation of split frequencies: 0.030525

      15720000 -- (0.000) [...7 remote chains...] -- 9:16:53

      Average standard deviation of split frequencies: 0.030644


      Average standard deviation of split frequencies: 0.030644

      15730000 -- (0.000) [...7 remote chains...] -- 9:16:32

      Average standard deviation of split frequencies: 0.030659


      Average standard deviation of split frequencies: 0.030659

      15740000 -- (0.000) [...7 remote chains...] -- 9:16:47

      Average standard deviation of split frequencies: 0.030695


      Average standard deviation of split frequencies: 0.030695

      15750000 -- [0.000] [...7 remote chains...] -- 9:17:02

      Average standard deviation of split frequencies: 0.030592


      Average standard deviation of split frequencies: 0.030592

      15760000 -- (0.000) [...7 remote chains...] -- 9:16:41

      Average standard deviation of split frequencies: 0.030546


      Average standard deviation of split frequencies: 0.030546

      15770000 -- (0.000) [...7 remote chains...] -- 9:16:56

      Average standard deviation of split frequencies: 0.030582


      Average standard deviation of split frequencies: 0.030582

      15780000 -- [0.000] [...7 remote chains...] -- 9:16:34

      Average standard deviation of split frequencies: 0.030597


      Average standard deviation of split frequencies: 0.030597

      15790000 -- (0.000) [...7 remote chains...] -- 9:16:49

      Average standard deviation of split frequencies: 0.030556


      Average standard deviation of split frequencies: 0.030556

      15800000 -- (0.000) [...7 remote chains...] -- 9:16:28

      Average standard deviation of split frequencies: 0.030571


      Average standard deviation of split frequencies: 0.030571

      15810000 -- (0.000) [...7 remote chains...] -- 9:16:43

      Average standard deviation of split frequencies: 0.030525


      Average standard deviation of split frequencies: 0.030525

      15820000 -- [0.000] [...7 remote chains...] -- 9:16:21

      Average standard deviation of split frequencies: 0.030458


      Average standard deviation of split frequencies: 0.030458

      15830000 -- [0.000] [...7 remote chains...] -- 9:16:36

      Average standard deviation of split frequencies: 0.030417


      Average standard deviation of split frequencies: 0.030417

      15840000 -- (0.000) [...7 remote chains...] -- 9:16:15

      Average standard deviation of split frequencies: 0.030433


      Average standard deviation of split frequencies: 0.030433

      15850000 -- (0.000) [...7 remote chains...] -- 9:16:30

      Average standard deviation of split frequencies: 0.030468


      Average standard deviation of split frequencies: 0.030468

      15860000 -- (0.000) [...7 remote chains...] -- 9:16:45

      Average standard deviation of split frequencies: 0.030463


      Average standard deviation of split frequencies: 0.030463

      15870000 -- (0.000) [...7 remote chains...] -- 9:16:24

      Average standard deviation of split frequencies: 0.030361


      Average standard deviation of split frequencies: 0.030361

      15880000 -- [0.000] [...7 remote chains...] -- 9:16:39

      Average standard deviation of split frequencies: 0.030315


      Average standard deviation of split frequencies: 0.030315

      15890000 -- [0.000] [...7 remote chains...] -- 9:16:17

      Average standard deviation of split frequencies: 0.030290


      Average standard deviation of split frequencies: 0.030290

      15900000 -- (0.000) [...7 remote chains...] -- 9:16:32

      Average standard deviation of split frequencies: 0.030223


      Average standard deviation of split frequencies: 0.030223

      15910000 -- (0.000) [...7 remote chains...] -- 9:16:11

      Average standard deviation of split frequencies: 0.030223


      Average standard deviation of split frequencies: 0.030223

      15920000 -- (0.000) [...7 remote chains...] -- 9:16:26

      Average standard deviation of split frequencies: 0.030117


      Average standard deviation of split frequencies: 0.030117

      15930000 -- (0.000) [...7 remote chains...] -- 9:16:41

      Average standard deviation of split frequencies: 0.030071


      Average standard deviation of split frequencies: 0.030071

      15940000 -- (0.000) [...7 remote chains...] -- 9:16:20

      Average standard deviation of split frequencies: 0.029964


      Average standard deviation of split frequencies: 0.029964

      15950000 -- [0.000] [...7 remote chains...] -- 9:16:35

      Average standard deviation of split frequencies: 0.029801


      Average standard deviation of split frequencies: 0.029801

      15960000 -- (0.000) [...7 remote chains...] -- 9:16:13

      Average standard deviation of split frequencies: 0.029695


      Average standard deviation of split frequencies: 0.029695

      15970000 -- (0.000) [...7 remote chains...] -- 9:16:28

      Average standard deviation of split frequencies: 0.029711


      Average standard deviation of split frequencies: 0.029711

      15980000 -- (0.000) [...7 remote chains...] -- 9:16:07

      Average standard deviation of split frequencies: 0.029686


      Average standard deviation of split frequencies: 0.029686

      15990000 -- (0.000) [...7 remote chains...] -- 9:16:22

      Average standard deviation of split frequencies: 0.029585


      Average standard deviation of split frequencies: 0.029585

      16000000 -- (0.000) [...7 remote chains...] -- 9:16:01

      Average standard deviation of split frequencies: 0.029580


      Average standard deviation of split frequencies: 0.029580

      16010000 -- (0.000) [...7 remote chains...] -- 9:16:16

      Average standard deviation of split frequencies: 0.029576


      Average standard deviation of split frequencies: 0.029576

      16020000 -- (0.000) [...7 remote chains...] -- 9:16:31

      Average standard deviation of split frequencies: 0.029592


      Average standard deviation of split frequencies: 0.029592

      16030000 -- (0.000) [...7 remote chains...] -- 9:16:09

      Average standard deviation of split frequencies: 0.029572


      Average standard deviation of split frequencies: 0.029572

      16040000 -- (0.000) [...7 remote chains...] -- 9:16:24

      Average standard deviation of split frequencies: 0.029608


      Average standard deviation of split frequencies: 0.029608

      16050000 -- (0.000) [...7 remote chains...] -- 9:16:03

      Average standard deviation of split frequencies: 0.029604


      Average standard deviation of split frequencies: 0.029604

      16060000 -- (0.000) [...7 remote chains...] -- 9:16:18

      Average standard deviation of split frequencies: 0.029619


      Average standard deviation of split frequencies: 0.029619

      16070000 -- (0.000) [...7 remote chains...] -- 9:15:57

      Average standard deviation of split frequencies: 0.029619


      Average standard deviation of split frequencies: 0.029619

      16080000 -- (0.000) [...7 remote chains...] -- 9:16:12

      Average standard deviation of split frequencies: 0.029615


      Average standard deviation of split frequencies: 0.029615

      16090000 -- (0.000) [...7 remote chains...] -- 9:15:50

      Average standard deviation of split frequencies: 0.029510


      Average standard deviation of split frequencies: 0.029510

      16100000 -- (0.000) [...7 remote chains...] -- 9:16:05

      Average standard deviation of split frequencies: 0.029445


      Average standard deviation of split frequencies: 0.029445

      16110000 -- (0.000) [...7 remote chains...] -- 9:15:44

      Average standard deviation of split frequencies: 0.029284


      Average standard deviation of split frequencies: 0.029284

      16120000 -- (0.000) [...7 remote chains...] -- 9:15:59

      Average standard deviation of split frequencies: 0.029219


      Average standard deviation of split frequencies: 0.029219

      16130000 -- (0.000) [...7 remote chains...] -- 9:16:14

      Average standard deviation of split frequencies: 0.029195


      Average standard deviation of split frequencies: 0.029195

      16140000 -- (0.000) [...7 remote chains...] -- 9:15:53

      Average standard deviation of split frequencies: 0.029111


      Average standard deviation of split frequencies: 0.029111

      16150000 -- (0.000) [...7 remote chains...] -- 9:16:08

      Average standard deviation of split frequencies: 0.029070


      Average standard deviation of split frequencies: 0.029070

      16160000 -- (0.000) [...7 remote chains...] -- 9:15:46

      Average standard deviation of split frequencies: 0.028966


      Average standard deviation of split frequencies: 0.028966

      16170000 -- (0.000) [...7 remote chains...] -- 9:16:01

      Average standard deviation of split frequencies: 0.028902


      Average standard deviation of split frequencies: 0.028902

      16180000 -- (0.000) [...7 remote chains...] -- 9:15:40

      Average standard deviation of split frequencies: 0.028798


      Average standard deviation of split frequencies: 0.028798

      16190000 -- (0.000) [...7 remote chains...] -- 9:15:55

      Average standard deviation of split frequencies: 0.028678


      Average standard deviation of split frequencies: 0.028678

      16200000 -- (0.000) [...7 remote chains...] -- 9:16:10

      Average standard deviation of split frequencies: 0.028594


      Average standard deviation of split frequencies: 0.028594

      16210000 -- (0.000) [...7 remote chains...] -- 9:15:49

      Average standard deviation of split frequencies: 0.028550


      Average standard deviation of split frequencies: 0.028550

      16220000 -- (0.000) [...7 remote chains...] -- 9:16:03

      Average standard deviation of split frequencies: 0.028527


      Average standard deviation of split frequencies: 0.028527

      16230000 -- (0.000) [...7 remote chains...] -- 9:15:42

      Average standard deviation of split frequencies: 0.028487


      Average standard deviation of split frequencies: 0.028487

      16240000 -- (0.000) [...7 remote chains...] -- 9:15:57

      Average standard deviation of split frequencies: 0.028503


      Average standard deviation of split frequencies: 0.028503

      16250000 -- (0.000) [...7 remote chains...] -- 9:15:36

      Average standard deviation of split frequencies: 0.028480


      Average standard deviation of split frequencies: 0.028480

      16260000 -- [0.000] [...7 remote chains...] -- 9:15:51

      Average standard deviation of split frequencies: 0.028557


      Average standard deviation of split frequencies: 0.028557

      16270000 -- (0.000) [...7 remote chains...] -- 9:15:30

      Average standard deviation of split frequencies: 0.028417


      Average standard deviation of split frequencies: 0.028417

      16280000 -- (0.000) [...7 remote chains...] -- 9:15:45

      Average standard deviation of split frequencies: 0.028473


      Average standard deviation of split frequencies: 0.028473

      16290000 -- (0.000) [...7 remote chains...] -- 9:15:59

      Average standard deviation of split frequencies: 0.028510


      Average standard deviation of split frequencies: 0.028510

      16300000 -- (0.000) [...7 remote chains...] -- 9:15:38

      Average standard deviation of split frequencies: 0.028487


      Average standard deviation of split frequencies: 0.028487

      16310000 -- [0.000] [...7 remote chains...] -- 9:15:53

      Average standard deviation of split frequencies: 0.028447


      Average standard deviation of split frequencies: 0.028447

      16320000 -- [0.000] [...7 remote chains...] -- 9:15:32

      Average standard deviation of split frequencies: 0.028444


      Average standard deviation of split frequencies: 0.028444

      16330000 -- (0.000) [...7 remote chains...] -- 9:15:47

      Average standard deviation of split frequencies: 0.028400


      Average standard deviation of split frequencies: 0.028400

      16340000 -- (0.000) [...7 remote chains...] -- 9:15:26

      Average standard deviation of split frequencies: 0.028377


      Average standard deviation of split frequencies: 0.028377

      16350000 -- (0.000) [...7 remote chains...] -- 9:15:41

      Average standard deviation of split frequencies: 0.028218


      Average standard deviation of split frequencies: 0.028218

      16360000 -- (0.000) [...7 remote chains...] -- 9:15:55

      Average standard deviation of split frequencies: 0.028156


      Average standard deviation of split frequencies: 0.028156

      16370000 -- [0.000] [...7 remote chains...] -- 9:15:35

      Average standard deviation of split frequencies: 0.028113


      Average standard deviation of split frequencies: 0.028113

      16380000 -- (0.000) [...7 remote chains...] -- 9:15:49

      Average standard deviation of split frequencies: 0.027991


      Average standard deviation of split frequencies: 0.027991

      16390000 -- (0.000) [...7 remote chains...] -- 9:15:28

      Average standard deviation of split frequencies: 0.027951


      Average standard deviation of split frequencies: 0.027951

      16400000 -- (0.000) [...7 remote chains...] -- 9:15:43

      Average standard deviation of split frequencies: 0.028064


      Average standard deviation of split frequencies: 0.028064

      16410000 -- (0.000) [...7 remote chains...] -- 9:15:22

      Average standard deviation of split frequencies: 0.028062


      Average standard deviation of split frequencies: 0.028062

      16420000 -- (0.000) [...7 remote chains...] -- 9:15:37

      Average standard deviation of split frequencies: 0.028019


      Average standard deviation of split frequencies: 0.028019

      16430000 -- (0.000) [...7 remote chains...] -- 9:15:51

      Average standard deviation of split frequencies: 0.028060


      Average standard deviation of split frequencies: 0.028060

      16440000 -- (0.000) [...7 remote chains...] -- 9:15:31

      Average standard deviation of split frequencies: 0.028037


      Average standard deviation of split frequencies: 0.028037

      16450000 -- (0.000) [...7 remote chains...] -- 9:15:45

      Average standard deviation of split frequencies: 0.027973


      Average standard deviation of split frequencies: 0.027973

      16460000 -- (0.000) [...7 remote chains...] -- 9:15:24

      Average standard deviation of split frequencies: 0.027951


      Average standard deviation of split frequencies: 0.027951

      16470000 -- (0.000) [...7 remote chains...] -- 9:15:39

      Average standard deviation of split frequencies: 0.027890


      Average standard deviation of split frequencies: 0.027890

      16480000 -- (0.000) [...7 remote chains...] -- 9:15:18

      Average standard deviation of split frequencies: 0.027867


      Average standard deviation of split frequencies: 0.027867

      16490000 -- (0.000) [...7 remote chains...] -- 9:15:33

      Average standard deviation of split frequencies: 0.027906


      Average standard deviation of split frequencies: 0.027906

      16500000 -- (0.000) [...7 remote chains...] -- 9:15:47

      Average standard deviation of split frequencies: 0.027842


      Average standard deviation of split frequencies: 0.027842

      16510000 -- (0.000) [...7 remote chains...] -- 9:15:27

      Average standard deviation of split frequencies: 0.027781


      Average standard deviation of split frequencies: 0.027781

      16520000 -- (0.000) [...7 remote chains...] -- 9:15:41

      Average standard deviation of split frequencies: 0.027759


      Average standard deviation of split frequencies: 0.027759

      16530000 -- (0.000) [...7 remote chains...] -- 9:15:20

      Average standard deviation of split frequencies: 0.027736


      Average standard deviation of split frequencies: 0.027736

      16540000 -- (0.000) [...7 remote chains...] -- 9:15:35

      Average standard deviation of split frequencies: 0.027551


      Average standard deviation of split frequencies: 0.027551

      16550000 -- (0.000) [...7 remote chains...] -- 9:15:14

      Average standard deviation of split frequencies: 0.027551


      Average standard deviation of split frequencies: 0.027551

      16560000 -- [0.000] [...7 remote chains...] -- 9:15:29

      Average standard deviation of split frequencies: 0.027509


      Average standard deviation of split frequencies: 0.027509

      16570000 -- (0.000) [...7 remote chains...] -- 9:15:08

      Average standard deviation of split frequencies: 0.027446


      Average standard deviation of split frequencies: 0.027446

      16580000 -- (0.000) [...7 remote chains...] -- 9:15:23

      Average standard deviation of split frequencies: 0.027363


      Average standard deviation of split frequencies: 0.027363

      16590000 -- (0.000) [...7 remote chains...] -- 9:15:37

      Average standard deviation of split frequencies: 0.027201


      Average standard deviation of split frequencies: 0.027201

      16600000 -- (0.000) [...7 remote chains...] -- 9:15:17

      Average standard deviation of split frequencies: 0.027058


      Average standard deviation of split frequencies: 0.027058

      16610000 -- (0.000) [...7 remote chains...] -- 9:15:31

      Average standard deviation of split frequencies: 0.026935


      Average standard deviation of split frequencies: 0.026935

      16620000 -- (0.000) [...7 remote chains...] -- 9:15:10

      Average standard deviation of split frequencies: 0.026913


      Average standard deviation of split frequencies: 0.026913

      16630000 -- (0.000) [...7 remote chains...] -- 9:15:25

      Average standard deviation of split frequencies: 0.027115


      Average standard deviation of split frequencies: 0.027115

      16640000 -- (0.000) [...7 remote chains...] -- 9:15:04

      Average standard deviation of split frequencies: 0.027033


      Average standard deviation of split frequencies: 0.027033

      16650000 -- (0.000) [...7 remote chains...] -- 9:15:19

      Average standard deviation of split frequencies: 0.027032


      Average standard deviation of split frequencies: 0.027032

      16660000 -- (0.000) [...7 remote chains...] -- 9:15:33

      Average standard deviation of split frequencies: 0.027382


      Average standard deviation of split frequencies: 0.027382

      16670000 -- (0.000) [...7 remote chains...] -- 9:15:13

      Average standard deviation of split frequencies: 0.027529


      Average standard deviation of split frequencies: 0.027529

      16680000 -- (0.000) [...7 remote chains...] -- 9:15:27

      Average standard deviation of split frequencies: 0.027465


      Average standard deviation of split frequencies: 0.027465

      16690000 -- (0.000) [...7 remote chains...] -- 9:15:07

      Average standard deviation of split frequencies: 0.027527


      Average standard deviation of split frequencies: 0.027527

      16700000 -- [0.000] [...7 remote chains...] -- 9:15:21

      Average standard deviation of split frequencies: 0.027588


      Average standard deviation of split frequencies: 0.027588

      16710000 -- (0.000) [...7 remote chains...] -- 9:15:00

      Average standard deviation of split frequencies: 0.027400


      Average standard deviation of split frequencies: 0.027400

      16720000 -- (0.000) [...7 remote chains...] -- 9:15:15

      Average standard deviation of split frequencies: 0.027399


      Average standard deviation of split frequencies: 0.027399

      16730000 -- (0.000) [...7 remote chains...] -- 9:14:54

      Average standard deviation of split frequencies: 0.027315


      Average standard deviation of split frequencies: 0.027315

      16740000 -- [0.000] [...7 remote chains...] -- 9:15:09

      Average standard deviation of split frequencies: 0.027356


      Average standard deviation of split frequencies: 0.027356

      16750000 -- (0.000) [...7 remote chains...] -- 9:15:23

      Average standard deviation of split frequencies: 0.027335


      Average standard deviation of split frequencies: 0.027335

      16760000 -- (0.000) [...7 remote chains...] -- 9:15:03

      Average standard deviation of split frequencies: 0.027334


      Average standard deviation of split frequencies: 0.027334

      16770000 -- (0.000) [...7 remote chains...] -- 9:15:17

      Average standard deviation of split frequencies: 0.027292


      Average standard deviation of split frequencies: 0.027292

      16780000 -- [0.000] [...7 remote chains...] -- 9:14:57

      Average standard deviation of split frequencies: 0.027166


      Average standard deviation of split frequencies: 0.027166

      16790000 -- (0.000) [...7 remote chains...] -- 9:15:11

      Average standard deviation of split frequencies: 0.027018


      Average standard deviation of split frequencies: 0.027018

      16800000 -- (0.000) [...7 remote chains...] -- 9:14:51

      Average standard deviation of split frequencies: 0.027061


      Average standard deviation of split frequencies: 0.027061

      16810000 -- (0.000) [...7 remote chains...] -- 9:15:05

      Average standard deviation of split frequencies: 0.027061


      Average standard deviation of split frequencies: 0.027061

      16820000 -- (0.000) [...7 remote chains...] -- 9:14:44

      Average standard deviation of split frequencies: 0.027122


      Average standard deviation of split frequencies: 0.027122

      16830000 -- (0.000) [...7 remote chains...] -- 9:14:59

      Average standard deviation of split frequencies: 0.027081


      Average standard deviation of split frequencies: 0.027081

      16840000 -- (0.000) [...7 remote chains...] -- 9:15:13

      Average standard deviation of split frequencies: 0.027059


      Average standard deviation of split frequencies: 0.027059

      16850000 -- (0.000) [...7 remote chains...] -- 9:14:53

      Average standard deviation of split frequencies: 0.026997


      Average standard deviation of split frequencies: 0.026997

      16860000 -- (0.000) [...7 remote chains...] -- 9:15:07

      Average standard deviation of split frequencies: 0.027017


      Average standard deviation of split frequencies: 0.027017

      16870000 -- [0.000] [...7 remote chains...] -- 9:14:47

      Average standard deviation of split frequencies: 0.027058


      Average standard deviation of split frequencies: 0.027058

      16880000 -- (0.000) [...7 remote chains...] -- 9:15:01

      Average standard deviation of split frequencies: 0.027016


      Average standard deviation of split frequencies: 0.027016

      16890000 -- (0.000) [...7 remote chains...] -- 9:14:41

      Average standard deviation of split frequencies: 0.026933


      Average standard deviation of split frequencies: 0.026933

      16900000 -- (0.000) [...7 remote chains...] -- 9:14:55

      Average standard deviation of split frequencies: 0.026808


      Average standard deviation of split frequencies: 0.026808

      16910000 -- (0.000) [...7 remote chains...] -- 9:14:35

      Average standard deviation of split frequencies: 0.026829


      Average standard deviation of split frequencies: 0.026829

      16920000 -- (0.000) [...7 remote chains...] -- 9:14:49

      Average standard deviation of split frequencies: 0.026808


      Average standard deviation of split frequencies: 0.026808

      16930000 -- (0.000) [...7 remote chains...] -- 9:14:29

      Average standard deviation of split frequencies: 0.026745


      Average standard deviation of split frequencies: 0.026745

      16940000 -- [0.000] [...7 remote chains...] -- 9:14:43

      Average standard deviation of split frequencies: 0.026827


      Average standard deviation of split frequencies: 0.026827

      16950000 -- (0.000) [...7 remote chains...] -- 9:14:23

      Average standard deviation of split frequencies: 0.026827


      Average standard deviation of split frequencies: 0.026827

      16960000 -- (0.000) [...7 remote chains...] -- 9:14:37

      Average standard deviation of split frequencies: 0.026786


      Average standard deviation of split frequencies: 0.026786

      16970000 -- (0.000) [...7 remote chains...] -- 9:14:17

      Average standard deviation of split frequencies: 0.026724


      Average standard deviation of split frequencies: 0.026724

      16980000 -- (0.000) [...7 remote chains...] -- 9:14:31

      Average standard deviation of split frequencies: 0.026703


      Average standard deviation of split frequencies: 0.026703

      16990000 -- (0.000) [...7 remote chains...] -- 9:14:11

      Average standard deviation of split frequencies: 0.026641


      Average standard deviation of split frequencies: 0.026641

      17000000 -- (0.000) [...7 remote chains...] -- 9:14:25

      Average standard deviation of split frequencies: 0.026538


      Average standard deviation of split frequencies: 0.026538

      17010000 -- (0.000) [...7 remote chains...] -- 9:14:39

      Average standard deviation of split frequencies: 0.026558


      Average standard deviation of split frequencies: 0.026558

      17020000 -- (0.000) [...7 remote chains...] -- 9:14:53

      Average standard deviation of split frequencies: 0.026619


      Average standard deviation of split frequencies: 0.026619

      17030000 -- (0.000) [...7 remote chains...] -- 9:14:33

      Average standard deviation of split frequencies: 0.026558


      Average standard deviation of split frequencies: 0.026558

      17040000 -- (0.000) [...7 remote chains...] -- 9:14:47

      Average standard deviation of split frequencies: 0.026578


      Average standard deviation of split frequencies: 0.026578

      17050000 -- (0.000) [...7 remote chains...] -- 9:14:27

      Average standard deviation of split frequencies: 0.026639


      Average standard deviation of split frequencies: 0.026639

      17060000 -- (0.000) [...7 remote chains...] -- 9:14:41

      Average standard deviation of split frequencies: 0.026639


      Average standard deviation of split frequencies: 0.026639

      17070000 -- (0.000) [...7 remote chains...] -- 9:14:21

      Average standard deviation of split frequencies: 0.026659


      Average standard deviation of split frequencies: 0.026659

      17080000 -- (0.000) [...7 remote chains...] -- 9:14:35

      Average standard deviation of split frequencies: 0.026557


      Average standard deviation of split frequencies: 0.026557

      17090000 -- (0.000) [...7 remote chains...] -- 9:14:49

      Average standard deviation of split frequencies: 0.026495


      Average standard deviation of split frequencies: 0.026495

      17100000 -- [0.000] [...7 remote chains...] -- 9:14:29

      Average standard deviation of split frequencies: 0.026475


      Average standard deviation of split frequencies: 0.026475

      17110000 -- (0.000) [...7 remote chains...] -- 9:14:43

      Average standard deviation of split frequencies: 0.026332


      Average standard deviation of split frequencies: 0.026332

      17120000 -- (0.000) [...7 remote chains...] -- 9:14:23

      Average standard deviation of split frequencies: 0.026373


      Average standard deviation of split frequencies: 0.026373

      17130000 -- (0.000) [...7 remote chains...] -- 9:14:37

      Average standard deviation of split frequencies: 0.026372


      Average standard deviation of split frequencies: 0.026372

      17140000 -- (0.000) [...7 remote chains...] -- 9:14:17

      Average standard deviation of split frequencies: 0.026352


      Average standard deviation of split frequencies: 0.026352

      17150000 -- (0.000) [...7 remote chains...] -- 9:14:31

      Average standard deviation of split frequencies: 0.026352


      Average standard deviation of split frequencies: 0.026352

      17160000 -- [0.000] [...7 remote chains...] -- 9:14:11

      Average standard deviation of split frequencies: 0.026270


      Average standard deviation of split frequencies: 0.026270

      17170000 -- [0.000] [...7 remote chains...] -- 9:14:25

      Average standard deviation of split frequencies: 0.026209


      Average standard deviation of split frequencies: 0.026209

      17180000 -- [0.000] [...7 remote chains...] -- 9:14:05

      Average standard deviation of split frequencies: 0.026189


      Average standard deviation of split frequencies: 0.026189

      17190000 -- (0.000) [...7 remote chains...] -- 9:14:19

      Average standard deviation of split frequencies: 0.026088


      Average standard deviation of split frequencies: 0.026088

      17200000 -- (0.000) [...7 remote chains...] -- 9:13:59

      Average standard deviation of split frequencies: 0.026067


      Average standard deviation of split frequencies: 0.026067

      17210000 -- (0.000) [...7 remote chains...] -- 9:14:13

      Average standard deviation of split frequencies: 0.025905


      Average standard deviation of split frequencies: 0.025905

      17220000 -- (0.000) [...7 remote chains...] -- 9:14:27

      Average standard deviation of split frequencies: 0.025865


      Average standard deviation of split frequencies: 0.025865

      17230000 -- (0.000) [...7 remote chains...] -- 9:14:07

      Average standard deviation of split frequencies: 0.025784


      Average standard deviation of split frequencies: 0.025784

      17240000 -- (0.000) [...7 remote chains...] -- 9:14:21

      Average standard deviation of split frequencies: 0.025764


      Average standard deviation of split frequencies: 0.025764

      17250000 -- (0.000) [...7 remote chains...] -- 9:14:02

      Average standard deviation of split frequencies: 0.025724


      Average standard deviation of split frequencies: 0.025724

      17260000 -- (0.000) [...7 remote chains...] -- 9:14:16

      Average standard deviation of split frequencies: 0.025664


      Average standard deviation of split frequencies: 0.025664

      17270000 -- (0.000) [...7 remote chains...] -- 9:14:29

      Average standard deviation of split frequencies: 0.025462


      Average standard deviation of split frequencies: 0.025462

      17280000 -- (0.000) [...7 remote chains...] -- 9:14:10

      Average standard deviation of split frequencies: 0.025422


      Average standard deviation of split frequencies: 0.025422

      17290000 -- (0.000) [...7 remote chains...] -- 9:14:24

      Average standard deviation of split frequencies: 0.025483


      Average standard deviation of split frequencies: 0.025483

      17300000 -- (0.000) [...7 remote chains...] -- 9:14:04

      Average standard deviation of split frequencies: 0.025524


      Average standard deviation of split frequencies: 0.025524

      17310000 -- (0.000) [...7 remote chains...] -- 9:14:18

      Average standard deviation of split frequencies: 0.025463


      Average standard deviation of split frequencies: 0.025463

      17320000 -- (0.000) [...7 remote chains...] -- 9:13:58

      Average standard deviation of split frequencies: 0.025444


      Average standard deviation of split frequencies: 0.025444

      17330000 -- (0.000) [...7 remote chains...] -- 9:14:12

      Average standard deviation of split frequencies: 0.025424


      Average standard deviation of split frequencies: 0.025424

      17340000 -- (0.000) [...7 remote chains...] -- 9:13:52

      Average standard deviation of split frequencies: 0.025304


      Average standard deviation of split frequencies: 0.025304

      17350000 -- (0.000) [...7 remote chains...] -- 9:14:06

      Average standard deviation of split frequencies: 0.025183


      Average standard deviation of split frequencies: 0.025183

      17360000 -- (0.000) [...7 remote chains...] -- 9:13:46

      Average standard deviation of split frequencies: 0.025244


      Average standard deviation of split frequencies: 0.025244

      17370000 -- (0.000) [...7 remote chains...] -- 9:14:00

      Average standard deviation of split frequencies: 0.025285


      Average standard deviation of split frequencies: 0.025285

      17380000 -- (0.000) [...7 remote chains...] -- 9:13:40

      Average standard deviation of split frequencies: 0.025326


      Average standard deviation of split frequencies: 0.025326

      17390000 -- (0.000) [...7 remote chains...] -- 9:13:54

      Average standard deviation of split frequencies: 0.025326


      Average standard deviation of split frequencies: 0.025326

      17400000 -- (0.000) [...7 remote chains...] -- 9:14:08

      Average standard deviation of split frequencies: 0.025287


      Average standard deviation of split frequencies: 0.025287

      17410000 -- (0.000) [...7 remote chains...] -- 9:13:48

      Average standard deviation of split frequencies: 0.025307


      Average standard deviation of split frequencies: 0.025307

      17420000 -- (0.000) [...7 remote chains...] -- 9:14:02

      Average standard deviation of split frequencies: 0.025348


      Average standard deviation of split frequencies: 0.025348

      17430000 -- (0.000) [...7 remote chains...] -- 9:13:42

      Average standard deviation of split frequencies: 0.025468


      Average standard deviation of split frequencies: 0.025468

      17440000 -- (0.000) [...7 remote chains...] -- 9:13:56

      Average standard deviation of split frequencies: 0.025489


      Average standard deviation of split frequencies: 0.025489

      17450000 -- (0.000) [...7 remote chains...] -- 9:13:37

      Average standard deviation of split frequencies: 0.025549


      Average standard deviation of split frequencies: 0.025549

      17460000 -- (0.000) [...7 remote chains...] -- 9:13:50

      Average standard deviation of split frequencies: 0.025630


      Average standard deviation of split frequencies: 0.025630

      17470000 -- (0.000) [...7 remote chains...] -- 9:13:31

      Average standard deviation of split frequencies: 0.025610


      Average standard deviation of split frequencies: 0.025610

      17480000 -- (0.000) [...7 remote chains...] -- 9:13:44

      Average standard deviation of split frequencies: 0.025550


      Average standard deviation of split frequencies: 0.025550

      17490000 -- [0.000] [...7 remote chains...] -- 9:13:25

      Average standard deviation of split frequencies: 0.025591


      Average standard deviation of split frequencies: 0.025591

      17500000 -- (0.000) [...7 remote chains...] -- 9:13:39

      Average standard deviation of split frequencies: 0.025492


      Average standard deviation of split frequencies: 0.025492

      17510000 -- [0.000] [...7 remote chains...] -- 9:13:19

      Average standard deviation of split frequencies: 0.025531


      Average standard deviation of split frequencies: 0.025531

      17520000 -- (0.000) [...7 remote chains...] -- 9:13:33

      Average standard deviation of split frequencies: 0.025572


      Average standard deviation of split frequencies: 0.025572

      17530000 -- (0.000) [...7 remote chains...] -- 9:13:47

      Average standard deviation of split frequencies: 0.025572


      Average standard deviation of split frequencies: 0.025572

      17540000 -- [0.000] [...7 remote chains...] -- 9:13:27

      Average standard deviation of split frequencies: 0.025573


      Average standard deviation of split frequencies: 0.025573

      17550000 -- [0.000] [...7 remote chains...] -- 9:13:41

      Average standard deviation of split frequencies: 0.025692


      Average standard deviation of split frequencies: 0.025692

      17560000 -- (0.000) [...7 remote chains...] -- 9:13:21

      Average standard deviation of split frequencies: 0.025732


      Average standard deviation of split frequencies: 0.025732

      17570000 -- (0.000) [...7 remote chains...] -- 9:13:35

      Average standard deviation of split frequencies: 0.025713


      Average standard deviation of split frequencies: 0.025713

      17580000 -- (0.000) [...7 remote chains...] -- 9:13:49

      Average standard deviation of split frequencies: 0.025792


      Average standard deviation of split frequencies: 0.025792

      17590000 -- (0.000) [...7 remote chains...] -- 9:13:29

      Average standard deviation of split frequencies: 0.025693


      Average standard deviation of split frequencies: 0.025693

      17600000 -- (0.000) [...7 remote chains...] -- 9:13:43

      Average standard deviation of split frequencies: 0.025555


      Average standard deviation of split frequencies: 0.025555

      17610000 -- [0.000] [...7 remote chains...] -- 9:13:23

      Average standard deviation of split frequencies: 0.025516


      Average standard deviation of split frequencies: 0.025516

      17620000 -- [0.000] [...7 remote chains...] -- 9:13:37

      Average standard deviation of split frequencies: 0.025536


      Average standard deviation of split frequencies: 0.025536

      17630000 -- (0.000) [...7 remote chains...] -- 9:13:18

      Average standard deviation of split frequencies: 0.025595


      Average standard deviation of split frequencies: 0.025595

      17640000 -- (0.000) [...7 remote chains...] -- 9:13:31

      Average standard deviation of split frequencies: 0.025497


      Average standard deviation of split frequencies: 0.025497

      17650000 -- (0.000) [...7 remote chains...] -- 9:13:45

      Average standard deviation of split frequencies: 0.025497


      Average standard deviation of split frequencies: 0.025497

      17660000 -- (0.000) [...7 remote chains...] -- 9:13:25

      Average standard deviation of split frequencies: 0.025340


      Average standard deviation of split frequencies: 0.025340

      17670000 -- (0.000) [...7 remote chains...] -- 9:13:39

      Average standard deviation of split frequencies: 0.025300


      Average standard deviation of split frequencies: 0.025300

      17680000 -- (0.000) [...7 remote chains...] -- 9:13:20

      Average standard deviation of split frequencies: 0.025321


      Average standard deviation of split frequencies: 0.025321

      17690000 -- (0.000) [...7 remote chains...] -- 9:13:33

      Average standard deviation of split frequencies: 0.025341


      Average standard deviation of split frequencies: 0.025341

      17700000 -- (0.000) [...7 remote chains...] -- 9:13:14

      Average standard deviation of split frequencies: 0.025342


      Average standard deviation of split frequencies: 0.025342

      17710000 -- (0.000) [...7 remote chains...] -- 9:13:27

      Average standard deviation of split frequencies: 0.025283


      Average standard deviation of split frequencies: 0.025283

      17720000 -- (0.000) [...7 remote chains...] -- 9:13:08

      Average standard deviation of split frequencies: 0.025165


      Average standard deviation of split frequencies: 0.025165

      17730000 -- (0.000) [...7 remote chains...] -- 9:13:22

      Average standard deviation of split frequencies: 0.025068


      Average standard deviation of split frequencies: 0.025068

      17740000 -- (0.000) [...7 remote chains...] -- 9:13:02

      Average standard deviation of split frequencies: 0.025009


      Average standard deviation of split frequencies: 0.025009

      17750000 -- (0.000) [...7 remote chains...] -- 9:13:16

      Average standard deviation of split frequencies: 0.025009


      Average standard deviation of split frequencies: 0.025009

      17760000 -- (0.000) [...7 remote chains...] -- 9:13:29

      Average standard deviation of split frequencies: 0.024814


      Average standard deviation of split frequencies: 0.024814

      17770000 -- [0.000] [...7 remote chains...] -- 9:13:10

      Average standard deviation of split frequencies: 0.024874


      Average standard deviation of split frequencies: 0.024874

      17780000 -- (0.000) [...7 remote chains...] -- 9:13:24

      Average standard deviation of split frequencies: 0.024757


      Average standard deviation of split frequencies: 0.024757

      17790000 -- (0.000) [...7 remote chains...] -- 9:13:04

      Average standard deviation of split frequencies: 0.024659


      Average standard deviation of split frequencies: 0.024659

      17800000 -- (0.000) [...7 remote chains...] -- 9:13:18

      Average standard deviation of split frequencies: 0.024601


      Average standard deviation of split frequencies: 0.024601

      17810000 -- (0.000) [...7 remote chains...] -- 9:13:31

      Average standard deviation of split frequencies: 0.024505


      Average standard deviation of split frequencies: 0.024505

      17820000 -- (0.000) [...7 remote chains...] -- 9:13:12

      Average standard deviation of split frequencies: 0.024467


      Average standard deviation of split frequencies: 0.024467

      17830000 -- [0.000] [...7 remote chains...] -- 9:13:26

      Average standard deviation of split frequencies: 0.024428


      Average standard deviation of split frequencies: 0.024428

      17840000 -- (0.000) [...7 remote chains...] -- 9:13:07

      Average standard deviation of split frequencies: 0.024312


      Average standard deviation of split frequencies: 0.024312

      17850000 -- (0.000) [...7 remote chains...] -- 9:13:20

      Average standard deviation of split frequencies: 0.024176


      Average standard deviation of split frequencies: 0.024176

      17860000 -- (0.000) [...7 remote chains...] -- 9:13:01

      Average standard deviation of split frequencies: 0.024021


      Average standard deviation of split frequencies: 0.024021

      17870000 -- (0.000) [...7 remote chains...] -- 9:13:14

      Average standard deviation of split frequencies: 0.023963


      Average standard deviation of split frequencies: 0.023963

      17880000 -- [0.000] [...7 remote chains...] -- 9:12:55

      Average standard deviation of split frequencies: 0.023945


      Average standard deviation of split frequencies: 0.023945

      17890000 -- (0.000) [...7 remote chains...] -- 9:13:09

      Average standard deviation of split frequencies: 0.023966


      Average standard deviation of split frequencies: 0.023966

      17900000 -- (0.000) [...7 remote chains...] -- 9:13:22

      Average standard deviation of split frequencies: 0.023890


      Average standard deviation of split frequencies: 0.023890

      17910000 -- [0.000] [...7 remote chains...] -- 9:13:35

      Average standard deviation of split frequencies: 0.023870


      Average standard deviation of split frequencies: 0.023870

      17920000 -- (0.000) [...7 remote chains...] -- 9:13:16

      Average standard deviation of split frequencies: 0.023814


      Average standard deviation of split frequencies: 0.023814

      17930000 -- [0.000] [...7 remote chains...] -- 9:13:30

      Average standard deviation of split frequencies: 0.023952


      Average standard deviation of split frequencies: 0.023952

      17940000 -- (0.000) [...7 remote chains...] -- 9:13:11

      Average standard deviation of split frequencies: 0.023895


      Average standard deviation of split frequencies: 0.023895

      17950000 -- (0.000) [...7 remote chains...] -- 9:13:24

      Average standard deviation of split frequencies: 0.024050


      Average standard deviation of split frequencies: 0.024050

      17960000 -- (0.000) [...7 remote chains...] -- 9:13:05

      Average standard deviation of split frequencies: 0.023897


      Average standard deviation of split frequencies: 0.023897

      17970000 -- (0.000) [...7 remote chains...] -- 9:13:18

      Average standard deviation of split frequencies: 0.023859


      Average standard deviation of split frequencies: 0.023859

      17980000 -- (0.000) [...7 remote chains...] -- 9:13:32

      Average standard deviation of split frequencies: 0.023764


      Average standard deviation of split frequencies: 0.023764

      17990000 -- (0.000) [...7 remote chains...] -- 9:13:13

      Average standard deviation of split frequencies: 0.023842


      Average standard deviation of split frequencies: 0.023842

      18000000 -- (0.000) [...7 remote chains...] -- 9:13:26

      Average standard deviation of split frequencies: 0.023747


      Average standard deviation of split frequencies: 0.023747

      18010000 -- (0.000) [...7 remote chains...] -- 9:13:07

      Average standard deviation of split frequencies: 0.023632


      Average standard deviation of split frequencies: 0.023632

      18020000 -- [0.000] [...7 remote chains...] -- 9:13:20

      Average standard deviation of split frequencies: 0.023518


      Average standard deviation of split frequencies: 0.023518

      18030000 -- [0.000] [...7 remote chains...] -- 9:13:01

      Average standard deviation of split frequencies: 0.023537


      Average standard deviation of split frequencies: 0.023537

      18040000 -- [0.000] [...7 remote chains...] -- 9:13:14

      Average standard deviation of split frequencies: 0.023481


      Average standard deviation of split frequencies: 0.023481

      18050000 -- (0.000) [...7 remote chains...] -- 9:12:55

      Average standard deviation of split frequencies: 0.023425


      Average standard deviation of split frequencies: 0.023425

      18060000 -- (0.000) [...7 remote chains...] -- 9:13:09

      Average standard deviation of split frequencies: 0.023524


      Average standard deviation of split frequencies: 0.023524

      18070000 -- (0.000) [...7 remote chains...] -- 9:12:50

      Average standard deviation of split frequencies: 0.023559


      Average standard deviation of split frequencies: 0.023559

      18080000 -- (0.000) [...7 remote chains...] -- 9:13:03

      Average standard deviation of split frequencies: 0.023560


      Average standard deviation of split frequencies: 0.023560

      18090000 -- [0.000] [...7 remote chains...] -- 9:13:16

      Average standard deviation of split frequencies: 0.023562


      Average standard deviation of split frequencies: 0.023562

      18100000 -- [0.000] [...7 remote chains...] -- 9:12:57

      Average standard deviation of split frequencies: 0.023488


      Average standard deviation of split frequencies: 0.023488

      18110000 -- (0.000) [...7 remote chains...] -- 9:13:11

      Average standard deviation of split frequencies: 0.023358


      Average standard deviation of split frequencies: 0.023358

      18120000 -- (0.000) [...7 remote chains...] -- 9:12:52

      Average standard deviation of split frequencies: 0.023397


      Average standard deviation of split frequencies: 0.023397

      18130000 -- (0.000) [...7 remote chains...] -- 9:13:05

      Average standard deviation of split frequencies: 0.023435


      Average standard deviation of split frequencies: 0.023435

      18140000 -- [0.000] [...7 remote chains...] -- 9:12:46

      Average standard deviation of split frequencies: 0.023492


      Average standard deviation of split frequencies: 0.023492

      18150000 -- (0.000) [...7 remote chains...] -- 9:12:59

      Average standard deviation of split frequencies: 0.023492


      Average standard deviation of split frequencies: 0.023492

      18160000 -- (0.000) [...7 remote chains...] -- 9:13:13

      Average standard deviation of split frequencies: 0.023494


      Average standard deviation of split frequencies: 0.023494

      18170000 -- [0.000] [...7 remote chains...] -- 9:12:54

      Average standard deviation of split frequencies: 0.023421


      Average standard deviation of split frequencies: 0.023421

      18180000 -- [0.000] [...7 remote chains...] -- 9:13:07

      Average standard deviation of split frequencies: 0.023348


      Average standard deviation of split frequencies: 0.023348

      18190000 -- (0.000) [...7 remote chains...] -- 9:12:48

      Average standard deviation of split frequencies: 0.023385


      Average standard deviation of split frequencies: 0.023385

      18200000 -- [0.000] [...7 remote chains...] -- 9:13:01

      Average standard deviation of split frequencies: 0.023257


      Average standard deviation of split frequencies: 0.023257

      18210000 -- (0.000) [...7 remote chains...] -- 9:12:42

      Average standard deviation of split frequencies: 0.023296


      Average standard deviation of split frequencies: 0.023296

      18220000 -- (0.000) [...7 remote chains...] -- 9:12:56

      Average standard deviation of split frequencies: 0.023260


      Average standard deviation of split frequencies: 0.023260

      18230000 -- (0.000) [...7 remote chains...] -- 9:12:37

      Average standard deviation of split frequencies: 0.023131


      Average standard deviation of split frequencies: 0.023131

      18240000 -- (0.000) [...7 remote chains...] -- 9:12:50

      Average standard deviation of split frequencies: 0.023114


      Average standard deviation of split frequencies: 0.023114

      18250000 -- (0.000) [...7 remote chains...] -- 9:13:03

      Average standard deviation of split frequencies: 0.023097


      Average standard deviation of split frequencies: 0.023097

      18260000 -- [0.000] [...7 remote chains...] -- 9:12:44

      Average standard deviation of split frequencies: 0.023117


      Average standard deviation of split frequencies: 0.023117

      18270000 -- (0.000) [...7 remote chains...] -- 9:12:58

      Average standard deviation of split frequencies: 0.023117


      Average standard deviation of split frequencies: 0.023117

      18280000 -- [0.000] [...7 remote chains...] -- 9:12:39

      Average standard deviation of split frequencies: 0.023082


      Average standard deviation of split frequencies: 0.023082

      18290000 -- (0.000) [...7 remote chains...] -- 9:12:52

      Average standard deviation of split frequencies: 0.023102


      Average standard deviation of split frequencies: 0.023102

      18300000 -- (0.000) [...7 remote chains...] -- 9:12:33

      Average standard deviation of split frequencies: 0.023140


      Average standard deviation of split frequencies: 0.023140

      18310000 -- [0.000] [...7 remote chains...] -- 9:12:46

      Average standard deviation of split frequencies: 0.023140


      Average standard deviation of split frequencies: 0.023140

      18320000 -- [0.000] [...7 remote chains...] -- 9:12:59

      Average standard deviation of split frequencies: 0.023142


      Average standard deviation of split frequencies: 0.023142

      18330000 -- (0.000) [...7 remote chains...] -- 9:12:41

      Average standard deviation of split frequencies: 0.023217


      Average standard deviation of split frequencies: 0.023217

      18340000 -- (0.000) [...7 remote chains...] -- 9:12:54

      Average standard deviation of split frequencies: 0.023236


      Average standard deviation of split frequencies: 0.023236

      18350000 -- [0.000] [...7 remote chains...] -- 9:12:35

      Average standard deviation of split frequencies: 0.023200


      Average standard deviation of split frequencies: 0.023200

      18360000 -- (0.000) [...7 remote chains...] -- 9:12:48

      Average standard deviation of split frequencies: 0.023146


      Average standard deviation of split frequencies: 0.023146

      18370000 -- (0.000) [...7 remote chains...] -- 9:13:01

      Average standard deviation of split frequencies: 0.023184


      Average standard deviation of split frequencies: 0.023184

      18380000 -- (0.000) [...7 remote chains...] -- 9:12:43

      Average standard deviation of split frequencies: 0.023186


      Average standard deviation of split frequencies: 0.023186

      18390000 -- [0.000] [...7 remote chains...] -- 9:12:56

      Average standard deviation of split frequencies: 0.023296


      Average standard deviation of split frequencies: 0.023296

      18400000 -- (0.000) [...7 remote chains...] -- 9:12:37

      Average standard deviation of split frequencies: 0.023242


      Average standard deviation of split frequencies: 0.023242

      18410000 -- (0.000) [...7 remote chains...] -- 9:12:50

      Average standard deviation of split frequencies: 0.023189


      Average standard deviation of split frequencies: 0.023189

      18420000 -- (0.000) [...7 remote chains...] -- 9:13:03

      Average standard deviation of split frequencies: 0.023172


      Average standard deviation of split frequencies: 0.023172

      18430000 -- [0.000] [...7 remote chains...] -- 9:12:44

      Average standard deviation of split frequencies: 0.023172


      Average standard deviation of split frequencies: 0.023172

      18440000 -- [0.000] [...7 remote chains...] -- 9:12:57

      Average standard deviation of split frequencies: 0.023228


      Average standard deviation of split frequencies: 0.023228

      18450000 -- [0.000] [...7 remote chains...] -- 9:12:39

      Average standard deviation of split frequencies: 0.023303


      Average standard deviation of split frequencies: 0.023303

      18460000 -- [0.000] [...7 remote chains...] -- 9:12:52

      Average standard deviation of split frequencies: 0.023395


      Average standard deviation of split frequencies: 0.023395

      18470000 -- (0.000) [...7 remote chains...] -- 9:13:05

      Average standard deviation of split frequencies: 0.023559


      Average standard deviation of split frequencies: 0.023559

      18480000 -- [0.000] [...7 remote chains...] -- 9:12:46

      Average standard deviation of split frequencies: 0.023633


      Average standard deviation of split frequencies: 0.023633

      18490000 -- [0.000] [...7 remote chains...] -- 9:12:59

      Average standard deviation of split frequencies: 0.023635


      Average standard deviation of split frequencies: 0.023635

      18500000 -- (0.000) [...7 remote chains...] -- 9:12:41

      Average standard deviation of split frequencies: 0.023617


      Average standard deviation of split frequencies: 0.023617

      18510000 -- (0.000) [...7 remote chains...] -- 9:12:54

      Average standard deviation of split frequencies: 0.023527


      Average standard deviation of split frequencies: 0.023527

      18520000 -- [0.000] [...7 remote chains...] -- 9:12:35

      Average standard deviation of split frequencies: 0.023510


      Average standard deviation of split frequencies: 0.023510

      18530000 -- [0.000] [...7 remote chains...] -- 9:12:48

      Average standard deviation of split frequencies: 0.023456


      Average standard deviation of split frequencies: 0.023456

      18540000 -- [0.000] [...7 remote chains...] -- 9:12:30

      Average standard deviation of split frequencies: 0.023548


      Average standard deviation of split frequencies: 0.023548

      18550000 -- (0.000) [...7 remote chains...] -- 9:12:43

      Average standard deviation of split frequencies: 0.023766


      Average standard deviation of split frequencies: 0.023766

      18560000 -- [0.000] [...7 remote chains...] -- 9:12:24

      Average standard deviation of split frequencies: 0.023731


      Average standard deviation of split frequencies: 0.023731

      18570000 -- [0.000] [...7 remote chains...] -- 9:12:37

      Average standard deviation of split frequencies: 0.023678


      Average standard deviation of split frequencies: 0.023678

      18580000 -- [0.000] [...7 remote chains...] -- 9:12:50

      Average standard deviation of split frequencies: 0.023625


      Average standard deviation of split frequencies: 0.023625

      18590000 -- [0.000] [...7 remote chains...] -- 9:12:31

      Average standard deviation of split frequencies: 0.023733


      Average standard deviation of split frequencies: 0.023733

      18600000 -- (0.000) [...7 remote chains...] -- 9:12:44

      Average standard deviation of split frequencies: 0.023734


      Average standard deviation of split frequencies: 0.023734

      18610000 -- [0.000] [...7 remote chains...] -- 9:12:26
[truncated: 11,438,245 more chars]
