# Supplementary material for: Sphenodontian phylogeny and the impact of model choice in Bayesian morphological clock estimates of divergence times and evolutionary rates
Source: BMC Biol. 2020 Dec 7;18:191. doi: 10.1186/s12915-020-00901-5 (PMC7720557; doi:10.1186/s12915-020-00901-5)
Supplement: Supplementary file 6 — Additional file 6. Input files including the dataset and all necessary coding (see Mr. Bayes blocks) to reproduce the analyses. [file 12915_2020_901_MOESM6_ESM.zip › InputFiles&OutputTrees/BayesCalibrated/Diversity(NoSA)/BayesCal_TK02_ln_p3_60G_DvNoSA_NoR_LExct_Rate+TopCons/BayesCal_TK02_ln_p3_DvNoSA_LExct_NoR_Rate%2BTopCons_MRC.t.con.tre]

#NEXUS
[ID: 2272139071]
begin taxa;
	dimensions ntax=35;
	taxlabels
		Prolacerta_broomi
		Palaeagama_vielhaueri
		Sophineta_cracoviensis
		Megachirella_wachtleri
		Marmoretta_oxoniensis
		Huehuecuetzpalli_mixtecus
		Eichstaettisaurus_schroederi
		Ardeosaurus_brevipes
		Gephyrosaurus_bridensis
		Diphydontosaurus_avonis
		Planocephalosaurus_robinsonae
		Clevosaurus_hudsoni
		Clevosaurus_cambrica
		Clevosaurus_brasiliensis
		Clevosaurus_bairdi
		Clevosaurus_petilus
		Clevosaurus_sp_SAM
		Homeosaurus_maximiliani
		Homeosaurus_parvipes
		Sapheosaurus_thiollerei
		Oenosaurus_muehlheimensis
		Piocormus_laticeps
		Derasmosaurus_pietraroiae
		Palaeopleurosaurus_posidoniae
		Pleurosaurus_ginsburgi
		Pleurosaurus_goldfussi
		Kallimodon_pulchellus
		Leptosaurus_neptunius
		Sphenodon_punctatus
		Kawasphenodon
		Cynosphenodon_huizachalensis
		Sphenotitan_leyesi
		Priosphenodon_avelasi
		Eilenodon_robustus
		Toxolophosaurus_cloudi
		;
end;
begin trees;
	translate
		1	Prolacerta_broomi,
		2	Palaeagama_vielhaueri,
		3	Sophineta_cracoviensis,
		4	Megachirella_wachtleri,
		5	Marmoretta_oxoniensis,
		6	Huehuecuetzpalli_mixtecus,
		7	Eichstaettisaurus_schroederi,
		8	Ardeosaurus_brevipes,
		9	Gephyrosaurus_bridensis,
		10	Diphydontosaurus_avonis,
		11	Planocephalosaurus_robinsonae,
		12	Clevosaurus_hudsoni,
		13	Clevosaurus_cambrica,
		14	Clevosaurus_brasiliensis,
		15	Clevosaurus_bairdi,
		16	Clevosaurus_petilus,
		17	Clevosaurus_sp_SAM,
		18	Homeosaurus_maximiliani,
		19	Homeosaurus_parvipes,
		20	Sapheosaurus_thiollerei,
		21	Oenosaurus_muehlheimensis,
		22	Piocormus_laticeps,
		23	Derasmosaurus_pietraroiae,
		24	Palaeopleurosaurus_posidoniae,
		25	Pleurosaurus_ginsburgi,
		26	Pleurosaurus_goldfussi,
		27	Kallimodon_pulchellus,
		28	Leptosaurus_neptunius,
		29	Sphenodon_punctatus,
		30	Kawasphenodon,
		31	Cynosphenodon_huizachalensis,
		32	Sphenotitan_leyesi,
		33	Priosphenodon_avelasi,
		34	Eilenodon_robustus,
		35	Toxolophosaurus_cloudi
		;
   tree con_50_majrule = [&R] (1[&prob=1.00000000e+00,prob_stddev=0.00000000e+00,prob_range={1.00000000e+00,1.00000000e+00},prob(percent)="100",prob+-sd="100+-0",height_mean=2.49777122e+00,height_median=2.49886167e+00,height_95%HPD={2.47512331e+00,2.51899974e+00},age_mean=2.49777122e+02,age_median=2.49886167e+02,age_95%HPD={2.47512331e+02,2.51899974e+02}]:3.806168e+01[&length_mean=3.82102115e-01,length_median=3.81810600e-01,length_95%HPD={2.91095900e-01,4.73012800e-01},effectivebrlenTK02Brlens{1}_mean=0.365515,effectivebrlenTK02Brlens{1}_median=0.359258,effectivebrlenTK02Brlens{1}_95%HPD={0.245762,0.493511},rateTK02Brlens{1}_mean=0.957464,rateTK02Brlens{1}_median=0.945881,rateTK02Brlens{1}_95%HPD={0.716779,1.211338},effectivebrlenTK02Brlens{2}_mean=0.352102,effectivebrlenTK02Brlens{2}_median=0.343652,effectivebrlenTK02Brlens{2}_95%HPD={0.227838,0.489349},rateTK02Brlens{2}_mean=0.922494,rateTK02Brlens{2}_median=0.904019,rateTK02Brlens{2}_95%HPD={0.663383,1.214499},effectivebrlenTK02Brlens{3}_mean=0.392957,effectivebrlenTK02Brlens{3}_median=0.384805,effectivebrlenTK02Brlens{3}_95%HPD={0.258627,0.537909},rateTK02Brlens{3}_mean=1.028486,rateTK02Brlens{3}_median=1.008594,rateTK02Brlens{3}_95%HPD={0.771390,1.325446}],(((2[&prob=1.00000000e+00,prob_stddev=0.00000000e+00,prob_range={1.00000000e+00,1.00000000e+00},prob(percent)="100",prob+-sd="100+-0",height_mean=2.51532342e+00,height_median=2.51045943e+00,height_95%HPD={2.47499981e+00,2.56840470e+00},age_mean=2.51532342e+02,age_median=2.51045943e+02,age_95%HPD={2.47499981e+02,2.56840470e+02}]:6.426597e+00[&length_mean=6.55240404e-02,length_median=5.57138600e-02,length_95%HPD={1.92303800e-05,1.55068400e-01},effectivebrlenTK02Brlens{1}_mean=0.064770,effectivebrlenTK02Brlens{1}_median=0.053736,effectivebrlenTK02Brlens{1}_95%HPD={0.000122,0.158395},rateTK02Brlens{1}_mean=1.004563,rateTK02Brlens{1}_median=0.989008,rateTK02Brlens{1}_95%HPD={0.511000,1.512293},effectivebrlenTK02Brlens{2}_mean=0.035988,effectivebrlenTK02Brlens{2}_median=0.026745,effectivebrlenTK02Brlens{2}_95%HPD={0.000007,0.099932},rateTK02Brlens{2}_mean=0.542447,rateTK02Brlens{2}_median=0.522524,rateTK02Brlens{2}_95%HPD={0.089666,1.001291},effectivebrlenTK02Brlens{3}_mean=0.062765,effectivebrlenTK02Brlens{3}_median=0.051526,effectivebrlenTK02Brlens{3}_95%HPD={0.000032,0.155080},rateTK02Brlens{3}_mean=0.958443,rateTK02Brlens{3}_median=0.953684,rateTK02Brlens{3}_95%HPD={0.508963,1.416898}],3[&prob=1.00000000e+00,prob_stddev=0.00000000e+00,prob_range={1.00000000e+00,1.00000000e+00},prob(percent)="100",prob+-sd="100+-0",height_mean=2.48010221e+00,height_median=2.48015452e+00,height_95%HPD={2.47553899e+00,2.48499967e+00},age_mean=2.48010221e+02,age_median=2.48015452e+02,age_95%HPD={2.47553899e+02,2.48499967e+02}]:9.457088e+00[&length_mean=1.00745254e-01,length_median=9.46424100e-02,length_95%HPD={1.14471900e-02,2.01745900e-01},effectivebrlenTK02Brlens{1}_mean=0.099711,effectivebrlenTK02Brlens{1}_median=0.090791,effectivebrlenTK02Brlens{1}_95%HPD={0.007790,0.207826},rateTK02Brlens{1}_mean=1.002118,rateTK02Brlens{1}_median=0.986998,rateTK02Brlens{1}_95%HPD={0.508061,1.525630},effectivebrlenTK02Brlens{2}_mean=0.054165,effectivebrlenTK02Brlens{2}_median=0.045359,effectivebrlenTK02Brlens{2}_95%HPD={0.000317,0.129867},rateTK02Brlens{2}_mean=0.534503,rateTK02Brlens{2}_median=0.514730,rateTK02Brlens{2}_95%HPD={0.084344,0.999651},effectivebrlenTK02Brlens{3}_mean=0.096452,effectivebrlenTK02Brlens{3}_median=0.087374,effectivebrlenTK02Brlens{3}_95%HPD={0.006005,0.202955},rateTK02Brlens{3}_mean=0.957528,rateTK02Brlens{3}_median=0.953837,rateTK02Brlens{3}_95%HPD={0.496855,1.419643}])[&prob=1.00000000e+00,prob_stddev=0.00000000e+00,prob_range={1.00000000e+00,1.00000000e+00},prob(percent)="100",prob+-sd="100+-0",height_mean=2.58084746e+00,height_median=2.57472540e+00,height_95%HPD={2.49104121e+00,2.68091558e+00},age_mean=2.58084746e+02,age_median=2.57472540e+02,age_95%HPD={2.49104121e+02,2.68091558e+02}]:1.222911e+01[&length_mean=1.19210467e-01,length_median=1.15242400e-01,length_95%HPD={9.82236600e-05,2.26879800e-01},effectivebrlenTK02Brlens{1}_mean=0.117998,effectivebrlenTK02Brlens{1}_median=0.110609,effectivebrlenTK02Brlens{1}_95%HPD={0.000102,0.237323},rateTK02Brlens{1}_mean=0.992972,rateTK02Brlens{1}_median=0.980324,rateTK02Brlens{1}_95%HPD={0.607531,1.392078},effectivebrlenTK02Brlens{2}_mean=0.068935,effectivebrlenTK02Brlens{2}_median=0.060365,effectivebrlenTK02Brlens{2}_95%HPD={0.000058,0.154398},rateTK02Brlens{2}_mean=0.572397,rateTK02Brlens{2}_median=0.560498,rateTK02Brlens{2}_95%HPD={0.247563,0.915326},effectivebrlenTK02Brlens{3}_mean=0.113925,effectivebrlenTK02Brlens{3}_median=0.107228,effectivebrlenTK02Brlens{3}_95%HPD={0.000105,0.227570},rateTK02Brlens{3}_mean=0.957612,rateTK02Brlens{3}_median=0.954823,rateTK02Brlens{3}_95%HPD={0.605548,1.317178}],((4[&prob=1.00000000e+00,prob_stddev=0.00000000e+00,prob_range={1.00000000e+00,1.00000000e+00},prob(percent)="100",prob+-sd="100+-0",height_mean=2.43981230e+00,height_median=2.43971871e+00,height_95%HPD={2.43500061e+00,2.44444680e+00},age_mean=2.43981230e+02,age_median=2.43971871e+02,age_95%HPD={2.43500061e+02,2.44444680e+02}]:4.690227e+00[&length_mean=5.61099375e-02,length_median=4.67975800e-02,length_95%HPD={2.55194100e-06,1.39736500e-01},effectivebrlenTK02Brlens{1}_mean=0.059718,effectivebrlenTK02Brlens{1}_median=0.048385,effectivebrlenTK02Brlens{1}_95%HPD={0.000002,0.154066},rateTK02Brlens{1}_mean=1.081680,rateTK02Brlens{1}_median=1.057725,rateTK02Brlens{1}_95%HPD={0.556472,1.645824},effectivebrlenTK02Brlens{2}_mean=0.019112,effectivebrlenTK02Brlens{2}_median=0.012940,effectivebrlenTK02Brlens{2}_95%HPD={0.000001,0.058126},rateTK02Brlens{2}_mean=0.343687,rateTK02Brlens{2}_median=0.320665,rateTK02Brlens{2}_95%HPD={0.023251,0.692684},effectivebrlenTK02Brlens{3}_mean=0.053816,effectivebrlenTK02Brlens{3}_median=0.043215,effectivebrlenTK02Brlens{3}_95%HPD={0.000002,0.139671},rateTK02Brlens{3}_mean=0.962250,rateTK02Brlens{3}_median=0.951281,rateTK02Brlens{3}_95%HPD={0.504267,1.427667}],((5[&prob=1.00000000e+00,prob_stddev=0.00000000e+00,prob_range={1.00000000e+00,1.00000000e+00},prob(percent)="100",prob+-sd="100+-0",height_mean=1.59753398e+00,height_median=1.59848107e+00,height_95%HPD={1.52930746e+00,1.66999936e+00},age_mean=1.59753398e+02,age_median=1.59848107e+02,age_95%HPD={1.52930746e+02,1.66999936e+02}]:1.309305e+01[&length_mean=1.52752544e-01,length_median=1.27478300e-01,length_95%HPD={2.15170900e-05,3.78445000e-01},effectivebrlenTK02Brlens{1}_mean=0.174887,effectivebrlenTK02Brlens{1}_median=0.138722,effectivebrlenTK02Brlens{1}_95%HPD={0.000027,0.459054},rateTK02Brlens{1}_mean=1.195089,rateTK02Brlens{1}_median=1.142922,rateTK02Brlens{1}_95%HPD={0.351330,2.121783},effectivebrlenTK02Brlens{2}_mean=0.033816,effectivebrlenTK02Brlens{2}_median=0.021891,effectivebrlenTK02Brlens{2}_95%HPD={0.000004,0.105701},rateTK02Brlens{2}_mean=0.244129,rateTK02Brlens{2}_median=0.197695,rateTK02Brlens{2}_95%HPD={0.006481,0.604949},effectivebrlenTK02Brlens{3}_mean=0.122520,effectivebrlenTK02Brlens{3}_median=0.086567,effectivebrlenTK02Brlens{3}_95%HPD={0.000009,0.359545},rateTK02Brlens{3}_mean=0.798216,rateTK02Brlens{3}_median=0.779875,rateTK02Brlens{3}_95%HPD={0.075202,1.519850}],6[&prob=1.00000000e+00,prob_stddev=0.00000000e+00,prob_range={1.00000000e+00,1.00000000e+00},prob(percent)="100",prob+-sd="100+-0",height_mean=1.02621376e+00,height_median=1.02681900e+00,height_95%HPD={1.00285569e+00,1.04999889e+00},age_mean=1.02621376e+02,age_median=1.02681900e+02,age_95%HPD={1.00285569e+02,1.04999889e+02}]:7.025925e+01[&length_mean=7.24072767e-01,length_median=7.03636500e-01,length_95%HPD={5.18526900e-01,9.67589200e-01},effectivebrlenTK02Brlens{1}_mean=0.881543,effectivebrlenTK02Brlens{1}_median=0.833408,effectivebrlenTK02Brlens{1}_95%HPD={0.261685,1.592246},rateTK02Brlens{1}_mean=1.228417,rateTK02Brlens{1}_median=1.170854,rateTK02Brlens{1}_95%HPD={0.363380,2.171969},effectivebrlenTK02Brlens{2}_mean=0.128518,effectivebrlenTK02Brlens{2}_median=0.099822,effectivebrlenTK02Brlens{2}_95%HPD={0.003337,0.333087},rateTK02Brlens{2}_mean=0.182456,rateTK02Brlens{2}_median=0.138773,rateTK02Brlens{2}_95%HPD={0.004302,0.484915},effectivebrlenTK02Brlens{3}_mean=0.548326,effectivebrlenTK02Brlens{3}_median=0.516072,effectivebrlenTK02Brlens{3}_95%HPD={0.025477,1.124849},rateTK02Brlens{3}_mean=0.756644,rateTK02Brlens{3}_median=0.728515,rateTK02Brlens{3}_95%HPD={0.039658,1.497037}])[&prob=1.00000000e+00,prob_stddev=0.00000000e+00,prob_range={1.00000000e+00,1.00000000e+00},prob(percent)="100",prob+-sd="100+-0",height_mean=1.75028652e+00,height_median=1.72941154e+00,height_95%HPD={1.54693594e+00,1.99057000e+00},age_mean=1.75028652e+02,age_median=1.72941154e+02,age_95%HPD={1.54693594e+02,1.99057000e+02}]:2.735804e+01[&length_mean=2.72331377e-01,length_median=2.50175100e-01,length_95%HPD={5.38756200e-05,5.76022000e-01},effectivebrlenTK02Brlens{1}_mean=0.319531,effectivebrlenTK02Brlens{1}_median=0.277961,effectivebrlenTK02Brlens{1}_95%HPD={0.000064,0.729397},rateTK02Brlens{1}_mean=1.199514,rateTK02Brlens{1}_median=1.145624,rateTK02Brlens{1}_95%HPD={0.475380,2.019804},effectivebrlenTK02Brlens{2}_mean=0.065691,effectivebrlenTK02Brlens{2}_median=0.052051,effectivebrlenTK02Brlens{2}_95%HPD={0.000010,0.169555},rateTK02Brlens{2}_mean=0.247057,rateTK02Brlens{2}_median=0.218701,rateTK02Brlens{2}_95%HPD={0.048366,0.515464},effectivebrlenTK02Brlens{3}_mean=0.228698,effectivebrlenTK02Brlens{3}_median=0.187322,effectivebrlenTK02Brlens{3}_95%HPD={0.000037,0.564489},rateTK02Brlens{3}_mean=0.848006,rateTK02Brlens{3}_median=0.828211,rateTK02Brlens{3}_95%HPD={0.225145,1.488029}],(7[&prob=1.00000000e+00,prob_stddev=0.00000000e+00,prob_range={1.00000000e+00,1.00000000e+00},prob(percent)="100",prob+-sd="100+-0",height_mean=1.52596434e+00,height_median=1.52644088e+00,height_95%HPD={1.50281184e+00,1.54999862e+00},age_mean=1.52596434e+02,age_median=1.52644088e+02,age_95%HPD={1.50281184e+02,1.54999862e+02}]:8.711651e+00[&length_mean=1.00400997e-01,length_median=8.77738700e-02,length_95%HPD={6.79143600e-03,2.22576900e-01},effectivebrlenTK02Brlens{1}_mean=0.120224,effectivebrlenTK02Brlens{1}_median=0.104521,effectivebrlenTK02Brlens{1}_95%HPD={0.009149,0.265827},rateTK02Brlens{1}_mean=1.293457,rateTK02Brlens{1}_median=1.232633,rateTK02Brlens{1}_95%HPD={0.445921,2.300897},effectivebrlenTK02Brlens{2}_mean=0.024865,effectivebrlenTK02Brlens{2}_median=0.012225,effectivebrlenTK02Brlens{2}_95%HPD={0.000000,0.091509},rateTK02Brlens{2}_mean=0.251870,rateTK02Brlens{2}_median=0.154563,rateTK02Brlens{2}_95%HPD={0.000019,0.813806},effectivebrlenTK02Brlens{3}_mean=0.091745,effectivebrlenTK02Brlens{3}_median=0.073974,effectivebrlenTK02Brlens{3}_95%HPD={0.000438,0.227288},rateTK02Brlens{3}_mean=0.929670,rateTK02Brlens{3}_median=0.903436,rateTK02Brlens{3}_95%HPD={0.179785,1.719216}],8[&prob=1.00000000e+00,prob_stddev=0.00000000e+00,prob_range={1.00000000e+00,1.00000000e+00},prob(percent)="100",prob+-sd="100+-0",height_mean=1.52362024e+00,height_median=1.52296112e+00,height_95%HPD={1.50000196e+00,1.54703142e+00},age_mean=1.52362024e+02,age_median=1.52296112e+02,age_95%HPD={1.50000196e+02,1.54703142e+02}]:9.059627e+00[&length_mean=1.02745095e-01,length_median=8.97370800e-02,length_95%HPD={1.20374300e-02,2.23796600e-01},effectivebrlenTK02Brlens{1}_mean=0.124311,effectivebrlenTK02Brlens{1}_median=0.108120,effectivebrlenTK02Brlens{1}_95%HPD={0.016254,0.271760},rateTK02Brlens{1}_mean=1.299987,rateTK02Brlens{1}_median=1.238190,rateTK02Brlens{1}_95%HPD={0.466646,2.305567},effectivebrlenTK02Brlens{2}_mean=0.025068,effectivebrlenTK02Brlens{2}_median=0.012520,effectivebrlenTK02Brlens{2}_95%HPD={0.000001,0.091372},rateTK02Brlens{2}_mean=0.248701,rateTK02Brlens{2}_median=0.150003,rateTK02Brlens{2}_95%HPD={0.000016,0.806554},effectivebrlenTK02Brlens{3}_mean=0.093614,effectivebrlenTK02Brlens{3}_median=0.075937,effectivebrlenTK02Brlens{3}_95%HPD={0.002452,0.228881},rateTK02Brlens{3}_mean=0.927769,rateTK02Brlens{3}_median=0.902007,rateTK02Brlens{3}_95%HPD={0.142144,1.687595}])[&prob=1.00000000e+00,prob_stddev=0.00000000e+00,prob_range={1.00000000e+00,1.00000000e+00},prob(percent)="100",prob+-sd="100+-0",height_mean=1.62636533e+00,height_median=1.61355739e+00,height_95%HPD={1.53411820e+00,1.74866818e+00},age_mean=1.62636533e+02,age_median=1.61355739e+02,age_95%HPD={1.53411820e+02,1.74866818e+02}]:3.894346e+01[&length_mean=3.96252566e-01,length_median=3.77137300e-01,length_95%HPD={8.46416900e-02,7.55545100e-01},effectivebrlenTK02Brlens{1}_mean=0.493484,effectivebrlenTK02Brlens{1}_median=0.444591,effectivebrlenTK02Brlens{1}_95%HPD={0.051263,1.035399},rateTK02Brlens{1}_mean=1.248120,rateTK02Brlens{1}_median=1.195171,rateTK02Brlens{1}_95%HPD={0.523433,2.070481},effectivebrlenTK02Brlens{2}_mean=0.096682,effectivebrlenTK02Brlens{2}_median=0.074749,effectivebrlenTK02Brlens{2}_95%HPD={0.000866,0.252473},rateTK02Brlens{2}_mean=0.256608,rateTK02Brlens{2}_median=0.209574,rateTK02Brlens{2}_95%HPD={0.013208,0.621129},effectivebrlenTK02Brlens{3}_mean=0.364609,effectivebrlenTK02Brlens{3}_median=0.317814,effectivebrlenTK02Brlens{3}_95%HPD={0.027923,0.810291},rateTK02Brlens{3}_mean=0.911684,rateTK02Brlens{3}_median=0.891246,rateTK02Brlens{3}_95%HPD={0.299878,1.548956}])[&prob=1.00000000e+00,prob_stddev=0.00000000e+00,prob_range={1.00000000e+00,1.00000000e+00},prob(percent)="100",prob+-sd="100+-0",height_mean=2.02261790e+00,height_median=2.00299198e+00,height_95%HPD={1.72933226e+00,2.37354899e+00},age_mean=2.02261790e+02,age_median=2.00299198e+02,age_95%HPD={1.72933226e+02,2.37354899e+02}]:4.836290e+01[&length_mean=4.73304336e-01,length_median=4.90451700e-01,length_95%HPD={1.14659400e-01,7.76145300e-01},effectivebrlenTK02Brlens{1}_mean=0.545368,effectivebrlenTK02Brlens{1}_median=0.523110,effectivebrlenTK02Brlens{1}_95%HPD={0.043909,1.041939},rateTK02Brlens{1}_mean=1.138760,rateTK02Brlens{1}_median=1.107758,rateTK02Brlens{1}_95%HPD={0.595772,1.737546},effectivebrlenTK02Brlens{2}_mean=0.146082,effectivebrlenTK02Brlens{2}_median=0.128069,effectivebrlenTK02Brlens{2}_95%HPD={0.000109,0.321245},rateTK02Brlens{2}_mean=0.306467,rateTK02Brlens{2}_median=0.284526,rateTK02Brlens{2}_95%HPD={0.064335,0.589717},effectivebrlenTK02Brlens{3}_mean=0.439041,effectivebrlenTK02Brlens{3}_median=0.421965,effectivebrlenTK02Brlens{3}_95%HPD={0.049254,0.835788},rateTK02Brlens{3}_mean=0.928007,rateTK02Brlens{3}_median=0.915038,rateTK02Brlens{3}_95%HPD={0.467693,1.420809}])[&prob=1.00000000e+00,prob_stddev=0.00000000e+00,prob_range={1.00000000e+00,1.00000000e+00},prob(percent)="100",prob+-sd="100+-0",height_mean=2.49592224e+00,height_median=2.48662098e+00,height_95%HPD={2.43631750e+00,2.58030598e+00},age_mean=2.49592224e+02,age_median=2.48662098e+02,age_95%HPD={2.43631750e+02,2.58030598e+02}]:1.318656e+01[&length_mean=1.24340978e-01,length_median=1.20620300e-01,length_95%HPD={6.58685200e-03,2.37470300e-01},effectivebrlenTK02Brlens{1}_mean=0.127734,effectivebrlenTK02Brlens{1}_median=0.118615,effectivebrlenTK02Brlens{1}_95%HPD={0.000338,0.258057},rateTK02Brlens{1}_mean=1.022951,rateTK02Brlens{1}_median=1.008207,rateTK02Brlens{1}_95%HPD={0.594053,1.463820},effectivebrlenTK02Brlens{2}_mean=0.050530,effectivebrlenTK02Brlens{2}_median=0.043122,effectivebrlenTK02Brlens{2}_95%HPD={0.000041,0.117421},rateTK02Brlens{2}_mean=0.400495,rateTK02Brlens{2}_median=0.382103,rateTK02Brlens{2}_95%HPD={0.124170,0.712422},effectivebrlenTK02Brlens{3}_mean=0.118908,effectivebrlenTK02Brlens{3}_median=0.111675,effectivebrlenTK02Brlens{3}_95%HPD={0.001718,0.237091},rateTK02Brlens{3}_mean=0.958229,rateTK02Brlens{3}_median=0.948666,rateTK02Brlens{3}_95%HPD={0.575107,1.356685}],9[&prob=1.00000000e+00,prob_stddev=0.00000000e+00,prob_range={1.00000000e+00,1.00000000e+00},prob(percent)="100",prob+-sd="100+-0",height_mean=1.97619521e+00,height_median=1.98137925e+00,height_95%HPD={1.92481087e+00,2.01399988e+00},age_mean=1.97619521e+02,age_median=1.98137925e+02,age_95%HPD={1.92481087e+02,2.01399988e+02}]:6.371073e+01[&length_mean=6.44068003e-01,length_median=6.41867300e-01,length_95%HPD={5.17847800e-01,7.70806600e-01},effectivebrlenTK02Brlens{1}_mean=0.550318,effectivebrlenTK02Brlens{1}_median=0.539547,effectivebrlenTK02Brlens{1}_95%HPD={0.230294,0.876553},rateTK02Brlens{1}_mean=0.858228,rateTK02Brlens{1}_median=0.841973,rateTK02Brlens{1}_95%HPD={0.369999,1.370283},effectivebrlenTK02Brlens{2}_mean=0.222789,effectivebrlenTK02Brlens{2}_median=0.200861,effectivebrlenTK02Brlens{2}_95%HPD={0.048745,0.447091},rateTK02Brlens{2}_mean=0.344897,rateTK02Brlens{2}_median=0.313824,rateTK02Brlens{2}_95%HPD={0.083429,0.681641},effectivebrlenTK02Brlens{3}_mean=0.601266,effectivebrlenTK02Brlens{3}_median=0.591021,effectivebrlenTK02Brlens{3}_95%HPD={0.284704,0.928505},rateTK02Brlens{3}_mean=0.935113,rateTK02Brlens{3}_median=0.925087,rateTK02Brlens{3}_95%HPD={0.461369,1.427727}])[&prob=1.00000000e+00,prob_stddev=0.00000000e+00,prob_range={1.00000000e+00,1.00000000e+00},prob(percent)="100",prob+-sd="100+-0",height_mean=2.62026321e+00,height_median=2.61848658e+00,height_95%HPD={2.50487338e+00,2.73548476e+00},age_mean=2.62026321e+02,age_median=2.61848658e+02,age_95%HPD={2.50487338e+02,2.73548476e+02}]:7.852989e+00[&length_mean=7.97947156e-02,length_median=7.04587900e-02,length_95%HPD={2.37578700e-05,1.83986000e-01},effectivebrlenTK02Brlens{1}_mean=0.077759,effectivebrlenTK02Brlens{1}_median=0.066610,effectivebrlenTK02Brlens{1}_95%HPD={0.000015,0.186455},rateTK02Brlens{1}_mean=0.975291,rateTK02Brlens{1}_median=0.964705,rateTK02Brlens{1}_95%HPD={0.603504,1.361110},effectivebrlenTK02Brlens{2}_mean=0.042180,effectivebrlenTK02Brlens{2}_median=0.034649,effectivebrlenTK02Brlens{2}_95%HPD={0.000011,0.106470},rateTK02Brlens{2}_mean=0.525957,rateTK02Brlens{2}_median=0.513268,rateTK02Brlens{2}_95%HPD={0.250962,0.811830},effectivebrlenTK02Brlens{3}_mean=0.076473,effectivebrlenTK02Brlens{3}_median=0.065751,effectivebrlenTK02Brlens{3}_95%HPD={0.000020,0.182739},rateTK02Brlens{3}_mean=0.956118,rateTK02Brlens{3}_median=0.950963,rateTK02Brlens{3}_95%HPD={0.616922,1.290184}])[&prob=1.00000000e+00,prob_stddev=0.00000000e+00,prob_range={1.00000000e+00,1.00000000e+00},prob(percent)="100",prob+-sd="100+-0",height_mean=2.70005793e+00,height_median=2.69701647e+00,height_95%HPD={2.59698555e+00,2.80863307e+00},age_mean=2.70005793e+02,age_median=2.69701647e+02,age_95%HPD={2.59698555e+02,2.80863307e+02}]:1.377568e+01[&length_mean=1.33788793e-01,length_median=1.31131400e-01,length_95%HPD={1.69278200e-02,2.48980300e-01},effectivebrlenTK02Brlens{1}_mean=0.131909,effectivebrlenTK02Brlens{1}_median=0.126520,effectivebrlenTK02Brlens{1}_95%HPD={0.012091,0.255815},rateTK02Brlens{1}_mean=0.978664,rateTK02Brlens{1}_median=0.974798,rateTK02Brlens{1}_95%HPD={0.736425,1.217880},effectivebrlenTK02Brlens{2}_mean=0.099377,effectivebrlenTK02Brlens{2}_median=0.095965,effectivebrlenTK02Brlens{2}_95%HPD={0.010077,0.189754},rateTK02Brlens{2}_mean=0.745325,rateTK02Brlens{2}_median=0.746955,rateTK02Brlens{2}_95%HPD={0.521723,0.970381},effectivebrlenTK02Brlens{3}_mean=0.128947,effectivebrlenTK02Brlens{3}_median=0.124424,effectivebrlenTK02Brlens{3}_95%HPD={0.012181,0.247234},rateTK02Brlens{3}_mean=0.958516,rateTK02Brlens{3}_median=0.961202,rateTK02Brlens{3}_95%HPD={0.736368,1.173408}],(10[&prob=1.00000000e+00,prob_stddev=0.00000000e+00,prob_range={1.00000000e+00,1.00000000e+00},prob(percent)="100",prob+-sd="100+-0",height_mean=2.05230182e+00,height_median=2.05390219e+00,height_95%HPD={2.01775290e+00,2.08499952e+00},age_mean=2.05230182e+02,age_median=2.05390219e+02,age_95%HPD={2.01775290e+02,2.08499952e+02}]:5.662435e+01[&length_mean=5.70342459e-01,length_median=5.67795700e-01,length_95%HPD={4.06168900e-01,7.40639300e-01},effectivebrlenTK02Brlens{1}_mean=0.496021,effectivebrlenTK02Brlens{1}_median=0.477646,effectivebrlenTK02Brlens{1}_95%HPD={0.235563,0.790250},rateTK02Brlens{1}_mean=0.869601,rateTK02Brlens{1}_median=0.847131,rateTK02Brlens{1}_95%HPD={0.465924,1.312623},effectivebrlenTK02Brlens{2}_mean=0.444517,effectivebrlenTK02Brlens{2}_median=0.423661,effectivebrlenTK02Brlens{2}_95%HPD={0.181425,0.746142},rateTK02Brlens{2}_mean=0.781207,rateTK02Brlens{2}_median=0.752939,rateTK02Brlens{2}_95%HPD={0.352236,1.267183},effectivebrlenTK02Brlens{3}_mean=0.456370,effectivebrlenTK02Brlens{3}_median=0.440566,effectivebrlenTK02Brlens{3}_95%HPD={0.176762,0.752342},rateTK02Brlens{3}_mean=0.794796,rateTK02Brlens{3}_median=0.783350,rateTK02Brlens{3}_95%HPD={0.371097,1.209525}],((11[&prob=1.00000000e+00,prob_stddev=0.00000000e+00,prob_range={1.00000000e+00,1.00000000e+00},prob(percent)="100",prob+-sd="100+-0",height_mean=2.05014839e+00,height_median=2.05070792e+00,height_95%HPD={2.01702050e+00,2.08498939e+00},age_mean=2.05014839e+02,age_median=2.05070792e+02,age_95%HPD={2.01702050e+02,2.08498939e+02}]:2.501644e+01[&length_mean=2.55671752e-01,length_median=2.50594200e-01,length_95%HPD={1.30537800e-01,3.90446000e-01},effectivebrlenTK02Brlens{1}_mean=0.188858,effectivebrlenTK02Brlens{1}_median=0.179429,effectivebrlenTK02Brlens{1}_95%HPD={0.076169,0.320806},rateTK02Brlens{1}_mean=0.750779,rateTK02Brlens{1}_median=0.732434,rateTK02Brlens{1}_95%HPD={0.360801,1.166515},effectivebrlenTK02Brlens{2}_mean=0.146411,effectivebrlenTK02Brlens{2}_median=0.134456,effectivebrlenTK02Brlens{2}_95%HPD={0.037338,0.281038},rateTK02Brlens{2}_mean=0.577804,rateTK02Brlens{2}_median=0.551318,rateTK02Brlens{2}_95%HPD={0.188634,1.021016},effectivebrlenTK02Brlens{3}_mean=0.175194,effectivebrlenTK02Brlens{3}_median=0.164933,effectivebrlenTK02Brlens{3}_95%HPD={0.041332,0.328010},rateTK02Brlens{3}_mean=0.687544,rateTK02Brlens{3}_median=0.674522,rateTK02Brlens{3}_95%HPD={0.238433,1.139672}],(((12[&prob=1.00000000e+00,prob_stddev=0.00000000e+00,prob_range={1.00000000e+00,1.00000000e+00},prob(percent)="100",prob+-sd="100+-0",height_mean=2.00810760e+00,height_median=2.01131874e+00,height_95%HPD={1.92998260e+00,2.08498667e+00},age_mean=2.00810760e+02,age_median=2.01131874e+02,age_95%HPD={1.92998260e+02,2.08498667e+02}]:9.020603e+00[&length_mean=9.54595906e-02,length_median=9.04704600e-02,length_95%HPD={1.79514500e-02,1.81934900e-01},effectivebrlenTK02Brlens{1}_mean=0.062984,effectivebrlenTK02Brlens{1}_median=0.057739,effectivebrlenTK02Brlens{1}_95%HPD={0.009523,0.126748},rateTK02Brlens{1}_mean=0.692500,rateTK02Brlens{1}_median=0.674488,rateTK02Brlens{1}_95%HPD={0.246059,1.162437},effectivebrlenTK02Brlens{2}_mean=0.034011,effectivebrlenTK02Brlens{2}_median=0.028971,effectivebrlenTK02Brlens{2}_95%HPD={0.001201,0.079112},rateTK02Brlens{2}_mean=0.389655,rateTK02Brlens{2}_median=0.354862,rateTK02Brlens{2}_95%HPD={0.026883,0.830376},effectivebrlenTK02Brlens{3}_mean=0.068226,effectivebrlenTK02Brlens{3}_median=0.061085,effectivebrlenTK02Brlens{3}_95%HPD={0.007111,0.145092},rateTK02Brlens{3}_mean=0.732524,rateTK02Brlens{3}_median=0.720417,rateTK02Brlens{3}_95%HPD={0.240304,1.225304}],13[&prob=1.00000000e+00,prob_stddev=0.00000000e+00,prob_range={1.00000000e+00,1.00000000e+00},prob(percent)="100",prob+-sd="100+-0",height_mean=2.04464851e+00,height_median=2.04279080e+00,height_95%HPD={2.01300022e+00,2.07921262e+00},age_mean=2.04464851e+02,age_median=2.04279080e+02,age_95%HPD={2.01300022e+02,2.07921262e+02}]:5.873397e+00[&length_mean=5.89186749e-02,length_median=5.50435900e-02,length_95%HPD={2.00372500e-03,1.18479400e-01},effectivebrlenTK02Brlens{1}_mean=0.039216,effectivebrlenTK02Brlens{1}_median=0.035660,effectivebrlenTK02Brlens{1}_95%HPD={0.001495,0.082376},rateTK02Brlens{1}_mean=0.698538,rateTK02Brlens{1}_median=0.680081,rateTK02Brlens{1}_95%HPD={0.263400,1.162868},effectivebrlenTK02Brlens{2}_mean=0.021080,effectivebrlenTK02Brlens{2}_median=0.017446,effectivebrlenTK02Brlens{2}_95%HPD={0.000005,0.051483},rateTK02Brlens{2}_mean=0.387869,rateTK02Brlens{2}_median=0.354669,rateTK02Brlens{2}_95%HPD={0.018656,0.822040},effectivebrlenTK02Brlens{3}_mean=0.042195,effectivebrlenTK02Brlens{3}_median=0.037157,effectivebrlenTK02Brlens{3}_95%HPD={0.000240,0.093055},rateTK02Brlens{3}_mean=0.732657,rateTK02Brlens{3}_median=0.720728,rateTK02Brlens{3}_95%HPD={0.245817,1.221363}])[&prob=1.00000000e+00,prob_stddev=0.00000000e+00,prob_range={1.00000000e+00,1.00000000e+00},prob(percent)="100",prob+-sd="100+-0",height_mean=2.10356719e+00,height_median=2.10152477e+00,height_95%HPD={2.04015231e+00,2.16900627e+00},age_mean=2.10356719e+02,age_median=2.10152477e+02,age_95%HPD={2.04015231e+02,2.16900627e+02}]:3.991238e+00[&length_mean=4.15806588e-02,length_median=3.50980500e-02,length_95%HPD={1.12072200e-05,1.01907700e-01},effectivebrlenTK02Brlens{1}_mean=0.027971,effectivebrlenTK02Brlens{1}_median=0.022889,effectivebrlenTK02Brlens{1}_95%HPD={0.000005,0.071114},rateTK02Brlens{1}_mean=0.692984,rateTK02Brlens{1}_median=0.672331,rateTK02Brlens{1}_95%HPD={0.301381,1.127797},effectivebrlenTK02Brlens{2}_mean=0.016543,effectivebrlenTK02Brlens{2}_median=0.012614,effectivebrlenTK02Brlens{2}_95%HPD={0.000007,0.045328},rateTK02Brlens{2}_mean=0.415577,rateTK02Brlens{2}_median=0.382564,rateTK02Brlens{2}_95%HPD={0.087264,0.819969},effectivebrlenTK02Brlens{3}_mean=0.029633,effectivebrlenTK02Brlens{3}_median=0.023340,effectivebrlenTK02Brlens{3}_95%HPD={0.000007,0.078461},rateTK02Brlens{3}_mean=0.724002,rateTK02Brlens{3}_median=0.708695,rateTK02Brlens{3}_95%HPD={0.257648,1.175732}],(15[&prob=1.00000000e+00,prob_stddev=0.00000000e+00,prob_range={1.00000000e+00,1.00000000e+00},prob(percent)="100",prob+-sd="100+-0",height_mean=2.00303069e+00,height_median=2.00304421e+00,height_95%HPD={1.99398605e+00,2.01296216e+00},age_mean=2.00303069e+02,age_median=2.00304421e+02,age_95%HPD={1.99398605e+02,2.01296216e+02}]:6.064691e+00[&length_mean=6.63716412e-02,length_median=6.07112900e-02,length_95%HPD={6.77653900e-03,1.37028900e-01},effectivebrlenTK02Brlens{1}_mean=0.041980,effectivebrlenTK02Brlens{1}_median=0.037083,effectivebrlenTK02Brlens{1}_95%HPD={0.002701,0.091627},rateTK02Brlens{1}_mean=0.665363,rateTK02Brlens{1}_median=0.646056,rateTK02Brlens{1}_95%HPD={0.179917,1.152726},effectivebrlenTK02Brlens{2}_mean=0.025508,effectivebrlenTK02Brlens{2}_median=0.020749,effectivebrlenTK02Brlens{2}_95%HPD={0.000018,0.063938},rateTK02Brlens{2}_mean=0.404693,rateTK02Brlens{2}_median=0.371517,rateTK02Brlens{2}_95%HPD={0.011845,0.848051},effectivebrlenTK02Brlens{3}_mean=0.046771,effectivebrlenTK02Brlens{3}_median=0.039968,effectivebrlenTK02Brlens{3}_95%HPD={0.001059,0.108355},rateTK02Brlens{3}_mean=0.713336,rateTK02Brlens{3}_median=0.705314,rateTK02Brlens{3}_95%HPD={0.164446,1.219901}],(16[&prob=1.00000000e+00,prob_stddev=0.00000000e+00,prob_range={1.00000000e+00,1.00000000e+00},prob(percent)="100",prob+-sd="100+-0",height_mean=2.00262531e+00,height_median=2.00243899e+00,height_95%HPD={1.99300006e+00,2.01185564e+00},age_mean=2.00262531e+02,age_median=2.00243899e+02,age_95%HPD={1.99300006e+02,2.01185564e+02}]:1.869470e+00[&length_mean=2.39650109e-02,length_median=1.80456800e-02,length_95%HPD={4.39118700e-06,6.69024800e-02},effectivebrlenTK02Brlens{1}_mean=0.014669,effectivebrlenTK02Brlens{1}_median=0.010502,effectivebrlenTK02Brlens{1}_95%HPD={0.000003,0.042758},rateTK02Brlens{1}_mean=0.649080,rateTK02Brlens{1}_median=0.633079,rateTK02Brlens{1}_95%HPD={0.116161,1.160639},effectivebrlenTK02Brlens{2}_mean=0.008968,effectivebrlenTK02Brlens{2}_median=0.005517,effectivebrlenTK02Brlens{2}_95%HPD={0.000000,0.029546},rateTK02Brlens{2}_mean=0.398409,rateTK02Brlens{2}_median=0.364846,rateTK02Brlens{2}_95%HPD={0.000078,0.876312},effectivebrlenTK02Brlens{3}_mean=0.016883,effectivebrlenTK02Brlens{3}_median=0.011512,effectivebrlenTK02Brlens{3}_95%HPD={0.000000,0.051291},rateTK02Brlens{3}_mean=0.712316,rateTK02Brlens{3}_median=0.704201,rateTK02Brlens{3}_95%HPD={0.149118,1.248357}],17[&prob=1.00000000e+00,prob_stddev=0.00000000e+00,prob_range={1.00000000e+00,1.00000000e+00},prob(percent)="100",prob+-sd="100+-0",height_mean=1.96117248e+00,height_median=1.97380939e+00,height_95%HPD={1.86856117e+00,2.01299996e+00},age_mean=1.96117248e+02,age_median=1.97380939e+02,age_95%HPD={1.86856117e+02,2.01299996e+02}]:4.732430e+00[&length_mean=6.54178394e-02,length_median=5.35789800e-02,length_95%HPD={1.17694900e-05,1.64002700e-01},effectivebrlenTK02Brlens{1}_mean=0.039676,effectivebrlenTK02Brlens{1}_median=0.030526,effectivebrlenTK02Brlens{1}_95%HPD={0.000008,0.107012},rateTK02Brlens{1}_mean=0.645972,rateTK02Brlens{1}_median=0.630180,rateTK02Brlens{1}_95%HPD={0.107527,1.172088},effectivebrlenTK02Brlens{2}_mean=0.023827,effectivebrlenTK02Brlens{2}_median=0.015882,effectivebrlenTK02Brlens{2}_95%HPD={0.000000,0.074109},rateTK02Brlens{2}_mean=0.394237,rateTK02Brlens{2}_median=0.359605,rateTK02Brlens{2}_95%HPD={0.000027,0.880818},effectivebrlenTK02Brlens{3}_mean=0.046078,effectivebrlenTK02Brlens{3}_median=0.034098,effectivebrlenTK02Brlens{3}_95%HPD={0.000003,0.130061},rateTK02Brlens{3}_mean=0.712217,rateTK02Brlens{3}_median=0.705227,rateTK02Brlens{3}_95%HPD={0.136501,1.251244}])[&prob=1.00000000e+00,prob_stddev=0.00000000e+00,prob_range={1.00000000e+00,1.00000000e+00},prob(percent)="100",prob+-sd="100+-0",height_mean=2.02659032e+00,height_median=2.02113369e+00,height_95%HPD={1.99468413e+00,2.07053464e+00},age_mean=2.02659032e+02,age_median=2.02113369e+02,age_95%HPD={1.99468413e+02,2.07053464e+02}]:4.255743e+00[&length_mean=4.28120072e-02,length_median=3.55251000e-02,length_95%HPD={6.53754300e-06,1.06949500e-01},effectivebrlenTK02Brlens{1}_mean=0.026588,effectivebrlenTK02Brlens{1}_median=0.021202,effectivebrlenTK02Brlens{1}_95%HPD={0.000005,0.069365},rateTK02Brlens{1}_mean=0.657674,rateTK02Brlens{1}_median=0.639033,rateTK02Brlens{1}_95%HPD={0.173373,1.143315},effectivebrlenTK02Brlens{2}_mean=0.016470,effectivebrlenTK02Brlens{2}_median=0.011579,effectivebrlenTK02Brlens{2}_95%HPD={0.000000,0.048378},rateTK02Brlens{2}_mean=0.403542,rateTK02Brlens{2}_median=0.369971,rateTK02Brlens{2}_95%HPD={0.014797,0.848685},effectivebrlenTK02Brlens{3}_mean=0.030144,effectivebrlenTK02Brlens{3}_median=0.022848,effectivebrlenTK02Brlens{3}_95%HPD={0.000002,0.083208},rateTK02Brlens{3}_mean=0.712998,rateTK02Brlens{3}_median=0.703683,rateTK02Brlens{3}_95%HPD={0.179628,1.223333}])[&prob=1.00000000e+00,prob_stddev=0.00000000e+00,prob_range={1.00000000e+00,1.00000000e+00},prob(percent)="100",prob+-sd="100+-0",height_mean=2.06940233e+00,height_median=2.06369112e+00,height_95%HPD={2.01080248e+00,2.14035107e+00},age_mean=2.06940233e+02,age_median=2.06369112e+02,age_95%HPD={2.01080248e+02,2.14035107e+02}]:7.774603e+00[&length_mean=7.57455162e-02,length_median=7.23474000e-02,length_95%HPD={1.05178500e-05,1.53009000e-01},effectivebrlenTK02Brlens{1}_mean=0.050341,effectivebrlenTK02Brlens{1}_median=0.045408,effectivebrlenTK02Brlens{1}_95%HPD={0.000007,0.111126},rateTK02Brlens{1}_mean=0.677399,rateTK02Brlens{1}_median=0.656748,rateTK02Brlens{1}_95%HPD={0.267410,1.121168},effectivebrlenTK02Brlens{2}_mean=0.030752,effectivebrlenTK02Brlens{2}_median=0.025958,effectivebrlenTK02Brlens{2}_95%HPD={0.000005,0.074326},rateTK02Brlens{2}_mean=0.420220,rateTK02Brlens{2}_median=0.388136,rateTK02Brlens{2}_95%HPD={0.088725,0.824252},effectivebrlenTK02Brlens{3}_mean=0.053085,effectivebrlenTK02Brlens{3}_median=0.047011,effectivebrlenTK02Brlens{3}_95%HPD={0.000002,0.120224},rateTK02Brlens{3}_mean=0.715644,rateTK02Brlens{3}_median=0.702638,rateTK02Brlens{3}_95%HPD={0.226533,1.180436}])[&prob=1.00000000e+00,prob_stddev=0.00000000e+00,prob_range={1.00000000e+00,1.00000000e+00},prob(percent)="100",prob+-sd="100+-0",height_mean=2.14514785e+00,height_median=2.14143715e+00,height_95%HPD={2.07280554e+00,2.22473394e+00},age_mean=2.14514785e+02,age_median=2.14143715e+02,age_95%HPD={2.07280554e+02,2.22473394e+02}]:5.218671e+00[&length_mean=5.00294605e-02,length_median=4.46364800e-02,length_95%HPD={2.37978900e-05,1.12906600e-01},effectivebrlenTK02Brlens{1}_mean=0.034585,effectivebrlenTK02Brlens{1}_median=0.029124,effectivebrlenTK02Brlens{1}_95%HPD={0.000016,0.084065},rateTK02Brlens{1}_mean=0.695599,rateTK02Brlens{1}_median=0.676288,rateTK02Brlens{1}_95%HPD={0.321046,1.105920},effectivebrlenTK02Brlens{2}_mean=0.022705,effectivebrlenTK02Brlens{2}_median=0.018299,effectivebrlenTK02Brlens{2}_95%HPD={0.000006,0.058350},rateTK02Brlens{2}_mean=0.456630,rateTK02Brlens{2}_median=0.428268,rateTK02Brlens{2}_95%HPD={0.136294,0.830714},effectivebrlenTK02Brlens{3}_mean=0.035864,effectivebrlenTK02Brlens{3}_median=0.029322,effectivebrlenTK02Brlens{3}_95%HPD={0.000011,0.090938},rateTK02Brlens{3}_mean=0.711473,rateTK02Brlens{3}_median=0.696204,rateTK02Brlens{3}_95%HPD={0.262119,1.148733}],14[&prob=1.00000000e+00,prob_stddev=0.00000000e+00,prob_range={1.00000000e+00,1.00000000e+00},prob(percent)="100",prob+-sd="100+-0",height_mean=2.13303987e+00,height_median=2.14002197e+00,height_95%HPD={2.04663124e+00,2.19999901e+00},age_mean=2.13303987e+02,age_median=2.14002197e+02,age_95%HPD={2.04663124e+02,2.19999901e+02}]:5.360189e+00[&length_mean=6.21374416e-02,length_median=5.25499100e-02,length_95%HPD={1.63064400e-05,1.50561000e-01},effectivebrlenTK02Brlens{1}_mean=0.040652,effectivebrlenTK02Brlens{1}_median=0.034341,effectivebrlenTK02Brlens{1}_95%HPD={0.000012,0.098192},rateTK02Brlens{1}_mean=0.695923,rateTK02Brlens{1}_median=0.681729,rateTK02Brlens{1}_95%HPD={0.294438,1.132657},effectivebrlenTK02Brlens{2}_mean=0.027193,effectivebrlenTK02Brlens{2}_median=0.021962,effectivebrlenTK02Brlens{2}_95%HPD={0.000010,0.068998},rateTK02Brlens{2}_mean=0.476361,rateTK02Brlens{2}_median=0.453506,rateTK02Brlens{2}_95%HPD={0.114882,0.879430},effectivebrlenTK02Brlens{3}_mean=0.043089,effectivebrlenTK02Brlens{3}_median=0.033949,effectivebrlenTK02Brlens{3}_95%HPD={0.000015,0.113423},rateTK02Brlens{3}_mean=0.704898,rateTK02Brlens{3}_median=0.692246,rateTK02Brlens{3}_95%HPD={0.234188,1.159796}])[&prob=1.00000000e+00,prob_stddev=0.00000000e+00,prob_range={1.00000000e+00,1.00000000e+00},prob(percent)="100",prob+-sd="100+-0",height_mean=2.19517731e+00,height_median=2.19362386e+00,height_95%HPD={2.11028430e+00,2.28332796e+00},age_mean=2.19517731e+02,age_median=2.19362386e+02,age_95%HPD={2.11028430e+02,2.28332796e+02}]:1.072484e+01[&length_mean=1.10642833e-01,length_median=1.03286600e-01,length_95%HPD={5.63228700e-05,2.27507300e-01},effectivebrlenTK02Brlens{1}_mean=0.078813,effectivebrlenTK02Brlens{1}_median=0.070836,effectivebrlenTK02Brlens{1}_95%HPD={0.000052,0.171515},rateTK02Brlens{1}_mean=0.720079,rateTK02Brlens{1}_median=0.704229,rateTK02Brlens{1}_95%HPD={0.382158,1.083955},effectivebrlenTK02Brlens{2}_mean=0.059588,effectivebrlenTK02Brlens{2}_median=0.051436,effectivebrlenTK02Brlens{2}_95%HPD={0.000019,0.137673},rateTK02Brlens{2}_mean=0.537714,rateTK02Brlens{2}_median=0.516289,rateTK02Brlens{2}_95%HPD={0.220806,0.885218},effectivebrlenTK02Brlens{3}_mean=0.077439,effectivebrlenTK02Brlens{3}_median=0.067519,effectivebrlenTK02Brlens{3}_95%HPD={0.000039,0.177767},rateTK02Brlens{3}_mean=0.697672,rateTK02Brlens{3}_median=0.683210,rateTK02Brlens{3}_95%HPD={0.299462,1.104886}])[&prob=1.00000000e+00,prob_stddev=0.00000000e+00,prob_range={1.00000000e+00,1.00000000e+00},prob(percent)="100",prob+-sd="100+-0",height_mean=2.30582014e+00,height_median=2.30087229e+00,height_95%HPD={2.18396186e+00,2.43914186e+00},age_mean=2.30582014e+02,age_median=2.30087229e+02,age_95%HPD={2.18396186e+02,2.43914186e+02}]:1.351272e+01[&length_mean=1.33470095e-01,length_median=1.28895100e-01,length_95%HPD={4.76724100e-05,2.58295900e-01},effectivebrlenTK02Brlens{1}_mean=0.101080,effectivebrlenTK02Brlens{1}_median=0.093318,effectivebrlenTK02Brlens{1}_95%HPD={0.000031,0.211380},rateTK02Brlens{1}_mean=0.750807,rateTK02Brlens{1}_median=0.739800,rateTK02Brlens{1}_95%HPD={0.466066,1.042206},effectivebrlenTK02Brlens{2}_mean=0.088289,effectivebrlenTK02Brlens{2}_median=0.081038,effectivebrlenTK02Brlens{2}_95%HPD={0.000033,0.185595},rateTK02Brlens{2}_mean=0.662213,rateTK02Brlens{2}_median=0.648016,rateTK02Brlens{2}_95%HPD={0.366636,0.986669},effectivebrlenTK02Brlens{3}_mean=0.092447,effectivebrlenTK02Brlens{3}_median=0.083528,effectivebrlenTK02Brlens{3}_95%HPD={0.000035,0.200684},rateTK02Brlens{3}_mean=0.687194,rateTK02Brlens{3}_median=0.674599,rateTK02Brlens{3}_95%HPD={0.373344,1.052661}],((((18[&prob=1.00000000e+00,prob_stddev=0.00000000e+00,prob_range={1.00000000e+00,1.00000000e+00},prob(percent)="100",prob+-sd="100+-0",height_mean=1.52584167e+00,height_median=1.52629090e+00,height_95%HPD={1.50279759e+00,1.54997147e+00},age_mean=1.52584167e+02,age_median=1.52629090e+02,age_95%HPD={1.50279759e+02,1.54997147e+02}]:6.711040e+00[&length_mean=8.44056307e-02,length_median=6.76121400e-02,length_95%HPD={1.86442700e-05,2.14495800e-01},effectivebrlenTK02Brlens{1}_mean=0.033070,effectivebrlenTK02Brlens{1}_median=0.024717,effectivebrlenTK02Brlens{1}_95%HPD={0.000005,0.090928},rateTK02Brlens{1}_mean=0.437887,rateTK02Brlens{1}_median=0.400303,rateTK02Brlens{1}_95%HPD={0.031074,0.918300},effectivebrlenTK02Brlens{2}_mean=0.038996,effectivebrlenTK02Brlens{2}_median=0.025418,effectivebrlenTK02Brlens{2}_95%HPD={0.000002,0.122116},rateTK02Brlens{2}_mean=0.483649,rateTK02Brlens{2}_median=0.418347,rateTK02Brlens{2}_95%HPD={0.001350,1.127044},effectivebrlenTK02Brlens{3}_mean=0.035268,effectivebrlenTK02Brlens{3}_median=0.024250,effectivebrlenTK02Brlens{3}_95%HPD={0.000001,0.106009},rateTK02Brlens{3}_mean=0.446774,rateTK02Brlens{3}_median=0.402236,rateTK02Brlens{3}_95%HPD={0.015279,1.011365}],19[&prob=1.00000000e+00,prob_stddev=0.00000000e+00,prob_range={1.00000000e+00,1.00000000e+00},prob(percent)="100",prob+-sd="100+-0",height_mean=1.52541414e+00,height_median=1.52562343e+00,height_95%HPD={1.50266574e+00,1.54999993e+00},age_mean=1.52541414e+02,age_median=1.52562343e+02,age_95%HPD={1.50266574e+02,1.54999993e+02}]:6.777787e+00[&length_mean=8.48331620e-02,length_median=6.78879500e-02,length_95%HPD={9.71338400e-05,2.14439900e-01},effectivebrlenTK02Brlens{1}_mean=0.034076,effectivebrlenTK02Brlens{1}_median=0.025442,effectivebrlenTK02Brlens{1}_95%HPD={0.000027,0.093196},rateTK02Brlens{1}_mean=0.443765,rateTK02Brlens{1}_median=0.406347,rateTK02Brlens{1}_95%HPD={0.033971,0.920797},effectivebrlenTK02Brlens{2}_mean=0.038946,effectivebrlenTK02Brlens{2}_median=0.025483,effectivebrlenTK02Brlens{2}_95%HPD={0.000002,0.121490},rateTK02Brlens{2}_mean=0.481485,rateTK02Brlens{2}_median=0.415296,rateTK02Brlens{2}_95%HPD={0.001381,1.130567},effectivebrlenTK02Brlens{3}_mean=0.034952,effectivebrlenTK02Brlens{3}_median=0.024138,effectivebrlenTK02Brlens{3}_95%HPD={0.000005,0.104218},rateTK02Brlens{3}_mean=0.443378,rateTK02Brlens{3}_median=0.398283,rateTK02Brlens{3}_95%HPD={0.010208,1.005744}])[&prob=1.00000000e+00,prob_stddev=0.00000000e+00,prob_range={1.00000000e+00,1.00000000e+00},prob(percent)="100",prob+-sd="100+-0",height_mean=1.61024730e+00,height_median=1.59340130e+00,height_95%HPD={1.52008163e+00,1.74556150e+00},age_mean=1.61024730e+02,age_median=1.59340130e+02,age_95%HPD={1.52008163e+02,1.74556150e+02}]:3.654706e+01[&length_mean=3.52103617e-01,length_median=3.49758300e-01,length_95%HPD={1.36420700e-01,5.79232800e-01},effectivebrlenTK02Brlens{1}_mean=0.160372,effectivebrlenTK02Brlens{1}_median=0.148342,effectivebrlenTK02Brlens{1}_95%HPD={0.032446,0.315631},rateTK02Brlens{1}_mean=0.461315,rateTK02Brlens{1}_median=0.437552,rateTK02Brlens{1}_95%HPD={0.167430,0.815804},effectivebrlenTK02Brlens{2}_mean=0.167227,effectivebrlenTK02Brlens{2}_median=0.151361,effectivebrlenTK02Brlens{2}_95%HPD={0.029624,0.341867},rateTK02Brlens{2}_mean=0.489039,rateTK02Brlens{2}_median=0.450977,rateTK02Brlens{2}_95%HPD={0.121984,0.929467},effectivebrlenTK02Brlens{3}_mean=0.166783,effectivebrlenTK02Brlens{3}_median=0.151693,effectivebrlenTK02Brlens{3}_95%HPD={0.025418,0.340117},rateTK02Brlens{3}_mean=0.490245,rateTK02Brlens{3}_median=0.452534,rateTK02Brlens{3}_95%HPD={0.110686,0.983458}],(((20[&prob=1.00000000e+00,prob_stddev=0.00000000e+00,prob_range={1.00000000e+00,1.00000000e+00},prob(percent)="100",prob+-sd="100+-0",height_mean=1.53501939e+00,height_median=1.53478516e+00,height_95%HPD={1.52100029e+00,1.54833596e+00},age_mean=1.53501939e+02,age_median=1.53478516e+02,age_95%HPD={1.52100029e+02,1.54833596e+02}]:2.636635e+00[&length_mean=3.46994024e-02,length_median=2.57678600e-02,length_95%HPD={8.07787300e-06,9.76227600e-02},effectivebrlenTK02Brlens{1}_mean=0.010480,effectivebrlenTK02Brlens{1}_median=0.006573,effectivebrlenTK02Brlens{1}_95%HPD={0.000000,0.034014},rateTK02Brlens{1}_mean=0.346191,rateTK02Brlens{1}_median=0.311036,rateTK02Brlens{1}_95%HPD={0.000068,0.803164},effectivebrlenTK02Brlens{2}_mean=0.014601,effectivebrlenTK02Brlens{2}_median=0.009282,effectivebrlenTK02Brlens{2}_95%HPD={0.000000,0.046714},rateTK02Brlens{2}_mean=0.466358,rateTK02Brlens{2}_median=0.420347,rateTK02Brlens{2}_95%HPD={0.000091,1.038600},effectivebrlenTK02Brlens{3}_mean=0.016552,effectivebrlenTK02Brlens{3}_median=0.010812,effectivebrlenTK02Brlens{3}_95%HPD={0.000000,0.052325},rateTK02Brlens{3}_mean=0.513631,rateTK02Brlens{3}_median=0.483264,rateTK02Brlens{3}_95%HPD={0.019377,1.072853}],22[&prob=1.00000000e+00,prob_stddev=0.00000000e+00,prob_range={1.00000000e+00,1.00000000e+00},prob(percent)="100",prob+-sd="100+-0",height_mean=1.52690157e+00,height_median=1.52782602e+00,height_95%HPD={1.50343310e+00,1.54999981e+00},age_mean=1.52690157e+02,age_median=1.52782602e+02,age_95%HPD={1.50343310e+02,1.54999981e+02}]:3.332549e+00[&length_mean=4.28172242e-02,length_median=3.51664600e-02,length_95%HPD={1.08076800e-05,1.08150700e-01},effectivebrlenTK02Brlens{1}_mean=0.013116,effectivebrlenTK02Brlens{1}_median=0.008990,effectivebrlenTK02Brlens{1}_95%HPD={0.000000,0.039811},rateTK02Brlens{1}_mean=0.345580,rateTK02Brlens{1}_median=0.310994,rateTK02Brlens{1}_95%HPD={0.000061,0.805909},effectivebrlenTK02Brlens{2}_mean=0.018360,effectivebrlenTK02Brlens{2}_median=0.012678,effectivebrlenTK02Brlens{2}_95%HPD={0.000000,0.055163},rateTK02Brlens{2}_mean=0.466357,rateTK02Brlens{2}_median=0.420556,rateTK02Brlens{2}_95%HPD={0.000250,1.041257},effectivebrlenTK02Brlens{3}_mean=0.020482,effectivebrlenTK02Brlens{3}_median=0.014687,effectivebrlenTK02Brlens{3}_95%HPD={0.000000,0.059909},rateTK02Brlens{3}_mean=0.512189,rateTK02Brlens{3}_median=0.481638,rateTK02Brlens{3}_95%HPD={0.000404,1.051950}])[&prob=1.00000000e+00,prob_stddev=0.00000000e+00,prob_range={1.00000000e+00,1.00000000e+00},prob(percent)="100",prob+-sd="100+-0",height_mean=1.56971880e+00,height_median=1.56115151e+00,height_95%HPD={1.52402530e+00,1.63414097e+00},age_mean=1.56971880e+02,age_median=1.56115151e+02,age_95%HPD={1.52402530e+02,1.63414097e+02}]:5.784313e+00[&length_mean=6.14643357e-02,length_median=4.77741700e-02,length_95%HPD={1.07093200e-05,1.65535300e-01},effectivebrlenTK02Brlens{1}_mean=0.019818,effectivebrlenTK02Brlens{1}_median=0.013116,effectivebrlenTK02Brlens{1}_95%HPD={0.000002,0.061381},rateTK02Brlens{1}_mean=0.356572,rateTK02Brlens{1}_median=0.320724,rateTK02Brlens{1}_95%HPD={0.007625,0.785298},effectivebrlenTK02Brlens{2}_mean=0.025227,effectivebrlenTK02Brlens{2}_median=0.017984,effectivebrlenTK02Brlens{2}_95%HPD={0.000005,0.073252},rateTK02Brlens{2}_mean=0.470388,rateTK02Brlens{2}_median=0.420800,rateTK02Brlens{2}_95%HPD={0.030628,1.013702},effectivebrlenTK02Brlens{3}_mean=0.030215,effectivebrlenTK02Brlens{3}_median=0.020521,effectivebrlenTK02Brlens{3}_95%HPD={0.000003,0.091883},rateTK02Brlens{3}_mean=0.516657,rateTK02Brlens{3}_median=0.483030,rateTK02Brlens{3}_95%HPD={0.062237,1.072246}],21[&prob=1.00000000e+00,prob_stddev=0.00000000e+00,prob_range={1.00000000e+00,1.00000000e+00},prob(percent)="100",prob+-sd="100+-0",height_mean=1.51061648e+00,height_median=1.51068013e+00,height_95%HPD={1.50109185e+00,1.52099715e+00},age_mean=1.51061648e+02,age_median=1.51068013e+02,age_95%HPD={1.50109185e+02,1.52099715e+02}]:1.083145e+01[&length_mean=1.20566651e-01,length_median=1.08419900e-01,length_95%HPD={2.92333700e-02,2.39415700e-01},effectivebrlenTK02Brlens{1}_mean=0.039602,effectivebrlenTK02Brlens{1}_median=0.032721,effectivebrlenTK02Brlens{1}_95%HPD={0.000352,0.096923},rateTK02Brlens{1}_mean=0.356457,rateTK02Brlens{1}_median=0.320988,rateTK02Brlens{1}_95%HPD={0.003490,0.789559},effectivebrlenTK02Brlens{2}_mean=0.053269,effectivebrlenTK02Brlens{2}_median=0.045343,effectivebrlenTK02Brlens{2}_95%HPD={0.003557,0.121795},rateTK02Brlens{2}_mean=0.484446,rateTK02Brlens{2}_median=0.435153,rateTK02Brlens{2}_95%HPD={0.038261,1.037742},effectivebrlenTK02Brlens{3}_mean=0.059978,effectivebrlenTK02Brlens{3}_median=0.050502,effectivebrlenTK02Brlens{3}_95%HPD={0.000739,0.142114},rateTK02Brlens{3}_mean=0.519003,rateTK02Brlens{3}_median=0.489673,rateTK02Brlens{3}_95%HPD={0.047945,1.074020}])[&prob=1.00000000e+00,prob_stddev=0.00000000e+00,prob_range={1.00000000e+00,1.00000000e+00},prob(percent)="100",prob+-sd="100+-0",height_mean=1.63118313e+00,height_median=1.61899464e+00,height_95%HPD={1.54148469e+00,1.75007209e+00},age_mean=1.63118313e+02,age_median=1.61899464e+02,age_95%HPD={1.54148469e+02,1.75007209e+02}]:2.065361e+01[&length_mean=2.03378900e-01,length_median=1.94541800e-01,length_95%HPD={4.04187000e-02,3.81636700e-01},effectivebrlenTK02Brlens{1}_mean=0.078797,effectivebrlenTK02Brlens{1}_median=0.070324,effectivebrlenTK02Brlens{1}_95%HPD={0.007118,0.168432},rateTK02Brlens{1}_mean=0.404528,rateTK02Brlens{1}_median=0.378194,rateTK02Brlens{1}_95%HPD={0.095018,0.764440},effectivebrlenTK02Brlens{2}_mean=0.089486,effectivebrlenTK02Brlens{2}_median=0.077558,effectivebrlenTK02Brlens{2}_95%HPD={0.006352,0.199363},rateTK02Brlens{2}_mean=0.453243,rateTK02Brlens{2}_median=0.413831,rateTK02Brlens{2}_95%HPD={0.107471,0.886947},effectivebrlenTK02Brlens{3}_mean=0.101896,effectivebrlenTK02Brlens{3}_median=0.092580,effectivebrlenTK02Brlens{3}_95%HPD={0.013744,0.209671},rateTK02Brlens{3}_mean=0.536841,rateTK02Brlens{3}_median=0.503310,rateTK02Brlens{3}_95%HPD={0.176253,1.068179}],(27[&prob=1.00000000e+00,prob_stddev=0.00000000e+00,prob_range={1.00000000e+00,1.00000000e+00},prob(percent)="100",prob+-sd="100+-0",height_mean=1.52163191e+00,height_median=1.51997217e+00,height_95%HPD={1.50000259e+00,1.54622976e+00},age_mean=1.52163191e+02,age_median=1.51997217e+02,age_95%HPD={1.50000259e+02,1.54622976e+02}]:5.528224e+00[&length_mean=6.61123858e-02,length_median=5.24510100e-02,length_95%HPD={2.61407700e-04,1.69197700e-01},effectivebrlenTK02Brlens{1}_mean=0.029866,effectivebrlenTK02Brlens{1}_median=0.021785,effectivebrlenTK02Brlens{1}_95%HPD={0.000004,0.084027},rateTK02Brlens{1}_mean=0.485180,rateTK02Brlens{1}_median=0.446744,rateTK02Brlens{1}_95%HPD={0.044477,0.986160},effectivebrlenTK02Brlens{2}_mean=0.018149,effectivebrlenTK02Brlens{2}_median=0.010859,effectivebrlenTK02Brlens{2}_95%HPD={0.000000,0.060226},rateTK02Brlens{2}_mean=0.308078,rateTK02Brlens{2}_median=0.239418,rateTK02Brlens{2}_95%HPD={0.000245,0.839212},effectivebrlenTK02Brlens{3}_mean=0.034464,effectivebrlenTK02Brlens{3}_median=0.025873,effectivebrlenTK02Brlens{3}_95%HPD={0.000053,0.094208},rateTK02Brlens{3}_mean=0.570761,rateTK02Brlens{3}_median=0.539309,rateTK02Brlens{3}_95%HPD={0.073248,1.110652}],28[&prob=1.00000000e+00,prob_stddev=0.00000000e+00,prob_range={1.00000000e+00,1.00000000e+00},prob(percent)="100",prob+-sd="100+-0",height_mean=1.51112925e+00,height_median=1.51143709e+00,height_95%HPD={1.50125990e+00,1.52099995e+00},age_mean=1.51112925e+02,age_median=1.51143709e+02,age_95%HPD={1.50125990e+02,1.52099995e+02}]:6.381732e+00[&length_mean=7.66150446e-02,length_median=6.42415500e-02,length_95%HPD={7.57778100e-05,1.81815100e-01},effectivebrlenTK02Brlens{1}_mean=0.033406,effectivebrlenTK02Brlens{1}_median=0.025779,effectivebrlenTK02Brlens{1}_95%HPD={0.000004,0.088967},rateTK02Brlens{1}_mean=0.472616,rateTK02Brlens{1}_median=0.433933,rateTK02Brlens{1}_95%HPD={0.027968,0.972480},effectivebrlenTK02Brlens{2}_mean=0.021460,effectivebrlenTK02Brlens{2}_median=0.013392,effectivebrlenTK02Brlens{2}_95%HPD={0.000001,0.069185},rateTK02Brlens{2}_mean=0.309073,rateTK02Brlens{2}_median=0.240779,rateTK02Brlens{2}_95%HPD={0.000127,0.840507},effectivebrlenTK02Brlens{3}_mean=0.039536,effectivebrlenTK02Brlens{3}_median=0.031390,effectivebrlenTK02Brlens{3}_95%HPD={0.000012,0.102089},rateTK02Brlens{3}_mean=0.565650,rateTK02Brlens{3}_median=0.533704,rateTK02Brlens{3}_95%HPD={0.072065,1.114290}])[&prob=1.00000000e+00,prob_stddev=0.00000000e+00,prob_range={1.00000000e+00,1.00000000e+00},prob(percent)="100",prob+-sd="100+-0",height_mean=1.58774429e+00,height_median=1.57525440e+00,height_95%HPD={1.51220920e+00,1.69560450e+00},age_mean=1.58774429e+02,age_median=1.57525441e+02,age_95%HPD={1.51220920e+02,1.69560450e+02}]:2.502763e+01[&length_mean=2.46817737e-01,length_median=2.39086300e-01,length_95%HPD={7.17375400e-02,4.37781800e-01},effectivebrlenTK02Brlens{1}_mean=0.109881,effectivebrlenTK02Brlens{1}_median=0.099987,effectivebrlenTK02Brlens{1}_95%HPD={0.016928,0.224309},rateTK02Brlens{1}_mean=0.459817,rateTK02Brlens{1}_median=0.434136,rateTK02Brlens{1}_95%HPD={0.135824,0.838541},effectivebrlenTK02Brlens{2}_mean=0.087180,effectivebrlenTK02Brlens{2}_median=0.075006,effectivebrlenTK02Brlens{2}_95%HPD={0.005993,0.197931},rateTK02Brlens{2}_mean=0.373158,rateTK02Brlens{2}_median=0.327070,rateTK02Brlens{2}_95%HPD={0.043133,0.818645},effectivebrlenTK02Brlens{3}_mean=0.132521,effectivebrlenTK02Brlens{3}_median=0.121875,effectivebrlenTK02Brlens{3}_95%HPD={0.024671,0.264103},rateTK02Brlens{3}_mean=0.562546,rateTK02Brlens{3}_median=0.530181,rateTK02Brlens{3}_95%HPD={0.206939,1.079398}])[&prob=1.00000000e+00,prob_stddev=0.00000000e+00,prob_range={1.00000000e+00,1.00000000e+00},prob(percent)="100",prob+-sd="100+-0",height_mean=1.83456203e+00,height_median=1.82553075e+00,height_95%HPD={1.66523763e+00,2.02356793e+00},age_mean=1.83456203e+02,age_median=1.82553075e+02,age_95%HPD={1.66523763e+02,2.02356793e+02}]:1.333411e+01[&length_mean=1.27788886e-01,length_median=1.15369400e-01,length_95%HPD={1.78890600e-05,2.84250600e-01},effectivebrlenTK02Brlens{1}_mean=0.058553,effectivebrlenTK02Brlens{1}_median=0.049531,effectivebrlenTK02Brlens{1}_95%HPD={0.000005,0.142197},rateTK02Brlens{1}_mean=0.462427,rateTK02Brlens{1}_median=0.443982,rateTK02Brlens{1}_95%HPD={0.192842,0.755827},effectivebrlenTK02Brlens{2}_mean=0.058347,effectivebrlenTK02Brlens{2}_median=0.048198,effectivebrlenTK02Brlens{2}_95%HPD={0.000006,0.145564},rateTK02Brlens{2}_mean=0.462956,rateTK02Brlens{2}_median=0.433153,rateTK02Brlens{2}_95%HPD={0.152915,0.828108},effectivebrlenTK02Brlens{3}_mean=0.069869,effectivebrlenTK02Brlens{3}_median=0.056999,effectivebrlenTK02Brlens{3}_95%HPD={0.000005,0.177398},rateTK02Brlens{3}_mean=0.543200,rateTK02Brlens{3}_median=0.508330,rateTK02Brlens{3}_95%HPD={0.192998,0.991370}])[&prob=1.00000000e+00,prob_stddev=0.00000000e+00,prob_range={1.00000000e+00,1.00000000e+00},prob(percent)="100",prob+-sd="100+-0",height_mean=1.96235092e+00,height_median=1.95887190e+00,height_95%HPD={1.75876033e+00,2.16889097e+00},age_mean=1.96235092e+02,age_median=1.95887190e+02,age_95%HPD={1.75876033e+02,2.16889097e+02}]:1.442784e+01[&length_mean=1.44050835e-01,length_median=1.31650600e-01,length_95%HPD={3.99535400e-05,3.18821900e-01},effectivebrlenTK02Brlens{1}_mean=0.074302,effectivebrlenTK02Brlens{1}_median=0.063597,effectivebrlenTK02Brlens{1}_95%HPD={0.000026,0.179642},rateTK02Brlens{1}_mean=0.510155,rateTK02Brlens{1}_median=0.497798,rateTK02Brlens{1}_95%HPD={0.267563,0.766637},effectivebrlenTK02Brlens{2}_mean=0.073616,effectivebrlenTK02Brlens{2}_median=0.061575,effectivebrlenTK02Brlens{2}_95%HPD={0.000034,0.182536},rateTK02Brlens{2}_mean=0.504888,rateTK02Brlens{2}_median=0.485391,rateTK02Brlens{2}_95%HPD={0.227742,0.813944},effectivebrlenTK02Brlens{3}_mean=0.080063,effectivebrlenTK02Brlens{3}_median=0.066331,effectivebrlenTK02Brlens{3}_95%HPD={0.000029,0.201289},rateTK02Brlens{3}_mean=0.549333,rateTK02Brlens{3}_median=0.519032,rateTK02Brlens{3}_95%HPD={0.217159,0.960849}],((23[&prob=1.00000000e+00,prob_stddev=0.00000000e+00,prob_range={1.00000000e+00,1.00000000e+00},prob(percent)="100",prob+-sd="100+-0",height_mean=1.08007720e+00,height_median=1.08577470e+00,height_95%HPD={1.01649488e+00,1.12999943e+00},age_mean=1.08007720e+02,age_median=1.08577470e+02,age_95%HPD={1.01649488e+02,1.12999943e+02}]:6.493820e+01[&length_mean=6.58368723e-01,length_median=6.55116100e-01,length_95%HPD={5.03624900e-01,8.18495400e-01},effectivebrlenTK02Brlens{1}_mean=0.215485,effectivebrlenTK02Brlens{1}_median=0.195256,effectivebrlenTK02Brlens{1}_95%HPD={0.044244,0.430546},rateTK02Brlens{1}_mean=0.332921,rateTK02Brlens{1}_median=0.297945,rateTK02Brlens{1}_95%HPD={0.064298,0.681647},effectivebrlenTK02Brlens{2}_mean=0.170038,effectivebrlenTK02Brlens{2}_median=0.132756,effectivebrlenTK02Brlens{2}_95%HPD={0.002915,0.443631},rateTK02Brlens{2}_mean=0.258888,rateTK02Brlens{2}_median=0.201481,rateTK02Brlens{2}_95%HPD={0.005320,0.676805},effectivebrlenTK02Brlens{3}_mean=0.300143,effectivebrlenTK02Brlens{3}_median=0.265711,effectivebrlenTK02Brlens{3}_95%HPD={0.011361,0.662620},rateTK02Brlens{3}_mean=0.459720,rateTK02Brlens{3}_median=0.406610,rateTK02Brlens{3}_95%HPD={0.028753,1.038339}],(25[&prob=1.00000000e+00,prob_stddev=0.00000000e+00,prob_range={1.00000000e+00,1.00000000e+00},prob(percent)="100",prob+-sd="100+-0",height_mean=1.51058435e+00,height_median=1.51062731e+00,height_95%HPD={1.50104581e+00,1.52096749e+00},age_mean=1.51058435e+02,age_median=1.51062731e+02,age_95%HPD={1.50104581e+02,1.52096749e+02}]:1.084631e+01[&length_mean=1.14529087e-01,length_median=1.08465400e-01,length_95%HPD={3.49650200e-02,2.05346700e-01},effectivebrlenTK02Brlens{1}_mean=0.034958,effectivebrlenTK02Brlens{1}_median=0.030170,effectivebrlenTK02Brlens{1}_95%HPD={0.000495,0.080626},rateTK02Brlens{1}_mean=0.322034,rateTK02Brlens{1}_median=0.293629,rateTK02Brlens{1}_95%HPD={0.007816,0.689016},effectivebrlenTK02Brlens{2}_mean=0.028383,effectivebrlenTK02Brlens{2}_median=0.020346,effectivebrlenTK02Brlens{2}_95%HPD={0.000001,0.083404},rateTK02Brlens{2}_mean=0.262885,rateTK02Brlens{2}_median=0.197432,rateTK02Brlens{2}_95%HPD={0.000029,0.742271},effectivebrlenTK02Brlens{3}_mean=0.074525,effectivebrlenTK02Brlens{3}_median=0.067678,effectivebrlenTK02Brlens{3}_95%HPD={0.016146,0.148876},rateTK02Brlens{3}_mean=0.683023,rateTK02Brlens{3}_median=0.643632,rateTK02Brlens{3}_95%HPD={0.193977,1.200148}],26[&prob=1.00000000e+00,prob_stddev=0.00000000e+00,prob_range={1.00000000e+00,1.00000000e+00},prob(percent)="100",prob+-sd="100+-0",height_mean=1.52273445e+00,height_median=1.52169098e+00,height_95%HPD={1.50000138e+00,1.54666007e+00},age_mean=1.52273445e+02,age_median=1.52169098e+02,age_95%HPD={1.50000138e+02,1.54666007e+02}]:9.739940e+00[&length_mean=1.02378986e-01,length_median=9.60326200e-02,length_95%HPD={2.51933700e-02,1.91976100e-01},effectivebrlenTK02Brlens{1}_mean=0.031865,effectivebrlenTK02Brlens{1}_median=0.027065,effectivebrlenTK02Brlens{1}_95%HPD={0.000452,0.074638},rateTK02Brlens{1}_mean=0.328950,rateTK02Brlens{1}_median=0.302005,rateTK02Brlens{1}_95%HPD={0.008835,0.691630},effectivebrlenTK02Brlens{2}_mean=0.024610,effectivebrlenTK02Brlens{2}_median=0.017407,effectivebrlenTK02Brlens{2}_95%HPD={0.000001,0.073079},rateTK02Brlens{2}_mean=0.258557,rateTK02Brlens{2}_median=0.193562,rateTK02Brlens{2}_95%HPD={0.000026,0.728080},effectivebrlenTK02Brlens{3}_mean=0.067222,effectivebrlenTK02Brlens{3}_median=0.060474,effectivebrlenTK02Brlens{3}_95%HPD={0.011979,0.136925},rateTK02Brlens{3}_mean=0.689958,rateTK02Brlens{3}_median=0.649502,rateTK02Brlens{3}_95%HPD={0.208858,1.201781}])[&prob=1.00000000e+00,prob_stddev=0.00000000e+00,prob_range={1.00000000e+00,1.00000000e+00},prob(percent)="100",prob+-sd="100+-0",height_mean=1.62511344e+00,height_median=1.61909038e+00,height_95%HPD={1.54648224e+00,1.71591434e+00},age_mean=1.62511344e+02,age_median=1.61909038e+02,age_95%HPD={1.54648224e+02,1.71591434e+02}]:1.160663e+01[&length_mean=1.13332486e-01,length_median=1.05550500e-01,length_95%HPD={1.01505800e-04,2.33398300e-01},effectivebrlenTK02Brlens{1}_mean=0.038618,effectivebrlenTK02Brlens{1}_median=0.032483,effectivebrlenTK02Brlens{1}_95%HPD={0.000032,0.092212},rateTK02Brlens{1}_mean=0.355867,rateTK02Brlens{1}_median=0.332352,rateTK02Brlens{1}_95%HPD={0.088376,0.668829},effectivebrlenTK02Brlens{2}_mean=0.034028,effectivebrlenTK02Brlens{2}_median=0.024094,effectivebrlenTK02Brlens{2}_95%HPD={0.000002,0.099862},rateTK02Brlens{2}_mean=0.292831,rateTK02Brlens{2}_median=0.250067,rateTK02Brlens{2}_95%HPD={0.009140,0.688019},effectivebrlenTK02Brlens{3}_mean=0.069056,effectivebrlenTK02Brlens{3}_median=0.056645,effectivebrlenTK02Brlens{3}_95%HPD={0.000049,0.171572},rateTK02Brlens{3}_mean=0.599843,rateTK02Brlens{3}_median=0.564523,rateTK02Brlens{3}_95%HPD={0.212558,1.097827}])[&prob=1.00000000e+00,prob_stddev=0.00000000e+00,prob_range={1.00000000e+00,1.00000000e+00},prob(percent)="100",prob+-sd="100+-0",height_mean=1.73844593e+00,height_median=1.73515672e+00,height_95%HPD={1.60065620e+00,1.87968900e+00},age_mean=1.73844593e+02,age_median=1.73515672e+02,age_95%HPD={1.60065620e+02,1.87968900e+02}]:1.254775e+01[&length_mean=1.28419727e-01,length_median=1.24466400e-01,length_95%HPD={2.45087400e-05,2.56649000e-01},effectivebrlenTK02Brlens{1}_mean=0.052658,effectivebrlenTK02Brlens{1}_median=0.045428,effectivebrlenTK02Brlens{1}_95%HPD={0.000007,0.125411},rateTK02Brlens{1}_mean=0.401385,rateTK02Brlens{1}_median=0.382107,rateTK02Brlens{1}_95%HPD={0.151745,0.688814},effectivebrlenTK02Brlens{2}_mean=0.044818,effectivebrlenTK02Brlens{2}_median=0.036945,effectivebrlenTK02Brlens{2}_95%HPD={0.000007,0.111912},rateTK02Brlens{2}_mean=0.358010,rateTK02Brlens{2}_median=0.324187,rateTK02Brlens{2}_95%HPD={0.082973,0.716025},effectivebrlenTK02Brlens{3}_mean=0.069088,effectivebrlenTK02Brlens{3}_median=0.057160,effectivebrlenTK02Brlens{3}_95%HPD={0.000012,0.171510},rateTK02Brlens{3}_mean=0.543017,rateTK02Brlens{3}_median=0.510421,rateTK02Brlens{3}_95%HPD={0.163700,1.067623}],24[&prob=1.00000000e+00,prob_stddev=0.00000000e+00,prob_range={1.00000000e+00,1.00000000e+00},prob(percent)="100",prob+-sd="100+-0",height_mean=1.78573218e+00,height_median=1.78392462e+00,height_95%HPD={1.74200712e+00,1.83071939e+00},age_mean=1.78573218e+02,age_median=1.78392462e+02,age_95%HPD={1.74200712e+02,1.83071939e+02}]:7.670963e+00[&length_mean=8.11334757e-02,length_median=7.22164000e-02,length_95%HPD={4.22775700e-04,1.76265600e-01},effectivebrlenTK02Brlens{1}_mean=0.032528,effectivebrlenTK02Brlens{1}_median=0.027196,effectivebrlenTK02Brlens{1}_95%HPD={0.000081,0.077203},rateTK02Brlens{1}_mean=0.418764,rateTK02Brlens{1}_median=0.402199,rateTK02Brlens{1}_95%HPD={0.115390,0.752938},effectivebrlenTK02Brlens{2}_mean=0.031381,effectivebrlenTK02Brlens{2}_median=0.025284,effectivebrlenTK02Brlens{2}_95%HPD={0.000004,0.078302},rateTK02Brlens{2}_mean=0.405591,rateTK02Brlens{2}_median=0.376297,rateTK02Brlens{2}_95%HPD={0.075089,0.797893},effectivebrlenTK02Brlens{3}_mean=0.043296,effectivebrlenTK02Brlens{3}_median=0.035952,effectivebrlenTK02Brlens{3}_95%HPD={0.000009,0.104094},rateTK02Brlens{3}_mean=0.560029,rateTK02Brlens{3}_median=0.530613,rateTK02Brlens{3}_95%HPD={0.165500,1.064008}])[&prob=1.00000000e+00,prob_stddev=0.00000000e+00,prob_range={1.00000000e+00,1.00000000e+00},prob(percent)="100",prob+-sd="100+-0",height_mean=1.86686565e+00,height_median=1.86063425e+00,height_95%HPD={1.76679550e+00,1.97268232e+00},age_mean=1.86686565e+02,age_median=1.86063425e+02,age_95%HPD={1.76679550e+02,1.97268232e+02}]:2.425160e+01[&length_mean=2.39536100e-01,length_median=2.34182800e-01,length_95%HPD={7.50563900e-02,4.11512000e-01},effectivebrlenTK02Brlens{1}_mean=0.115166,effectivebrlenTK02Brlens{1}_median=0.107406,effectivebrlenTK02Brlens{1}_95%HPD={0.026498,0.220677},rateTK02Brlens{1}_mean=0.482908,rateTK02Brlens{1}_median=0.470056,rateTK02Brlens{1}_95%HPD={0.245114,0.739454},effectivebrlenTK02Brlens{2}_mean=0.109089,effectivebrlenTK02Brlens{2}_median=0.100093,effectivebrlenTK02Brlens{2}_95%HPD={0.020847,0.217266},rateTK02Brlens{2}_mean=0.458507,rateTK02Brlens{2}_median=0.437751,rateTK02Brlens{2}_95%HPD={0.190742,0.772201},effectivebrlenTK02Brlens{3}_mean=0.131975,effectivebrlenTK02Brlens{3}_median=0.122071,effectivebrlenTK02Brlens{3}_95%HPD={0.027602,0.255468},rateTK02Brlens{3}_mean=0.562632,rateTK02Brlens{3}_median=0.533452,rateTK02Brlens{3}_95%HPD={0.237781,1.003901}])[&prob=1.00000000e+00,prob_stddev=0.00000000e+00,prob_range={1.00000000e+00,1.00000000e+00},prob(percent)="100",prob+-sd="100+-0",height_mean=2.10640175e+00,height_median=2.10315029e+00,height_95%HPD={1.93137014e+00,2.28513044e+00},age_mean=2.10640175e+02,age_median=2.10315029e+02,age_95%HPD={1.93137014e+02,2.28513044e+02}]:1.969214e+01[&length_mean=1.97180919e-01,length_median=1.93869200e-01,length_95%HPD={1.42636600e-02,3.66315000e-01},effectivebrlenTK02Brlens{1}_mean=0.119389,effectivebrlenTK02Brlens{1}_median=0.112291,effectivebrlenTK02Brlens{1}_95%HPD={0.001614,0.235936},rateTK02Brlens{1}_mean=0.602828,rateTK02Brlens{1}_median=0.592670,rateTK02Brlens{1}_95%HPD={0.371182,0.846908},effectivebrlenTK02Brlens{2}_mean=0.115091,effectivebrlenTK02Brlens{2}_median=0.106980,effectivebrlenTK02Brlens{2}_95%HPD={0.000058,0.230862},rateTK02Brlens{2}_mean=0.582127,rateTK02Brlens{2}_median=0.568703,rateTK02Brlens{2}_95%HPD={0.322372,0.871526},effectivebrlenTK02Brlens{3}_mean=0.117653,effectivebrlenTK02Brlens{3}_median=0.104634,effectivebrlenTK02Brlens{3}_95%HPD={0.000030,0.256474},rateTK02Brlens{3}_mean=0.580233,rateTK02Brlens{3}_median=0.555526,rateTK02Brlens{3}_95%HPD={0.260519,0.943555}],((((29[&prob=1.00000000e+00,prob_stddev=0.00000000e+00,prob_range={1.00000000e+00,1.00000000e+00},prob(percent)="100",prob+-sd="100+-0",height_mean=0.00000000e+00,height_median=0.00000000e+00,height_95%HPD={0.00000000e+00,0.00000000e+00},age_mean=0.00000000e+00,age_median=0.00000000e+00,age_95%HPD={0.00000000e+00,0.00000000e+00}]:1.102784e+02[&length_mean=1.13984753e+00,length_median=1.10278400e+00,length_95%HPD={7.61049900e-01,1.60943000e+00},effectivebrlenTK02Brlens{1}_mean=0.140445,effectivebrlenTK02Brlens{1}_median=0.088748,effectivebrlenTK02Brlens{1}_95%HPD={0.000050,0.449771},rateTK02Brlens{1}_mean=0.121155,rateTK02Brlens{1}_median=0.078974,rateTK02Brlens{1}_95%HPD={0.000056,0.380514},effectivebrlenTK02Brlens{2}_mean=0.149248,effectivebrlenTK02Brlens{2}_median=0.115955,effectivebrlenTK02Brlens{2}_95%HPD={0.003906,0.383464},rateTK02Brlens{2}_mean=0.134285,rateTK02Brlens{2}_median=0.102388,rateTK02Brlens{2}_95%HPD={0.003588,0.350773},effectivebrlenTK02Brlens{3}_mean=0.260521,effectivebrlenTK02Brlens{3}_median=0.145781,effectivebrlenTK02Brlens{3}_95%HPD={0.000033,0.939481},rateTK02Brlens{3}_mean=0.227425,rateTK02Brlens{3}_median=0.129075,rateTK02Brlens{3}_95%HPD={0.000040,0.852031}],30[&prob=1.00000000e+00,prob_stddev=0.00000000e+00,prob_range={1.00000000e+00,1.00000000e+00},prob(percent)="100",prob+-sd="100+-0",height_mean=7.76949288e-01,height_median=7.81254400e-01,height_95%HPD={7.09929600e-01,8.35999000e-01},age_mean=7.76949288e+01,age_median=7.81254400e+01,age_95%HPD={7.09929600e+01,8.35999000e+01}]:3.215296e+01[&length_mean=3.62898246e-01,length_median=3.23942700e-01,length_95%HPD={3.55769500e-05,8.06200500e-01},effectivebrlenTK02Brlens{1}_mean=0.059717,effectivebrlenTK02Brlens{1}_median=0.027447,effectivebrlenTK02Brlens{1}_95%HPD={0.000000,0.226015},rateTK02Brlens{1}_mean=0.154765,rateTK02Brlens{1}_median=0.095402,rateTK02Brlens{1}_95%HPD={0.000060,0.496984},effectivebrlenTK02Brlens{2}_mean=0.078112,effectivebrlenTK02Brlens{2}_median=0.051488,effectivebrlenTK02Brlens{2}_95%HPD={0.000006,0.237545},rateTK02Brlens{2}_mean=0.236063,rateTK02Brlens{2}_median=0.174689,rateTK02Brlens{2}_95%HPD={0.008064,0.629378},effectivebrlenTK02Brlens{3}_mean=0.096042,effectivebrlenTK02Brlens{3}_median=0.043899,effectivebrlenTK02Brlens{3}_95%HPD={0.000000,0.373167},rateTK02Brlens{3}_mean=0.257756,rateTK02Brlens{3}_median=0.158463,rateTK02Brlens{3}_95%HPD={0.000038,0.893375}])[&prob=1.00000000e+00,prob_stddev=0.00000000e+00,prob_range={1.00000000e+00,1.00000000e+00},prob(percent)="100",prob+-sd="100+-0",height_mean=1.13984753e+00,height_median=1.10278400e+00,height_95%HPD={7.61049900e-01,1.60943000e+00},age_mean=1.13984753e+02,age_median=1.10278400e+02,age_95%HPD={7.61049900e+01,1.60943000e+02}]:7.789606e+01[&length_mean=7.47416418e-01,length_median=7.83184300e-01,length_95%HPD={2.61836900e-01,1.13513400e+00},effectivebrlenTK02Brlens{1}_mean=0.181787,effectivebrlenTK02Brlens{1}_median=0.154911,effectivebrlenTK02Brlens{1}_95%HPD={0.009081,0.415958},rateTK02Brlens{1}_mean=0.245998,rateTK02Brlens{1}_median=0.216501,rateTK02Brlens{1}_95%HPD={0.039791,0.520726},effectivebrlenTK02Brlens{2}_mean=0.227961,effectivebrlenTK02Brlens{2}_median=0.201587,effectivebrlenTK02Brlens{2}_95%HPD={0.015199,0.493547},rateTK02Brlens{2}_mean=0.300142,rateTK02Brlens{2}_median=0.277247,rateTK02Brlens{2}_95%HPD={0.081202,0.561908},effectivebrlenTK02Brlens{3}_mean=0.244146,effectivebrlenTK02Brlens{3}_median=0.187918,effectivebrlenTK02Brlens{3}_95%HPD={0.000324,0.656811},rateTK02Brlens{3}_mean=0.328121,rateTK02Brlens{3}_median=0.264617,rateTK02Brlens{3}_95%HPD={0.013781,0.853567}],31[&prob=1.00000000e+00,prob_stddev=0.00000000e+00,prob_range={1.00000000e+00,1.00000000e+00},prob(percent)="100",prob+-sd="100+-0",height_mean=1.85570285e+00,height_median=1.85117915e+00,height_95%HPD={1.82700000e+00,1.89721027e+00},age_mean=1.85570285e+02,age_median=1.85117915e+02,age_95%HPD={1.82700000e+02,1.89721027e+02}]:3.056545e+00[&length_mean=3.15611072e-02,length_median=2.25236200e-02,length_95%HPD={4.64801500e-06,9.25433600e-02},effectivebrlenTK02Brlens{1}_mean=0.010738,effectivebrlenTK02Brlens{1}_median=0.006342,effectivebrlenTK02Brlens{1}_95%HPD={0.000000,0.035985},rateTK02Brlens{1}_mean=0.332899,rateTK02Brlens{1}_median=0.308500,rateTK02Brlens{1}_95%HPD={0.055890,0.659130},effectivebrlenTK02Brlens{2}_mean=0.013089,effectivebrlenTK02Brlens{2}_median=0.007996,effectivebrlenTK02Brlens{2}_95%HPD={0.000001,0.042855},rateTK02Brlens{2}_mean=0.407889,rateTK02Brlens{2}_median=0.385439,rateTK02Brlens{2}_95%HPD={0.084269,0.758897},effectivebrlenTK02Brlens{3}_mean=0.012590,effectivebrlenTK02Brlens{3}_median=0.007096,effectivebrlenTK02Brlens{3}_95%HPD={0.000001,0.043327},rateTK02Brlens{3}_mean=0.395237,rateTK02Brlens{3}_median=0.348992,rateTK02Brlens{3}_95%HPD={0.024806,0.906981}])[&prob=1.00000000e+00,prob_stddev=0.00000000e+00,prob_range={1.00000000e+00,1.00000000e+00},prob(percent)="100",prob+-sd="100+-0",height_mean=1.88726395e+00,height_median=1.88174460e+00,height_95%HPD={1.82975950e+00,1.95644780e+00},age_mean=1.88726395e+02,age_median=1.88174460e+02,age_95%HPD={1.82975950e+02,1.95644780e+02}]:1.717671e+01[&length_mean=1.65469951e-01,length_median=1.63618200e-01,length_95%HPD={4.25570300e-02,2.87962200e-01},effectivebrlenTK02Brlens{1}_mean=0.064418,effectivebrlenTK02Brlens{1}_median=0.057724,effectivebrlenTK02Brlens{1}_95%HPD={0.007053,0.136519},rateTK02Brlens{1}_mean=0.386573,rateTK02Brlens{1}_median=0.366520,rateTK02Brlens{1}_95%HPD={0.135616,0.667827},effectivebrlenTK02Brlens{2}_mean=0.073407,effectivebrlenTK02Brlens{2}_median=0.067662,effectivebrlenTK02Brlens{2}_95%HPD={0.011822,0.147565},rateTK02Brlens{2}_mean=0.445264,rateTK02Brlens{2}_median=0.428693,rateTK02Brlens{2}_95%HPD={0.193980,0.723587},effectivebrlenTK02Brlens{3}_mean=0.070702,effectivebrlenTK02Brlens{3}_median=0.060385,effectivebrlenTK02Brlens{3}_95%HPD={0.004692,0.162414},rateTK02Brlens{3}_mean=0.428727,rateTK02Brlens{3}_median=0.385118,rateTK02Brlens{3}_95%HPD={0.102366,0.911680}],((33[&prob=1.00000000e+00,prob_stddev=0.00000000e+00,prob_range={1.00000000e+00,1.00000000e+00},prob(percent)="100",prob+-sd="100+-0",height_mean=9.57741048e-01,height_median=9.60865400e-01,height_95%HPD={9.05465610e-01,1.00499825e+00},age_mean=9.57741048e+01,age_median=9.60865400e+01,age_95%HPD={9.05465610e+01,1.00499825e+02}]:3.711127e+01[&length_mean=3.95250731e-01,length_median=3.75725800e-01,length_95%HPD={1.65592400e-01,6.61299700e-01},effectivebrlenTK02Brlens{1}_mean=0.078117,effectivebrlenTK02Brlens{1}_median=0.046661,effectivebrlenTK02Brlens{1}_95%HPD={0.000004,0.258926},rateTK02Brlens{1}_mean=0.196680,rateTK02Brlens{1}_median=0.123771,rateTK02Brlens{1}_95%HPD={0.000024,0.630545},effectivebrlenTK02Brlens{2}_mean=0.039465,effectivebrlenTK02Brlens{2}_median=0.028336,effectivebrlenTK02Brlens{2}_95%HPD={0.000145,0.112372},rateTK02Brlens{2}_mean=0.107604,rateTK02Brlens{2}_median=0.074151,rateTK02Brlens{2}_95%HPD={0.000430,0.317638},effectivebrlenTK02Brlens{3}_mean=0.145622,effectivebrlenTK02Brlens{3}_median=0.104213,effectivebrlenTK02Brlens{3}_95%HPD={0.000004,0.430513},rateTK02Brlens{3}_mean=0.369191,rateTK02Brlens{3}_median=0.282472,rateTK02Brlens{3}_95%HPD={0.000039,1.013474}],35[&prob=1.00000000e+00,prob_stddev=0.00000000e+00,prob_range={1.00000000e+00,1.00000000e+00},prob(percent)="100",prob+-sd="100+-0",height_mean=1.17562137e+00,height_median=1.17587480e+00,height_95%HPD={1.10772960e+00,1.24997211e+00},age_mean=1.17562137e+02,age_median=1.17587480e+02,age_95%HPD={1.10772960e+02,1.24997211e+02}]:1.561033e+01[&length_mean=1.77370412e-01,length_median=1.52133800e-01,length_95%HPD={3.59943700e-05,4.18772800e-01},effectivebrlenTK02Brlens{1}_mean=0.039434,effectivebrlenTK02Brlens{1}_median=0.017247,effectivebrlenTK02Brlens{1}_95%HPD={0.000000,0.152930},rateTK02Brlens{1}_mean=0.214159,rateTK02Brlens{1}_median=0.142380,rateTK02Brlens{1}_95%HPD={0.000013,0.660116},effectivebrlenTK02Brlens{2}_mean=0.019529,effectivebrlenTK02Brlens{2}_median=0.011723,effectivebrlenTK02Brlens{2}_95%HPD={0.000000,0.064392},rateTK02Brlens{2}_mean=0.128911,rateTK02Brlens{2}_median=0.089129,rateTK02Brlens{2}_95%HPD={0.000430,0.377690},effectivebrlenTK02Brlens{3}_mean=0.066593,effectivebrlenTK02Brlens{3}_median=0.035168,effectivebrlenTK02Brlens{3}_95%HPD={0.000000,0.239547},rateTK02Brlens{3}_mean=0.374708,rateTK02Brlens{3}_median=0.294604,rateTK02Brlens{3}_95%HPD={0.000036,1.008910}])[&prob=1.00000000e+00,prob_stddev=0.00000000e+00,prob_range={1.00000000e+00,1.00000000e+00},prob(percent)="100",prob+-sd="100+-0",height_mean=1.35299178e+00,height_median=1.33197810e+00,height_95%HPD={1.13035670e+00,1.60558232e+00},age_mean=1.35299178e+02,age_median=1.33197810e+02,age_95%HPD={1.13035670e+02,1.60558232e+02}]:3.151846e+01[&length_mean=3.19058180e-01,length_median=3.20596900e-01,length_95%HPD={2.87478600e-03,5.71867900e-01},effectivebrlenTK02Brlens{1}_mean=0.081281,effectivebrlenTK02Brlens{1}_median=0.059549,effectivebrlenTK02Brlens{1}_95%HPD={0.000012,0.228395},rateTK02Brlens{1}_mean=0.254079,rateTK02Brlens{1}_median=0.209582,rateTK02Brlens{1}_95%HPD={0.010868,0.613881},effectivebrlenTK02Brlens{2}_mean=0.060313,effectivebrlenTK02Brlens{2}_median=0.048772,effectivebrlenTK02Brlens{2}_95%HPD={0.000010,0.150860},rateTK02Brlens{2}_mean=0.185210,rateTK02Brlens{2}_median=0.163852,rateTK02Brlens{2}_95%HPD={0.026934,0.388548},effectivebrlenTK02Brlens{3}_mean=0.125184,effectivebrlenTK02Brlens{3}_median=0.091801,effectivebrlenTK02Brlens{3}_95%HPD={0.000050,0.356050},rateTK02Brlens{3}_mean=0.391908,rateTK02Brlens{3}_median=0.327300,rateTK02Brlens{3}_95%HPD={0.009734,0.977812}],34[&prob=1.00000000e+00,prob_stddev=0.00000000e+00,prob_range={1.00000000e+00,1.00000000e+00},prob(percent)="100",prob+-sd="100+-0",height_mean=1.54902549e+00,height_median=1.54904421e+00,height_95%HPD={1.53178620e+00,1.56789250e+00},age_mean=1.54902549e+02,age_median=1.54904421e+02,age_95%HPD={1.53178620e+02,1.56789250e+02}]:9.811849e+00[&length_mean=1.23024471e-01,length_median=9.77773000e-02,length_95%HPD={1.64233300e-05,3.23834900e-01},effectivebrlenTK02Brlens{1}_mean=0.037961,effectivebrlenTK02Brlens{1}_median=0.021024,effectivebrlenTK02Brlens{1}_95%HPD={0.000001,0.132388},rateTK02Brlens{1}_mean=0.291783,rateTK02Brlens{1}_median=0.250015,rateTK02Brlens{1}_95%HPD={0.008673,0.673564},effectivebrlenTK02Brlens{2}_mean=0.026566,effectivebrlenTK02Brlens{2}_median=0.016803,effectivebrlenTK02Brlens{2}_95%HPD={0.000001,0.084799},rateTK02Brlens{2}_mean=0.227333,rateTK02Brlens{2}_median=0.197256,rateTK02Brlens{2}_95%HPD={0.013121,0.507249},effectivebrlenTK02Brlens{3}_mean=0.050664,effectivebrlenTK02Brlens{3}_median=0.029029,effectivebrlenTK02Brlens{3}_95%HPD={0.000002,0.174025},rateTK02Brlens{3}_mean=0.406938,rateTK02Brlens{3}_median=0.348397,rateTK02Brlens{3}_95%HPD={0.005732,0.980793}])[&prob=1.00000000e+00,prob_stddev=0.00000000e+00,prob_range={1.00000000e+00,1.00000000e+00},prob(percent)="100",prob+-sd="100+-0",height_mean=1.67204996e+00,height_median=1.64716270e+00,height_95%HPD={1.53434600e+00,1.87535440e+00},age_mean=1.67204996e+02,age_median=1.64716270e+02,age_95%HPD={1.53434600e+02,1.87535440e+02}]:4.063490e+01[&length_mean=3.80683945e-01,length_median=3.92427300e-01,length_95%HPD={1.50687600e-01,5.81778300e-01},effectivebrlenTK02Brlens{1}_mean=0.139166,effectivebrlenTK02Brlens{1}_median=0.126002,effectivebrlenTK02Brlens{1}_95%HPD={0.021494,0.283626},rateTK02Brlens{1}_mean=0.366301,rateTK02Brlens{1}_median=0.341791,rateTK02Brlens{1}_95%HPD={0.121258,0.670128},effectivebrlenTK02Brlens{2}_mean=0.137682,effectivebrlenTK02Brlens{2}_median=0.128873,effectivebrlenTK02Brlens{2}_95%HPD={0.025299,0.267396},rateTK02Brlens{2}_mean=0.359708,rateTK02Brlens{2}_median=0.345096,rateTK02Brlens{2}_95%HPD={0.141808,0.600969},effectivebrlenTK02Brlens{3}_mean=0.165406,effectivebrlenTK02Brlens{3}_median=0.143293,effectivebrlenTK02Brlens{3}_95%HPD={0.015959,0.374855},rateTK02Brlens{3}_mean=0.434914,rateTK02Brlens{3}_median=0.389902,rateTK02Brlens{3}_95%HPD={0.084723,0.919669}])[&prob=1.00000000e+00,prob_stddev=0.00000000e+00,prob_range={1.00000000e+00,1.00000000e+00},prob(percent)="100",prob+-sd="100+-0",height_mean=2.05273390e+00,height_median=2.05351170e+00,height_95%HPD={1.92608591e+00,2.17387250e+00},age_mean=2.05273390e+02,age_median=2.05351170e+02,age_95%HPD={1.92608591e+02,2.17387250e+02}]:9.756616e+00[&length_mean=1.05148216e-01,length_median=9.89129400e-02,length_95%HPD={4.65409900e-05,2.19073200e-01},effectivebrlenTK02Brlens{1}_mean=0.051777,effectivebrlenTK02Brlens{1}_median=0.046066,effectivebrlenTK02Brlens{1}_95%HPD={0.000021,0.116711},rateTK02Brlens{1}_mean=0.495733,rateTK02Brlens{1}_median=0.481368,rateTK02Brlens{1}_95%HPD={0.247589,0.778827},effectivebrlenTK02Brlens{2}_mean=0.055852,effectivebrlenTK02Brlens{2}_median=0.049350,effectivebrlenTK02Brlens{2}_95%HPD={0.000022,0.127883},rateTK02Brlens{2}_mean=0.529754,rateTK02Brlens{2}_median=0.516306,rateTK02Brlens{2}_95%HPD={0.263600,0.815513},effectivebrlenTK02Brlens{3}_mean=0.051716,effectivebrlenTK02Brlens{3}_median=0.043007,effectivebrlenTK02Brlens{3}_95%HPD={0.000018,0.128160},rateTK02Brlens{3}_mean=0.488920,rateTK02Brlens{3}_median=0.454767,rateTK02Brlens{3}_95%HPD={0.155356,0.921030}],32[&prob=1.00000000e+00,prob_stddev=0.00000000e+00,prob_range={1.00000000e+00,1.00000000e+00},prob(percent)="100",prob+-sd="100+-0",height_mean=2.12154523e+00,height_median=2.11231903e+00,height_95%HPD={2.08500020e+00,2.18794461e+00},age_mean=2.12154523e+02,age_median=2.11231903e+02,age_95%HPD={2.08500020e+02,2.18794461e+02}]:3.875883e+00[&length_mean=3.63368855e-02,length_median=2.83783900e-02,length_95%HPD={4.54022800e-06,9.75125800e-02},effectivebrlenTK02Brlens{1}_mean=0.020039,effectivebrlenTK02Brlens{1}_median=0.014710,effectivebrlenTK02Brlens{1}_95%HPD={0.000003,0.056981},rateTK02Brlens{1}_mean=0.551217,rateTK02Brlens{1}_median=0.538951,rateTK02Brlens{1}_95%HPD={0.263147,0.866106},effectivebrlenTK02Brlens{2}_mean=0.021040,effectivebrlenTK02Brlens{2}_median=0.015347,effectivebrlenTK02Brlens{2}_95%HPD={0.000003,0.060222},rateTK02Brlens{2}_mean=0.579599,rateTK02Brlens{2}_median=0.565903,rateTK02Brlens{2}_95%HPD={0.243385,0.928835},effectivebrlenTK02Brlens{3}_mean=0.018842,effectivebrlenTK02Brlens{3}_median=0.013117,effectivebrlenTK02Brlens{3}_95%HPD={0.000002,0.056292},rateTK02Brlens{3}_mean=0.515546,rateTK02Brlens{3}_median=0.488553,rateTK02Brlens{3}_95%HPD={0.150611,0.959867}])[&prob=1.00000000e+00,prob_stddev=0.00000000e+00,prob_range={1.00000000e+00,1.00000000e+00},prob(percent)="100",prob+-sd="100+-0",height_mean=2.15788212e+00,height_median=2.15107786e+00,height_95%HPD={2.08962445e+00,2.24043440e+00},age_mean=2.15788212e+02,age_median=2.15107786e+02,age_95%HPD={2.08962445e+02,2.24043440e+02}]:1.489938e+01[&length_mean=1.45700553e-01,length_median=1.41298000e-01,length_95%HPD={4.10122900e-02,2.57724900e-01},effectivebrlenTK02Brlens{1}_mean=0.088302,effectivebrlenTK02Brlens{1}_median=0.083127,effectivebrlenTK02Brlens{1}_95%HPD={0.020757,0.167124},rateTK02Brlens{1}_mean=0.608992,rateTK02Brlens{1}_median=0.598413,rateTK02Brlens{1}_95%HPD={0.365603,0.870262},effectivebrlenTK02Brlens{2}_mean=0.088736,effectivebrlenTK02Brlens{2}_median=0.083248,effectivebrlenTK02Brlens{2}_95%HPD={0.019455,0.168107},rateTK02Brlens{2}_mean=0.612838,rateTK02Brlens{2}_median=0.600243,rateTK02Brlens{2}_95%HPD={0.341788,0.898359},effectivebrlenTK02Brlens{3}_mean=0.080637,effectivebrlenTK02Brlens{3}_median=0.073157,effectivebrlenTK02Brlens{3}_95%HPD={0.013406,0.163297},rateTK02Brlens{3}_mean=0.554931,rateTK02Brlens{3}_median=0.529600,rateTK02Brlens{3}_95%HPD={0.231678,0.948423}])[&prob=1.00000000e+00,prob_stddev=0.00000000e+00,prob_range={1.00000000e+00,1.00000000e+00},prob(percent)="100",prob+-sd="100+-0",height_mean=2.30358267e+00,height_median=2.30007167e+00,height_95%HPD={2.18789548e+00,2.42436131e+00},age_mean=2.30358267e+02,age_median=2.30007167e+02,age_95%HPD={2.18789548e+02,2.42436131e+02}]:1.359278e+01[&length_mean=1.35707564e-01,length_median=1.30872400e-01,length_95%HPD={2.90909700e-02,2.52006100e-01},effectivebrlenTK02Brlens{1}_mean=0.096538,effectivebrlenTK02Brlens{1}_median=0.091188,effectivebrlenTK02Brlens{1}_95%HPD={0.016701,0.185347},rateTK02Brlens{1}_mean=0.714660,rateTK02Brlens{1}_median=0.704019,rateTK02Brlens{1}_95%HPD={0.475729,0.975461},effectivebrlenTK02Brlens{2}_mean=0.093383,effectivebrlenTK02Brlens{2}_median=0.087145,effectivebrlenTK02Brlens{2}_95%HPD={0.013699,0.182553},rateTK02Brlens{2}_mean=0.688937,rateTK02Brlens{2}_median=0.676647,rateTK02Brlens{2}_95%HPD={0.417550,0.987069},effectivebrlenTK02Brlens{3}_mean=0.086875,effectivebrlenTK02Brlens{3}_median=0.079828,effectivebrlenTK02Brlens{3}_95%HPD={0.012679,0.177027},rateTK02Brlens{3}_mean=0.639184,rateTK02Brlens{3}_median=0.621530,rateTK02Brlens{3}_95%HPD={0.379824,1.034839}])[&prob=1.00000000e+00,prob_stddev=0.00000000e+00,prob_range={1.00000000e+00,1.00000000e+00},prob(percent)="100",prob+-sd="100+-0",height_mean=2.43929024e+00,height_median=2.43599950e+00,height_95%HPD={2.32059007e+00,2.56447300e+00},age_mean=2.43929024e+02,age_median=2.43599950e+02,age_95%HPD={2.32059007e+02,2.56447300e+02}]:1.841462e+01[&length_mean=1.83354046e-01,length_median=1.77490700e-01,length_95%HPD={3.50049400e-02,3.42377200e-01},effectivebrlenTK02Brlens{1}_mean=0.149890,effectivebrlenTK02Brlens{1}_median=0.141627,effectivebrlenTK02Brlens{1}_95%HPD={0.022374,0.293062},rateTK02Brlens{1}_mean=0.814307,rateTK02Brlens{1}_median=0.805186,rateTK02Brlens{1}_95%HPD={0.564624,1.078276},effectivebrlenTK02Brlens{2}_mean=0.145888,effectivebrlenTK02Brlens{2}_median=0.136693,effectivebrlenTK02Brlens{2}_95%HPD={0.019139,0.287911},rateTK02Brlens{2}_mean=0.793826,rateTK02Brlens{2}_median=0.781068,rateTK02Brlens{2}_95%HPD={0.500489,1.101545},effectivebrlenTK02Brlens{3}_mean=0.137633,effectivebrlenTK02Brlens{3}_median=0.128296,effectivebrlenTK02Brlens{3}_95%HPD={0.017341,0.275967},rateTK02Brlens{3}_mean=0.744089,rateTK02Brlens{3}_median=0.736890,rateTK02Brlens{3}_95%HPD={0.475739,1.044367}])[&prob=1.00000000e+00,prob_stddev=0.00000000e+00,prob_range={1.00000000e+00,1.00000000e+00},prob(percent)="100",prob+-sd="100+-0",height_mean=2.62264428e+00,height_median=2.62014574e+00,height_95%HPD={2.46195370e+00,2.78938042e+00},age_mean=2.62264428e+02,age_median=2.62014574e+02,age_95%HPD={2.46195370e+02,2.78938042e+02}]:2.146276e+01[&length_mean=2.11202442e-01,length_median=2.09633800e-01,length_95%HPD={5.58750400e-02,3.69431100e-01},effectivebrlenTK02Brlens{1}_mean=0.193691,effectivebrlenTK02Brlens{1}_median=0.190329,effectivebrlenTK02Brlens{1}_95%HPD={0.047828,0.343942},rateTK02Brlens{1}_mean=0.920238,rateTK02Brlens{1}_median=0.916873,rateTK02Brlens{1}_95%HPD={0.714350,1.124960},effectivebrlenTK02Brlens{2}_mean=0.184769,effectivebrlenTK02Brlens{2}_median=0.180025,effectivebrlenTK02Brlens{2}_95%HPD={0.040259,0.334895},rateTK02Brlens{2}_mean=0.873764,rateTK02Brlens{2}_median=0.872467,rateTK02Brlens{2}_95%HPD={0.630856,1.110317},effectivebrlenTK02Brlens{3}_mean=0.184946,effectivebrlenTK02Brlens{3}_median=0.182027,effectivebrlenTK02Brlens{3}_95%HPD={0.046515,0.325660},rateTK02Brlens{3}_mean=0.881829,rateTK02Brlens{3}_median=0.883983,rateTK02Brlens{3}_95%HPD={0.668821,1.071491}])[&prob=1.00000000e+00,prob_stddev=0.00000000e+00,prob_range={1.00000000e+00,1.00000000e+00},prob(percent)="100",prob+-sd="100+-0",height_mean=2.83384672e+00,height_median=2.83477330e+00,height_95%HPD={2.73174027e+00,2.93375145e+00},age_mean=2.83384672e+02,age_median=2.83477330e+02,age_95%HPD={2.73174027e+02,2.93375145e+02}]:4.470515e+00[&length_mean=4.60266084e-02,length_median=3.75617200e-02,length_95%HPD={6.97923300e-06,1.17757800e-01},effectivebrlenTK02Brlens{1}_mean=0.045136,effectivebrlenTK02Brlens{1}_median=0.037054,effectivebrlenTK02Brlens{1}_95%HPD={0.000007,0.114506},rateTK02Brlens{1}_mean=0.987347,rateTK02Brlens{1}_median=0.989869,rateTK02Brlens{1}_95%HPD={0.890008,1.079861},effectivebrlenTK02Brlens{2}_mean=0.042321,effectivebrlenTK02Brlens{2}_median=0.035468,effectivebrlenTK02Brlens{2}_95%HPD={0.000007,0.104974},rateTK02Brlens{2}_mean=0.944894,rateTK02Brlens{2}_median=0.951723,rateTK02Brlens{2}_95%HPD={0.825369,1.042954},effectivebrlenTK02Brlens{3}_mean=0.044608,effectivebrlenTK02Brlens{3}_median=0.036752,effectivebrlenTK02Brlens{3}_95%HPD={0.000007,0.112668},rateTK02Brlens{3}_mean=0.979867,rateTK02Brlens{3}_median=0.985542,rateTK02Brlens{3}_95%HPD={0.887466,1.059790}])[&prob=1.00000000e+00,prob_stddev=0.00000000e+00,prob_range={1.00000000e+00,1.00000000e+00},prob(percent)="100",prob+-sd="100+-0",height_mean=2.87987333e+00,height_median=2.87947845e+00,height_95%HPD={2.79291289e+00,2.96703194e+00},age_mean=2.87987333e+02,age_median=2.87947845e+02,age_95%HPD={2.79291289e+02,2.96703194e+02}][&length_mean=0.00000000e+00,length_median=0.00000000e+00,length_95%HPD={0.00000000e+00,0.00000000e+00},effectivebrlenTK02Brlens{1}_mean=1.000000,effectivebrlenTK02Brlens{1}_median=1.000000,effectivebrlenTK02Brlens{1}_95%HPD={1.000000,1.000000},rateTK02Brlens{1}_mean=1.000000,rateTK02Brlens{1}_median=1.000000,rateTK02Brlens{1}_95%HPD={1.000000,1.000000},effectivebrlenTK02Brlens{2}_mean=1.000000,effectivebrlenTK02Brlens{2}_median=1.000000,effectivebrlenTK02Brlens{2}_95%HPD={1.000000,1.000000},rateTK02Brlens{2}_mean=1.000000,rateTK02Brlens{2}_median=1.000000,rateTK02Brlens{2}_95%HPD={1.000000,1.000000},effectivebrlenTK02Brlens{3}_mean=1.000000,effectivebrlenTK02Brlens{3}_median=1.000000,effectivebrlenTK02Brlens{3}_95%HPD={1.000000,1.000000},rateTK02Brlens{3}_mean=1.000000,rateTK02Brlens{3}_median=1.000000,rateTK02Brlens{3}_95%HPD={1.000000,1.000000}];
end;
