# Supplementary material for: Sphenodontian phylogeny and the impact of model choice in Bayesian morphological clock estimates of divergence times and evolutionary rates
Source: BMC Biol. 2020 Dec 7;18:191. doi: 10.1186/s12915-020-00901-5 (PMC7720557; doi:10.1186/s12915-020-00901-5)
Supplement: Supplementary file 6 — Additional file 6. Input files including the dataset and all necessary coding (see Mr. Bayes blocks) to reproduce the analyses. [file 12915_2020_901_MOESM6_ESM.zip › InputFiles&OutputTrees/BayesCalibrated/Diversity(NoSA)/BayesCal_TK02_ln_p3_60G_DvNoSA_NoR_Rate+TopCons/BayesCal_TK02_ln_p3_DvNoSA_NoR_Rate%2BTopCons_AllCom.t.con.tre]

#NEXUS
begin taxa;
	dimensions ntax=35;
	taxlabels
	Ardeosaurus_brevipes
	Clevosaurus_bairdi
	Clevosaurus_brasiliensis
	Clevosaurus_cambrica
	Clevosaurus_hudsoni
	Clevosaurus_petilus
	Clevosaurus_sp_SAM
	Cynosphenodon_huizachalensis
	Derasmosaurus_pietraroiae
	Diphydontosaurus_avonis
	Eichstaettisaurus_schroederi
	Eilenodon_robustus
	Gephyrosaurus_bridensis
	Homeosaurus_maximiliani
	Homeosaurus_parvipes
	Huehuecuetzpalli_mixtecus
	Kallimodon_pulchellus
	Kawasphenodon
	Leptosaurus_neptunius
	Marmoretta_oxoniensis
	Megachirella_wachtleri
	Oenosaurus_muehlheimensis
	Palaeagama_vielhaueri
	Palaeopleurosaurus_posidoniae
	Piocormus_laticeps
	Planocephalosaurus_robinsonae
	Pleurosaurus_ginsburgi
	Pleurosaurus_goldfussi
	Priosphenodon_avelasi
	Prolacerta_broomi
	Sapheosaurus_thiollerei
	Sophineta_cracoviensis
	Sphenodon_punctatus
	Sphenotitan_leyesi
	Toxolophosaurus_cloudi
;
end;

begin trees;
	tree con_all_compat = [&R] (Prolacerta_broomi[&prob=1.0,prob_stddev=0.0,prob_range={1.0,1.0},prob(percent)="100",prob+-sd="100+-0",height_mean=2.49787559,height_median=2.49898719,height_95%HPD={2.47519188,2.51899987},age_mean=249.787559,age_median=249.898719,age_95%HPD={247.519188,251.899987},length_mean=0.380691823,length_median=0.3802635,length_95%HPD={0.2896755,0.4718164},effectivebrlenTK02Brlens{1}_mean=0.364593,effectivebrlenTK02Brlens{1}_median=0.358356,effectivebrlenTK02Brlens{1}_95%HPD={0.244905,0.493292},rateTK02Brlens{1}_mean=0.958509,rateTK02Brlens{1}_median=0.94667,rateTK02Brlens{1}_95%HPD={0.721566,1.214014},effectivebrlenTK02Brlens{2}_mean=0.351423,effectivebrlenTK02Brlens{2}_median=0.343068,effectivebrlenTK02Brlens{2}_95%HPD={0.228262,0.488843},rateTK02Brlens{2}_mean=0.924189,rateTK02Brlens{2}_median=0.906466,rateTK02Brlens{2}_95%HPD={0.662931,1.211794},effectivebrlenTK02Brlens{3}_mean=0.391828,effectivebrlenTK02Brlens{3}_median=0.383364,effectivebrlenTK02Brlens{3}_95%HPD={0.256986,0.537617},rateTK02Brlens{3}_mean=1.02924,rateTK02Brlens{3}_median=1.009356,rateTK02Brlens{3}_95%HPD={0.767275,1.322404}]:37.92133,(((Palaeagama_vielhaueri[&prob=1.0,prob_stddev=0.0,prob_range={1.0,1.0},prob(percent)="100",prob+-sd="100+-0",height_mean=2.51516926,height_median=2.51018916,height_95%HPD={2.4749998,2.56833197},age_mean=251.516926,age_median=251.018916,age_95%HPD={247.49998,256.833197},length_mean=0.0649501739,length_median=0.05514251,length_95%HPD={2.001175E-5,0.1539844},effectivebrlenTK02Brlens{1}_mean=0.064403,effectivebrlenTK02Brlens{1}_median=0.053272,effectivebrlenTK02Brlens{1}_95%HPD={1.2E-5,0.158038},rateTK02Brlens{1}_mean=1.006312,rateTK02Brlens{1}_median=0.990623,rateTK02Brlens{1}_95%HPD={0.529208,1.520414},effectivebrlenTK02Brlens{2}_mean=0.036112,effectivebrlenTK02Brlens{2}_median=0.026917,effectivebrlenTK02Brlens{2}_95%HPD={4.0E-6,0.100114},rateTK02Brlens{2}_mean=0.551135,rateTK02Brlens{2}_median=0.535205,rateTK02Brlens{2}_95%HPD={0.094566,1.002315},effectivebrlenTK02Brlens{3}_mean=0.062574,effectivebrlenTK02Brlens{3}_median=0.051439,effectivebrlenTK02Brlens{3}_95%HPD={1.4E-5,0.154853},rateTK02Brlens{3}_mean=0.965036,rateTK02Brlens{3}_median=0.956031,rateTK02Brlens{3}_95%HPD={0.517692,1.441405}]:6.386911,Sophineta_cracoviensis[&prob=1.0,prob_stddev=0.0,prob_range={1.0,1.0},prob(percent)="100",prob+-sd="100+-0",height_mean=2.48010249,height_median=2.48016129,height_95%HPD={2.47553086,2.48499945},age_mean=248.010249,age_median=248.016129,age_95%HPD={247.553086,248.499945},length_mean=0.100016942,length_median=0.09397392,length_95%HPD={0.01185917,0.200106},effectivebrlenTK02Brlens{1}_mean=0.099227,effectivebrlenTK02Brlens{1}_median=0.090312,effectivebrlenTK02Brlens{1}_95%HPD={0.008558,0.208042},rateTK02Brlens{1}_mean=1.004069,rateTK02Brlens{1}_median=0.988068,rateTK02Brlens{1}_95%HPD={0.510574,1.51587},effectivebrlenTK02Brlens{2}_mean=0.05456,effectivebrlenTK02Brlens{2}_median=0.045778,effectivebrlenTK02Brlens{2}_95%HPD={8.33E-4,0.130686},rateTK02Brlens{2}_mean=0.54366,rateTK02Brlens{2}_median=0.52621,rateTK02Brlens{2}_95%HPD={0.088275,1.001988},effectivebrlenTK02Brlens{3}_mean=0.096362,effectivebrlenTK02Brlens{3}_median=0.087339,effectivebrlenTK02Brlens{3}_95%HPD={0.00706,0.203785},rateTK02Brlens{3}_mean=0.964257,rateTK02Brlens{3}_median=0.955827,rateTK02Brlens{3}_95%HPD={0.504399,1.442279}]:9.389698)[&prob=1.0,prob_stddev=0.0,prob_range={1.0,1.0},prob(percent)="100",prob+-sd="100+-0",height_mean=2.58011944,height_median=2.57405827,height_95%HPD={2.49131862,2.67911062},age_mean=258.011944,age_median=257.405827,age_95%HPD={249.131862,267.911062},length_mean=0.118533233,length_median=0.1147418,length_95%HPD={2.213005E-5,0.2260627},effectivebrlenTK02Brlens{1}_mean=0.117633,effectivebrlenTK02Brlens{1}_median=0.110569,effectivebrlenTK02Brlens{1}_95%HPD={2.0E-5,0.236253},rateTK02Brlens{1}_mean=0.995225,rateTK02Brlens{1}_median=0.98164,rateTK02Brlens{1}_95%HPD={0.611424,1.40033},effectivebrlenTK02Brlens{2}_mean=0.069496,effectivebrlenTK02Brlens{2}_median=0.060858,effectivebrlenTK02Brlens{2}_95%HPD={1.2E-5,0.156036},rateTK02Brlens{2}_mean=0.57991,rateTK02Brlens{2}_median=0.568451,rateTK02Brlens{2}_95%HPD={0.252468,0.920326},effectivebrlenTK02Brlens{3}_mean=0.113958,effectivebrlenTK02Brlens{3}_median=0.107196,effectivebrlenTK02Brlens{3}_95%HPD={2.1E-5,0.228985},rateTK02Brlens{3}_mean=0.963106,rateTK02Brlens{3}_median=0.956073,rateTK02Brlens{3}_95%HPD={0.601085,1.334728}]:12.16367,((Megachirella_wachtleri[&prob=1.0,prob_stddev=0.0,prob_range={1.0,1.0},prob(percent)="100",prob+-sd="100+-0",height_mean=2.43979785,height_median=2.43969197,height_95%HPD={2.4350036,2.4444427},age_mean=243.979785,age_median=243.969197,age_95%HPD={243.50036,244.44427},length_mean=0.0550125464,length_median=0.04575165,length_95%HPD={7.102099E-6,0.1375394},effectivebrlenTK02Brlens{1}_mean=0.058954,effectivebrlenTK02Brlens{1}_median=0.047698,effectivebrlenTK02Brlens{1}_95%HPD={8.0E-6,0.152249},rateTK02Brlens{1}_mean=1.089112,rateTK02Brlens{1}_median=1.064105,rateTK02Brlens{1}_95%HPD={0.565528,1.657137},effectivebrlenTK02Brlens{2}_mean=0.019297,effectivebrlenTK02Brlens{2}_median=0.013059,effectivebrlenTK02Brlens{2}_95%HPD={0.0,0.058675},rateTK02Brlens{2}_mean=0.353428,rateTK02Brlens{2}_median=0.33107,rateTK02Brlens{2}_95%HPD={0.023476,0.708947},effectivebrlenTK02Brlens{3}_mean=0.05309,effectivebrlenTK02Brlens{3}_median=0.042481,effectivebrlenTK02Brlens{3}_95%HPD={3.0E-6,0.138706},rateTK02Brlens{3}_mean=0.968706,rateTK02Brlens{3}_median=0.957441,rateTK02Brlens{3}_95%HPD={0.509473,1.443501}]:4.592866,((Marmoretta_oxoniensis[&prob=1.0,prob_stddev=0.0,prob_range={1.0,1.0},prob(percent)="100",prob+-sd="100+-0",height_mean=1.59748173,height_median=1.59835731,height_95%HPD={1.52924203,1.66999941},age_mean=159.748173,age_median=159.835731,age_95%HPD={152.924203,166.999941},length_mean=0.149400149,length_median=0.1246977,length_95%HPD={1.349345E-5,0.371046},effectivebrlenTK02Brlens{1}_mean=0.173969,effectivebrlenTK02Brlens{1}_median=0.137321,effectivebrlenTK02Brlens{1}_95%HPD={1.4E-5,0.458441},rateTK02Brlens{1}_mean=1.212243,rateTK02Brlens{1}_median=1.157943,rateTK02Brlens{1}_95%HPD={0.3567,2.128961},effectivebrlenTK02Brlens{2}_mean=0.03417,effectivebrlenTK02Brlens{2}_median=0.022047,effectivebrlenTK02Brlens{2}_95%HPD={1.0E-6,0.106886},rateTK02Brlens{2}_mean=0.252477,rateTK02Brlens{2}_median=0.204142,rateTK02Brlens{2}_95%HPD={0.004947,0.626214},effectivebrlenTK02Brlens{3}_mean=0.120844,effectivebrlenTK02Brlens{3}_median=0.084799,effectivebrlenTK02Brlens{3}_95%HPD={8.0E-6,0.357202},rateTK02Brlens{3}_mean=0.801806,rateTK02Brlens{3}_median=0.777615,rateTK02Brlens{3}_95%HPD={0.058152,1.520044}]:12.81738,Huehuecuetzpalli_mixtecus[&prob=1.0,prob_stddev=0.0,prob_range={1.0,1.0},prob(percent)="100",prob+-sd="100+-0",height_mean=1.02624757,height_median=1.02683906,height_95%HPD={1.0028941,1.04999994},age_mean=102.624757,age_median=102.683906,age_95%HPD={100.28941,104.999994},length_mean=0.720634307,length_median=0.7005892,length_95%HPD={0.5195482,0.9613819},effectivebrlenTK02Brlens{1}_mean=0.889633,effectivebrlenTK02Brlens{1}_median=0.84196,effectivebrlenTK02Brlens{1}_95%HPD={0.268168,1.598397},rateTK02Brlens{1}_mean=1.244955,rateTK02Brlens{1}_median=1.186201,rateTK02Brlens{1}_95%HPD={0.383697,2.196736},effectivebrlenTK02Brlens{2}_mean=0.133663,effectivebrlenTK02Brlens{2}_median=0.102748,effectivebrlenTK02Brlens{2}_95%HPD={0.00407,0.351218},rateTK02Brlens{2}_mean=0.190625,rateTK02Brlens{2}_median=0.143529,rateTK02Brlens{2}_95%HPD={0.005461,0.512557},effectivebrlenTK02Brlens{3}_mean=0.548278,effectivebrlenTK02Brlens{3}_median=0.512511,effectivebrlenTK02Brlens{3}_95%HPD={0.018425,1.126633},rateTK02Brlens{3}_mean=0.759633,rateTK02Brlens{3}_median=0.724979,rateTK02Brlens{3}_95%HPD={0.0319,1.50063}]:69.96921)[&prob=1.0,prob_stddev=0.0,prob_range={1.0,1.0},prob(percent)="100",prob+-sd="100+-0",height_mean=1.74688188,height_median=1.72653112,height_95%HPD={1.54545353,1.98264466},age_mean=174.688188,age_median=172.653112,age_95%HPD={154.545353,198.264466},length_mean=0.270922261,length_median=0.249259,length_95%HPD={1.09769E-4,0.5729078},effectivebrlenTK02Brlens{1}_mean=0.32261,effectivebrlenTK02Brlens{1}_median=0.280933,effectivebrlenTK02Brlens{1}_95%HPD={1.57E-4,0.736961},rateTK02Brlens{1}_mean=1.21593,rateTK02Brlens{1}_median=1.161587,rateTK02Brlens{1}_95%HPD={0.479801,2.028565},effectivebrlenTK02Brlens{2}_mean=0.067239,effectivebrlenTK02Brlens{2}_median=0.052848,effectivebrlenTK02Brlens{2}_95%HPD={9.0E-6,0.174221},rateTK02Brlens{2}_mean=0.254679,rateTK02Brlens{2}_median=0.22358,rateTK02Brlens{2}_95%HPD={0.048018,0.539299},effectivebrlenTK02Brlens{3}_mean=0.228866,effectivebrlenTK02Brlens{3}_median=0.186681,effectivebrlenTK02Brlens{3}_95%HPD={1.03E-4,0.569962},rateTK02Brlens{3}_mean=0.85201,rateTK02Brlens{3}_median=0.827062,rateTK02Brlens{3}_95%HPD={0.21278,1.50075}]:27.14415,(Eichstaettisaurus_schroederi[&prob=1.0,prob_stddev=0.0,prob_range={1.0,1.0},prob(percent)="100",prob+-sd="100+-0",height_mean=1.52598946,height_median=1.52648428,height_95%HPD={1.50282386,1.54999844},age_mean=152.598946,age_median=152.648428,age_95%HPD={150.282386,154.999844},length_mean=0.0994100914,length_median=0.08685026,length_95%HPD={0.006448176,0.2202574},effectivebrlenTK02Brlens{1}_mean=0.120853,effectivebrlenTK02Brlens{1}_median=0.105063,effectivebrlenTK02Brlens{1}_95%HPD={0.008979,0.26737},rateTK02Brlens{1}_mean=1.311331,rateTK02Brlens{1}_median=1.246216,rateTK02Brlens{1}_95%HPD={0.447088,2.288967},effectivebrlenTK02Brlens{2}_mean=0.025389,effectivebrlenTK02Brlens{2}_median=0.012537,effectivebrlenTK02Brlens{2}_95%HPD={0.0,0.093644},rateTK02Brlens{2}_mean=0.258892,rateTK02Brlens{2}_median=0.160436,rateTK02Brlens{2}_95%HPD={1.3E-5,0.825774},effectivebrlenTK02Brlens{3}_mean=0.091271,effectivebrlenTK02Brlens{3}_median=0.073327,effectivebrlenTK02Brlens{3}_95%HPD={7.74E-4,0.227138},rateTK02Brlens{3}_mean=0.935431,rateTK02Brlens{3}_median=0.901207,rateTK02Brlens{3}_95%HPD={0.173996,1.746607}]:8.625451,Ardeosaurus_brevipes[&prob=1.0,prob_stddev=0.0,prob_range={1.0,1.0},prob(percent)="100",prob+-sd="100+-0",height_mean=1.52369225,height_median=1.52304948,height_95%HPD={1.50000043,1.5470744},age_mean=152.369225,age_median=152.304948,age_95%HPD={150.000043,154.70744},length_mean=0.101707301,length_median=0.08892129,length_95%HPD={0.01106461,0.220675},effectivebrlenTK02Brlens{1}_mean=0.124829,effectivebrlenTK02Brlens{1}_median=0.108651,effectivebrlenTK02Brlens{1}_95%HPD={0.016037,0.271233},rateTK02Brlens{1}_mean=1.317381,rateTK02Brlens{1}_median=1.251374,rateTK02Brlens{1}_95%HPD={0.47853,2.303005},effectivebrlenTK02Brlens{2}_mean=0.025546,effectivebrlenTK02Brlens{2}_median=0.0128,effectivebrlenTK02Brlens{2}_95%HPD={1.0E-6,0.093217},rateTK02Brlens{2}_mean=0.255429,rateTK02Brlens{2}_median=0.155777,rateTK02Brlens{2}_95%HPD={1.2E-5,0.822385},effectivebrlenTK02Brlens{3}_mean=0.093204,effectivebrlenTK02Brlens{3}_median=0.075572,effectivebrlenTK02Brlens{3}_95%HPD={0.001896,0.228278},rateTK02Brlens{3}_mean=0.934058,rateTK02Brlens{3}_median=0.900306,rateTK02Brlens{3}_95%HPD={0.155166,1.730503}]:8.968931)[&prob=1.0,prob_stddev=0.0,prob_range={1.0,1.0},prob(percent)="100",prob+-sd="100+-0",height_mean=1.62539955,height_median=1.61273879,height_95%HPD={1.53448521,1.74685782},age_mean=162.539955,age_median=161.273879,age_95%HPD={153.448521,174.685782},length_mean=0.392404594,length_median=0.372715,length_95%HPD={0.0843998,0.7509449},effectivebrlenTK02Brlens{1}_mean=0.495627,effectivebrlenTK02Brlens{1}_median=0.445786,effectivebrlenTK02Brlens{1}_95%HPD={0.051029,1.042035},rateTK02Brlens{1}_mean=1.264643,rateTK02Brlens{1}_median=1.20828,rateTK02Brlens{1}_95%HPD={0.562978,2.088125},effectivebrlenTK02Brlens{2}_mean=0.098181,effectivebrlenTK02Brlens{2}_median=0.075733,effectivebrlenTK02Brlens{2}_95%HPD={7.33E-4,0.256686},rateTK02Brlens{2}_mean=0.263552,rateTK02Brlens{2}_median=0.214536,rateTK02Brlens{2}_95%HPD={0.0152,0.641618},effectivebrlenTK02Brlens{3}_mean=0.364183,effectivebrlenTK02Brlens{3}_median=0.313971,effectivebrlenTK02Brlens{3}_95%HPD={0.026427,0.82152},rateTK02Brlens{3}_mean=0.917205,rateTK02Brlens{3}_median=0.890338,rateTK02Brlens{3}_95%HPD={0.294266,1.580735}]:38.52338)[&prob=1.0,prob_stddev=0.0,prob_range={1.0,1.0},prob(percent)="100",prob+-sd="100+-0",height_mean=2.01780414,height_median=1.99797263,height_95%HPD={1.72154512,2.36162092},age_mean=201.780414,age_median=199.797263,age_95%HPD={172.154512,236.162092},length_mean=0.477006253,length_median=0.4947295,length_95%HPD={0.1241152,0.7806421},effectivebrlenTK02Brlens{1}_mean=0.554477,effectivebrlenTK02Brlens{1}_median=0.534316,effectivebrlenTK02Brlens{1}_95%HPD={0.055108,1.057395},rateTK02Brlens{1}_mean=1.150456,rateTK02Brlens{1}_median=1.1183,rateTK02Brlens{1}_95%HPD={0.616511,1.751968},effectivebrlenTK02Brlens{2}_mean=0.151295,effectivebrlenTK02Brlens{2}_median=0.132403,effectivebrlenTK02Brlens{2}_95%HPD={9.9E-5,0.334356},rateTK02Brlens{2}_mean=0.314545,rateTK02Brlens{2}_median=0.291674,rateTK02Brlens{2}_95%HPD={0.063702,0.607861},effectivebrlenTK02Brlens{3}_mean=0.444498,effectivebrlenTK02Brlens{3}_median=0.427362,effectivebrlenTK02Brlens{3}_95%HPD={0.054441,0.843115},rateTK02Brlens{3}_mean=0.93371,rateTK02Brlens{3}_median=0.918693,rateTK02Brlens{3}_95%HPD={0.45296,1.430107}]:48.7648)[&prob=1.0,prob_stddev=0.0,prob_range={1.0,1.0},prob(percent)="100",prob+-sd="100+-0",height_mean=2.49481039,height_median=2.48562063,height_95%HPD={2.43643132,2.5781763},age_mean=249.481039,age_median=248.562063,age_95%HPD={243.643132,257.81763},length_mean=0.124673879,length_median=0.1209529,length_95%HPD={0.006620677,0.2374118},effectivebrlenTK02Brlens{1}_mean=0.128896,effectivebrlenTK02Brlens{1}_median=0.119785,effectivebrlenTK02Brlens{1}_95%HPD={2.08E-4,0.260781},rateTK02Brlens{1}_mean=1.028979,rateTK02Brlens{1}_median=1.01285,rateTK02Brlens{1}_95%HPD={0.599494,1.485866},effectivebrlenTK02Brlens{2}_mean=0.051697,effectivebrlenTK02Brlens{2}_median=0.044204,effectivebrlenTK02Brlens{2}_95%HPD={3.1E-5,0.11971},rateTK02Brlens{2}_mean=0.409323,rateTK02Brlens{2}_median=0.391342,rateTK02Brlens{2}_95%HPD={0.124006,0.722032},effectivebrlenTK02Brlens{3}_mean=0.119974,effectivebrlenTK02Brlens{3}_median=0.11259,effectivebrlenTK02Brlens{3}_95%HPD={0.00311,0.241166},rateTK02Brlens{3}_mean=0.96413,rateTK02Brlens{3}_median=0.954775,rateTK02Brlens{3}_95%HPD={0.569644,1.364548}]:13.20172,Gephyrosaurus_bridensis[&prob=1.0,prob_stddev=0.0,prob_range={1.0,1.0},prob(percent)="100",prob+-sd="100+-0",height_mean=1.97632663,height_median=1.98164014,height_95%HPD={1.92479723,2.01399993},age_mean=197.632663,age_median=198.164014,age_95%HPD={192.479723,201.399993},length_mean=0.643157645,length_median=0.6409197,length_95%HPD={0.5186949,0.7709568},effectivebrlenTK02Brlens{1}_mean=0.552697,effectivebrlenTK02Brlens{1}_median=0.541877,effectivebrlenTK02Brlens{1}_95%HPD={0.233399,0.887539},rateTK02Brlens{1}_mean=0.862999,rateTK02Brlens{1}_median=0.846117,rateTK02Brlens{1}_95%HPD={0.361353,1.378955},effectivebrlenTK02Brlens{2}_mean=0.227881,effectivebrlenTK02Brlens{2}_median=0.205701,effectivebrlenTK02Brlens{2}_95%HPD={0.049724,0.457241},rateTK02Brlens{2}_mean=0.353441,rateTK02Brlens{2}_median=0.322117,rateTK02Brlens{2}_95%HPD={0.080981,0.695144},effectivebrlenTK02Brlens{3}_mean=0.603261,effectivebrlenTK02Brlens{3}_median=0.591912,effectivebrlenTK02Brlens{3}_95%HPD={0.285142,0.935925},rateTK02Brlens{3}_mean=0.939652,rateTK02Brlens{3}_median=0.926358,rateTK02Brlens{3}_95%HPD={0.455945,1.431141}]:63.59977)[&prob=1.0,prob_stddev=0.0,prob_range={1.0,1.0},prob(percent)="100",prob+-sd="100+-0",height_mean=2.61948427,height_median=2.61763783,height_95%HPD={2.50624204,2.73588596},age_mean=261.948427,age_median=261.763783,age_95%HPD={250.624204,273.588596},length_mean=0.0791683959,length_median=0.06981055,length_95%HPD={6.457832E-6,0.183072},effectivebrlenTK02Brlens{1}_mean=0.077403,effectivebrlenTK02Brlens{1}_median=0.066229,effectivebrlenTK02Brlens{1}_95%HPD={6.0E-6,0.186258},rateTK02Brlens{1}_mean=0.978964,rateTK02Brlens{1}_median=0.966591,rateTK02Brlens{1}_95%HPD={0.600938,1.376149},effectivebrlenTK02Brlens{2}_mean=0.042468,effectivebrlenTK02Brlens{2}_median=0.034796,effectivebrlenTK02Brlens{2}_95%HPD={4.0E-6,0.107364},rateTK02Brlens{2}_mean=0.533319,rateTK02Brlens{2}_median=0.520332,rateTK02Brlens{2}_95%HPD={0.26084,0.828721},effectivebrlenTK02Brlens{3}_mean=0.076207,effectivebrlenTK02Brlens{3}_median=0.065385,effectivebrlenTK02Brlens{3}_95%HPD={8.0E-6,0.182933},rateTK02Brlens{3}_mean=0.960779,rateTK02Brlens{3}_median=0.953832,rateTK02Brlens{3}_95%HPD={0.620756,1.307953}]:7.80571)[&prob=1.0,prob_stddev=0.0,prob_range={1.0,1.0},prob(percent)="100",prob+-sd="100+-0",height_mean=2.69865267,height_median=2.69569493,height_95%HPD={2.59450587,2.80590369},age_mean=269.865267,age_median=269.569493,age_95%HPD={259.450587,280.590369},length_mean=0.134461064,length_median=0.1318353,length_95%HPD={0.01699055,0.2497613},effectivebrlenTK02Brlens{1}_mean=0.13287,effectivebrlenTK02Brlens{1}_median=0.127522,effectivebrlenTK02Brlens{1}_95%HPD={0.010469,0.254375},rateTK02Brlens{1}_mean=0.981295,rateTK02Brlens{1}_median=0.976715,rateTK02Brlens{1}_95%HPD={0.740045,1.224481},effectivebrlenTK02Brlens{2}_mean=0.100567,effectivebrlenTK02Brlens{2}_median=0.09692,effectivebrlenTK02Brlens{2}_95%HPD={0.010587,0.192036},rateTK02Brlens{2}_mean=0.75038,rateTK02Brlens{2}_median=0.751749,rateTK02Brlens{2}_95%HPD={0.522917,0.97117},effectivebrlenTK02Brlens{3}_mean=0.130038,effectivebrlenTK02Brlens{3}_median=0.12525,effectivebrlenTK02Brlens{3}_95%HPD={0.012886,0.249696},rateTK02Brlens{3}_mean=0.961483,rateTK02Brlens{3}_median=0.962316,rateTK02Brlens{3}_95%HPD={0.739155,1.185435}]:13.80038,(Diphydontosaurus_avonis[&prob=1.0,prob_stddev=0.0,prob_range={1.0,1.0},prob(percent)="100",prob+-sd="100+-0",height_mean=2.05211491,height_median=2.05366588,height_95%HPD={2.01760146,2.08499809},age_mean=205.211491,age_median=205.366588,age_95%HPD={201.760146,208.499809},length_mean=0.568308986,length_median=0.5655656,length_95%HPD={0.4031036,0.739465},effectivebrlenTK02Brlens{1}_mean=0.496338,effectivebrlenTK02Brlens{1}_median=0.478161,effectivebrlenTK02Brlens{1}_95%HPD={0.235616,0.788007},rateTK02Brlens{1}_mean=0.873378,rateTK02Brlens{1}_median=0.85076,rateTK02Brlens{1}_95%HPD={0.466841,1.311297},effectivebrlenTK02Brlens{2}_mean=0.445554,effectivebrlenTK02Brlens{2}_median=0.425239,effectivebrlenTK02Brlens{2}_95%HPD={0.182937,0.746477},rateTK02Brlens{2}_mean=0.786068,rateTK02Brlens{2}_median=0.758497,rateTK02Brlens{2}_95%HPD={0.354084,1.269415},effectivebrlenTK02Brlens{3}_mean=0.455722,effectivebrlenTK02Brlens{3}_median=0.43886,effectivebrlenTK02Brlens{3}_95%HPD={0.175747,0.758399},rateTK02Brlens{3}_mean=0.796235,rateTK02Brlens{3}_median=0.783505,rateTK02Brlens{3}_95%HPD={0.369453,1.221282}]:56.40556,((Planocephalosaurus_robinsonae[&prob=1.0,prob_stddev=0.0,prob_range={1.0,1.0},prob(percent)="100",prob+-sd="100+-0",height_mean=2.05002169,height_median=2.0504952,height_95%HPD={2.01693856,2.08499102},age_mean=205.002169,age_median=205.04952,age_95%HPD={201.693856,208.499102},length_mean=0.253244082,length_median=0.2478352,length_95%HPD={0.1291397,0.3883293},effectivebrlenTK02Brlens{1}_mean=0.187907,effectivebrlenTK02Brlens{1}_median=0.178347,effectivebrlenTK02Brlens{1}_95%HPD={0.074503,0.319025},rateTK02Brlens{1}_mean=0.753788,rateTK02Brlens{1}_median=0.735879,rateTK02Brlens{1}_95%HPD={0.370543,1.172883},effectivebrlenTK02Brlens{2}_mean=0.146563,effectivebrlenTK02Brlens{2}_median=0.13463,effectivebrlenTK02Brlens{2}_95%HPD={0.037909,0.281072},rateTK02Brlens{2}_mean=0.584845,rateTK02Brlens{2}_median=0.558334,rateTK02Brlens{2}_95%HPD={0.178462,1.020621},effectivebrlenTK02Brlens{3}_mean=0.174424,effectivebrlenTK02Brlens{3}_median=0.164246,effectivebrlenTK02Brlens{3}_95%HPD={0.043365,0.326777},rateTK02Brlens{3}_mean=0.691428,rateTK02Brlens{3}_median=0.680418,rateTK02Brlens{3}_95%HPD={0.236851,1.154265}]:24.76925,(((Clevosaurus_hudsoni[&prob=1.0,prob_stddev=0.0,prob_range={1.0,1.0},prob(percent)="100",prob+-sd="100+-0",height_mean=2.00819507,height_median=2.01153164,height_95%HPD={1.93005327,2.08496708},age_mean=200.819507,age_median=201.153164,age_95%HPD={193.005327,208.496708},length_mean=0.0943662079,length_median=0.08924998,length_95%HPD={0.01681096,0.1788986},effectivebrlenTK02Brlens{1}_mean=0.062622,effectivebrlenTK02Brlens{1}_median=0.057242,effectivebrlenTK02Brlens{1}_95%HPD={0.009588,0.126416},rateTK02Brlens{1}_mean=0.694326,rateTK02Brlens{1}_median=0.677725,rateTK02Brlens{1}_95%HPD={0.257015,1.15736},effectivebrlenTK02Brlens{2}_mean=0.034776,effectivebrlenTK02Brlens{2}_median=0.02954,effectivebrlenTK02Brlens{2}_95%HPD={0.001063,0.080829},rateTK02Brlens{2}_mean=0.403542,rateTK02Brlens{2}_median=0.369733,rateTK02Brlens{2}_95%HPD={0.017649,0.844004},effectivebrlenTK02Brlens{3}_mean=0.06846,effectivebrlenTK02Brlens{3}_median=0.061281,effectivebrlenTK02Brlens{3}_95%HPD={0.00765,0.144962},rateTK02Brlens{3}_mean=0.743272,rateTK02Brlens{3}_median=0.729598,rateTK02Brlens{3}_95%HPD={0.248145,1.247039}]:8.912971,Clevosaurus_cambrica[&prob=1.0,prob_stddev=0.0,prob_range={1.0,1.0},prob(percent)="100",prob+-sd="100+-0",height_mean=2.04463773,height_median=2.04276757,height_95%HPD={2.01300014,2.07923778},age_mean=204.463773,age_median=204.276757,age_95%HPD={201.300014,207.923778},length_mean=0.057923547,length_median=0.05410283,length_95%HPD={0.002507128,0.1173419},effectivebrlenTK02Brlens{1}_mean=0.038666,effectivebrlenTK02Brlens{1}_median=0.035213,effectivebrlenTK02Brlens{1}_95%HPD={8.64E-4,0.080739},rateTK02Brlens{1}_mean=0.699748,rateTK02Brlens{1}_median=0.682401,rateTK02Brlens{1}_95%HPD={0.268064,1.151067},effectivebrlenTK02Brlens{2}_mean=0.021428,effectivebrlenTK02Brlens{2}_median=0.017735,effectivebrlenTK02Brlens{2}_95%HPD={2.0E-6,0.05236},rateTK02Brlens{2}_mean=0.401311,rateTK02Brlens{2}_median=0.368716,rateTK02Brlens{2}_95%HPD={0.013053,0.835178},effectivebrlenTK02Brlens{3}_mean=0.042178,effectivebrlenTK02Brlens{3}_median=0.037141,effectivebrlenTK02Brlens{3}_95%HPD={4.9E-5,0.09311},rateTK02Brlens{3}_mean=0.743457,rateTK02Brlens{3}_median=0.729638,rateTK02Brlens{3}_95%HPD={0.253985,1.248448}]:5.789378)[&prob=1.0,prob_stddev=0.0,prob_range={1.0,1.0},prob(percent)="100",prob+-sd="100+-0",height_mean=2.10256128,height_median=2.10066135,height_95%HPD={2.03942065,2.16652949},age_mean=210.256128,age_median=210.066135,age_95%HPD={203.942065,216.652949},length_mean=0.0413036892,length_median=0.03493936,length_95%HPD={3.722896E-6,0.1013439},effectivebrlenTK02Brlens{1}_mean=0.027839,effectivebrlenTK02Brlens{1}_median=0.022865,effectivebrlenTK02Brlens{1}_95%HPD={2.0E-6,0.070631},rateTK02Brlens{1}_mean=0.694694,rateTK02Brlens{1}_median=0.675551,rateTK02Brlens{1}_95%HPD={0.316311,1.126553},effectivebrlenTK02Brlens{2}_mean=0.01688,effectivebrlenTK02Brlens{2}_median=0.01279,effectivebrlenTK02Brlens{2}_95%HPD={1.0E-6,0.04661},rateTK02Brlens{2}_mean=0.427713,rateTK02Brlens{2}_median=0.395267,rateTK02Brlens{2}_95%HPD={0.077995,0.833184},effectivebrlenTK02Brlens{3}_mean=0.029939,effectivebrlenTK02Brlens{3}_median=0.023676,effectivebrlenTK02Brlens{3}_95%HPD={2.0E-6,0.07908},rateTK02Brlens{3}_mean=0.734654,rateTK02Brlens{3}_median=0.719756,rateTK02Brlens{3}_95%HPD={0.276276,1.214197}]:3.970336,(Clevosaurus_bairdi[&prob=1.0,prob_stddev=0.0,prob_range={1.0,1.0},prob(percent)="100",prob+-sd="100+-0",height_mean=2.00304965,height_median=2.00307796,height_95%HPD={1.99402709,2.01299683},age_mean=200.304965,age_median=200.307796,age_95%HPD={199.402709,201.299683},length_mean=0.0654925559,length_median=0.05982142,length_95%HPD={0.00679767,0.1359213},effectivebrlenTK02Brlens{1}_mean=0.041569,effectivebrlenTK02Brlens{1}_median=0.036704,effectivebrlenTK02Brlens{1}_95%HPD={0.002619,0.090976},rateTK02Brlens{1}_mean=0.664708,rateTK02Brlens{1}_median=0.646507,rateTK02Brlens{1}_95%HPD={0.202383,1.161183},effectivebrlenTK02Brlens{2}_mean=0.025922,effectivebrlenTK02Brlens{2}_median=0.021075,effectivebrlenTK02Brlens{2}_95%HPD={1.07E-4,0.06479},rateTK02Brlens{2}_mean=0.418975,rateTK02Brlens{2}_median=0.385097,rateTK02Brlens{2}_95%HPD={0.012921,0.880859},effectivebrlenTK02Brlens{3}_mean=0.046791,effectivebrlenTK02Brlens{3}_median=0.039967,effectivebrlenTK02Brlens{3}_95%HPD={0.001179,0.107866},rateTK02Brlens{3}_mean=0.725232,rateTK02Brlens{3}_median=0.714545,rateTK02Brlens{3}_95%HPD={0.1983,1.272423}]:5.974951,(Clevosaurus_petilus[&prob=1.0,prob_stddev=0.0,prob_range={1.0,1.0},prob(percent)="100",prob+-sd="100+-0",height_mean=2.0026524,height_median=2.00247608,height_95%HPD={1.99300076,2.01186972},age_mean=200.26524,age_median=200.247608,age_95%HPD={199.300076,201.186972},length_mean=0.0236780315,length_median=0.01788804,length_95%HPD={1.024056E-6,0.06580898},effectivebrlenTK02Brlens{1}_mean=0.014506,effectivebrlenTK02Brlens{1}_median=0.010449,effectivebrlenTK02Brlens{1}_95%HPD={1.0E-6,0.042089},rateTK02Brlens{1}_mean=0.646396,rateTK02Brlens{1}_median=0.631432,rateTK02Brlens{1}_95%HPD={0.12296,1.160565},effectivebrlenTK02Brlens{2}_mean=0.009183,effectivebrlenTK02Brlens{2}_median=0.005699,effectivebrlenTK02Brlens{2}_95%HPD={0.0,0.029872},rateTK02Brlens{2}_mean=0.411751,rateTK02Brlens{2}_median=0.380181,rateTK02Brlens{2}_95%HPD={2.6E-5,0.898851},effectivebrlenTK02Brlens{3}_mean=0.016962,effectivebrlenTK02Brlens{3}_median=0.011651,effectivebrlenTK02Brlens{3}_95%HPD={0.0,0.051231},rateTK02Brlens{3}_mean=0.726264,rateTK02Brlens{3}_median=0.719374,rateTK02Brlens{3}_95%HPD={0.153751,1.278202}]:1.85098,Clevosaurus_sp_SAM[&prob=1.0,prob_stddev=0.0,prob_range={1.0,1.0},prob(percent)="100",prob+-sd="100+-0",height_mean=1.96143319,height_median=1.97414513,height_95%HPD={1.8689796,2.01299989},age_mean=196.143319,age_median=197.414513,age_95%HPD={186.89796,201.299989},length_mean=0.0648972385,length_median=0.05326473,length_95%HPD={8.256463E-6,0.1627532},effectivebrlenTK02Brlens{1}_mean=0.039259,effectivebrlenTK02Brlens{1}_median=0.030315,effectivebrlenTK02Brlens{1}_95%HPD={4.0E-6,0.105885},rateTK02Brlens{1}_mean=0.643478,rateTK02Brlens{1}_median=0.629092,rateTK02Brlens{1}_95%HPD={0.117339,1.171801},effectivebrlenTK02Brlens{2}_mean=0.024451,effectivebrlenTK02Brlens{2}_median=0.016247,effectivebrlenTK02Brlens{2}_95%HPD={0.0,0.076173},rateTK02Brlens{2}_mean=0.407365,rateTK02Brlens{2}_median=0.374282,rateTK02Brlens{2}_95%HPD={4.3E-5,0.904512},effectivebrlenTK02Brlens{3}_mean=0.046582,effectivebrlenTK02Brlens{3}_median=0.034567,effectivebrlenTK02Brlens{3}_95%HPD={3.0E-6,0.130636},rateTK02Brlens{3}_mean=0.726004,rateTK02Brlens{3}_median=0.718027,rateTK02Brlens{3}_95%HPD={0.150016,1.29013}]:4.684075)[&prob=1.0,prob_stddev=0.0,prob_range={1.0,1.0},prob(percent)="100",prob+-sd="100+-0",height_mean=2.02633043,height_median=2.02098588,height_95%HPD={1.99495661,2.06962676},age_mean=202.633043,age_median=202.098588,age_95%HPD={199.495661,206.962676},length_mean=0.0422117836,length_median=0.03489764,length_95%HPD={6.461442E-6,0.1056736},effectivebrlenTK02Brlens{1}_mean=0.026268,effectivebrlenTK02Brlens{1}_median=0.020952,effectivebrlenTK02Brlens{1}_95%HPD={3.0E-6,0.068817},rateTK02Brlens{1}_mean=0.655913,rateTK02Brlens{1}_median=0.637656,rateTK02Brlens{1}_95%HPD={0.182691,1.14112},effectivebrlenTK02Brlens{2}_mean=0.016604,effectivebrlenTK02Brlens{2}_median=0.01174,effectivebrlenTK02Brlens{2}_95%HPD={2.0E-6,0.048815},rateTK02Brlens{2}_mean=0.416951,rateTK02Brlens{2}_median=0.383338,rateTK02Brlens{2}_95%HPD={0.013929,0.873284},effectivebrlenTK02Brlens{3}_mean=0.030212,effectivebrlenTK02Brlens{3}_median=0.022893,effectivebrlenTK02Brlens{3}_95%HPD={6.0E-6,0.083177},rateTK02Brlens{3}_mean=0.726022,rateTK02Brlens{3}_median=0.715804,rateTK02Brlens{3}_95%HPD={0.192034,1.260374}]:4.18416)[&prob=1.0,prob_stddev=0.0,prob_range={1.0,1.0},prob(percent)="100",prob+-sd="100+-0",height_mean=2.06854221,height_median=2.06282747,height_95%HPD={2.01024529,2.13858621},age_mean=206.854221,age_median=206.282747,age_95%HPD={201.024529,213.858621},length_mean=0.0753227575,length_median=0.07221268,length_95%HPD={8.008368E-6,0.1510338},effectivebrlenTK02Brlens{1}_mean=0.050005,effectivebrlenTK02Brlens{1}_median=0.045564,effectivebrlenTK02Brlens{1}_95%HPD={6.0E-6,0.1085},rateTK02Brlens{1}_mean=0.678078,rateTK02Brlens{1}_median=0.659046,rateTK02Brlens{1}_95%HPD={0.277832,1.116539},effectivebrlenTK02Brlens{2}_mean=0.031546,effectivebrlenTK02Brlens{2}_median=0.02654,effectivebrlenTK02Brlens{2}_95%HPD={2.0E-6,0.076306},rateTK02Brlens{2}_mean=0.432828,rateTK02Brlens{2}_median=0.400085,rateTK02Brlens{2}_95%HPD={0.082355,0.843197},effectivebrlenTK02Brlens{3}_mean=0.053923,effectivebrlenTK02Brlens{3}_median=0.047779,effectivebrlenTK02Brlens{3}_95%HPD={4.0E-6,0.121753},rateTK02Brlens{3}_mean=0.726974,rateTK02Brlens{3}_median=0.71414,rateTK02Brlens{3}_95%HPD={0.263031,1.233725}]:7.753724)[&prob=1.0,prob_stddev=0.0,prob_range={1.0,1.0},prob(percent)="100",prob+-sd="100+-0",height_mean=2.14386497,height_median=2.14036471,height_95%HPD={2.07155993,2.22273347},age_mean=214.386497,age_median=214.036471,age_95%HPD={207.155993,222.273347},length_mean=0.0500102153,length_median=0.04449217,length_95%HPD={2.149738E-5,0.1132345},effectivebrlenTK02Brlens{1}_mean=0.034689,effectivebrlenTK02Brlens{1}_median=0.029264,effectivebrlenTK02Brlens{1}_95%HPD={7.0E-6,0.084429},rateTK02Brlens{1}_mean=0.697929,rateTK02Brlens{1}_median=0.679562,rateTK02Brlens{1}_95%HPD={0.330149,1.101195},effectivebrlenTK02Brlens{2}_mean=0.023246,effectivebrlenTK02Brlens{2}_median=0.018647,effectivebrlenTK02Brlens{2}_95%HPD={3.0E-6,0.060045},rateTK02Brlens{2}_mean=0.468056,rateTK02Brlens{2}_median=0.439053,rateTK02Brlens{2}_95%HPD={0.140543,0.855272},effectivebrlenTK02Brlens{3}_mean=0.036178,effectivebrlenTK02Brlens{3}_median=0.029728,effectivebrlenTK02Brlens{3}_95%HPD={6.0E-6,0.090925},rateTK02Brlens{3}_mean=0.720661,rateTK02Brlens{3}_median=0.706848,rateTK02Brlens{3}_95%HPD={0.269275,1.181843}]:5.214159,Clevosaurus_brasiliensis[&prob=1.0,prob_stddev=0.0,prob_range={1.0,1.0},prob(percent)="100",prob+-sd="100+-0",height_mean=2.13310285,height_median=2.140045,height_95%HPD={2.04709808,2.19999959},age_mean=213.310285,age_median=214.0045,age_95%HPD={204.709808,219.999959},length_mean=0.0607723338,length_median=0.05113454,length_95%HPD={1.29204E-5,0.1481776},effectivebrlenTK02Brlens{1}_mean=0.040031,effectivebrlenTK02Brlens{1}_median=0.033578,effectivebrlenTK02Brlens{1}_95%HPD={1.0E-5,0.097499},rateTK02Brlens{1}_mean=0.698729,rateTK02Brlens{1}_median=0.68285,rateTK02Brlens{1}_95%HPD={0.297732,1.121315},effectivebrlenTK02Brlens{2}_mean=0.027124,effectivebrlenTK02Brlens{2}_median=0.021841,effectivebrlenTK02Brlens{2}_95%HPD={4.0E-6,0.069023},rateTK02Brlens{2}_mean=0.48845,rateTK02Brlens{2}_median=0.465296,rateTK02Brlens{2}_95%HPD={0.115986,0.899793},effectivebrlenTK02Brlens{3}_mean=0.042666,effectivebrlenTK02Brlens{3}_median=0.033521,effectivebrlenTK02Brlens{3}_95%HPD={6.0E-6,0.112467},rateTK02Brlens{3}_mean=0.712897,rateTK02Brlens{3}_median=0.70073,rateTK02Brlens{3}_95%HPD={0.250086,1.20437}]:5.24613)[&prob=1.0,prob_stddev=0.0,prob_range={1.0,1.0},prob(percent)="100",prob+-sd="100+-0",height_mean=2.19387518,height_median=2.1925063,height_95%HPD={2.10797236,2.27948427},age_mean=219.387518,age_median=219.25063,age_95%HPD={210.797236,227.948427},length_mean=0.109390593,length_median=0.1020343,length_95%HPD={1.680778E-4,0.2261933},effectivebrlenTK02Brlens{1}_mean=0.078241,effectivebrlenTK02Brlens{1}_median=0.070436,effectivebrlenTK02Brlens{1}_95%HPD={2.5E-5,0.17064},rateTK02Brlens{1}_mean=0.722886,rateTK02Brlens{1}_median=0.705476,rateTK02Brlens{1}_95%HPD={0.398792,1.096173},effectivebrlenTK02Brlens{2}_mean=0.059689,effectivebrlenTK02Brlens{2}_median=0.051416,effectivebrlenTK02Brlens{2}_95%HPD={4.0E-5,0.138837},rateTK02Brlens{2}_mean=0.546398,rateTK02Brlens{2}_median=0.524118,rateTK02Brlens{2}_95%HPD={0.227361,0.906454},effectivebrlenTK02Brlens{3}_mean=0.077208,effectivebrlenTK02Brlens{3}_median=0.067287,effectivebrlenTK02Brlens{3}_95%HPD={2.3E-5,0.177509},rateTK02Brlens{3}_mean=0.703609,rateTK02Brlens{3}_median=0.691239,rateTK02Brlens{3}_95%HPD={0.302584,1.126892}]:10.56814)[&prob=1.0,prob_stddev=0.0,prob_range={1.0,1.0},prob(percent)="100",prob+-sd="100+-0",height_mean=2.30326578,height_median=2.29818774,height_95%HPD={2.18014411,2.43505848},age_mean=230.326578,age_median=229.818774,age_95%HPD={218.014411,243.505848},length_mean=0.133005869,length_median=0.1284235,length_95%HPD={1.861257E-5,0.2570341},effectivebrlenTK02Brlens{1}_mean=0.101106,effectivebrlenTK02Brlens{1}_median=0.093601,effectivebrlenTK02Brlens{1}_95%HPD={1.0E-5,0.210616},rateTK02Brlens{1}_mean=0.754167,rateTK02Brlens{1}_median=0.741989,rateTK02Brlens{1}_95%HPD={0.475551,1.050207},effectivebrlenTK02Brlens{2}_mean=0.088537,effectivebrlenTK02Brlens{2}_median=0.081155,effectivebrlenTK02Brlens{2}_95%HPD={1.2E-5,0.186459},rateTK02Brlens{2}_mean=0.666152,rateTK02Brlens{2}_median=0.650719,rateTK02Brlens{2}_95%HPD={0.367487,0.995682},effectivebrlenTK02Brlens{3}_mean=0.092546,effectivebrlenTK02Brlens{3}_median=0.083743,effectivebrlenTK02Brlens{3}_95%HPD={9.0E-6,0.200235},rateTK02Brlens{3}_mean=0.689339,rateTK02Brlens{3}_median=0.68063,rateTK02Brlens{3}_95%HPD={0.362076,1.034369}]:13.46702,((((Homeosaurus_maximiliani[&prob=1.0,prob_stddev=0.0,prob_range={1.0,1.0},prob(percent)="100",prob+-sd="100+-0",height_mean=1.52581969,height_median=1.52624631,height_95%HPD={1.50278459,1.5499985},age_mean=152.581969,age_median=152.624631,age_95%HPD={150.278459,154.99985},length_mean=0.0837080518,length_median=0.06707285,length_95%HPD={2.193519E-5,0.212711},effectivebrlenTK02Brlens{1}_mean=0.03327,effectivebrlenTK02Brlens{1}_median=0.025028,effectivebrlenTK02Brlens{1}_95%HPD={1.3E-5,0.090698},rateTK02Brlens{1}_mean=0.442819,rateTK02Brlens{1}_median=0.405344,rateTK02Brlens{1}_95%HPD={0.035496,0.913257},effectivebrlenTK02Brlens{2}_mean=0.039264,effectivebrlenTK02Brlens{2}_median=0.02573,effectivebrlenTK02Brlens{2}_95%HPD={3.0E-6,0.122398},rateTK02Brlens{2}_mean=0.486646,rateTK02Brlens{2}_median=0.428716,rateTK02Brlens{2}_95%HPD={0.003003,1.100541},effectivebrlenTK02Brlens{3}_mean=0.035344,effectivebrlenTK02Brlens{3}_median=0.024367,effectivebrlenTK02Brlens{3}_95%HPD={1.0E-6,0.105519},rateTK02Brlens{3}_mean=0.448627,rateTK02Brlens{3}_median=0.409516,rateTK02Brlens{3}_95%HPD={0.005958,0.954882}]:6.669589,Homeosaurus_parvipes[&prob=1.0,prob_stddev=0.0,prob_range={1.0,1.0},prob(percent)="100",prob+-sd="100+-0",height_mean=1.52544046,height_median=1.52565613,height_95%HPD={1.5027017,1.54999974},age_mean=152.544046,age_median=152.565613,age_95%HPD={150.27017,154.999974},length_mean=0.0840872819,length_median=0.06735963,length_95%HPD={5.774128E-5,0.212573},effectivebrlenTK02Brlens{1}_mean=0.034241,effectivebrlenTK02Brlens{1}_median=0.025684,effectivebrlenTK02Brlens{1}_95%HPD={9.0E-6,0.093164},rateTK02Brlens{1}_mean=0.448912,rateTK02Brlens{1}_median=0.412096,rateTK02Brlens{1}_95%HPD={0.038189,0.918311},effectivebrlenTK02Brlens{2}_mean=0.039157,effectivebrlenTK02Brlens{2}_median=0.025743,effectivebrlenTK02Brlens{2}_95%HPD={7.0E-6,0.121492},rateTK02Brlens{2}_mean=0.484555,rateTK02Brlens{2}_median=0.425496,rateTK02Brlens{2}_95%HPD={0.00335,1.101523},effectivebrlenTK02Brlens{3}_mean=0.035018,effectivebrlenTK02Brlens{3}_median=0.02431,effectivebrlenTK02Brlens{3}_95%HPD={3.0E-6,0.103529},rateTK02Brlens{3}_mean=0.445403,rateTK02Brlens{3}_median=0.405574,rateTK02Brlens{3}_95%HPD={0.005378,0.951825}]:6.728607)[&prob=1.0,prob_stddev=0.0,prob_range={1.0,1.0},prob(percent)="100",prob+-sd="100+-0",height_mean=1.60952774,height_median=1.5929422,height_95%HPD={1.5183229,1.74251557},age_mean=160.952774,age_median=159.29422,age_95%HPD={151.83229,174.251557},length_mean=0.348263857,length_median=0.3458468,length_95%HPD={0.1327667,0.5699493},effectivebrlenTK02Brlens{1}_mean=0.160239,effectivebrlenTK02Brlens{1}_median=0.148257,effectivebrlenTK02Brlens{1}_95%HPD={0.030457,0.312515},rateTK02Brlens{1}_mean=0.464674,rateTK02Brlens{1}_median=0.442702,rateTK02Brlens{1}_95%HPD={0.1684,0.801352},effectivebrlenTK02Brlens{2}_mean=0.167019,effectivebrlenTK02Brlens{2}_median=0.151893,effectivebrlenTK02Brlens{2}_95%HPD={0.029275,0.337986},rateTK02Brlens{2}_mean=0.492384,rateTK02Brlens{2}_median=0.459723,rateTK02Brlens{2}_95%HPD={0.125413,0.913422},effectivebrlenTK02Brlens{3}_mean=0.16564,effectivebrlenTK02Brlens{3}_median=0.151337,effectivebrlenTK02Brlens{3}_95%HPD={0.027442,0.335621},rateTK02Brlens{3}_mean=0.489807,rateTK02Brlens{3}_median=0.459535,rateTK02Brlens{3}_95%HPD={0.124718,0.920218}]:36.09849,(((Sapheosaurus_thiollerei[&prob=1.0,prob_stddev=0.0,prob_range={1.0,1.0},prob(percent)="100",prob+-sd="100+-0",height_mean=1.53498175,height_median=1.53474721,height_95%HPD={1.52100034,1.5483112},age_mean=153.498175,age_median=153.474721,age_95%HPD={152.100034,154.83112},length_mean=0.0339418263,length_median=0.0252854,length_95%HPD={1.042888E-5,0.09508814},effectivebrlenTK02Brlens{1}_mean=0.010361,effectivebrlenTK02Brlens{1}_median=0.006517,effectivebrlenTK02Brlens{1}_95%HPD={0.0,0.033578},rateTK02Brlens{1}_mean=0.346042,rateTK02Brlens{1}_median=0.314032,rateTK02Brlens{1}_95%HPD={7.9E-5,0.779369},effectivebrlenTK02Brlens{2}_mean=0.014722,effectivebrlenTK02Brlens{2}_median=0.00942,effectivebrlenTK02Brlens{2}_95%HPD={0.0,0.046845},rateTK02Brlens{2}_mean=0.474801,rateTK02Brlens{2}_median=0.432486,rateTK02Brlens{2}_95%HPD={2.03E-4,1.045469},effectivebrlenTK02Brlens{3}_mean=0.016259,effectivebrlenTK02Brlens{3}_median=0.010724,effectivebrlenTK02Brlens{3}_95%HPD={0.0,0.050895},rateTK02Brlens{3}_mean=0.513223,rateTK02Brlens{3}_median=0.489258,rateTK02Brlens{3}_95%HPD={6.3E-5,1.006023}]:2.584198,Piocormus_laticeps[&prob=1.0,prob_stddev=0.0,prob_range={1.0,1.0},prob(percent)="100",prob+-sd="100+-0",height_mean=1.52687629,height_median=1.52776659,height_95%HPD={1.50344385,1.54999989},age_mean=152.687629,age_median=152.776659,age_95%HPD={150.344385,154.999989},length_mean=0.0420472829,length_median=0.03470254,length_95%HPD={7.511865E-6,0.1058401},effectivebrlenTK02Brlens{1}_mean=0.01299,effectivebrlenTK02Brlens{1}_median=0.008941,effectivebrlenTK02Brlens{1}_95%HPD={0.0,0.039287},rateTK02Brlens{1}_mean=0.345289,rateTK02Brlens{1}_median=0.313369,rateTK02Brlens{1}_95%HPD={2.8E-5,0.780667},effectivebrlenTK02Brlens{2}_mean=0.018576,effectivebrlenTK02Brlens{2}_median=0.012884,effectivebrlenTK02Brlens{2}_95%HPD={0.0,0.05556},rateTK02Brlens{2}_mean=0.474793,rateTK02Brlens{2}_median=0.433106,rateTK02Brlens{2}_95%HPD={1.83E-4,1.046444},effectivebrlenTK02Brlens{3}_mean=0.020194,effectivebrlenTK02Brlens{3}_median=0.014675,effectivebrlenTK02Brlens{3}_95%HPD={0.0,0.058273},rateTK02Brlens{3}_mean=0.511825,rateTK02Brlens{3}_median=0.487643,rateTK02Brlens{3}_95%HPD={5.3E-5,1.006955}]:3.28226)[&prob=1.0,prob_stddev=0.0,prob_range={1.0,1.0},prob(percent)="100",prob+-sd="100+-0",height_mean=1.56892357,height_median=1.56058919,height_95%HPD={1.52376131,1.63120048},age_mean=156.892357,age_median=156.058919,age_95%HPD={152.376131,163.120048},length_mean=0.0603128345,length_median=0.04721582,length_95%HPD={2.61526E-6,0.1614173},effectivebrlenTK02Brlens{1}_mean=0.019722,effectivebrlenTK02Brlens{1}_median=0.013133,effectivebrlenTK02Brlens{1}_95%HPD={1.0E-6,0.060627},rateTK02Brlens{1}_mean=0.356466,rateTK02Brlens{1}_median=0.32337,rateTK02Brlens{1}_95%HPD={0.011173,0.763702},effectivebrlenTK02Brlens{2}_mean=0.025433,effectivebrlenTK02Brlens{2}_median=0.018226,effectivebrlenTK02Brlens{2}_95%HPD={1.0E-6,0.073634},rateTK02Brlens{2}_mean=0.478922,rateTK02Brlens{2}_median=0.433124,rateTK02Brlens{2}_95%HPD={0.036034,1.028093},effectivebrlenTK02Brlens{3}_mean=0.029784,effectivebrlenTK02Brlens{3}_median=0.020437,effectivebrlenTK02Brlens{3}_95%HPD={1.0E-6,0.090114},rateTK02Brlens{3}_mean=0.515975,rateTK02Brlens{3}_median=0.488568,rateTK02Brlens{3}_95%HPD={0.026568,1.000713}]:5.700598,Oenosaurus_muehlheimensis[&prob=1.0,prob_stddev=0.0,prob_range={1.0,1.0},prob(percent)="100",prob+-sd="100+-0",height_mean=1.51063147,height_median=1.5106932,height_95%HPD={1.50108544,1.52099923},age_mean=151.063147,age_median=151.06932,age_95%HPD={150.108544,152.099923},length_mean=0.118604939,length_median=0.1069927,length_95%HPD={0.03088752,0.235164},effectivebrlenTK02Brlens{1}_mean=0.039411,effectivebrlenTK02Brlens{1}_median=0.032718,effectivebrlenTK02Brlens{1}_95%HPD={3.86E-4,0.096076},rateTK02Brlens{1}_mean=0.357112,rateTK02Brlens{1}_median=0.323495,rateTK02Brlens{1}_95%HPD={0.009319,0.775583},effectivebrlenTK02Brlens{2}_mean=0.05364,effectivebrlenTK02Brlens{2}_median=0.045848,effectivebrlenTK02Brlens{2}_95%HPD={0.003814,0.122403},rateTK02Brlens{2}_mean=0.492868,rateTK02Brlens{2}_median=0.446827,rateTK02Brlens{2}_95%HPD={0.039751,1.042632},effectivebrlenTK02Brlens{3}_mean=0.059197,effectivebrlenTK02Brlens{3}_median=0.050044,effectivebrlenTK02Brlens{3}_95%HPD={7.27E-4,0.139105},rateTK02Brlens{3}_mean=0.518221,rateTK02Brlens{3}_median=0.492974,rateTK02Brlens{3}_95%HPD={0.021617,1.009313}]:10.6902)[&prob=1.0,prob_stddev=0.0,prob_range={1.0,1.0},prob(percent)="100",prob+-sd="100+-0",height_mean=1.62923641,height_median=1.61759517,height_95%HPD={1.54289851,1.7455319},age_mean=162.923641,age_median=161.759517,age_95%HPD={154.289851,174.55319},length_mean=0.201601746,length_median=0.1931649,length_95%HPD={0.04095809,0.3757204},effectivebrlenTK02Brlens{1}_mean=0.078572,effectivebrlenTK02Brlens{1}_median=0.070386,effectivebrlenTK02Brlens{1}_95%HPD={0.007371,0.166507},rateTK02Brlens{1}_mean=0.405383,rateTK02Brlens{1}_median=0.381269,rateTK02Brlens{1}_95%HPD={0.104538,0.752267},effectivebrlenTK02Brlens{2}_mean=0.09047,effectivebrlenTK02Brlens{2}_median=0.078632,effectivebrlenTK02Brlens{2}_95%HPD={0.00621,0.200577},rateTK02Brlens{2}_mean=0.459451,rateTK02Brlens{2}_median=0.425665,rateTK02Brlens{2}_95%HPD={0.111157,0.884946},effectivebrlenTK02Brlens{3}_mean=0.101788,effectivebrlenTK02Brlens{3}_median=0.092562,effectivebrlenTK02Brlens{3}_95%HPD={0.014253,0.209253},rateTK02Brlens{3}_mean=0.535289,rateTK02Brlens{3}_median=0.508436,rateTK02Brlens{3}_95%HPD={0.151971,0.977481}]:20.40191,(Kallimodon_pulchellus[&prob=1.0,prob_stddev=0.0,prob_range={1.0,1.0},prob(percent)="100",prob+-sd="100+-0",height_mean=1.52172213,height_median=1.52010443,height_95%HPD={1.49999984,1.54626942},age_mean=152.172213,age_median=152.010443,age_95%HPD={149.999984,154.626942},length_mean=0.0653530107,length_median=0.05219794,length_95%HPD={8.040812E-5,0.1659803},effectivebrlenTK02Brlens{1}_mean=0.029689,effectivebrlenTK02Brlens{1}_median=0.021787,effectivebrlenTK02Brlens{1}_95%HPD={3.0E-5,0.08294},rateTK02Brlens{1}_mean=0.484927,rateTK02Brlens{1}_median=0.450102,rateTK02Brlens{1}_95%HPD={0.048247,0.970231},effectivebrlenTK02Brlens{2}_mean=0.018531,effectivebrlenTK02Brlens{2}_median=0.011264,effectivebrlenTK02Brlens{2}_95%HPD={0.0,0.061202},rateTK02Brlens{2}_mean=0.313759,rateTK02Brlens{2}_median=0.250376,rateTK02Brlens{2}_95%HPD={9.4E-5,0.828662},effectivebrlenTK02Brlens{3}_mean=0.034245,effectivebrlenTK02Brlens{3}_median=0.025672,effectivebrlenTK02Brlens{3}_95%HPD={1.7E-5,0.0932},rateTK02Brlens{3}_mean=0.565037,rateTK02Brlens{3}_median=0.536842,rateTK02Brlens{3}_95%HPD={0.06321,1.067376}]:5.484058,Leptosaurus_neptunius[&prob=1.0,prob_stddev=0.0,prob_range={1.0,1.0},prob(percent)="100",prob+-sd="100+-0",height_mean=1.51113697,height_median=1.51145652,height_95%HPD={1.50125057,1.5209976},age_mean=151.113697,age_median=151.145652,age_95%HPD={150.125057,152.09976},length_mean=0.0759381639,length_median=0.0639284,length_95%HPD={5.432585E-5,0.1790236},effectivebrlenTK02Brlens{1}_mean=0.033326,effectivebrlenTK02Brlens{1}_median=0.025879,effectivebrlenTK02Brlens{1}_95%HPD={2.5E-5,0.088018},rateTK02Brlens{1}_mean=0.472707,rateTK02Brlens{1}_median=0.437809,rateTK02Brlens{1}_95%HPD={0.031515,0.957704},effectivebrlenTK02Brlens{2}_mean=0.022003,effectivebrlenTK02Brlens{2}_median=0.013961,effectivebrlenTK02Brlens{2}_95%HPD={1.0E-6,0.070571},rateTK02Brlens{2}_mean=0.315115,rateTK02Brlens{2}_median=0.250007,rateTK02Brlens{2}_95%HPD={3.43E-4,0.83426},effectivebrlenTK02Brlens{3}_mean=0.039411,effectivebrlenTK02Brlens{3}_median=0.031225,effectivebrlenTK02Brlens{3}_95%HPD={3.4E-5,0.101398},rateTK02Brlens{3}_mean=0.56015,rateTK02Brlens{3}_median=0.532797,rateTK02Brlens{3}_95%HPD={0.059885,1.068264}]:6.348849)[&prob=1.0,prob_stddev=0.0,prob_range={1.0,1.0},prob(percent)="100",prob+-sd="100+-0",height_mean=1.58707514,height_median=1.57494501,height_95%HPD={1.51283686,1.69364697},age_mean=158.707514,age_median=157.494501,age_95%HPD={151.283686,169.364697},length_mean=0.243763016,length_median=0.2361111,length_95%HPD={0.07208549,0.4309633},effectivebrlenTK02Brlens{1}_mean=0.109037,effectivebrlenTK02Brlens{1}_median=0.099634,effectivebrlenTK02Brlens{1}_95%HPD={0.016971,0.219578},rateTK02Brlens{1}_mean=0.460693,rateTK02Brlens{1}_median=0.437763,rateTK02Brlens{1}_95%HPD={0.136417,0.819511},effectivebrlenTK02Brlens{2}_mean=0.087949,effectivebrlenTK02Brlens{2}_median=0.075975,effectivebrlenTK02Brlens{2}_95%HPD={0.005919,0.198029},rateTK02Brlens{2}_mean=0.378049,rateTK02Brlens{2}_median=0.335769,rateTK02Brlens{2}_95%HPD={0.039583,0.803094},effectivebrlenTK02Brlens{3}_mean=0.130831,effectivebrlenTK02Brlens{3}_median=0.120681,effectivebrlenTK02Brlens{3}_95%HPD={0.024141,0.25816},rateTK02Brlens{3}_mean=0.558487,rateTK02Brlens{3}_median=0.532234,rateTK02Brlens{3}_95%HPD={0.188949,0.99311}]:24.66693)[&prob=1.0,prob_stddev=0.0,prob_range={1.0,1.0},prob(percent)="100",prob+-sd="100+-0",height_mean=1.83083815,height_median=1.8216143,height_95%HPD={1.66691311,2.0137537},age_mean=183.083815,age_median=182.16143,age_95%HPD={166.691311,201.37537},length_mean=0.126953444,length_median=0.1146223,length_95%HPD={3.323193E-5,0.2828135},effectivebrlenTK02Brlens{1}_mean=0.058431,effectivebrlenTK02Brlens{1}_median=0.049659,effectivebrlenTK02Brlens{1}_95%HPD={1.3E-5,0.141011},rateTK02Brlens{1}_mean=0.464059,rateTK02Brlens{1}_median=0.447612,rateTK02Brlens{1}_95%HPD={0.203477,0.75165},effectivebrlenTK02Brlens{2}_mean=0.058512,effectivebrlenTK02Brlens{2}_median=0.048485,effectivebrlenTK02Brlens{2}_95%HPD={1.7E-5,0.145657},rateTK02Brlens{2}_mean=0.466906,rateTK02Brlens{2}_median=0.441073,rateTK02Brlens{2}_95%HPD={0.160547,0.823586},effectivebrlenTK02Brlens{3}_mean=0.068831,effectivebrlenTK02Brlens{3}_median=0.057117,effectivebrlenTK02Brlens{3}_95%HPD={1.8E-5,0.171373},rateTK02Brlens{3}_mean=0.540703,rateTK02Brlens{3}_median=0.514195,rateTK02Brlens{3}_95%HPD={0.209067,0.926625}]:13.23128)[&prob=1.0,prob_stddev=0.0,prob_range={1.0,1.0},prob(percent)="100",prob+-sd="100+-0",height_mean=1.9577916,height_median=1.9539271,height_95%HPD={1.75574579,2.15593314},age_mean=195.77916,age_median=195.39271,age_95%HPD={175.574579,215.593314},length_mean=0.14430877,length_median=0.1321756,length_95%HPD={1.309182E-5,0.3174796},effectivebrlenTK02Brlens{1}_mean=0.074676,effectivebrlenTK02Brlens{1}_median=0.064274,effectivebrlenTK02Brlens{1}_95%HPD={3.0E-6,0.179223},rateTK02Brlens{1}_mean=0.512344,rateTK02Brlens{1}_median=0.501029,rateTK02Brlens{1}_95%HPD={0.273361,0.766983},effectivebrlenTK02Brlens{2}_mean=0.074211,effectivebrlenTK02Brlens{2}_median=0.062499,effectivebrlenTK02Brlens{2}_95%HPD={4.0E-6,0.18169},rateTK02Brlens{2}_mean=0.509883,rateTK02Brlens{2}_median=0.491987,rateTK02Brlens{2}_95%HPD={0.233346,0.817705},effectivebrlenTK02Brlens{3}_mean=0.079653,effectivebrlenTK02Brlens{3}_median=0.066868,effectivebrlenTK02Brlens{3}_95%HPD={5.0E-6,0.196743},rateTK02Brlens{3}_mean=0.546731,rateTK02Brlens{3}_median=0.523953,rateTK02Brlens{3}_95%HPD={0.232867,0.907603}]:14.44788,((Derasmosaurus_pietraroiae[&prob=1.0,prob_stddev=0.0,prob_range={1.0,1.0},prob(percent)="100",prob+-sd="100+-0",height_mean=1.08024496,height_median=1.08610069,height_95%HPD={1.0166511,1.1299995},age_mean=108.024496,age_median=108.610069,age_95%HPD={101.66511,112.99995},length_mean=0.655792057,length_median=0.6528343,length_95%HPD={0.5012422,0.8115135},effectivebrlenTK02Brlens{1}_mean=0.215739,effectivebrlenTK02Brlens{1}_median=0.195114,effectivebrlenTK02Brlens{1}_95%HPD={0.045453,0.432399},rateTK02Brlens{1}_mean=0.33453,rateTK02Brlens{1}_median=0.299039,rateTK02Brlens{1}_95%HPD={0.067503,0.68564},effectivebrlenTK02Brlens{2}_mean=0.175528,effectivebrlenTK02Brlens{2}_median=0.137864,effectivebrlenTK02Brlens{2}_95%HPD={0.003215,0.456173},rateTK02Brlens{2}_mean=0.268159,rateTK02Brlens{2}_median=0.21029,rateTK02Brlens{2}_95%HPD={0.007066,0.699706},effectivebrlenTK02Brlens{3}_mean=0.296443,effectivebrlenTK02Brlens{3}_median=0.268207,effectivebrlenTK02Brlens{3}_95%HPD={0.013875,0.63087},rateTK02Brlens{3}_mean=0.455608,rateTK02Brlens{3}_median=0.411786,rateTK02Brlens{3}_95%HPD={0.021104,0.965626}]:64.65058,(Pleurosaurus_ginsburgi[&prob=1.0,prob_stddev=0.0,prob_range={1.0,1.0},prob(percent)="100",prob+-sd="100+-0",height_mean=1.51059754,height_median=1.51064156,height_95%HPD={1.50106572,1.52099219},age_mean=151.059754,age_median=151.064156,age_95%HPD={150.106572,152.099219},length_mean=0.113603221,length_median=0.1077263,length_95%HPD={0.03541927,0.2039812},effectivebrlenTK02Brlens{1}_mean=0.03511,effectivebrlenTK02Brlens{1}_median=0.030235,effectivebrlenTK02Brlens{1}_95%HPD={5.68E-4,0.080643},rateTK02Brlens{1}_mean=0.325679,rateTK02Brlens{1}_median=0.296492,rateTK02Brlens{1}_95%HPD={0.008932,0.69464},effectivebrlenTK02Brlens{2}_mean=0.029161,effectivebrlenTK02Brlens{2}_median=0.021286,effectivebrlenTK02Brlens{2}_95%HPD={1.0E-6,0.084117},rateTK02Brlens{2}_mean=0.271481,rateTK02Brlens{2}_median=0.208877,rateTK02Brlens{2}_95%HPD={6.3E-5,0.75008},effectivebrlenTK02Brlens{3}_mean=0.073344,effectivebrlenTK02Brlens{3}_median=0.06685,effectivebrlenTK02Brlens{3}_95%HPD={0.014862,0.1446},rateTK02Brlens{3}_mean=0.674662,rateTK02Brlens{3}_median=0.642775,rateTK02Brlens{3}_95%HPD={0.193806,1.210373}]:10.76455,Pleurosaurus_goldfussi[&prob=1.0,prob_stddev=0.0,prob_range={1.0,1.0},prob(percent)="100",prob+-sd="100+-0",height_mean=1.5227723,height_median=1.52172816,height_95%HPD={1.50000213,1.54667283},age_mean=152.27723,age_median=152.172816,age_95%HPD={150.000213,154.667283},length_mean=0.101428461,length_median=0.09527442,length_95%HPD={0.02466996,0.1893924},effectivebrlenTK02Brlens{1}_mean=0.031955,effectivebrlenTK02Brlens{1}_median=0.027225,effectivebrlenTK02Brlens{1}_95%HPD={5.11E-4,0.074632},rateTK02Brlens{1}_mean=0.33253,rateTK02Brlens{1}_median=0.30625,rateTK02Brlens{1}_95%HPD={0.011468,0.697839},effectivebrlenTK02Brlens{2}_mean=0.025331,effectivebrlenTK02Brlens{2}_median=0.018176,effectivebrlenTK02Brlens{2}_95%HPD={1.0E-6,0.074097},rateTK02Brlens{2}_mean=0.26765,rateTK02Brlens{2}_median=0.205122,rateTK02Brlens{2}_95%HPD={3.6E-5,0.742332},effectivebrlenTK02Brlens{3}_mean=0.066186,effectivebrlenTK02Brlens{3}_median=0.059765,effectivebrlenTK02Brlens{3}_95%HPD={0.012134,0.134514},rateTK02Brlens{3}_mean=0.682539,rateTK02Brlens{3}_median=0.649581,rateTK02Brlens{3}_95%HPD={0.205976,1.208935}]:9.65589)[&prob=1.0,prob_stddev=0.0,prob_range={1.0,1.0},prob(percent)="100",prob+-sd="100+-0",height_mean=1.62420076,height_median=1.61828706,height_95%HPD={1.54621576,1.71392936},age_mean=162.420076,age_median=161.828706,age_95%HPD={154.621576,171.392936},length_mean=0.111836256,length_median=0.1040572,length_95%HPD={1.435272E-4,0.2308719},effectivebrlenTK02Brlens{1}_mean=0.038427,effectivebrlenTK02Brlens{1}_median=0.03231,effectivebrlenTK02Brlens{1}_95%HPD={5.9E-5,0.091669},rateTK02Brlens{1}_mean=0.358635,rateTK02Brlens{1}_median=0.33521,rateTK02Brlens{1}_95%HPD={0.089065,0.67182},effectivebrlenTK02Brlens{2}_mean=0.034701,effectivebrlenTK02Brlens{2}_median=0.024613,effectivebrlenTK02Brlens{2}_95%HPD={1.0E-6,0.101662},rateTK02Brlens{2}_mean=0.301991,rateTK02Brlens{2}_median=0.259667,rateTK02Brlens{2}_95%HPD={0.009751,0.703027},effectivebrlenTK02Brlens{3}_mean=0.067577,effectivebrlenTK02Brlens{3}_median=0.055882,effectivebrlenTK02Brlens{3}_95%HPD={2.3E-5,0.166184},rateTK02Brlens{3}_mean=0.59436,rateTK02Brlens{3}_median=0.566189,rateTK02Brlens{3}_95%HPD={0.191832,1.051311}]:11.43194)[&prob=1.0,prob_stddev=0.0,prob_range={1.0,1.0},prob(percent)="100",prob+-sd="100+-0",height_mean=1.73603702,height_median=1.7326065,height_95%HPD={1.59943747,1.87473672},age_mean=173.603702,age_median=173.26065,age_95%HPD={159.943747,187.473672},length_mean=0.128890479,length_median=0.1251402,length_95%HPD={1.872974E-5,0.2558705},effectivebrlenTK02Brlens{1}_mean=0.053148,effectivebrlenTK02Brlens{1}_median=0.045835,effectivebrlenTK02Brlens{1}_95%HPD={7.0E-6,0.126141},rateTK02Brlens{1}_mean=0.403224,rateTK02Brlens{1}_median=0.384582,rateTK02Brlens{1}_95%HPD={0.154025,0.691027},effectivebrlenTK02Brlens{2}_mean=0.04606,effectivebrlenTK02Brlens{2}_median=0.038208,effectivebrlenTK02Brlens{2}_95%HPD={1.0E-5,0.114065},rateTK02Brlens{2}_mean=0.367072,rateTK02Brlens{2}_median=0.332863,rateTK02Brlens{2}_95%HPD={0.081095,0.724022},effectivebrlenTK02Brlens{3}_mean=0.069069,effectivebrlenTK02Brlens{3}_median=0.057775,effectivebrlenTK02Brlens{3}_95%HPD={5.0E-6,0.168584},rateTK02Brlens{3}_mean=0.540417,rateTK02Brlens{3}_median=0.515201,rateTK02Brlens{3}_95%HPD={0.128087,0.97868}]:12.6335,Palaeopleurosaurus_posidoniae[&prob=1.0,prob_stddev=0.0,prob_range={1.0,1.0},prob(percent)="100",prob+-sd="100+-0",height_mean=1.78555477,height_median=1.78376392,height_95%HPD={1.74200088,1.83067241},age_mean=178.555477,age_median=178.376392,age_95%HPD={174.200088,183.067241},length_mean=0.0793727269,length_median=0.07082697,length_95%HPD={4.954722E-4,0.172831},effectivebrlenTK02Brlens{1}_mean=0.032078,effectivebrlenTK02Brlens{1}_median=0.026824,effectivebrlenTK02Brlens{1}_95%HPD={2.6E-5,0.076127},rateTK02Brlens{1}_mean=0.420653,rateTK02Brlens{1}_median=0.404743,rateTK02Brlens{1}_95%HPD={0.112957,0.744538},effectivebrlenTK02Brlens{2}_mean=0.031377,effectivebrlenTK02Brlens{2}_median=0.02534,effectivebrlenTK02Brlens{2}_95%HPD={1.1E-5,0.07825},rateTK02Brlens{2}_mean=0.414112,rateTK02Brlens{2}_median=0.385694,rateTK02Brlens{2}_95%HPD={0.076703,0.803768},effectivebrlenTK02Brlens{3}_mean=0.042312,effectivebrlenTK02Brlens{3}_median=0.035277,effectivebrlenTK02Brlens{3}_95%HPD={6.8E-5,0.100988},rateTK02Brlens{3}_mean=0.557926,rateTK02Brlens{3}_median=0.534488,rateTK02Brlens{3}_95%HPD={0.147765,1.0063}]:7.517758)[&prob=1.0,prob_stddev=0.0,prob_range={1.0,1.0},prob(percent)="100",prob+-sd="100+-0",height_mean=1.8649275,height_median=1.8589415,height_95%HPD={1.76837002,1.97056976},age_mean=186.49275,age_median=185.89415,age_95%HPD={176.837002,197.056976},length_mean=0.237172867,length_median=0.2317967,length_95%HPD={0.07481876,0.4087126},effectivebrlenTK02Brlens{1}_mean=0.114668,effectivebrlenTK02Brlens{1}_median=0.10683,effectivebrlenTK02Brlens{1}_95%HPD={0.024929,0.218442},rateTK02Brlens{1}_mean=0.485121,rateTK02Brlens{1}_median=0.473095,rateTK02Brlens{1}_95%HPD={0.248072,0.742753},effectivebrlenTK02Brlens{2}_mean=0.109818,effectivebrlenTK02Brlens{2}_median=0.100367,effectivebrlenTK02Brlens{2}_95%HPD={0.020917,0.219301},rateTK02Brlens{2}_mean=0.465986,rateTK02Brlens{2}_median=0.444734,rateTK02Brlens{2}_95%HPD={0.193593,0.781101},effectivebrlenTK02Brlens{3}_mean=0.13067,effectivebrlenTK02Brlens{3}_median=0.121043,effectivebrlenTK02Brlens{3}_95%HPD={0.028825,0.253673},rateTK02Brlens{3}_mean=0.560256,rateTK02Brlens{3}_median=0.537529,rateTK02Brlens{3}_95%HPD={0.240348,0.928964}]:23.94644)[&prob=1.0,prob_stddev=0.0,prob_range={1.0,1.0},prob(percent)="100",prob+-sd="100+-0",height_mean=2.10210037,height_median=2.0984059,height_95%HPD={1.931197,2.27887497},age_mean=210.210037,age_median=209.84059,age_95%HPD={193.1197,227.887497},length_mean=0.198582307,length_median=0.195618,length_95%HPD={0.018463,0.3689754},effectivebrlenTK02Brlens{1}_mean=0.120831,effectivebrlenTK02Brlens{1}_median=0.114045,effectivebrlenTK02Brlens{1}_95%HPD={0.003937,0.237994},rateTK02Brlens{1}_mean=0.606751,rateTK02Brlens{1}_median=0.596487,rateTK02Brlens{1}_95%HPD={0.378478,0.85397},effectivebrlenTK02Brlens{2}_mean=0.116648,effectivebrlenTK02Brlens{2}_median=0.108883,effectivebrlenTK02Brlens{2}_95%HPD={1.06E-4,0.232207},rateTK02Brlens{2}_mean=0.586198,rateTK02Brlens{2}_median=0.572988,rateTK02Brlens{2}_95%HPD={0.318121,0.873083},effectivebrlenTK02Brlens{3}_mean=0.117547,effectivebrlenTK02Brlens{3}_median=0.106076,effectivebrlenTK02Brlens{3}_95%HPD={6.8E-5,0.249038},rateTK02Brlens{3}_mean=0.578408,rateTK02Brlens{3}_median=0.560778,rateTK02Brlens{3}_95%HPD={0.287606,0.904454}]:19.85136,((((Sphenodon_punctatus[&prob=1.0,prob_stddev=0.0,prob_range={1.0,1.0},prob(percent)="100",prob+-sd="100+-0",height_mean=0.0,height_median=0.0,height_95%HPD={0.0,0.0},age_mean=0.0,age_median=0.0,age_95%HPD={0.0,0.0},length_mean=1.14966466,length_median=1.114581,length_95%HPD={0.7769179,1.617537},effectivebrlenTK02Brlens{1}_mean=0.146307,effectivebrlenTK02Brlens{1}_median=0.092186,effectivebrlenTK02Brlens{1}_95%HPD={7.1E-5,0.470677},rateTK02Brlens{1}_mean=0.125277,rateTK02Brlens{1}_median=0.081195,rateTK02Brlens{1}_95%HPD={9.0E-5,0.396545},effectivebrlenTK02Brlens{2}_mean=0.152754,effectivebrlenTK02Brlens{2}_median=0.118644,effectivebrlenTK02Brlens{2}_95%HPD={0.004646,0.391127},rateTK02Brlens{2}_mean=0.135954,rateTK02Brlens{2}_median=0.104,rateTK02Brlens{2}_95%HPD={0.003728,0.353629},effectivebrlenTK02Brlens{3}_mean=0.253035,effectivebrlenTK02Brlens{3}_median=0.149333,effectivebrlenTK02Brlens{3}_95%HPD={2.8E-5,0.858215},rateTK02Brlens{3}_mean=0.218657,rateTK02Brlens{3}_median=0.131215,rateTK02Brlens{3}_95%HPD={3.0E-5,0.742315}]:111.4581,Kawasphenodon[&prob=1.0,prob_stddev=0.0,prob_range={1.0,1.0},prob(percent)="100",prob+-sd="100+-0",height_mean=0.780377365,height_median=0.7861819,height_95%HPD={0.7115729,0.8359982},age_mean=78.0377365,age_median=78.61819,age_95%HPD={71.15729,83.59982},length_mean=0.369287293,length_median=0.3328039,length_95%HPD={5.081091E-5,0.80357},effectivebrlenTK02Brlens{1}_mean=0.062803,effectivebrlenTK02Brlens{1}_median=0.029205,effectivebrlenTK02Brlens{1}_95%HPD={0.0,0.236241},rateTK02Brlens{1}_mean=0.160504,rateTK02Brlens{1}_median=0.098508,rateTK02Brlens{1}_95%HPD={2.19E-4,0.5192},effectivebrlenTK02Brlens{2}_mean=0.080667,effectivebrlenTK02Brlens{2}_median=0.053826,effectivebrlenTK02Brlens{2}_95%HPD={1.0E-5,0.242448},rateTK02Brlens{2}_mean=0.237968,rateTK02Brlens{2}_median=0.177304,rateTK02Brlens{2}_95%HPD={0.007151,0.627934},effectivebrlenTK02Brlens{3}_mean=0.095204,effectivebrlenTK02Brlens{3}_median=0.045986,effectivebrlenTK02Brlens{3}_95%HPD={0.0,0.359991},rateTK02Brlens{3}_mean=0.249977,rateTK02Brlens{3}_median=0.160187,rateTK02Brlens{3}_95%HPD={2.8E-5,0.791778}]:32.83991)[&prob=1.0,prob_stddev=0.0,prob_range={1.0,1.0},prob(percent)="100",prob+-sd="100+-0",height_mean=1.14966466,height_median=1.114581,height_95%HPD={0.7769179,1.617537},age_mean=114.966466,age_median=111.4581,age_95%HPD={77.69179,161.7537},length_mean=0.736877674,length_median=0.7705367,length_95%HPD={0.2589651,1.122474},effectivebrlenTK02Brlens{1}_mean=0.183851,effectivebrlenTK02Brlens{1}_median=0.156022,effectivebrlenTK02Brlens{1}_95%HPD={0.008517,0.424206},rateTK02Brlens{1}_mean=0.252085,rateTK02Brlens{1}_median=0.221095,rateTK02Brlens{1}_95%HPD={0.041612,0.539562},effectivebrlenTK02Brlens{2}_mean=0.227142,effectivebrlenTK02Brlens{2}_median=0.201502,effectivebrlenTK02Brlens{2}_95%HPD={0.012431,0.489173},rateTK02Brlens{2}_mean=0.303733,rateTK02Brlens{2}_median=0.281362,rateTK02Brlens{2}_95%HPD={0.084787,0.572941},effectivebrlenTK02Brlens{3}_mean=0.236615,effectivebrlenTK02Brlens{3}_median=0.188023,effectivebrlenTK02Brlens{3}_95%HPD={2.0E-6,0.603052},rateTK02Brlens{3}_mean=0.322866,rateTK02Brlens{3}_median=0.267868,rateTK02Brlens{3}_95%HPD={0.023067,0.77633}]:76.64241,Cynosphenodon_huizachalensis[&prob=1.0,prob_stddev=0.0,prob_range={1.0,1.0},prob(percent)="100",prob+-sd="100+-0",height_mean=1.85551487,height_median=1.85095795,height_95%HPD={1.82700028,1.89703853},age_mean=185.551487,age_median=185.095795,age_95%HPD={182.700028,189.703853},length_mean=0.0310274589,length_median=0.02211087,length_95%HPD={3.575548E-6,0.0909956},effectivebrlenTK02Brlens{1}_mean=0.010796,effectivebrlenTK02Brlens{1}_median=0.006346,effectivebrlenTK02Brlens{1}_95%HPD={2.0E-6,0.036226},rateTK02Brlens{1}_mean=0.340011,rateTK02Brlens{1}_median=0.314376,rateTK02Brlens{1}_95%HPD={0.052798,0.671994},effectivebrlenTK02Brlens{2}_mean=0.012957,effectivebrlenTK02Brlens{2}_median=0.007937,effectivebrlenTK02Brlens{2}_95%HPD={2.0E-6,0.0423},rateTK02Brlens{2}_mean=0.412516,rateTK02Brlens{2}_median=0.391024,rateTK02Brlens{2}_95%HPD={0.0931,0.775932},effectivebrlenTK02Brlens{3}_mean=0.012317,effectivebrlenTK02Brlens{3}_median=0.006998,effectivebrlenTK02Brlens{3}_95%HPD={1.0E-6,0.042217},rateTK02Brlens{3}_mean=0.391946,rateTK02Brlens{3}_median=0.352618,rateTK02Brlens{3}_95%HPD={0.031742,0.836925}]:3.004715)[&prob=1.0,prob_stddev=0.0,prob_range={1.0,1.0},prob(percent)="100",prob+-sd="100+-0",height_mean=1.88654233,height_median=1.8810051,height_95%HPD={1.8294803,1.9549478},age_mean=188.654233,age_median=188.10051,age_95%HPD={182.94803,195.49478},length_mean=0.164292302,length_median=0.1622304,length_95%HPD={0.041389,0.2863501},effectivebrlenTK02Brlens{1}_mean=0.065166,effectivebrlenTK02Brlens{1}_median=0.058221,effectivebrlenTK02Brlens{1}_95%HPD={0.006504,0.138228},rateTK02Brlens{1}_mean=0.39324,rateTK02Brlens{1}_median=0.371487,rateTK02Brlens{1}_95%HPD={0.147392,0.690828},effectivebrlenTK02Brlens{2}_mean=0.073327,effectivebrlenTK02Brlens{2}_median=0.067553,effectivebrlenTK02Brlens{2}_95%HPD={0.011118,0.147149},rateTK02Brlens{2}_mean=0.447951,rateTK02Brlens{2}_median=0.432103,rateTK02Brlens{2}_95%HPD={0.195462,0.729737},effectivebrlenTK02Brlens{3}_mean=0.069924,effectivebrlenTK02Brlens{3}_median=0.060641,effectivebrlenTK02Brlens{3}_95%HPD={0.004902,0.157287},rateTK02Brlens{3}_mean=0.426579,rateTK02Brlens{3}_median=0.389198,rateTK02Brlens{3}_95%HPD={0.100792,0.837563}]:17.04267,((Priosphenodon_avelasi[&prob=1.0,prob_stddev=0.0,prob_range={1.0,1.0},prob(percent)="100",prob+-sd="100+-0",height_mean=0.957584305,height_median=0.9605937,height_95%HPD={0.905458,1.0049992},age_mean=95.7584305,age_median=96.05937,age_95%HPD={90.5458,100.49992},length_mean=0.394806231,length_median=0.3755708,length_95%HPD={0.1657646,0.6590249},effectivebrlenTK02Brlens{1}_mean=0.080773,effectivebrlenTK02Brlens{1}_median=0.048212,effectivebrlenTK02Brlens{1}_95%HPD={5.0E-6,0.269365},rateTK02Brlens{1}_mean=0.203672,rateTK02Brlens{1}_median=0.127527,rateTK02Brlens{1}_95%HPD={1.4E-5,0.652141},effectivebrlenTK02Brlens{2}_mean=0.040155,effectivebrlenTK02Brlens{2}_median=0.028886,effectivebrlenTK02Brlens{2}_95%HPD={1.56E-4,0.11386},rateTK02Brlens{2}_mean=0.109577,rateTK02Brlens{2}_median=0.075358,rateTK02Brlens{2}_95%HPD={5.94E-4,0.324801},effectivebrlenTK02Brlens{3}_mean=0.146037,effectivebrlenTK02Brlens{3}_median=0.105893,effectivebrlenTK02Brlens{3}_95%HPD={4.0E-6,0.424633},rateTK02Brlens{3}_mean=0.369789,rateTK02Brlens{3}_median=0.287537,rateTK02Brlens{3}_95%HPD={2.3E-5,0.989528}]:37.15205,Toxolophosaurus_cloudi[&prob=1.0,prob_stddev=0.0,prob_range={1.0,1.0},prob(percent)="100",prob+-sd="100+-0",height_mean=1.17585082,height_median=1.1762562,height_95%HPD={1.1078606,1.2499991},age_mean=117.585082,age_median=117.62562,age_95%HPD={110.78606,124.99991},length_mean=0.176539713,length_median=0.1519062,length_95%HPD={6.645926E-5,0.4164086},effectivebrlenTK02Brlens{1}_mean=0.040463,effectivebrlenTK02Brlens{1}_median=0.01785,effectivebrlenTK02Brlens{1}_95%HPD={0.0,0.157431},rateTK02Brlens{1}_mean=0.221124,rateTK02Brlens{1}_median=0.146016,rateTK02Brlens{1}_95%HPD={2.1E-5,0.677112},effectivebrlenTK02Brlens{2}_mean=0.019855,effectivebrlenTK02Brlens{2}_median=0.012003,effectivebrlenTK02Brlens{2}_95%HPD={0.0,0.065319},rateTK02Brlens{2}_mean=0.131461,rateTK02Brlens{2}_median=0.091097,rateTK02Brlens{2}_95%HPD={4.1E-4,0.384256},effectivebrlenTK02Brlens{3}_mean=0.066911,effectivebrlenTK02Brlens{3}_median=0.036098,effectivebrlenTK02Brlens{3}_95%HPD={0.0,0.236909},rateTK02Brlens{3}_mean=0.375908,rateTK02Brlens{3}_median=0.300795,rateTK02Brlens{3}_95%HPD={1.8E-5,0.979374}]:15.5858)[&prob=1.0,prob_stddev=0.0,prob_range={1.0,1.0},prob(percent)="100",prob+-sd="100+-0",height_mean=1.35239054,height_median=1.3321142,height_95%HPD={1.13220689,1.6044119},age_mean=135.239054,age_median=133.21142,age_95%HPD={113.220689,160.44119},length_mean=0.317390981,length_median=0.3189273,length_95%HPD={0.002203285,0.5675817},effectivebrlenTK02Brlens{1}_mean=0.082876,effectivebrlenTK02Brlens{1}_median=0.06018,effectivebrlenTK02Brlens{1}_95%HPD={4.0E-6,0.234691},rateTK02Brlens{1}_mean=0.260425,rateTK02Brlens{1}_median=0.213208,rateTK02Brlens{1}_95%HPD={0.010733,0.634983},effectivebrlenTK02Brlens{2}_mean=0.060619,effectivebrlenTK02Brlens{2}_median=0.04879,effectivebrlenTK02Brlens{2}_95%HPD={3.0E-5,0.153609},rateTK02Brlens{2}_mean=0.186946,rateTK02Brlens{2}_median=0.164794,rateTK02Brlens{2}_95%HPD={0.029132,0.395414},effectivebrlenTK02Brlens{3}_mean=0.12463,effectivebrlenTK02Brlens{3}_median=0.092923,effectivebrlenTK02Brlens{3}_95%HPD={7.0E-6,0.346095},rateTK02Brlens{3}_mean=0.392117,rateTK02Brlens{3}_median=0.332355,rateTK02Brlens{3}_95%HPD={0.007215,0.913747}]:31.33753,Eilenodon_robustus[&prob=1.0,prob_stddev=0.0,prob_range={1.0,1.0},prob(percent)="100",prob+-sd="100+-0",height_mean=1.54905284,height_median=1.54904653,height_95%HPD={1.53151938,1.56758824},age_mean=154.905284,age_median=154.904653,age_95%HPD={153.151938,156.758824},length_mean=0.12072868,length_median=0.09561488,length_95%HPD={5.074654E-6,0.3199825},effectivebrlenTK02Brlens{1}_mean=0.038006,effectivebrlenTK02Brlens{1}_median=0.020947,effectivebrlenTK02Brlens{1}_95%HPD={1.0E-6,0.133088},rateTK02Brlens{1}_mean=0.297843,rateTK02Brlens{1}_median=0.254596,rateTK02Brlens{1}_95%HPD={0.009407,0.689161},effectivebrlenTK02Brlens{2}_mean=0.026238,effectivebrlenTK02Brlens{2}_median=0.016557,effectivebrlenTK02Brlens{2}_95%HPD={2.0E-6,0.083981},rateTK02Brlens{2}_mean=0.228818,rateTK02Brlens{2}_median=0.199127,rateTK02Brlens{2}_95%HPD={0.016454,0.512269},effectivebrlenTK02Brlens{3}_mean=0.05005,effectivebrlenTK02Brlens{3}_median=0.028838,effectivebrlenTK02Brlens{3}_95%HPD={1.0E-6,0.170716},rateTK02Brlens{3}_mean=0.40673,rateTK02Brlens{3}_median=0.353584,rateTK02Brlens{3}_95%HPD={0.008425,0.922091}]:9.644297)[&prob=1.0,prob_stddev=0.0,prob_range={1.0,1.0},prob(percent)="100",prob+-sd="100+-0",height_mean=1.66978152,height_median=1.6454895,height_95%HPD={1.5345532,1.8719831},age_mean=166.978152,age_median=164.54895,age_95%HPD={153.45532,187.19831},length_mean=0.381053116,length_median=0.3922112,length_95%HPD={0.1484672,0.5783989},effectivebrlenTK02Brlens{1}_mean=0.141835,effectivebrlenTK02Brlens{1}_median=0.127836,effectivebrlenTK02Brlens{1}_95%HPD={0.022203,0.292289},rateTK02Brlens{1}_mean=0.372508,rateTK02Brlens{1}_median=0.34645,rateTK02Brlens{1}_95%HPD={0.118878,0.678557},effectivebrlenTK02Brlens{2}_mean=0.138167,effectivebrlenTK02Brlens{2}_median=0.129351,effectivebrlenTK02Brlens{2}_95%HPD={0.024685,0.266698},rateTK02Brlens{2}_mean=0.360796,rateTK02Brlens{2}_median=0.345865,rateTK02Brlens{2}_95%HPD={0.146751,0.607894},effectivebrlenTK02Brlens{3}_mean=0.165094,effectivebrlenTK02Brlens{3}_median=0.145261,effectivebrlenTK02Brlens{3}_95%HPD={0.018864,0.361344},rateTK02Brlens{3}_mean=0.434175,rateTK02Brlens{3}_median=0.394177,rateTK02Brlens{3}_95%HPD={0.098291,0.869018}]:40.59423)[&prob=1.0,prob_stddev=0.0,prob_range={1.0,1.0},prob(percent)="100",prob+-sd="100+-0",height_mean=2.05083463,height_median=2.0514318,height_95%HPD={1.92524481,2.1744743},age_mean=205.083463,age_median=205.14318,age_95%HPD={192.524481,217.44743},length_mean=0.105962326,length_median=0.1000456,length_95%HPD={2.610159E-5,0.2192339},effectivebrlenTK02Brlens{1}_mean=0.052747,effectivebrlenTK02Brlens{1}_median=0.047049,effectivebrlenTK02Brlens{1}_95%HPD={9.0E-6,0.118346},rateTK02Brlens{1}_mean=0.502508,rateTK02Brlens{1}_median=0.486523,rateTK02Brlens{1}_95%HPD={0.250909,0.786019},effectivebrlenTK02Brlens{2}_mean=0.056405,effectivebrlenTK02Brlens{2}_median=0.049982,effectivebrlenTK02Brlens{2}_95%HPD={1.8E-5,0.128324},rateTK02Brlens{2}_mean=0.530713,rateTK02Brlens{2}_median=0.517516,rateTK02Brlens{2}_95%HPD={0.266331,0.820121},effectivebrlenTK02Brlens{3}_mean=0.051917,effectivebrlenTK02Brlens{3}_median=0.043882,effectivebrlenTK02Brlens{3}_95%HPD={7.0E-6,0.125816},rateTK02Brlens{3}_mean=0.48847,rateTK02Brlens{3}_median=0.46048,rateTK02Brlens{3}_95%HPD={0.189601,0.895375}]:9.848592,Sphenotitan_leyesi[&prob=1.0,prob_stddev=0.0,prob_range={1.0,1.0},prob(percent)="100",prob+-sd="100+-0",height_mean=2.12109515,height_median=2.11171769,height_95%HPD={2.08499993,2.18767821},age_mean=212.109515,age_median=211.171769,age_95%HPD={208.499993,218.767821},length_mean=0.0357018111,length_median=0.02780802,length_95%HPD={2.62324E-6,0.09611416},effectivebrlenTK02Brlens{1}_mean=0.019983,effectivebrlenTK02Brlens{1}_median=0.01463,effectivebrlenTK02Brlens{1}_95%HPD={1.0E-6,0.057183},rateTK02Brlens{1}_mean=0.558258,rateTK02Brlens{1}_median=0.544612,rateTK02Brlens{1}_95%HPD={0.269616,0.877914},effectivebrlenTK02Brlens{2}_mean=0.020703,effectivebrlenTK02Brlens{2}_median=0.015054,effectivebrlenTK02Brlens{2}_95%HPD={1.0E-6,0.059378},rateTK02Brlens{2}_mean=0.580723,rateTK02Brlens{2}_median=0.567412,rateTK02Brlens{2}_95%HPD={0.246733,0.934295},effectivebrlenTK02Brlens{3}_mean=0.018483,effectivebrlenTK02Brlens{3}_median=0.012938,effectivebrlenTK02Brlens{3}_95%HPD={1.0E-6,0.05496},rateTK02Brlens{3}_mean=0.515826,rateTK02Brlens{3}_median=0.494904,rateTK02Brlens{3}_95%HPD={0.169447,0.909589}]:3.820003)[&prob=1.0,prob_stddev=0.0,prob_range={1.0,1.0},prob(percent)="100",prob+-sd="100+-0",height_mean=2.15679696,height_median=2.14991772,height_95%HPD={2.08886028,2.2384871},age_mean=215.679696,age_median=214.991772,age_95%HPD={208.886028,223.84871},length_mean=0.143885714,length_median=0.1394263,length_95%HPD={0.03896551,0.2544839},effectivebrlenTK02Brlens{1}_mean=0.088084,effectivebrlenTK02Brlens{1}_median=0.082922,effectivebrlenTK02Brlens{1}_95%HPD={0.019562,0.165339},rateTK02Brlens{1}_mean=0.615147,rateTK02Brlens{1}_median=0.60332,rateTK02Brlens{1}_95%HPD={0.372249,0.881165},effectivebrlenTK02Brlens{2}_mean=0.087842,effectivebrlenTK02Brlens{2}_median=0.082412,effectivebrlenTK02Brlens{2}_95%HPD={0.01924,0.167185},rateTK02Brlens{2}_mean=0.614383,rateTK02Brlens{2}_median=0.601662,rateTK02Brlens{2}_95%HPD={0.348632,0.91073},effectivebrlenTK02Brlens{3}_mean=0.07969,effectivebrlenTK02Brlens{3}_median=0.072778,effectivebrlenTK02Brlens{3}_95%HPD={0.013823,0.160884},rateTK02Brlens{3}_mean=0.554412,rateTK02Brlens{3}_median=0.535345,rateTK02Brlens{3}_95%HPD={0.256784,0.908164}]:14.70018)[&prob=1.0,prob_stddev=0.0,prob_range={1.0,1.0},prob(percent)="100",prob+-sd="100+-0",height_mean=2.30068267,height_median=2.29691953,height_95%HPD={2.18657387,2.42159614},age_mean=230.068267,age_median=229.691953,age_95%HPD={218.657387,242.159614},length_mean=0.135588971,length_median=0.1308116,length_95%HPD={0.02768437,0.2496974},effectivebrlenTK02Brlens{1}_mean=0.097022,effectivebrlenTK02Brlens{1}_median=0.091631,effectivebrlenTK02Brlens{1}_95%HPD={0.017394,0.185895},rateTK02Brlens{1}_mean=0.718956,rateTK02Brlens{1}_median=0.70707,rateTK02Brlens{1}_95%HPD={0.478122,0.979264},effectivebrlenTK02Brlens{2}_mean=0.093462,effectivebrlenTK02Brlens{2}_median=0.087413,effectivebrlenTK02Brlens{2}_95%HPD={0.014459,0.182403},rateTK02Brlens{2}_mean=0.691006,rateTK02Brlens{2}_median=0.678273,rateTK02Brlens{2}_95%HPD={0.420023,0.991031},effectivebrlenTK02Brlens{3}_mean=0.086719,effectivebrlenTK02Brlens{3}_median=0.079986,effectivebrlenTK02Brlens{3}_95%HPD={0.011869,0.173706},rateTK02Brlens{3}_mean=0.63883,rateTK02Brlens{3}_median=0.627406,rateTK02Brlens{3}_95%HPD={0.351875,0.955432},!rotate=true]:13.59384)[&prob=1.0,prob_stddev=0.0,prob_range={1.0,1.0},prob(percent)="100",prob+-sd="100+-0",height_mean=2.43627165,height_median=2.43285795,height_95%HPD={2.31629183,2.56020257},age_mean=243.627165,age_median=243.285795,age_95%HPD={231.629183,256.020257},length_mean=0.184152254,length_median=0.1783245,length_95%HPD={0.03473589,0.3424157},effectivebrlenTK02Brlens{1}_mean=0.151089,effectivebrlenTK02Brlens{1}_median=0.142758,effectivebrlenTK02Brlens{1}_95%HPD={0.020032,0.291349},rateTK02Brlens{1}_mean=0.81747,rateTK02Brlens{1}_median=0.807826,rateTK02Brlens{1}_95%HPD={0.567122,1.080439},effectivebrlenTK02Brlens{2}_mean=0.146947,effectivebrlenTK02Brlens{2}_median=0.137727,effectivebrlenTK02Brlens{2}_95%HPD={0.020389,0.290504},rateTK02Brlens{2}_mean=0.796189,rateTK02Brlens{2}_median=0.782967,rateTK02Brlens{2}_95%HPD={0.504296,1.110132},effectivebrlenTK02Brlens{3}_mean=0.138366,effectivebrlenTK02Brlens{3}_median=0.129329,effectivebrlenTK02Brlens{3}_95%HPD={0.01747,0.275736},rateTK02Brlens{3}_mean=0.74488,rateTK02Brlens{3}_median=0.740971,rateTK02Brlens{3}_95%HPD={0.470721,1.03487}]:18.48636)[&prob=1.0,prob_stddev=0.0,prob_range={1.0,1.0},prob(percent)="100",prob+-sd="100+-0",height_mean=2.6204239,height_median=2.6177215,height_95%HPD={2.45970769,2.78857127},age_mean=262.04239,age_median=261.77215,age_95%HPD={245.970769,278.857127},length_mean=0.212689834,length_median=0.2112733,length_95%HPD={0.05534065,0.3712118},effectivebrlenTK02Brlens{1}_mean=0.195653,effectivebrlenTK02Brlens{1}_median=0.192436,effectivebrlenTK02Brlens{1}_95%HPD={0.050033,0.349904},rateTK02Brlens{1}_mean=0.922826,rateTK02Brlens{1}_median=0.919113,rateTK02Brlens{1}_95%HPD={0.721633,1.127605},effectivebrlenTK02Brlens{2}_mean=0.186768,effectivebrlenTK02Brlens{2}_median=0.181903,effectivebrlenTK02Brlens{2}_95%HPD={0.0407,0.33844},rateTK02Brlens{2}_mean=0.877004,rateTK02Brlens{2}_median=0.876191,rateTK02Brlens{2}_95%HPD={0.640219,1.115927},effectivebrlenTK02Brlens{3}_mean=0.186507,effectivebrlenTK02Brlens{3}_median=0.18386,effectivebrlenTK02Brlens{3}_95%HPD={0.047477,0.328351},rateTK02Brlens{3}_mean=0.883238,rateTK02Brlens{3}_median=0.885885,rateTK02Brlens{3}_95%HPD={0.667912,1.076885}]:21.59772)[&prob=1.0,prob_stddev=0.0,prob_range={1.0,1.0},prob(percent)="100",prob+-sd="100+-0",height_mean=2.83311373,height_median=2.83369873,height_95%HPD={2.73185498,2.93475862},age_mean=283.311373,age_median=283.369873,age_95%HPD={273.185498,293.475862},length_mean=0.0454536757,length_median=0.03708908,length_95%HPD={8.083562E-6,0.1164438},effectivebrlenTK02Brlens{1}_mean=0.04465,effectivebrlenTK02Brlens{1}_median=0.036621,effectivebrlenTK02Brlens{1}_95%HPD={8.0E-6,0.113725},rateTK02Brlens{1}_mean=0.988532,rateTK02Brlens{1}_median=0.99093,rateTK02Brlens{1}_95%HPD={0.88929,1.077099},effectivebrlenTK02Brlens{2}_mean=0.041925,effectivebrlenTK02Brlens{2}_median=0.035099,effectivebrlenTK02Brlens{2}_95%HPD={8.0E-6,0.10453},rateTK02Brlens{2}_mean=0.946792,rateTK02Brlens{2}_median=0.953992,rateTK02Brlens{2}_95%HPD={0.829307,1.042987},effectivebrlenTK02Brlens{3}_mean=0.044105,effectivebrlenTK02Brlens{3}_median=0.036371,effectivebrlenTK02Brlens{3}_95%HPD={8.0E-6,0.111716},rateTK02Brlens{3}_mean=0.980706,rateTK02Brlens{3}_median=0.985683,rateTK02Brlens{3}_95%HPD={0.883947,1.058245}]:4.450173)[&prob=1.0,prob_stddev=0.0,prob_range={1.0,1.0},prob(percent)="100",prob+-sd="100+-0",height_mean=2.87856741,height_median=2.87820046,height_95%HPD={2.79194894,2.96638351},age_mean=287.856741,age_median=287.820046,age_95%HPD={279.194894,296.638351},length_mean=0.0,length_median=0.0,length_95%HPD={0.0,0.0},effectivebrlenTK02Brlens{1}_mean=1.0,effectivebrlenTK02Brlens{1}_median=1.0,effectivebrlenTK02Brlens{1}_95%HPD={1.0,1.0},rateTK02Brlens{1}_mean=1.0,rateTK02Brlens{1}_median=1.0,rateTK02Brlens{1}_95%HPD={1.0,1.0},effectivebrlenTK02Brlens{2}_mean=1.0,effectivebrlenTK02Brlens{2}_median=1.0,effectivebrlenTK02Brlens{2}_95%HPD={1.0,1.0},rateTK02Brlens{2}_mean=1.0,rateTK02Brlens{2}_median=1.0,rateTK02Brlens{2}_95%HPD={1.0,1.0},effectivebrlenTK02Brlens{3}_mean=1.0,effectivebrlenTK02Brlens{3}_median=1.0,effectivebrlenTK02Brlens{3}_95%HPD={1.0,1.0},rateTK02Brlens{3}_mean=1.0,rateTK02Brlens{3}_median=1.0,rateTK02Brlens{3}_95%HPD={1.0,1.0}];
end;

begin figtree;
	set appearance.backgroundColorAttribute="Default";
	set appearance.backgroundColour=#ffffff;
	set appearance.branchColorAttribute="rateTK02Brlens{1}_median";
	set appearance.branchColorGradient=false;
	set appearance.branchLineWidth=3.0;
	set appearance.branchMinLineWidth=0.0;
	set appearance.branchWidthAttribute="Fixed";
	set appearance.foregroundColour=#000000;
	set appearance.hilightingGradient=false;
	set appearance.selectionColour=#2d3680;
	set branchLabels.colorAttribute="User selection";
	set branchLabels.displayAttribute="rateTK02Brlens{1}_median";
	set branchLabels.fontName="Arial";
	set branchLabels.fontSize=9;
	set branchLabels.fontStyle=0;
	set branchLabels.isShown=true;
	set branchLabels.significantDigits=2;
	set colour.scheme.ratetk02brlens{1}_median="rateTK02Brlens{1}_median:HSBContinuous{{true,false,0.0,1.5},0.554,1.0,0.554,1.0,0.56,1.0,false}";
	set layout.expansion=138;
	set layout.layoutType="RECTILINEAR";
	set layout.zoom=55;
	set legend.attribute="rateTK02Brlens{1}_median";
	set legend.fontSize=10.0;
	set legend.isShown=true;
	set legend.significantDigits=4;
	set nodeBars.barWidth=4.0;
	set nodeBars.displayAttribute=null;
	set nodeBars.isShown=false;
	set nodeLabels.colorAttribute="User selection";
	set nodeLabels.displayAttribute="Node ages";
	set nodeLabels.fontName="Arial";
	set nodeLabels.fontSize=9;
	set nodeLabels.fontStyle=0;
	set nodeLabels.isShown=false;
	set nodeLabels.significantDigits=4;
	set nodeShape.colourAttribute=null;
	set nodeShape.isShown=false;
	set nodeShape.minSize=10.0;
	set nodeShape.scaleType=Width;
	set nodeShape.shapeType=Circle;
	set nodeShape.size=4.0;
	set nodeShape.sizeAttribute=null;
	set polarLayout.alignTipLabels=false;
	set polarLayout.angularRange=0;
	set polarLayout.rootAngle=0;
	set polarLayout.rootLength=100;
	set polarLayout.showRoot=true;
	set radialLayout.spread=0.0;
	set rectilinearLayout.alignTipLabels=false;
	set rectilinearLayout.curvature=0;
	set rectilinearLayout.rootLength=1320;
	set scale.offsetAge=0.0;
	set scale.rootAge=1.0;
	set scale.scaleFactor=1.0;
	set scale.scaleRoot=false;
	set scaleAxis.automaticScale=true;
	set scaleAxis.fontSize=10.0;
	set scaleAxis.isShown=true;
	set scaleAxis.lineWidth=1.0;
	set scaleAxis.majorTicks=50.0;
	set scaleAxis.origin=0.0;
	set scaleAxis.reverseAxis=true;
	set scaleAxis.showGrid=false;
	set scaleBar.automaticScale=true;
	set scaleBar.fontSize=10.0;
	set scaleBar.isShown=false;
	set scaleBar.lineWidth=1.0;
	set scaleBar.scaleRange=30.0;
	set tipLabels.colorAttribute="User selection";
	set tipLabels.displayAttribute="Names";
	set tipLabels.fontName="Arial";
	set tipLabels.fontSize=14;
	set tipLabels.fontStyle=2;
	set tipLabels.isShown=true;
	set tipLabels.significantDigits=4;
	set trees.order=true;
	set trees.orderType="decreasing";
	set trees.rooting=false;
	set trees.rootingType="User Selection";
	set trees.transform=false;
	set trees.transformType="cladogram";
end;
