# Supplementary material for: Sphenodontian phylogeny and the impact of model choice in Bayesian morphological clock estimates of divergence times and evolutionary rates
Source: BMC Biol. 2020 Dec 7;18:191. doi: 10.1186/s12915-020-00901-5 (PMC7720557; doi:10.1186/s12915-020-00901-5)
Supplement: Supplementary file 6 — Additional file 6. Input files including the dataset and all necessary coding (see Mr. Bayes blocks) to reproduce the analyses. [file 12915_2020_901_MOESM6_ESM.zip › InputFiles&OutputTrees/BayesCalibrated/Diversity(NoSA)/BayesCal_TK02_ln_p3_60G_DvNoSA_NoR_Rate+TopCons/BayesCal_TK02_ln_p3_DvNoSA_NoR_Rate%2BTopCons_MRC.t.con.tre]

#NEXUS
[ID: 2272139071]
begin taxa;
	dimensions ntax=35;
	taxlabels
		Prolacerta_broomi
		Palaeagama_vielhaueri
		Sophineta_cracoviensis
		Megachirella_wachtleri
		Marmoretta_oxoniensis
		Huehuecuetzpalli_mixtecus
		Eichstaettisaurus_schroederi
		Ardeosaurus_brevipes
		Gephyrosaurus_bridensis
		Diphydontosaurus_avonis
		Planocephalosaurus_robinsonae
		Clevosaurus_hudsoni
		Clevosaurus_cambrica
		Clevosaurus_brasiliensis
		Clevosaurus_bairdi
		Clevosaurus_petilus
		Clevosaurus_sp_SAM
		Homeosaurus_maximiliani
		Homeosaurus_parvipes
		Sapheosaurus_thiollerei
		Oenosaurus_muehlheimensis
		Piocormus_laticeps
		Derasmosaurus_pietraroiae
		Palaeopleurosaurus_posidoniae
		Pleurosaurus_ginsburgi
		Pleurosaurus_goldfussi
		Kallimodon_pulchellus
		Leptosaurus_neptunius
		Sphenodon_punctatus
		Kawasphenodon
		Cynosphenodon_huizachalensis
		Sphenotitan_leyesi
		Priosphenodon_avelasi
		Eilenodon_robustus
		Toxolophosaurus_cloudi
		;
end;
begin trees;
	translate
		1	Prolacerta_broomi,
		2	Palaeagama_vielhaueri,
		3	Sophineta_cracoviensis,
		4	Megachirella_wachtleri,
		5	Marmoretta_oxoniensis,
		6	Huehuecuetzpalli_mixtecus,
		7	Eichstaettisaurus_schroederi,
		8	Ardeosaurus_brevipes,
		9	Gephyrosaurus_bridensis,
		10	Diphydontosaurus_avonis,
		11	Planocephalosaurus_robinsonae,
		12	Clevosaurus_hudsoni,
		13	Clevosaurus_cambrica,
		14	Clevosaurus_brasiliensis,
		15	Clevosaurus_bairdi,
		16	Clevosaurus_petilus,
		17	Clevosaurus_sp_SAM,
		18	Homeosaurus_maximiliani,
		19	Homeosaurus_parvipes,
		20	Sapheosaurus_thiollerei,
		21	Oenosaurus_muehlheimensis,
		22	Piocormus_laticeps,
		23	Derasmosaurus_pietraroiae,
		24	Palaeopleurosaurus_posidoniae,
		25	Pleurosaurus_ginsburgi,
		26	Pleurosaurus_goldfussi,
		27	Kallimodon_pulchellus,
		28	Leptosaurus_neptunius,
		29	Sphenodon_punctatus,
		30	Kawasphenodon,
		31	Cynosphenodon_huizachalensis,
		32	Sphenotitan_leyesi,
		33	Priosphenodon_avelasi,
		34	Eilenodon_robustus,
		35	Toxolophosaurus_cloudi
		;
   tree con_50_majrule = [&R] (1[&prob=1.00000000e+00,prob_stddev=0.00000000e+00,prob_range={1.00000000e+00,1.00000000e+00},prob(percent)="100",prob+-sd="100+-0",height_mean=2.49787559e+00,height_median=2.49898719e+00,height_95%HPD={2.47519188e+00,2.51899987e+00},age_mean=2.49787559e+02,age_median=2.49898719e+02,age_95%HPD={2.47519188e+02,2.51899987e+02}]:3.792133e+01[&length_mean=3.80691823e-01,length_median=3.80263500e-01,length_95%HPD={2.89675500e-01,4.71816400e-01},effectivebrlenTK02Brlens{1}_mean=0.364593,effectivebrlenTK02Brlens{1}_median=0.358356,effectivebrlenTK02Brlens{1}_95%HPD={0.244905,0.493292},rateTK02Brlens{1}_mean=0.958509,rateTK02Brlens{1}_median=0.946670,rateTK02Brlens{1}_95%HPD={0.721566,1.214014},effectivebrlenTK02Brlens{2}_mean=0.351423,effectivebrlenTK02Brlens{2}_median=0.343068,effectivebrlenTK02Brlens{2}_95%HPD={0.228262,0.488843},rateTK02Brlens{2}_mean=0.924189,rateTK02Brlens{2}_median=0.906466,rateTK02Brlens{2}_95%HPD={0.662931,1.211794},effectivebrlenTK02Brlens{3}_mean=0.391828,effectivebrlenTK02Brlens{3}_median=0.383364,effectivebrlenTK02Brlens{3}_95%HPD={0.256986,0.537617},rateTK02Brlens{3}_mean=1.029240,rateTK02Brlens{3}_median=1.009356,rateTK02Brlens{3}_95%HPD={0.767275,1.322404}],(((2[&prob=1.00000000e+00,prob_stddev=0.00000000e+00,prob_range={1.00000000e+00,1.00000000e+00},prob(percent)="100",prob+-sd="100+-0",height_mean=2.51516926e+00,height_median=2.51018916e+00,height_95%HPD={2.47499980e+00,2.56833197e+00},age_mean=2.51516926e+02,age_median=2.51018916e+02,age_95%HPD={2.47499980e+02,2.56833197e+02}]:6.386911e+00[&length_mean=6.49501739e-02,length_median=5.51425100e-02,length_95%HPD={2.00117500e-05,1.53984400e-01},effectivebrlenTK02Brlens{1}_mean=0.064403,effectivebrlenTK02Brlens{1}_median=0.053272,effectivebrlenTK02Brlens{1}_95%HPD={0.000012,0.158038},rateTK02Brlens{1}_mean=1.006312,rateTK02Brlens{1}_median=0.990623,rateTK02Brlens{1}_95%HPD={0.529208,1.520414},effectivebrlenTK02Brlens{2}_mean=0.036112,effectivebrlenTK02Brlens{2}_median=0.026917,effectivebrlenTK02Brlens{2}_95%HPD={0.000004,0.100114},rateTK02Brlens{2}_mean=0.551135,rateTK02Brlens{2}_median=0.535205,rateTK02Brlens{2}_95%HPD={0.094566,1.002315},effectivebrlenTK02Brlens{3}_mean=0.062574,effectivebrlenTK02Brlens{3}_median=0.051439,effectivebrlenTK02Brlens{3}_95%HPD={0.000014,0.154853},rateTK02Brlens{3}_mean=0.965036,rateTK02Brlens{3}_median=0.956031,rateTK02Brlens{3}_95%HPD={0.517692,1.441405}],3[&prob=1.00000000e+00,prob_stddev=0.00000000e+00,prob_range={1.00000000e+00,1.00000000e+00},prob(percent)="100",prob+-sd="100+-0",height_mean=2.48010249e+00,height_median=2.48016129e+00,height_95%HPD={2.47553086e+00,2.48499945e+00},age_mean=2.48010249e+02,age_median=2.48016129e+02,age_95%HPD={2.47553086e+02,2.48499945e+02}]:9.389698e+00[&length_mean=1.00016942e-01,length_median=9.39739200e-02,length_95%HPD={1.18591700e-02,2.00106000e-01},effectivebrlenTK02Brlens{1}_mean=0.099227,effectivebrlenTK02Brlens{1}_median=0.090312,effectivebrlenTK02Brlens{1}_95%HPD={0.008558,0.208042},rateTK02Brlens{1}_mean=1.004069,rateTK02Brlens{1}_median=0.988068,rateTK02Brlens{1}_95%HPD={0.510574,1.515870},effectivebrlenTK02Brlens{2}_mean=0.054560,effectivebrlenTK02Brlens{2}_median=0.045778,effectivebrlenTK02Brlens{2}_95%HPD={0.000833,0.130686},rateTK02Brlens{2}_mean=0.543660,rateTK02Brlens{2}_median=0.526210,rateTK02Brlens{2}_95%HPD={0.088275,1.001988},effectivebrlenTK02Brlens{3}_mean=0.096362,effectivebrlenTK02Brlens{3}_median=0.087339,effectivebrlenTK02Brlens{3}_95%HPD={0.007060,0.203785},rateTK02Brlens{3}_mean=0.964257,rateTK02Brlens{3}_median=0.955827,rateTK02Brlens{3}_95%HPD={0.504399,1.442279}])[&prob=1.00000000e+00,prob_stddev=0.00000000e+00,prob_range={1.00000000e+00,1.00000000e+00},prob(percent)="100",prob+-sd="100+-0",height_mean=2.58011944e+00,height_median=2.57405827e+00,height_95%HPD={2.49131862e+00,2.67911062e+00},age_mean=2.58011944e+02,age_median=2.57405827e+02,age_95%HPD={2.49131862e+02,2.67911062e+02}]:1.216367e+01[&length_mean=1.18533233e-01,length_median=1.14741800e-01,length_95%HPD={2.21300500e-05,2.26062700e-01},effectivebrlenTK02Brlens{1}_mean=0.117633,effectivebrlenTK02Brlens{1}_median=0.110569,effectivebrlenTK02Brlens{1}_95%HPD={0.000020,0.236253},rateTK02Brlens{1}_mean=0.995225,rateTK02Brlens{1}_median=0.981640,rateTK02Brlens{1}_95%HPD={0.611424,1.400330},effectivebrlenTK02Brlens{2}_mean=0.069496,effectivebrlenTK02Brlens{2}_median=0.060858,effectivebrlenTK02Brlens{2}_95%HPD={0.000012,0.156036},rateTK02Brlens{2}_mean=0.579910,rateTK02Brlens{2}_median=0.568451,rateTK02Brlens{2}_95%HPD={0.252468,0.920326},effectivebrlenTK02Brlens{3}_mean=0.113958,effectivebrlenTK02Brlens{3}_median=0.107196,effectivebrlenTK02Brlens{3}_95%HPD={0.000021,0.228985},rateTK02Brlens{3}_mean=0.963106,rateTK02Brlens{3}_median=0.956073,rateTK02Brlens{3}_95%HPD={0.601085,1.334728}],((4[&prob=1.00000000e+00,prob_stddev=0.00000000e+00,prob_range={1.00000000e+00,1.00000000e+00},prob(percent)="100",prob+-sd="100+-0",height_mean=2.43979785e+00,height_median=2.43969197e+00,height_95%HPD={2.43500360e+00,2.44444270e+00},age_mean=2.43979785e+02,age_median=2.43969197e+02,age_95%HPD={2.43500360e+02,2.44444270e+02}]:4.592866e+00[&length_mean=5.50125464e-02,length_median=4.57516500e-02,length_95%HPD={7.10209900e-06,1.37539400e-01},effectivebrlenTK02Brlens{1}_mean=0.058954,effectivebrlenTK02Brlens{1}_median=0.047698,effectivebrlenTK02Brlens{1}_95%HPD={0.000008,0.152249},rateTK02Brlens{1}_mean=1.089112,rateTK02Brlens{1}_median=1.064105,rateTK02Brlens{1}_95%HPD={0.565528,1.657137},effectivebrlenTK02Brlens{2}_mean=0.019297,effectivebrlenTK02Brlens{2}_median=0.013059,effectivebrlenTK02Brlens{2}_95%HPD={0.000000,0.058675},rateTK02Brlens{2}_mean=0.353428,rateTK02Brlens{2}_median=0.331070,rateTK02Brlens{2}_95%HPD={0.023476,0.708947},effectivebrlenTK02Brlens{3}_mean=0.053090,effectivebrlenTK02Brlens{3}_median=0.042481,effectivebrlenTK02Brlens{3}_95%HPD={0.000003,0.138706},rateTK02Brlens{3}_mean=0.968706,rateTK02Brlens{3}_median=0.957441,rateTK02Brlens{3}_95%HPD={0.509473,1.443501}],((5[&prob=1.00000000e+00,prob_stddev=0.00000000e+00,prob_range={1.00000000e+00,1.00000000e+00},prob(percent)="100",prob+-sd="100+-0",height_mean=1.59748173e+00,height_median=1.59835731e+00,height_95%HPD={1.52924203e+00,1.66999941e+00},age_mean=1.59748173e+02,age_median=1.59835731e+02,age_95%HPD={1.52924203e+02,1.66999941e+02}]:1.281738e+01[&length_mean=1.49400149e-01,length_median=1.24697700e-01,length_95%HPD={1.34934500e-05,3.71046000e-01},effectivebrlenTK02Brlens{1}_mean=0.173969,effectivebrlenTK02Brlens{1}_median=0.137321,effectivebrlenTK02Brlens{1}_95%HPD={0.000014,0.458441},rateTK02Brlens{1}_mean=1.212243,rateTK02Brlens{1}_median=1.157943,rateTK02Brlens{1}_95%HPD={0.356700,2.128961},effectivebrlenTK02Brlens{2}_mean=0.034170,effectivebrlenTK02Brlens{2}_median=0.022047,effectivebrlenTK02Brlens{2}_95%HPD={0.000001,0.106886},rateTK02Brlens{2}_mean=0.252477,rateTK02Brlens{2}_median=0.204142,rateTK02Brlens{2}_95%HPD={0.004947,0.626214},effectivebrlenTK02Brlens{3}_mean=0.120844,effectivebrlenTK02Brlens{3}_median=0.084799,effectivebrlenTK02Brlens{3}_95%HPD={0.000008,0.357202},rateTK02Brlens{3}_mean=0.801806,rateTK02Brlens{3}_median=0.777615,rateTK02Brlens{3}_95%HPD={0.058152,1.520044}],6[&prob=1.00000000e+00,prob_stddev=0.00000000e+00,prob_range={1.00000000e+00,1.00000000e+00},prob(percent)="100",prob+-sd="100+-0",height_mean=1.02624757e+00,height_median=1.02683906e+00,height_95%HPD={1.00289410e+00,1.04999994e+00},age_mean=1.02624757e+02,age_median=1.02683906e+02,age_95%HPD={1.00289410e+02,1.04999994e+02}]:6.996921e+01[&length_mean=7.20634307e-01,length_median=7.00589200e-01,length_95%HPD={5.19548200e-01,9.61381900e-01},effectivebrlenTK02Brlens{1}_mean=0.889633,effectivebrlenTK02Brlens{1}_median=0.841960,effectivebrlenTK02Brlens{1}_95%HPD={0.268168,1.598397},rateTK02Brlens{1}_mean=1.244955,rateTK02Brlens{1}_median=1.186201,rateTK02Brlens{1}_95%HPD={0.383697,2.196736},effectivebrlenTK02Brlens{2}_mean=0.133663,effectivebrlenTK02Brlens{2}_median=0.102748,effectivebrlenTK02Brlens{2}_95%HPD={0.004070,0.351218},rateTK02Brlens{2}_mean=0.190625,rateTK02Brlens{2}_median=0.143529,rateTK02Brlens{2}_95%HPD={0.005461,0.512557},effectivebrlenTK02Brlens{3}_mean=0.548278,effectivebrlenTK02Brlens{3}_median=0.512511,effectivebrlenTK02Brlens{3}_95%HPD={0.018425,1.126633},rateTK02Brlens{3}_mean=0.759633,rateTK02Brlens{3}_median=0.724979,rateTK02Brlens{3}_95%HPD={0.031900,1.500630}])[&prob=1.00000000e+00,prob_stddev=0.00000000e+00,prob_range={1.00000000e+00,1.00000000e+00},prob(percent)="100",prob+-sd="100+-0",height_mean=1.74688188e+00,height_median=1.72653112e+00,height_95%HPD={1.54545353e+00,1.98264466e+00},age_mean=1.74688188e+02,age_median=1.72653112e+02,age_95%HPD={1.54545353e+02,1.98264466e+02}]:2.714415e+01[&length_mean=2.70922261e-01,length_median=2.49259000e-01,length_95%HPD={1.09769000e-04,5.72907800e-01},effectivebrlenTK02Brlens{1}_mean=0.322610,effectivebrlenTK02Brlens{1}_median=0.280933,effectivebrlenTK02Brlens{1}_95%HPD={0.000157,0.736961},rateTK02Brlens{1}_mean=1.215930,rateTK02Brlens{1}_median=1.161587,rateTK02Brlens{1}_95%HPD={0.479801,2.028565},effectivebrlenTK02Brlens{2}_mean=0.067239,effectivebrlenTK02Brlens{2}_median=0.052848,effectivebrlenTK02Brlens{2}_95%HPD={0.000009,0.174221},rateTK02Brlens{2}_mean=0.254679,rateTK02Brlens{2}_median=0.223580,rateTK02Brlens{2}_95%HPD={0.048018,0.539299},effectivebrlenTK02Brlens{3}_mean=0.228866,effectivebrlenTK02Brlens{3}_median=0.186681,effectivebrlenTK02Brlens{3}_95%HPD={0.000103,0.569962},rateTK02Brlens{3}_mean=0.852010,rateTK02Brlens{3}_median=0.827062,rateTK02Brlens{3}_95%HPD={0.212780,1.500750}],(7[&prob=1.00000000e+00,prob_stddev=0.00000000e+00,prob_range={1.00000000e+00,1.00000000e+00},prob(percent)="100",prob+-sd="100+-0",height_mean=1.52598946e+00,height_median=1.52648428e+00,height_95%HPD={1.50282386e+00,1.54999844e+00},age_mean=1.52598946e+02,age_median=1.52648428e+02,age_95%HPD={1.50282386e+02,1.54999844e+02}]:8.625451e+00[&length_mean=9.94100914e-02,length_median=8.68502600e-02,length_95%HPD={6.44817600e-03,2.20257400e-01},effectivebrlenTK02Brlens{1}_mean=0.120853,effectivebrlenTK02Brlens{1}_median=0.105063,effectivebrlenTK02Brlens{1}_95%HPD={0.008979,0.267370},rateTK02Brlens{1}_mean=1.311331,rateTK02Brlens{1}_median=1.246216,rateTK02Brlens{1}_95%HPD={0.447088,2.288967},effectivebrlenTK02Brlens{2}_mean=0.025389,effectivebrlenTK02Brlens{2}_median=0.012537,effectivebrlenTK02Brlens{2}_95%HPD={0.000000,0.093644},rateTK02Brlens{2}_mean=0.258892,rateTK02Brlens{2}_median=0.160436,rateTK02Brlens{2}_95%HPD={0.000013,0.825774},effectivebrlenTK02Brlens{3}_mean=0.091271,effectivebrlenTK02Brlens{3}_median=0.073327,effectivebrlenTK02Brlens{3}_95%HPD={0.000774,0.227138},rateTK02Brlens{3}_mean=0.935431,rateTK02Brlens{3}_median=0.901207,rateTK02Brlens{3}_95%HPD={0.173996,1.746607}],8[&prob=1.00000000e+00,prob_stddev=0.00000000e+00,prob_range={1.00000000e+00,1.00000000e+00},prob(percent)="100",prob+-sd="100+-0",height_mean=1.52369225e+00,height_median=1.52304948e+00,height_95%HPD={1.50000043e+00,1.54707440e+00},age_mean=1.52369225e+02,age_median=1.52304948e+02,age_95%HPD={1.50000043e+02,1.54707440e+02}]:8.968931e+00[&length_mean=1.01707301e-01,length_median=8.89212900e-02,length_95%HPD={1.10646100e-02,2.20675000e-01},effectivebrlenTK02Brlens{1}_mean=0.124829,effectivebrlenTK02Brlens{1}_median=0.108651,effectivebrlenTK02Brlens{1}_95%HPD={0.016037,0.271233},rateTK02Brlens{1}_mean=1.317381,rateTK02Brlens{1}_median=1.251374,rateTK02Brlens{1}_95%HPD={0.478530,2.303005},effectivebrlenTK02Brlens{2}_mean=0.025546,effectivebrlenTK02Brlens{2}_median=0.012800,effectivebrlenTK02Brlens{2}_95%HPD={0.000001,0.093217},rateTK02Brlens{2}_mean=0.255429,rateTK02Brlens{2}_median=0.155777,rateTK02Brlens{2}_95%HPD={0.000012,0.822385},effectivebrlenTK02Brlens{3}_mean=0.093204,effectivebrlenTK02Brlens{3}_median=0.075572,effectivebrlenTK02Brlens{3}_95%HPD={0.001896,0.228278},rateTK02Brlens{3}_mean=0.934058,rateTK02Brlens{3}_median=0.900306,rateTK02Brlens{3}_95%HPD={0.155166,1.730503}])[&prob=1.00000000e+00,prob_stddev=0.00000000e+00,prob_range={1.00000000e+00,1.00000000e+00},prob(percent)="100",prob+-sd="100+-0",height_mean=1.62539955e+00,height_median=1.61273879e+00,height_95%HPD={1.53448521e+00,1.74685782e+00},age_mean=1.62539955e+02,age_median=1.61273879e+02,age_95%HPD={1.53448521e+02,1.74685782e+02}]:3.852338e+01[&length_mean=3.92404594e-01,length_median=3.72715000e-01,length_95%HPD={8.43998000e-02,7.50944900e-01},effectivebrlenTK02Brlens{1}_mean=0.495627,effectivebrlenTK02Brlens{1}_median=0.445786,effectivebrlenTK02Brlens{1}_95%HPD={0.051029,1.042035},rateTK02Brlens{1}_mean=1.264643,rateTK02Brlens{1}_median=1.208280,rateTK02Brlens{1}_95%HPD={0.562978,2.088125},effectivebrlenTK02Brlens{2}_mean=0.098181,effectivebrlenTK02Brlens{2}_median=0.075733,effectivebrlenTK02Brlens{2}_95%HPD={0.000733,0.256686},rateTK02Brlens{2}_mean=0.263552,rateTK02Brlens{2}_median=0.214536,rateTK02Brlens{2}_95%HPD={0.015200,0.641618},effectivebrlenTK02Brlens{3}_mean=0.364183,effectivebrlenTK02Brlens{3}_median=0.313971,effectivebrlenTK02Brlens{3}_95%HPD={0.026427,0.821520},rateTK02Brlens{3}_mean=0.917205,rateTK02Brlens{3}_median=0.890338,rateTK02Brlens{3}_95%HPD={0.294266,1.580735}])[&prob=1.00000000e+00,prob_stddev=0.00000000e+00,prob_range={1.00000000e+00,1.00000000e+00},prob(percent)="100",prob+-sd="100+-0",height_mean=2.01780414e+00,height_median=1.99797263e+00,height_95%HPD={1.72154512e+00,2.36162092e+00},age_mean=2.01780414e+02,age_median=1.99797263e+02,age_95%HPD={1.72154512e+02,2.36162092e+02}]:4.876480e+01[&length_mean=4.77006253e-01,length_median=4.94729500e-01,length_95%HPD={1.24115200e-01,7.80642100e-01},effectivebrlenTK02Brlens{1}_mean=0.554477,effectivebrlenTK02Brlens{1}_median=0.534316,effectivebrlenTK02Brlens{1}_95%HPD={0.055108,1.057395},rateTK02Brlens{1}_mean=1.150456,rateTK02Brlens{1}_median=1.118300,rateTK02Brlens{1}_95%HPD={0.616511,1.751968},effectivebrlenTK02Brlens{2}_mean=0.151295,effectivebrlenTK02Brlens{2}_median=0.132403,effectivebrlenTK02Brlens{2}_95%HPD={0.000099,0.334356},rateTK02Brlens{2}_mean=0.314545,rateTK02Brlens{2}_median=0.291674,rateTK02Brlens{2}_95%HPD={0.063702,0.607861},effectivebrlenTK02Brlens{3}_mean=0.444498,effectivebrlenTK02Brlens{3}_median=0.427362,effectivebrlenTK02Brlens{3}_95%HPD={0.054441,0.843115},rateTK02Brlens{3}_mean=0.933710,rateTK02Brlens{3}_median=0.918693,rateTK02Brlens{3}_95%HPD={0.452960,1.430107}])[&prob=1.00000000e+00,prob_stddev=0.00000000e+00,prob_range={1.00000000e+00,1.00000000e+00},prob(percent)="100",prob+-sd="100+-0",height_mean=2.49481039e+00,height_median=2.48562063e+00,height_95%HPD={2.43643132e+00,2.57817630e+00},age_mean=2.49481039e+02,age_median=2.48562063e+02,age_95%HPD={2.43643132e+02,2.57817630e+02}]:1.320172e+01[&length_mean=1.24673879e-01,length_median=1.20952900e-01,length_95%HPD={6.62067700e-03,2.37411800e-01},effectivebrlenTK02Brlens{1}_mean=0.128896,effectivebrlenTK02Brlens{1}_median=0.119785,effectivebrlenTK02Brlens{1}_95%HPD={0.000208,0.260781},rateTK02Brlens{1}_mean=1.028979,rateTK02Brlens{1}_median=1.012850,rateTK02Brlens{1}_95%HPD={0.599494,1.485866},effectivebrlenTK02Brlens{2}_mean=0.051697,effectivebrlenTK02Brlens{2}_median=0.044204,effectivebrlenTK02Brlens{2}_95%HPD={0.000031,0.119710},rateTK02Brlens{2}_mean=0.409323,rateTK02Brlens{2}_median=0.391342,rateTK02Brlens{2}_95%HPD={0.124006,0.722032},effectivebrlenTK02Brlens{3}_mean=0.119974,effectivebrlenTK02Brlens{3}_median=0.112590,effectivebrlenTK02Brlens{3}_95%HPD={0.003110,0.241166},rateTK02Brlens{3}_mean=0.964130,rateTK02Brlens{3}_median=0.954775,rateTK02Brlens{3}_95%HPD={0.569644,1.364548}],9[&prob=1.00000000e+00,prob_stddev=0.00000000e+00,prob_range={1.00000000e+00,1.00000000e+00},prob(percent)="100",prob+-sd="100+-0",height_mean=1.97632663e+00,height_median=1.98164014e+00,height_95%HPD={1.92479723e+00,2.01399993e+00},age_mean=1.97632663e+02,age_median=1.98164014e+02,age_95%HPD={1.92479723e+02,2.01399993e+02}]:6.359977e+01[&length_mean=6.43157645e-01,length_median=6.40919700e-01,length_95%HPD={5.18694900e-01,7.70956800e-01},effectivebrlenTK02Brlens{1}_mean=0.552697,effectivebrlenTK02Brlens{1}_median=0.541877,effectivebrlenTK02Brlens{1}_95%HPD={0.233399,0.887539},rateTK02Brlens{1}_mean=0.862999,rateTK02Brlens{1}_median=0.846117,rateTK02Brlens{1}_95%HPD={0.361353,1.378955},effectivebrlenTK02Brlens{2}_mean=0.227881,effectivebrlenTK02Brlens{2}_median=0.205701,effectivebrlenTK02Brlens{2}_95%HPD={0.049724,0.457241},rateTK02Brlens{2}_mean=0.353441,rateTK02Brlens{2}_median=0.322117,rateTK02Brlens{2}_95%HPD={0.080981,0.695144},effectivebrlenTK02Brlens{3}_mean=0.603261,effectivebrlenTK02Brlens{3}_median=0.591912,effectivebrlenTK02Brlens{3}_95%HPD={0.285142,0.935925},rateTK02Brlens{3}_mean=0.939652,rateTK02Brlens{3}_median=0.926358,rateTK02Brlens{3}_95%HPD={0.455945,1.431141}])[&prob=1.00000000e+00,prob_stddev=0.00000000e+00,prob_range={1.00000000e+00,1.00000000e+00},prob(percent)="100",prob+-sd="100+-0",height_mean=2.61948427e+00,height_median=2.61763783e+00,height_95%HPD={2.50624204e+00,2.73588596e+00},age_mean=2.61948427e+02,age_median=2.61763783e+02,age_95%HPD={2.50624204e+02,2.73588596e+02}]:7.805710e+00[&length_mean=7.91683959e-02,length_median=6.98105500e-02,length_95%HPD={6.45783200e-06,1.83072000e-01},effectivebrlenTK02Brlens{1}_mean=0.077403,effectivebrlenTK02Brlens{1}_median=0.066229,effectivebrlenTK02Brlens{1}_95%HPD={0.000006,0.186258},rateTK02Brlens{1}_mean=0.978964,rateTK02Brlens{1}_median=0.966591,rateTK02Brlens{1}_95%HPD={0.600938,1.376149},effectivebrlenTK02Brlens{2}_mean=0.042468,effectivebrlenTK02Brlens{2}_median=0.034796,effectivebrlenTK02Brlens{2}_95%HPD={0.000004,0.107364},rateTK02Brlens{2}_mean=0.533319,rateTK02Brlens{2}_median=0.520332,rateTK02Brlens{2}_95%HPD={0.260840,0.828721},effectivebrlenTK02Brlens{3}_mean=0.076207,effectivebrlenTK02Brlens{3}_median=0.065385,effectivebrlenTK02Brlens{3}_95%HPD={0.000008,0.182933},rateTK02Brlens{3}_mean=0.960779,rateTK02Brlens{3}_median=0.953832,rateTK02Brlens{3}_95%HPD={0.620756,1.307953}])[&prob=1.00000000e+00,prob_stddev=0.00000000e+00,prob_range={1.00000000e+00,1.00000000e+00},prob(percent)="100",prob+-sd="100+-0",height_mean=2.69865267e+00,height_median=2.69569493e+00,height_95%HPD={2.59450587e+00,2.80590369e+00},age_mean=2.69865267e+02,age_median=2.69569493e+02,age_95%HPD={2.59450587e+02,2.80590369e+02}]:1.380038e+01[&length_mean=1.34461064e-01,length_median=1.31835300e-01,length_95%HPD={1.69905500e-02,2.49761300e-01},effectivebrlenTK02Brlens{1}_mean=0.132870,effectivebrlenTK02Brlens{1}_median=0.127522,effectivebrlenTK02Brlens{1}_95%HPD={0.010469,0.254375},rateTK02Brlens{1}_mean=0.981295,rateTK02Brlens{1}_median=0.976715,rateTK02Brlens{1}_95%HPD={0.740045,1.224481},effectivebrlenTK02Brlens{2}_mean=0.100567,effectivebrlenTK02Brlens{2}_median=0.096920,effectivebrlenTK02Brlens{2}_95%HPD={0.010587,0.192036},rateTK02Brlens{2}_mean=0.750380,rateTK02Brlens{2}_median=0.751749,rateTK02Brlens{2}_95%HPD={0.522917,0.971170},effectivebrlenTK02Brlens{3}_mean=0.130038,effectivebrlenTK02Brlens{3}_median=0.125250,effectivebrlenTK02Brlens{3}_95%HPD={0.012886,0.249696},rateTK02Brlens{3}_mean=0.961483,rateTK02Brlens{3}_median=0.962316,rateTK02Brlens{3}_95%HPD={0.739155,1.185435}],(10[&prob=1.00000000e+00,prob_stddev=0.00000000e+00,prob_range={1.00000000e+00,1.00000000e+00},prob(percent)="100",prob+-sd="100+-0",height_mean=2.05211491e+00,height_median=2.05366588e+00,height_95%HPD={2.01760146e+00,2.08499809e+00},age_mean=2.05211491e+02,age_median=2.05366588e+02,age_95%HPD={2.01760146e+02,2.08499809e+02}]:5.640556e+01[&length_mean=5.68308986e-01,length_median=5.65565600e-01,length_95%HPD={4.03103600e-01,7.39465000e-01},effectivebrlenTK02Brlens{1}_mean=0.496338,effectivebrlenTK02Brlens{1}_median=0.478161,effectivebrlenTK02Brlens{1}_95%HPD={0.235616,0.788007},rateTK02Brlens{1}_mean=0.873378,rateTK02Brlens{1}_median=0.850760,rateTK02Brlens{1}_95%HPD={0.466841,1.311297},effectivebrlenTK02Brlens{2}_mean=0.445554,effectivebrlenTK02Brlens{2}_median=0.425239,effectivebrlenTK02Brlens{2}_95%HPD={0.182937,0.746477},rateTK02Brlens{2}_mean=0.786068,rateTK02Brlens{2}_median=0.758497,rateTK02Brlens{2}_95%HPD={0.354084,1.269415},effectivebrlenTK02Brlens{3}_mean=0.455722,effectivebrlenTK02Brlens{3}_median=0.438860,effectivebrlenTK02Brlens{3}_95%HPD={0.175747,0.758399},rateTK02Brlens{3}_mean=0.796235,rateTK02Brlens{3}_median=0.783505,rateTK02Brlens{3}_95%HPD={0.369453,1.221282}],((11[&prob=1.00000000e+00,prob_stddev=0.00000000e+00,prob_range={1.00000000e+00,1.00000000e+00},prob(percent)="100",prob+-sd="100+-0",height_mean=2.05002169e+00,height_median=2.05049520e+00,height_95%HPD={2.01693856e+00,2.08499102e+00},age_mean=2.05002169e+02,age_median=2.05049520e+02,age_95%HPD={2.01693856e+02,2.08499102e+02}]:2.476925e+01[&length_mean=2.53244082e-01,length_median=2.47835200e-01,length_95%HPD={1.29139700e-01,3.88329300e-01},effectivebrlenTK02Brlens{1}_mean=0.187907,effectivebrlenTK02Brlens{1}_median=0.178347,effectivebrlenTK02Brlens{1}_95%HPD={0.074503,0.319025},rateTK02Brlens{1}_mean=0.753788,rateTK02Brlens{1}_median=0.735879,rateTK02Brlens{1}_95%HPD={0.370543,1.172883},effectivebrlenTK02Brlens{2}_mean=0.146563,effectivebrlenTK02Brlens{2}_median=0.134630,effectivebrlenTK02Brlens{2}_95%HPD={0.037909,0.281072},rateTK02Brlens{2}_mean=0.584845,rateTK02Brlens{2}_median=0.558334,rateTK02Brlens{2}_95%HPD={0.178462,1.020621},effectivebrlenTK02Brlens{3}_mean=0.174424,effectivebrlenTK02Brlens{3}_median=0.164246,effectivebrlenTK02Brlens{3}_95%HPD={0.043365,0.326777},rateTK02Brlens{3}_mean=0.691428,rateTK02Brlens{3}_median=0.680418,rateTK02Brlens{3}_95%HPD={0.236851,1.154265}],(((12[&prob=1.00000000e+00,prob_stddev=0.00000000e+00,prob_range={1.00000000e+00,1.00000000e+00},prob(percent)="100",prob+-sd="100+-0",height_mean=2.00819507e+00,height_median=2.01153164e+00,height_95%HPD={1.93005327e+00,2.08496708e+00},age_mean=2.00819507e+02,age_median=2.01153164e+02,age_95%HPD={1.93005327e+02,2.08496708e+02}]:8.912971e+00[&length_mean=9.43662079e-02,length_median=8.92499800e-02,length_95%HPD={1.68109600e-02,1.78898600e-01},effectivebrlenTK02Brlens{1}_mean=0.062622,effectivebrlenTK02Brlens{1}_median=0.057242,effectivebrlenTK02Brlens{1}_95%HPD={0.009588,0.126416},rateTK02Brlens{1}_mean=0.694326,rateTK02Brlens{1}_median=0.677725,rateTK02Brlens{1}_95%HPD={0.257015,1.157360},effectivebrlenTK02Brlens{2}_mean=0.034776,effectivebrlenTK02Brlens{2}_median=0.029540,effectivebrlenTK02Brlens{2}_95%HPD={0.001063,0.080829},rateTK02Brlens{2}_mean=0.403542,rateTK02Brlens{2}_median=0.369733,rateTK02Brlens{2}_95%HPD={0.017649,0.844004},effectivebrlenTK02Brlens{3}_mean=0.068460,effectivebrlenTK02Brlens{3}_median=0.061281,effectivebrlenTK02Brlens{3}_95%HPD={0.007650,0.144962},rateTK02Brlens{3}_mean=0.743272,rateTK02Brlens{3}_median=0.729598,rateTK02Brlens{3}_95%HPD={0.248145,1.247039}],13[&prob=1.00000000e+00,prob_stddev=0.00000000e+00,prob_range={1.00000000e+00,1.00000000e+00},prob(percent)="100",prob+-sd="100+-0",height_mean=2.04463773e+00,height_median=2.04276757e+00,height_95%HPD={2.01300014e+00,2.07923778e+00},age_mean=2.04463773e+02,age_median=2.04276757e+02,age_95%HPD={2.01300014e+02,2.07923778e+02}]:5.789378e+00[&length_mean=5.79235470e-02,length_median=5.41028300e-02,length_95%HPD={2.50712800e-03,1.17341900e-01},effectivebrlenTK02Brlens{1}_mean=0.038666,effectivebrlenTK02Brlens{1}_median=0.035213,effectivebrlenTK02Brlens{1}_95%HPD={0.000864,0.080739},rateTK02Brlens{1}_mean=0.699748,rateTK02Brlens{1}_median=0.682401,rateTK02Brlens{1}_95%HPD={0.268064,1.151067},effectivebrlenTK02Brlens{2}_mean=0.021428,effectivebrlenTK02Brlens{2}_median=0.017735,effectivebrlenTK02Brlens{2}_95%HPD={0.000002,0.052360},rateTK02Brlens{2}_mean=0.401311,rateTK02Brlens{2}_median=0.368716,rateTK02Brlens{2}_95%HPD={0.013053,0.835178},effectivebrlenTK02Brlens{3}_mean=0.042178,effectivebrlenTK02Brlens{3}_median=0.037141,effectivebrlenTK02Brlens{3}_95%HPD={0.000049,0.093110},rateTK02Brlens{3}_mean=0.743457,rateTK02Brlens{3}_median=0.729638,rateTK02Brlens{3}_95%HPD={0.253985,1.248448}])[&prob=1.00000000e+00,prob_stddev=0.00000000e+00,prob_range={1.00000000e+00,1.00000000e+00},prob(percent)="100",prob+-sd="100+-0",height_mean=2.10256128e+00,height_median=2.10066135e+00,height_95%HPD={2.03942065e+00,2.16652949e+00},age_mean=2.10256128e+02,age_median=2.10066135e+02,age_95%HPD={2.03942065e+02,2.16652949e+02}]:3.970336e+00[&length_mean=4.13036892e-02,length_median=3.49393600e-02,length_95%HPD={3.72289600e-06,1.01343900e-01},effectivebrlenTK02Brlens{1}_mean=0.027839,effectivebrlenTK02Brlens{1}_median=0.022865,effectivebrlenTK02Brlens{1}_95%HPD={0.000002,0.070631},rateTK02Brlens{1}_mean=0.694694,rateTK02Brlens{1}_median=0.675551,rateTK02Brlens{1}_95%HPD={0.316311,1.126553},effectivebrlenTK02Brlens{2}_mean=0.016880,effectivebrlenTK02Brlens{2}_median=0.012790,effectivebrlenTK02Brlens{2}_95%HPD={0.000001,0.046610},rateTK02Brlens{2}_mean=0.427713,rateTK02Brlens{2}_median=0.395267,rateTK02Brlens{2}_95%HPD={0.077995,0.833184},effectivebrlenTK02Brlens{3}_mean=0.029939,effectivebrlenTK02Brlens{3}_median=0.023676,effectivebrlenTK02Brlens{3}_95%HPD={0.000002,0.079080},rateTK02Brlens{3}_mean=0.734654,rateTK02Brlens{3}_median=0.719756,rateTK02Brlens{3}_95%HPD={0.276276,1.214197}],(15[&prob=1.00000000e+00,prob_stddev=0.00000000e+00,prob_range={1.00000000e+00,1.00000000e+00},prob(percent)="100",prob+-sd="100+-0",height_mean=2.00304965e+00,height_median=2.00307796e+00,height_95%HPD={1.99402709e+00,2.01299683e+00},age_mean=2.00304965e+02,age_median=2.00307796e+02,age_95%HPD={1.99402709e+02,2.01299683e+02}]:5.974951e+00[&length_mean=6.54925559e-02,length_median=5.98214200e-02,length_95%HPD={6.79767000e-03,1.35921300e-01},effectivebrlenTK02Brlens{1}_mean=0.041569,effectivebrlenTK02Brlens{1}_median=0.036704,effectivebrlenTK02Brlens{1}_95%HPD={0.002619,0.090976},rateTK02Brlens{1}_mean=0.664708,rateTK02Brlens{1}_median=0.646507,rateTK02Brlens{1}_95%HPD={0.202383,1.161183},effectivebrlenTK02Brlens{2}_mean=0.025922,effectivebrlenTK02Brlens{2}_median=0.021075,effectivebrlenTK02Brlens{2}_95%HPD={0.000107,0.064790},rateTK02Brlens{2}_mean=0.418975,rateTK02Brlens{2}_median=0.385097,rateTK02Brlens{2}_95%HPD={0.012921,0.880859},effectivebrlenTK02Brlens{3}_mean=0.046791,effectivebrlenTK02Brlens{3}_median=0.039967,effectivebrlenTK02Brlens{3}_95%HPD={0.001179,0.107866},rateTK02Brlens{3}_mean=0.725232,rateTK02Brlens{3}_median=0.714545,rateTK02Brlens{3}_95%HPD={0.198300,1.272423}],(16[&prob=1.00000000e+00,prob_stddev=0.00000000e+00,prob_range={1.00000000e+00,1.00000000e+00},prob(percent)="100",prob+-sd="100+-0",height_mean=2.00265240e+00,height_median=2.00247608e+00,height_95%HPD={1.99300076e+00,2.01186972e+00},age_mean=2.00265240e+02,age_median=2.00247608e+02,age_95%HPD={1.99300076e+02,2.01186972e+02}]:1.850980e+00[&length_mean=2.36780315e-02,length_median=1.78880400e-02,length_95%HPD={1.02405600e-06,6.58089800e-02},effectivebrlenTK02Brlens{1}_mean=0.014506,effectivebrlenTK02Brlens{1}_median=0.010449,effectivebrlenTK02Brlens{1}_95%HPD={0.000001,0.042089},rateTK02Brlens{1}_mean=0.646396,rateTK02Brlens{1}_median=0.631432,rateTK02Brlens{1}_95%HPD={0.122960,1.160565},effectivebrlenTK02Brlens{2}_mean=0.009183,effectivebrlenTK02Brlens{2}_median=0.005699,effectivebrlenTK02Brlens{2}_95%HPD={0.000000,0.029872},rateTK02Brlens{2}_mean=0.411751,rateTK02Brlens{2}_median=0.380181,rateTK02Brlens{2}_95%HPD={0.000026,0.898851},effectivebrlenTK02Brlens{3}_mean=0.016962,effectivebrlenTK02Brlens{3}_median=0.011651,effectivebrlenTK02Brlens{3}_95%HPD={0.000000,0.051231},rateTK02Brlens{3}_mean=0.726264,rateTK02Brlens{3}_median=0.719374,rateTK02Brlens{3}_95%HPD={0.153751,1.278202}],17[&prob=1.00000000e+00,prob_stddev=0.00000000e+00,prob_range={1.00000000e+00,1.00000000e+00},prob(percent)="100",prob+-sd="100+-0",height_mean=1.96143319e+00,height_median=1.97414513e+00,height_95%HPD={1.86897960e+00,2.01299989e+00},age_mean=1.96143319e+02,age_median=1.97414513e+02,age_95%HPD={1.86897960e+02,2.01299989e+02}]:4.684075e+00[&length_mean=6.48972385e-02,length_median=5.32647300e-02,length_95%HPD={8.25646300e-06,1.62753200e-01},effectivebrlenTK02Brlens{1}_mean=0.039259,effectivebrlenTK02Brlens{1}_median=0.030315,effectivebrlenTK02Brlens{1}_95%HPD={0.000004,0.105885},rateTK02Brlens{1}_mean=0.643478,rateTK02Brlens{1}_median=0.629092,rateTK02Brlens{1}_95%HPD={0.117339,1.171801},effectivebrlenTK02Brlens{2}_mean=0.024451,effectivebrlenTK02Brlens{2}_median=0.016247,effectivebrlenTK02Brlens{2}_95%HPD={0.000000,0.076173},rateTK02Brlens{2}_mean=0.407365,rateTK02Brlens{2}_median=0.374282,rateTK02Brlens{2}_95%HPD={0.000043,0.904512},effectivebrlenTK02Brlens{3}_mean=0.046582,effectivebrlenTK02Brlens{3}_median=0.034567,effectivebrlenTK02Brlens{3}_95%HPD={0.000003,0.130636},rateTK02Brlens{3}_mean=0.726004,rateTK02Brlens{3}_median=0.718027,rateTK02Brlens{3}_95%HPD={0.150016,1.290130}])[&prob=1.00000000e+00,prob_stddev=0.00000000e+00,prob_range={1.00000000e+00,1.00000000e+00},prob(percent)="100",prob+-sd="100+-0",height_mean=2.02633043e+00,height_median=2.02098588e+00,height_95%HPD={1.99495661e+00,2.06962676e+00},age_mean=2.02633043e+02,age_median=2.02098588e+02,age_95%HPD={1.99495661e+02,2.06962676e+02}]:4.184160e+00[&length_mean=4.22117836e-02,length_median=3.48976400e-02,length_95%HPD={6.46144200e-06,1.05673600e-01},effectivebrlenTK02Brlens{1}_mean=0.026268,effectivebrlenTK02Brlens{1}_median=0.020952,effectivebrlenTK02Brlens{1}_95%HPD={0.000003,0.068817},rateTK02Brlens{1}_mean=0.655913,rateTK02Brlens{1}_median=0.637656,rateTK02Brlens{1}_95%HPD={0.182691,1.141120},effectivebrlenTK02Brlens{2}_mean=0.016604,effectivebrlenTK02Brlens{2}_median=0.011740,effectivebrlenTK02Brlens{2}_95%HPD={0.000002,0.048815},rateTK02Brlens{2}_mean=0.416951,rateTK02Brlens{2}_median=0.383338,rateTK02Brlens{2}_95%HPD={0.013929,0.873284},effectivebrlenTK02Brlens{3}_mean=0.030212,effectivebrlenTK02Brlens{3}_median=0.022893,effectivebrlenTK02Brlens{3}_95%HPD={0.000006,0.083177},rateTK02Brlens{3}_mean=0.726022,rateTK02Brlens{3}_median=0.715804,rateTK02Brlens{3}_95%HPD={0.192034,1.260374}])[&prob=1.00000000e+00,prob_stddev=0.00000000e+00,prob_range={1.00000000e+00,1.00000000e+00},prob(percent)="100",prob+-sd="100+-0",height_mean=2.06854221e+00,height_median=2.06282747e+00,height_95%HPD={2.01024529e+00,2.13858621e+00},age_mean=2.06854221e+02,age_median=2.06282747e+02,age_95%HPD={2.01024529e+02,2.13858621e+02}]:7.753724e+00[&length_mean=7.53227575e-02,length_median=7.22126800e-02,length_95%HPD={8.00836800e-06,1.51033800e-01},effectivebrlenTK02Brlens{1}_mean=0.050005,effectivebrlenTK02Brlens{1}_median=0.045564,effectivebrlenTK02Brlens{1}_95%HPD={0.000006,0.108500},rateTK02Brlens{1}_mean=0.678078,rateTK02Brlens{1}_median=0.659046,rateTK02Brlens{1}_95%HPD={0.277832,1.116539},effectivebrlenTK02Brlens{2}_mean=0.031546,effectivebrlenTK02Brlens{2}_median=0.026540,effectivebrlenTK02Brlens{2}_95%HPD={0.000002,0.076306},rateTK02Brlens{2}_mean=0.432828,rateTK02Brlens{2}_median=0.400085,rateTK02Brlens{2}_95%HPD={0.082355,0.843197},effectivebrlenTK02Brlens{3}_mean=0.053923,effectivebrlenTK02Brlens{3}_median=0.047779,effectivebrlenTK02Brlens{3}_95%HPD={0.000004,0.121753},rateTK02Brlens{3}_mean=0.726974,rateTK02Brlens{3}_median=0.714140,rateTK02Brlens{3}_95%HPD={0.263031,1.233725}])[&prob=1.00000000e+00,prob_stddev=0.00000000e+00,prob_range={1.00000000e+00,1.00000000e+00},prob(percent)="100",prob+-sd="100+-0",height_mean=2.14386497e+00,height_median=2.14036471e+00,height_95%HPD={2.07155993e+00,2.22273347e+00},age_mean=2.14386497e+02,age_median=2.14036471e+02,age_95%HPD={2.07155993e+02,2.22273347e+02}]:5.214159e+00[&length_mean=5.00102153e-02,length_median=4.44921700e-02,length_95%HPD={2.14973800e-05,1.13234500e-01},effectivebrlenTK02Brlens{1}_mean=0.034689,effectivebrlenTK02Brlens{1}_median=0.029264,effectivebrlenTK02Brlens{1}_95%HPD={0.000007,0.084429},rateTK02Brlens{1}_mean=0.697929,rateTK02Brlens{1}_median=0.679562,rateTK02Brlens{1}_95%HPD={0.330149,1.101195},effectivebrlenTK02Brlens{2}_mean=0.023246,effectivebrlenTK02Brlens{2}_median=0.018647,effectivebrlenTK02Brlens{2}_95%HPD={0.000003,0.060045},rateTK02Brlens{2}_mean=0.468056,rateTK02Brlens{2}_median=0.439053,rateTK02Brlens{2}_95%HPD={0.140543,0.855272},effectivebrlenTK02Brlens{3}_mean=0.036178,effectivebrlenTK02Brlens{3}_median=0.029728,effectivebrlenTK02Brlens{3}_95%HPD={0.000006,0.090925},rateTK02Brlens{3}_mean=0.720661,rateTK02Brlens{3}_median=0.706848,rateTK02Brlens{3}_95%HPD={0.269275,1.181843}],14[&prob=1.00000000e+00,prob_stddev=0.00000000e+00,prob_range={1.00000000e+00,1.00000000e+00},prob(percent)="100",prob+-sd="100+-0",height_mean=2.13310285e+00,height_median=2.14004500e+00,height_95%HPD={2.04709808e+00,2.19999959e+00},age_mean=2.13310285e+02,age_median=2.14004500e+02,age_95%HPD={2.04709808e+02,2.19999959e+02}]:5.246130e+00[&length_mean=6.07723338e-02,length_median=5.11345400e-02,length_95%HPD={1.29204000e-05,1.48177600e-01},effectivebrlenTK02Brlens{1}_mean=0.040031,effectivebrlenTK02Brlens{1}_median=0.033578,effectivebrlenTK02Brlens{1}_95%HPD={0.000010,0.097499},rateTK02Brlens{1}_mean=0.698729,rateTK02Brlens{1}_median=0.682850,rateTK02Brlens{1}_95%HPD={0.297732,1.121315},effectivebrlenTK02Brlens{2}_mean=0.027124,effectivebrlenTK02Brlens{2}_median=0.021841,effectivebrlenTK02Brlens{2}_95%HPD={0.000004,0.069023},rateTK02Brlens{2}_mean=0.488450,rateTK02Brlens{2}_median=0.465296,rateTK02Brlens{2}_95%HPD={0.115986,0.899793},effectivebrlenTK02Brlens{3}_mean=0.042666,effectivebrlenTK02Brlens{3}_median=0.033521,effectivebrlenTK02Brlens{3}_95%HPD={0.000006,0.112467},rateTK02Brlens{3}_mean=0.712897,rateTK02Brlens{3}_median=0.700730,rateTK02Brlens{3}_95%HPD={0.250086,1.204370}])[&prob=1.00000000e+00,prob_stddev=0.00000000e+00,prob_range={1.00000000e+00,1.00000000e+00},prob(percent)="100",prob+-sd="100+-0",height_mean=2.19387518e+00,height_median=2.19250630e+00,height_95%HPD={2.10797236e+00,2.27948427e+00},age_mean=2.19387518e+02,age_median=2.19250630e+02,age_95%HPD={2.10797236e+02,2.27948427e+02}]:1.056814e+01[&length_mean=1.09390593e-01,length_median=1.02034300e-01,length_95%HPD={1.68077800e-04,2.26193300e-01},effectivebrlenTK02Brlens{1}_mean=0.078241,effectivebrlenTK02Brlens{1}_median=0.070436,effectivebrlenTK02Brlens{1}_95%HPD={0.000025,0.170640},rateTK02Brlens{1}_mean=0.722886,rateTK02Brlens{1}_median=0.705476,rateTK02Brlens{1}_95%HPD={0.398792,1.096173},effectivebrlenTK02Brlens{2}_mean=0.059689,effectivebrlenTK02Brlens{2}_median=0.051416,effectivebrlenTK02Brlens{2}_95%HPD={0.000040,0.138837},rateTK02Brlens{2}_mean=0.546398,rateTK02Brlens{2}_median=0.524118,rateTK02Brlens{2}_95%HPD={0.227361,0.906454},effectivebrlenTK02Brlens{3}_mean=0.077208,effectivebrlenTK02Brlens{3}_median=0.067287,effectivebrlenTK02Brlens{3}_95%HPD={0.000023,0.177509},rateTK02Brlens{3}_mean=0.703609,rateTK02Brlens{3}_median=0.691239,rateTK02Brlens{3}_95%HPD={0.302584,1.126892}])[&prob=1.00000000e+00,prob_stddev=0.00000000e+00,prob_range={1.00000000e+00,1.00000000e+00},prob(percent)="100",prob+-sd="100+-0",height_mean=2.30326578e+00,height_median=2.29818774e+00,height_95%HPD={2.18014411e+00,2.43505848e+00},age_mean=2.30326578e+02,age_median=2.29818774e+02,age_95%HPD={2.18014411e+02,2.43505848e+02}]:1.346702e+01[&length_mean=1.33005869e-01,length_median=1.28423500e-01,length_95%HPD={1.86125700e-05,2.57034100e-01},effectivebrlenTK02Brlens{1}_mean=0.101106,effectivebrlenTK02Brlens{1}_median=0.093601,effectivebrlenTK02Brlens{1}_95%HPD={0.000010,0.210616},rateTK02Brlens{1}_mean=0.754167,rateTK02Brlens{1}_median=0.741989,rateTK02Brlens{1}_95%HPD={0.475551,1.050207},effectivebrlenTK02Brlens{2}_mean=0.088537,effectivebrlenTK02Brlens{2}_median=0.081155,effectivebrlenTK02Brlens{2}_95%HPD={0.000012,0.186459},rateTK02Brlens{2}_mean=0.666152,rateTK02Brlens{2}_median=0.650719,rateTK02Brlens{2}_95%HPD={0.367487,0.995682},effectivebrlenTK02Brlens{3}_mean=0.092546,effectivebrlenTK02Brlens{3}_median=0.083743,effectivebrlenTK02Brlens{3}_95%HPD={0.000009,0.200235},rateTK02Brlens{3}_mean=0.689339,rateTK02Brlens{3}_median=0.680630,rateTK02Brlens{3}_95%HPD={0.362076,1.034369}],((((18[&prob=1.00000000e+00,prob_stddev=0.00000000e+00,prob_range={1.00000000e+00,1.00000000e+00},prob(percent)="100",prob+-sd="100+-0",height_mean=1.52581969e+00,height_median=1.52624631e+00,height_95%HPD={1.50278459e+00,1.54999850e+00},age_mean=1.52581969e+02,age_median=1.52624631e+02,age_95%HPD={1.50278459e+02,1.54999850e+02}]:6.669589e+00[&length_mean=8.37080518e-02,length_median=6.70728500e-02,length_95%HPD={2.19351900e-05,2.12711000e-01},effectivebrlenTK02Brlens{1}_mean=0.033270,effectivebrlenTK02Brlens{1}_median=0.025028,effectivebrlenTK02Brlens{1}_95%HPD={0.000013,0.090698},rateTK02Brlens{1}_mean=0.442819,rateTK02Brlens{1}_median=0.405344,rateTK02Brlens{1}_95%HPD={0.035496,0.913257},effectivebrlenTK02Brlens{2}_mean=0.039264,effectivebrlenTK02Brlens{2}_median=0.025730,effectivebrlenTK02Brlens{2}_95%HPD={0.000003,0.122398},rateTK02Brlens{2}_mean=0.486646,rateTK02Brlens{2}_median=0.428716,rateTK02Brlens{2}_95%HPD={0.003003,1.100541},effectivebrlenTK02Brlens{3}_mean=0.035344,effectivebrlenTK02Brlens{3}_median=0.024367,effectivebrlenTK02Brlens{3}_95%HPD={0.000001,0.105519},rateTK02Brlens{3}_mean=0.448627,rateTK02Brlens{3}_median=0.409516,rateTK02Brlens{3}_95%HPD={0.005958,0.954882}],19[&prob=1.00000000e+00,prob_stddev=0.00000000e+00,prob_range={1.00000000e+00,1.00000000e+00},prob(percent)="100",prob+-sd="100+-0",height_mean=1.52544046e+00,height_median=1.52565613e+00,height_95%HPD={1.50270170e+00,1.54999974e+00},age_mean=1.52544046e+02,age_median=1.52565613e+02,age_95%HPD={1.50270170e+02,1.54999974e+02}]:6.728607e+00[&length_mean=8.40872819e-02,length_median=6.73596300e-02,length_95%HPD={5.77412800e-05,2.12573000e-01},effectivebrlenTK02Brlens{1}_mean=0.034241,effectivebrlenTK02Brlens{1}_median=0.025684,effectivebrlenTK02Brlens{1}_95%HPD={0.000009,0.093164},rateTK02Brlens{1}_mean=0.448912,rateTK02Brlens{1}_median=0.412096,rateTK02Brlens{1}_95%HPD={0.038189,0.918311},effectivebrlenTK02Brlens{2}_mean=0.039157,effectivebrlenTK02Brlens{2}_median=0.025743,effectivebrlenTK02Brlens{2}_95%HPD={0.000007,0.121492},rateTK02Brlens{2}_mean=0.484555,rateTK02Brlens{2}_median=0.425496,rateTK02Brlens{2}_95%HPD={0.003350,1.101523},effectivebrlenTK02Brlens{3}_mean=0.035018,effectivebrlenTK02Brlens{3}_median=0.024310,effectivebrlenTK02Brlens{3}_95%HPD={0.000003,0.103529},rateTK02Brlens{3}_mean=0.445403,rateTK02Brlens{3}_median=0.405574,rateTK02Brlens{3}_95%HPD={0.005378,0.951825}])[&prob=1.00000000e+00,prob_stddev=0.00000000e+00,prob_range={1.00000000e+00,1.00000000e+00},prob(percent)="100",prob+-sd="100+-0",height_mean=1.60952774e+00,height_median=1.59294220e+00,height_95%HPD={1.51832290e+00,1.74251557e+00},age_mean=1.60952774e+02,age_median=1.59294220e+02,age_95%HPD={1.51832290e+02,1.74251557e+02}]:3.609849e+01[&length_mean=3.48263857e-01,length_median=3.45846800e-01,length_95%HPD={1.32766700e-01,5.69949300e-01},effectivebrlenTK02Brlens{1}_mean=0.160239,effectivebrlenTK02Brlens{1}_median=0.148257,effectivebrlenTK02Brlens{1}_95%HPD={0.030457,0.312515},rateTK02Brlens{1}_mean=0.464674,rateTK02Brlens{1}_median=0.442702,rateTK02Brlens{1}_95%HPD={0.168400,0.801352},effectivebrlenTK02Brlens{2}_mean=0.167019,effectivebrlenTK02Brlens{2}_median=0.151893,effectivebrlenTK02Brlens{2}_95%HPD={0.029275,0.337986},rateTK02Brlens{2}_mean=0.492384,rateTK02Brlens{2}_median=0.459723,rateTK02Brlens{2}_95%HPD={0.125413,0.913422},effectivebrlenTK02Brlens{3}_mean=0.165640,effectivebrlenTK02Brlens{3}_median=0.151337,effectivebrlenTK02Brlens{3}_95%HPD={0.027442,0.335621},rateTK02Brlens{3}_mean=0.489807,rateTK02Brlens{3}_median=0.459535,rateTK02Brlens{3}_95%HPD={0.124718,0.920218}],(((20[&prob=1.00000000e+00,prob_stddev=0.00000000e+00,prob_range={1.00000000e+00,1.00000000e+00},prob(percent)="100",prob+-sd="100+-0",height_mean=1.53498175e+00,height_median=1.53474721e+00,height_95%HPD={1.52100034e+00,1.54831120e+00},age_mean=1.53498175e+02,age_median=1.53474721e+02,age_95%HPD={1.52100034e+02,1.54831120e+02}]:2.584198e+00[&length_mean=3.39418263e-02,length_median=2.52854000e-02,length_95%HPD={1.04288800e-05,9.50881400e-02},effectivebrlenTK02Brlens{1}_mean=0.010361,effectivebrlenTK02Brlens{1}_median=0.006517,effectivebrlenTK02Brlens{1}_95%HPD={0.000000,0.033578},rateTK02Brlens{1}_mean=0.346042,rateTK02Brlens{1}_median=0.314032,rateTK02Brlens{1}_95%HPD={0.000079,0.779369},effectivebrlenTK02Brlens{2}_mean=0.014722,effectivebrlenTK02Brlens{2}_median=0.009420,effectivebrlenTK02Brlens{2}_95%HPD={0.000000,0.046845},rateTK02Brlens{2}_mean=0.474801,rateTK02Brlens{2}_median=0.432486,rateTK02Brlens{2}_95%HPD={0.000203,1.045469},effectivebrlenTK02Brlens{3}_mean=0.016259,effectivebrlenTK02Brlens{3}_median=0.010724,effectivebrlenTK02Brlens{3}_95%HPD={0.000000,0.050895},rateTK02Brlens{3}_mean=0.513223,rateTK02Brlens{3}_median=0.489258,rateTK02Brlens{3}_95%HPD={0.000063,1.006023}],22[&prob=1.00000000e+00,prob_stddev=0.00000000e+00,prob_range={1.00000000e+00,1.00000000e+00},prob(percent)="100",prob+-sd="100+-0",height_mean=1.52687629e+00,height_median=1.52776659e+00,height_95%HPD={1.50344385e+00,1.54999989e+00},age_mean=1.52687629e+02,age_median=1.52776659e+02,age_95%HPD={1.50344385e+02,1.54999989e+02}]:3.282260e+00[&length_mean=4.20472829e-02,length_median=3.47025400e-02,length_95%HPD={7.51186500e-06,1.05840100e-01},effectivebrlenTK02Brlens{1}_mean=0.012990,effectivebrlenTK02Brlens{1}_median=0.008941,effectivebrlenTK02Brlens{1}_95%HPD={0.000000,0.039287},rateTK02Brlens{1}_mean=0.345289,rateTK02Brlens{1}_median=0.313369,rateTK02Brlens{1}_95%HPD={0.000028,0.780667},effectivebrlenTK02Brlens{2}_mean=0.018576,effectivebrlenTK02Brlens{2}_median=0.012884,effectivebrlenTK02Brlens{2}_95%HPD={0.000000,0.055560},rateTK02Brlens{2}_mean=0.474793,rateTK02Brlens{2}_median=0.433106,rateTK02Brlens{2}_95%HPD={0.000183,1.046444},effectivebrlenTK02Brlens{3}_mean=0.020194,effectivebrlenTK02Brlens{3}_median=0.014675,effectivebrlenTK02Brlens{3}_95%HPD={0.000000,0.058273},rateTK02Brlens{3}_mean=0.511825,rateTK02Brlens{3}_median=0.487643,rateTK02Brlens{3}_95%HPD={0.000053,1.006955}])[&prob=1.00000000e+00,prob_stddev=0.00000000e+00,prob_range={1.00000000e+00,1.00000000e+00},prob(percent)="100",prob+-sd="100+-0",height_mean=1.56892357e+00,height_median=1.56058919e+00,height_95%HPD={1.52376131e+00,1.63120048e+00},age_mean=1.56892357e+02,age_median=1.56058919e+02,age_95%HPD={1.52376131e+02,1.63120048e+02}]:5.700598e+00[&length_mean=6.03128345e-02,length_median=4.72158200e-02,length_95%HPD={2.61526000e-06,1.61417300e-01},effectivebrlenTK02Brlens{1}_mean=0.019722,effectivebrlenTK02Brlens{1}_median=0.013133,effectivebrlenTK02Brlens{1}_95%HPD={0.000001,0.060627},rateTK02Brlens{1}_mean=0.356466,rateTK02Brlens{1}_median=0.323370,rateTK02Brlens{1}_95%HPD={0.011173,0.763702},effectivebrlenTK02Brlens{2}_mean=0.025433,effectivebrlenTK02Brlens{2}_median=0.018226,effectivebrlenTK02Brlens{2}_95%HPD={0.000001,0.073634},rateTK02Brlens{2}_mean=0.478922,rateTK02Brlens{2}_median=0.433124,rateTK02Brlens{2}_95%HPD={0.036034,1.028093},effectivebrlenTK02Brlens{3}_mean=0.029784,effectivebrlenTK02Brlens{3}_median=0.020437,effectivebrlenTK02Brlens{3}_95%HPD={0.000001,0.090114},rateTK02Brlens{3}_mean=0.515975,rateTK02Brlens{3}_median=0.488568,rateTK02Brlens{3}_95%HPD={0.026568,1.000713}],21[&prob=1.00000000e+00,prob_stddev=0.00000000e+00,prob_range={1.00000000e+00,1.00000000e+00},prob(percent)="100",prob+-sd="100+-0",height_mean=1.51063147e+00,height_median=1.51069320e+00,height_95%HPD={1.50108544e+00,1.52099923e+00},age_mean=1.51063147e+02,age_median=1.51069320e+02,age_95%HPD={1.50108544e+02,1.52099923e+02}]:1.069020e+01[&length_mean=1.18604939e-01,length_median=1.06992700e-01,length_95%HPD={3.08875200e-02,2.35164000e-01},effectivebrlenTK02Brlens{1}_mean=0.039411,effectivebrlenTK02Brlens{1}_median=0.032718,effectivebrlenTK02Brlens{1}_95%HPD={0.000386,0.096076},rateTK02Brlens{1}_mean=0.357112,rateTK02Brlens{1}_median=0.323495,rateTK02Brlens{1}_95%HPD={0.009319,0.775583},effectivebrlenTK02Brlens{2}_mean=0.053640,effectivebrlenTK02Brlens{2}_median=0.045848,effectivebrlenTK02Brlens{2}_95%HPD={0.003814,0.122403},rateTK02Brlens{2}_mean=0.492868,rateTK02Brlens{2}_median=0.446827,rateTK02Brlens{2}_95%HPD={0.039751,1.042632},effectivebrlenTK02Brlens{3}_mean=0.059197,effectivebrlenTK02Brlens{3}_median=0.050044,effectivebrlenTK02Brlens{3}_95%HPD={0.000727,0.139105},rateTK02Brlens{3}_mean=0.518221,rateTK02Brlens{3}_median=0.492974,rateTK02Brlens{3}_95%HPD={0.021617,1.009313}])[&prob=1.00000000e+00,prob_stddev=0.00000000e+00,prob_range={1.00000000e+00,1.00000000e+00},prob(percent)="100",prob+-sd="100+-0",height_mean=1.62923641e+00,height_median=1.61759517e+00,height_95%HPD={1.54289851e+00,1.74553190e+00},age_mean=1.62923641e+02,age_median=1.61759517e+02,age_95%HPD={1.54289851e+02,1.74553190e+02}]:2.040191e+01[&length_mean=2.01601746e-01,length_median=1.93164900e-01,length_95%HPD={4.09580900e-02,3.75720400e-01},effectivebrlenTK02Brlens{1}_mean=0.078572,effectivebrlenTK02Brlens{1}_median=0.070386,effectivebrlenTK02Brlens{1}_95%HPD={0.007371,0.166507},rateTK02Brlens{1}_mean=0.405383,rateTK02Brlens{1}_median=0.381269,rateTK02Brlens{1}_95%HPD={0.104538,0.752267},effectivebrlenTK02Brlens{2}_mean=0.090470,effectivebrlenTK02Brlens{2}_median=0.078632,effectivebrlenTK02Brlens{2}_95%HPD={0.006210,0.200577},rateTK02Brlens{2}_mean=0.459451,rateTK02Brlens{2}_median=0.425665,rateTK02Brlens{2}_95%HPD={0.111157,0.884946},effectivebrlenTK02Brlens{3}_mean=0.101788,effectivebrlenTK02Brlens{3}_median=0.092562,effectivebrlenTK02Brlens{3}_95%HPD={0.014253,0.209253},rateTK02Brlens{3}_mean=0.535289,rateTK02Brlens{3}_median=0.508436,rateTK02Brlens{3}_95%HPD={0.151971,0.977481}],(27[&prob=1.00000000e+00,prob_stddev=0.00000000e+00,prob_range={1.00000000e+00,1.00000000e+00},prob(percent)="100",prob+-sd="100+-0",height_mean=1.52172213e+00,height_median=1.52010443e+00,height_95%HPD={1.49999984e+00,1.54626942e+00},age_mean=1.52172213e+02,age_median=1.52010443e+02,age_95%HPD={1.49999984e+02,1.54626942e+02}]:5.484058e+00[&length_mean=6.53530107e-02,length_median=5.21979400e-02,length_95%HPD={8.04081200e-05,1.65980300e-01},effectivebrlenTK02Brlens{1}_mean=0.029689,effectivebrlenTK02Brlens{1}_median=0.021787,effectivebrlenTK02Brlens{1}_95%HPD={0.000030,0.082940},rateTK02Brlens{1}_mean=0.484927,rateTK02Brlens{1}_median=0.450102,rateTK02Brlens{1}_95%HPD={0.048247,0.970231},effectivebrlenTK02Brlens{2}_mean=0.018531,effectivebrlenTK02Brlens{2}_median=0.011264,effectivebrlenTK02Brlens{2}_95%HPD={0.000000,0.061202},rateTK02Brlens{2}_mean=0.313759,rateTK02Brlens{2}_median=0.250376,rateTK02Brlens{2}_95%HPD={0.000094,0.828662},effectivebrlenTK02Brlens{3}_mean=0.034245,effectivebrlenTK02Brlens{3}_median=0.025672,effectivebrlenTK02Brlens{3}_95%HPD={0.000017,0.093200},rateTK02Brlens{3}_mean=0.565037,rateTK02Brlens{3}_median=0.536842,rateTK02Brlens{3}_95%HPD={0.063210,1.067376}],28[&prob=1.00000000e+00,prob_stddev=0.00000000e+00,prob_range={1.00000000e+00,1.00000000e+00},prob(percent)="100",prob+-sd="100+-0",height_mean=1.51113697e+00,height_median=1.51145652e+00,height_95%HPD={1.50125057e+00,1.52099760e+00},age_mean=1.51113697e+02,age_median=1.51145652e+02,age_95%HPD={1.50125057e+02,1.52099760e+02}]:6.348849e+00[&length_mean=7.59381639e-02,length_median=6.39284000e-02,length_95%HPD={5.43258500e-05,1.79023600e-01},effectivebrlenTK02Brlens{1}_mean=0.033326,effectivebrlenTK02Brlens{1}_median=0.025879,effectivebrlenTK02Brlens{1}_95%HPD={0.000025,0.088018},rateTK02Brlens{1}_mean=0.472707,rateTK02Brlens{1}_median=0.437809,rateTK02Brlens{1}_95%HPD={0.031515,0.957704},effectivebrlenTK02Brlens{2}_mean=0.022003,effectivebrlenTK02Brlens{2}_median=0.013961,effectivebrlenTK02Brlens{2}_95%HPD={0.000001,0.070571},rateTK02Brlens{2}_mean=0.315115,rateTK02Brlens{2}_median=0.250007,rateTK02Brlens{2}_95%HPD={0.000343,0.834260},effectivebrlenTK02Brlens{3}_mean=0.039411,effectivebrlenTK02Brlens{3}_median=0.031225,effectivebrlenTK02Brlens{3}_95%HPD={0.000034,0.101398},rateTK02Brlens{3}_mean=0.560150,rateTK02Brlens{3}_median=0.532797,rateTK02Brlens{3}_95%HPD={0.059885,1.068264}])[&prob=1.00000000e+00,prob_stddev=0.00000000e+00,prob_range={1.00000000e+00,1.00000000e+00},prob(percent)="100",prob+-sd="100+-0",height_mean=1.58707514e+00,height_median=1.57494501e+00,height_95%HPD={1.51283686e+00,1.69364697e+00},age_mean=1.58707514e+02,age_median=1.57494501e+02,age_95%HPD={1.51283686e+02,1.69364697e+02}]:2.466693e+01[&length_mean=2.43763016e-01,length_median=2.36111100e-01,length_95%HPD={7.20854900e-02,4.30963300e-01},effectivebrlenTK02Brlens{1}_mean=0.109037,effectivebrlenTK02Brlens{1}_median=0.099634,effectivebrlenTK02Brlens{1}_95%HPD={0.016971,0.219578},rateTK02Brlens{1}_mean=0.460693,rateTK02Brlens{1}_median=0.437763,rateTK02Brlens{1}_95%HPD={0.136417,0.819511},effectivebrlenTK02Brlens{2}_mean=0.087949,effectivebrlenTK02Brlens{2}_median=0.075975,effectivebrlenTK02Brlens{2}_95%HPD={0.005919,0.198029},rateTK02Brlens{2}_mean=0.378049,rateTK02Brlens{2}_median=0.335769,rateTK02Brlens{2}_95%HPD={0.039583,0.803094},effectivebrlenTK02Brlens{3}_mean=0.130831,effectivebrlenTK02Brlens{3}_median=0.120681,effectivebrlenTK02Brlens{3}_95%HPD={0.024141,0.258160},rateTK02Brlens{3}_mean=0.558487,rateTK02Brlens{3}_median=0.532234,rateTK02Brlens{3}_95%HPD={0.188949,0.993110}])[&prob=1.00000000e+00,prob_stddev=0.00000000e+00,prob_range={1.00000000e+00,1.00000000e+00},prob(percent)="100",prob+-sd="100+-0",height_mean=1.83083815e+00,height_median=1.82161430e+00,height_95%HPD={1.66691311e+00,2.01375370e+00},age_mean=1.83083815e+02,age_median=1.82161430e+02,age_95%HPD={1.66691311e+02,2.01375370e+02}]:1.323128e+01[&length_mean=1.26953444e-01,length_median=1.14622300e-01,length_95%HPD={3.32319300e-05,2.82813500e-01},effectivebrlenTK02Brlens{1}_mean=0.058431,effectivebrlenTK02Brlens{1}_median=0.049659,effectivebrlenTK02Brlens{1}_95%HPD={0.000013,0.141011},rateTK02Brlens{1}_mean=0.464059,rateTK02Brlens{1}_median=0.447612,rateTK02Brlens{1}_95%HPD={0.203477,0.751650},effectivebrlenTK02Brlens{2}_mean=0.058512,effectivebrlenTK02Brlens{2}_median=0.048485,effectivebrlenTK02Brlens{2}_95%HPD={0.000017,0.145657},rateTK02Brlens{2}_mean=0.466906,rateTK02Brlens{2}_median=0.441073,rateTK02Brlens{2}_95%HPD={0.160547,0.823586},effectivebrlenTK02Brlens{3}_mean=0.068831,effectivebrlenTK02Brlens{3}_median=0.057117,effectivebrlenTK02Brlens{3}_95%HPD={0.000018,0.171373},rateTK02Brlens{3}_mean=0.540703,rateTK02Brlens{3}_median=0.514195,rateTK02Brlens{3}_95%HPD={0.209067,0.926625}])[&prob=1.00000000e+00,prob_stddev=0.00000000e+00,prob_range={1.00000000e+00,1.00000000e+00},prob(percent)="100",prob+-sd="100+-0",height_mean=1.95779160e+00,height_median=1.95392710e+00,height_95%HPD={1.75574579e+00,2.15593314e+00},age_mean=1.95779160e+02,age_median=1.95392710e+02,age_95%HPD={1.75574579e+02,2.15593314e+02}]:1.444788e+01[&length_mean=1.44308770e-01,length_median=1.32175600e-01,length_95%HPD={1.30918200e-05,3.17479600e-01},effectivebrlenTK02Brlens{1}_mean=0.074676,effectivebrlenTK02Brlens{1}_median=0.064274,effectivebrlenTK02Brlens{1}_95%HPD={0.000003,0.179223},rateTK02Brlens{1}_mean=0.512344,rateTK02Brlens{1}_median=0.501029,rateTK02Brlens{1}_95%HPD={0.273361,0.766983},effectivebrlenTK02Brlens{2}_mean=0.074211,effectivebrlenTK02Brlens{2}_median=0.062499,effectivebrlenTK02Brlens{2}_95%HPD={0.000004,0.181690},rateTK02Brlens{2}_mean=0.509883,rateTK02Brlens{2}_median=0.491987,rateTK02Brlens{2}_95%HPD={0.233346,0.817705},effectivebrlenTK02Brlens{3}_mean=0.079653,effectivebrlenTK02Brlens{3}_median=0.066868,effectivebrlenTK02Brlens{3}_95%HPD={0.000005,0.196743},rateTK02Brlens{3}_mean=0.546731,rateTK02Brlens{3}_median=0.523953,rateTK02Brlens{3}_95%HPD={0.232867,0.907603}],((23[&prob=1.00000000e+00,prob_stddev=0.00000000e+00,prob_range={1.00000000e+00,1.00000000e+00},prob(percent)="100",prob+-sd="100+-0",height_mean=1.08024496e+00,height_median=1.08610069e+00,height_95%HPD={1.01665110e+00,1.12999950e+00},age_mean=1.08024496e+02,age_median=1.08610069e+02,age_95%HPD={1.01665110e+02,1.12999950e+02}]:6.465058e+01[&length_mean=6.55792057e-01,length_median=6.52834300e-01,length_95%HPD={5.01242200e-01,8.11513500e-01},effectivebrlenTK02Brlens{1}_mean=0.215739,effectivebrlenTK02Brlens{1}_median=0.195114,effectivebrlenTK02Brlens{1}_95%HPD={0.045453,0.432399},rateTK02Brlens{1}_mean=0.334530,rateTK02Brlens{1}_median=0.299039,rateTK02Brlens{1}_95%HPD={0.067503,0.685640},effectivebrlenTK02Brlens{2}_mean=0.175528,effectivebrlenTK02Brlens{2}_median=0.137864,effectivebrlenTK02Brlens{2}_95%HPD={0.003215,0.456173},rateTK02Brlens{2}_mean=0.268159,rateTK02Brlens{2}_median=0.210290,rateTK02Brlens{2}_95%HPD={0.007066,0.699706},effectivebrlenTK02Brlens{3}_mean=0.296443,effectivebrlenTK02Brlens{3}_median=0.268207,effectivebrlenTK02Brlens{3}_95%HPD={0.013875,0.630870},rateTK02Brlens{3}_mean=0.455608,rateTK02Brlens{3}_median=0.411786,rateTK02Brlens{3}_95%HPD={0.021104,0.965626}],(25[&prob=1.00000000e+00,prob_stddev=0.00000000e+00,prob_range={1.00000000e+00,1.00000000e+00},prob(percent)="100",prob+-sd="100+-0",height_mean=1.51059754e+00,height_median=1.51064156e+00,height_95%HPD={1.50106572e+00,1.52099219e+00},age_mean=1.51059754e+02,age_median=1.51064156e+02,age_95%HPD={1.50106572e+02,1.52099219e+02}]:1.076455e+01[&length_mean=1.13603221e-01,length_median=1.07726300e-01,length_95%HPD={3.54192700e-02,2.03981200e-01},effectivebrlenTK02Brlens{1}_mean=0.035110,effectivebrlenTK02Brlens{1}_median=0.030235,effectivebrlenTK02Brlens{1}_95%HPD={0.000568,0.080643},rateTK02Brlens{1}_mean=0.325679,rateTK02Brlens{1}_median=0.296492,rateTK02Brlens{1}_95%HPD={0.008932,0.694640},effectivebrlenTK02Brlens{2}_mean=0.029161,effectivebrlenTK02Brlens{2}_median=0.021286,effectivebrlenTK02Brlens{2}_95%HPD={0.000001,0.084117},rateTK02Brlens{2}_mean=0.271481,rateTK02Brlens{2}_median=0.208877,rateTK02Brlens{2}_95%HPD={0.000063,0.750080},effectivebrlenTK02Brlens{3}_mean=0.073344,effectivebrlenTK02Brlens{3}_median=0.066850,effectivebrlenTK02Brlens{3}_95%HPD={0.014862,0.144600},rateTK02Brlens{3}_mean=0.674662,rateTK02Brlens{3}_median=0.642775,rateTK02Brlens{3}_95%HPD={0.193806,1.210373}],26[&prob=1.00000000e+00,prob_stddev=0.00000000e+00,prob_range={1.00000000e+00,1.00000000e+00},prob(percent)="100",prob+-sd="100+-0",height_mean=1.52277230e+00,height_median=1.52172816e+00,height_95%HPD={1.50000213e+00,1.54667283e+00},age_mean=1.52277230e+02,age_median=1.52172816e+02,age_95%HPD={1.50000213e+02,1.54667283e+02}]:9.655890e+00[&length_mean=1.01428461e-01,length_median=9.52744200e-02,length_95%HPD={2.46699600e-02,1.89392400e-01},effectivebrlenTK02Brlens{1}_mean=0.031955,effectivebrlenTK02Brlens{1}_median=0.027225,effectivebrlenTK02Brlens{1}_95%HPD={0.000511,0.074632},rateTK02Brlens{1}_mean=0.332530,rateTK02Brlens{1}_median=0.306250,rateTK02Brlens{1}_95%HPD={0.011468,0.697839},effectivebrlenTK02Brlens{2}_mean=0.025331,effectivebrlenTK02Brlens{2}_median=0.018176,effectivebrlenTK02Brlens{2}_95%HPD={0.000001,0.074097},rateTK02Brlens{2}_mean=0.267650,rateTK02Brlens{2}_median=0.205122,rateTK02Brlens{2}_95%HPD={0.000036,0.742332},effectivebrlenTK02Brlens{3}_mean=0.066186,effectivebrlenTK02Brlens{3}_median=0.059765,effectivebrlenTK02Brlens{3}_95%HPD={0.012134,0.134514},rateTK02Brlens{3}_mean=0.682539,rateTK02Brlens{3}_median=0.649581,rateTK02Brlens{3}_95%HPD={0.205976,1.208935}])[&prob=1.00000000e+00,prob_stddev=0.00000000e+00,prob_range={1.00000000e+00,1.00000000e+00},prob(percent)="100",prob+-sd="100+-0",height_mean=1.62420076e+00,height_median=1.61828706e+00,height_95%HPD={1.54621576e+00,1.71392936e+00},age_mean=1.62420076e+02,age_median=1.61828706e+02,age_95%HPD={1.54621576e+02,1.71392936e+02}]:1.143194e+01[&length_mean=1.11836256e-01,length_median=1.04057200e-01,length_95%HPD={1.43527200e-04,2.30871900e-01},effectivebrlenTK02Brlens{1}_mean=0.038427,effectivebrlenTK02Brlens{1}_median=0.032310,effectivebrlenTK02Brlens{1}_95%HPD={0.000059,0.091669},rateTK02Brlens{1}_mean=0.358635,rateTK02Brlens{1}_median=0.335210,rateTK02Brlens{1}_95%HPD={0.089065,0.671820},effectivebrlenTK02Brlens{2}_mean=0.034701,effectivebrlenTK02Brlens{2}_median=0.024613,effectivebrlenTK02Brlens{2}_95%HPD={0.000001,0.101662},rateTK02Brlens{2}_mean=0.301991,rateTK02Brlens{2}_median=0.259667,rateTK02Brlens{2}_95%HPD={0.009751,0.703027},effectivebrlenTK02Brlens{3}_mean=0.067577,effectivebrlenTK02Brlens{3}_median=0.055882,effectivebrlenTK02Brlens{3}_95%HPD={0.000023,0.166184},rateTK02Brlens{3}_mean=0.594360,rateTK02Brlens{3}_median=0.566189,rateTK02Brlens{3}_95%HPD={0.191832,1.051311}])[&prob=1.00000000e+00,prob_stddev=0.00000000e+00,prob_range={1.00000000e+00,1.00000000e+00},prob(percent)="100",prob+-sd="100+-0",height_mean=1.73603702e+00,height_median=1.73260650e+00,height_95%HPD={1.59943747e+00,1.87473672e+00},age_mean=1.73603702e+02,age_median=1.73260650e+02,age_95%HPD={1.59943747e+02,1.87473672e+02}]:1.263350e+01[&length_mean=1.28890479e-01,length_median=1.25140200e-01,length_95%HPD={1.87297400e-05,2.55870500e-01},effectivebrlenTK02Brlens{1}_mean=0.053148,effectivebrlenTK02Brlens{1}_median=0.045835,effectivebrlenTK02Brlens{1}_95%HPD={0.000007,0.126141},rateTK02Brlens{1}_mean=0.403224,rateTK02Brlens{1}_median=0.384582,rateTK02Brlens{1}_95%HPD={0.154025,0.691027},effectivebrlenTK02Brlens{2}_mean=0.046060,effectivebrlenTK02Brlens{2}_median=0.038208,effectivebrlenTK02Brlens{2}_95%HPD={0.000010,0.114065},rateTK02Brlens{2}_mean=0.367072,rateTK02Brlens{2}_median=0.332863,rateTK02Brlens{2}_95%HPD={0.081095,0.724022},effectivebrlenTK02Brlens{3}_mean=0.069069,effectivebrlenTK02Brlens{3}_median=0.057775,effectivebrlenTK02Brlens{3}_95%HPD={0.000005,0.168584},rateTK02Brlens{3}_mean=0.540417,rateTK02Brlens{3}_median=0.515201,rateTK02Brlens{3}_95%HPD={0.128087,0.978680}],24[&prob=1.00000000e+00,prob_stddev=0.00000000e+00,prob_range={1.00000000e+00,1.00000000e+00},prob(percent)="100",prob+-sd="100+-0",height_mean=1.78555477e+00,height_median=1.78376392e+00,height_95%HPD={1.74200088e+00,1.83067241e+00},age_mean=1.78555477e+02,age_median=1.78376392e+02,age_95%HPD={1.74200088e+02,1.83067241e+02}]:7.517758e+00[&length_mean=7.93727269e-02,length_median=7.08269700e-02,length_95%HPD={4.95472200e-04,1.72831000e-01},effectivebrlenTK02Brlens{1}_mean=0.032078,effectivebrlenTK02Brlens{1}_median=0.026824,effectivebrlenTK02Brlens{1}_95%HPD={0.000026,0.076127},rateTK02Brlens{1}_mean=0.420653,rateTK02Brlens{1}_median=0.404743,rateTK02Brlens{1}_95%HPD={0.112957,0.744538},effectivebrlenTK02Brlens{2}_mean=0.031377,effectivebrlenTK02Brlens{2}_median=0.025340,effectivebrlenTK02Brlens{2}_95%HPD={0.000011,0.078250},rateTK02Brlens{2}_mean=0.414112,rateTK02Brlens{2}_median=0.385694,rateTK02Brlens{2}_95%HPD={0.076703,0.803768},effectivebrlenTK02Brlens{3}_mean=0.042312,effectivebrlenTK02Brlens{3}_median=0.035277,effectivebrlenTK02Brlens{3}_95%HPD={0.000068,0.100988},rateTK02Brlens{3}_mean=0.557926,rateTK02Brlens{3}_median=0.534488,rateTK02Brlens{3}_95%HPD={0.147765,1.006300}])[&prob=1.00000000e+00,prob_stddev=0.00000000e+00,prob_range={1.00000000e+00,1.00000000e+00},prob(percent)="100",prob+-sd="100+-0",height_mean=1.86492750e+00,height_median=1.85894150e+00,height_95%HPD={1.76837002e+00,1.97056976e+00},age_mean=1.86492750e+02,age_median=1.85894150e+02,age_95%HPD={1.76837002e+02,1.97056976e+02}]:2.394644e+01[&length_mean=2.37172867e-01,length_median=2.31796700e-01,length_95%HPD={7.48187600e-02,4.08712600e-01},effectivebrlenTK02Brlens{1}_mean=0.114668,effectivebrlenTK02Brlens{1}_median=0.106830,effectivebrlenTK02Brlens{1}_95%HPD={0.024929,0.218442},rateTK02Brlens{1}_mean=0.485121,rateTK02Brlens{1}_median=0.473095,rateTK02Brlens{1}_95%HPD={0.248072,0.742753},effectivebrlenTK02Brlens{2}_mean=0.109818,effectivebrlenTK02Brlens{2}_median=0.100367,effectivebrlenTK02Brlens{2}_95%HPD={0.020917,0.219301},rateTK02Brlens{2}_mean=0.465986,rateTK02Brlens{2}_median=0.444734,rateTK02Brlens{2}_95%HPD={0.193593,0.781101},effectivebrlenTK02Brlens{3}_mean=0.130670,effectivebrlenTK02Brlens{3}_median=0.121043,effectivebrlenTK02Brlens{3}_95%HPD={0.028825,0.253673},rateTK02Brlens{3}_mean=0.560256,rateTK02Brlens{3}_median=0.537529,rateTK02Brlens{3}_95%HPD={0.240348,0.928964}])[&prob=1.00000000e+00,prob_stddev=0.00000000e+00,prob_range={1.00000000e+00,1.00000000e+00},prob(percent)="100",prob+-sd="100+-0",height_mean=2.10210037e+00,height_median=2.09840590e+00,height_95%HPD={1.93119700e+00,2.27887497e+00},age_mean=2.10210037e+02,age_median=2.09840590e+02,age_95%HPD={1.93119700e+02,2.27887497e+02}]:1.985136e+01[&length_mean=1.98582307e-01,length_median=1.95618000e-01,length_95%HPD={1.84630000e-02,3.68975400e-01},effectivebrlenTK02Brlens{1}_mean=0.120831,effectivebrlenTK02Brlens{1}_median=0.114045,effectivebrlenTK02Brlens{1}_95%HPD={0.003937,0.237994},rateTK02Brlens{1}_mean=0.606751,rateTK02Brlens{1}_median=0.596487,rateTK02Brlens{1}_95%HPD={0.378478,0.853970},effectivebrlenTK02Brlens{2}_mean=0.116648,effectivebrlenTK02Brlens{2}_median=0.108883,effectivebrlenTK02Brlens{2}_95%HPD={0.000106,0.232207},rateTK02Brlens{2}_mean=0.586198,rateTK02Brlens{2}_median=0.572988,rateTK02Brlens{2}_95%HPD={0.318121,0.873083},effectivebrlenTK02Brlens{3}_mean=0.117547,effectivebrlenTK02Brlens{3}_median=0.106076,effectivebrlenTK02Brlens{3}_95%HPD={0.000068,0.249038},rateTK02Brlens{3}_mean=0.578408,rateTK02Brlens{3}_median=0.560778,rateTK02Brlens{3}_95%HPD={0.287606,0.904454}],((((29[&prob=1.00000000e+00,prob_stddev=0.00000000e+00,prob_range={1.00000000e+00,1.00000000e+00},prob(percent)="100",prob+-sd="100+-0",height_mean=0.00000000e+00,height_median=0.00000000e+00,height_95%HPD={0.00000000e+00,0.00000000e+00},age_mean=0.00000000e+00,age_median=0.00000000e+00,age_95%HPD={0.00000000e+00,0.00000000e+00}]:1.114581e+02[&length_mean=1.14966466e+00,length_median=1.11458100e+00,length_95%HPD={7.76917900e-01,1.61753700e+00},effectivebrlenTK02Brlens{1}_mean=0.146307,effectivebrlenTK02Brlens{1}_median=0.092186,effectivebrlenTK02Brlens{1}_95%HPD={0.000071,0.470677},rateTK02Brlens{1}_mean=0.125277,rateTK02Brlens{1}_median=0.081195,rateTK02Brlens{1}_95%HPD={0.000090,0.396545},effectivebrlenTK02Brlens{2}_mean=0.152754,effectivebrlenTK02Brlens{2}_median=0.118644,effectivebrlenTK02Brlens{2}_95%HPD={0.004646,0.391127},rateTK02Brlens{2}_mean=0.135954,rateTK02Brlens{2}_median=0.104000,rateTK02Brlens{2}_95%HPD={0.003728,0.353629},effectivebrlenTK02Brlens{3}_mean=0.253035,effectivebrlenTK02Brlens{3}_median=0.149333,effectivebrlenTK02Brlens{3}_95%HPD={0.000028,0.858215},rateTK02Brlens{3}_mean=0.218657,rateTK02Brlens{3}_median=0.131215,rateTK02Brlens{3}_95%HPD={0.000030,0.742315}],30[&prob=1.00000000e+00,prob_stddev=0.00000000e+00,prob_range={1.00000000e+00,1.00000000e+00},prob(percent)="100",prob+-sd="100+-0",height_mean=7.80377365e-01,height_median=7.86181900e-01,height_95%HPD={7.11572900e-01,8.35998200e-01},age_mean=7.80377365e+01,age_median=7.86181900e+01,age_95%HPD={7.11572900e+01,8.35998200e+01}]:3.283991e+01[&length_mean=3.69287293e-01,length_median=3.32803900e-01,length_95%HPD={5.08109100e-05,8.03570000e-01},effectivebrlenTK02Brlens{1}_mean=0.062803,effectivebrlenTK02Brlens{1}_median=0.029205,effectivebrlenTK02Brlens{1}_95%HPD={0.000000,0.236241},rateTK02Brlens{1}_mean=0.160504,rateTK02Brlens{1}_median=0.098508,rateTK02Brlens{1}_95%HPD={0.000219,0.519200},effectivebrlenTK02Brlens{2}_mean=0.080667,effectivebrlenTK02Brlens{2}_median=0.053826,effectivebrlenTK02Brlens{2}_95%HPD={0.000010,0.242448},rateTK02Brlens{2}_mean=0.237968,rateTK02Brlens{2}_median=0.177304,rateTK02Brlens{2}_95%HPD={0.007151,0.627934},effectivebrlenTK02Brlens{3}_mean=0.095204,effectivebrlenTK02Brlens{3}_median=0.045986,effectivebrlenTK02Brlens{3}_95%HPD={0.000000,0.359991},rateTK02Brlens{3}_mean=0.249977,rateTK02Brlens{3}_median=0.160187,rateTK02Brlens{3}_95%HPD={0.000028,0.791778}])[&prob=1.00000000e+00,prob_stddev=0.00000000e+00,prob_range={1.00000000e+00,1.00000000e+00},prob(percent)="100",prob+-sd="100+-0",height_mean=1.14966466e+00,height_median=1.11458100e+00,height_95%HPD={7.76917900e-01,1.61753700e+00},age_mean=1.14966466e+02,age_median=1.11458100e+02,age_95%HPD={7.76917900e+01,1.61753700e+02}]:7.664241e+01[&length_mean=7.36877674e-01,length_median=7.70536700e-01,length_95%HPD={2.58965100e-01,1.12247400e+00},effectivebrlenTK02Brlens{1}_mean=0.183851,effectivebrlenTK02Brlens{1}_median=0.156022,effectivebrlenTK02Brlens{1}_95%HPD={0.008517,0.424206},rateTK02Brlens{1}_mean=0.252085,rateTK02Brlens{1}_median=0.221095,rateTK02Brlens{1}_95%HPD={0.041612,0.539562},effectivebrlenTK02Brlens{2}_mean=0.227142,effectivebrlenTK02Brlens{2}_median=0.201502,effectivebrlenTK02Brlens{2}_95%HPD={0.012431,0.489173},rateTK02Brlens{2}_mean=0.303733,rateTK02Brlens{2}_median=0.281362,rateTK02Brlens{2}_95%HPD={0.084787,0.572941},effectivebrlenTK02Brlens{3}_mean=0.236615,effectivebrlenTK02Brlens{3}_median=0.188023,effectivebrlenTK02Brlens{3}_95%HPD={0.000002,0.603052},rateTK02Brlens{3}_mean=0.322866,rateTK02Brlens{3}_median=0.267868,rateTK02Brlens{3}_95%HPD={0.023067,0.776330}],31[&prob=1.00000000e+00,prob_stddev=0.00000000e+00,prob_range={1.00000000e+00,1.00000000e+00},prob(percent)="100",prob+-sd="100+-0",height_mean=1.85551487e+00,height_median=1.85095795e+00,height_95%HPD={1.82700028e+00,1.89703853e+00},age_mean=1.85551487e+02,age_median=1.85095795e+02,age_95%HPD={1.82700028e+02,1.89703853e+02}]:3.004715e+00[&length_mean=3.10274589e-02,length_median=2.21108700e-02,length_95%HPD={3.57554800e-06,9.09956000e-02},effectivebrlenTK02Brlens{1}_mean=0.010796,effectivebrlenTK02Brlens{1}_median=0.006346,effectivebrlenTK02Brlens{1}_95%HPD={0.000002,0.036226},rateTK02Brlens{1}_mean=0.340011,rateTK02Brlens{1}_median=0.314376,rateTK02Brlens{1}_95%HPD={0.052798,0.671994},effectivebrlenTK02Brlens{2}_mean=0.012957,effectivebrlenTK02Brlens{2}_median=0.007937,effectivebrlenTK02Brlens{2}_95%HPD={0.000002,0.042300},rateTK02Brlens{2}_mean=0.412516,rateTK02Brlens{2}_median=0.391024,rateTK02Brlens{2}_95%HPD={0.093100,0.775932},effectivebrlenTK02Brlens{3}_mean=0.012317,effectivebrlenTK02Brlens{3}_median=0.006998,effectivebrlenTK02Brlens{3}_95%HPD={0.000001,0.042217},rateTK02Brlens{3}_mean=0.391946,rateTK02Brlens{3}_median=0.352618,rateTK02Brlens{3}_95%HPD={0.031742,0.836925}])[&prob=1.00000000e+00,prob_stddev=0.00000000e+00,prob_range={1.00000000e+00,1.00000000e+00},prob(percent)="100",prob+-sd="100+-0",height_mean=1.88654233e+00,height_median=1.88100510e+00,height_95%HPD={1.82948030e+00,1.95494780e+00},age_mean=1.88654233e+02,age_median=1.88100510e+02,age_95%HPD={1.82948030e+02,1.95494780e+02}]:1.704267e+01[&length_mean=1.64292302e-01,length_median=1.62230400e-01,length_95%HPD={4.13890000e-02,2.86350100e-01},effectivebrlenTK02Brlens{1}_mean=0.065166,effectivebrlenTK02Brlens{1}_median=0.058221,effectivebrlenTK02Brlens{1}_95%HPD={0.006504,0.138228},rateTK02Brlens{1}_mean=0.393240,rateTK02Brlens{1}_median=0.371487,rateTK02Brlens{1}_95%HPD={0.147392,0.690828},effectivebrlenTK02Brlens{2}_mean=0.073327,effectivebrlenTK02Brlens{2}_median=0.067553,effectivebrlenTK02Brlens{2}_95%HPD={0.011118,0.147149},rateTK02Brlens{2}_mean=0.447951,rateTK02Brlens{2}_median=0.432103,rateTK02Brlens{2}_95%HPD={0.195462,0.729737},effectivebrlenTK02Brlens{3}_mean=0.069924,effectivebrlenTK02Brlens{3}_median=0.060641,effectivebrlenTK02Brlens{3}_95%HPD={0.004902,0.157287},rateTK02Brlens{3}_mean=0.426579,rateTK02Brlens{3}_median=0.389198,rateTK02Brlens{3}_95%HPD={0.100792,0.837563}],((33[&prob=1.00000000e+00,prob_stddev=0.00000000e+00,prob_range={1.00000000e+00,1.00000000e+00},prob(percent)="100",prob+-sd="100+-0",height_mean=9.57584305e-01,height_median=9.60593700e-01,height_95%HPD={9.05458000e-01,1.00499920e+00},age_mean=9.57584305e+01,age_median=9.60593700e+01,age_95%HPD={9.05458000e+01,1.00499920e+02}]:3.715205e+01[&length_mean=3.94806231e-01,length_median=3.75570800e-01,length_95%HPD={1.65764600e-01,6.59024900e-01},effectivebrlenTK02Brlens{1}_mean=0.080773,effectivebrlenTK02Brlens{1}_median=0.048212,effectivebrlenTK02Brlens{1}_95%HPD={0.000005,0.269365},rateTK02Brlens{1}_mean=0.203672,rateTK02Brlens{1}_median=0.127527,rateTK02Brlens{1}_95%HPD={0.000014,0.652141},effectivebrlenTK02Brlens{2}_mean=0.040155,effectivebrlenTK02Brlens{2}_median=0.028886,effectivebrlenTK02Brlens{2}_95%HPD={0.000156,0.113860},rateTK02Brlens{2}_mean=0.109577,rateTK02Brlens{2}_median=0.075358,rateTK02Brlens{2}_95%HPD={0.000594,0.324801},effectivebrlenTK02Brlens{3}_mean=0.146037,effectivebrlenTK02Brlens{3}_median=0.105893,effectivebrlenTK02Brlens{3}_95%HPD={0.000004,0.424633},rateTK02Brlens{3}_mean=0.369789,rateTK02Brlens{3}_median=0.287537,rateTK02Brlens{3}_95%HPD={0.000023,0.989528}],35[&prob=1.00000000e+00,prob_stddev=0.00000000e+00,prob_range={1.00000000e+00,1.00000000e+00},prob(percent)="100",prob+-sd="100+-0",height_mean=1.17585082e+00,height_median=1.17625620e+00,height_95%HPD={1.10786060e+00,1.24999910e+00},age_mean=1.17585082e+02,age_median=1.17625620e+02,age_95%HPD={1.10786060e+02,1.24999910e+02}]:1.558580e+01[&length_mean=1.76539713e-01,length_median=1.51906200e-01,length_95%HPD={6.64592600e-05,4.16408600e-01},effectivebrlenTK02Brlens{1}_mean=0.040463,effectivebrlenTK02Brlens{1}_median=0.017850,effectivebrlenTK02Brlens{1}_95%HPD={0.000000,0.157431},rateTK02Brlens{1}_mean=0.221124,rateTK02Brlens{1}_median=0.146016,rateTK02Brlens{1}_95%HPD={0.000021,0.677112},effectivebrlenTK02Brlens{2}_mean=0.019855,effectivebrlenTK02Brlens{2}_median=0.012003,effectivebrlenTK02Brlens{2}_95%HPD={0.000000,0.065319},rateTK02Brlens{2}_mean=0.131461,rateTK02Brlens{2}_median=0.091097,rateTK02Brlens{2}_95%HPD={0.000410,0.384256},effectivebrlenTK02Brlens{3}_mean=0.066911,effectivebrlenTK02Brlens{3}_median=0.036098,effectivebrlenTK02Brlens{3}_95%HPD={0.000000,0.236909},rateTK02Brlens{3}_mean=0.375908,rateTK02Brlens{3}_median=0.300795,rateTK02Brlens{3}_95%HPD={0.000018,0.979374}])[&prob=1.00000000e+00,prob_stddev=0.00000000e+00,prob_range={1.00000000e+00,1.00000000e+00},prob(percent)="100",prob+-sd="100+-0",height_mean=1.35239054e+00,height_median=1.33211420e+00,height_95%HPD={1.13220689e+00,1.60441190e+00},age_mean=1.35239054e+02,age_median=1.33211420e+02,age_95%HPD={1.13220689e+02,1.60441190e+02}]:3.133753e+01[&length_mean=3.17390981e-01,length_median=3.18927300e-01,length_95%HPD={2.20328500e-03,5.67581700e-01},effectivebrlenTK02Brlens{1}_mean=0.082876,effectivebrlenTK02Brlens{1}_median=0.060180,effectivebrlenTK02Brlens{1}_95%HPD={0.000004,0.234691},rateTK02Brlens{1}_mean=0.260425,rateTK02Brlens{1}_median=0.213208,rateTK02Brlens{1}_95%HPD={0.010733,0.634983},effectivebrlenTK02Brlens{2}_mean=0.060619,effectivebrlenTK02Brlens{2}_median=0.048790,effectivebrlenTK02Brlens{2}_95%HPD={0.000030,0.153609},rateTK02Brlens{2}_mean=0.186946,rateTK02Brlens{2}_median=0.164794,rateTK02Brlens{2}_95%HPD={0.029132,0.395414},effectivebrlenTK02Brlens{3}_mean=0.124630,effectivebrlenTK02Brlens{3}_median=0.092923,effectivebrlenTK02Brlens{3}_95%HPD={0.000007,0.346095},rateTK02Brlens{3}_mean=0.392117,rateTK02Brlens{3}_median=0.332355,rateTK02Brlens{3}_95%HPD={0.007215,0.913747}],34[&prob=1.00000000e+00,prob_stddev=0.00000000e+00,prob_range={1.00000000e+00,1.00000000e+00},prob(percent)="100",prob+-sd="100+-0",height_mean=1.54905284e+00,height_median=1.54904653e+00,height_95%HPD={1.53151938e+00,1.56758824e+00},age_mean=1.54905284e+02,age_median=1.54904653e+02,age_95%HPD={1.53151938e+02,1.56758824e+02}]:9.644297e+00[&length_mean=1.20728680e-01,length_median=9.56148800e-02,length_95%HPD={5.07465400e-06,3.19982500e-01},effectivebrlenTK02Brlens{1}_mean=0.038006,effectivebrlenTK02Brlens{1}_median=0.020947,effectivebrlenTK02Brlens{1}_95%HPD={0.000001,0.133088},rateTK02Brlens{1}_mean=0.297843,rateTK02Brlens{1}_median=0.254596,rateTK02Brlens{1}_95%HPD={0.009407,0.689161},effectivebrlenTK02Brlens{2}_mean=0.026238,effectivebrlenTK02Brlens{2}_median=0.016557,effectivebrlenTK02Brlens{2}_95%HPD={0.000002,0.083981},rateTK02Brlens{2}_mean=0.228818,rateTK02Brlens{2}_median=0.199127,rateTK02Brlens{2}_95%HPD={0.016454,0.512269},effectivebrlenTK02Brlens{3}_mean=0.050050,effectivebrlenTK02Brlens{3}_median=0.028838,effectivebrlenTK02Brlens{3}_95%HPD={0.000001,0.170716},rateTK02Brlens{3}_mean=0.406730,rateTK02Brlens{3}_median=0.353584,rateTK02Brlens{3}_95%HPD={0.008425,0.922091}])[&prob=1.00000000e+00,prob_stddev=0.00000000e+00,prob_range={1.00000000e+00,1.00000000e+00},prob(percent)="100",prob+-sd="100+-0",height_mean=1.66978152e+00,height_median=1.64548950e+00,height_95%HPD={1.53455320e+00,1.87198310e+00},age_mean=1.66978152e+02,age_median=1.64548950e+02,age_95%HPD={1.53455320e+02,1.87198310e+02}]:4.059423e+01[&length_mean=3.81053116e-01,length_median=3.92211200e-01,length_95%HPD={1.48467200e-01,5.78398900e-01},effectivebrlenTK02Brlens{1}_mean=0.141835,effectivebrlenTK02Brlens{1}_median=0.127836,effectivebrlenTK02Brlens{1}_95%HPD={0.022203,0.292289},rateTK02Brlens{1}_mean=0.372508,rateTK02Brlens{1}_median=0.346450,rateTK02Brlens{1}_95%HPD={0.118878,0.678557},effectivebrlenTK02Brlens{2}_mean=0.138167,effectivebrlenTK02Brlens{2}_median=0.129351,effectivebrlenTK02Brlens{2}_95%HPD={0.024685,0.266698},rateTK02Brlens{2}_mean=0.360796,rateTK02Brlens{2}_median=0.345865,rateTK02Brlens{2}_95%HPD={0.146751,0.607894},effectivebrlenTK02Brlens{3}_mean=0.165094,effectivebrlenTK02Brlens{3}_median=0.145261,effectivebrlenTK02Brlens{3}_95%HPD={0.018864,0.361344},rateTK02Brlens{3}_mean=0.434175,rateTK02Brlens{3}_median=0.394177,rateTK02Brlens{3}_95%HPD={0.098291,0.869018}])[&prob=1.00000000e+00,prob_stddev=0.00000000e+00,prob_range={1.00000000e+00,1.00000000e+00},prob(percent)="100",prob+-sd="100+-0",height_mean=2.05083463e+00,height_median=2.05143180e+00,height_95%HPD={1.92524481e+00,2.17447430e+00},age_mean=2.05083463e+02,age_median=2.05143180e+02,age_95%HPD={1.92524481e+02,2.17447430e+02}]:9.848592e+00[&length_mean=1.05962326e-01,length_median=1.00045600e-01,length_95%HPD={2.61015900e-05,2.19233900e-01},effectivebrlenTK02Brlens{1}_mean=0.052747,effectivebrlenTK02Brlens{1}_median=0.047049,effectivebrlenTK02Brlens{1}_95%HPD={0.000009,0.118346},rateTK02Brlens{1}_mean=0.502508,rateTK02Brlens{1}_median=0.486523,rateTK02Brlens{1}_95%HPD={0.250909,0.786019},effectivebrlenTK02Brlens{2}_mean=0.056405,effectivebrlenTK02Brlens{2}_median=0.049982,effectivebrlenTK02Brlens{2}_95%HPD={0.000018,0.128324},rateTK02Brlens{2}_mean=0.530713,rateTK02Brlens{2}_median=0.517516,rateTK02Brlens{2}_95%HPD={0.266331,0.820121},effectivebrlenTK02Brlens{3}_mean=0.051917,effectivebrlenTK02Brlens{3}_median=0.043882,effectivebrlenTK02Brlens{3}_95%HPD={0.000007,0.125816},rateTK02Brlens{3}_mean=0.488470,rateTK02Brlens{3}_median=0.460480,rateTK02Brlens{3}_95%HPD={0.189601,0.895375}],32[&prob=1.00000000e+00,prob_stddev=0.00000000e+00,prob_range={1.00000000e+00,1.00000000e+00},prob(percent)="100",prob+-sd="100+-0",height_mean=2.12109515e+00,height_median=2.11171769e+00,height_95%HPD={2.08499993e+00,2.18767821e+00},age_mean=2.12109515e+02,age_median=2.11171769e+02,age_95%HPD={2.08499993e+02,2.18767821e+02}]:3.820003e+00[&length_mean=3.57018111e-02,length_median=2.78080200e-02,length_95%HPD={2.62324000e-06,9.61141600e-02},effectivebrlenTK02Brlens{1}_mean=0.019983,effectivebrlenTK02Brlens{1}_median=0.014630,effectivebrlenTK02Brlens{1}_95%HPD={0.000001,0.057183},rateTK02Brlens{1}_mean=0.558258,rateTK02Brlens{1}_median=0.544612,rateTK02Brlens{1}_95%HPD={0.269616,0.877914},effectivebrlenTK02Brlens{2}_mean=0.020703,effectivebrlenTK02Brlens{2}_median=0.015054,effectivebrlenTK02Brlens{2}_95%HPD={0.000001,0.059378},rateTK02Brlens{2}_mean=0.580723,rateTK02Brlens{2}_median=0.567412,rateTK02Brlens{2}_95%HPD={0.246733,0.934295},effectivebrlenTK02Brlens{3}_mean=0.018483,effectivebrlenTK02Brlens{3}_median=0.012938,effectivebrlenTK02Brlens{3}_95%HPD={0.000001,0.054960},rateTK02Brlens{3}_mean=0.515826,rateTK02Brlens{3}_median=0.494904,rateTK02Brlens{3}_95%HPD={0.169447,0.909589}])[&prob=1.00000000e+00,prob_stddev=0.00000000e+00,prob_range={1.00000000e+00,1.00000000e+00},prob(percent)="100",prob+-sd="100+-0",height_mean=2.15679696e+00,height_median=2.14991772e+00,height_95%HPD={2.08886028e+00,2.23848710e+00},age_mean=2.15679696e+02,age_median=2.14991772e+02,age_95%HPD={2.08886028e+02,2.23848710e+02}]:1.470018e+01[&length_mean=1.43885714e-01,length_median=1.39426300e-01,length_95%HPD={3.89655100e-02,2.54483900e-01},effectivebrlenTK02Brlens{1}_mean=0.088084,effectivebrlenTK02Brlens{1}_median=0.082922,effectivebrlenTK02Brlens{1}_95%HPD={0.019562,0.165339},rateTK02Brlens{1}_mean=0.615147,rateTK02Brlens{1}_median=0.603320,rateTK02Brlens{1}_95%HPD={0.372249,0.881165},effectivebrlenTK02Brlens{2}_mean=0.087842,effectivebrlenTK02Brlens{2}_median=0.082412,effectivebrlenTK02Brlens{2}_95%HPD={0.019240,0.167185},rateTK02Brlens{2}_mean=0.614383,rateTK02Brlens{2}_median=0.601662,rateTK02Brlens{2}_95%HPD={0.348632,0.910730},effectivebrlenTK02Brlens{3}_mean=0.079690,effectivebrlenTK02Brlens{3}_median=0.072778,effectivebrlenTK02Brlens{3}_95%HPD={0.013823,0.160884},rateTK02Brlens{3}_mean=0.554412,rateTK02Brlens{3}_median=0.535345,rateTK02Brlens{3}_95%HPD={0.256784,0.908164}])[&prob=1.00000000e+00,prob_stddev=0.00000000e+00,prob_range={1.00000000e+00,1.00000000e+00},prob(percent)="100",prob+-sd="100+-0",height_mean=2.30068267e+00,height_median=2.29691953e+00,height_95%HPD={2.18657387e+00,2.42159614e+00},age_mean=2.30068267e+02,age_median=2.29691953e+02,age_95%HPD={2.18657387e+02,2.42159614e+02}]:1.359384e+01[&length_mean=1.35588971e-01,length_median=1.30811600e-01,length_95%HPD={2.76843700e-02,2.49697400e-01},effectivebrlenTK02Brlens{1}_mean=0.097022,effectivebrlenTK02Brlens{1}_median=0.091631,effectivebrlenTK02Brlens{1}_95%HPD={0.017394,0.185895},rateTK02Brlens{1}_mean=0.718956,rateTK02Brlens{1}_median=0.707070,rateTK02Brlens{1}_95%HPD={0.478122,0.979264},effectivebrlenTK02Brlens{2}_mean=0.093462,effectivebrlenTK02Brlens{2}_median=0.087413,effectivebrlenTK02Brlens{2}_95%HPD={0.014459,0.182403},rateTK02Brlens{2}_mean=0.691006,rateTK02Brlens{2}_median=0.678273,rateTK02Brlens{2}_95%HPD={0.420023,0.991031},effectivebrlenTK02Brlens{3}_mean=0.086719,effectivebrlenTK02Brlens{3}_median=0.079986,effectivebrlenTK02Brlens{3}_95%HPD={0.011869,0.173706},rateTK02Brlens{3}_mean=0.638830,rateTK02Brlens{3}_median=0.627406,rateTK02Brlens{3}_95%HPD={0.351875,0.955432}])[&prob=1.00000000e+00,prob_stddev=0.00000000e+00,prob_range={1.00000000e+00,1.00000000e+00},prob(percent)="100",prob+-sd="100+-0",height_mean=2.43627165e+00,height_median=2.43285795e+00,height_95%HPD={2.31629183e+00,2.56020257e+00},age_mean=2.43627165e+02,age_median=2.43285795e+02,age_95%HPD={2.31629183e+02,2.56020257e+02}]:1.848636e+01[&length_mean=1.84152254e-01,length_median=1.78324500e-01,length_95%HPD={3.47358900e-02,3.42415700e-01},effectivebrlenTK02Brlens{1}_mean=0.151089,effectivebrlenTK02Brlens{1}_median=0.142758,effectivebrlenTK02Brlens{1}_95%HPD={0.020032,0.291349},rateTK02Brlens{1}_mean=0.817470,rateTK02Brlens{1}_median=0.807826,rateTK02Brlens{1}_95%HPD={0.567122,1.080439},effectivebrlenTK02Brlens{2}_mean=0.146947,effectivebrlenTK02Brlens{2}_median=0.137727,effectivebrlenTK02Brlens{2}_95%HPD={0.020389,0.290504},rateTK02Brlens{2}_mean=0.796189,rateTK02Brlens{2}_median=0.782967,rateTK02Brlens{2}_95%HPD={0.504296,1.110132},effectivebrlenTK02Brlens{3}_mean=0.138366,effectivebrlenTK02Brlens{3}_median=0.129329,effectivebrlenTK02Brlens{3}_95%HPD={0.017470,0.275736},rateTK02Brlens{3}_mean=0.744880,rateTK02Brlens{3}_median=0.740971,rateTK02Brlens{3}_95%HPD={0.470721,1.034870}])[&prob=1.00000000e+00,prob_stddev=0.00000000e+00,prob_range={1.00000000e+00,1.00000000e+00},prob(percent)="100",prob+-sd="100+-0",height_mean=2.62042390e+00,height_median=2.61772150e+00,height_95%HPD={2.45970769e+00,2.78857127e+00},age_mean=2.62042390e+02,age_median=2.61772150e+02,age_95%HPD={2.45970769e+02,2.78857127e+02}]:2.159772e+01[&length_mean=2.12689834e-01,length_median=2.11273300e-01,length_95%HPD={5.53406500e-02,3.71211800e-01},effectivebrlenTK02Brlens{1}_mean=0.195653,effectivebrlenTK02Brlens{1}_median=0.192436,effectivebrlenTK02Brlens{1}_95%HPD={0.050033,0.349904},rateTK02Brlens{1}_mean=0.922826,rateTK02Brlens{1}_median=0.919113,rateTK02Brlens{1}_95%HPD={0.721633,1.127605},effectivebrlenTK02Brlens{2}_mean=0.186768,effectivebrlenTK02Brlens{2}_median=0.181903,effectivebrlenTK02Brlens{2}_95%HPD={0.040700,0.338440},rateTK02Brlens{2}_mean=0.877004,rateTK02Brlens{2}_median=0.876191,rateTK02Brlens{2}_95%HPD={0.640219,1.115927},effectivebrlenTK02Brlens{3}_mean=0.186507,effectivebrlenTK02Brlens{3}_median=0.183860,effectivebrlenTK02Brlens{3}_95%HPD={0.047477,0.328351},rateTK02Brlens{3}_mean=0.883238,rateTK02Brlens{3}_median=0.885885,rateTK02Brlens{3}_95%HPD={0.667912,1.076885}])[&prob=1.00000000e+00,prob_stddev=0.00000000e+00,prob_range={1.00000000e+00,1.00000000e+00},prob(percent)="100",prob+-sd="100+-0",height_mean=2.83311373e+00,height_median=2.83369873e+00,height_95%HPD={2.73185498e+00,2.93475862e+00},age_mean=2.83311373e+02,age_median=2.83369873e+02,age_95%HPD={2.73185498e+02,2.93475862e+02}]:4.450173e+00[&length_mean=4.54536757e-02,length_median=3.70890800e-02,length_95%HPD={8.08356200e-06,1.16443800e-01},effectivebrlenTK02Brlens{1}_mean=0.044650,effectivebrlenTK02Brlens{1}_median=0.036621,effectivebrlenTK02Brlens{1}_95%HPD={0.000008,0.113725},rateTK02Brlens{1}_mean=0.988532,rateTK02Brlens{1}_median=0.990930,rateTK02Brlens{1}_95%HPD={0.889290,1.077099},effectivebrlenTK02Brlens{2}_mean=0.041925,effectivebrlenTK02Brlens{2}_median=0.035099,effectivebrlenTK02Brlens{2}_95%HPD={0.000008,0.104530},rateTK02Brlens{2}_mean=0.946792,rateTK02Brlens{2}_median=0.953992,rateTK02Brlens{2}_95%HPD={0.829307,1.042987},effectivebrlenTK02Brlens{3}_mean=0.044105,effectivebrlenTK02Brlens{3}_median=0.036371,effectivebrlenTK02Brlens{3}_95%HPD={0.000008,0.111716},rateTK02Brlens{3}_mean=0.980706,rateTK02Brlens{3}_median=0.985683,rateTK02Brlens{3}_95%HPD={0.883947,1.058245}])[&prob=1.00000000e+00,prob_stddev=0.00000000e+00,prob_range={1.00000000e+00,1.00000000e+00},prob(percent)="100",prob+-sd="100+-0",height_mean=2.87856741e+00,height_median=2.87820046e+00,height_95%HPD={2.79194894e+00,2.96638351e+00},age_mean=2.87856741e+02,age_median=2.87820046e+02,age_95%HPD={2.79194894e+02,2.96638351e+02}][&length_mean=0.00000000e+00,length_median=0.00000000e+00,length_95%HPD={0.00000000e+00,0.00000000e+00},effectivebrlenTK02Brlens{1}_mean=1.000000,effectivebrlenTK02Brlens{1}_median=1.000000,effectivebrlenTK02Brlens{1}_95%HPD={1.000000,1.000000},rateTK02Brlens{1}_mean=1.000000,rateTK02Brlens{1}_median=1.000000,rateTK02Brlens{1}_95%HPD={1.000000,1.000000},effectivebrlenTK02Brlens{2}_mean=1.000000,effectivebrlenTK02Brlens{2}_median=1.000000,effectivebrlenTK02Brlens{2}_95%HPD={1.000000,1.000000},rateTK02Brlens{2}_mean=1.000000,rateTK02Brlens{2}_median=1.000000,rateTK02Brlens{2}_95%HPD={1.000000,1.000000},effectivebrlenTK02Brlens{3}_mean=1.000000,effectivebrlenTK02Brlens{3}_median=1.000000,effectivebrlenTK02Brlens{3}_95%HPD={1.000000,1.000000},rateTK02Brlens{3}_mean=1.000000,rateTK02Brlens{3}_median=1.000000,rateTK02Brlens{3}_95%HPD={1.000000,1.000000}];
end;
