# Supplementary material for: Sphenodontian phylogeny and the impact of model choice in Bayesian morphological clock estimates of divergence times and evolutionary rates
Source: BMC Biol. 2020 Dec 7;18:191. doi: 10.1186/s12915-020-00901-5 (PMC7720557; doi:10.1186/s12915-020-00901-5)
Supplement: Supplementary file 6 — Additional file 6. Input files including the dataset and all necessary coding (see Mr. Bayes blocks) to reproduce the analyses. [file 12915_2020_901_MOESM6_ESM.zip › InputFiles&OutputTrees/BayesCalibrated/Diversity(NoSA)/BayesCal_TK02_ln_p3_StartTr_3per_60G_DvNoSA/BayesCal_TK02_ln_p3_StartTr_3per_DvNoSA_AllCom.t.con.tre]

#NEXUS
[ID: 6839880668]
begin taxa;
	dimensions ntax=35;
	taxlabels
		Prolacerta_broomi
		Palaeagama_vielhaueri
		Sophineta_cracoviensis
		Megachirella_wachtleri
		Marmoretta_oxoniensis
		Huehuecuetzpalli_mixtecus
		Eichstaettisaurus_schroederi
		Ardeosaurus_brevipes
		Gephyrosaurus_bridensis
		Diphydontosaurus_avonis
		Planocephalosaurus_robinsonae
		Clevosaurus_hudsoni
		Clevosaurus_cambrica
		Clevosaurus_brasiliensis
		Clevosaurus_bairdi
		Clevosaurus_petilus
		Clevosaurus_sp_SAM
		Homeosaurus_maximiliani
		Homeosaurus_parvipes
		Sapheosaurus_thiollerei
		Oenosaurus_muehlheimensis
		Piocormus_laticeps
		Derasmosaurus_pietraroiae
		Palaeopleurosaurus_posidoniae
		Pleurosaurus_ginsburgi
		Pleurosaurus_goldfussi
		Kallimodon_pulchellus
		Leptosaurus_neptunius
		Sphenodon_punctatus
		Kawasphenodon
		Cynosphenodon_huizachalensis
		Sphenotitan_leyesi
		Priosphenodon_avelasi
		Eilenodon_robustus
		Toxolophosaurus_cloudi
		;
end;
begin trees;
	translate
		1	Prolacerta_broomi,
		2	Palaeagama_vielhaueri,
		3	Sophineta_cracoviensis,
		4	Megachirella_wachtleri,
		5	Marmoretta_oxoniensis,
		6	Huehuecuetzpalli_mixtecus,
		7	Eichstaettisaurus_schroederi,
		8	Ardeosaurus_brevipes,
		9	Gephyrosaurus_bridensis,
		10	Diphydontosaurus_avonis,
		11	Planocephalosaurus_robinsonae,
		12	Clevosaurus_hudsoni,
		13	Clevosaurus_cambrica,
		14	Clevosaurus_brasiliensis,
		15	Clevosaurus_bairdi,
		16	Clevosaurus_petilus,
		17	Clevosaurus_sp_SAM,
		18	Homeosaurus_maximiliani,
		19	Homeosaurus_parvipes,
		20	Sapheosaurus_thiollerei,
		21	Oenosaurus_muehlheimensis,
		22	Piocormus_laticeps,
		23	Derasmosaurus_pietraroiae,
		24	Palaeopleurosaurus_posidoniae,
		25	Pleurosaurus_ginsburgi,
		26	Pleurosaurus_goldfussi,
		27	Kallimodon_pulchellus,
		28	Leptosaurus_neptunius,
		29	Sphenodon_punctatus,
		30	Kawasphenodon,
		31	Cynosphenodon_huizachalensis,
		32	Sphenotitan_leyesi,
		33	Priosphenodon_avelasi,
		34	Eilenodon_robustus,
		35	Toxolophosaurus_cloudi
		;
   tree con_all_compat = [&R] (1[&prob=1.00000000e+00,prob_stddev=0.00000000e+00,prob_range={1.00000000e+00,1.00000000e+00},prob(percent)="100",prob+-sd="100+-0",height_mean=1.04222650e+00,height_median=9.81706470e-01,height_95%HPD={5.01432975e-01,1.72733408e+00},age_mean=2.49664946e+02,age_median=2.49726079e+02,age_95%HPD={2.47470888e+02,2.51899868e+02}]:7.117681e+01[&length_mean=2.87907894e-01,length_median=2.78181500e-01,length_95%HPD={1.61780900e-01,4.37507800e-01},effectivebrlenTK02Brlens{1}_mean=0.280037,effectivebrlenTK02Brlens{1}_median=0.269507,effectivebrlenTK02Brlens{1}_95%HPD={0.150661,0.428640},rateTK02Brlens{1}_mean=0.975451,rateTK02Brlens{1}_median=0.974285,rateTK02Brlens{1}_95%HPD={0.770167,1.176269},effectivebrlenTK02Brlens{2}_mean=0.275644,effectivebrlenTK02Brlens{2}_median=0.264265,effectivebrlenTK02Brlens{2}_95%HPD={0.147837,0.425262},rateTK02Brlens{2}_mean=0.961575,rateTK02Brlens{2}_median=0.958003,rateTK02Brlens{2}_95%HPD={0.718712,1.199641},effectivebrlenTK02Brlens{3}_mean=0.293762,effectivebrlenTK02Brlens{3}_median=0.281003,effectivebrlenTK02Brlens{3}_95%HPD={0.154331,0.457445},rateTK02Brlens{3}_mean=1.020143,rateTK02Brlens{3}_median=1.007342,rateTK02Brlens{3}_95%HPD={0.818442,1.242562}],((((2[&prob=1.00000000e+00,prob_stddev=0.00000000e+00,prob_range={1.00000000e+00,1.00000000e+00},prob(percent)="100",prob+-sd="100+-0",height_mean=1.05199370e+00,height_median=9.91143470e-01,height_95%HPD={5.01479020e-01,1.73782196e+00},age_mean=2.52039969e+02,age_median=2.51691958e+02,age_95%HPD={2.47500050e+02,2.57224127e+02}]:8.251952e+00[&length_mean=5.59520931e-02,length_median=4.13993100e-02,length_95%HPD={7.43911600e-06,1.56727200e-01},effectivebrlenTK02Brlens{1}_mean=0.060468,effectivebrlenTK02Brlens{1}_median=0.044870,effectivebrlenTK02Brlens{1}_95%HPD={0.000007,0.167972},rateTK02Brlens{1}_mean=1.105061,rateTK02Brlens{1}_median=1.068509,rateTK02Brlens{1}_95%HPD={0.711806,1.583070},effectivebrlenTK02Brlens{2}_mean=0.041960,effectivebrlenTK02Brlens{2}_median=0.028270,effectivebrlenTK02Brlens{2}_95%HPD={0.000009,0.129250},rateTK02Brlens{2}_mean=0.736540,rateTK02Brlens{2}_median=0.755045,rateTK02Brlens{2}_95%HPD={0.253307,1.159911},effectivebrlenTK02Brlens{3}_mean=0.057121,effectivebrlenTK02Brlens{3}_median=0.042209,effectivebrlenTK02Brlens{3}_95%HPD={0.000007,0.159703},rateTK02Brlens{3}_mean=1.032613,rateTK02Brlens{3}_median=1.017020,rateTK02Brlens{3}_95%HPD={0.683211,1.412984}],3[&prob=1.00000000e+00,prob_stddev=0.00000000e+00,prob_range={1.00000000e+00,1.00000000e+00},prob(percent)="100",prob+-sd="100+-0",height_mean=1.03524305e+00,height_median=9.75179890e-01,height_95%HPD={4.97944112e-01,1.71525439e+00},age_mean=2.48001234e+02,age_median=2.48002353e+02,age_95%HPD={2.47527793e+02,2.48477432e+02}]:1.194156e+01[&length_mean=5.43254174e-02,length_median=4.63854900e-02,length_95%HPD={3.32177700e-06,1.28178800e-01},effectivebrlenTK02Brlens{1}_mean=0.059152,effectivebrlenTK02Brlens{1}_median=0.049979,effectivebrlenTK02Brlens{1}_95%HPD={0.000004,0.140536},rateTK02Brlens{1}_mean=1.113277,rateTK02Brlens{1}_median=1.076204,rateTK02Brlens{1}_95%HPD={0.704067,1.604673},effectivebrlenTK02Brlens{2}_mean=0.038398,effectivebrlenTK02Brlens{2}_median=0.031228,effectivebrlenTK02Brlens{2}_95%HPD={0.000003,0.097172},rateTK02Brlens{2}_mean=0.716022,rateTK02Brlens{2}_median=0.732115,rateTK02Brlens{2}_95%HPD={0.220652,1.137623},effectivebrlenTK02Brlens{3}_mean=0.055645,effectivebrlenTK02Brlens{3}_median=0.047019,effectivebrlenTK02Brlens{3}_95%HPD={0.000003,0.132922},rateTK02Brlens{3}_mean=1.033508,rateTK02Brlens{3}_median=1.018781,rateTK02Brlens{3}_95%HPD={0.672993,1.430532}])[&prob=5.60410440e-01,prob_stddev=1.44247881e-02,prob_range={5.40582882e-01,5.74360285e-01},prob(percent)="56",prob+-sd="56+-1",height_mean=1.05380200e+00,height_median=9.96207205e-01,height_95%HPD={5.15565459e-01,1.71740568e+00},age_mean=2.61460372e+02,age_median=2.59943911e+02,age_95%HPD={2.49038123e+02,2.76899502e+02}]:1.951463e+01[&length_mean=6.97121797e-02,length_median=6.41656600e-02,length_95%HPD={9.82414000e-06,1.50263400e-01},effectivebrlenTK02Brlens{1}_mean=0.074435,effectivebrlenTK02Brlens{1}_median=0.068202,effectivebrlenTK02Brlens{1}_95%HPD={0.000012,0.160820},rateTK02Brlens{1}_mean=1.086770,rateTK02Brlens{1}_median=1.053822,rateTK02Brlens{1}_95%HPD={0.751865,1.503575},effectivebrlenTK02Brlens{2}_mean=0.052331,effectivebrlenTK02Brlens{2}_median=0.045931,effectivebrlenTK02Brlens{2}_95%HPD={0.000001,0.121769},rateTK02Brlens{2}_mean=0.749803,rateTK02Brlens{2}_median=0.767342,rateTK02Brlens{2}_95%HPD={0.324441,1.115991},effectivebrlenTK02Brlens{3}_mean=0.071228,effectivebrlenTK02Brlens{3}_median=0.065188,effectivebrlenTK02Brlens{3}_95%HPD={0.000004,0.154371},rateTK02Brlens{3}_mean=1.030948,rateTK02Brlens{3}_median=1.015421,rateTK02Brlens{3}_95%HPD={0.722517,1.372065}],(4[&prob=1.00000000e+00,prob_stddev=0.00000000e+00,prob_range={1.00000000e+00,1.00000000e+00},prob(percent)="100",prob+-sd="100+-0",height_mean=1.01850646e+00,height_median=9.59435850e-01,height_95%HPD={4.84883618e-01,1.68272275e+00},age_mean=2.43992118e+02,age_median=2.43988121e+02,age_95%HPD={2.43500006e+02,2.44448036e+02}]:1.026117e+01[&length_mean=6.79469575e-02,length_median=5.11388700e-02,length_95%HPD={5.12180200e-06,1.81330800e-01},effectivebrlenTK02Brlens{1}_mean=0.077364,effectivebrlenTK02Brlens{1}_median=0.058018,effectivebrlenTK02Brlens{1}_95%HPD={0.000004,0.207521},rateTK02Brlens{1}_mean=1.156971,rateTK02Brlens{1}_median=1.118795,rateTK02Brlens{1}_95%HPD={0.754569,1.655619},effectivebrlenTK02Brlens{2}_mean=0.046705,effectivebrlenTK02Brlens{2}_median=0.031820,effectivebrlenTK02Brlens{2}_95%HPD={0.000001,0.139052},rateTK02Brlens{2}_mean=0.680119,rateTK02Brlens{2}_median=0.689277,rateTK02Brlens{2}_95%HPD={0.226899,1.106612},effectivebrlenTK02Brlens{3}_mean=0.070165,effectivebrlenTK02Brlens{3}_median=0.052981,effectivebrlenTK02Brlens{3}_95%HPD={0.000005,0.187325},rateTK02Brlens{3}_mean=1.046922,rateTK02Brlens{3}_median=1.027717,rateTK02Brlens{3}_95%HPD={0.685238,1.437293}],((5[&prob=1.00000000e+00,prob_stddev=0.00000000e+00,prob_range={1.00000000e+00,1.00000000e+00},prob(percent)="100",prob+-sd="100+-0",height_mean=6.68323991e-01,height_median=6.29386944e-01,height_95%HPD={3.15679270e-01,1.10477132e+00},age_mean=1.60102928e+02,age_median=1.60370698e+02,age_95%HPD={1.53022196e+02,1.66999544e+02}]:1.430460e+01[&length_mean=1.26309859e-01,length_median=8.87181100e-02,length_95%HPD={1.92285400e-05,3.67389200e-01},effectivebrlenTK02Brlens{1}_mean=0.147628,effectivebrlenTK02Brlens{1}_median=0.107546,effectivebrlenTK02Brlens{1}_95%HPD={0.000029,0.413814},rateTK02Brlens{1}_mean=1.240581,rateTK02Brlens{1}_median=1.192505,rateTK02Brlens{1}_95%HPD={0.650526,1.968757},effectivebrlenTK02Brlens{2}_mean=0.066685,effectivebrlenTK02Brlens{2}_median=0.044332,effectivebrlenTK02Brlens{2}_95%HPD={0.000004,0.206466},rateTK02Brlens{2}_mean=0.579612,rateTK02Brlens{2}_median=0.564036,rateTK02Brlens{2}_95%HPD={0.089828,1.077440},effectivebrlenTK02Brlens{3}_mean=0.129954,effectivebrlenTK02Brlens{3}_median=0.088065,effectivebrlenTK02Brlens{3}_95%HPD={0.000020,0.388263},rateTK02Brlens{3}_mean=1.028969,rateTK02Brlens{3}_median=1.017571,rateTK02Brlens{3}_95%HPD={0.497116,1.573941}],6[&prob=1.00000000e+00,prob_stddev=0.00000000e+00,prob_range={1.00000000e+00,1.00000000e+00},prob(percent)="100",prob+-sd="100+-0",height_mean=4.28262019e-01,height_median=4.03401890e-01,height_95%HPD={2.03169590e-01,7.07790004e-01},age_mean=1.02588084e+02,age_median=1.02631786e+02,age_95%HPD={1.00280916e+02,1.04999962e+02}]:7.204352e+01[&length_mean=3.26959640e-01,length_median=3.04767000e-01,length_95%HPD={1.39261800e-01,5.62776300e-01},effectivebrlenTK02Brlens{1}_mean=0.425865,effectivebrlenTK02Brlens{1}_median=0.382831,effectivebrlenTK02Brlens{1}_95%HPD={0.145538,0.810478},rateTK02Brlens{1}_mean=1.309161,rateTK02Brlens{1}_median=1.249024,rateTK02Brlens{1}_95%HPD={0.709516,2.043295},effectivebrlenTK02Brlens{2}_mean=0.156051,effectivebrlenTK02Brlens{2}_median=0.143653,effectivebrlenTK02Brlens{2}_95%HPD={0.011612,0.320169},rateTK02Brlens{2}_mean=0.525495,rateTK02Brlens{2}_median=0.493952,rateTK02Brlens{2}_95%HPD={0.030804,1.051084},effectivebrlenTK02Brlens{3}_mean=0.329431,effectivebrlenTK02Brlens{3}_median=0.302124,effectivebrlenTK02Brlens{3}_95%HPD={0.102379,0.617001},rateTK02Brlens{3}_mean=1.023139,rateTK02Brlens{3}_median=1.012761,rateTK02Brlens{3}_95%HPD={0.435921,1.601331}])[&prob=6.44728947e-01,prob_stddev=5.37036977e-03,prob_range={6.39859557e-01,6.52392751e-01},prob(percent)="64",prob+-sd="64+-1",height_mean=7.29518072e-01,height_median=6.88562710e-01,height_95%HPD={3.54576410e-01,1.19690169e+00},age_mean=1.77275803e+02,age_median=1.74675301e+02,age_95%HPD={1.54406566e+02,2.04627180e+02}]:3.088862e+01[&length_mean=1.34426735e-01,length_median=1.17268700e-01,length_95%HPD={1.34006300e-05,3.02718800e-01},effectivebrlenTK02Brlens{1}_mean=0.166562,effectivebrlenTK02Brlens{1}_median=0.143060,effectivebrlenTK02Brlens{1}_95%HPD={0.000018,0.382331},rateTK02Brlens{1}_mean=1.259353,rateTK02Brlens{1}_median=1.205981,rateTK02Brlens{1}_95%HPD={0.744581,1.873127},effectivebrlenTK02Brlens{2}_mean=0.074340,effectivebrlenTK02Brlens{2}_median=0.062114,effectivebrlenTK02Brlens{2}_95%HPD={0.000012,0.178739},rateTK02Brlens{2}_mean=0.588679,rateTK02Brlens{2}_median=0.566789,rateTK02Brlens{2}_95%HPD={0.152655,1.058466},effectivebrlenTK02Brlens{3}_mean=0.136287,effectivebrlenTK02Brlens{3}_median=0.116567,effectivebrlenTK02Brlens{3}_95%HPD={0.000015,0.315549},rateTK02Brlens{3}_mean=1.029170,rateTK02Brlens{3}_median=1.013892,rateTK02Brlens{3}_95%HPD={0.545540,1.527181}],(7[&prob=1.00000000e+00,prob_stddev=0.00000000e+00,prob_range={1.00000000e+00,1.00000000e+00},prob(percent)="100",prob+-sd="100+-0",height_mean=6.36733900e-01,height_median=5.99784080e-01,height_95%HPD={3.03628050e-01,1.05296119e+00},age_mean=1.52527197e+02,age_median=1.52539785e+02,age_95%HPD={1.50256488e+02,1.54999833e+02}]:1.460937e+01[&length_mean=6.62914217e-02,length_median=5.87443500e-02,length_95%HPD={8.49079300e-03,1.41842500e-01},effectivebrlenTK02Brlens{1}_mean=0.084340,effectivebrlenTK02Brlens{1}_median=0.073991,effectivebrlenTK02Brlens{1}_95%HPD={0.011014,0.182027},rateTK02Brlens{1}_mean=1.314001,rateTK02Brlens{1}_median=1.253717,rateTK02Brlens{1}_95%HPD={0.724299,2.065788},effectivebrlenTK02Brlens{2}_mean=0.036889,effectivebrlenTK02Brlens{2}_median=0.030109,effectivebrlenTK02Brlens{2}_95%HPD={0.000001,0.092577},rateTK02Brlens{2}_mean=0.577446,rateTK02Brlens{2}_median=0.571497,rateTK02Brlens{2}_95%HPD={0.000157,1.089434},effectivebrlenTK02Brlens{3}_mean=0.070083,effectivebrlenTK02Brlens{3}_median=0.060797,effectivebrlenTK02Brlens{3}_95%HPD={0.006559,0.154728},rateTK02Brlens{3}_mean=1.071438,rateTK02Brlens{3}_median=1.046484,rateTK02Brlens{3}_95%HPD={0.534678,1.649890}],8[&prob=1.00000000e+00,prob_stddev=0.00000000e+00,prob_range={1.00000000e+00,1.00000000e+00},prob(percent)="100",prob+-sd="100+-0",height_mean=6.36036864e-01,height_median=5.99253356e-01,height_95%HPD={3.01879599e-01,1.05022541e+00},age_mean=1.52368974e+02,age_median=1.52307555e+02,age_95%HPD={1.50000014e+02,1.54708181e+02}]:1.484160e+01[&length_mean=6.78120978e-02,length_median=5.99207800e-02,length_95%HPD={1.02925200e-02,1.42559500e-01},effectivebrlenTK02Brlens{1}_mean=0.086683,effectivebrlenTK02Brlens{1}_median=0.075828,effectivebrlenTK02Brlens{1}_95%HPD={0.013007,0.184803},rateTK02Brlens{1}_mean=1.316677,rateTK02Brlens{1}_median=1.255267,rateTK02Brlens{1}_95%HPD={0.711200,2.046279},effectivebrlenTK02Brlens{2}_mean=0.037366,effectivebrlenTK02Brlens{2}_median=0.030568,effectivebrlenTK02Brlens{2}_95%HPD={0.000004,0.093298},rateTK02Brlens{2}_mean=0.574126,rateTK02Brlens{2}_median=0.568068,rateTK02Brlens{2}_95%HPD={0.000155,1.085998},effectivebrlenTK02Brlens{3}_mean=0.071710,effectivebrlenTK02Brlens{3}_median=0.062027,effectivebrlenTK02Brlens{3}_95%HPD={0.009062,0.156821},rateTK02Brlens{3}_mean=1.070415,rateTK02Brlens{3}_median=1.046123,rateTK02Brlens{3}_95%HPD={0.534766,1.652893}])[&prob=9.13875957e-01,prob_stddev=4.23251706e-03,prob_range={9.07945467e-01,9.17678692e-01},prob(percent)="91",prob+-sd="91+-0",height_mean=6.96912499e-01,height_median=6.59559940e-01,height_95%HPD={3.39947240e-01,1.13140938e+00},age_mean=1.68685190e+02,age_median=1.67149156e+02,age_95%HPD={1.55005836e+02,1.85723538e+02}]:3.841476e+01[&length_mean=1.50672379e-01,length_median=1.28643800e-01,length_95%HPD={1.50172300e-05,3.47979500e-01},effectivebrlenTK02Brlens{1}_mean=0.191857,effectivebrlenTK02Brlens{1}_median=0.159581,effectivebrlenTK02Brlens{1}_95%HPD={0.000019,0.455408},rateTK02Brlens{1}_mean=1.291038,rateTK02Brlens{1}_median=1.233209,rateTK02Brlens{1}_95%HPD={0.750751,1.934477},effectivebrlenTK02Brlens{2}_mean=0.082260,effectivebrlenTK02Brlens{2}_median=0.066622,effectivebrlenTK02Brlens{2}_95%HPD={0.000008,0.206961},rateTK02Brlens{2}_mean=0.581446,rateTK02Brlens{2}_median=0.569421,rateTK02Brlens{2}_95%HPD={0.084515,1.071932},effectivebrlenTK02Brlens{3}_mean=0.158512,effectivebrlenTK02Brlens{3}_median=0.132195,effectivebrlenTK02Brlens{3}_95%HPD={0.000017,0.377515},rateTK02Brlens{3}_mean=1.061553,rateTK02Brlens{3}_median=1.040022,rateTK02Brlens{3}_95%HPD={0.588672,1.568656}])[&prob=8.44904501e-01,prob_stddev=1.38616488e-02,prob_range={8.27935245e-01,8.57490472e-01},prob(percent)="84",prob+-sd="84+-1",height_mean=8.64359120e-01,height_median=8.16679959e-01,height_95%HPD={4.16501230e-01,1.40474294e+00},age_mean=2.07352248e+02,age_median=2.05563919e+02,age_95%HPD={1.76157022e+02,2.42238992e+02}]:4.868537e+01[&length_mean=2.00730566e-01,length_median=1.87063200e-01,length_95%HPD={1.73200900e-02,3.98181600e-01},effectivebrlenTK02Brlens{1}_mean=0.245772,effectivebrlenTK02Brlens{1}_median=0.220902,effectivebrlenTK02Brlens{1}_95%HPD={0.007190,0.509976},rateTK02Brlens{1}_mean=1.218272,rateTK02Brlens{1}_median=1.174275,rateTK02Brlens{1}_95%HPD={0.806725,1.723780},effectivebrlenTK02Brlens{2}_mean=0.122612,effectivebrlenTK02Brlens{2}_median=0.111372,effectivebrlenTK02Brlens{2}_95%HPD={0.004196,0.255553},rateTK02Brlens{2}_mean=0.635351,rateTK02Brlens{2}_median=0.628127,rateTK02Brlens{2}_95%HPD={0.228072,1.072571},effectivebrlenTK02Brlens{3}_mean=0.208446,effectivebrlenTK02Brlens{3}_median=0.191764,effectivebrlenTK02Brlens{3}_95%HPD={0.018367,0.424767},rateTK02Brlens{3}_mean=1.049472,rateTK02Brlens{3}_median=1.029931,rateTK02Brlens{3}_95%HPD={0.669183,1.449709}])[&prob=6.33254075e-01,prob_stddev=1.16321039e-02,prob_range={6.24470839e-01,6.49103899e-01},prob(percent)="63",prob+-sd="63+-1",height_mean=1.04112826e+00,height_median=9.85234630e-01,height_95%HPD={5.12617510e-01,1.67952136e+00},age_mean=2.56191892e+02,age_median=2.54249290e+02,age_95%HPD={2.43637810e+02,2.73848835e+02}]:2.520925e+01[&length_mean=9.96829180e-02,length_median=9.30078400e-02,length_95%HPD={5.77916500e-03,1.99001700e-01},effectivebrlenTK02Brlens{1}_mean=0.112089,effectivebrlenTK02Brlens{1}_median=0.103070,effectivebrlenTK02Brlens{1}_95%HPD={0.005430,0.228806},rateTK02Brlens{1}_mean=1.127672,rateTK02Brlens{1}_median=1.096208,rateTK02Brlens{1}_95%HPD={0.818422,1.522482},effectivebrlenTK02Brlens{2}_mean=0.070685,effectivebrlenTK02Brlens{2}_median=0.063786,effectivebrlenTK02Brlens{2}_95%HPD={0.001393,0.149448},rateTK02Brlens{2}_mean=0.716622,rateTK02Brlens{2}_median=0.725054,rateTK02Brlens{2}_95%HPD={0.338217,1.084401},effectivebrlenTK02Brlens{3}_mean=0.102960,effectivebrlenTK02Brlens{3}_median=0.095664,effectivebrlenTK02Brlens{3}_95%HPD={0.005835,0.206785},rateTK02Brlens{3}_mean=1.040978,rateTK02Brlens{3}_median=1.022888,rateTK02Brlens{3}_95%HPD={0.742309,1.367019}])[&prob=2.17264253e-01,prob_stddev=9.07915237e-03,prob_range={2.08319908e-01,2.26686370e-01},prob(percent)="22",prob+-sd="22+-1",height_mean=1.12029356e+00,height_median=1.06476383e+00,height_95%HPD={5.79203300e-01,1.79684254e+00},age_mean=2.81103998e+02,age_median=2.79458544e+02,age_95%HPD={2.61218930e+02,3.04538254e+02}]:6.686449e+00[&length_mean=5.49758860e-02,length_median=4.27634400e-02,length_95%HPD={1.72938200e-06,1.47402500e-01},effectivebrlenTK02Brlens{1}_mean=0.060685,effectivebrlenTK02Brlens{1}_median=0.045684,effectivebrlenTK02Brlens{1}_95%HPD={0.000003,0.167071},rateTK02Brlens{1}_mean=1.090277,rateTK02Brlens{1}_median=1.059905,rateTK02Brlens{1}_95%HPD={0.795033,1.457097},effectivebrlenTK02Brlens{2}_mean=0.044116,effectivebrlenTK02Brlens{2}_median=0.032472,effectivebrlenTK02Brlens{2}_95%HPD={0.000001,0.124944},rateTK02Brlens{2}_mean=0.793066,rateTK02Brlens{2}_median=0.815917,rateTK02Brlens{2}_95%HPD={0.441183,1.087799},effectivebrlenTK02Brlens{3}_mean=0.056248,effectivebrlenTK02Brlens{3}_median=0.043491,effectivebrlenTK02Brlens{3}_95%HPD={0.000002,0.151899},rateTK02Brlens{3}_mean=1.026161,rateTK02Brlens{3}_median=1.012346,rateTK02Brlens{3}_95%HPD={0.775331,1.313352}],9[&prob=1.00000000e+00,prob_stddev=0.00000000e+00,prob_range={1.00000000e+00,1.00000000e+00},prob(percent)="100",prob+-sd="100+-0",height_mean=8.23860641e-01,height_median=7.75858220e-01,height_95%HPD={3.86798032e-01,1.35737123e+00},age_mean=1.97340190e+02,age_median=1.97774715e+02,age_95%HPD={1.92274763e+02,2.01399865e+02}]:8.837028e+01[&length_mean=2.86672707e-01,length_median=2.77699700e-01,length_95%HPD={1.02324100e-01,4.94428600e-01},effectivebrlenTK02Brlens{1}_mean=0.289465,effectivebrlenTK02Brlens{1}_median=0.278501,effectivebrlenTK02Brlens{1}_95%HPD={0.094647,0.512517},rateTK02Brlens{1}_mean=1.028976,rateTK02Brlens{1}_median=1.012810,rateTK02Brlens{1}_95%HPD={0.573297,1.534386},effectivebrlenTK02Brlens{2}_mean=0.185856,effectivebrlenTK02Brlens{2}_median=0.175469,effectivebrlenTK02Brlens{2}_95%HPD={0.035062,0.354465},rateTK02Brlens{2}_mean=0.673985,rateTK02Brlens{2}_median=0.678597,rateTK02Brlens{2}_95%HPD={0.194390,1.115151},effectivebrlenTK02Brlens{3}_mean=0.291446,effectivebrlenTK02Brlens{3}_median=0.279738,effectivebrlenTK02Brlens{3}_95%HPD={0.092835,0.514349},rateTK02Brlens{3}_mean=1.026668,rateTK02Brlens{3}_median=1.013188,rateTK02Brlens{3}_95%HPD={0.642206,1.449518}])[&prob=6.91097877e-01,prob_stddev=2.21791094e-02,prob_range={6.67970356e-01,7.19669781e-01},prob(percent)="69",prob+-sd="69+-2",height_mean=1.18107514e+00,height_median=1.11942282e+00,height_95%HPD={6.06297430e-01,1.89375909e+00},age_mean=2.87977366e+02,age_median=2.86144993e+02,age_95%HPD={2.64061709e+02,3.15986682e+02}]:2.863828e+01[&length_mean=1.07681386e-01,length_median=1.01362700e-01,length_95%HPD={1.18129400e-03,2.13177500e-01},effectivebrlenTK02Brlens{1}_mean=0.112440,effectivebrlenTK02Brlens{1}_median=0.104206,effectivebrlenTK02Brlens{1}_95%HPD={0.001281,0.229270},rateTK02Brlens{1}_mean=1.039517,rateTK02Brlens{1}_median=1.024144,rateTK02Brlens{1}_95%HPD={0.840456,1.268847},effectivebrlenTK02Brlens{2}_mean=0.091378,effectivebrlenTK02Brlens{2}_median=0.086851,effectivebrlenTK02Brlens{2}_95%HPD={0.001204,0.178145},rateTK02Brlens{2}_mean=0.862025,rateTK02Brlens{2}_median=0.872684,rateTK02Brlens{2}_95%HPD={0.617432,1.065783},effectivebrlenTK02Brlens{3}_mean=0.108811,effectivebrlenTK02Brlens{3}_median=0.101614,effectivebrlenTK02Brlens{3}_95%HPD={0.000255,0.217613},rateTK02Brlens{3}_mean=1.009352,rateTK02Brlens{3}_median=1.004261,rateTK02Brlens{3}_95%HPD={0.834218,1.201043}],(10[&prob=1.00000000e+00,prob_stddev=0.00000000e+00,prob_range={1.00000000e+00,1.00000000e+00},prob(percent)="100",prob+-sd="100+-0",height_mean=8.55380099e-01,height_median=8.05751130e-01,height_95%HPD={4.03772520e-01,1.41018614e+00},age_mean=2.04914190e+02,age_median=2.04924596e+02,age_95%HPD={2.01661771e+02,2.08499507e+02}]:7.739884e+01[&length_mean=2.65655743e-01,length_median=2.65331900e-01,length_95%HPD={6.35498300e-02,4.64425700e-01},effectivebrlenTK02Brlens{1}_mean=0.263671,effectivebrlenTK02Brlens{1}_median=0.259991,effectivebrlenTK02Brlens{1}_95%HPD={0.053544,0.470863},rateTK02Brlens{1}_mean=1.003889,rateTK02Brlens{1}_median=0.988158,rateTK02Brlens{1}_95%HPD={0.603053,1.437820},effectivebrlenTK02Brlens{2}_mean=0.239785,effectivebrlenTK02Brlens{2}_median=0.232872,effectivebrlenTK02Brlens{2}_95%HPD={0.054380,0.439926},rateTK02Brlens{2}_mean=0.922950,rateTK02Brlens{2}_median=0.922966,rateTK02Brlens{2}_95%HPD={0.463146,1.365584},effectivebrlenTK02Brlens{3}_mean=0.252221,effectivebrlenTK02Brlens{3}_median=0.248182,effectivebrlenTK02Brlens{3}_95%HPD={0.044181,0.457075},rateTK02Brlens{3}_mean=0.953080,rateTK02Brlens{3}_median=0.959309,rateTK02Brlens{3}_95%HPD={0.535549,1.333182}],((11[&prob=1.00000000e+00,prob_stddev=0.00000000e+00,prob_range={1.00000000e+00,1.00000000e+00},prob(percent)="100",prob+-sd="100+-0",height_mean=8.55812936e-01,height_median=8.06146800e-01,height_95%HPD={4.08791344e-01,1.41498704e+00},age_mean=2.05017441e+02,age_median=2.05081423e+02,age_95%HPD={2.01691068e+02,2.08498656e+02}]:3.606860e+01[&length_mean=1.46231079e-01,length_median=1.39109400e-01,length_95%HPD={4.25042800e-02,2.72536600e-01},effectivebrlenTK02Brlens{1}_mean=0.134398,effectivebrlenTK02Brlens{1}_median=0.127958,effectivebrlenTK02Brlens{1}_95%HPD={0.037601,0.248308},rateTK02Brlens{1}_mean=0.939848,rateTK02Brlens{1}_median=0.935972,rateTK02Brlens{1}_95%HPD={0.550517,1.330543},effectivebrlenTK02Brlens{2}_mean=0.119411,effectivebrlenTK02Brlens{2}_median=0.111820,effectivebrlenTK02Brlens{2}_95%HPD={0.029268,0.231788},rateTK02Brlens{2}_mean=0.842818,rateTK02Brlens{2}_median=0.847568,rateTK02Brlens{2}_95%HPD={0.343780,1.294453},effectivebrlenTK02Brlens{3}_mean=0.129235,effectivebrlenTK02Brlens{3}_median=0.122123,effectivebrlenTK02Brlens{3}_95%HPD={0.028639,0.246802},rateTK02Brlens{3}_mean=0.893842,rateTK02Brlens{3}_median=0.911907,rateTK02Brlens{3}_95%HPD={0.472484,1.257187}],(((12[&prob=1.00000000e+00,prob_stddev=0.00000000e+00,prob_range={1.00000000e+00,1.00000000e+00},prob(percent)="100",prob+-sd="100+-0",height_mean=8.39565017e-01,height_median=7.90369190e-01,height_95%HPD={3.92980810e-01,1.38635607e+00},age_mean=2.01044739e+02,age_median=2.01510627e+02,age_95%HPD={1.92788934e+02,2.08499692e+02}]:1.174248e+01[&length_mean=5.76020410e-02,length_median=5.32645800e-02,length_95%HPD={1.05291800e-02,1.12439400e-01},effectivebrlenTK02Brlens{1}_mean=0.051269,effectivebrlenTK02Brlens{1}_median=0.047800,effectivebrlenTK02Brlens{1}_95%HPD={0.010529,0.099437},rateTK02Brlens{1}_mean=0.919696,rateTK02Brlens{1}_median=0.918916,rateTK02Brlens{1}_95%HPD={0.485600,1.336224},effectivebrlenTK02Brlens{2}_mean=0.038675,effectivebrlenTK02Brlens{2}_median=0.035612,effectivebrlenTK02Brlens{2}_95%HPD={0.005200,0.078183},rateTK02Brlens{2}_mean=0.716675,rateTK02Brlens{2}_median=0.723826,rateTK02Brlens{2}_95%HPD={0.189961,1.195214},effectivebrlenTK02Brlens{3}_mean=0.051627,effectivebrlenTK02Brlens{3}_median=0.047420,effectivebrlenTK02Brlens{3}_95%HPD={0.008862,0.103173},rateTK02Brlens{3}_mean=0.913888,rateTK02Brlens{3}_median=0.924246,rateTK02Brlens{3}_95%HPD={0.477181,1.327305}],13[&prob=1.00000000e+00,prob_stddev=0.00000000e+00,prob_range={1.00000000e+00,1.00000000e+00},prob(percent)="100",prob+-sd="100+-0",height_mean=8.54169820e-01,height_median=8.04603580e-01,height_95%HPD={4.04615917e-01,1.40911882e+00},age_mean=2.04633475e+02,age_median=2.04501807e+02,age_95%HPD={2.01300084e+02,2.08047317e+02}]:8.751297e+00[&length_mean=3.51293812e-02,length_median=3.11659300e-02,length_95%HPD={2.59779100e-05,7.79910300e-02},effectivebrlenTK02Brlens{1}_mean=0.031345,effectivebrlenTK02Brlens{1}_median=0.027983,effectivebrlenTK02Brlens{1}_95%HPD={0.000021,0.068789},rateTK02Brlens{1}_mean=0.921000,rateTK02Brlens{1}_median=0.920198,rateTK02Brlens{1}_95%HPD={0.496525,1.339185},effectivebrlenTK02Brlens{2}_mean=0.023430,effectivebrlenTK02Brlens{2}_median=0.020470,effectivebrlenTK02Brlens{2}_95%HPD={0.000001,0.053589},rateTK02Brlens{2}_mean=0.712197,rateTK02Brlens{2}_median=0.720947,rateTK02Brlens{2}_95%HPD={0.181000,1.195910},effectivebrlenTK02Brlens{3}_mean=0.031588,effectivebrlenTK02Brlens{3}_median=0.027729,effectivebrlenTK02Brlens{3}_95%HPD={0.000023,0.071339},rateTK02Brlens{3}_mean=0.915586,rateTK02Brlens{3}_median=0.926998,rateTK02Brlens{3}_95%HPD={0.479946,1.332831}])[&prob=3.97595582e-01,prob_stddev=9.46203080e-03,prob_range={3.83540183e-01,4.03673293e-01},prob(percent)="40",prob+-sd="40+-1",height_mean=8.80620874e-01,height_median=8.31723340e-01,height_95%HPD={4.31681871e-01,1.43845158e+00},age_mean=2.13863113e+02,age_median=2.13253104e+02,age_95%HPD={2.05011385e+02,2.24185930e+02}]:4.402350e+00[&length_mean=3.23498214e-02,length_median=2.69159500e-02,length_95%HPD={2.09452200e-06,8.01571300e-02},effectivebrlenTK02Brlens{1}_mean=0.028976,effectivebrlenTK02Brlens{1}_median=0.024180,effectivebrlenTK02Brlens{1}_95%HPD={0.000002,0.071586},rateTK02Brlens{1}_mean=0.920048,rateTK02Brlens{1}_median=0.917485,rateTK02Brlens{1}_95%HPD={0.511592,1.306566},effectivebrlenTK02Brlens{2}_mean=0.022494,effectivebrlenTK02Brlens{2}_median=0.018193,effectivebrlenTK02Brlens{2}_95%HPD={0.000002,0.057611},rateTK02Brlens{2}_mean=0.727363,rateTK02Brlens{2}_median=0.729792,rateTK02Brlens{2}_95%HPD={0.238612,1.166905},effectivebrlenTK02Brlens{3}_mean=0.029005,effectivebrlenTK02Brlens{3}_median=0.023778,effectivebrlenTK02Brlens{3}_95%HPD={0.000002,0.073309},rateTK02Brlens{3}_mean=0.912106,rateTK02Brlens{3}_median=0.925045,rateTK02Brlens{3}_95%HPD={0.488838,1.293402}],(15[&prob=1.00000000e+00,prob_stddev=0.00000000e+00,prob_range={1.00000000e+00,1.00000000e+00},prob(percent)="100",prob+-sd="100+-0",height_mean=8.35994082e-01,height_median=7.87578742e-01,height_95%HPD={4.01694200e-01,1.38456545e+00},age_mean=2.00271206e+02,age_median=2.00257042e+02,age_95%HPD={1.99300068e+02,2.01190914e+02}]:7.389764e+00[&length_mean=3.79221029e-02,length_median=3.07483300e-02,length_95%HPD={1.83586200e-06,9.69674700e-02},effectivebrlenTK02Brlens{1}_mean=0.033631,effectivebrlenTK02Brlens{1}_median=0.027251,effectivebrlenTK02Brlens{1}_95%HPD={0.000001,0.085912},rateTK02Brlens{1}_mean=0.912527,rateTK02Brlens{1}_median=0.913228,rateTK02Brlens{1}_95%HPD={0.465939,1.334378},effectivebrlenTK02Brlens{2}_mean=0.025913,effectivebrlenTK02Brlens{2}_median=0.020146,effectivebrlenTK02Brlens{2}_95%HPD={0.000000,0.069232},rateTK02Brlens{2}_mean=0.719163,rateTK02Brlens{2}_median=0.730335,rateTK02Brlens{2}_95%HPD={0.185868,1.207016},effectivebrlenTK02Brlens{3}_mean=0.033902,effectivebrlenTK02Brlens{3}_median=0.027035,effectivebrlenTK02Brlens{3}_95%HPD={0.000000,0.088153},rateTK02Brlens{3}_mean=0.907538,rateTK02Brlens{3}_median=0.919841,rateTK02Brlens{3}_95%HPD={0.436862,1.331705}],(16[&prob=1.00000000e+00,prob_stddev=0.00000000e+00,prob_range={1.00000000e+00,1.00000000e+00},prob(percent)="100",prob+-sd="100+-0",height_mean=8.36150928e-01,height_median=7.87672990e-01,height_95%HPD={3.97861810e-01,1.38114897e+00},age_mean=2.00306359e+02,age_median=2.00310282e+02,age_95%HPD={1.99401314e+02,2.01299895e+02}]:2.582098e+00[&length_mean=2.64384251e-02,length_median=1.98620400e-02,length_95%HPD={4.98263200e-06,7.28270100e-02},effectivebrlenTK02Brlens{1}_mean=0.023299,effectivebrlenTK02Brlens{1}_median=0.017504,effectivebrlenTK02Brlens{1}_95%HPD={0.000002,0.064436},rateTK02Brlens{1}_mean=0.907707,rateTK02Brlens{1}_median=0.910037,rateTK02Brlens{1}_95%HPD={0.455553,1.343321},effectivebrlenTK02Brlens{2}_mean=0.017807,effectivebrlenTK02Brlens{2}_median=0.013023,effectivebrlenTK02Brlens{2}_95%HPD={0.000001,0.050576},rateTK02Brlens{2}_mean=0.716393,rateTK02Brlens{2}_median=0.728326,rateTK02Brlens{2}_95%HPD={0.173102,1.208684},effectivebrlenTK02Brlens{3}_mean=0.023668,effectivebrlenTK02Brlens{3}_median=0.017440,effectivebrlenTK02Brlens{3}_95%HPD={0.000001,0.066895},rateTK02Brlens{3}_mean=0.909987,rateTK02Brlens{3}_median=0.920377,rateTK02Brlens{3}_95%HPD={0.432556,1.338646}],17[&prob=1.00000000e+00,prob_stddev=0.00000000e+00,prob_range={1.00000000e+00,1.00000000e+00},prob(percent)="100",prob+-sd="100+-0",height_mean=8.15453788e-01,height_median=7.67583200e-01,height_95%HPD={3.82461271e-01,1.34832045e+00},age_mean=1.95251108e+02,age_median=1.96467972e+02,age_95%HPD={1.85576856e+02,2.01299973e+02}]:6.424408e+00[&length_mean=4.15528702e-02,length_median=3.47703900e-02,length_95%HPD={2.25371400e-05,1.00514200e-01},effectivebrlenTK02Brlens{1}_mean=0.036559,effectivebrlenTK02Brlens{1}_median=0.030355,effectivebrlenTK02Brlens{1}_95%HPD={0.000014,0.089153},rateTK02Brlens{1}_mean=0.906774,rateTK02Brlens{1}_median=0.909167,rateTK02Brlens{1}_95%HPD={0.448616,1.355408},effectivebrlenTK02Brlens{2}_mean=0.027647,effectivebrlenTK02Brlens{2}_median=0.022153,effectivebrlenTK02Brlens{2}_95%HPD={0.000000,0.070483},rateTK02Brlens{2}_mean=0.710137,rateTK02Brlens{2}_median=0.724424,rateTK02Brlens{2}_95%HPD={0.162070,1.237487},effectivebrlenTK02Brlens{3}_mean=0.037235,effectivebrlenTK02Brlens{3}_median=0.030417,effectivebrlenTK02Brlens{3}_95%HPD={0.000001,0.092740},rateTK02Brlens{3}_mean=0.909697,rateTK02Brlens{3}_median=0.920105,rateTK02Brlens{3}_95%HPD={0.428514,1.342394}])[&prob=4.50036666e-01,prob_stddev=8.99062864e-03,prob_range={4.43972845e-01,4.63028189e-01},prob(percent)="45",prob+-sd="45+-1",height_mean=8.45573664e-01,height_median=7.96498751e-01,height_95%HPD={4.10378300e-01,1.39456803e+00},age_mean=2.03802788e+02,age_median=2.02892380e+02,age_95%HPD={1.99499134e+02,2.10368239e+02}]:4.754426e+00[&length_mean=3.14645688e-02,length_median=2.62965100e-02,length_95%HPD={2.18019400e-06,7.72077400e-02},effectivebrlenTK02Brlens{1}_mean=0.027482,effectivebrlenTK02Brlens{1}_median=0.023277,effectivebrlenTK02Brlens{1}_95%HPD={0.000002,0.066826},rateTK02Brlens{1}_mean=0.906194,rateTK02Brlens{1}_median=0.907003,rateTK02Brlens{1}_95%HPD={0.464581,1.323352},effectivebrlenTK02Brlens{2}_mean=0.021269,effectivebrlenTK02Brlens{2}_median=0.017358,effectivebrlenTK02Brlens{2}_95%HPD={0.000002,0.054009},rateTK02Brlens{2}_mean=0.718943,rateTK02Brlens{2}_median=0.728106,rateTK02Brlens{2}_95%HPD={0.211461,1.204919},effectivebrlenTK02Brlens{3}_mean=0.028326,effectivebrlenTK02Brlens{3}_median=0.023261,effectivebrlenTK02Brlens{3}_95%HPD={0.000001,0.071647},rateTK02Brlens{3}_mean=0.913188,rateTK02Brlens{3}_median=0.923568,rateTK02Brlens{3}_95%HPD={0.450767,1.328029}])[&prob=4.81236320e-01,prob_stddev=9.28450233e-03,prob_range={4.68872568e-01,4.89416784e-01},prob(percent)="48",prob+-sd="48+-1",height_mean=8.76792554e-01,height_median=8.25023460e-01,height_95%HPD={4.18039363e-01,1.44397637e+00},age_mean=2.08587824e+02,age_median=2.07646805e+02,age_95%HPD={2.01020235e+02,2.18204157e+02}]:1.000865e+01[&length_mean=4.23600888e-02,length_median=3.64345000e-02,length_95%HPD={5.50910700e-07,1.00159700e-01},effectivebrlenTK02Brlens{1}_mean=0.037571,effectivebrlenTK02Brlens{1}_median=0.032397,effectivebrlenTK02Brlens{1}_95%HPD={0.000001,0.088405},rateTK02Brlens{1}_mean=0.912719,rateTK02Brlens{1}_median=0.910970,rateTK02Brlens{1}_95%HPD={0.481293,1.296994},effectivebrlenTK02Brlens{2}_mean=0.029282,effectivebrlenTK02Brlens{2}_median=0.024612,effectivebrlenTK02Brlens{2}_95%HPD={0.000001,0.071705},rateTK02Brlens{2}_mean=0.727366,rateTK02Brlens{2}_median=0.729585,rateTK02Brlens{2}_95%HPD={0.244572,1.185956},effectivebrlenTK02Brlens{3}_mean=0.037432,effectivebrlenTK02Brlens{3}_median=0.031790,effectivebrlenTK02Brlens{3}_95%HPD={0.000002,0.089498},rateTK02Brlens{3}_mean=0.905610,rateTK02Brlens{3}_median=0.916489,rateTK02Brlens{3}_95%HPD={0.448733,1.296052}])[&prob=3.54284952e-01,prob_stddev=1.12008455e-02,prob_range={3.40885101e-01,3.66307041e-01},prob(percent)="35",prob+-sd="35+-1",height_mean=9.39247854e-01,height_median=8.86253580e-01,height_95%HPD={4.59008837e-01,1.53582579e+00},age_mean=2.18318791e+02,age_median=2.17655454e+02,age_95%HPD={2.08680712e+02,2.29385790e+02}]:6.998544e+00[&length_mean=2.94686304e-02,length_median=2.51492800e-02,length_95%HPD={2.15778300e-05,7.01695000e-02},effectivebrlenTK02Brlens{1}_mean=0.026488,effectivebrlenTK02Brlens{1}_median=0.022651,effectivebrlenTK02Brlens{1}_95%HPD={0.000015,0.062792},rateTK02Brlens{1}_mean=0.920297,rateTK02Brlens{1}_median=0.917551,rateTK02Brlens{1}_95%HPD={0.538111,1.298468},effectivebrlenTK02Brlens{2}_mean=0.020894,effectivebrlenTK02Brlens{2}_median=0.017552,effectivebrlenTK02Brlens{2}_95%HPD={0.000005,0.050632},rateTK02Brlens{2}_mean=0.741160,rateTK02Brlens{2}_median=0.740542,rateTK02Brlens{2}_95%HPD={0.289185,1.178225},effectivebrlenTK02Brlens{3}_mean=0.026530,effectivebrlenTK02Brlens{3}_median=0.022350,effectivebrlenTK02Brlens{3}_95%HPD={0.000027,0.064247},rateTK02Brlens{3}_mean=0.913824,rateTK02Brlens{3}_median=0.922009,rateTK02Brlens{3}_95%HPD={0.489441,1.289900}],14[&prob=1.00000000e+00,prob_stddev=0.00000000e+00,prob_range={1.00000000e+00,1.00000000e+00},prob(percent)="100",prob+-sd="100+-0",height_mean=8.80444782e-01,height_median=8.29528669e-01,height_95%HPD={4.15776908e-01,1.45235295e+00},age_mean=2.10947541e+02,age_median=2.11086168e+02,age_95%HPD={2.02356333e+02,2.19998603e+02}]:1.356783e+01[&length_mean=3.70261825e-02,length_median=3.21837100e-02,length_95%HPD={6.06368800e-06,8.52844300e-02},effectivebrlenTK02Brlens{1}_mean=0.032848,effectivebrlenTK02Brlens{1}_median=0.028879,effectivebrlenTK02Brlens{1}_95%HPD={0.000005,0.074562},rateTK02Brlens{1}_mean=0.917424,rateTK02Brlens{1}_median=0.918098,rateTK02Brlens{1}_95%HPD={0.508513,1.322493},effectivebrlenTK02Brlens{2}_mean=0.025661,effectivebrlenTK02Brlens{2}_median=0.022107,effectivebrlenTK02Brlens{2}_95%HPD={0.000003,0.060031},rateTK02Brlens{2}_mean=0.735834,rateTK02Brlens{2}_median=0.743512,rateTK02Brlens{2}_95%HPD={0.247217,1.183719},effectivebrlenTK02Brlens{3}_mean=0.033075,effectivebrlenTK02Brlens{3}_median=0.028254,effectivebrlenTK02Brlens{3}_95%HPD={0.000007,0.078095},rateTK02Brlens{3}_mean=0.905741,rateTK02Brlens{3}_median=0.918818,rateTK02Brlens{3}_95%HPD={0.448624,1.281580}])[&prob=8.87512361e-01,prob_stddev=4.38519589e-03,prob_range={8.83090188e-01,8.93456739e-01},prob(percent)="89",prob+-sd="89+-0",height_mean=9.31222074e-01,height_median=8.79983530e-01,height_95%HPD={4.56424863e-01,1.51012128e+00},age_mean=2.25598767e+02,age_median=2.24653998e+02,age_95%HPD={2.12828851e+02,2.40534017e+02}]:1.649602e+01[&length_mean=8.93530374e-02,length_median=8.11403600e-02,length_95%HPD={2.13621200e-04,1.88377300e-01},effectivebrlenTK02Brlens{1}_mean=0.080806,effectivebrlenTK02Brlens{1}_median=0.073679,effectivebrlenTK02Brlens{1}_95%HPD={0.000251,0.169199},rateTK02Brlens{1}_mean=0.923507,rateTK02Brlens{1}_median=0.922088,rateTK02Brlens{1}_95%HPD={0.581001,1.262807},effectivebrlenTK02Brlens{2}_mean=0.068371,effectivebrlenTK02Brlens{2}_median=0.061305,effectivebrlenTK02Brlens{2}_95%HPD={0.000098,0.147448},rateTK02Brlens{2}_mean=0.782175,rateTK02Brlens{2}_median=0.786725,rateTK02Brlens{2}_95%HPD={0.380187,1.160535},effectivebrlenTK02Brlens{3}_mean=0.079626,effectivebrlenTK02Brlens{3}_median=0.071797,effectivebrlenTK02Brlens{3}_95%HPD={0.000181,0.170665},rateTK02Brlens{3}_mean=0.900981,rateTK02Brlens{3}_median=0.915485,rateTK02Brlens{3}_95%HPD={0.529426,1.226541}])[&prob=5.97243364e-01,prob_stddev=6.00956541e-03,prob_range={5.93526739e-01,6.06215486e-01},prob(percent)="60",prob+-sd="60+-1",height_mean=9.84042972e-01,height_median=9.30632320e-01,height_95%HPD={4.94878540e-01,1.58727929e+00},age_mean=2.42604713e+02,age_median=2.41150022e+02,age_95%HPD={2.20628204e+02,2.66463477e+02}]:1.968529e+01[&length_mean=7.88102436e-02,length_median=7.28613000e-02,length_95%HPD={5.89300000e-05,1.64933100e-01},effectivebrlenTK02Brlens{1}_mean=0.072344,effectivebrlenTK02Brlens{1}_median=0.066767,effectivebrlenTK02Brlens{1}_95%HPD={0.000028,0.152248},rateTK02Brlens{1}_mean=0.928401,rateTK02Brlens{1}_median=0.927725,rateTK02Brlens{1}_95%HPD={0.609878,1.216592},effectivebrlenTK02Brlens{2}_mean=0.063833,effectivebrlenTK02Brlens{2}_median=0.059027,effectivebrlenTK02Brlens{2}_95%HPD={0.000024,0.133312},rateTK02Brlens{2}_mean=0.831063,rateTK02Brlens{2}_median=0.834443,rateTK02Brlens{2}_95%HPD={0.486574,1.161544},effectivebrlenTK02Brlens{3}_mean=0.069311,effectivebrlenTK02Brlens{3}_median=0.063852,effectivebrlenTK02Brlens{3}_95%HPD={0.000027,0.146260},rateTK02Brlens{3}_mean=0.891122,rateTK02Brlens{3}_median=0.906783,rateTK02Brlens{3}_95%HPD={0.562630,1.175109}],((((18[&prob=1.00000000e+00,prob_stddev=0.00000000e+00,prob_range={1.00000000e+00,1.00000000e+00},prob(percent)="100",prob+-sd="100+-0",height_mean=6.36777289e-01,height_median=5.99846780e-01,height_95%HPD={3.04083213e-01,1.05348969e+00},age_mean=1.52542629e+02,age_median=1.52563327e+02,age_95%HPD={1.50263234e+02,1.54999713e+02}]:8.120958e+00[&length_mean=4.31176134e-02,length_median=3.28996900e-02,length_95%HPD={1.45572300e-05,1.13395800e-01},effectivebrlenTK02Brlens{1}_mean=0.032433,effectivebrlenTK02Brlens{1}_median=0.024925,effectivebrlenTK02Brlens{1}_95%HPD={0.000017,0.084536},rateTK02Brlens{1}_mean=0.800353,rateTK02Brlens{1}_median=0.812536,rateTK02Brlens{1}_95%HPD={0.256247,1.284650},effectivebrlenTK02Brlens{2}_mean=0.032324,effectivebrlenTK02Brlens{2}_median=0.023565,effectivebrlenTK02Brlens{2}_95%HPD={0.000008,0.089805},rateTK02Brlens{2}_mean=0.778140,rateTK02Brlens{2}_median=0.789001,rateTK02Brlens{2}_95%HPD={0.157187,1.311263},effectivebrlenTK02Brlens{3}_mean=0.033970,effectivebrlenTK02Brlens{3}_median=0.025717,effectivebrlenTK02Brlens{3}_95%HPD={0.000009,0.090523},rateTK02Brlens{3}_mean=0.820690,rateTK02Brlens{3}_median=0.847183,rateTK02Brlens{3}_95%HPD={0.273139,1.265041}],19[&prob=1.00000000e+00,prob_stddev=0.00000000e+00,prob_range={1.00000000e+00,1.00000000e+00},prob(percent)="100",prob+-sd="100+-0",height_mean=6.36758055e-01,height_median=5.99774259e-01,height_95%HPD={2.99989586e-01,1.04913040e+00},age_mean=1.52542354e+02,age_median=1.52564162e+02,age_95%HPD={1.50266487e+02,1.54999832e+02}]:8.120122e+00[&length_mean=4.24499488e-02,length_median=3.29342400e-02,length_95%HPD={7.23702600e-05,1.10227900e-01},effectivebrlenTK02Brlens{1}_mean=0.031998,effectivebrlenTK02Brlens{1}_median=0.024949,effectivebrlenTK02Brlens{1}_95%HPD={0.000050,0.082853},rateTK02Brlens{1}_mean=0.801500,rateTK02Brlens{1}_median=0.813487,rateTK02Brlens{1}_95%HPD={0.264839,1.285446},effectivebrlenTK02Brlens{2}_mean=0.031693,effectivebrlenTK02Brlens{2}_median=0.023509,effectivebrlenTK02Brlens{2}_95%HPD={0.000004,0.086812},rateTK02Brlens{2}_mean=0.776875,rateTK02Brlens{2}_median=0.787617,rateTK02Brlens{2}_95%HPD={0.169063,1.323199},effectivebrlenTK02Brlens{3}_mean=0.033259,effectivebrlenTK02Brlens{3}_median=0.025651,effectivebrlenTK02Brlens{3}_95%HPD={0.000062,0.087605},rateTK02Brlens{3}_mean=0.819478,rateTK02Brlens{3}_median=0.846856,rateTK02Brlens{3}_95%HPD={0.272008,1.266635}])[&prob=9.71955867e-01,prob_stddev=6.14898560e-03,prob_range={9.63878179e-01,9.78211353e-01},prob(percent)="97",prob+-sd="97+-1",height_mean=6.76767956e-01,height_median=6.38308209e-01,height_95%HPD={3.20239043e-01,1.10833528e+00},age_mean=1.62599149e+02,age_median=1.60684285e+02,age_95%HPD={1.52128331e+02,1.78133831e+02}]:4.040818e+01[&length_mean=1.67606994e-01,length_median=1.57274300e-01,length_95%HPD={2.85871800e-02,3.24577800e-01},effectivebrlenTK02Brlens{1}_mean=0.130415,effectivebrlenTK02Brlens{1}_median=0.122225,effectivebrlenTK02Brlens{1}_95%HPD={0.022699,0.255214},rateTK02Brlens{1}_mean=0.805807,rateTK02Brlens{1}_median=0.813571,rateTK02Brlens{1}_95%HPD={0.345770,1.200062},effectivebrlenTK02Brlens{2}_mean=0.123380,effectivebrlenTK02Brlens{2}_median=0.115446,effectivebrlenTK02Brlens{2}_95%HPD={0.020236,0.241739},rateTK02Brlens{2}_mean=0.773624,rateTK02Brlens{2}_median=0.779612,rateTK02Brlens{2}_95%HPD={0.292878,1.208067},effectivebrlenTK02Brlens{3}_mean=0.134603,effectivebrlenTK02Brlens{3}_median=0.127005,effectivebrlenTK02Brlens{3}_95%HPD={0.022435,0.258978},rateTK02Brlens{3}_mean=0.832620,rateTK02Brlens{3}_median=0.855734,rateTK02Brlens{3}_95%HPD={0.368347,1.210100}],(((20[&prob=1.00000000e+00,prob_stddev=0.00000000e+00,prob_range={1.00000000e+00,1.00000000e+00},prob(percent)="100",prob+-sd="100+-0",height_mean=6.40956583e-01,height_median=6.03807130e-01,height_95%HPD={3.02745590e-01,1.05672618e+00},age_mean=1.53548087e+02,age_median=1.53549803e+02,age_95%HPD={1.52124745e+02,1.54876085e+02}]:3.046978e+00[&length_mean=2.54949513e-02,length_median=1.94210700e-02,length_95%HPD={1.19039000e-06,6.92165300e-02},effectivebrlenTK02Brlens{1}_mean=0.017600,effectivebrlenTK02Brlens{1}_median=0.013246,effectivebrlenTK02Brlens{1}_95%HPD={0.000000,0.048599},rateTK02Brlens{1}_mean=0.742285,rateTK02Brlens{1}_median=0.759912,rateTK02Brlens{1}_95%HPD={0.152759,1.231738},effectivebrlenTK02Brlens{2}_mean=0.018507,effectivebrlenTK02Brlens{2}_median=0.013928,effectivebrlenTK02Brlens{2}_95%HPD={0.000001,0.051372},rateTK02Brlens{2}_mean=0.773265,rateTK02Brlens{2}_median=0.772861,rateTK02Brlens{2}_95%HPD={0.199793,1.309612},effectivebrlenTK02Brlens{3}_mean=0.019884,effectivebrlenTK02Brlens{3}_median=0.014946,effectivebrlenTK02Brlens{3}_95%HPD={0.000001,0.055022},rateTK02Brlens{3}_mean=0.819107,rateTK02Brlens{3}_median=0.851489,rateTK02Brlens{3}_95%HPD={0.251561,1.265365}],22[&prob=1.00000000e+00,prob_stddev=0.00000000e+00,prob_range={1.00000000e+00,1.00000000e+00},prob(percent)="100",prob+-sd="100+-0",height_mean=6.37151208e-01,height_median=6.00188584e-01,height_95%HPD={3.03540371e-01,1.05325529e+00},age_mean=1.52631752e+02,age_median=1.52695708e+02,age_95%HPD={1.50308190e+02,1.54997175e+02}]:3.901072e+00[&length_mean=2.76785719e-02,length_median=1.92458000e-02,length_95%HPD={9.56336200e-07,8.21740800e-02},effectivebrlenTK02Brlens{1}_mean=0.019260,effectivebrlenTK02Brlens{1}_median=0.013173,effectivebrlenTK02Brlens{1}_95%HPD={0.000000,0.058131},rateTK02Brlens{1}_mean=0.743620,rateTK02Brlens{1}_median=0.760451,rateTK02Brlens{1}_95%HPD={0.148794,1.232304},effectivebrlenTK02Brlens{2}_mean=0.020150,effectivebrlenTK02Brlens{2}_median=0.013581,effectivebrlenTK02Brlens{2}_95%HPD={0.000001,0.061420},rateTK02Brlens{2}_mean=0.768428,rateTK02Brlens{2}_median=0.769623,rateTK02Brlens{2}_95%HPD={0.193150,1.314814},effectivebrlenTK02Brlens{3}_mean=0.021452,effectivebrlenTK02Brlens{3}_median=0.014799,effectivebrlenTK02Brlens{3}_95%HPD={0.000001,0.064420},rateTK02Brlens{3}_mean=0.816637,rateTK02Brlens{3}_median=0.849855,rateTK02Brlens{3}_95%HPD={0.245783,1.264797}])[&prob=4.50781102e-01,prob_stddev=3.57495776e-03,prob_range={4.47872801e-01,4.55472717e-01},prob(percent)="45",prob+-sd="45+-0",height_mean=6.51814955e-01,height_median=6.14991565e-01,height_95%HPD={3.13227001e-01,1.07032315e+00},age_mean=1.57592149e+02,age_median=1.56596781e+02,age_95%HPD={1.52450770e+02,1.65037961e+02}]:6.572093e+00[&length_mean=3.23315140e-02,length_median=2.50724300e-02,length_95%HPD={1.77891500e-06,8.66952500e-02},effectivebrlenTK02Brlens{1}_mean=0.022635,effectivebrlenTK02Brlens{1}_median=0.017167,effectivebrlenTK02Brlens{1}_95%HPD={0.000001,0.061617},rateTK02Brlens{1}_mean=0.745620,rateTK02Brlens{1}_median=0.760967,rateTK02Brlens{1}_95%HPD={0.176523,1.225114},effectivebrlenTK02Brlens{2}_mean=0.022809,effectivebrlenTK02Brlens{2}_median=0.017581,effectivebrlenTK02Brlens{2}_95%HPD={0.000003,0.061688},rateTK02Brlens{2}_mean=0.761348,rateTK02Brlens{2}_median=0.760451,rateTK02Brlens{2}_95%HPD={0.204215,1.271543},effectivebrlenTK02Brlens{3}_mean=0.025667,effectivebrlenTK02Brlens{3}_median=0.019494,effectivebrlenTK02Brlens{3}_95%HPD={0.000001,0.070116},rateTK02Brlens{3}_mean=0.825169,rateTK02Brlens{3}_median=0.859204,rateTK02Brlens{3}_95%HPD={0.263950,1.251657}],21[&prob=1.00000000e+00,prob_stddev=0.00000000e+00,prob_range={1.00000000e+00,1.00000000e+00},prob(percent)="100",prob+-sd="100+-0",height_mean=6.30525234e-01,height_median=5.93974170e-01,height_95%HPD={3.01433886e-01,1.04284906e+00},age_mean=1.51047072e+02,age_median=1.51045748e+02,age_95%HPD={1.50002283e+02,1.51995600e+02}]:1.212313e+01[&length_mean=4.31508844e-02,length_median=3.59760800e-02,length_95%HPD={4.10620000e-05,1.01435400e-01},effectivebrlenTK02Brlens{1}_mean=0.030162,effectivebrlenTK02Brlens{1}_median=0.024859,effectivebrlenTK02Brlens{1}_95%HPD={0.000004,0.072854},rateTK02Brlens{1}_mean=0.744124,rateTK02Brlens{1}_median=0.760669,rateTK02Brlens{1}_95%HPD={0.161488,1.241485},effectivebrlenTK02Brlens{2}_mean=0.031495,effectivebrlenTK02Brlens{2}_median=0.026196,effectivebrlenTK02Brlens{2}_95%HPD={0.000037,0.075250},rateTK02Brlens{2}_mean=0.777834,rateTK02Brlens{2}_median=0.777289,rateTK02Brlens{2}_95%HPD={0.217186,1.294595},effectivebrlenTK02Brlens{3}_mean=0.034022,effectivebrlenTK02Brlens{3}_median=0.027969,effectivebrlenTK02Brlens{3}_95%HPD={0.000034,0.082499},rateTK02Brlens{3}_mean=0.819062,rateTK02Brlens{3}_median=0.850836,rateTK02Brlens{3}_95%HPD={0.257880,1.271486}])[&prob=9.34928501e-01,prob_stddev=8.55553024e-03,prob_range={9.24611949e-01,9.43278408e-01},prob(percent)="93",prob+-sd="93+-1",height_mean=6.82986892e-01,height_median=6.43998620e-01,height_95%HPD={3.26594360e-01,1.11842292e+00},age_mean=1.64615639e+02,age_median=1.63168874e+02,age_95%HPD={1.54279533e+02,1.78346610e+02}]:2.744045e+01[&length_mean=1.19830495e-01,length_median=1.09956100e-01,length_95%HPD={1.34104300e-02,2.40231400e-01},effectivebrlenTK02Brlens{1}_mean=0.087708,effectivebrlenTK02Brlens{1}_median=0.081001,effectivebrlenTK02Brlens{1}_95%HPD={0.010214,0.177374},rateTK02Brlens{1}_mean=0.767092,rateTK02Brlens{1}_median=0.775641,rateTK02Brlens{1}_95%HPD={0.264862,1.178727},effectivebrlenTK02Brlens{2}_mean=0.087838,effectivebrlenTK02Brlens{2}_median=0.079839,effectivebrlenTK02Brlens{2}_95%HPD={0.008030,0.182144},rateTK02Brlens{2}_mean=0.761698,rateTK02Brlens{2}_median=0.759765,rateTK02Brlens{2}_95%HPD={0.285984,1.209817},effectivebrlenTK02Brlens{3}_mean=0.094415,effectivebrlenTK02Brlens{3}_median=0.087902,effectivebrlenTK02Brlens{3}_95%HPD={0.013883,0.187329},rateTK02Brlens{3}_mean=0.828411,rateTK02Brlens{3}_median=0.855805,rateTK02Brlens{3}_95%HPD={0.364541,1.224769}],(27[&prob=1.00000000e+00,prob_stddev=0.00000000e+00,prob_range={1.00000000e+00,1.00000000e+00},prob(percent)="100",prob+-sd="100+-0",height_mean=6.35518176e-01,height_median=5.98617050e-01,height_95%HPD={3.03214070e-01,1.05038240e+00},age_mean=1.52251923e+02,age_median=1.52128715e+02,age_95%HPD={1.49999991e+02,1.54660921e+02}]:6.514481e+00[&length_mean=3.29908213e-02,length_median=2.54319200e-02,length_95%HPD={1.33697300e-05,8.59839700e-02},effectivebrlenTK02Brlens{1}_mean=0.024827,effectivebrlenTK02Brlens{1}_median=0.019112,effectivebrlenTK02Brlens{1}_95%HPD={0.000004,0.065127},rateTK02Brlens{1}_mean=0.795362,rateTK02Brlens{1}_median=0.801167,rateTK02Brlens{1}_95%HPD={0.242431,1.271611},effectivebrlenTK02Brlens{2}_mean=0.020956,effectivebrlenTK02Brlens{2}_median=0.015533,effectivebrlenTK02Brlens{2}_95%HPD={0.000004,0.057561},rateTK02Brlens{2}_mean=0.688564,rateTK02Brlens{2}_median=0.692150,rateTK02Brlens{2}_95%HPD={0.073613,1.209111},effectivebrlenTK02Brlens{3}_mean=0.026556,effectivebrlenTK02Brlens{3}_median=0.020595,effectivebrlenTK02Brlens{3}_95%HPD={0.000012,0.068760},rateTK02Brlens{3}_mean=0.847274,rateTK02Brlens{3}_median=0.869142,rateTK02Brlens{3}_95%HPD={0.336655,1.292974}],28[&prob=1.00000000e+00,prob_stddev=0.00000000e+00,prob_range={1.00000000e+00,1.00000000e+00},prob(percent)="100",prob+-sd="100+-0",height_mean=6.30753659e-01,height_median=5.94220560e-01,height_95%HPD={3.00827690e-01,1.04313926e+00},age_mean=1.51100591e+02,age_median=1.51125807e+02,age_95%HPD={1.50120634e+02,1.52099977e+02}]:7.517389e+00[&length_mean=3.68178048e-02,length_median=2.99226500e-02,length_95%HPD={8.09372200e-05,8.96303200e-02},effectivebrlenTK02Brlens{1}_mean=0.027617,effectivebrlenTK02Brlens{1}_median=0.022409,effectivebrlenTK02Brlens{1}_95%HPD={0.000018,0.067765},rateTK02Brlens{1}_mean=0.792795,rateTK02Brlens{1}_median=0.800242,rateTK02Brlens{1}_95%HPD={0.245353,1.282924},effectivebrlenTK02Brlens{2}_mean=0.023483,effectivebrlenTK02Brlens{2}_median=0.018423,effectivebrlenTK02Brlens{2}_95%HPD={0.000025,0.060914},rateTK02Brlens{2}_mean=0.688981,rateTK02Brlens{2}_median=0.693174,rateTK02Brlens{2}_95%HPD={0.053635,1.191957},effectivebrlenTK02Brlens{3}_mean=0.029583,effectivebrlenTK02Brlens{3}_median=0.024247,effectivebrlenTK02Brlens{3}_95%HPD={0.000059,0.071689},rateTK02Brlens{3}_mean=0.845254,rateTK02Brlens{3}_median=0.867966,rateTK02Brlens{3}_95%HPD={0.328613,1.294542}])[&prob=9.69894779e-01,prob_stddev=5.46204596e-03,prob_range={9.63467073e-01,9.75255830e-01},prob(percent)="97",prob+-sd="97+-1",height_mean=6.65303296e-01,height_median=6.26865339e-01,height_95%HPD={3.18248030e-01,1.09356912e+00},age_mean=1.60047193e+02,age_median=1.58643196e+02,age_95%HPD={1.51338851e+02,1.72167265e+02}]:3.196613e+01[&length_mean=1.29698095e-01,length_median=1.20042800e-01,length_95%HPD={1.92467800e-02,2.56459300e-01},effectivebrlenTK02Brlens{1}_mean=0.098208,effectivebrlenTK02Brlens{1}_median=0.091568,effectivebrlenTK02Brlens{1}_95%HPD={0.013689,0.192436},rateTK02Brlens{1}_mean=0.790547,rateTK02Brlens{1}_median=0.796660,rateTK02Brlens{1}_95%HPD={0.318870,1.215504},effectivebrlenTK02Brlens{2}_mean=0.087378,effectivebrlenTK02Brlens{2}_median=0.080809,effectivebrlenTK02Brlens{2}_95%HPD={0.010468,0.176824},rateTK02Brlens{2}_mean=0.716577,rateTK02Brlens{2}_median=0.716134,rateTK02Brlens{2}_95%HPD={0.190717,1.172830},effectivebrlenTK02Brlens{3}_mean=0.105273,effectivebrlenTK02Brlens{3}_median=0.099016,effectivebrlenTK02Brlens{3}_95%HPD={0.017361,0.203974},rateTK02Brlens{3}_mean=0.845607,rateTK02Brlens{3}_median=0.864911,rateTK02Brlens{3}_95%HPD={0.394589,1.235230}])[&prob=5.59749336e-01,prob_stddev=1.98447216e-02,prob_range={5.31605204e-01,5.74138065e-01},prob(percent)="56",prob+-sd="56+-2",height_mean=7.86253401e-01,height_median=7.41619969e-01,height_95%HPD={3.88845460e-01,1.27285234e+00},age_mean=1.91901469e+02,age_median=1.90609327e+02,age_95%HPD={1.70312358e+02,2.16330228e+02}]:1.048313e+01[&length_mean=8.51981649e-02,length_median=7.61747100e-02,length_95%HPD={1.46933300e-05,1.91129600e-01},effectivebrlenTK02Brlens{1}_mean=0.064511,effectivebrlenTK02Brlens{1}_median=0.057826,effectivebrlenTK02Brlens{1}_95%HPD={0.000009,0.143491},rateTK02Brlens{1}_mean=0.788194,rateTK02Brlens{1}_median=0.789743,rateTK02Brlens{1}_95%HPD={0.376844,1.151422},effectivebrlenTK02Brlens{2}_mean=0.060707,effectivebrlenTK02Brlens{2}_median=0.053705,effectivebrlenTK02Brlens{2}_95%HPD={0.000014,0.138034},rateTK02Brlens{2}_mean=0.745296,rateTK02Brlens{2}_median=0.737562,rateTK02Brlens{2}_95%HPD={0.318963,1.150943},effectivebrlenTK02Brlens{3}_mean=0.071465,effectivebrlenTK02Brlens{3}_median=0.063767,effectivebrlenTK02Brlens{3}_95%HPD={0.000008,0.160978},rateTK02Brlens{3}_mean=0.854844,rateTK02Brlens{3}_median=0.877910,rateTK02Brlens{3}_95%HPD={0.438842,1.196234}])[&prob=3.87534583e-01,prob_stddev=1.54796024e-02,prob_range={3.69051455e-01,4.05484384e-01},prob(percent)="39",prob+-sd="39+-2",height_mean=8.47047724e-01,height_median=8.00074430e-01,height_95%HPD={4.16318634e-01,1.36908830e+00},age_mean=2.02098264e+02,age_median=2.01092460e+02,age_95%HPD={1.78374763e+02,2.26748951e+02}]:1.840818e+01[&length_mean=7.57289706e-02,length_median=6.60502100e-02,length_95%HPD={5.61603700e-06,1.76075000e-01},effectivebrlenTK02Brlens{1}_mean=0.059740,effectivebrlenTK02Brlens{1}_median=0.052416,effectivebrlenTK02Brlens{1}_95%HPD={0.000005,0.138587},rateTK02Brlens{1}_mean=0.815165,rateTK02Brlens{1}_median=0.815553,rateTK02Brlens{1}_95%HPD={0.403427,1.171049},effectivebrlenTK02Brlens{2}_mean=0.056225,effectivebrlenTK02Brlens{2}_median=0.048843,effectivebrlenTK02Brlens{2}_95%HPD={0.000006,0.131284},rateTK02Brlens{2}_mean=0.768949,rateTK02Brlens{2}_median=0.760877,rateTK02Brlens{2}_95%HPD={0.370540,1.154712},effectivebrlenTK02Brlens{3}_mean=0.062281,effectivebrlenTK02Brlens{3}_median=0.054772,effectivebrlenTK02Brlens{3}_95%HPD={0.000006,0.144271},rateTK02Brlens{3}_mean=0.846266,rateTK02Brlens{3}_median=0.869773,rateTK02Brlens{3}_95%HPD={0.446561,1.174378}],((23[&prob=1.00000000e+00,prob_stddev=0.00000000e+00,prob_range={1.00000000e+00,1.00000000e+00},prob(percent)="100",prob+-sd="100+-0",height_mean=4.50818814e-01,height_median=4.24563568e-01,height_95%HPD={2.11255579e-01,7.45150410e-01},age_mean=1.07979347e+02,age_median=1.08539705e+02,age_95%HPD={1.01636493e+02,1.12999977e+02}]:6.237749e+01[&length_mean=2.68563893e-01,length_median=2.51910900e-01,length_95%HPD={1.07010500e-01,4.80079900e-01},effectivebrlenTK02Brlens{1}_mean=0.192843,effectivebrlenTK02Brlens{1}_median=0.185558,effectivebrlenTK02Brlens{1}_95%HPD={0.063323,0.340191},rateTK02Brlens{1}_mean=0.765934,rateTK02Brlens{1}_median=0.777584,rateTK02Brlens{1}_95%HPD={0.217495,1.234822},effectivebrlenTK02Brlens{2}_mean=0.169775,effectivebrlenTK02Brlens{2}_median=0.160044,effectivebrlenTK02Brlens{2}_95%HPD={0.008131,0.332681},rateTK02Brlens{2}_mean=0.675859,rateTK02Brlens{2}_median=0.684193,rateTK02Brlens{2}_95%HPD={0.065881,1.212120},effectivebrlenTK02Brlens{3}_mean=0.222155,effectivebrlenTK02Brlens{3}_median=0.211135,effectivebrlenTK02Brlens{3}_95%HPD={0.073409,0.402472},rateTK02Brlens{3}_mean=0.860979,rateTK02Brlens{3}_median=0.882539,rateTK02Brlens{3}_95%HPD={0.310870,1.303320}],(25[&prob=1.00000000e+00,prob_stddev=0.00000000e+00,prob_range={1.00000000e+00,1.00000000e+00},prob(percent)="100",prob+-sd="100+-0",height_mean=6.30539328e-01,height_median=5.94022440e-01,height_95%HPD={2.99647230e-01,1.04110141e+00},age_mean=1.51049996e+02,age_median=1.51049140e+02,age_95%HPD={1.50051969e+02,1.52045654e+02}]:1.326623e+01[&length_mean=5.39815639e-02,length_median=4.94489700e-02,length_95%HPD={1.75118200e-04,1.06595800e-01},effectivebrlenTK02Brlens{1}_mean=0.038570,effectivebrlenTK02Brlens{1}_median=0.035642,effectivebrlenTK02Brlens{1}_95%HPD={0.001446,0.077437},rateTK02Brlens{1}_mean=0.765040,rateTK02Brlens{1}_median=0.780249,rateTK02Brlens{1}_95%HPD={0.213535,1.233332},effectivebrlenTK02Brlens{2}_mean=0.035123,effectivebrlenTK02Brlens{2}_median=0.031619,effectivebrlenTK02Brlens{2}_95%HPD={0.000002,0.075622},rateTK02Brlens{2}_mean=0.693600,rateTK02Brlens{2}_median=0.706662,rateTK02Brlens{2}_95%HPD={0.064253,1.214707},effectivebrlenTK02Brlens{3}_mean=0.048552,effectivebrlenTK02Brlens{3}_median=0.044808,effectivebrlenTK02Brlens{3}_95%HPD={0.000114,0.095104},rateTK02Brlens{3}_mean=0.928271,rateTK02Brlens{3}_median=0.930720,rateTK02Brlens{3}_95%HPD={0.456729,1.367360}],26[&prob=1.00000000e+00,prob_stddev=0.00000000e+00,prob_range={1.00000000e+00,1.00000000e+00},prob(percent)="100",prob+-sd="100+-0",height_mean=6.35977702e-01,height_median=5.99044024e-01,height_95%HPD={3.03968990e-01,1.05145270e+00},age_mean=1.52354239e+02,age_median=1.52279599e+02,age_95%HPD={1.50000012e+02,1.54698235e+02}]:1.203577e+01[&length_mean=5.16263246e-02,length_median=4.67259000e-02,length_95%HPD={9.01466800e-03,1.05506500e-01},effectivebrlenTK02Brlens{1}_mean=0.037233,effectivebrlenTK02Brlens{1}_median=0.033963,effectivebrlenTK02Brlens{1}_95%HPD={0.005366,0.075838},rateTK02Brlens{1}_mean=0.766791,rateTK02Brlens{1}_median=0.780994,rateTK02Brlens{1}_95%HPD={0.212357,1.223845},effectivebrlenTK02Brlens{2}_mean=0.033377,effectivebrlenTK02Brlens{2}_median=0.029765,effectivebrlenTK02Brlens{2}_95%HPD={0.000070,0.071402},rateTK02Brlens{2}_mean=0.692436,rateTK02Brlens{2}_median=0.704908,rateTK02Brlens{2}_95%HPD={0.067472,1.214117},effectivebrlenTK02Brlens{3}_mean=0.046556,effectivebrlenTK02Brlens{3}_median=0.042393,effectivebrlenTK02Brlens{3}_95%HPD={0.007870,0.094245},rateTK02Brlens{3}_mean=0.930222,rateTK02Brlens{3}_median=0.931669,rateTK02Brlens{3}_95%HPD={0.462859,1.370838}])[&prob=7.53741625e-01,prob_stddev=7.62568110e-03,prob_range={7.46747258e-01,7.61558205e-01},prob(percent)="75",prob+-sd="75+-1",height_mean=6.84469831e-01,height_median=6.43972430e-01,height_95%HPD={3.28831819e-01,1.12907470e+00},age_mean=1.65152185e+02,age_median=1.64315368e+02,age_95%HPD={1.55568138e+02,1.76582800e+02}]:6.601828e+00[&length_mean=6.80498095e-02,length_median=6.15182600e-02,length_95%HPD={3.14052500e-05,1.49840200e-01},effectivebrlenTK02Brlens{1}_mean=0.047495,effectivebrlenTK02Brlens{1}_median=0.043297,effectivebrlenTK02Brlens{1}_95%HPD={0.000039,0.102242},rateTK02Brlens{1}_mean=0.753275,rateTK02Brlens{1}_median=0.760145,rateTK02Brlens{1}_95%HPD={0.261688,1.165054},effectivebrlenTK02Brlens{2}_mean=0.045906,effectivebrlenTK02Brlens{2}_median=0.040055,effectivebrlenTK02Brlens{2}_95%HPD={0.000009,0.106615},rateTK02Brlens{2}_mean=0.710531,rateTK02Brlens{2}_median=0.715814,rateTK02Brlens{2}_95%HPD={0.151645,1.192607},effectivebrlenTK02Brlens{3}_mean=0.060864,effectivebrlenTK02Brlens{3}_median=0.054532,effectivebrlenTK02Brlens{3}_95%HPD={0.000026,0.135830},rateTK02Brlens{3}_mean=0.912060,rateTK02Brlens{3}_median=0.917034,rateTK02Brlens{3}_95%HPD={0.453817,1.316798}])[&prob=6.38712348e-01,prob_stddev=1.55998250e-02,prob_range={6.23726403e-01,6.58259353e-01},prob(percent)="64",prob+-sd="64+-2",height_mean=7.18520467e-01,height_median=6.78332830e-01,height_95%HPD={3.49153928e-01,1.17348036e+00},age_mean=1.71837004e+02,age_median=1.70917196e+02,age_95%HPD={1.57959277e+02,1.87597922e+02}]:1.747781e+01[&length_mean=6.88278523e-02,length_median=6.39470100e-02,length_95%HPD={2.02647500e-05,1.44072600e-01},effectivebrlenTK02Brlens{1}_mean=0.054646,effectivebrlenTK02Brlens{1}_median=0.050589,effectivebrlenTK02Brlens{1}_95%HPD={0.000009,0.116108},rateTK02Brlens{1}_mean=0.813277,rateTK02Brlens{1}_median=0.822791,rateTK02Brlens{1}_95%HPD={0.345450,1.220872},effectivebrlenTK02Brlens{2}_mean=0.046781,effectivebrlenTK02Brlens{2}_median=0.041903,effectivebrlenTK02Brlens{2}_95%HPD={0.000003,0.103300},rateTK02Brlens{2}_mean=0.718029,rateTK02Brlens{2}_median=0.720541,rateTK02Brlens{2}_95%HPD={0.218893,1.189160},effectivebrlenTK02Brlens{3}_mean=0.059949,effectivebrlenTK02Brlens{3}_median=0.055422,effectivebrlenTK02Brlens{3}_95%HPD={0.000010,0.126449},rateTK02Brlens{3}_mean=0.892069,rateTK02Brlens{3}_median=0.902699,rateTK02Brlens{3}_95%HPD={0.440142,1.271661}],24[&prob=1.00000000e+00,prob_stddev=0.00000000e+00,prob_range={1.00000000e+00,1.00000000e+00},prob(percent)="100",prob+-sd="100+-0",height_mean=7.44245904e-01,height_median=7.01175110e-01,height_95%HPD={3.58912595e-01,1.23393060e+00},age_mean=1.78320503e+02,age_median=1.78035631e+02,age_95%HPD={1.74199996e+02,1.82978564e+02}]:1.035938e+01[&length_mean=3.42902142e-02,length_median=2.94679800e-02,length_95%HPD={4.88430100e-06,8.04708600e-02},effectivebrlenTK02Brlens{1}_mean=0.026013,effectivebrlenTK02Brlens{1}_median=0.022438,effectivebrlenTK02Brlens{1}_95%HPD={0.000004,0.061372},rateTK02Brlens{1}_mean=0.786450,rateTK02Brlens{1}_median=0.796828,rateTK02Brlens{1}_95%HPD={0.296877,1.204155},effectivebrlenTK02Brlens{2}_mean=0.023851,effectivebrlenTK02Brlens{2}_median=0.020264,effectivebrlenTK02Brlens{2}_95%HPD={0.000003,0.057234},rateTK02Brlens{2}_mean=0.734707,rateTK02Brlens{2}_median=0.739818,rateTK02Brlens{2}_95%HPD={0.218041,1.205733},effectivebrlenTK02Brlens{3}_mean=0.029529,effectivebrlenTK02Brlens{3}_median=0.025624,effectivebrlenTK02Brlens{3}_95%HPD={0.000005,0.068724},rateTK02Brlens{3}_mean=0.889868,rateTK02Brlens{3}_median=0.900488,rateTK02Brlens{3}_95%HPD={0.436879,1.297024}])[&prob=9.10487106e-01,prob_stddev=1.51862839e-02,prob_range={8.98623349e-01,9.32767414e-01},prob(percent)="91",prob+-sd="91+-2",height_mean=7.78939118e-01,height_median=7.34270890e-01,height_95%HPD={3.79911986e-01,1.27477109e+00},age_mean=1.89418218e+02,age_median=1.88395011e+02,age_95%HPD={1.77324088e+02,2.03129939e+02}]:3.110563e+01[&length_mean=1.21164601e-01,length_median=1.12698500e-01,length_95%HPD={2.08811200e-02,2.41261900e-01},effectivebrlenTK02Brlens{1}_mean=0.096101,effectivebrlenTK02Brlens{1}_median=0.089548,effectivebrlenTK02Brlens{1}_95%HPD={0.015192,0.190702},rateTK02Brlens{1}_mean=0.813895,rateTK02Brlens{1}_median=0.819212,rateTK02Brlens{1}_95%HPD={0.397327,1.161499},effectivebrlenTK02Brlens{2}_mean=0.087627,effectivebrlenTK02Brlens{2}_median=0.081158,effectivebrlenTK02Brlens{2}_95%HPD={0.013703,0.175195},rateTK02Brlens{2}_mean=0.752667,rateTK02Brlens{2}_median=0.750047,rateTK02Brlens{2}_95%HPD={0.331121,1.152373},effectivebrlenTK02Brlens{3}_mean=0.102820,effectivebrlenTK02Brlens{3}_median=0.096615,effectivebrlenTK02Brlens{3}_95%HPD={0.017320,0.199465},rateTK02Brlens{3}_mean=0.873959,rateTK02Brlens{3}_median=0.887450,rateTK02Brlens{3}_95%HPD={0.481561,1.199092}])[&prob=5.47955023e-01,prob_stddev=2.05882784e-02,prob_range={5.22416418e-01,5.72838080e-01},prob(percent)="55",prob+-sd="55+-2",height_mean=9.30613578e-01,height_median=8.78215420e-01,height_95%HPD={4.64537510e-01,1.50185231e+00},age_mean=2.20428348e+02,age_median=2.19500642e+02,age_95%HPD={1.97320856e+02,2.45330141e+02}]:2.223618e+01[&length_mean=8.94444664e-02,length_median=8.10632700e-02,length_95%HPD={1.38887600e-05,1.90803500e-01},effectivebrlenTK02Brlens{1}_mean=0.072670,effectivebrlenTK02Brlens{1}_median=0.066211,effectivebrlenTK02Brlens{1}_95%HPD={0.000077,0.153793},rateTK02Brlens{1}_mean=0.832710,rateTK02Brlens{1}_median=0.829200,rateTK02Brlens{1}_95%HPD={0.490913,1.143030},effectivebrlenTK02Brlens{2}_mean=0.068531,effectivebrlenTK02Brlens{2}_median=0.062410,effectivebrlenTK02Brlens{2}_95%HPD={0.000094,0.145081},rateTK02Brlens{2}_mean=0.788869,rateTK02Brlens{2}_median=0.784452,rateTK02Brlens{2}_95%HPD={0.430325,1.130417},effectivebrlenTK02Brlens{3}_mean=0.075709,effectivebrlenTK02Brlens{3}_median=0.068464,effectivebrlenTK02Brlens{3}_95%HPD={0.000010,0.162618},rateTK02Brlens{3}_mean=0.859326,rateTK02Brlens{3}_median=0.882460,rateTK02Brlens{3}_95%HPD={0.499496,1.158729}],(((29[&prob=1.00000000e+00,prob_stddev=0.00000000e+00,prob_range={1.00000000e+00,1.00000000e+00},prob(percent)="100",prob+-sd="100+-0",height_mean=0.00000000e+00,height_median=0.00000000e+00,height_95%HPD={0.00000000e+00,0.00000000e+00},age_mean=0.00000000e+00,age_median=0.00000000e+00,age_95%HPD={0.00000000e+00,0.00000000e+00}]:1.066099e+02[&length_mean=4.69323656e-01,length_median=4.32750200e-01,length_95%HPD={1.81985900e-01,8.35247300e-01},effectivebrlenTK02Brlens{1}_mean=0.267133,effectivebrlenTK02Brlens{1}_median=0.248147,effectivebrlenTK02Brlens{1}_95%HPD={0.005112,0.552186},rateTK02Brlens{1}_mean=0.617036,rateTK02Brlens{1}_median=0.613232,rateTK02Brlens{1}_95%HPD={0.010573,1.153048},effectivebrlenTK02Brlens{2}_mean=0.218456,effectivebrlenTK02Brlens{2}_median=0.195025,effectivebrlenTK02Brlens{2}_95%HPD={0.016022,0.472812},rateTK02Brlens{2}_mean=0.524374,rateTK02Brlens{2}_median=0.474310,rateTK02Brlens{2}_95%HPD={0.031989,1.106474},effectivebrlenTK02Brlens{3}_mean=0.293513,effectivebrlenTK02Brlens{3}_median=0.273790,effectivebrlenTK02Brlens{3}_95%HPD={0.003812,0.591704},rateTK02Brlens{3}_mean=0.667444,rateTK02Brlens{3}_median=0.700485,rateTK02Brlens{3}_95%HPD={0.021852,1.148969}],30[&prob=1.00000000e+00,prob_stddev=0.00000000e+00,prob_range={1.00000000e+00,1.00000000e+00},prob(percent)="100",prob+-sd="100+-0",height_mean=3.24462342e-01,height_median=3.05486900e-01,height_95%HPD={1.53920550e-01,5.40289900e-01},age_mean=7.77283329e+01,age_median=7.81911666e+01,age_95%HPD={7.09845710e+01,8.35994669e+01}]:2.841874e+01[&length_mean=1.60806583e-01,length_median=1.22535100e-01,length_95%HPD={1.08559300e-05,4.41645500e-01},effectivebrlenTK02Brlens{1}_mean=0.103000,effectivebrlenTK02Brlens{1}_median=0.066461,effectivebrlenTK02Brlens{1}_95%HPD={0.000004,0.331691},rateTK02Brlens{1}_mean=0.653397,rateTK02Brlens{1}_median=0.661636,rateTK02Brlens{1}_95%HPD={0.011996,1.175382},effectivebrlenTK02Brlens{2}_mean=0.090321,effectivebrlenTK02Brlens{2}_median=0.056858,effectivebrlenTK02Brlens{2}_95%HPD={0.000012,0.305984},rateTK02Brlens{2}_mean=0.597687,rateTK02Brlens{2}_median=0.571549,rateTK02Brlens{2}_95%HPD={0.053334,1.136818},effectivebrlenTK02Brlens{3}_mean=0.109060,effectivebrlenTK02Brlens{3}_median=0.072378,effectivebrlenTK02Brlens{3}_95%HPD={0.000003,0.345489},rateTK02Brlens{3}_mean=0.694155,rateTK02Brlens{3}_median=0.731288,rateTK02Brlens{3}_95%HPD={0.034182,1.160578}])[&prob=9.14773169e-01,prob_stddev=1.43611009e-02,prob_range={8.93323408e-01,9.23245297e-01},prob(percent)="91",prob+-sd="91+-1",height_mean=4.61879394e-01,height_median=4.25077100e-01,height_95%HPD={1.80802200e-01,8.23206200e-01},age_mean=1.11214702e+02,age_median=1.06609910e+02,age_95%HPD={7.36423397e+01,1.60574460e+02}]:8.284385e+01[&length_mean=2.95015540e-01,length_median=2.79285400e-01,length_95%HPD={3.75121000e-02,5.75878200e-01},effectivebrlenTK02Brlens{1}_mean=0.189070,effectivebrlenTK02Brlens{1}_median=0.175282,effectivebrlenTK02Brlens{1}_95%HPD={0.017868,0.386255},rateTK02Brlens{1}_mean=0.684054,rateTK02Brlens{1}_median=0.687883,rateTK02Brlens{1}_95%HPD={0.164730,1.163939},effectivebrlenTK02Brlens{2}_mean=0.170390,effectivebrlenTK02Brlens{2}_median=0.158233,effectivebrlenTK02Brlens{2}_95%HPD={0.012207,0.343285},rateTK02Brlens{2}_mean=0.617178,rateTK02Brlens{2}_median=0.591144,rateTK02Brlens{2}_95%HPD={0.175084,1.089636},effectivebrlenTK02Brlens{3}_mean=0.199959,effectivebrlenTK02Brlens{3}_median=0.184890,effectivebrlenTK02Brlens{3}_95%HPD={0.013695,0.408260},rateTK02Brlens{3}_mean=0.717294,rateTK02Brlens{3}_median=0.751132,rateTK02Brlens{3}_95%HPD={0.181504,1.148617}],31[&prob=1.00000000e+00,prob_stddev=0.00000000e+00,prob_range={1.00000000e+00,1.00000000e+00},prob(percent)="100",prob+-sd="100+-0",height_mean=7.76647277e-01,height_median=7.31442860e-01,height_95%HPD={3.69359770e-01,1.28342050e+00},age_mean=1.86051035e+02,age_median=1.85731568e+02,age_95%HPD={1.82699975e+02,1.90123178e+02}]:3.722187e+00[&length_mean=4.16384086e-02,length_median=1.69316800e-02,length_95%HPD={1.16299400e-06,1.77476900e-01},effectivebrlenTK02Brlens{1}_mean=0.034687,effectivebrlenTK02Brlens{1}_median=0.011751,effectivebrlenTK02Brlens{1}_95%HPD={0.000000,0.160966},rateTK02Brlens{1}_mean=0.768562,rateTK02Brlens{1}_median=0.778982,rateTK02Brlens{1}_95%HPD={0.251484,1.233437},effectivebrlenTK02Brlens{2}_mean=0.034585,effectivebrlenTK02Brlens{2}_median=0.010646,effectivebrlenTK02Brlens{2}_95%HPD={0.000001,0.164467},rateTK02Brlens{2}_mean=0.724672,rateTK02Brlens{2}_median=0.719702,rateTK02Brlens{2}_95%HPD={0.225978,1.186938},effectivebrlenTK02Brlens{3}_mean=0.034358,effectivebrlenTK02Brlens{3}_median=0.012019,effectivebrlenTK02Brlens{3}_95%HPD={0.000002,0.157068},rateTK02Brlens{3}_mean=0.779506,rateTK02Brlens{3}_median=0.814478,rateTK02Brlens{3}_95%HPD={0.259146,1.179864}])[&prob=7.54233286e-01,prob_stddev=1.67598667e-02,prob_range={7.30158554e-01,7.66969256e-01},prob(percent)="75",prob+-sd="75+-2",height_mean=7.76832714e-01,height_median=7.27978600e-01,height_95%HPD={3.70631700e-01,1.29628450e+00},age_mean=1.90414796e+02,age_median=1.89453755e+02,age_95%HPD={1.82926483e+02,2.00310810e+02}]:3.223986e+01[&length_mean=1.04035686e-01,length_median=9.55961200e-02,length_95%HPD={1.16456800e-02,2.12884600e-01},effectivebrlenTK02Brlens{1}_mean=0.076223,effectivebrlenTK02Brlens{1}_median=0.068879,effectivebrlenTK02Brlens{1}_95%HPD={0.007509,0.161263},rateTK02Brlens{1}_mean=0.756514,rateTK02Brlens{1}_median=0.759177,rateTK02Brlens{1}_95%HPD={0.308392,1.147774},effectivebrlenTK02Brlens{2}_mean=0.068812,effectivebrlenTK02Brlens{2}_median=0.063725,effectivebrlenTK02Brlens{2}_95%HPD={0.007613,0.138246},rateTK02Brlens{2}_mean=0.695928,rateTK02Brlens{2}_median=0.677575,rateTK02Brlens{2}_95%HPD={0.316724,1.091543},effectivebrlenTK02Brlens{3}_mean=0.077743,effectivebrlenTK02Brlens{3}_median=0.070225,effectivebrlenTK02Brlens{3}_95%HPD={0.006528,0.163961},rateTK02Brlens{3}_mean=0.770757,rateTK02Brlens{3}_median=0.800591,rateTK02Brlens{3}_95%HPD={0.325820,1.148257}],(32[&prob=1.00000000e+00,prob_stddev=0.00000000e+00,prob_range={1.00000000e+00,1.00000000e+00},prob(percent)="100",prob+-sd="100+-0",height_mean=8.87762816e-01,height_median=8.36241050e-01,height_95%HPD={4.22230580e-01,1.46427106e+00},age_mean=2.12740074e+02,age_median=2.11548442e+02,age_95%HPD={2.08499975e+02,2.20998193e+02}]:3.923718e+00[&length_mean=2.43568647e-02,length_median=1.52037800e-02,length_95%HPD={1.91340000e-06,8.00579200e-02},effectivebrlenTK02Brlens{1}_mean=0.020474,effectivebrlenTK02Brlens{1}_median=0.012145,effectivebrlenTK02Brlens{1}_95%HPD={0.000002,0.069844},rateTK02Brlens{1}_mean=0.840126,rateTK02Brlens{1}_median=0.841115,rateTK02Brlens{1}_95%HPD={0.395691,1.223334},effectivebrlenTK02Brlens{2}_mean=0.019098,effectivebrlenTK02Brlens{2}_median=0.010897,effectivebrlenTK02Brlens{2}_95%HPD={0.000001,0.068401},rateTK02Brlens{2}_mean=0.767110,rateTK02Brlens{2}_median=0.761178,rateTK02Brlens{2}_95%HPD={0.342312,1.178474},effectivebrlenTK02Brlens{3}_mean=0.020048,effectivebrlenTK02Brlens{3}_median=0.011959,effectivebrlenTK02Brlens{3}_95%HPD={0.000001,0.068123},rateTK02Brlens{3}_mean=0.824809,rateTK02Brlens{3}_median=0.853198,rateTK02Brlens{3}_95%HPD={0.388840,1.177461}],((33[&prob=1.00000000e+00,prob_stddev=0.00000000e+00,prob_range={1.00000000e+00,1.00000000e+00},prob(percent)="100",prob+-sd="100+-0",height_mean=4.00119173e-01,height_median=3.76930590e-01,height_95%HPD={1.91015310e-01,6.63214290e-01},age_mean=9.58597124e+01,age_median=9.61989838e+01,age_95%HPD={9.06026165e+01,1.00499948e+02}]:3.346113e+01[&length_mean=1.55193219e-01,length_median=1.34052800e-01,length_95%HPD={1.54849700e-02,3.42722100e-01},effectivebrlenTK02Brlens{1}_mean=0.104852,effectivebrlenTK02Brlens{1}_median=0.090296,effectivebrlenTK02Brlens{1}_95%HPD={0.000049,0.236101},rateTK02Brlens{1}_mean=0.727824,rateTK02Brlens{1}_median=0.738807,rateTK02Brlens{1}_95%HPD={0.066520,1.275836},effectivebrlenTK02Brlens{2}_mean=0.067005,effectivebrlenTK02Brlens{2}_median=0.059373,effectivebrlenTK02Brlens{2}_95%HPD={0.001376,0.149025},rateTK02Brlens{2}_mean=0.526700,rateTK02Brlens{2}_median=0.492876,rateTK02Brlens{2}_95%HPD={0.018038,1.083322},effectivebrlenTK02Brlens{3}_mean=0.114469,effectivebrlenTK02Brlens{3}_median=0.099008,effectivebrlenTK02Brlens{3}_95%HPD={0.000041,0.256302},rateTK02Brlens{3}_mean=0.777703,rateTK02Brlens{3}_median=0.809911,rateTK02Brlens{3}_95%HPD={0.113199,1.272256}],35[&prob=1.00000000e+00,prob_stddev=0.00000000e+00,prob_range={1.00000000e+00,1.00000000e+00},prob(percent)="100",prob+-sd="100+-0",height_mean=4.90472196e-01,height_median=4.61639454e-01,height_95%HPD={2.32412680e-01,8.13150990e-01},age_mean=1.17487398e+02,age_median=1.17471718e+02,age_95%HPD={1.10003483e+02,1.24252933e+02}]:1.218839e+01[&length_mean=7.04805060e-02,length_median=4.94728800e-02,length_95%HPD={8.93670200e-06,2.06899900e-01},effectivebrlenTK02Brlens{1}_mean=0.048360,effectivebrlenTK02Brlens{1}_median=0.032209,effectivebrlenTK02Brlens{1}_95%HPD={0.000001,0.148511},rateTK02Brlens{1}_mean=0.734502,rateTK02Brlens{1}_median=0.746811,rateTK02Brlens{1}_95%HPD={0.088450,1.284507},effectivebrlenTK02Brlens{2}_mean=0.029869,effectivebrlenTK02Brlens{2}_median=0.020716,effectivebrlenTK02Brlens{2}_95%HPD={0.000002,0.089738},rateTK02Brlens{2}_mean=0.539044,rateTK02Brlens{2}_median=0.509584,rateTK02Brlens{2}_95%HPD={0.017911,1.076310},effectivebrlenTK02Brlens{3}_mean=0.052029,effectivebrlenTK02Brlens{3}_median=0.035012,effectivebrlenTK02Brlens{3}_95%HPD={0.000000,0.158850},rateTK02Brlens{3}_mean=0.778824,rateTK02Brlens{3}_median=0.811493,rateTK02Brlens{3}_95%HPD={0.128164,1.275017}])[&prob=8.25504717e-01,prob_stddev=6.46711264e-03,prob_range={8.16090932e-01,8.30146332e-01},prob(percent)="83",prob+-sd="83+-1",height_mean=5.44131637e-01,height_median=5.07717300e-01,height_95%HPD={2.49193700e-01,9.22634800e-01},age_mean=1.31952895e+02,age_median=1.29660112e+02,age_95%HPD={1.12355399e+02,1.56277802e+02}]:3.450688e+01[&length_mean=1.35530691e-01,length_median=1.24173300e-01,length_95%HPD={4.74432400e-06,2.81679400e-01},effectivebrlenTK02Brlens{1}_mean=0.095865,effectivebrlenTK02Brlens{1}_median=0.085426,effectivebrlenTK02Brlens{1}_95%HPD={0.000001,0.213052},rateTK02Brlens{1}_mean=0.743617,rateTK02Brlens{1}_median=0.749528,rateTK02Brlens{1}_95%HPD={0.175738,1.279732},effectivebrlenTK02Brlens{2}_mean=0.069374,effectivebrlenTK02Brlens{2}_median=0.060650,effectivebrlenTK02Brlens{2}_95%HPD={0.000005,0.157340},rateTK02Brlens{2}_mean=0.556734,rateTK02Brlens{2}_median=0.519819,rateTK02Brlens{2}_95%HPD={0.090329,1.068857},effectivebrlenTK02Brlens{3}_mean=0.101879,effectivebrlenTK02Brlens{3}_median=0.091046,effectivebrlenTK02Brlens{3}_95%HPD={0.000004,0.224526},rateTK02Brlens{3}_mean=0.780913,rateTK02Brlens{3}_median=0.813515,rateTK02Brlens{3}_95%HPD={0.212344,1.261930}],34[&prob=1.00000000e+00,prob_stddev=0.00000000e+00,prob_range={1.00000000e+00,1.00000000e+00},prob(percent)="100",prob+-sd="100+-0",height_mean=6.46528247e-01,height_median=6.09021210e-01,height_95%HPD={3.07580980e-01,1.06804165e+00},age_mean=1.54881924e+02,age_median=1.54872156e+02,age_95%HPD={1.53000829e+02,1.56603894e+02}]:9.294836e+00[&length_mean=4.62986845e-02,length_median=3.07327900e-02,length_95%HPD={6.27468500e-07,1.43678900e-01},effectivebrlenTK02Brlens{1}_mean=0.033718,effectivebrlenTK02Brlens{1}_median=0.021223,effectivebrlenTK02Brlens{1}_95%HPD={0.000001,0.108184},rateTK02Brlens{1}_mean=0.759647,rateTK02Brlens{1}_median=0.764889,rateTK02Brlens{1}_95%HPD={0.197784,1.271648},effectivebrlenTK02Brlens{2}_mean=0.024850,effectivebrlenTK02Brlens{2}_median=0.015622,effectivebrlenTK02Brlens{2}_95%HPD={0.000000,0.079781},rateTK02Brlens{2}_mean=0.597340,rateTK02Brlens{2}_median=0.579944,rateTK02Brlens{2}_95%HPD={0.094912,1.111612},effectivebrlenTK02Brlens{3}_mean=0.035175,effectivebrlenTK02Brlens{3}_median=0.022305,effectivebrlenTK02Brlens{3}_95%HPD={0.000000,0.112385},rateTK02Brlens{3}_mean=0.788344,rateTK02Brlens{3}_median=0.821223,rateTK02Brlens{3}_95%HPD={0.231210,1.249844}])[&prob=8.18546461e-01,prob_stddev=4.06942356e-03,prob_range={8.14435395e-01,8.24113065e-01},prob(percent)="82",prob+-sd="82+-0",height_mean=6.83386741e-01,height_median=6.39109000e-01,height_95%HPD={3.20292880e-01,1.15012322e+00},age_mean=1.67072212e+02,age_median=1.64166993e+02,age_95%HPD={1.53340336e+02,1.88796479e+02}]:5.130517e+01[&length_mean=1.84766937e-01,length_median=1.76892500e-01,length_95%HPD={3.28679100e-02,3.43475200e-01},effectivebrlenTK02Brlens{1}_mean=0.139434,effectivebrlenTK02Brlens{1}_median=0.133390,effectivebrlenTK02Brlens{1}_95%HPD={0.018632,0.264400},rateTK02Brlens{1}_mean=0.782443,rateTK02Brlens{1}_median=0.787260,rateTK02Brlens{1}_95%HPD={0.292168,1.222935},effectivebrlenTK02Brlens{2}_mean=0.111028,effectivebrlenTK02Brlens{2}_median=0.106873,effectivebrlenTK02Brlens{2}_95%HPD={0.019289,0.206286},rateTK02Brlens{2}_mean=0.638397,rateTK02Brlens{2}_median=0.610698,rateTK02Brlens{2}_95%HPD={0.236797,1.079936},effectivebrlenTK02Brlens{3}_mean=0.141720,effectivebrlenTK02Brlens{3}_median=0.135984,effectivebrlenTK02Brlens{3}_95%HPD={0.021607,0.268117},rateTK02Brlens{3}_mean=0.794274,rateTK02Brlens{3}_median=0.825973,rateTK02Brlens{3}_95%HPD={0.303774,1.181889}])[&prob=5.03572183e-01,prob_stddev=1.67498990e-02,prob_range={4.81850202e-01,5.22716414e-01},prob(percent)="50",prob+-sd="50+-2",height_mean=8.50667704e-01,height_median=8.00579620e-01,height_95%HPD={4.19610830e-01,1.39580679e+00},age_mean=2.16565524e+02,age_median=2.15472160e+02,age_95%HPD={2.08821892e+02,2.27004671e+02}]:6.221454e+00[&length_mean=6.84943351e-02,length_median=6.10424500e-02,length_95%HPD={8.55415600e-06,1.55554200e-01},effectivebrlenTK02Brlens{1}_mean=0.059629,effectivebrlenTK02Brlens{1}_median=0.051813,effectivebrlenTK02Brlens{1}_95%HPD={0.000007,0.140762},rateTK02Brlens{1}_mean=0.858196,rateTK02Brlens{1}_median=0.867797,rateTK02Brlens{1}_95%HPD={0.454826,1.211074},effectivebrlenTK02Brlens{2}_mean=0.049976,effectivebrlenTK02Brlens{2}_median=0.044199,effectivebrlenTK02Brlens{2}_95%HPD={0.000005,0.114939},rateTK02Brlens{2}_mean=0.747185,rateTK02Brlens{2}_median=0.736600,rateTK02Brlens{2}_95%HPD={0.391368,1.113332},effectivebrlenTK02Brlens{3}_mean=0.056266,effectivebrlenTK02Brlens{3}_median=0.049134,effectivebrlenTK02Brlens{3}_95%HPD={0.000007,0.131856},rateTK02Brlens{3}_mean=0.826682,rateTK02Brlens{3}_median=0.849685,rateTK02Brlens{3}_95%HPD={0.421419,1.158924}])[&prob=5.56168820e-01,prob_stddev=2.41406271e-02,prob_range={5.39582894e-01,5.91960089e-01},prob(percent)="56",prob+-sd="56+-2",height_mean=9.28374761e-01,height_median=8.72533400e-01,height_95%HPD={4.49480310e-01,1.53233230e+00},age_mean=2.23125284e+02,age_median=2.21693614e+02,age_95%HPD={2.09554531e+02,2.39614942e+02}]:2.004321e+01[&length_mean=8.44530980e-02,length_median=7.64627000e-02,length_95%HPD={3.40507400e-03,1.76780900e-01},effectivebrlenTK02Brlens{1}_mean=0.067572,effectivebrlenTK02Brlens{1}_median=0.060832,effectivebrlenTK02Brlens{1}_95%HPD={0.002511,0.142402},rateTK02Brlens{1}_mean=0.820205,rateTK02Brlens{1}_median=0.813790,rateTK02Brlens{1}_95%HPD={0.475629,1.134155},effectivebrlenTK02Brlens{2}_mean=0.064629,effectivebrlenTK02Brlens{2}_median=0.058516,effectivebrlenTK02Brlens{2}_95%HPD={0.002169,0.134974},rateTK02Brlens{2}_mean=0.784847,rateTK02Brlens{2}_median=0.775870,rateTK02Brlens{2}_95%HPD={0.445034,1.119170},effectivebrlenTK02Brlens{3}_mean=0.068443,effectivebrlenTK02Brlens{3}_median=0.061394,effectivebrlenTK02Brlens{3}_95%HPD={0.001225,0.143850},rateTK02Brlens{3}_mean=0.827588,rateTK02Brlens{3}_median=0.854381,rateTK02Brlens{3}_95%HPD={0.451082,1.142098}])[&prob=8.16221486e-01,prob_stddev=8.83514446e-03,prob_range={8.06524372e-01,8.27124143e-01},prob(percent)="82",prob+-sd="82+-1",height_mean=9.88281246e-01,height_median=9.32747740e-01,height_95%HPD={5.02921083e-01,1.59800140e+00},age_mean=2.43010307e+02,age_median=2.41736822e+02,age_95%HPD={2.21870598e+02,2.66445888e+02}]:1.909849e+01[&length_mean=7.85764381e-02,length_median=7.28558900e-02,length_95%HPD={1.15193200e-02,1.56333000e-01},effectivebrlenTK02Brlens{1}_mean=0.069110,effectivebrlenTK02Brlens{1}_median=0.064465,effectivebrlenTK02Brlens{1}_95%HPD={0.010690,0.135744},rateTK02Brlens{1}_mean=0.896263,rateTK02Brlens{1}_median=0.895295,rateTK02Brlens{1}_95%HPD={0.596821,1.174982},effectivebrlenTK02Brlens{2}_mean=0.065008,effectivebrlenTK02Brlens{2}_median=0.060280,effectivebrlenTK02Brlens{2}_95%HPD={0.009907,0.129140},rateTK02Brlens{2}_mean=0.844212,rateTK02Brlens{2}_median=0.844654,rateTK02Brlens{2}_95%HPD={0.520003,1.143312},effectivebrlenTK02Brlens{3}_mean=0.067263,effectivebrlenTK02Brlens{3}_median=0.062286,effectivebrlenTK02Brlens{3}_95%HPD={0.009844,0.134585},rateTK02Brlens{3}_mean=0.869106,rateTK02Brlens{3}_median=0.888973,rateTK02Brlens{3}_95%HPD={0.548378,1.134524}])[&prob=8.01960534e-01,prob_stddev=3.68087837e-03,prob_range={7.97202253e-01,8.05757714e-01},prob(percent)="80",prob+-sd="80+-0",height_mean=1.07566760e+00,height_median=1.02143500e+00,height_95%HPD={5.55896860e-01,1.70782371e+00},age_mean=2.62313297e+02,age_median=2.60835311e+02,age_95%HPD={2.35417427e+02,2.92125345e+02}]:2.148813e+01[&length_mean=1.46987743e-01,length_median=1.33754700e-01,length_95%HPD={2.08410300e-02,2.99591600e-01},effectivebrlenTK02Brlens{1}_mean=0.139701,effectivebrlenTK02Brlens{1}_median=0.127269,effectivebrlenTK02Brlens{1}_95%HPD={0.019829,0.283877},rateTK02Brlens{1}_mean=0.956621,rateTK02Brlens{1}_median=0.955004,rateTK02Brlens{1}_95%HPD={0.709934,1.183089},effectivebrlenTK02Brlens{2}_mean=0.133752,effectivebrlenTK02Brlens{2}_median=0.122915,effectivebrlenTK02Brlens{2}_95%HPD={0.020206,0.269221},rateTK02Brlens{2}_mean=0.921711,rateTK02Brlens{2}_median=0.924259,rateTK02Brlens{2}_95%HPD={0.662744,1.175160},effectivebrlenTK02Brlens{3}_mean=0.135689,effectivebrlenTK02Brlens{3}_median=0.123078,effectivebrlenTK02Brlens{3}_95%HPD={0.017889,0.276856},rateTK02Brlens{3}_mean=0.925067,rateTK02Brlens{3}_median=0.939481,rateTK02Brlens{3}_95%HPD={0.676830,1.129092}])[&prob=6.93133965e-01,prob_stddev=2.68091446e-02,prob_range={6.66603704e-01,7.27203031e-01},prob(percent)="69",prob+-sd="69+-3",height_mean=1.17590790e+00,height_median=1.11662950e+00,height_95%HPD={6.21481690e-01,1.86027705e+00},age_mean=2.84113142e+02,age_median=2.82323437e+02,age_95%HPD={2.47929438e+02,3.23028100e+02}]:3.245983e+01[&length_mean=1.25076441e-01,length_median=1.14979100e-01,length_95%HPD={1.33846700e-02,2.54102400e-01},effectivebrlenTK02Brlens{1}_mean=0.121846,effectivebrlenTK02Brlens{1}_median=0.112928,effectivebrlenTK02Brlens{1}_95%HPD={0.014932,0.245536},rateTK02Brlens{1}_mean=0.982693,rateTK02Brlens{1}_median=0.981132,rateTK02Brlens{1}_95%HPD={0.801079,1.161222},effectivebrlenTK02Brlens{2}_mean=0.118273,effectivebrlenTK02Brlens{2}_median=0.109853,effectivebrlenTK02Brlens{2}_95%HPD={0.012940,0.235600},rateTK02Brlens{2}_mean=0.955222,rateTK02Brlens{2}_median=0.962115,rateTK02Brlens{2}_95%HPD={0.744108,1.143652},effectivebrlenTK02Brlens{3}_mean=0.118613,effectivebrlenTK02Brlens{3}_median=0.110145,effectivebrlenTK02Brlens{3}_95%HPD={0.015015,0.237908},rateTK02Brlens{3}_mean=0.958862,rateTK02Brlens{3}_median=0.967909,rateTK02Brlens{3}_95%HPD={0.778739,1.110504}])[&prob=1.00000000e+00,prob_stddev=0.00000000e+00,prob_range={1.00000000e+00,1.00000000e+00},prob(percent)="100",prob+-sd="100+-0",height_mean=1.30489270e+00,height_median=1.24143643e+00,height_95%HPD={7.00121290e-01,2.04417773e+00},age_mean=3.17065077e+02,age_median=3.14783268e+02,age_95%HPD={2.77241540e+02,3.59518786e+02}]:6.119619e+00[&length_mean=2.52416923e-02,length_median=1.80032900e-02,length_95%HPD={1.91777000e-06,7.38297400e-02},effectivebrlenTK02Brlens{1}_mean=0.025307,effectivebrlenTK02Brlens{1}_median=0.018036,effectivebrlenTK02Brlens{1}_95%HPD={0.000002,0.074054},rateTK02Brlens{1}_mean=1.002218,rateTK02Brlens{1}_median=1.000373,rateTK02Brlens{1}_95%HPD={0.934803,1.071632},effectivebrlenTK02Brlens{2}_mean=0.024429,effectivebrlenTK02Brlens{2}_median=0.017726,effectivebrlenTK02Brlens{2}_95%HPD={0.000002,0.070339},rateTK02Brlens{2}_mean=0.982068,rateTK02Brlens{2}_median=0.989174,rateTK02Brlens{2}_95%HPD={0.891430,1.049679},effectivebrlenTK02Brlens{3}_mean=0.025051,effectivebrlenTK02Brlens{3}_median=0.017949,effectivebrlenTK02Brlens{3}_95%HPD={0.000003,0.072965},rateTK02Brlens{3}_mean=0.996267,rateTK02Brlens{3}_median=0.998014,rateTK02Brlens{3}_95%HPD={0.934149,1.054355}])[&prob=1.00000000e+00,prob_stddev=0.00000000e+00,prob_range={1.00000000e+00,1.00000000e+00},prob(percent)="100",prob+-sd="100+-0",height_mean=1.33013439e+00,height_median=1.26527751e+00,height_95%HPD={7.25984470e-01,2.08758068e+00},age_mean=3.23379880e+02,age_median=3.20902888e+02,age_95%HPD={2.82861068e+02,3.69585857e+02}][&length_mean=0.00000000e+00,length_median=0.00000000e+00,length_95%HPD={0.00000000e+00,0.00000000e+00},effectivebrlenTK02Brlens{1}_mean=1.000000,effectivebrlenTK02Brlens{1}_median=1.000000,effectivebrlenTK02Brlens{1}_95%HPD={1.000000,1.000000},rateTK02Brlens{1}_mean=1.000000,rateTK02Brlens{1}_median=1.000000,rateTK02Brlens{1}_95%HPD={1.000000,1.000000},effectivebrlenTK02Brlens{2}_mean=1.000000,effectivebrlenTK02Brlens{2}_median=1.000000,effectivebrlenTK02Brlens{2}_95%HPD={1.000000,1.000000},rateTK02Brlens{2}_mean=1.000000,rateTK02Brlens{2}_median=1.000000,rateTK02Brlens{2}_95%HPD={1.000000,1.000000},effectivebrlenTK02Brlens{3}_mean=1.000000,effectivebrlenTK02Brlens{3}_median=1.000000,effectivebrlenTK02Brlens{3}_95%HPD={1.000000,1.000000},rateTK02Brlens{3}_mean=1.000000,rateTK02Brlens{3}_median=1.000000,rateTK02Brlens{3}_95%HPD={1.000000,1.000000}];
end;
