# Supplementary material for: Sphenodontian phylogeny and the impact of model choice in Bayesian morphological clock estimates of divergence times and evolutionary rates
Source: BMC Biol. 2020 Dec 7;18:191. doi: 10.1186/s12915-020-00901-5 (PMC7720557; doi:10.1186/s12915-020-00901-5)
Supplement: Supplementary file 6 — Additional file 6. Input files including the dataset and all necessary coding (see Mr. Bayes blocks) to reproduce the analyses. [file 12915_2020_901_MOESM6_ESM.zip › InputFiles&OutputTrees/BayesCalibrated/Diversity(NoSA)/BayesCal_TK02_ln_p3_StartTr_3per_60G_DvNoSA/BayesCal_TK02_ln_p3_StartTr_3per_DvNoSA_MRC.t.con.tre]

#NEXUS
begin taxa;
	dimensions ntax=35;
	taxlabels
	Ardeosaurus_brevipes
	Clevosaurus_bairdi
	Clevosaurus_brasiliensis
	Clevosaurus_cambrica
	Clevosaurus_hudsoni
	Clevosaurus_petilus
	Clevosaurus_sp_SAM
	Cynosphenodon_huizachalensis
	Derasmosaurus_pietraroiae
	Diphydontosaurus_avonis
	Eichstaettisaurus_schroederi
	Eilenodon_robustus
	Gephyrosaurus_bridensis
	Homeosaurus_maximiliani
	Homeosaurus_parvipes
	Huehuecuetzpalli_mixtecus
	Kallimodon_pulchellus
	Kawasphenodon
	Leptosaurus_neptunius
	Marmoretta_oxoniensis
	Megachirella_wachtleri
	Oenosaurus_muehlheimensis
	Palaeagama_vielhaueri
	Palaeopleurosaurus_posidoniae
	Piocormus_laticeps
	Planocephalosaurus_robinsonae
	Pleurosaurus_ginsburgi
	Pleurosaurus_goldfussi
	Priosphenodon_avelasi
	Prolacerta_broomi
	Sapheosaurus_thiollerei
	Sophineta_cracoviensis
	Sphenodon_punctatus
	Sphenotitan_leyesi
	Toxolophosaurus_cloudi
;
end;

begin trees;
	tree con_50_majrule = [&R] (Prolacerta_broomi[&prob=1.0,prob_stddev=0.0,prob_range={1.0,1.0},prob(percent)="100",prob+-sd="100+-0",height_mean=1.0422265,height_median=0.98170647,height_95%HPD={0.501432975,1.72733408},age_mean=249.664946,age_median=249.726079,age_95%HPD={247.470888,251.899868},length_mean=0.287907894,length_median=0.2781815,length_95%HPD={0.1617809,0.4375078},effectivebrlenTK02Brlens{1}_mean=0.280037,effectivebrlenTK02Brlens{1}_median=0.269507,effectivebrlenTK02Brlens{1}_95%HPD={0.150661,0.42864},rateTK02Brlens{1}_mean=0.975451,rateTK02Brlens{1}_median=0.974285,rateTK02Brlens{1}_95%HPD={0.770167,1.176269},effectivebrlenTK02Brlens{2}_mean=0.275644,effectivebrlenTK02Brlens{2}_median=0.264265,effectivebrlenTK02Brlens{2}_95%HPD={0.147837,0.425262},rateTK02Brlens{2}_mean=0.961575,rateTK02Brlens{2}_median=0.958003,rateTK02Brlens{2}_95%HPD={0.718712,1.199641},effectivebrlenTK02Brlens{3}_mean=0.293762,effectivebrlenTK02Brlens{3}_median=0.281003,effectivebrlenTK02Brlens{3}_95%HPD={0.154331,0.457445},rateTK02Brlens{3}_mean=1.020143,rateTK02Brlens{3}_median=1.007342,rateTK02Brlens{3}_95%HPD={0.818442,1.242562}]:71.17681,(((Palaeagama_vielhaueri[&prob=1.0,prob_stddev=0.0,prob_range={1.0,1.0},prob(percent)="100",prob+-sd="100+-0",height_mean=1.0519937,height_median=0.99114347,height_95%HPD={0.50147902,1.73782196},age_mean=252.039969,age_median=251.691958,age_95%HPD={247.50005,257.224127},length_mean=0.0559520931,length_median=0.04139931,length_95%HPD={7.439116E-6,0.1567272},effectivebrlenTK02Brlens{1}_mean=0.060468,effectivebrlenTK02Brlens{1}_median=0.04487,effectivebrlenTK02Brlens{1}_95%HPD={7.0E-6,0.167972},rateTK02Brlens{1}_mean=1.105061,rateTK02Brlens{1}_median=1.068509,rateTK02Brlens{1}_95%HPD={0.711806,1.58307},effectivebrlenTK02Brlens{2}_mean=0.04196,effectivebrlenTK02Brlens{2}_median=0.02827,effectivebrlenTK02Brlens{2}_95%HPD={9.0E-6,0.12925},rateTK02Brlens{2}_mean=0.73654,rateTK02Brlens{2}_median=0.755045,rateTK02Brlens{2}_95%HPD={0.253307,1.159911},effectivebrlenTK02Brlens{3}_mean=0.057121,effectivebrlenTK02Brlens{3}_median=0.042209,effectivebrlenTK02Brlens{3}_95%HPD={7.0E-6,0.159703},rateTK02Brlens{3}_mean=1.032613,rateTK02Brlens{3}_median=1.01702,rateTK02Brlens{3}_95%HPD={0.683211,1.412984}]:8.251952,Sophineta_cracoviensis[&prob=1.0,prob_stddev=0.0,prob_range={1.0,1.0},prob(percent)="100",prob+-sd="100+-0",height_mean=1.03524305,height_median=0.97517989,height_95%HPD={0.497944112,1.71525439},age_mean=248.001234,age_median=248.002353,age_95%HPD={247.527793,248.477432},length_mean=0.0543254174,length_median=0.04638549,length_95%HPD={3.321777E-6,0.1281788},effectivebrlenTK02Brlens{1}_mean=0.059152,effectivebrlenTK02Brlens{1}_median=0.049979,effectivebrlenTK02Brlens{1}_95%HPD={4.0E-6,0.140536},rateTK02Brlens{1}_mean=1.113277,rateTK02Brlens{1}_median=1.076204,rateTK02Brlens{1}_95%HPD={0.704067,1.604673},effectivebrlenTK02Brlens{2}_mean=0.038398,effectivebrlenTK02Brlens{2}_median=0.031228,effectivebrlenTK02Brlens{2}_95%HPD={3.0E-6,0.097172},rateTK02Brlens{2}_mean=0.716022,rateTK02Brlens{2}_median=0.732115,rateTK02Brlens{2}_95%HPD={0.220652,1.137623},effectivebrlenTK02Brlens{3}_mean=0.055645,effectivebrlenTK02Brlens{3}_median=0.047019,effectivebrlenTK02Brlens{3}_95%HPD={3.0E-6,0.132922},rateTK02Brlens{3}_mean=1.033508,rateTK02Brlens{3}_median=1.018781,rateTK02Brlens{3}_95%HPD={0.672993,1.430532}]:11.94156)[&prob=0.56041044,prob_stddev=0.0144247881,prob_range={0.540582882,0.574360285},prob(percent)="56",prob+-sd="56+-1",height_mean=1.053802,height_median=0.996207205,height_95%HPD={0.515565459,1.71740568},age_mean=261.460372,age_median=259.943911,age_95%HPD={249.038123,276.899502},length_mean=0.0697121797,length_median=0.06416566,length_95%HPD={9.82414E-6,0.1502634},effectivebrlenTK02Brlens{1}_mean=0.074435,effectivebrlenTK02Brlens{1}_median=0.068202,effectivebrlenTK02Brlens{1}_95%HPD={1.2E-5,0.16082},rateTK02Brlens{1}_mean=1.08677,rateTK02Brlens{1}_median=1.053822,rateTK02Brlens{1}_95%HPD={0.751865,1.503575},effectivebrlenTK02Brlens{2}_mean=0.052331,effectivebrlenTK02Brlens{2}_median=0.045931,effectivebrlenTK02Brlens{2}_95%HPD={1.0E-6,0.121769},rateTK02Brlens{2}_mean=0.749803,rateTK02Brlens{2}_median=0.767342,rateTK02Brlens{2}_95%HPD={0.324441,1.115991},effectivebrlenTK02Brlens{3}_mean=0.071228,effectivebrlenTK02Brlens{3}_median=0.065188,effectivebrlenTK02Brlens{3}_95%HPD={4.0E-6,0.154371},rateTK02Brlens{3}_mean=1.030948,rateTK02Brlens{3}_median=1.015421,rateTK02Brlens{3}_95%HPD={0.722517,1.372065}]:26.20108,(Megachirella_wachtleri[&prob=1.0,prob_stddev=0.0,prob_range={1.0,1.0},prob(percent)="100",prob+-sd="100+-0",height_mean=1.01850646,height_median=0.95943585,height_95%HPD={0.484883618,1.68272275},age_mean=243.992118,age_median=243.988121,age_95%HPD={243.500006,244.448036},length_mean=0.0679469575,length_median=0.05113887,length_95%HPD={5.121802E-6,0.1813308},effectivebrlenTK02Brlens{1}_mean=0.077364,effectivebrlenTK02Brlens{1}_median=0.058018,effectivebrlenTK02Brlens{1}_95%HPD={4.0E-6,0.207521},rateTK02Brlens{1}_mean=1.156971,rateTK02Brlens{1}_median=1.118795,rateTK02Brlens{1}_95%HPD={0.754569,1.655619},effectivebrlenTK02Brlens{2}_mean=0.046705,effectivebrlenTK02Brlens{2}_median=0.03182,effectivebrlenTK02Brlens{2}_95%HPD={1.0E-6,0.139052},rateTK02Brlens{2}_mean=0.680119,rateTK02Brlens{2}_median=0.689277,rateTK02Brlens{2}_95%HPD={0.226899,1.106612},effectivebrlenTK02Brlens{3}_mean=0.070165,effectivebrlenTK02Brlens{3}_median=0.052981,effectivebrlenTK02Brlens{3}_95%HPD={5.0E-6,0.187325},rateTK02Brlens{3}_mean=1.046922,rateTK02Brlens{3}_median=1.027717,rateTK02Brlens{3}_95%HPD={0.685238,1.437293}]:10.26117,((Marmoretta_oxoniensis[&prob=1.0,prob_stddev=0.0,prob_range={1.0,1.0},prob(percent)="100",prob+-sd="100+-0",height_mean=0.668323991,height_median=0.629386944,height_95%HPD={0.31567927,1.10477132},age_mean=160.102928,age_median=160.370698,age_95%HPD={153.022196,166.999544},length_mean=0.126309859,length_median=0.08871811,length_95%HPD={1.922854E-5,0.3673892},effectivebrlenTK02Brlens{1}_mean=0.147628,effectivebrlenTK02Brlens{1}_median=0.107546,effectivebrlenTK02Brlens{1}_95%HPD={2.9E-5,0.413814},rateTK02Brlens{1}_mean=1.240581,rateTK02Brlens{1}_median=1.192505,rateTK02Brlens{1}_95%HPD={0.650526,1.968757},effectivebrlenTK02Brlens{2}_mean=0.066685,effectivebrlenTK02Brlens{2}_median=0.044332,effectivebrlenTK02Brlens{2}_95%HPD={4.0E-6,0.206466},rateTK02Brlens{2}_mean=0.579612,rateTK02Brlens{2}_median=0.564036,rateTK02Brlens{2}_95%HPD={0.089828,1.07744},effectivebrlenTK02Brlens{3}_mean=0.129954,effectivebrlenTK02Brlens{3}_median=0.088065,effectivebrlenTK02Brlens{3}_95%HPD={2.0E-5,0.388263},rateTK02Brlens{3}_mean=1.028969,rateTK02Brlens{3}_median=1.017571,rateTK02Brlens{3}_95%HPD={0.497116,1.573941}]:14.3046,Huehuecuetzpalli_mixtecus[&prob=1.0,prob_stddev=0.0,prob_range={1.0,1.0},prob(percent)="100",prob+-sd="100+-0",height_mean=0.428262019,height_median=0.40340189,height_95%HPD={0.20316959,0.707790004},age_mean=102.588084,age_median=102.631786,age_95%HPD={100.280916,104.999962},length_mean=0.32695964,length_median=0.304767,length_95%HPD={0.1392618,0.5627763},effectivebrlenTK02Brlens{1}_mean=0.425865,effectivebrlenTK02Brlens{1}_median=0.382831,effectivebrlenTK02Brlens{1}_95%HPD={0.145538,0.810478},rateTK02Brlens{1}_mean=1.309161,rateTK02Brlens{1}_median=1.249024,rateTK02Brlens{1}_95%HPD={0.709516,2.043295},effectivebrlenTK02Brlens{2}_mean=0.156051,effectivebrlenTK02Brlens{2}_median=0.143653,effectivebrlenTK02Brlens{2}_95%HPD={0.011612,0.320169},rateTK02Brlens{2}_mean=0.525495,rateTK02Brlens{2}_median=0.493952,rateTK02Brlens{2}_95%HPD={0.030804,1.051084},effectivebrlenTK02Brlens{3}_mean=0.329431,effectivebrlenTK02Brlens{3}_median=0.302124,effectivebrlenTK02Brlens{3}_95%HPD={0.102379,0.617001},rateTK02Brlens{3}_mean=1.023139,rateTK02Brlens{3}_median=1.012761,rateTK02Brlens{3}_95%HPD={0.435921,1.601331}]:72.04352)[&prob=0.644728947,prob_stddev=0.00537036977,prob_range={0.639859557,0.652392751},prob(percent)="64",prob+-sd="64+-1",height_mean=0.729518072,height_median=0.68856271,height_95%HPD={0.35457641,1.19690169},age_mean=177.275803,age_median=174.675301,age_95%HPD={154.406566,204.62718},length_mean=0.134426735,length_median=0.1172687,length_95%HPD={1.340063E-5,0.3027188},effectivebrlenTK02Brlens{1}_mean=0.166562,effectivebrlenTK02Brlens{1}_median=0.14306,effectivebrlenTK02Brlens{1}_95%HPD={1.8E-5,0.382331},rateTK02Brlens{1}_mean=1.259353,rateTK02Brlens{1}_median=1.205981,rateTK02Brlens{1}_95%HPD={0.744581,1.873127},effectivebrlenTK02Brlens{2}_mean=0.07434,effectivebrlenTK02Brlens{2}_median=0.062114,effectivebrlenTK02Brlens{2}_95%HPD={1.2E-5,0.178739},rateTK02Brlens{2}_mean=0.588679,rateTK02Brlens{2}_median=0.566789,rateTK02Brlens{2}_95%HPD={0.152655,1.058466},effectivebrlenTK02Brlens{3}_mean=0.136287,effectivebrlenTK02Brlens{3}_median=0.116567,effectivebrlenTK02Brlens{3}_95%HPD={1.5E-5,0.315549},rateTK02Brlens{3}_mean=1.02917,rateTK02Brlens{3}_median=1.013892,rateTK02Brlens{3}_95%HPD={0.54554,1.527181}]:30.88862,(Eichstaettisaurus_schroederi[&prob=1.0,prob_stddev=0.0,prob_range={1.0,1.0},prob(percent)="100",prob+-sd="100+-0",height_mean=0.6367339,height_median=0.59978408,height_95%HPD={0.30362805,1.05296119},age_mean=152.527197,age_median=152.539785,age_95%HPD={150.256488,154.999833},length_mean=0.0662914217,length_median=0.05874435,length_95%HPD={0.008490793,0.1418425},effectivebrlenTK02Brlens{1}_mean=0.08434,effectivebrlenTK02Brlens{1}_median=0.073991,effectivebrlenTK02Brlens{1}_95%HPD={0.011014,0.182027},rateTK02Brlens{1}_mean=1.314001,rateTK02Brlens{1}_median=1.253717,rateTK02Brlens{1}_95%HPD={0.724299,2.065788},effectivebrlenTK02Brlens{2}_mean=0.036889,effectivebrlenTK02Brlens{2}_median=0.030109,effectivebrlenTK02Brlens{2}_95%HPD={1.0E-6,0.092577},rateTK02Brlens{2}_mean=0.577446,rateTK02Brlens{2}_median=0.571497,rateTK02Brlens{2}_95%HPD={1.57E-4,1.089434},effectivebrlenTK02Brlens{3}_mean=0.070083,effectivebrlenTK02Brlens{3}_median=0.060797,effectivebrlenTK02Brlens{3}_95%HPD={0.006559,0.154728},rateTK02Brlens{3}_mean=1.071438,rateTK02Brlens{3}_median=1.046484,rateTK02Brlens{3}_95%HPD={0.534678,1.64989}]:14.60937,Ardeosaurus_brevipes[&prob=1.0,prob_stddev=0.0,prob_range={1.0,1.0},prob(percent)="100",prob+-sd="100+-0",height_mean=0.636036864,height_median=0.599253356,height_95%HPD={0.301879599,1.05022541},age_mean=152.368974,age_median=152.307555,age_95%HPD={150.000014,154.708181},length_mean=0.0678120978,length_median=0.05992078,length_95%HPD={0.01029252,0.1425595},effectivebrlenTK02Brlens{1}_mean=0.086683,effectivebrlenTK02Brlens{1}_median=0.075828,effectivebrlenTK02Brlens{1}_95%HPD={0.013007,0.184803},rateTK02Brlens{1}_mean=1.316677,rateTK02Brlens{1}_median=1.255267,rateTK02Brlens{1}_95%HPD={0.7112,2.046279},effectivebrlenTK02Brlens{2}_mean=0.037366,effectivebrlenTK02Brlens{2}_median=0.030568,effectivebrlenTK02Brlens{2}_95%HPD={4.0E-6,0.093298},rateTK02Brlens{2}_mean=0.574126,rateTK02Brlens{2}_median=0.568068,rateTK02Brlens{2}_95%HPD={1.55E-4,1.085998},effectivebrlenTK02Brlens{3}_mean=0.07171,effectivebrlenTK02Brlens{3}_median=0.062027,effectivebrlenTK02Brlens{3}_95%HPD={0.009062,0.156821},rateTK02Brlens{3}_mean=1.070415,rateTK02Brlens{3}_median=1.046123,rateTK02Brlens{3}_95%HPD={0.534766,1.652893}]:14.8416)[&prob=0.913875957,prob_stddev=0.00423251706,prob_range={0.907945467,0.917678692},prob(percent)="91",prob+-sd="91+-0",height_mean=0.696912499,height_median=0.65955994,height_95%HPD={0.33994724,1.13140938},age_mean=168.68519,age_median=167.149156,age_95%HPD={155.005836,185.723538},length_mean=0.150672379,length_median=0.1286438,length_95%HPD={1.501723E-5,0.3479795},effectivebrlenTK02Brlens{1}_mean=0.191857,effectivebrlenTK02Brlens{1}_median=0.159581,effectivebrlenTK02Brlens{1}_95%HPD={1.9E-5,0.455408},rateTK02Brlens{1}_mean=1.291038,rateTK02Brlens{1}_median=1.233209,rateTK02Brlens{1}_95%HPD={0.750751,1.934477},effectivebrlenTK02Brlens{2}_mean=0.08226,effectivebrlenTK02Brlens{2}_median=0.066622,effectivebrlenTK02Brlens{2}_95%HPD={8.0E-6,0.206961},rateTK02Brlens{2}_mean=0.581446,rateTK02Brlens{2}_median=0.569421,rateTK02Brlens{2}_95%HPD={0.084515,1.071932},effectivebrlenTK02Brlens{3}_mean=0.158512,effectivebrlenTK02Brlens{3}_median=0.132195,effectivebrlenTK02Brlens{3}_95%HPD={1.7E-5,0.377515},rateTK02Brlens{3}_mean=1.061553,rateTK02Brlens{3}_median=1.040022,rateTK02Brlens{3}_95%HPD={0.588672,1.568656}]:38.41476)[&prob=0.844904501,prob_stddev=0.0138616488,prob_range={0.827935245,0.857490472},prob(percent)="84",prob+-sd="84+-1",height_mean=0.86435912,height_median=0.816679959,height_95%HPD={0.41650123,1.40474294},age_mean=207.352248,age_median=205.563919,age_95%HPD={176.157022,242.238992},length_mean=0.200730566,length_median=0.1870632,length_95%HPD={0.01732009,0.3981816},effectivebrlenTK02Brlens{1}_mean=0.245772,effectivebrlenTK02Brlens{1}_median=0.220902,effectivebrlenTK02Brlens{1}_95%HPD={0.00719,0.509976},rateTK02Brlens{1}_mean=1.218272,rateTK02Brlens{1}_median=1.174275,rateTK02Brlens{1}_95%HPD={0.806725,1.72378},effectivebrlenTK02Brlens{2}_mean=0.122612,effectivebrlenTK02Brlens{2}_median=0.111372,effectivebrlenTK02Brlens{2}_95%HPD={0.004196,0.255553},rateTK02Brlens{2}_mean=0.635351,rateTK02Brlens{2}_median=0.628127,rateTK02Brlens{2}_95%HPD={0.228072,1.072571},effectivebrlenTK02Brlens{3}_mean=0.208446,effectivebrlenTK02Brlens{3}_median=0.191764,effectivebrlenTK02Brlens{3}_95%HPD={0.018367,0.424767},rateTK02Brlens{3}_mean=1.049472,rateTK02Brlens{3}_median=1.029931,rateTK02Brlens{3}_95%HPD={0.669183,1.449709}]:48.68537)[&prob=0.633254075,prob_stddev=0.0116321039,prob_range={0.624470839,0.649103899},prob(percent)="63",prob+-sd="63+-1",height_mean=1.04112826,height_median=0.98523463,height_95%HPD={0.51261751,1.67952136},age_mean=256.191892,age_median=254.24929,age_95%HPD={243.63781,273.848835},length_mean=0.099682918,length_median=0.09300784,length_95%HPD={0.005779165,0.1990017},effectivebrlenTK02Brlens{1}_mean=0.112089,effectivebrlenTK02Brlens{1}_median=0.10307,effectivebrlenTK02Brlens{1}_95%HPD={0.00543,0.228806},rateTK02Brlens{1}_mean=1.127672,rateTK02Brlens{1}_median=1.096208,rateTK02Brlens{1}_95%HPD={0.818422,1.522482},effectivebrlenTK02Brlens{2}_mean=0.070685,effectivebrlenTK02Brlens{2}_median=0.063786,effectivebrlenTK02Brlens{2}_95%HPD={0.001393,0.149448},rateTK02Brlens{2}_mean=0.716622,rateTK02Brlens{2}_median=0.725054,rateTK02Brlens{2}_95%HPD={0.338217,1.084401},effectivebrlenTK02Brlens{3}_mean=0.10296,effectivebrlenTK02Brlens{3}_median=0.095664,effectivebrlenTK02Brlens{3}_95%HPD={0.005835,0.206785},rateTK02Brlens{3}_mean=1.040978,rateTK02Brlens{3}_median=1.022888,rateTK02Brlens{3}_95%HPD={0.742309,1.367019}]:31.8957,Gephyrosaurus_bridensis[&prob=1.0,prob_stddev=0.0,prob_range={1.0,1.0},prob(percent)="100",prob+-sd="100+-0",height_mean=0.823860641,height_median=0.77585822,height_95%HPD={0.386798032,1.35737123},age_mean=197.34019,age_median=197.774715,age_95%HPD={192.274763,201.399865},length_mean=0.286672707,length_median=0.2776997,length_95%HPD={0.1023241,0.4944286},effectivebrlenTK02Brlens{1}_mean=0.289465,effectivebrlenTK02Brlens{1}_median=0.278501,effectivebrlenTK02Brlens{1}_95%HPD={0.094647,0.512517},rateTK02Brlens{1}_mean=1.028976,rateTK02Brlens{1}_median=1.01281,rateTK02Brlens{1}_95%HPD={0.573297,1.534386},effectivebrlenTK02Brlens{2}_mean=0.185856,effectivebrlenTK02Brlens{2}_median=0.175469,effectivebrlenTK02Brlens{2}_95%HPD={0.035062,0.354465},rateTK02Brlens{2}_mean=0.673985,rateTK02Brlens{2}_median=0.678597,rateTK02Brlens{2}_95%HPD={0.19439,1.115151},effectivebrlenTK02Brlens{3}_mean=0.291446,effectivebrlenTK02Brlens{3}_median=0.279738,effectivebrlenTK02Brlens{3}_95%HPD={0.092835,0.514349},rateTK02Brlens{3}_mean=1.026668,rateTK02Brlens{3}_median=1.013188,rateTK02Brlens{3}_95%HPD={0.642206,1.449518}]:88.37028)[&prob=0.691097877,prob_stddev=0.0221791094,prob_range={0.667970356,0.719669781},prob(percent)="69",prob+-sd="69+-2",height_mean=1.18107514,height_median=1.11942282,height_95%HPD={0.60629743,1.89375909},age_mean=287.977366,age_median=286.144993,age_95%HPD={264.061709,315.986682},length_mean=0.107681386,length_median=0.1013627,length_95%HPD={0.001181294,0.2131775},effectivebrlenTK02Brlens{1}_mean=0.11244,effectivebrlenTK02Brlens{1}_median=0.104206,effectivebrlenTK02Brlens{1}_95%HPD={0.001281,0.22927},rateTK02Brlens{1}_mean=1.039517,rateTK02Brlens{1}_median=1.024144,rateTK02Brlens{1}_95%HPD={0.840456,1.268847},effectivebrlenTK02Brlens{2}_mean=0.091378,effectivebrlenTK02Brlens{2}_median=0.086851,effectivebrlenTK02Brlens{2}_95%HPD={0.001204,0.178145},rateTK02Brlens{2}_mean=0.862025,rateTK02Brlens{2}_median=0.872684,rateTK02Brlens{2}_95%HPD={0.617432,1.065783},effectivebrlenTK02Brlens{3}_mean=0.108811,effectivebrlenTK02Brlens{3}_median=0.101614,effectivebrlenTK02Brlens{3}_95%HPD={2.55E-4,0.217613},rateTK02Brlens{3}_mean=1.009352,rateTK02Brlens{3}_median=1.004261,rateTK02Brlens{3}_95%HPD={0.834218,1.201043}]:28.63828,(Diphydontosaurus_avonis[&prob=1.0,prob_stddev=0.0,prob_range={1.0,1.0},prob(percent)="100",prob+-sd="100+-0",height_mean=0.855380099,height_median=0.80575113,height_95%HPD={0.40377252,1.41018614},age_mean=204.91419,age_median=204.924596,age_95%HPD={201.661771,208.499507},length_mean=0.265655743,length_median=0.2653319,length_95%HPD={0.06354983,0.4644257},effectivebrlenTK02Brlens{1}_mean=0.263671,effectivebrlenTK02Brlens{1}_median=0.259991,effectivebrlenTK02Brlens{1}_95%HPD={0.053544,0.470863},rateTK02Brlens{1}_mean=1.003889,rateTK02Brlens{1}_median=0.988158,rateTK02Brlens{1}_95%HPD={0.603053,1.43782},effectivebrlenTK02Brlens{2}_mean=0.239785,effectivebrlenTK02Brlens{2}_median=0.232872,effectivebrlenTK02Brlens{2}_95%HPD={0.05438,0.439926},rateTK02Brlens{2}_mean=0.92295,rateTK02Brlens{2}_median=0.922966,rateTK02Brlens{2}_95%HPD={0.463146,1.365584},effectivebrlenTK02Brlens{3}_mean=0.252221,effectivebrlenTK02Brlens{3}_median=0.248182,effectivebrlenTK02Brlens{3}_95%HPD={0.044181,0.457075},rateTK02Brlens{3}_mean=0.95308,rateTK02Brlens{3}_median=0.959309,rateTK02Brlens{3}_95%HPD={0.535549,1.333182}]:77.39884,((Planocephalosaurus_robinsonae[&prob=1.0,prob_stddev=0.0,prob_range={1.0,1.0},prob(percent)="100",prob+-sd="100+-0",height_mean=0.855812936,height_median=0.8061468,height_95%HPD={0.408791344,1.41498704},age_mean=205.017441,age_median=205.081423,age_95%HPD={201.691068,208.498656},length_mean=0.146231079,length_median=0.1391094,length_95%HPD={0.04250428,0.2725366},effectivebrlenTK02Brlens{1}_mean=0.134398,effectivebrlenTK02Brlens{1}_median=0.127958,effectivebrlenTK02Brlens{1}_95%HPD={0.037601,0.248308},rateTK02Brlens{1}_mean=0.939848,rateTK02Brlens{1}_median=0.935972,rateTK02Brlens{1}_95%HPD={0.550517,1.330543},effectivebrlenTK02Brlens{2}_mean=0.119411,effectivebrlenTK02Brlens{2}_median=0.11182,effectivebrlenTK02Brlens{2}_95%HPD={0.029268,0.231788},rateTK02Brlens{2}_mean=0.842818,rateTK02Brlens{2}_median=0.847568,rateTK02Brlens{2}_95%HPD={0.34378,1.294453},effectivebrlenTK02Brlens{3}_mean=0.129235,effectivebrlenTK02Brlens{3}_median=0.122123,effectivebrlenTK02Brlens{3}_95%HPD={0.028639,0.246802},rateTK02Brlens{3}_mean=0.893842,rateTK02Brlens{3}_median=0.911907,rateTK02Brlens{3}_95%HPD={0.472484,1.257187}]:36.0686,(Clevosaurus_hudsoni[&prob=1.0,prob_stddev=0.0,prob_range={1.0,1.0},prob(percent)="100",prob+-sd="100+-0",height_mean=0.839565017,height_median=0.79036919,height_95%HPD={0.39298081,1.38635607},age_mean=201.044739,age_median=201.510627,age_95%HPD={192.788934,208.499692},length_mean=0.057602041,length_median=0.05326458,length_95%HPD={0.01052918,0.1124394},effectivebrlenTK02Brlens{1}_mean=0.051269,effectivebrlenTK02Brlens{1}_median=0.0478,effectivebrlenTK02Brlens{1}_95%HPD={0.010529,0.099437},rateTK02Brlens{1}_mean=0.919696,rateTK02Brlens{1}_median=0.918916,rateTK02Brlens{1}_95%HPD={0.4856,1.336224},effectivebrlenTK02Brlens{2}_mean=0.038675,effectivebrlenTK02Brlens{2}_median=0.035612,effectivebrlenTK02Brlens{2}_95%HPD={0.0052,0.078183},rateTK02Brlens{2}_mean=0.716675,rateTK02Brlens{2}_median=0.723826,rateTK02Brlens{2}_95%HPD={0.189961,1.195214},effectivebrlenTK02Brlens{3}_mean=0.051627,effectivebrlenTK02Brlens{3}_median=0.04742,effectivebrlenTK02Brlens{3}_95%HPD={0.008862,0.103173},rateTK02Brlens{3}_mean=0.913888,rateTK02Brlens{3}_median=0.924246,rateTK02Brlens{3}_95%HPD={0.477181,1.327305}]:23.14337,Clevosaurus_cambrica[&prob=1.0,prob_stddev=0.0,prob_range={1.0,1.0},prob(percent)="100",prob+-sd="100+-0",height_mean=0.85416982,height_median=0.80460358,height_95%HPD={0.404615917,1.40911882},age_mean=204.633475,age_median=204.501807,age_95%HPD={201.300084,208.047317},length_mean=0.0351293812,length_median=0.03116593,length_95%HPD={2.597791E-5,0.07799103},effectivebrlenTK02Brlens{1}_mean=0.031345,effectivebrlenTK02Brlens{1}_median=0.027983,effectivebrlenTK02Brlens{1}_95%HPD={2.1E-5,0.068789},rateTK02Brlens{1}_mean=0.921,rateTK02Brlens{1}_median=0.920198,rateTK02Brlens{1}_95%HPD={0.496525,1.339185},effectivebrlenTK02Brlens{2}_mean=0.02343,effectivebrlenTK02Brlens{2}_median=0.02047,effectivebrlenTK02Brlens{2}_95%HPD={1.0E-6,0.053589},rateTK02Brlens{2}_mean=0.712197,rateTK02Brlens{2}_median=0.720947,rateTK02Brlens{2}_95%HPD={0.181,1.19591},effectivebrlenTK02Brlens{3}_mean=0.031588,effectivebrlenTK02Brlens{3}_median=0.027729,effectivebrlenTK02Brlens{3}_95%HPD={2.3E-5,0.071339},rateTK02Brlens{3}_mean=0.915586,rateTK02Brlens{3}_median=0.926998,rateTK02Brlens{3}_95%HPD={0.479946,1.332831}]:20.15219,Clevosaurus_brasiliensis[&prob=1.0,prob_stddev=0.0,prob_range={1.0,1.0},prob(percent)="100",prob+-sd="100+-0",height_mean=0.880444782,height_median=0.829528669,height_95%HPD={0.415776908,1.45235295},age_mean=210.947541,age_median=211.086168,age_95%HPD={202.356333,219.998603},length_mean=0.0370261825,length_median=0.03218371,length_95%HPD={6.063688E-6,0.08528443},effectivebrlenTK02Brlens{1}_mean=0.032848,effectivebrlenTK02Brlens{1}_median=0.028879,effectivebrlenTK02Brlens{1}_95%HPD={5.0E-6,0.074562},rateTK02Brlens{1}_mean=0.917424,rateTK02Brlens{1}_median=0.918098,rateTK02Brlens{1}_95%HPD={0.508513,1.322493},effectivebrlenTK02Brlens{2}_mean=0.025661,effectivebrlenTK02Brlens{2}_median=0.022107,effectivebrlenTK02Brlens{2}_95%HPD={3.0E-6,0.060031},rateTK02Brlens{2}_mean=0.735834,rateTK02Brlens{2}_median=0.743512,rateTK02Brlens{2}_95%HPD={0.247217,1.183719},effectivebrlenTK02Brlens{3}_mean=0.033075,effectivebrlenTK02Brlens{3}_median=0.028254,effectivebrlenTK02Brlens{3}_95%HPD={7.0E-6,0.078095},rateTK02Brlens{3}_mean=0.905741,rateTK02Brlens{3}_median=0.918818,rateTK02Brlens{3}_95%HPD={0.448624,1.28158}]:13.56783,Clevosaurus_bairdi[&prob=1.0,prob_stddev=0.0,prob_range={1.0,1.0},prob(percent)="100",prob+-sd="100+-0",height_mean=0.835994082,height_median=0.787578742,height_95%HPD={0.4016942,1.38456545},age_mean=200.271206,age_median=200.257042,age_95%HPD={199.300068,201.190914},length_mean=0.0379221029,length_median=0.03074833,length_95%HPD={1.835862E-6,0.09696747},effectivebrlenTK02Brlens{1}_mean=0.033631,effectivebrlenTK02Brlens{1}_median=0.027251,effectivebrlenTK02Brlens{1}_95%HPD={1.0E-6,0.085912},rateTK02Brlens{1}_mean=0.912527,rateTK02Brlens{1}_median=0.913228,rateTK02Brlens{1}_95%HPD={0.465939,1.334378},effectivebrlenTK02Brlens{2}_mean=0.025913,effectivebrlenTK02Brlens{2}_median=0.020146,effectivebrlenTK02Brlens{2}_95%HPD={0.0,0.069232},rateTK02Brlens{2}_mean=0.719163,rateTK02Brlens{2}_median=0.730335,rateTK02Brlens{2}_95%HPD={0.185868,1.207016},effectivebrlenTK02Brlens{3}_mean=0.033902,effectivebrlenTK02Brlens{3}_median=0.027035,effectivebrlenTK02Brlens{3}_95%HPD={0.0,0.088153},rateTK02Brlens{3}_mean=0.907538,rateTK02Brlens{3}_median=0.919841,rateTK02Brlens{3}_95%HPD={0.436862,1.331705}]:24.39696,Clevosaurus_petilus[&prob=1.0,prob_stddev=0.0,prob_range={1.0,1.0},prob(percent)="100",prob+-sd="100+-0",height_mean=0.836150928,height_median=0.78767299,height_95%HPD={0.39786181,1.38114897},age_mean=200.306359,age_median=200.310282,age_95%HPD={199.401314,201.299895},length_mean=0.0264384251,length_median=0.01986204,length_95%HPD={4.982632E-6,0.07282701},effectivebrlenTK02Brlens{1}_mean=0.023299,effectivebrlenTK02Brlens{1}_median=0.017504,effectivebrlenTK02Brlens{1}_95%HPD={2.0E-6,0.064436},rateTK02Brlens{1}_mean=0.907707,rateTK02Brlens{1}_median=0.910037,rateTK02Brlens{1}_95%HPD={0.455553,1.343321},effectivebrlenTK02Brlens{2}_mean=0.017807,effectivebrlenTK02Brlens{2}_median=0.013023,effectivebrlenTK02Brlens{2}_95%HPD={1.0E-6,0.050576},rateTK02Brlens{2}_mean=0.716393,rateTK02Brlens{2}_median=0.728326,rateTK02Brlens{2}_95%HPD={0.173102,1.208684},effectivebrlenTK02Brlens{3}_mean=0.023668,effectivebrlenTK02Brlens{3}_median=0.01744,effectivebrlenTK02Brlens{3}_95%HPD={1.0E-6,0.066895},rateTK02Brlens{3}_mean=0.909987,rateTK02Brlens{3}_median=0.920377,rateTK02Brlens{3}_95%HPD={0.432556,1.338646}]:24.34372,Clevosaurus_sp_SAM[&prob=1.0,prob_stddev=0.0,prob_range={1.0,1.0},prob(percent)="100",prob+-sd="100+-0",height_mean=0.815453788,height_median=0.7675832,height_95%HPD={0.382461271,1.34832045},age_mean=195.251108,age_median=196.467972,age_95%HPD={185.576856,201.299973},length_mean=0.0415528702,length_median=0.03477039,length_95%HPD={2.253714E-5,0.1005142},effectivebrlenTK02Brlens{1}_mean=0.036559,effectivebrlenTK02Brlens{1}_median=0.030355,effectivebrlenTK02Brlens{1}_95%HPD={1.4E-5,0.089153},rateTK02Brlens{1}_mean=0.906774,rateTK02Brlens{1}_median=0.909167,rateTK02Brlens{1}_95%HPD={0.448616,1.355408},effectivebrlenTK02Brlens{2}_mean=0.027647,effectivebrlenTK02Brlens{2}_median=0.022153,effectivebrlenTK02Brlens{2}_95%HPD={0.0,0.070483},rateTK02Brlens{2}_mean=0.710137,rateTK02Brlens{2}_median=0.724424,rateTK02Brlens{2}_95%HPD={0.16207,1.237487},effectivebrlenTK02Brlens{3}_mean=0.037235,effectivebrlenTK02Brlens{3}_median=0.030417,effectivebrlenTK02Brlens{3}_95%HPD={1.0E-6,0.09274},rateTK02Brlens{3}_mean=0.909697,rateTK02Brlens{3}_median=0.920105,rateTK02Brlens{3}_95%HPD={0.428514,1.342394}]:28.18603)[&prob=0.887512361,prob_stddev=0.00438519589,prob_range={0.883090188,0.893456739},prob(percent)="89",prob+-sd="89+-0",height_mean=0.931222074,height_median=0.87998353,height_95%HPD={0.456424863,1.51012128},age_mean=225.598767,age_median=224.653998,age_95%HPD={212.828851,240.534017},length_mean=0.0893530374,length_median=0.08114036,length_95%HPD={2.136212E-4,0.1883773},effectivebrlenTK02Brlens{1}_mean=0.080806,effectivebrlenTK02Brlens{1}_median=0.073679,effectivebrlenTK02Brlens{1}_95%HPD={2.51E-4,0.169199},rateTK02Brlens{1}_mean=0.923507,rateTK02Brlens{1}_median=0.922088,rateTK02Brlens{1}_95%HPD={0.581001,1.262807},effectivebrlenTK02Brlens{2}_mean=0.068371,effectivebrlenTK02Brlens{2}_median=0.061305,effectivebrlenTK02Brlens{2}_95%HPD={9.8E-5,0.147448},rateTK02Brlens{2}_mean=0.782175,rateTK02Brlens{2}_median=0.786725,rateTK02Brlens{2}_95%HPD={0.380187,1.160535},effectivebrlenTK02Brlens{3}_mean=0.079626,effectivebrlenTK02Brlens{3}_median=0.071797,effectivebrlenTK02Brlens{3}_95%HPD={1.81E-4,0.170665},rateTK02Brlens{3}_mean=0.900981,rateTK02Brlens{3}_median=0.915485,rateTK02Brlens{3}_95%HPD={0.529426,1.226541}]:16.49602)[&prob=0.597243364,prob_stddev=0.00600956541,prob_range={0.593526739,0.606215486},prob(percent)="60",prob+-sd="60+-1",height_mean=0.984042972,height_median=0.93063232,height_95%HPD={0.49487854,1.58727929},age_mean=242.604713,age_median=241.150022,age_95%HPD={220.628204,266.463477},length_mean=0.0788102436,length_median=0.0728613,length_95%HPD={5.893E-5,0.1649331},effectivebrlenTK02Brlens{1}_mean=0.072344,effectivebrlenTK02Brlens{1}_median=0.066767,effectivebrlenTK02Brlens{1}_95%HPD={2.8E-5,0.152248},rateTK02Brlens{1}_mean=0.928401,rateTK02Brlens{1}_median=0.927725,rateTK02Brlens{1}_95%HPD={0.609878,1.216592},effectivebrlenTK02Brlens{2}_mean=0.063833,effectivebrlenTK02Brlens{2}_median=0.059027,effectivebrlenTK02Brlens{2}_95%HPD={2.4E-5,0.133312},rateTK02Brlens{2}_mean=0.831063,rateTK02Brlens{2}_median=0.834443,rateTK02Brlens{2}_95%HPD={0.486574,1.161544},effectivebrlenTK02Brlens{3}_mean=0.069311,effectivebrlenTK02Brlens{3}_median=0.063852,effectivebrlenTK02Brlens{3}_95%HPD={2.7E-5,0.14626},rateTK02Brlens{3}_mean=0.891122,rateTK02Brlens{3}_median=0.906783,rateTK02Brlens{3}_95%HPD={0.56263,1.175109}]:19.68529,(((Homeosaurus_maximiliani[&prob=1.0,prob_stddev=0.0,prob_range={1.0,1.0},prob(percent)="100",prob+-sd="100+-0",height_mean=0.636777289,height_median=0.59984678,height_95%HPD={0.304083213,1.05348969},age_mean=152.542629,age_median=152.563327,age_95%HPD={150.263234,154.999713},length_mean=0.0431176134,length_median=0.03289969,length_95%HPD={1.455723E-5,0.1133958},effectivebrlenTK02Brlens{1}_mean=0.032433,effectivebrlenTK02Brlens{1}_median=0.024925,effectivebrlenTK02Brlens{1}_95%HPD={1.7E-5,0.084536},rateTK02Brlens{1}_mean=0.800353,rateTK02Brlens{1}_median=0.812536,rateTK02Brlens{1}_95%HPD={0.256247,1.28465},effectivebrlenTK02Brlens{2}_mean=0.032324,effectivebrlenTK02Brlens{2}_median=0.023565,effectivebrlenTK02Brlens{2}_95%HPD={8.0E-6,0.089805},rateTK02Brlens{2}_mean=0.77814,rateTK02Brlens{2}_median=0.789001,rateTK02Brlens{2}_95%HPD={0.157187,1.311263},effectivebrlenTK02Brlens{3}_mean=0.03397,effectivebrlenTK02Brlens{3}_median=0.025717,effectivebrlenTK02Brlens{3}_95%HPD={9.0E-6,0.090523},rateTK02Brlens{3}_mean=0.82069,rateTK02Brlens{3}_median=0.847183,rateTK02Brlens{3}_95%HPD={0.273139,1.265041}]:8.120958,Homeosaurus_parvipes[&prob=1.0,prob_stddev=0.0,prob_range={1.0,1.0},prob(percent)="100",prob+-sd="100+-0",height_mean=0.636758055,height_median=0.599774259,height_95%HPD={0.299989586,1.0491304},age_mean=152.542354,age_median=152.564162,age_95%HPD={150.266487,154.999832},length_mean=0.0424499488,length_median=0.03293424,length_95%HPD={7.237026E-5,0.1102279},effectivebrlenTK02Brlens{1}_mean=0.031998,effectivebrlenTK02Brlens{1}_median=0.024949,effectivebrlenTK02Brlens{1}_95%HPD={5.0E-5,0.082853},rateTK02Brlens{1}_mean=0.8015,rateTK02Brlens{1}_median=0.813487,rateTK02Brlens{1}_95%HPD={0.264839,1.285446},effectivebrlenTK02Brlens{2}_mean=0.031693,effectivebrlenTK02Brlens{2}_median=0.023509,effectivebrlenTK02Brlens{2}_95%HPD={4.0E-6,0.086812},rateTK02Brlens{2}_mean=0.776875,rateTK02Brlens{2}_median=0.787617,rateTK02Brlens{2}_95%HPD={0.169063,1.323199},effectivebrlenTK02Brlens{3}_mean=0.033259,effectivebrlenTK02Brlens{3}_median=0.025651,effectivebrlenTK02Brlens{3}_95%HPD={6.2E-5,0.087605},rateTK02Brlens{3}_mean=0.819478,rateTK02Brlens{3}_median=0.846856,rateTK02Brlens{3}_95%HPD={0.272008,1.266635}]:8.120122)[&prob=0.971955867,prob_stddev=0.0061489856,prob_range={0.963878179,0.978211353},prob(percent)="97",prob+-sd="97+-1",height_mean=0.676767956,height_median=0.638308209,height_95%HPD={0.320239043,1.10833528},age_mean=162.599149,age_median=160.684285,age_95%HPD={152.128331,178.133831},length_mean=0.167606994,length_median=0.1572743,length_95%HPD={0.02858718,0.3245778},effectivebrlenTK02Brlens{1}_mean=0.130415,effectivebrlenTK02Brlens{1}_median=0.122225,effectivebrlenTK02Brlens{1}_95%HPD={0.022699,0.255214},rateTK02Brlens{1}_mean=0.805807,rateTK02Brlens{1}_median=0.813571,rateTK02Brlens{1}_95%HPD={0.34577,1.200062},effectivebrlenTK02Brlens{2}_mean=0.12338,effectivebrlenTK02Brlens{2}_median=0.115446,effectivebrlenTK02Brlens{2}_95%HPD={0.020236,0.241739},rateTK02Brlens{2}_mean=0.773624,rateTK02Brlens{2}_median=0.779612,rateTK02Brlens{2}_95%HPD={0.292878,1.208067},effectivebrlenTK02Brlens{3}_mean=0.134603,effectivebrlenTK02Brlens{3}_median=0.127005,effectivebrlenTK02Brlens{3}_95%HPD={0.022435,0.258978},rateTK02Brlens{3}_mean=0.83262,rateTK02Brlens{3}_median=0.855734,rateTK02Brlens{3}_95%HPD={0.368347,1.2101}]:58.81636,((Sapheosaurus_thiollerei[&prob=1.0,prob_stddev=0.0,prob_range={1.0,1.0},prob(percent)="100",prob+-sd="100+-0",height_mean=0.640956583,height_median=0.60380713,height_95%HPD={0.30274559,1.05672618},age_mean=153.548087,age_median=153.549803,age_95%HPD={152.124745,154.876085},length_mean=0.0254949513,length_median=0.01942107,length_95%HPD={1.19039E-6,0.06921653},effectivebrlenTK02Brlens{1}_mean=0.0176,effectivebrlenTK02Brlens{1}_median=0.013246,effectivebrlenTK02Brlens{1}_95%HPD={0.0,0.048599},rateTK02Brlens{1}_mean=0.742285,rateTK02Brlens{1}_median=0.759912,rateTK02Brlens{1}_95%HPD={0.152759,1.231738},effectivebrlenTK02Brlens{2}_mean=0.018507,effectivebrlenTK02Brlens{2}_median=0.013928,effectivebrlenTK02Brlens{2}_95%HPD={1.0E-6,0.051372},rateTK02Brlens{2}_mean=0.773265,rateTK02Brlens{2}_median=0.772861,rateTK02Brlens{2}_95%HPD={0.199793,1.309612},effectivebrlenTK02Brlens{3}_mean=0.019884,effectivebrlenTK02Brlens{3}_median=0.014946,effectivebrlenTK02Brlens{3}_95%HPD={1.0E-6,0.055022},rateTK02Brlens{3}_mean=0.819107,rateTK02Brlens{3}_median=0.851489,rateTK02Brlens{3}_95%HPD={0.251561,1.265365}]:9.619071,Oenosaurus_muehlheimensis[&prob=1.0,prob_stddev=0.0,prob_range={1.0,1.0},prob(percent)="100",prob+-sd="100+-0",height_mean=0.630525234,height_median=0.59397417,height_95%HPD={0.301433886,1.04284906},age_mean=151.047072,age_median=151.045748,age_95%HPD={150.002283,151.9956},length_mean=0.0431508844,length_median=0.03597608,length_95%HPD={4.1062E-5,0.1014354},effectivebrlenTK02Brlens{1}_mean=0.030162,effectivebrlenTK02Brlens{1}_median=0.024859,effectivebrlenTK02Brlens{1}_95%HPD={4.0E-6,0.072854},rateTK02Brlens{1}_mean=0.744124,rateTK02Brlens{1}_median=0.760669,rateTK02Brlens{1}_95%HPD={0.161488,1.241485},effectivebrlenTK02Brlens{2}_mean=0.031495,effectivebrlenTK02Brlens{2}_median=0.026196,effectivebrlenTK02Brlens{2}_95%HPD={3.7E-5,0.07525},rateTK02Brlens{2}_mean=0.777834,rateTK02Brlens{2}_median=0.777289,rateTK02Brlens{2}_95%HPD={0.217186,1.294595},effectivebrlenTK02Brlens{3}_mean=0.034022,effectivebrlenTK02Brlens{3}_median=0.027969,effectivebrlenTK02Brlens{3}_95%HPD={3.4E-5,0.082499},rateTK02Brlens{3}_mean=0.819062,rateTK02Brlens{3}_median=0.850836,rateTK02Brlens{3}_95%HPD={0.25788,1.271486}]:12.12313,Piocormus_laticeps[&prob=1.0,prob_stddev=0.0,prob_range={1.0,1.0},prob(percent)="100",prob+-sd="100+-0",height_mean=0.637151208,height_median=0.600188584,height_95%HPD={0.303540371,1.05325529},age_mean=152.631752,age_median=152.695708,age_95%HPD={150.30819,154.997175},length_mean=0.0276785719,length_median=0.0192458,length_95%HPD={9.563362E-7,0.08217408},effectivebrlenTK02Brlens{1}_mean=0.01926,effectivebrlenTK02Brlens{1}_median=0.013173,effectivebrlenTK02Brlens{1}_95%HPD={0.0,0.058131},rateTK02Brlens{1}_mean=0.74362,rateTK02Brlens{1}_median=0.760451,rateTK02Brlens{1}_95%HPD={0.148794,1.232304},effectivebrlenTK02Brlens{2}_mean=0.02015,effectivebrlenTK02Brlens{2}_median=0.013581,effectivebrlenTK02Brlens{2}_95%HPD={1.0E-6,0.06142},rateTK02Brlens{2}_mean=0.768428,rateTK02Brlens{2}_median=0.769623,rateTK02Brlens{2}_95%HPD={0.19315,1.314814},effectivebrlenTK02Brlens{3}_mean=0.021452,effectivebrlenTK02Brlens{3}_median=0.014799,effectivebrlenTK02Brlens{3}_95%HPD={1.0E-6,0.06442},rateTK02Brlens{3}_mean=0.816637,rateTK02Brlens{3}_median=0.849855,rateTK02Brlens{3}_95%HPD={0.245783,1.264797}]:10.47317)[&prob=0.934928501,prob_stddev=0.00855553024,prob_range={0.924611949,0.943278408},prob(percent)="93",prob+-sd="93+-1",height_mean=0.682986892,height_median=0.64399862,height_95%HPD={0.32659436,1.11842292},age_mean=164.615639,age_median=163.168874,age_95%HPD={154.279533,178.34661},length_mean=0.119830495,length_median=0.1099561,length_95%HPD={0.01341043,0.2402314},effectivebrlenTK02Brlens{1}_mean=0.087708,effectivebrlenTK02Brlens{1}_median=0.081001,effectivebrlenTK02Brlens{1}_95%HPD={0.010214,0.177374},rateTK02Brlens{1}_mean=0.767092,rateTK02Brlens{1}_median=0.775641,rateTK02Brlens{1}_95%HPD={0.264862,1.178727},effectivebrlenTK02Brlens{2}_mean=0.087838,effectivebrlenTK02Brlens{2}_median=0.079839,effectivebrlenTK02Brlens{2}_95%HPD={0.00803,0.182144},rateTK02Brlens{2}_mean=0.761698,rateTK02Brlens{2}_median=0.759765,rateTK02Brlens{2}_95%HPD={0.285984,1.209817},effectivebrlenTK02Brlens{3}_mean=0.094415,effectivebrlenTK02Brlens{3}_median=0.087902,effectivebrlenTK02Brlens{3}_95%HPD={0.013883,0.187329},rateTK02Brlens{3}_mean=0.828411,rateTK02Brlens{3}_median=0.855805,rateTK02Brlens{3}_95%HPD={0.364541,1.224769}]:27.44045,(Kallimodon_pulchellus[&prob=1.0,prob_stddev=0.0,prob_range={1.0,1.0},prob(percent)="100",prob+-sd="100+-0",height_mean=0.635518176,height_median=0.59861705,height_95%HPD={0.30321407,1.0503824},age_mean=152.251923,age_median=152.128715,age_95%HPD={149.999991,154.660921},length_mean=0.0329908213,length_median=0.02543192,length_95%HPD={1.336973E-5,0.08598397},effectivebrlenTK02Brlens{1}_mean=0.024827,effectivebrlenTK02Brlens{1}_median=0.019112,effectivebrlenTK02Brlens{1}_95%HPD={4.0E-6,0.065127},rateTK02Brlens{1}_mean=0.795362,rateTK02Brlens{1}_median=0.801167,rateTK02Brlens{1}_95%HPD={0.242431,1.271611},effectivebrlenTK02Brlens{2}_mean=0.020956,effectivebrlenTK02Brlens{2}_median=0.015533,effectivebrlenTK02Brlens{2}_95%HPD={4.0E-6,0.057561},rateTK02Brlens{2}_mean=0.688564,rateTK02Brlens{2}_median=0.69215,rateTK02Brlens{2}_95%HPD={0.073613,1.209111},effectivebrlenTK02Brlens{3}_mean=0.026556,effectivebrlenTK02Brlens{3}_median=0.020595,effectivebrlenTK02Brlens{3}_95%HPD={1.2E-5,0.06876},rateTK02Brlens{3}_mean=0.847274,rateTK02Brlens{3}_median=0.869142,rateTK02Brlens{3}_95%HPD={0.336655,1.292974}]:6.514481,Leptosaurus_neptunius[&prob=1.0,prob_stddev=0.0,prob_range={1.0,1.0},prob(percent)="100",prob+-sd="100+-0",height_mean=0.630753659,height_median=0.59422056,height_95%HPD={0.30082769,1.04313926},age_mean=151.100591,age_median=151.125807,age_95%HPD={150.120634,152.099977},length_mean=0.0368178048,length_median=0.02992265,length_95%HPD={8.093722E-5,0.08963032},effectivebrlenTK02Brlens{1}_mean=0.027617,effectivebrlenTK02Brlens{1}_median=0.022409,effectivebrlenTK02Brlens{1}_95%HPD={1.8E-5,0.067765},rateTK02Brlens{1}_mean=0.792795,rateTK02Brlens{1}_median=0.800242,rateTK02Brlens{1}_95%HPD={0.245353,1.282924},effectivebrlenTK02Brlens{2}_mean=0.023483,effectivebrlenTK02Brlens{2}_median=0.018423,effectivebrlenTK02Brlens{2}_95%HPD={2.5E-5,0.060914},rateTK02Brlens{2}_mean=0.688981,rateTK02Brlens{2}_median=0.693174,rateTK02Brlens{2}_95%HPD={0.053635,1.191957},effectivebrlenTK02Brlens{3}_mean=0.029583,effectivebrlenTK02Brlens{3}_median=0.024247,effectivebrlenTK02Brlens{3}_95%HPD={5.9E-5,0.071689},rateTK02Brlens{3}_mean=0.845254,rateTK02Brlens{3}_median=0.867966,rateTK02Brlens{3}_95%HPD={0.328613,1.294542}]:7.517389)[&prob=0.969894779,prob_stddev=0.00546204596,prob_range={0.963467073,0.97525583},prob(percent)="97",prob+-sd="97+-1",height_mean=0.665303296,height_median=0.626865339,height_95%HPD={0.31824803,1.09356912},age_mean=160.047193,age_median=158.643196,age_95%HPD={151.338851,172.167265},length_mean=0.129698095,length_median=0.1200428,length_95%HPD={0.01924678,0.2564593},effectivebrlenTK02Brlens{1}_mean=0.098208,effectivebrlenTK02Brlens{1}_median=0.091568,effectivebrlenTK02Brlens{1}_95%HPD={0.013689,0.192436},rateTK02Brlens{1}_mean=0.790547,rateTK02Brlens{1}_median=0.79666,rateTK02Brlens{1}_95%HPD={0.31887,1.215504},effectivebrlenTK02Brlens{2}_mean=0.087378,effectivebrlenTK02Brlens{2}_median=0.080809,effectivebrlenTK02Brlens{2}_95%HPD={0.010468,0.176824},rateTK02Brlens{2}_mean=0.716577,rateTK02Brlens{2}_median=0.716134,rateTK02Brlens{2}_95%HPD={0.190717,1.17283},effectivebrlenTK02Brlens{3}_mean=0.105273,effectivebrlenTK02Brlens{3}_median=0.099016,effectivebrlenTK02Brlens{3}_95%HPD={0.017361,0.203974},rateTK02Brlens{3}_mean=0.845607,rateTK02Brlens{3}_median=0.864911,rateTK02Brlens{3}_95%HPD={0.394589,1.23523}]:31.96613)[&prob=0.559749336,prob_stddev=0.0198447216,prob_range={0.531605204,0.574138065},prob(percent)="56",prob+-sd="56+-2",height_mean=0.786253401,height_median=0.741619969,height_95%HPD={0.38884546,1.27285234},age_mean=191.901469,age_median=190.609327,age_95%HPD={170.312358,216.330228},length_mean=0.0851981649,length_median=0.07617471,length_95%HPD={1.469333E-5,0.1911296},effectivebrlenTK02Brlens{1}_mean=0.064511,effectivebrlenTK02Brlens{1}_median=0.057826,effectivebrlenTK02Brlens{1}_95%HPD={9.0E-6,0.143491},rateTK02Brlens{1}_mean=0.788194,rateTK02Brlens{1}_median=0.789743,rateTK02Brlens{1}_95%HPD={0.376844,1.151422},effectivebrlenTK02Brlens{2}_mean=0.060707,effectivebrlenTK02Brlens{2}_median=0.053705,effectivebrlenTK02Brlens{2}_95%HPD={1.4E-5,0.138034},rateTK02Brlens{2}_mean=0.745296,rateTK02Brlens{2}_median=0.737562,rateTK02Brlens{2}_95%HPD={0.318963,1.150943},effectivebrlenTK02Brlens{3}_mean=0.071465,effectivebrlenTK02Brlens{3}_median=0.063767,effectivebrlenTK02Brlens{3}_95%HPD={8.0E-6,0.160978},rateTK02Brlens{3}_mean=0.854844,rateTK02Brlens{3}_median=0.87791,rateTK02Brlens{3}_95%HPD={0.438842,1.196234}]:28.89132,((Derasmosaurus_pietraroiae[&prob=1.0,prob_stddev=0.0,prob_range={1.0,1.0},prob(percent)="100",prob+-sd="100+-0",height_mean=0.450818814,height_median=0.424563568,height_95%HPD={0.211255579,0.74515041},age_mean=107.979347,age_median=108.539705,age_95%HPD={101.636493,112.999977},length_mean=0.268563893,length_median=0.2519109,length_95%HPD={0.1070105,0.4800799},effectivebrlenTK02Brlens{1}_mean=0.192843,effectivebrlenTK02Brlens{1}_median=0.185558,effectivebrlenTK02Brlens{1}_95%HPD={0.063323,0.340191},rateTK02Brlens{1}_mean=0.765934,rateTK02Brlens{1}_median=0.777584,rateTK02Brlens{1}_95%HPD={0.217495,1.234822},effectivebrlenTK02Brlens{2}_mean=0.169775,effectivebrlenTK02Brlens{2}_median=0.160044,effectivebrlenTK02Brlens{2}_95%HPD={0.008131,0.332681},rateTK02Brlens{2}_mean=0.675859,rateTK02Brlens{2}_median=0.684193,rateTK02Brlens{2}_95%HPD={0.065881,1.21212},effectivebrlenTK02Brlens{3}_mean=0.222155,effectivebrlenTK02Brlens{3}_median=0.211135,effectivebrlenTK02Brlens{3}_95%HPD={0.073409,0.402472},rateTK02Brlens{3}_mean=0.860979,rateTK02Brlens{3}_median=0.882539,rateTK02Brlens{3}_95%HPD={0.31087,1.30332}]:62.37749,(Pleurosaurus_ginsburgi[&prob=1.0,prob_stddev=0.0,prob_range={1.0,1.0},prob(percent)="100",prob+-sd="100+-0",height_mean=0.630539328,height_median=0.59402244,height_95%HPD={0.29964723,1.04110141},age_mean=151.049996,age_median=151.04914,age_95%HPD={150.051969,152.045654},length_mean=0.0539815639,length_median=0.04944897,length_95%HPD={1.751182E-4,0.1065958},effectivebrlenTK02Brlens{1}_mean=0.03857,effectivebrlenTK02Brlens{1}_median=0.035642,effectivebrlenTK02Brlens{1}_95%HPD={0.001446,0.077437},rateTK02Brlens{1}_mean=0.76504,rateTK02Brlens{1}_median=0.780249,rateTK02Brlens{1}_95%HPD={0.213535,1.233332},effectivebrlenTK02Brlens{2}_mean=0.035123,effectivebrlenTK02Brlens{2}_median=0.031619,effectivebrlenTK02Brlens{2}_95%HPD={2.0E-6,0.075622},rateTK02Brlens{2}_mean=0.6936,rateTK02Brlens{2}_median=0.706662,rateTK02Brlens{2}_95%HPD={0.064253,1.214707},effectivebrlenTK02Brlens{3}_mean=0.048552,effectivebrlenTK02Brlens{3}_median=0.044808,effectivebrlenTK02Brlens{3}_95%HPD={1.14E-4,0.095104},rateTK02Brlens{3}_mean=0.928271,rateTK02Brlens{3}_median=0.93072,rateTK02Brlens{3}_95%HPD={0.456729,1.36736}]:13.26623,Pleurosaurus_goldfussi[&prob=1.0,prob_stddev=0.0,prob_range={1.0,1.0},prob(percent)="100",prob+-sd="100+-0",height_mean=0.635977702,height_median=0.599044024,height_95%HPD={0.30396899,1.0514527},age_mean=152.354239,age_median=152.279599,age_95%HPD={150.000012,154.698235},length_mean=0.0516263246,length_median=0.0467259,length_95%HPD={0.009014668,0.1055065},effectivebrlenTK02Brlens{1}_mean=0.037233,effectivebrlenTK02Brlens{1}_median=0.033963,effectivebrlenTK02Brlens{1}_95%HPD={0.005366,0.075838},rateTK02Brlens{1}_mean=0.766791,rateTK02Brlens{1}_median=0.780994,rateTK02Brlens{1}_95%HPD={0.212357,1.223845},effectivebrlenTK02Brlens{2}_mean=0.033377,effectivebrlenTK02Brlens{2}_median=0.029765,effectivebrlenTK02Brlens{2}_95%HPD={7.0E-5,0.071402},rateTK02Brlens{2}_mean=0.692436,rateTK02Brlens{2}_median=0.704908,rateTK02Brlens{2}_95%HPD={0.067472,1.214117},effectivebrlenTK02Brlens{3}_mean=0.046556,effectivebrlenTK02Brlens{3}_median=0.042393,effectivebrlenTK02Brlens{3}_95%HPD={0.00787,0.094245},rateTK02Brlens{3}_mean=0.930222,rateTK02Brlens{3}_median=0.931669,rateTK02Brlens{3}_95%HPD={0.462859,1.370838}]:12.03577)[&prob=0.753741625,prob_stddev=0.0076256811,prob_range={0.746747258,0.761558205},prob(percent)="75",prob+-sd="75+-1",height_mean=0.684469831,height_median=0.64397243,height_95%HPD={0.328831819,1.1290747},age_mean=165.152185,age_median=164.315368,age_95%HPD={155.568138,176.5828},length_mean=0.0680498095,length_median=0.06151826,length_95%HPD={3.140525E-5,0.1498402},effectivebrlenTK02Brlens{1}_mean=0.047495,effectivebrlenTK02Brlens{1}_median=0.043297,effectivebrlenTK02Brlens{1}_95%HPD={3.9E-5,0.102242},rateTK02Brlens{1}_mean=0.753275,rateTK02Brlens{1}_median=0.760145,rateTK02Brlens{1}_95%HPD={0.261688,1.165054},effectivebrlenTK02Brlens{2}_mean=0.045906,effectivebrlenTK02Brlens{2}_median=0.040055,effectivebrlenTK02Brlens{2}_95%HPD={9.0E-6,0.106615},rateTK02Brlens{2}_mean=0.710531,rateTK02Brlens{2}_median=0.715814,rateTK02Brlens{2}_95%HPD={0.151645,1.192607},effectivebrlenTK02Brlens{3}_mean=0.060864,effectivebrlenTK02Brlens{3}_median=0.054532,effectivebrlenTK02Brlens{3}_95%HPD={2.6E-5,0.13583},rateTK02Brlens{3}_mean=0.91206,rateTK02Brlens{3}_median=0.917034,rateTK02Brlens{3}_95%HPD={0.453817,1.316798}]:6.601828)[&prob=0.638712348,prob_stddev=0.015599825,prob_range={0.623726403,0.658259353},prob(percent)="64",prob+-sd="64+-2",height_mean=0.718520467,height_median=0.67833283,height_95%HPD={0.349153928,1.17348036},age_mean=171.837004,age_median=170.917196,age_95%HPD={157.959277,187.597922},length_mean=0.0688278523,length_median=0.06394701,length_95%HPD={2.026475E-5,0.1440726},effectivebrlenTK02Brlens{1}_mean=0.054646,effectivebrlenTK02Brlens{1}_median=0.050589,effectivebrlenTK02Brlens{1}_95%HPD={9.0E-6,0.116108},rateTK02Brlens{1}_mean=0.813277,rateTK02Brlens{1}_median=0.822791,rateTK02Brlens{1}_95%HPD={0.34545,1.220872},effectivebrlenTK02Brlens{2}_mean=0.046781,effectivebrlenTK02Brlens{2}_median=0.041903,effectivebrlenTK02Brlens{2}_95%HPD={3.0E-6,0.1033},rateTK02Brlens{2}_mean=0.718029,rateTK02Brlens{2}_median=0.720541,rateTK02Brlens{2}_95%HPD={0.218893,1.18916},effectivebrlenTK02Brlens{3}_mean=0.059949,effectivebrlenTK02Brlens{3}_median=0.055422,effectivebrlenTK02Brlens{3}_95%HPD={1.0E-5,0.126449},rateTK02Brlens{3}_mean=0.892069,rateTK02Brlens{3}_median=0.902699,rateTK02Brlens{3}_95%HPD={0.440142,1.271661}]:17.47781,Palaeopleurosaurus_posidoniae[&prob=1.0,prob_stddev=0.0,prob_range={1.0,1.0},prob(percent)="100",prob+-sd="100+-0",height_mean=0.744245904,height_median=0.70117511,height_95%HPD={0.358912595,1.2339306},age_mean=178.320503,age_median=178.035631,age_95%HPD={174.199996,182.978564},length_mean=0.0342902142,length_median=0.02946798,length_95%HPD={4.884301E-6,0.08047086},effectivebrlenTK02Brlens{1}_mean=0.026013,effectivebrlenTK02Brlens{1}_median=0.022438,effectivebrlenTK02Brlens{1}_95%HPD={4.0E-6,0.061372},rateTK02Brlens{1}_mean=0.78645,rateTK02Brlens{1}_median=0.796828,rateTK02Brlens{1}_95%HPD={0.296877,1.204155},effectivebrlenTK02Brlens{2}_mean=0.023851,effectivebrlenTK02Brlens{2}_median=0.020264,effectivebrlenTK02Brlens{2}_95%HPD={3.0E-6,0.057234},rateTK02Brlens{2}_mean=0.734707,rateTK02Brlens{2}_median=0.739818,rateTK02Brlens{2}_95%HPD={0.218041,1.205733},effectivebrlenTK02Brlens{3}_mean=0.029529,effectivebrlenTK02Brlens{3}_median=0.025624,effectivebrlenTK02Brlens{3}_95%HPD={5.0E-6,0.068724},rateTK02Brlens{3}_mean=0.889868,rateTK02Brlens{3}_median=0.900488,rateTK02Brlens{3}_95%HPD={0.436879,1.297024}]:10.35938)[&prob=0.910487106,prob_stddev=0.0151862839,prob_range={0.898623349,0.932767414},prob(percent)="91",prob+-sd="91+-2",height_mean=0.778939118,height_median=0.73427089,height_95%HPD={0.379911986,1.27477109},age_mean=189.418218,age_median=188.395011,age_95%HPD={177.324088,203.129939},length_mean=0.121164601,length_median=0.1126985,length_95%HPD={0.02088112,0.2412619},effectivebrlenTK02Brlens{1}_mean=0.096101,effectivebrlenTK02Brlens{1}_median=0.089548,effectivebrlenTK02Brlens{1}_95%HPD={0.015192,0.190702},rateTK02Brlens{1}_mean=0.813895,rateTK02Brlens{1}_median=0.819212,rateTK02Brlens{1}_95%HPD={0.397327,1.161499},effectivebrlenTK02Brlens{2}_mean=0.087627,effectivebrlenTK02Brlens{2}_median=0.081158,effectivebrlenTK02Brlens{2}_95%HPD={0.013703,0.175195},rateTK02Brlens{2}_mean=0.752667,rateTK02Brlens{2}_median=0.750047,rateTK02Brlens{2}_95%HPD={0.331121,1.152373},effectivebrlenTK02Brlens{3}_mean=0.10282,effectivebrlenTK02Brlens{3}_median=0.096615,effectivebrlenTK02Brlens{3}_95%HPD={0.01732,0.199465},rateTK02Brlens{3}_mean=0.873959,rateTK02Brlens{3}_median=0.88745,rateTK02Brlens{3}_95%HPD={0.481561,1.199092}]:31.10563)[&prob=0.547955023,prob_stddev=0.0205882784,prob_range={0.522416418,0.57283808},prob(percent)="55",prob+-sd="55+-2",height_mean=0.930613578,height_median=0.87821542,height_95%HPD={0.46453751,1.50185231},age_mean=220.428348,age_median=219.500642,age_95%HPD={197.320856,245.330141},length_mean=0.0894444664,length_median=0.08106327,length_95%HPD={1.388876E-5,0.1908035},effectivebrlenTK02Brlens{1}_mean=0.07267,effectivebrlenTK02Brlens{1}_median=0.066211,effectivebrlenTK02Brlens{1}_95%HPD={7.7E-5,0.153793},rateTK02Brlens{1}_mean=0.83271,rateTK02Brlens{1}_median=0.8292,rateTK02Brlens{1}_95%HPD={0.490913,1.14303},effectivebrlenTK02Brlens{2}_mean=0.068531,effectivebrlenTK02Brlens{2}_median=0.06241,effectivebrlenTK02Brlens{2}_95%HPD={9.4E-5,0.145081},rateTK02Brlens{2}_mean=0.788869,rateTK02Brlens{2}_median=0.784452,rateTK02Brlens{2}_95%HPD={0.430325,1.130417},effectivebrlenTK02Brlens{3}_mean=0.075709,effectivebrlenTK02Brlens{3}_median=0.068464,effectivebrlenTK02Brlens{3}_95%HPD={1.0E-5,0.162618},rateTK02Brlens{3}_mean=0.859326,rateTK02Brlens{3}_median=0.88246,rateTK02Brlens{3}_95%HPD={0.499496,1.158729}]:22.23618,(((Sphenodon_punctatus[&prob=1.0,prob_stddev=0.0,prob_range={1.0,1.0},prob(percent)="100",prob+-sd="100+-0",height_mean=0.0,height_median=0.0,height_95%HPD={0.0,0.0},age_mean=0.0,age_median=0.0,age_95%HPD={0.0,0.0},length_mean=0.469323656,length_median=0.4327502,length_95%HPD={0.1819859,0.8352473},effectivebrlenTK02Brlens{1}_mean=0.267133,effectivebrlenTK02Brlens{1}_median=0.248147,effectivebrlenTK02Brlens{1}_95%HPD={0.005112,0.552186},rateTK02Brlens{1}_mean=0.617036,rateTK02Brlens{1}_median=0.613232,rateTK02Brlens{1}_95%HPD={0.010573,1.153048},effectivebrlenTK02Brlens{2}_mean=0.218456,effectivebrlenTK02Brlens{2}_median=0.195025,effectivebrlenTK02Brlens{2}_95%HPD={0.016022,0.472812},rateTK02Brlens{2}_mean=0.524374,rateTK02Brlens{2}_median=0.47431,rateTK02Brlens{2}_95%HPD={0.031989,1.106474},effectivebrlenTK02Brlens{3}_mean=0.293513,effectivebrlenTK02Brlens{3}_median=0.27379,effectivebrlenTK02Brlens{3}_95%HPD={0.003812,0.591704},rateTK02Brlens{3}_mean=0.667444,rateTK02Brlens{3}_median=0.700485,rateTK02Brlens{3}_95%HPD={0.021852,1.148969}]:106.6099,Kawasphenodon[&prob=1.0,prob_stddev=0.0,prob_range={1.0,1.0},prob(percent)="100",prob+-sd="100+-0",height_mean=0.324462342,height_median=0.3054869,height_95%HPD={0.15392055,0.5402899},age_mean=77.7283329,age_median=78.1911666,age_95%HPD={70.984571,83.5994669},length_mean=0.160806583,length_median=0.1225351,length_95%HPD={1.085593E-5,0.4416455},effectivebrlenTK02Brlens{1}_mean=0.103,effectivebrlenTK02Brlens{1}_median=0.066461,effectivebrlenTK02Brlens{1}_95%HPD={4.0E-6,0.331691},rateTK02Brlens{1}_mean=0.653397,rateTK02Brlens{1}_median=0.661636,rateTK02Brlens{1}_95%HPD={0.011996,1.175382},effectivebrlenTK02Brlens{2}_mean=0.090321,effectivebrlenTK02Brlens{2}_median=0.056858,effectivebrlenTK02Brlens{2}_95%HPD={1.2E-5,0.305984},rateTK02Brlens{2}_mean=0.597687,rateTK02Brlens{2}_median=0.571549,rateTK02Brlens{2}_95%HPD={0.053334,1.136818},effectivebrlenTK02Brlens{3}_mean=0.10906,effectivebrlenTK02Brlens{3}_median=0.072378,effectivebrlenTK02Brlens{3}_95%HPD={3.0E-6,0.345489},rateTK02Brlens{3}_mean=0.694155,rateTK02Brlens{3}_median=0.731288,rateTK02Brlens{3}_95%HPD={0.034182,1.160578}]:28.41874)[&prob=0.914773169,prob_stddev=0.0143611009,prob_range={0.893323408,0.923245297},prob(percent)="91",prob+-sd="91+-1",height_mean=0.461879394,height_median=0.4250771,height_95%HPD={0.1808022,0.8232062},age_mean=111.214702,age_median=106.60991,age_95%HPD={73.6423397,160.57446},length_mean=0.29501554,length_median=0.2792854,length_95%HPD={0.0375121,0.5758782},effectivebrlenTK02Brlens{1}_mean=0.18907,effectivebrlenTK02Brlens{1}_median=0.175282,effectivebrlenTK02Brlens{1}_95%HPD={0.017868,0.386255},rateTK02Brlens{1}_mean=0.684054,rateTK02Brlens{1}_median=0.687883,rateTK02Brlens{1}_95%HPD={0.16473,1.163939},effectivebrlenTK02Brlens{2}_mean=0.17039,effectivebrlenTK02Brlens{2}_median=0.158233,effectivebrlenTK02Brlens{2}_95%HPD={0.012207,0.343285},rateTK02Brlens{2}_mean=0.617178,rateTK02Brlens{2}_median=0.591144,rateTK02Brlens{2}_95%HPD={0.175084,1.089636},effectivebrlenTK02Brlens{3}_mean=0.199959,effectivebrlenTK02Brlens{3}_median=0.18489,effectivebrlenTK02Brlens{3}_95%HPD={0.013695,0.40826},rateTK02Brlens{3}_mean=0.717294,rateTK02Brlens{3}_median=0.751132,rateTK02Brlens{3}_95%HPD={0.181504,1.148617}]:82.84385,Cynosphenodon_huizachalensis[&prob=1.0,prob_stddev=0.0,prob_range={1.0,1.0},prob(percent)="100",prob+-sd="100+-0",height_mean=0.776647277,height_median=0.73144286,height_95%HPD={0.36935977,1.2834205},age_mean=186.051035,age_median=185.731568,age_95%HPD={182.699975,190.123178},length_mean=0.0416384086,length_median=0.01693168,length_95%HPD={1.162994E-6,0.1774769},effectivebrlenTK02Brlens{1}_mean=0.034687,effectivebrlenTK02Brlens{1}_median=0.011751,effectivebrlenTK02Brlens{1}_95%HPD={0.0,0.160966},rateTK02Brlens{1}_mean=0.768562,rateTK02Brlens{1}_median=0.778982,rateTK02Brlens{1}_95%HPD={0.251484,1.233437},effectivebrlenTK02Brlens{2}_mean=0.034585,effectivebrlenTK02Brlens{2}_median=0.010646,effectivebrlenTK02Brlens{2}_95%HPD={1.0E-6,0.164467},rateTK02Brlens{2}_mean=0.724672,rateTK02Brlens{2}_median=0.719702,rateTK02Brlens{2}_95%HPD={0.225978,1.186938},effectivebrlenTK02Brlens{3}_mean=0.034358,effectivebrlenTK02Brlens{3}_median=0.012019,effectivebrlenTK02Brlens{3}_95%HPD={2.0E-6,0.157068},rateTK02Brlens{3}_mean=0.779506,rateTK02Brlens{3}_median=0.814478,rateTK02Brlens{3}_95%HPD={0.259146,1.179864}]:3.722187)[&prob=0.754233286,prob_stddev=0.0167598667,prob_range={0.730158554,0.766969256},prob(percent)="75",prob+-sd="75+-2",height_mean=0.776832714,height_median=0.7279786,height_95%HPD={0.3706317,1.2962845},age_mean=190.414796,age_median=189.453755,age_95%HPD={182.926483,200.31081},length_mean=0.104035686,length_median=0.09559612,length_95%HPD={0.01164568,0.2128846},effectivebrlenTK02Brlens{1}_mean=0.076223,effectivebrlenTK02Brlens{1}_median=0.068879,effectivebrlenTK02Brlens{1}_95%HPD={0.007509,0.161263},rateTK02Brlens{1}_mean=0.756514,rateTK02Brlens{1}_median=0.759177,rateTK02Brlens{1}_95%HPD={0.308392,1.147774},effectivebrlenTK02Brlens{2}_mean=0.068812,effectivebrlenTK02Brlens{2}_median=0.063725,effectivebrlenTK02Brlens{2}_95%HPD={0.007613,0.138246},rateTK02Brlens{2}_mean=0.695928,rateTK02Brlens{2}_median=0.677575,rateTK02Brlens{2}_95%HPD={0.316724,1.091543},effectivebrlenTK02Brlens{3}_mean=0.077743,effectivebrlenTK02Brlens{3}_median=0.070225,effectivebrlenTK02Brlens{3}_95%HPD={0.006528,0.163961},rateTK02Brlens{3}_mean=0.770757,rateTK02Brlens{3}_median=0.800591,rateTK02Brlens{3}_95%HPD={0.32582,1.148257}]:32.23986,(Sphenotitan_leyesi[&prob=1.0,prob_stddev=0.0,prob_range={1.0,1.0},prob(percent)="100",prob+-sd="100+-0",height_mean=0.887762816,height_median=0.83624105,height_95%HPD={0.42223058,1.46427106},age_mean=212.740074,age_median=211.548442,age_95%HPD={208.499975,220.998193},length_mean=0.0243568647,length_median=0.01520378,length_95%HPD={1.9134E-6,0.08005792},effectivebrlenTK02Brlens{1}_mean=0.020474,effectivebrlenTK02Brlens{1}_median=0.012145,effectivebrlenTK02Brlens{1}_95%HPD={2.0E-6,0.069844},rateTK02Brlens{1}_mean=0.840126,rateTK02Brlens{1}_median=0.841115,rateTK02Brlens{1}_95%HPD={0.395691,1.223334},effectivebrlenTK02Brlens{2}_mean=0.019098,effectivebrlenTK02Brlens{2}_median=0.010897,effectivebrlenTK02Brlens{2}_95%HPD={1.0E-6,0.068401},rateTK02Brlens{2}_mean=0.76711,rateTK02Brlens{2}_median=0.761178,rateTK02Brlens{2}_95%HPD={0.342312,1.178474},effectivebrlenTK02Brlens{3}_mean=0.020048,effectivebrlenTK02Brlens{3}_median=0.011959,effectivebrlenTK02Brlens{3}_95%HPD={1.0E-6,0.068123},rateTK02Brlens{3}_mean=0.824809,rateTK02Brlens{3}_median=0.853198,rateTK02Brlens{3}_95%HPD={0.38884,1.177461}]:3.923718,((Priosphenodon_avelasi[&prob=1.0,prob_stddev=0.0,prob_range={1.0,1.0},prob(percent)="100",prob+-sd="100+-0",height_mean=0.400119173,height_median=0.37693059,height_95%HPD={0.19101531,0.66321429},age_mean=95.8597124,age_median=96.1989838,age_95%HPD={90.6026165,100.499948},length_mean=0.155193219,length_median=0.1340528,length_95%HPD={0.01548497,0.3427221},effectivebrlenTK02Brlens{1}_mean=0.104852,effectivebrlenTK02Brlens{1}_median=0.090296,effectivebrlenTK02Brlens{1}_95%HPD={4.9E-5,0.236101},rateTK02Brlens{1}_mean=0.727824,rateTK02Brlens{1}_median=0.738807,rateTK02Brlens{1}_95%HPD={0.06652,1.275836},effectivebrlenTK02Brlens{2}_mean=0.067005,effectivebrlenTK02Brlens{2}_median=0.059373,effectivebrlenTK02Brlens{2}_95%HPD={0.001376,0.149025},rateTK02Brlens{2}_mean=0.5267,rateTK02Brlens{2}_median=0.492876,rateTK02Brlens{2}_95%HPD={0.018038,1.083322},effectivebrlenTK02Brlens{3}_mean=0.114469,effectivebrlenTK02Brlens{3}_median=0.099008,effectivebrlenTK02Brlens{3}_95%HPD={4.1E-5,0.256302},rateTK02Brlens{3}_mean=0.777703,rateTK02Brlens{3}_median=0.809911,rateTK02Brlens{3}_95%HPD={0.113199,1.272256}]:33.46113,Toxolophosaurus_cloudi[&prob=1.0,prob_stddev=0.0,prob_range={1.0,1.0},prob(percent)="100",prob+-sd="100+-0",height_mean=0.490472196,height_median=0.461639454,height_95%HPD={0.23241268,0.81315099},age_mean=117.487398,age_median=117.471718,age_95%HPD={110.003483,124.252933},length_mean=0.070480506,length_median=0.04947288,length_95%HPD={8.936702E-6,0.2068999},effectivebrlenTK02Brlens{1}_mean=0.04836,effectivebrlenTK02Brlens{1}_median=0.032209,effectivebrlenTK02Brlens{1}_95%HPD={1.0E-6,0.148511},rateTK02Brlens{1}_mean=0.734502,rateTK02Brlens{1}_median=0.746811,rateTK02Brlens{1}_95%HPD={0.08845,1.284507},effectivebrlenTK02Brlens{2}_mean=0.029869,effectivebrlenTK02Brlens{2}_median=0.020716,effectivebrlenTK02Brlens{2}_95%HPD={2.0E-6,0.089738},rateTK02Brlens{2}_mean=0.539044,rateTK02Brlens{2}_median=0.509584,rateTK02Brlens{2}_95%HPD={0.017911,1.07631},effectivebrlenTK02Brlens{3}_mean=0.052029,effectivebrlenTK02Brlens{3}_median=0.035012,effectivebrlenTK02Brlens{3}_95%HPD={0.0,0.15885},rateTK02Brlens{3}_mean=0.778824,rateTK02Brlens{3}_median=0.811493,rateTK02Brlens{3}_95%HPD={0.128164,1.275017}]:12.18839)[&prob=0.825504717,prob_stddev=0.00646711264,prob_range={0.816090932,0.830146332},prob(percent)="83",prob+-sd="83+-1",height_mean=0.544131637,height_median=0.5077173,height_95%HPD={0.2491937,0.9226348},age_mean=131.952895,age_median=129.660112,age_95%HPD={112.355399,156.277802},length_mean=0.135530691,length_median=0.1241733,length_95%HPD={4.744324E-6,0.2816794},effectivebrlenTK02Brlens{1}_mean=0.095865,effectivebrlenTK02Brlens{1}_median=0.085426,effectivebrlenTK02Brlens{1}_95%HPD={1.0E-6,0.213052},rateTK02Brlens{1}_mean=0.743617,rateTK02Brlens{1}_median=0.749528,rateTK02Brlens{1}_95%HPD={0.175738,1.279732},effectivebrlenTK02Brlens{2}_mean=0.069374,effectivebrlenTK02Brlens{2}_median=0.06065,effectivebrlenTK02Brlens{2}_95%HPD={5.0E-6,0.15734},rateTK02Brlens{2}_mean=0.556734,rateTK02Brlens{2}_median=0.519819,rateTK02Brlens{2}_95%HPD={0.090329,1.068857},effectivebrlenTK02Brlens{3}_mean=0.101879,effectivebrlenTK02Brlens{3}_median=0.091046,effectivebrlenTK02Brlens{3}_95%HPD={4.0E-6,0.224526},rateTK02Brlens{3}_mean=0.780913,rateTK02Brlens{3}_median=0.813515,rateTK02Brlens{3}_95%HPD={0.212344,1.26193}]:34.50688,Eilenodon_robustus[&prob=1.0,prob_stddev=0.0,prob_range={1.0,1.0},prob(percent)="100",prob+-sd="100+-0",height_mean=0.646528247,height_median=0.60902121,height_95%HPD={0.30758098,1.06804165},age_mean=154.881924,age_median=154.872156,age_95%HPD={153.000829,156.603894},length_mean=0.0462986845,length_median=0.03073279,length_95%HPD={6.274685E-7,0.1436789},effectivebrlenTK02Brlens{1}_mean=0.033718,effectivebrlenTK02Brlens{1}_median=0.021223,effectivebrlenTK02Brlens{1}_95%HPD={1.0E-6,0.108184},rateTK02Brlens{1}_mean=0.759647,rateTK02Brlens{1}_median=0.764889,rateTK02Brlens{1}_95%HPD={0.197784,1.271648},effectivebrlenTK02Brlens{2}_mean=0.02485,effectivebrlenTK02Brlens{2}_median=0.015622,effectivebrlenTK02Brlens{2}_95%HPD={0.0,0.079781},rateTK02Brlens{2}_mean=0.59734,rateTK02Brlens{2}_median=0.579944,rateTK02Brlens{2}_95%HPD={0.094912,1.111612},effectivebrlenTK02Brlens{3}_mean=0.035175,effectivebrlenTK02Brlens{3}_median=0.022305,effectivebrlenTK02Brlens{3}_95%HPD={0.0,0.112385},rateTK02Brlens{3}_mean=0.788344,rateTK02Brlens{3}_median=0.821223,rateTK02Brlens{3}_95%HPD={0.23121,1.249844}]:9.294836)[&prob=0.818546461,prob_stddev=0.00406942356,prob_range={0.814435395,0.824113065},prob(percent)="82",prob+-sd="82+-0",height_mean=0.683386741,height_median=0.639109,height_95%HPD={0.32029288,1.15012322},age_mean=167.072212,age_median=164.166993,age_95%HPD={153.340336,188.796479},length_mean=0.184766937,length_median=0.1768925,length_95%HPD={0.03286791,0.3434752},effectivebrlenTK02Brlens{1}_mean=0.139434,effectivebrlenTK02Brlens{1}_median=0.13339,effectivebrlenTK02Brlens{1}_95%HPD={0.018632,0.2644},rateTK02Brlens{1}_mean=0.782443,rateTK02Brlens{1}_median=0.78726,rateTK02Brlens{1}_95%HPD={0.292168,1.222935},effectivebrlenTK02Brlens{2}_mean=0.111028,effectivebrlenTK02Brlens{2}_median=0.106873,effectivebrlenTK02Brlens{2}_95%HPD={0.019289,0.206286},rateTK02Brlens{2}_mean=0.638397,rateTK02Brlens{2}_median=0.610698,rateTK02Brlens{2}_95%HPD={0.236797,1.079936},effectivebrlenTK02Brlens{3}_mean=0.14172,effectivebrlenTK02Brlens{3}_median=0.135984,effectivebrlenTK02Brlens{3}_95%HPD={0.021607,0.268117},rateTK02Brlens{3}_mean=0.794274,rateTK02Brlens{3}_median=0.825973,rateTK02Brlens{3}_95%HPD={0.303774,1.181889}]:51.30517)[&prob=0.503572183,prob_stddev=0.016749899,prob_range={0.481850202,0.522716414},prob(percent)="50",prob+-sd="50+-2",height_mean=0.850667704,height_median=0.80057962,height_95%HPD={0.41961083,1.39580679},age_mean=216.565524,age_median=215.47216,age_95%HPD={208.821892,227.004671},length_mean=0.0684943351,length_median=0.06104245,length_95%HPD={8.554156E-6,0.1555542},effectivebrlenTK02Brlens{1}_mean=0.059629,effectivebrlenTK02Brlens{1}_median=0.051813,effectivebrlenTK02Brlens{1}_95%HPD={7.0E-6,0.140762},rateTK02Brlens{1}_mean=0.858196,rateTK02Brlens{1}_median=0.867797,rateTK02Brlens{1}_95%HPD={0.454826,1.211074},effectivebrlenTK02Brlens{2}_mean=0.049976,effectivebrlenTK02Brlens{2}_median=0.044199,effectivebrlenTK02Brlens{2}_95%HPD={5.0E-6,0.114939},rateTK02Brlens{2}_mean=0.747185,rateTK02Brlens{2}_median=0.7366,rateTK02Brlens{2}_95%HPD={0.391368,1.113332},effectivebrlenTK02Brlens{3}_mean=0.056266,effectivebrlenTK02Brlens{3}_median=0.049134,effectivebrlenTK02Brlens{3}_95%HPD={7.0E-6,0.131856},rateTK02Brlens{3}_mean=0.826682,rateTK02Brlens{3}_median=0.849685,rateTK02Brlens{3}_95%HPD={0.421419,1.158924}]:6.221454)[&prob=0.55616882,prob_stddev=0.0241406271,prob_range={0.539582894,0.591960089},prob(percent)="56",prob+-sd="56+-2",height_mean=0.928374761,height_median=0.8725334,height_95%HPD={0.44948031,1.5323323},age_mean=223.125284,age_median=221.693614,age_95%HPD={209.554531,239.614942},length_mean=0.084453098,length_median=0.0764627,length_95%HPD={0.003405074,0.1767809},effectivebrlenTK02Brlens{1}_mean=0.067572,effectivebrlenTK02Brlens{1}_median=0.060832,effectivebrlenTK02Brlens{1}_95%HPD={0.002511,0.142402},rateTK02Brlens{1}_mean=0.820205,rateTK02Brlens{1}_median=0.81379,rateTK02Brlens{1}_95%HPD={0.475629,1.134155},effectivebrlenTK02Brlens{2}_mean=0.064629,effectivebrlenTK02Brlens{2}_median=0.058516,effectivebrlenTK02Brlens{2}_95%HPD={0.002169,0.134974},rateTK02Brlens{2}_mean=0.784847,rateTK02Brlens{2}_median=0.77587,rateTK02Brlens{2}_95%HPD={0.445034,1.11917},effectivebrlenTK02Brlens{3}_mean=0.068443,effectivebrlenTK02Brlens{3}_median=0.061394,effectivebrlenTK02Brlens{3}_95%HPD={0.001225,0.14385},rateTK02Brlens{3}_mean=0.827588,rateTK02Brlens{3}_median=0.854381,rateTK02Brlens{3}_95%HPD={0.451082,1.142098}]:20.04321)[&prob=0.816221486,prob_stddev=0.00883514446,prob_range={0.806524372,0.827124143},prob(percent)="82",prob+-sd="82+-1",height_mean=0.988281246,height_median=0.93274774,height_95%HPD={0.502921083,1.5980014},age_mean=243.010307,age_median=241.736822,age_95%HPD={221.870598,266.445888},length_mean=0.0785764381,length_median=0.07285589,length_95%HPD={0.01151932,0.156333},effectivebrlenTK02Brlens{1}_mean=0.06911,effectivebrlenTK02Brlens{1}_median=0.064465,effectivebrlenTK02Brlens{1}_95%HPD={0.01069,0.135744},rateTK02Brlens{1}_mean=0.896263,rateTK02Brlens{1}_median=0.895295,rateTK02Brlens{1}_95%HPD={0.596821,1.174982},effectivebrlenTK02Brlens{2}_mean=0.065008,effectivebrlenTK02Brlens{2}_median=0.06028,effectivebrlenTK02Brlens{2}_95%HPD={0.009907,0.12914},rateTK02Brlens{2}_mean=0.844212,rateTK02Brlens{2}_median=0.844654,rateTK02Brlens{2}_95%HPD={0.520003,1.143312},effectivebrlenTK02Brlens{3}_mean=0.067263,effectivebrlenTK02Brlens{3}_median=0.062286,effectivebrlenTK02Brlens{3}_95%HPD={0.009844,0.134585},rateTK02Brlens{3}_mean=0.869106,rateTK02Brlens{3}_median=0.888973,rateTK02Brlens{3}_95%HPD={0.548378,1.134524}]:19.09849)[&prob=0.801960534,prob_stddev=0.00368087837,prob_range={0.797202253,0.805757714},prob(percent)="80",prob+-sd="80+-0",height_mean=1.0756676,height_median=1.021435,height_95%HPD={0.55589686,1.70782371},age_mean=262.313297,age_median=260.835311,age_95%HPD={235.417427,292.125345},length_mean=0.146987743,length_median=0.1337547,length_95%HPD={0.02084103,0.2995916},effectivebrlenTK02Brlens{1}_mean=0.139701,effectivebrlenTK02Brlens{1}_median=0.127269,effectivebrlenTK02Brlens{1}_95%HPD={0.019829,0.283877},rateTK02Brlens{1}_mean=0.956621,rateTK02Brlens{1}_median=0.955004,rateTK02Brlens{1}_95%HPD={0.709934,1.183089},effectivebrlenTK02Brlens{2}_mean=0.133752,effectivebrlenTK02Brlens{2}_median=0.122915,effectivebrlenTK02Brlens{2}_95%HPD={0.020206,0.269221},rateTK02Brlens{2}_mean=0.921711,rateTK02Brlens{2}_median=0.924259,rateTK02Brlens{2}_95%HPD={0.662744,1.17516},effectivebrlenTK02Brlens{3}_mean=0.135689,effectivebrlenTK02Brlens{3}_median=0.123078,effectivebrlenTK02Brlens{3}_95%HPD={0.017889,0.276856},rateTK02Brlens{3}_mean=0.925067,rateTK02Brlens{3}_median=0.939481,rateTK02Brlens{3}_95%HPD={0.67683,1.129092}]:21.48813)[&prob=0.693133965,prob_stddev=0.0268091446,prob_range={0.666603704,0.727203031},prob(percent)="69",prob+-sd="69+-3",height_mean=1.1759079,height_median=1.1166295,height_95%HPD={0.62148169,1.86027705},age_mean=284.113142,age_median=282.323437,age_95%HPD={247.929438,323.0281},length_mean=0.125076441,length_median=0.1149791,length_95%HPD={0.01338467,0.2541024},effectivebrlenTK02Brlens{1}_mean=0.121846,effectivebrlenTK02Brlens{1}_median=0.112928,effectivebrlenTK02Brlens{1}_95%HPD={0.014932,0.245536},rateTK02Brlens{1}_mean=0.982693,rateTK02Brlens{1}_median=0.981132,rateTK02Brlens{1}_95%HPD={0.801079,1.161222},effectivebrlenTK02Brlens{2}_mean=0.118273,effectivebrlenTK02Brlens{2}_median=0.109853,effectivebrlenTK02Brlens{2}_95%HPD={0.01294,0.2356},rateTK02Brlens{2}_mean=0.955222,rateTK02Brlens{2}_median=0.962115,rateTK02Brlens{2}_95%HPD={0.744108,1.143652},effectivebrlenTK02Brlens{3}_mean=0.118613,effectivebrlenTK02Brlens{3}_median=0.110145,effectivebrlenTK02Brlens{3}_95%HPD={0.015015,0.237908},rateTK02Brlens{3}_mean=0.958862,rateTK02Brlens{3}_median=0.967909,rateTK02Brlens{3}_95%HPD={0.778739,1.110504}]:32.45983)[&prob=1.0,prob_stddev=0.0,prob_range={1.0,1.0},prob(percent)="100",prob+-sd="100+-0",height_mean=1.3048927,height_median=1.24143643,height_95%HPD={0.70012129,2.04417773},age_mean=317.065077,age_median=314.783268,age_95%HPD={277.24154,359.518786},length_mean=0.0252416923,length_median=0.01800329,length_95%HPD={1.91777E-6,0.07382974},effectivebrlenTK02Brlens{1}_mean=0.025307,effectivebrlenTK02Brlens{1}_median=0.018036,effectivebrlenTK02Brlens{1}_95%HPD={2.0E-6,0.074054},rateTK02Brlens{1}_mean=1.002218,rateTK02Brlens{1}_median=1.000373,rateTK02Brlens{1}_95%HPD={0.934803,1.071632},effectivebrlenTK02Brlens{2}_mean=0.024429,effectivebrlenTK02Brlens{2}_median=0.017726,effectivebrlenTK02Brlens{2}_95%HPD={2.0E-6,0.070339},rateTK02Brlens{2}_mean=0.982068,rateTK02Brlens{2}_median=0.989174,rateTK02Brlens{2}_95%HPD={0.89143,1.049679},effectivebrlenTK02Brlens{3}_mean=0.025051,effectivebrlenTK02Brlens{3}_median=0.017949,effectivebrlenTK02Brlens{3}_95%HPD={3.0E-6,0.072965},rateTK02Brlens{3}_mean=0.996267,rateTK02Brlens{3}_median=0.998014,rateTK02Brlens{3}_95%HPD={0.934149,1.054355}]:6.119619)[&prob=1.0,prob_stddev=0.0,prob_range={1.0,1.0},prob(percent)="100",prob+-sd="100+-0",height_mean=1.33013439,height_median=1.26527751,height_95%HPD={0.72598447,2.08758068},age_mean=323.37988,age_median=320.902888,age_95%HPD={282.861068,369.585857},length_mean=0.0,length_median=0.0,length_95%HPD={0.0,0.0},effectivebrlenTK02Brlens{1}_mean=1.0,effectivebrlenTK02Brlens{1}_median=1.0,effectivebrlenTK02Brlens{1}_95%HPD={1.0,1.0},rateTK02Brlens{1}_mean=1.0,rateTK02Brlens{1}_median=1.0,rateTK02Brlens{1}_95%HPD={1.0,1.0},effectivebrlenTK02Brlens{2}_mean=1.0,effectivebrlenTK02Brlens{2}_median=1.0,effectivebrlenTK02Brlens{2}_95%HPD={1.0,1.0},rateTK02Brlens{2}_mean=1.0,rateTK02Brlens{2}_median=1.0,rateTK02Brlens{2}_95%HPD={1.0,1.0},effectivebrlenTK02Brlens{3}_mean=1.0,effectivebrlenTK02Brlens{3}_median=1.0,effectivebrlenTK02Brlens{3}_95%HPD={1.0,1.0},rateTK02Brlens{3}_mean=1.0,rateTK02Brlens{3}_median=1.0,rateTK02Brlens{3}_95%HPD={1.0,1.0}];
end;

begin figtree;
	set appearance.backgroundColorAttribute="Default";
	set appearance.backgroundColour=#ffffff;
	set appearance.branchColorAttribute="User selection";
	set appearance.branchColorGradient=false;
	set appearance.branchLineWidth=1.0;
	set appearance.branchMinLineWidth=0.0;
	set appearance.branchWidthAttribute="Fixed";
	set appearance.foregroundColour=#000000;
	set appearance.hilightingGradient=false;
	set appearance.selectionColour=#2d3680;
	set branchLabels.colorAttribute="User selection";
	set branchLabels.displayAttribute="Branch times";
	set branchLabels.fontName="Arial";
	set branchLabels.fontSize=9;
	set branchLabels.fontStyle=0;
	set branchLabels.isShown=false;
	set branchLabels.significantDigits=4;
	set layout.expansion=0;
	set layout.layoutType="RECTILINEAR";
	set layout.zoom=0;
	set legend.attribute=null;
	set legend.fontSize=10.0;
	set legend.isShown=false;
	set legend.significantDigits=4;
	set nodeBars.barWidth=4.0;
	set nodeBars.displayAttribute=null;
	set nodeBars.isShown=false;
	set nodeLabels.colorAttribute="User selection";
	set nodeLabels.displayAttribute="prob";
	set nodeLabels.fontName="Arial";
	set nodeLabels.fontSize=9;
	set nodeLabels.fontStyle=0;
	set nodeLabels.isShown=true;
	set nodeLabels.significantDigits=2;
	set nodeShape.colourAttribute=null;
	set nodeShape.isShown=false;
	set nodeShape.minSize=10.0;
	set nodeShape.scaleType=Width;
	set nodeShape.shapeType=Circle;
	set nodeShape.size=4.0;
	set nodeShape.sizeAttribute=null;
	set polarLayout.alignTipLabels=false;
	set polarLayout.angularRange=0;
	set polarLayout.rootAngle=0;
	set polarLayout.rootLength=100;
	set polarLayout.showRoot=true;
	set radialLayout.spread=0.0;
	set rectilinearLayout.alignTipLabels=false;
	set rectilinearLayout.curvature=0;
	set rectilinearLayout.rootLength=100;
	set scale.offsetAge=0.0;
	set scale.rootAge=1.0;
	set scale.scaleFactor=1.0;
	set scale.scaleRoot=false;
	set scaleAxis.automaticScale=true;
	set scaleAxis.fontSize=8.0;
	set scaleAxis.isShown=false;
	set scaleAxis.lineWidth=1.0;
	set scaleAxis.majorTicks=1.0;
	set scaleAxis.origin=0.0;
	set scaleAxis.reverseAxis=false;
	set scaleAxis.showGrid=true;
	set scaleBar.automaticScale=true;
	set scaleBar.fontSize=10.0;
	set scaleBar.isShown=true;
	set scaleBar.lineWidth=1.0;
	set scaleBar.scaleRange=0.0;
	set tipLabels.colorAttribute="User selection";
	set tipLabels.displayAttribute="Names";
	set tipLabels.fontName="Arial";
	set tipLabels.fontSize=14;
	set tipLabels.fontStyle=2;
	set tipLabels.isShown=true;
	set tipLabels.significantDigits=4;
	set trees.order=false;
	set trees.orderType="increasing";
	set trees.rooting=false;
	set trees.rootingType="User Selection";
	set trees.transform=false;
	set trees.transformType="cladogram";
end;
