# Supplementary material for: Sphenodontian phylogeny and the impact of model choice in Bayesian morphological clock estimates of divergence times and evolutionary rates
Source: BMC Biol. 2020 Dec 7;18:191. doi: 10.1186/s12915-020-00901-5 (PMC7720557; doi:10.1186/s12915-020-00901-5)
Supplement: Supplementary file 6 — Additional file 6. Input files including the dataset and all necessary coding (see Mr. Bayes blocks) to reproduce the analyses. [file 12915_2020_901_MOESM6_ESM.zip › InputFiles&OutputTrees/BayesCalibrated/Diversity(NoSA)/BayesCal_TK02_ln_p3_StartTr_3per_60G_DvNoSA/PRIOR/BayesCal_TK02_ln_p3_StartTr_3per_DvNoSA_AllCom.t.con.tre]

#NEXUS
[ID: 0310168905]
begin taxa;
	dimensions ntax=35;
	taxlabels
		Prolacerta_broomi
		Palaeagama_vielhaueri
		Sophineta_cracoviensis
		Megachirella_wachtleri
		Marmoretta_oxoniensis
		Huehuecuetzpalli_mixtecus
		Eichstaettisaurus_schroederi
		Ardeosaurus_brevipes
		Gephyrosaurus_bridensis
		Diphydontosaurus_avonis
		Planocephalosaurus_robinsonae
		Clevosaurus_hudsoni
		Clevosaurus_cambrica
		Clevosaurus_brasiliensis
		Clevosaurus_bairdi
		Clevosaurus_petilus
		Clevosaurus_sp_SAM
		Homeosaurus_maximiliani
		Homeosaurus_parvipes
		Sapheosaurus_thiollerei
		Oenosaurus_muehlheimensis
		Piocormus_laticeps
		Derasmosaurus_pietraroiae
		Palaeopleurosaurus_posidoniae
		Pleurosaurus_ginsburgi
		Pleurosaurus_goldfussi
		Kallimodon_pulchellus
		Leptosaurus_neptunius
		Sphenodon_punctatus
		Kawasphenodon
		Cynosphenodon_huizachalensis
		Sphenotitan_leyesi
		Priosphenodon_avelasi
		Eilenodon_robustus
		Toxolophosaurus_cloudi
		;
end;
begin trees;
	translate
		1	Prolacerta_broomi,
		2	Palaeagama_vielhaueri,
		3	Sophineta_cracoviensis,
		4	Megachirella_wachtleri,
		5	Marmoretta_oxoniensis,
		6	Huehuecuetzpalli_mixtecus,
		7	Eichstaettisaurus_schroederi,
		8	Ardeosaurus_brevipes,
		9	Gephyrosaurus_bridensis,
		10	Diphydontosaurus_avonis,
		11	Planocephalosaurus_robinsonae,
		12	Clevosaurus_hudsoni,
		13	Clevosaurus_cambrica,
		14	Clevosaurus_brasiliensis,
		15	Clevosaurus_bairdi,
		16	Clevosaurus_petilus,
		17	Clevosaurus_sp_SAM,
		18	Homeosaurus_maximiliani,
		19	Homeosaurus_parvipes,
		20	Sapheosaurus_thiollerei,
		21	Oenosaurus_muehlheimensis,
		22	Piocormus_laticeps,
		23	Derasmosaurus_pietraroiae,
		24	Palaeopleurosaurus_posidoniae,
		25	Pleurosaurus_ginsburgi,
		26	Pleurosaurus_goldfussi,
		27	Kallimodon_pulchellus,
		28	Leptosaurus_neptunius,
		29	Sphenodon_punctatus,
		30	Kawasphenodon,
		31	Cynosphenodon_huizachalensis,
		32	Sphenotitan_leyesi,
		33	Priosphenodon_avelasi,
		34	Eilenodon_robustus,
		35	Toxolophosaurus_cloudi
		;
   tree con_all_compat = [&R] (1[&prob=1.00000000e+00,prob_stddev=0.00000000e+00,prob_range={1.00000000e+00,1.00000000e+00},prob(percent)="100",prob+-sd="100+-0",height_mean=8.92137791e-01,height_median=6.17757502e-01,height_95%HPD={4.70172530e-02,2.51852841e+00},age_mean=2.49774137e+02,age_median=2.49878393e+02,age_95%HPD={2.47517750e+02,2.51899993e+02}]:6.866973e+00[&length_mean=2.74394933e-02,length_median=1.63554600e-02,length_95%HPD={4.23649900e-06,8.93719500e-02},effectivebrlenTK02Brlens{1}_mean=0.027451,effectivebrlenTK02Brlens{1}_median=0.016352,effectivebrlenTK02Brlens{1}_95%HPD={0.000004,0.089285},rateTK02Brlens{1}_mean=1.000154,rateTK02Brlens{1}_median=0.999985,rateTK02Brlens{1}_95%HPD={0.947978,1.054935},effectivebrlenTK02Brlens{2}_mean=0.027442,effectivebrlenTK02Brlens{2}_median=0.016351,effectivebrlenTK02Brlens{2}_95%HPD={0.000004,0.089348},rateTK02Brlens{2}_mean=1.000153,rateTK02Brlens{2}_median=0.999999,rateTK02Brlens{2}_95%HPD={0.958695,1.041036},effectivebrlenTK02Brlens{3}_mean=0.027454,effectivebrlenTK02Brlens{3}_median=0.016357,effectivebrlenTK02Brlens{3}_95%HPD={0.000004,0.089394},rateTK02Brlens{3}_mean=1.000106,rateTK02Brlens{3}_median=1.000001,rateTK02Brlens{3}_95%HPD={0.956478,1.046027}],(2[&prob=1.00000000e+00,prob_stddev=0.00000000e+00,prob_range={1.00000000e+00,1.00000000e+00},prob(percent)="100",prob+-sd="100+-0",height_mean=8.94794783e-01,height_median=6.19557895e-01,height_95%HPD={4.14810380e-02,2.52089461e+00},age_mean=2.50564496e+02,age_median=2.49907087e+02,age_95%HPD={2.47500274e+02,2.55762405e+02}]:3.687715e+00[&length_mean=7.25390251e-03,length_median=3.43175900e-03,length_95%HPD={9.29683900e-08,2.66162800e-02},effectivebrlenTK02Brlens{1}_mean=0.007257,effectivebrlenTK02Brlens{1}_median=0.003427,effectivebrlenTK02Brlens{1}_95%HPD={0.000000,0.026645},rateTK02Brlens{1}_mean=0.999510,rateTK02Brlens{1}_median=1.000003,rateTK02Brlens{1}_95%HPD={0.904550,1.084292},effectivebrlenTK02Brlens{2}_mean=0.007256,effectivebrlenTK02Brlens{2}_median=0.003427,effectivebrlenTK02Brlens{2}_95%HPD={0.000000,0.026692},rateTK02Brlens{2}_mean=1.000334,rateTK02Brlens{2}_median=1.000027,rateTK02Brlens{2}_95%HPD={0.931191,1.069344},effectivebrlenTK02Brlens{3}_mean=0.007246,effectivebrlenTK02Brlens{3}_median=0.003423,effectivebrlenTK02Brlens{3}_95%HPD={0.000000,0.026637},rateTK02Brlens{3}_mean=0.998540,rateTK02Brlens{3}_median=0.999964,rateTK02Brlens{3}_95%HPD={0.921032,1.072050}],(3[&prob=1.00000000e+00,prob_stddev=0.00000000e+00,prob_range={1.00000000e+00,1.00000000e+00},prob(percent)="100",prob+-sd="100+-0",height_mean=8.85769750e-01,height_median=6.13445682e-01,height_95%HPD={4.13771972e-02,2.49483381e+00},age_mean=2.47993604e+02,age_median=2.47990487e+02,age_95%HPD={2.47499997e+02,2.48447190e+02}]:2.403836e+00[&length_mean=9.96327818e-03,length_median=5.11638200e-03,length_95%HPD={4.33111600e-08,3.52404100e-02},effectivebrlenTK02Brlens{1}_mean=0.009971,effectivebrlenTK02Brlens{1}_median=0.005104,effectivebrlenTK02Brlens{1}_95%HPD={0.000000,0.035298},rateTK02Brlens{1}_mean=0.999013,rateTK02Brlens{1}_median=0.999968,rateTK02Brlens{1}_95%HPD={0.890139,1.104623},effectivebrlenTK02Brlens{2}_mean=0.009972,effectivebrlenTK02Brlens{2}_median=0.005119,effectivebrlenTK02Brlens{2}_95%HPD={0.000000,0.035315},rateTK02Brlens{2}_mean=1.000966,rateTK02Brlens{2}_median=1.000029,rateTK02Brlens{2}_95%HPD={0.921831,1.086931},effectivebrlenTK02Brlens{3}_mean=0.009952,effectivebrlenTK02Brlens{3}_median=0.005107,effectivebrlenTK02Brlens{3}_95%HPD={0.000000,0.035126},rateTK02Brlens{3}_mean=0.998023,rateTK02Brlens{3}_median=0.999953,rateTK02Brlens{3}_95%HPD={0.906759,1.084642}],(4[&prob=1.00000000e+00,prob_stddev=0.00000000e+00,prob_range={1.00000000e+00,1.00000000e+00},prob(percent)="100",prob+-sd="100+-0",height_mean=8.71519959e-01,height_median=6.03465131e-01,height_95%HPD={3.96044001e-02,2.45305815e+00},age_mean=2.44002673e+02,age_median=2.44003302e+02,age_95%HPD={2.43538187e+02,2.44486732e+02}]:2.423854e+00[&length_mean=1.60739493e-02,length_median=9.31079700e-03,length_95%HPD={0.00000000e+00,5.40232100e-02},effectivebrlenTK02Brlens{1}_mean=0.016082,effectivebrlenTK02Brlens{1}_median=0.009264,effectivebrlenTK02Brlens{1}_95%HPD={0.000000,0.053912},rateTK02Brlens{1}_mean=0.998646,rateTK02Brlens{1}_median=1.000012,rateTK02Brlens{1}_95%HPD={0.869524,1.122527},effectivebrlenTK02Brlens{2}_mean=0.016090,effectivebrlenTK02Brlens{2}_median=0.009317,effectivebrlenTK02Brlens{2}_95%HPD={0.000000,0.054096},rateTK02Brlens{2}_mean=1.001216,rateTK02Brlens{2}_median=1.000034,rateTK02Brlens{2}_95%HPD={0.900419,1.094944},effectivebrlenTK02Brlens{3}_mean=0.016047,effectivebrlenTK02Brlens{3}_median=0.009282,effectivebrlenTK02Brlens{3}_95%HPD={0.000000,0.053825},rateTK02Brlens{3}_mean=0.997241,rateTK02Brlens{3}_median=0.999943,rateTK02Brlens{3}_95%HPD={0.884514,1.095184}],((((((((((5[&prob=1.00000000e+00,prob_stddev=0.00000000e+00,prob_range={1.00000000e+00,1.00000000e+00},prob(percent)="100",prob+-sd="100+-0",height_mean=5.63741888e-01,height_median=3.90407350e-01,height_95%HPD={2.58484790e-02,1.58956949e+00},age_mean=1.57949728e+02,age_median=1.57141133e+02,age_95%HPD={1.52100104e+02,1.65673611e+02}]:1.439941e+01[&length_mean=1.51325552e-02,length_median=6.66307200e-03,length_95%HPD={2.06486800e-07,5.71135300e-02},effectivebrlenTK02Brlens{1}_mean=0.015128,effectivebrlenTK02Brlens{1}_median=0.006404,effectivebrlenTK02Brlens{1}_95%HPD={0.000000,0.057539},rateTK02Brlens{1}_mean=0.987422,rateTK02Brlens{1}_median=0.998175,rateTK02Brlens{1}_95%HPD={0.586461,1.388822},effectivebrlenTK02Brlens{2}_mean=0.015224,effectivebrlenTK02Brlens{2}_median=0.006572,effectivebrlenTK02Brlens{2}_95%HPD={0.000000,0.057814},rateTK02Brlens{2}_mean=1.002940,rateTK02Brlens{2}_median=1.000449,rateTK02Brlens{2}_95%HPD={0.715106,1.329121},effectivebrlenTK02Brlens{3}_mean=0.015046,effectivebrlenTK02Brlens{3}_median=0.006410,effectivebrlenTK02Brlens{3}_95%HPD={0.000000,0.056578},rateTK02Brlens{3}_mean=0.982933,rateTK02Brlens{3}_median=0.999332,rateTK02Brlens{3}_95%HPD={0.577152,1.318827}],(((((6[&prob=1.00000000e+00,prob_stddev=0.00000000e+00,prob_range={1.00000000e+00,1.00000000e+00},prob(percent)="100",prob+-sd="100+-0",height_mean=3.66094123e-01,height_median=2.53360770e-01,height_95%HPD={1.69340640e-02,1.03238394e+00},age_mean=1.02499066e+02,age_median=1.02502208e+02,age_95%HPD={1.00237065e+02,1.04983170e+02}]:3.744470e+00[&length_mean=2.17338857e-02,length_median=1.00861800e-02,length_95%HPD={2.32782100e-07,8.02100500e-02},effectivebrlenTK02Brlens{1}_mean=0.021934,effectivebrlenTK02Brlens{1}_median=0.009632,effectivebrlenTK02Brlens{1}_95%HPD={0.000000,0.080900},rateTK02Brlens{1}_mean=0.993119,rateTK02Brlens{1}_median=0.999728,rateTK02Brlens{1}_95%HPD={0.503587,1.511026},effectivebrlenTK02Brlens{2}_mean=0.021803,effectivebrlenTK02Brlens{2}_median=0.009903,effectivebrlenTK02Brlens{2}_95%HPD={0.000000,0.080914},rateTK02Brlens{2}_mean=1.001733,rateTK02Brlens{2}_median=1.000874,rateTK02Brlens{2}_95%HPD={0.601018,1.358241},effectivebrlenTK02Brlens{3}_mean=0.021594,effectivebrlenTK02Brlens{3}_median=0.009595,effectivebrlenTK02Brlens{3}_95%HPD={0.000000,0.079263},rateTK02Brlens{3}_mean=0.982606,rateTK02Brlens{3}_median=0.999339,rateTK02Brlens{3}_95%HPD={0.487871,1.390056}],((29[&prob=1.00000000e+00,prob_stddev=0.00000000e+00,prob_range={1.00000000e+00,1.00000000e+00},prob(percent)="100",prob+-sd="100+-0",height_mean=0.00000000e+00,height_median=0.00000000e+00,height_95%HPD={0.00000000e+00,0.00000000e+00},age_mean=0.00000000e+00,age_median=0.00000000e+00,age_95%HPD={0.00000000e+00,0.00000000e+00}]:8.370153e+01[&length_mean=3.08766812e-01,length_median=2.15731600e-01,length_95%HPD={1.57027700e-02,8.63189600e-01},effectivebrlenTK02Brlens{1}_mean=0.321990,effectivebrlenTK02Brlens{1}_median=0.201519,effectivebrlenTK02Brlens{1}_95%HPD={0.010291,0.937125},rateTK02Brlens{1}_mean=0.999277,rateTK02Brlens{1}_median=0.999773,rateTK02Brlens{1}_95%HPD={0.419061,1.546441},effectivebrlenTK02Brlens{2}_mean=0.310644,effectivebrlenTK02Brlens{2}_median=0.207517,effectivebrlenTK02Brlens{2}_95%HPD={0.012939,0.899573},rateTK02Brlens{2}_mean=0.999730,rateTK02Brlens{2}_median=1.000871,rateTK02Brlens{2}_95%HPD={0.544159,1.422833},effectivebrlenTK02Brlens{3}_mean=0.311034,effectivebrlenTK02Brlens{3}_median=0.204332,effectivebrlenTK02Brlens{3}_95%HPD={0.000641,0.825440},rateTK02Brlens{3}_mean=0.980966,rateTK02Brlens{3}_median=0.999408,rateTK02Brlens{3}_95%HPD={0.412503,1.409973}],30[&prob=1.00000000e+00,prob_stddev=0.00000000e+00,prob_range={1.00000000e+00,1.00000000e+00},prob(percent)="100",prob+-sd="100+-0",height_mean=2.81851726e-01,height_median=1.94440024e-01,height_95%HPD={1.20127517e-02,7.94596440e-01},age_mean=7.88109100e+01,age_median=7.96247740e+01,age_95%HPD={7.17248739e+01,8.35996082e+01}]:4.076757e+00[&length_mean=2.68826955e-02,length_median=1.23368400e-02,length_95%HPD={0.00000000e+00,1.00168300e-01},effectivebrlenTK02Brlens{1}_mean=0.027014,effectivebrlenTK02Brlens{1}_median=0.011673,effectivebrlenTK02Brlens{1}_95%HPD={0.000000,0.100098},rateTK02Brlens{1}_mean=0.998348,rateTK02Brlens{1}_median=0.999771,rateTK02Brlens{1}_95%HPD={0.453243,1.513603},effectivebrlenTK02Brlens{2}_mean=0.027049,effectivebrlenTK02Brlens{2}_median=0.012008,effectivebrlenTK02Brlens{2}_95%HPD={0.000000,0.101028},rateTK02Brlens{2}_mean=1.000789,rateTK02Brlens{2}_median=1.000888,rateTK02Brlens{2}_95%HPD={0.572230,1.399358},effectivebrlenTK02Brlens{3}_mean=0.027174,effectivebrlenTK02Brlens{3}_median=0.011822,effectivebrlenTK02Brlens{3}_95%HPD={0.000000,0.099298},rateTK02Brlens{3}_mean=0.981446,rateTK02Brlens{3}_median=0.999383,rateTK02Brlens{3}_95%HPD={0.508307,1.425512}])[&prob=8.52003289e-01,prob_stddev=1.27276392e-02,prob_range={8.43003489e-01,8.61003089e-01},prob(percent)="85",prob+-sd="85+-1",height_mean=3.05526723e-01,height_median=2.12469700e-01,height_95%HPD={1.60503300e-02,8.61712500e-01},age_mean=8.44861994e+01,age_median=8.37015305e+01,age_95%HPD={7.20237078e+01,9.72921796e+01}]:1.544050e+01[&length_mean=6.77772958e-02,length_median=4.31010400e-02,length_95%HPD={4.41279700e-06,2.14144800e-01},effectivebrlenTK02Brlens{1}_mean=0.070201,effectivebrlenTK02Brlens{1}_median=0.040708,effectivebrlenTK02Brlens{1}_95%HPD={0.000004,0.227936},rateTK02Brlens{1}_mean=0.998603,rateTK02Brlens{1}_median=0.999781,rateTK02Brlens{1}_95%HPD={0.484726,1.523605},effectivebrlenTK02Brlens{2}_mean=0.068094,effectivebrlenTK02Brlens{2}_median=0.041636,effectivebrlenTK02Brlens{2}_95%HPD={0.000004,0.220827},rateTK02Brlens{2}_mean=1.000549,rateTK02Brlens{2}_median=1.000929,rateTK02Brlens{2}_95%HPD={0.591665,1.392664},effectivebrlenTK02Brlens{3}_mean=0.067515,effectivebrlenTK02Brlens{3}_median=0.041028,effectivebrlenTK02Brlens{3}_95%HPD={0.000005,0.202458},rateTK02Brlens{3}_mean=0.981132,rateTK02Brlens{3}_median=0.999393,rateTK02Brlens{3}_95%HPD={0.478410,1.393917}],33[&prob=1.00000000e+00,prob_stddev=0.00000000e+00,prob_range={1.00000000e+00,1.00000000e+00},prob(percent)="100",prob+-sd="100+-0",height_mean=3.40957236e-01,height_median=2.35407898e-01,height_95%HPD={1.46300820e-02,9.60680652e-01},age_mean=9.53805120e+01,age_median=9.54953424e+01,age_95%HPD={9.03961750e+01,1.00498223e+02}]:3.646688e+00[&length_mean=2.35626269e-02,length_median=1.19391800e-02,length_95%HPD={1.00022500e-08,8.47492000e-02},effectivebrlenTK02Brlens{1}_mean=0.023293,effectivebrlenTK02Brlens{1}_median=0.011336,effectivebrlenTK02Brlens{1}_95%HPD={0.000000,0.084530},rateTK02Brlens{1}_mean=0.995277,rateTK02Brlens{1}_median=0.999749,rateTK02Brlens{1}_95%HPD={0.471598,1.515779},effectivebrlenTK02Brlens{2}_mean=0.023577,effectivebrlenTK02Brlens{2}_median=0.011635,effectivebrlenTK02Brlens{2}_95%HPD={0.000000,0.085573},rateTK02Brlens{2}_mean=1.000817,rateTK02Brlens{2}_median=1.000921,rateTK02Brlens{2}_95%HPD={0.586599,1.357510},effectivebrlenTK02Brlens{3}_mean=0.022682,effectivebrlenTK02Brlens{3}_median=0.011311,effectivebrlenTK02Brlens{3}_95%HPD={0.000000,0.081235},rateTK02Brlens{3}_mean=0.982597,rateTK02Brlens{3}_median=0.999377,rateTK02Brlens{3}_95%HPD={0.471720,1.388049}])[&prob=5.80287105e-01,prob_stddev=1.51631751e-02,prob_range={5.69565121e-01,5.91009089e-01},prob(percent)="58",prob+-sd="58+-2",height_mean=3.76966339e-01,height_median=2.53905180e-01,height_95%HPD={1.43300307e-02,1.09585140e+00},age_mean=9.94533994e+01,age_median=9.91420302e+01,age_95%HPD={9.05811228e+01,1.08429985e+02}]:7.104647e+00[&length_mean=3.95572157e-02,length_median=2.19281400e-02,length_95%HPD={3.40319100e-06,1.36844000e-01},effectivebrlenTK02Brlens{1}_mean=0.041585,effectivebrlenTK02Brlens{1}_median=0.020899,effectivebrlenTK02Brlens{1}_95%HPD={0.000002,0.146634},rateTK02Brlens{1}_mean=1.001518,rateTK02Brlens{1}_median=0.999947,rateTK02Brlens{1}_95%HPD={0.526401,1.600867},effectivebrlenTK02Brlens{2}_mean=0.039960,effectivebrlenTK02Brlens{2}_median=0.021332,effectivebrlenTK02Brlens{2}_95%HPD={0.000003,0.139982},rateTK02Brlens{2}_mean=1.003783,rateTK02Brlens{2}_median=1.000936,rateTK02Brlens{2}_95%HPD={0.578373,1.360223},effectivebrlenTK02Brlens{3}_mean=0.040831,effectivebrlenTK02Brlens{3}_median=0.021000,effectivebrlenTK02Brlens{3}_95%HPD={0.000003,0.135694},rateTK02Brlens{3}_mean=0.988929,rateTK02Brlens{3}_median=0.999389,rateTK02Brlens{3}_95%HPD={0.451878,1.423973}])[&prob=4.14835226e-01,prob_stddev=1.40161163e-02,prob_range={4.04924335e-01,4.24746117e-01},prob(percent)="41",prob+-sd="41+-1",height_mean=4.01076255e-01,height_median=2.70106090e-01,height_95%HPD={1.53760568e-02,1.15390520e+00},age_mean=1.07205040e+02,age_median=1.06246678e+02,age_95%HPD={1.00297186e+02,1.15754616e+02}]:6.488233e+00[&length_mean=3.32039141e-02,length_median=1.79165000e-02,length_95%HPD={9.39556400e-07,1.13703800e-01},effectivebrlenTK02Brlens{1}_mean=0.034570,effectivebrlenTK02Brlens{1}_median=0.017074,effectivebrlenTK02Brlens{1}_95%HPD={0.000001,0.117804},rateTK02Brlens{1}_mean=0.995661,rateTK02Brlens{1}_median=0.999597,rateTK02Brlens{1}_95%HPD={0.501048,1.529911},effectivebrlenTK02Brlens{2}_mean=0.033538,effectivebrlenTK02Brlens{2}_median=0.017545,effectivebrlenTK02Brlens{2}_95%HPD={0.000001,0.116768},rateTK02Brlens{2}_mean=1.003737,rateTK02Brlens{2}_median=1.000870,rateTK02Brlens{2}_95%HPD={0.614579,1.372301},effectivebrlenTK02Brlens{3}_mean=0.034326,effectivebrlenTK02Brlens{3}_median=0.017088,effectivebrlenTK02Brlens{3}_95%HPD={0.000001,0.111276},rateTK02Brlens{3}_mean=0.986405,rateTK02Brlens{3}_median=0.999379,rateTK02Brlens{3}_95%HPD={0.478207,1.409170}],23[&prob=1.00000000e+00,prob_stddev=0.00000000e+00,prob_range={1.00000000e+00,1.00000000e+00},prob(percent)="100",prob+-sd="100+-0",height_mean=3.80478728e-01,height_median=2.63222889e-01,height_95%HPD={1.77427526e-02,1.07164977e+00},age_mean=1.06542028e+02,age_median=1.06404295e+02,age_95%HPD={1.00499992e+02,1.12326843e+02}]:6.330616e+00[&length_mean=1.93777657e-02,length_median=8.89791000e-03,length_95%HPD={0.00000000e+00,7.17610900e-02},effectivebrlenTK02Brlens{1}_mean=0.019613,effectivebrlenTK02Brlens{1}_median=0.008469,effectivebrlenTK02Brlens{1}_95%HPD={0.000000,0.072195},rateTK02Brlens{1}_mean=0.992710,rateTK02Brlens{1}_median=0.999690,rateTK02Brlens{1}_95%HPD={0.490884,1.471083},effectivebrlenTK02Brlens{2}_mean=0.019469,effectivebrlenTK02Brlens{2}_median=0.008708,effectivebrlenTK02Brlens{2}_95%HPD={0.000000,0.072233},rateTK02Brlens{2}_mean=1.001280,rateTK02Brlens{2}_median=1.000854,rateTK02Brlens{2}_95%HPD={0.613189,1.361859},effectivebrlenTK02Brlens{3}_mean=0.019423,effectivebrlenTK02Brlens{3}_median=0.008521,effectivebrlenTK02Brlens{3}_95%HPD={0.000000,0.070596},rateTK02Brlens{3}_mean=0.982785,rateTK02Brlens{3}_median=0.999337,rateTK02Brlens{3}_95%HPD={0.487570,1.376601}])[&prob=6.24652785e-01,prob_stddev=2.36954073e-02,prob_range={6.07897602e-01,6.41407969e-01},prob(percent)="62",prob+-sd="62+-2",height_mean=4.21927476e-01,height_median=2.90552913e-01,height_95%HPD={1.55319101e-02,1.18993793e+00},age_mean=1.13491824e+02,age_median=1.12734911e+02,age_95%HPD={1.03430523e+02,1.24641022e+02}]:1.108605e+01[&length_mean=4.74302599e-02,length_median=2.68530500e-02,length_95%HPD={2.55027000e-06,1.61060200e-01},effectivebrlenTK02Brlens{1}_mean=0.048869,effectivebrlenTK02Brlens{1}_median=0.025422,effectivebrlenTK02Brlens{1}_95%HPD={0.000003,0.165836},rateTK02Brlens{1}_mean=0.993474,rateTK02Brlens{1}_median=0.999797,rateTK02Brlens{1}_95%HPD={0.493827,1.486615},effectivebrlenTK02Brlens{2}_mean=0.047887,effectivebrlenTK02Brlens{2}_median=0.026179,effectivebrlenTK02Brlens{2}_95%HPD={0.000002,0.165384},rateTK02Brlens{2}_mean=1.003073,rateTK02Brlens{2}_median=1.000831,rateTK02Brlens{2}_95%HPD={0.640569,1.365115},effectivebrlenTK02Brlens{3}_mean=0.047787,effectivebrlenTK02Brlens{3}_median=0.025429,effectivebrlenTK02Brlens{3}_95%HPD={0.000003,0.156688},rateTK02Brlens{3}_mean=0.979885,rateTK02Brlens{3}_median=0.999319,rateTK02Brlens{3}_95%HPD={0.487789,1.399695}],35[&prob=1.00000000e+00,prob_stddev=0.00000000e+00,prob_range={1.00000000e+00,1.00000000e+00},prob(percent)="100",prob+-sd="100+-0",height_mean=4.18458064e-01,height_median=2.89687623e-01,height_95%HPD={1.91202731e-02,1.17748902e+00},age_mean=1.17149735e+02,age_median=1.16946330e+02,age_95%HPD={1.10000853e+02,1.24199478e+02}]:6.874635e+00[&length_mean=2.15868790e-02,length_median=8.75310300e-03,length_95%HPD={0.00000000e+00,8.43713000e-02},effectivebrlenTK02Brlens{1}_mean=0.021750,effectivebrlenTK02Brlens{1}_median=0.008383,effectivebrlenTK02Brlens{1}_95%HPD={0.000000,0.085640},rateTK02Brlens{1}_mean=0.991891,rateTK02Brlens{1}_median=0.999768,rateTK02Brlens{1}_95%HPD={0.503252,1.445823},effectivebrlenTK02Brlens{2}_mean=0.021652,effectivebrlenTK02Brlens{2}_median=0.008572,effectivebrlenTK02Brlens{2}_95%HPD={0.000000,0.084670},rateTK02Brlens{2}_mean=1.000949,rateTK02Brlens{2}_median=1.000806,rateTK02Brlens{2}_95%HPD={0.636885,1.354486},effectivebrlenTK02Brlens{3}_mean=0.021422,effectivebrlenTK02Brlens{3}_median=0.008381,effectivebrlenTK02Brlens{3}_95%HPD={0.000000,0.083677},rateTK02Brlens{3}_mean=0.982860,rateTK02Brlens{3}_median=0.999316,rateTK02Brlens{3}_95%HPD={0.510460,1.379108}])[&prob=9.06079865e-01,prob_stddev=6.96091874e-03,prob_range={9.01157752e-01,9.11001978e-01},prob(percent)="91",prob+-sd="91+-1",height_mean=4.54930929e-01,height_median=3.16222933e-01,height_95%HPD={2.00134320e-02,1.27740455e+00},age_mean=1.24924293e+02,age_median=1.23820965e+02,age_95%HPD={1.11649560e+02,1.40938180e+02}]:2.914326e+01[&length_mean=1.16543830e-01,length_median=7.71754600e-02,length_95%HPD={3.01736300e-06,3.45720500e-01},effectivebrlenTK02Brlens{1}_mean=0.119155,effectivebrlenTK02Brlens{1}_median=0.073510,effectivebrlenTK02Brlens{1}_95%HPD={0.000003,0.348997},rateTK02Brlens{1}_mean=0.991230,rateTK02Brlens{1}_median=0.999513,rateTK02Brlens{1}_95%HPD={0.556243,1.425841},effectivebrlenTK02Brlens{2}_mean=0.117404,effectivebrlenTK02Brlens{2}_median=0.075639,effectivebrlenTK02Brlens{2}_95%HPD={0.000003,0.357905},rateTK02Brlens{2}_mean=1.001870,rateTK02Brlens{2}_median=1.000717,rateTK02Brlens{2}_95%HPD={0.648577,1.309692},effectivebrlenTK02Brlens{3}_mean=0.117279,effectivebrlenTK02Brlens{3}_median=0.074222,effectivebrlenTK02Brlens{3}_95%HPD={0.000003,0.327826},rateTK02Brlens{3}_mean=0.980956,rateTK02Brlens{3}_median=0.999296,rateTK02Brlens{3}_95%HPD={0.506032,1.317865}],21[&prob=1.00000000e+00,prob_stddev=0.00000000e+00,prob_range={1.00000000e+00,1.00000000e+00},prob(percent)="100",prob+-sd="100+-0",height_mean=5.39619546e-01,height_median=3.73701960e-01,height_95%HPD={2.83672286e-02,1.52301811e+00},age_mean=1.51074585e+02,age_median=1.51086830e+02,age_95%HPD={1.50113606e+02,1.52099672e+02}]:1.877390e+00[&length_mean=1.80168633e-02,length_median=9.66908600e-03,length_95%HPD={1.22358800e-07,6.22665400e-02},effectivebrlenTK02Brlens{1}_mean=0.018057,effectivebrlenTK02Brlens{1}_median=0.009285,effectivebrlenTK02Brlens{1}_95%HPD={0.000000,0.062151},rateTK02Brlens{1}_mean=0.988256,rateTK02Brlens{1}_median=0.999164,rateTK02Brlens{1}_95%HPD={0.551582,1.383451},effectivebrlenTK02Brlens{2}_mean=0.018094,effectivebrlenTK02Brlens{2}_median=0.009540,effectivebrlenTK02Brlens{2}_95%HPD={0.000000,0.063070},rateTK02Brlens{2}_mean=1.001972,rateTK02Brlens{2}_median=1.000510,rateTK02Brlens{2}_95%HPD={0.678484,1.300726},effectivebrlenTK02Brlens{3}_mean=0.017864,effectivebrlenTK02Brlens{3}_median=0.009312,effectivebrlenTK02Brlens{3}_95%HPD={0.000000,0.061289},rateTK02Brlens{3}_mean=0.982154,rateTK02Brlens{3}_median=0.999297,rateTK02Brlens{3}_95%HPD={0.557179,1.315855}])[&prob=6.92540166e-02,prob_stddev=2.81265114e-03,prob_range={6.72651719e-02,7.12428613e-02},prob(percent)="7",prob+-sd="7+-0",height_mean=5.82267684e-01,height_median=3.89660181e-01,height_95%HPD={2.76519882e-02,1.71695253e+00},age_mean=1.53727139e+02,age_median=1.52964220e+02,age_95%HPD={1.50148750e+02,1.59571372e+02}]:1.343660e+01[&length_mean=1.64955275e-02,length_median=7.99542600e-03,length_95%HPD={9.56082800e-07,5.85711700e-02},effectivebrlenTK02Brlens{1}_mean=0.016724,effectivebrlenTK02Brlens{1}_median=0.007700,effectivebrlenTK02Brlens{1}_95%HPD={0.000001,0.060990},rateTK02Brlens{1}_mean=0.991791,rateTK02Brlens{1}_median=0.999200,rateTK02Brlens{1}_95%HPD={0.562339,1.410088},effectivebrlenTK02Brlens{2}_mean=0.016737,effectivebrlenTK02Brlens{2}_median=0.007815,effectivebrlenTK02Brlens{2}_95%HPD={0.000001,0.060678},rateTK02Brlens{2}_mean=1.006763,rateTK02Brlens{2}_median=1.000586,rateTK02Brlens{2}_95%HPD={0.673040,1.286501},effectivebrlenTK02Brlens{3}_mean=0.016817,effectivebrlenTK02Brlens{3}_median=0.007665,effectivebrlenTK02Brlens{3}_95%HPD={0.000001,0.058196},rateTK02Brlens{3}_mean=0.984353,rateTK02Brlens{3}_median=0.999337,rateTK02Brlens{3}_95%HPD={0.569497,1.295000}],(7[&prob=1.00000000e+00,prob_stddev=0.00000000e+00,prob_range={1.00000000e+00,1.00000000e+00},prob(percent)="100",prob+-sd="100+-0",height_mean=5.44635960e-01,height_median=3.77214065e-01,height_95%HPD={2.53981075e-02,1.53666216e+00},age_mean=1.52497220e+02,age_median=1.52494469e+02,age_95%HPD={1.50100491e+02,1.54819536e+02}]:2.542864e+00[&length_mean=1.58085022e-02,length_median=7.83006900e-03,length_95%HPD={1.17301100e-07,5.69371300e-02},effectivebrlenTK02Brlens{1}_mean=0.015902,effectivebrlenTK02Brlens{1}_median=0.007534,effectivebrlenTK02Brlens{1}_95%HPD={0.000000,0.057353},rateTK02Brlens{1}_mean=0.990910,rateTK02Brlens{1}_median=0.999467,rateTK02Brlens{1}_95%HPD={0.590497,1.397294},effectivebrlenTK02Brlens{2}_mean=0.015903,effectivebrlenTK02Brlens{2}_median=0.007730,effectivebrlenTK02Brlens{2}_95%HPD={0.000000,0.057477},rateTK02Brlens{2}_mean=1.001562,rateTK02Brlens{2}_median=1.000455,rateTK02Brlens{2}_95%HPD={0.672723,1.302898},effectivebrlenTK02Brlens{3}_mean=0.015707,effectivebrlenTK02Brlens{3}_median=0.007542,effectivebrlenTK02Brlens{3}_95%HPD={0.000000,0.055881},rateTK02Brlens{3}_mean=0.982097,rateTK02Brlens{3}_median=0.999314,rateTK02Brlens{3}_95%HPD={0.577353,1.335200}],22[&prob=1.00000000e+00,prob_stddev=0.00000000e+00,prob_range={1.00000000e+00,1.00000000e+00},prob(percent)="100",prob+-sd="100+-0",height_mean=5.44660190e-01,height_median=3.76971698e-01,height_95%HPD={2.49462165e-02,1.53298271e+00},age_mean=1.52490230e+02,age_median=1.52474992e+02,age_95%HPD={1.50215687e+02,1.54935743e+02}]:2.562340e+00[&length_mean=1.62262174e-02,length_median=8.00387300e-03,length_95%HPD={3.87408200e-07,5.80629700e-02},effectivebrlenTK02Brlens{1}_mean=0.016346,effectivebrlenTK02Brlens{1}_median=0.007760,effectivebrlenTK02Brlens{1}_95%HPD={0.000000,0.058343},rateTK02Brlens{1}_mean=0.994011,rateTK02Brlens{1}_median=0.999508,rateTK02Brlens{1}_95%HPD={0.588792,1.405226},effectivebrlenTK02Brlens{2}_mean=0.016299,effectivebrlenTK02Brlens{2}_median=0.007903,effectivebrlenTK02Brlens{2}_95%HPD={0.000000,0.058668},rateTK02Brlens{2}_mean=1.002824,rateTK02Brlens{2}_median=1.000475,rateTK02Brlens{2}_95%HPD={0.689458,1.319450},effectivebrlenTK02Brlens{3}_mean=0.016062,effectivebrlenTK02Brlens{3}_median=0.007694,effectivebrlenTK02Brlens{3}_95%HPD={0.000000,0.056910},rateTK02Brlens{3}_mean=0.981779,rateTK02Brlens{3}_median=0.999284,rateTK02Brlens{3}_95%HPD={0.560129,1.336054}])[&prob=5.49543343e-02,prob_stddev=6.59951664e-04,prob_range={5.44876781e-02,5.54209906e-02},prob(percent)="5",prob+-sd="5+-0",height_mean=5.37880695e-01,height_median=3.71045524e-01,height_95%HPD={3.14024489e-02,1.53410037e+00},age_mean=1.55690213e+02,age_median=1.55037332e+02,age_95%HPD={1.51048857e+02,1.61850630e+02}]:1.136349e+01[&length_mean=1.52510389e-02,length_median=6.85862700e-03,length_95%HPD={5.71422600e-07,5.52086100e-02},effectivebrlenTK02Brlens{1}_mean=0.015573,effectivebrlenTK02Brlens{1}_median=0.006699,effectivebrlenTK02Brlens{1}_95%HPD={0.000001,0.055500},rateTK02Brlens{1}_mean=0.997418,rateTK02Brlens{1}_median=1.000031,rateTK02Brlens{1}_95%HPD={0.614167,1.365957},effectivebrlenTK02Brlens{2}_mean=0.015419,effectivebrlenTK02Brlens{2}_median=0.006831,effectivebrlenTK02Brlens{2}_95%HPD={0.000001,0.055478},rateTK02Brlens{2}_mean=1.007161,rateTK02Brlens{2}_median=1.000498,rateTK02Brlens{2}_95%HPD={0.763310,1.321877},effectivebrlenTK02Brlens{3}_mean=0.015477,effectivebrlenTK02Brlens{3}_median=0.006644,effectivebrlenTK02Brlens{3}_95%HPD={0.000000,0.054481},rateTK02Brlens{3}_mean=0.989090,rateTK02Brlens{3}_median=0.999336,rateTK02Brlens{3}_95%HPD={0.598470,1.332900}],(8[&prob=1.00000000e+00,prob_stddev=0.00000000e+00,prob_range={1.00000000e+00,1.00000000e+00},prob(percent)="100",prob+-sd="100+-0",height_mean=5.44675902e-01,height_median=3.77357869e-01,height_95%HPD={2.50062309e-02,1.53498363e+00},age_mean=1.52504394e+02,age_median=1.52508945e+02,age_95%HPD={1.50231334e+02,1.54957856e+02}]:2.640786e+00[&length_mean=1.63940732e-02,length_median=8.02852000e-03,length_95%HPD={6.66097200e-08,5.92631400e-02},effectivebrlenTK02Brlens{1}_mean=0.016507,effectivebrlenTK02Brlens{1}_median=0.007732,effectivebrlenTK02Brlens{1}_95%HPD={0.000000,0.059826},rateTK02Brlens{1}_mean=0.991849,rateTK02Brlens{1}_median=0.999805,rateTK02Brlens{1}_95%HPD={0.576102,1.388257},effectivebrlenTK02Brlens{2}_mean=0.016502,effectivebrlenTK02Brlens{2}_median=0.007930,effectivebrlenTK02Brlens{2}_95%HPD={0.000000,0.059973},rateTK02Brlens{2}_mean=1.001424,rateTK02Brlens{2}_median=1.000496,rateTK02Brlens{2}_95%HPD={0.668627,1.305840},effectivebrlenTK02Brlens{3}_mean=0.016238,effectivebrlenTK02Brlens{3}_median=0.007718,effectivebrlenTK02Brlens{3}_95%HPD={0.000000,0.057886},rateTK02Brlens{3}_mean=0.981243,rateTK02Brlens{3}_median=0.999268,rateTK02Brlens{3}_95%HPD={0.561118,1.340670}],27[&prob=1.00000000e+00,prob_stddev=0.00000000e+00,prob_range={1.00000000e+00,1.00000000e+00},prob(percent)="100",prob+-sd="100+-0",height_mean=5.44626350e-01,height_median=3.77188828e-01,height_95%HPD={2.53249546e-02,1.53412288e+00},age_mean=1.52485075e+02,age_median=1.52472673e+02,age_95%HPD={1.50139196e+02,1.54865226e+02}]:2.677058e+00[&length_mean=1.57508680e-02,length_median=7.89435500e-03,length_95%HPD={2.45276000e-07,5.57912200e-02},effectivebrlenTK02Brlens{1}_mean=0.015745,effectivebrlenTK02Brlens{1}_median=0.007585,effectivebrlenTK02Brlens{1}_95%HPD={0.000000,0.055548},rateTK02Brlens{1}_mean=0.988064,rateTK02Brlens{1}_median=0.997722,rateTK02Brlens{1}_95%HPD={0.556429,1.388615},effectivebrlenTK02Brlens{2}_mean=0.015812,effectivebrlenTK02Brlens{2}_median=0.007789,effectivebrlenTK02Brlens{2}_95%HPD={0.000000,0.056457},rateTK02Brlens{2}_mean=1.001725,rateTK02Brlens{2}_median=1.000516,rateTK02Brlens{2}_95%HPD={0.668481,1.287126},effectivebrlenTK02Brlens{3}_mean=0.015601,effectivebrlenTK02Brlens{3}_median=0.007592,effectivebrlenTK02Brlens{3}_95%HPD={0.000000,0.054985},rateTK02Brlens{3}_mean=0.981026,rateTK02Brlens{3}_median=0.999271,rateTK02Brlens{3}_95%HPD={0.563019,1.326230}])[&prob=5.33432590e-02,prob_stddev=3.03263503e-03,prob_range={5.11988622e-02,5.54876558e-02},prob(percent)="5",prob+-sd="5+-0",height_mean=5.50170648e-01,height_median=3.83193623e-01,height_95%HPD={2.97245512e-02,1.55113832e+00},age_mean=1.55772429e+02,age_median=1.55149731e+02,age_95%HPD={1.50899713e+02,1.61968162e+02}]:1.125109e+01[&length_mean=1.68931280e-02,length_median=7.61560800e-03,length_95%HPD={1.78438700e-06,6.47927100e-02},effectivebrlenTK02Brlens{1}_mean=0.016879,effectivebrlenTK02Brlens{1}_median=0.007378,effectivebrlenTK02Brlens{1}_95%HPD={0.000002,0.064082},rateTK02Brlens{1}_mean=0.988589,rateTK02Brlens{1}_median=0.995531,rateTK02Brlens{1}_95%HPD={0.569418,1.365355},effectivebrlenTK02Brlens{2}_mean=0.016992,effectivebrlenTK02Brlens{2}_median=0.007463,effectivebrlenTK02Brlens{2}_95%HPD={0.000002,0.066544},rateTK02Brlens{2}_mean=0.999251,rateTK02Brlens{2}_median=1.000475,rateTK02Brlens{2}_95%HPD={0.648515,1.282351},effectivebrlenTK02Brlens{3}_mean=0.016520,effectivebrlenTK02Brlens{3}_median=0.007384,effectivebrlenTK02Brlens{3}_95%HPD={0.000002,0.062923},rateTK02Brlens{3}_mean=0.975078,rateTK02Brlens{3}_median=0.999149,rateTK02Brlens{3}_95%HPD={0.516741,1.222170}],((18[&prob=1.00000000e+00,prob_stddev=0.00000000e+00,prob_range={1.00000000e+00,1.00000000e+00},prob(percent)="100",prob+-sd="100+-0",height_mean=5.44747934e-01,height_median=3.77309701e-01,height_95%HPD={2.33002564e-02,1.53191738e+00},age_mean=1.52519481e+02,age_median=1.52525874e+02,age_95%HPD={1.50277632e+02,1.54996826e+02}]:3.022013e+00[&length_mean=1.61154475e-02,length_median=8.05622400e-03,length_95%HPD={1.81274100e-08,5.74613200e-02},effectivebrlenTK02Brlens{1}_mean=0.016127,effectivebrlenTK02Brlens{1}_median=0.007738,effectivebrlenTK02Brlens{1}_95%HPD={0.000000,0.057290},rateTK02Brlens{1}_mean=0.986298,rateTK02Brlens{1}_median=0.997643,rateTK02Brlens{1}_95%HPD={0.562504,1.377635},effectivebrlenTK02Brlens{2}_mean=0.016179,effectivebrlenTK02Brlens{2}_median=0.007937,effectivebrlenTK02Brlens{2}_95%HPD={0.000000,0.058222},rateTK02Brlens{2}_mean=1.000613,rateTK02Brlens{2}_median=1.000462,rateTK02Brlens{2}_95%HPD={0.657904,1.304852},effectivebrlenTK02Brlens{3}_mean=0.016015,effectivebrlenTK02Brlens{3}_median=0.007785,effectivebrlenTK02Brlens{3}_95%HPD={0.000000,0.056403},rateTK02Brlens{3}_mean=0.982903,rateTK02Brlens{3}_median=0.999343,rateTK02Brlens{3}_95%HPD={0.582016,1.335236}],20[&prob=1.00000000e+00,prob_stddev=0.00000000e+00,prob_range={1.00000000e+00,1.00000000e+00},prob(percent)="100",prob+-sd="100+-0",height_mean=5.48308869e-01,height_median=3.79597170e-01,height_95%HPD={2.56316118e-02,1.54487466e+00},age_mean=1.53517459e+02,age_median=1.53504333e+02,age_95%HPD={1.52100059e+02,1.54841920e+02}]:2.043554e+00[&length_mean=1.47952272e-02,length_median=6.94538500e-03,length_95%HPD={2.20092500e-07,5.34146300e-02},effectivebrlenTK02Brlens{1}_mean=0.014854,effectivebrlenTK02Brlens{1}_median=0.006690,effectivebrlenTK02Brlens{1}_95%HPD={0.000000,0.053839},rateTK02Brlens{1}_mean=0.989175,rateTK02Brlens{1}_median=0.998535,rateTK02Brlens{1}_95%HPD={0.566892,1.384720},effectivebrlenTK02Brlens{2}_mean=0.014820,effectivebrlenTK02Brlens{2}_median=0.006850,effectivebrlenTK02Brlens{2}_95%HPD={0.000000,0.053712},rateTK02Brlens{2}_mean=1.000368,rateTK02Brlens{2}_median=1.000448,rateTK02Brlens{2}_95%HPD={0.672303,1.305258},effectivebrlenTK02Brlens{3}_mean=0.014624,effectivebrlenTK02Brlens{3}_median=0.006696,effectivebrlenTK02Brlens{3}_95%HPD={0.000000,0.052234},rateTK02Brlens{3}_mean=0.983040,rateTK02Brlens{3}_median=0.999306,rateTK02Brlens{3}_95%HPD={0.569795,1.309270}])[&prob=5.78542699e-02,prob_stddev=9.53787285e-03,prob_range={5.11099753e-02,6.45985645e-02},prob(percent)="6",prob+-sd="6+-1",height_mean=5.57105983e-01,height_median=3.79880436e-01,height_95%HPD={2.41603293e-02,1.60067012e+00},age_mean=1.56425967e+02,age_median=1.55547887e+02,age_95%HPD={1.52147442e+02,1.62562569e+02}]:3.051578e+00[&length_mean=2.16528158e-02,length_median=8.06875500e-03,length_95%HPD={3.45288600e-08,7.86196400e-02},effectivebrlenTK02Brlens{1}_mean=0.021697,effectivebrlenTK02Brlens{1}_median=0.007821,effectivebrlenTK02Brlens{1}_95%HPD={0.000000,0.079140},rateTK02Brlens{1}_mean=0.989387,rateTK02Brlens{1}_median=0.995109,rateTK02Brlens{1}_95%HPD={0.620441,1.325829},effectivebrlenTK02Brlens{2}_mean=0.021623,effectivebrlenTK02Brlens{2}_median=0.007869,effectivebrlenTK02Brlens{2}_95%HPD={0.000000,0.078562},rateTK02Brlens{2}_mean=0.996063,rateTK02Brlens{2}_median=1.000375,rateTK02Brlens{2}_95%HPD={0.658165,1.297540},effectivebrlenTK02Brlens{3}_mean=0.021913,effectivebrlenTK02Brlens{3}_median=0.007821,effectivebrlenTK02Brlens{3}_95%HPD={0.000000,0.079355},rateTK02Brlens{3}_mean=0.984258,rateTK02Brlens{3}_median=0.999333,rateTK02Brlens{3}_95%HPD={0.609199,1.375769}],34[&prob=1.00000000e+00,prob_stddev=0.00000000e+00,prob_range={1.00000000e+00,1.00000000e+00},prob(percent)="100",prob+-sd="100+-0",height_mean=5.52843330e-01,height_median=3.82863467e-01,height_95%HPD={2.94270589e-02,1.55981020e+00},age_mean=1.54787307e+02,age_median=1.54727211e+02,age_95%HPD={1.53000050e+02,1.56570652e+02}]:3.872253e+00[&length_mean=1.42436655e-02,length_median=6.36616200e-03,length_95%HPD={0.00000000e+00,5.30927400e-02},effectivebrlenTK02Brlens{1}_mean=0.014229,effectivebrlenTK02Brlens{1}_median=0.006118,effectivebrlenTK02Brlens{1}_95%HPD={0.000000,0.052902},rateTK02Brlens{1}_mean=0.986879,rateTK02Brlens{1}_median=0.998144,rateTK02Brlens{1}_95%HPD={0.552418,1.379653},effectivebrlenTK02Brlens{2}_mean=0.014325,effectivebrlenTK02Brlens{2}_median=0.006255,effectivebrlenTK02Brlens{2}_95%HPD={0.000000,0.053781},rateTK02Brlens{2}_mean=1.000803,rateTK02Brlens{2}_median=1.000507,rateTK02Brlens{2}_95%HPD={0.675494,1.307642},effectivebrlenTK02Brlens{3}_mean=0.014079,effectivebrlenTK02Brlens{3}_median=0.006115,effectivebrlenTK02Brlens{3}_95%HPD={0.000000,0.051720},rateTK02Brlens{3}_mean=0.980504,rateTK02Brlens{3}_median=0.999302,rateTK02Brlens{3}_95%HPD={0.568976,1.316296}])[&prob=8.55536544e-03,prob_stddev=2.38839650e-03,prob_range={6.86651408e-03,1.02442168e-02},prob(percent)="1",prob+-sd="1+-0",height_mean=5.30105194e-01,height_median=3.82470010e-01,height_95%HPD={2.13438370e-02,1.50954716e+00},age_mean=1.59648420e+02,age_median=1.58599465e+02,age_95%HPD={1.53143904e+02,1.68358060e+02}]:7.801354e+00[&length_mean=1.85249620e-02,length_median=8.78419900e-03,length_95%HPD={9.57150600e-06,6.58023700e-02},effectivebrlenTK02Brlens{1}_mean=0.018599,effectivebrlenTK02Brlens{1}_median=0.008357,effectivebrlenTK02Brlens{1}_95%HPD={0.000009,0.069216},rateTK02Brlens{1}_mean=0.996905,rateTK02Brlens{1}_median=0.997324,rateTK02Brlens{1}_95%HPD={0.682307,1.413005},effectivebrlenTK02Brlens{2}_mean=0.018354,effectivebrlenTK02Brlens{2}_median=0.008419,effectivebrlenTK02Brlens{2}_95%HPD={0.000010,0.066255},rateTK02Brlens{2}_mean=0.983749,rateTK02Brlens{2}_median=0.999861,rateTK02Brlens{2}_95%HPD={0.622026,1.212358},effectivebrlenTK02Brlens{3}_mean=0.018059,effectivebrlenTK02Brlens{3}_median=0.008323,effectivebrlenTK02Brlens{3}_95%HPD={0.000010,0.062459},rateTK02Brlens{3}_mean=0.966731,rateTK02Brlens{3}_median=0.999457,rateTK02Brlens{3}_95%HPD={0.544248,1.196717}],(19[&prob=1.00000000e+00,prob_stddev=0.00000000e+00,prob_range={1.00000000e+00,1.00000000e+00},prob(percent)="100",prob+-sd="100+-0",height_mean=5.44619382e-01,height_median=3.77019226e-01,height_95%HPD={2.33383117e-02,1.53301823e+00},age_mean=1.52485209e+02,age_median=1.52473739e+02,age_95%HPD={1.50051389e+02,1.54777413e+02}]:2.573100e+00[&length_mean=1.57595409e-02,length_median=7.85699000e-03,length_95%HPD={3.72650400e-07,5.61186300e-02},effectivebrlenTK02Brlens{1}_mean=0.015733,effectivebrlenTK02Brlens{1}_median=0.007574,effectivebrlenTK02Brlens{1}_95%HPD={0.000000,0.055906},rateTK02Brlens{1}_mean=0.986841,rateTK02Brlens{1}_median=0.997727,rateTK02Brlens{1}_95%HPD={0.573462,1.395991},effectivebrlenTK02Brlens{2}_mean=0.015841,effectivebrlenTK02Brlens{2}_median=0.007764,effectivebrlenTK02Brlens{2}_95%HPD={0.000000,0.056650},rateTK02Brlens{2}_mean=1.002319,rateTK02Brlens{2}_median=1.000518,rateTK02Brlens{2}_95%HPD={0.674608,1.300883},effectivebrlenTK02Brlens{3}_mean=0.015513,effectivebrlenTK02Brlens{3}_median=0.007543,effectivebrlenTK02Brlens{3}_95%HPD={0.000000,0.054475},rateTK02Brlens{3}_mean=0.980305,rateTK02Brlens{3}_median=0.999281,rateTK02Brlens{3}_95%HPD={0.544981,1.313385}],26[&prob=1.00000000e+00,prob_stddev=0.00000000e+00,prob_range={1.00000000e+00,1.00000000e+00},prob(percent)="100",prob+-sd="100+-0",height_mean=5.44683112e-01,height_median=3.77145740e-01,height_95%HPD={2.52057249e-02,1.53297747e+00},age_mean=1.52489611e+02,age_median=1.52483594e+02,age_95%HPD={1.50115084e+02,1.54833124e+02}]:2.563244e+00[&length_mean=1.56075373e-02,length_median=7.92251900e-03,length_95%HPD={1.96330900e-07,5.52483100e-02},effectivebrlenTK02Brlens{1}_mean=0.015659,effectivebrlenTK02Brlens{1}_median=0.007656,effectivebrlenTK02Brlens{1}_95%HPD={0.000000,0.055196},rateTK02Brlens{1}_mean=0.990841,rateTK02Brlens{1}_median=0.999998,rateTK02Brlens{1}_95%HPD={0.585837,1.407711},effectivebrlenTK02Brlens{2}_mean=0.015693,effectivebrlenTK02Brlens{2}_median=0.007826,effectivebrlenTK02Brlens{2}_95%HPD={0.000000,0.055654},rateTK02Brlens{2}_mean=1.000236,rateTK02Brlens{2}_median=1.000512,rateTK02Brlens{2}_95%HPD={0.663503,1.284392},effectivebrlenTK02Brlens{3}_mean=0.015419,effectivebrlenTK02Brlens{3}_median=0.007617,effectivebrlenTK02Brlens{3}_95%HPD={0.000000,0.053751},rateTK02Brlens{3}_mean=0.979490,rateTK02Brlens{3}_median=0.999287,rateTK02Brlens{3}_95%HPD={0.559821,1.318950}])[&prob=5.58098709e-02,prob_stddev=7.27518143e-03,prob_range={5.06655408e-02,6.09542010e-02},prob(percent)="6",prob+-sd="6+-1",height_mean=5.62187125e-01,height_median=3.86014906e-01,height_95%HPD={3.31532111e-02,1.58439222e+00},age_mean=1.55746464e+02,age_median=1.55046838e+02,age_95%HPD={1.50728192e+02,1.62328217e+02}]:1.135398e+01[&length_mean=1.86500474e-02,length_median=8.08225400e-03,length_95%HPD={5.81869200e-06,7.00748400e-02},effectivebrlenTK02Brlens{1}_mean=0.018380,effectivebrlenTK02Brlens{1}_median=0.007805,effectivebrlenTK02Brlens{1}_95%HPD={0.000006,0.068709},rateTK02Brlens{1}_mean=0.985904,rateTK02Brlens{1}_median=0.998879,rateTK02Brlens{1}_95%HPD={0.525747,1.412361},effectivebrlenTK02Brlens{2}_mean=0.018882,effectivebrlenTK02Brlens{2}_median=0.007997,effectivebrlenTK02Brlens{2}_95%HPD={0.000006,0.070300},rateTK02Brlens{2}_mean=1.001856,rateTK02Brlens{2}_median=1.000550,rateTK02Brlens{2}_95%HPD={0.704413,1.298063},effectivebrlenTK02Brlens{3}_mean=0.018343,effectivebrlenTK02Brlens{3}_median=0.007619,effectivebrlenTK02Brlens{3}_95%HPD={0.000006,0.067523},rateTK02Brlens{3}_mean=0.980119,rateTK02Brlens{3}_median=0.999256,rateTK02Brlens{3}_95%HPD={0.559463,1.296450}],(25[&prob=1.00000000e+00,prob_stddev=0.00000000e+00,prob_range={1.00000000e+00,1.00000000e+00},prob(percent)="100",prob+-sd="100+-0",height_mean=5.39601574e-01,height_median=3.73835676e-01,height_95%HPD={2.50420786e-02,1.51950670e+00},age_mean=1.51075690e+02,age_median=1.51091238e+02,age_95%HPD={1.50116011e+02,1.52099958e+02}]:2.040587e+00[&length_mean=1.76953835e-02,length_median=9.58204800e-03,length_95%HPD={3.14040800e-07,6.08627600e-02},effectivebrlenTK02Brlens{1}_mean=0.017810,effectivebrlenTK02Brlens{1}_median=0.009227,effectivebrlenTK02Brlens{1}_95%HPD={0.000000,0.061345},rateTK02Brlens{1}_mean=0.991578,rateTK02Brlens{1}_median=0.999882,rateTK02Brlens{1}_95%HPD={0.584430,1.401648},effectivebrlenTK02Brlens{2}_mean=0.017809,effectivebrlenTK02Brlens{2}_median=0.009441,effectivebrlenTK02Brlens{2}_95%HPD={0.000000,0.061900},rateTK02Brlens{2}_mean=1.002067,rateTK02Brlens{2}_median=1.000531,rateTK02Brlens{2}_95%HPD={0.666467,1.293726},effectivebrlenTK02Brlens{3}_mean=0.017545,effectivebrlenTK02Brlens{3}_median=0.009241,effectivebrlenTK02Brlens{3}_95%HPD={0.000000,0.059704},rateTK02Brlens{3}_mean=0.981414,rateTK02Brlens{3}_median=0.999305,rateTK02Brlens{3}_95%HPD={0.539757,1.313773}],28[&prob=1.00000000e+00,prob_stddev=0.00000000e+00,prob_range={1.00000000e+00,1.00000000e+00},prob(percent)="100",prob+-sd="100+-0",height_mean=5.39617881e-01,height_median=3.73595271e-01,height_95%HPD={2.51809532e-02,1.51911972e+00},age_mean=1.51077106e+02,age_median=1.51091298e+02,age_95%HPD={1.50113114e+02,1.52098631e+02}]:2.040528e+00[&length_mean=1.78929718e-02,length_median=9.54362700e-03,length_95%HPD={1.86452800e-07,6.20683100e-02},effectivebrlenTK02Brlens{1}_mean=0.017995,effectivebrlenTK02Brlens{1}_median=0.009160,effectivebrlenTK02Brlens{1}_95%HPD={0.000000,0.062789},rateTK02Brlens{1}_mean=0.989252,rateTK02Brlens{1}_median=0.998655,rateTK02Brlens{1}_95%HPD={0.576894,1.398181},effectivebrlenTK02Brlens{2}_mean=0.017990,effectivebrlenTK02Brlens{2}_median=0.009437,effectivebrlenTK02Brlens{2}_95%HPD={0.000000,0.062972},rateTK02Brlens{2}_mean=1.003115,rateTK02Brlens{2}_median=1.000502,rateTK02Brlens{2}_95%HPD={0.698161,1.326821},effectivebrlenTK02Brlens{3}_mean=0.017675,effectivebrlenTK02Brlens{3}_median=0.009158,effectivebrlenTK02Brlens{3}_95%HPD={0.000000,0.060639},rateTK02Brlens{3}_mean=0.980591,rateTK02Brlens{3}_median=0.999292,rateTK02Brlens{3}_95%HPD={0.574072,1.339149}])[&prob=7.14206351e-02,prob_stddev=1.44560841e-03,prob_range={7.03984356e-02,7.24428346e-02},prob(percent)="7",prob+-sd="7+-0",height_mean=5.85081157e-01,height_median=3.97457158e-01,height_95%HPD={3.34820495e-02,1.67927952e+00},age_mean=1.53925169e+02,age_median=1.53131825e+02,age_95%HPD={1.50404840e+02,1.59563301e+02}]:1.326899e+01[&length_mean=1.65423730e-02,length_median=8.12844300e-03,length_95%HPD={4.39494400e-06,6.00732100e-02},effectivebrlenTK02Brlens{1}_mean=0.016048,effectivebrlenTK02Brlens{1}_median=0.007878,effectivebrlenTK02Brlens{1}_95%HPD={0.000004,0.057136},rateTK02Brlens{1}_mean=0.990855,rateTK02Brlens{1}_median=1.000206,rateTK02Brlens{1}_95%HPD={0.553550,1.441358},effectivebrlenTK02Brlens{2}_mean=0.016528,effectivebrlenTK02Brlens{2}_median=0.007819,effectivebrlenTK02Brlens{2}_95%HPD={0.000004,0.059981},rateTK02Brlens{2}_mean=0.995355,rateTK02Brlens{2}_median=1.000510,rateTK02Brlens{2}_95%HPD={0.660118,1.295183},effectivebrlenTK02Brlens{3}_mean=0.016407,effectivebrlenTK02Brlens{3}_median=0.007895,effectivebrlenTK02Brlens{3}_95%HPD={0.000004,0.058464},rateTK02Brlens{3}_mean=0.979762,rateTK02Brlens{3}_median=0.999305,rateTK02Brlens{3}_95%HPD={0.545643,1.310058}])[&prob=5.33877025e-02,prob_stddev=3.25261891e-03,prob_range={5.10877536e-02,5.56876514e-02},prob(percent)="5",prob+-sd="5+-0",height_mean=6.47531742e-01,height_median=4.51608365e-01,height_95%HPD={2.29459988e-02,1.85847448e+00},age_mean=1.67488709e+02,age_median=1.66400819e+02,age_95%HPD={1.57641374e+02,1.79260161e+02}]:5.139720e+00[&length_mean=2.64577530e-02,length_median=1.29506300e-02,length_95%HPD={4.01855600e-06,9.15673900e-02},effectivebrlenTK02Brlens{1}_mean=0.026672,effectivebrlenTK02Brlens{1}_median=0.012446,effectivebrlenTK02Brlens{1}_95%HPD={0.000004,0.093004},rateTK02Brlens{1}_mean=0.991294,rateTK02Brlens{1}_median=0.996983,rateTK02Brlens{1}_95%HPD={0.600059,1.398263},effectivebrlenTK02Brlens{2}_mean=0.026975,effectivebrlenTK02Brlens{2}_median=0.012783,effectivebrlenTK02Brlens{2}_95%HPD={0.000005,0.093304},rateTK02Brlens{2}_mean=1.001121,rateTK02Brlens{2}_median=1.000404,rateTK02Brlens{2}_95%HPD={0.719237,1.303351},effectivebrlenTK02Brlens{3}_mean=0.026967,effectivebrlenTK02Brlens{3}_median=0.012387,effectivebrlenTK02Brlens{3}_95%HPD={0.000004,0.092588},rateTK02Brlens{3}_mean=0.980598,rateTK02Brlens{3}_median=0.999347,rateTK02Brlens{3}_95%HPD={0.482492,1.224036}])[&prob=6.08719806e-01,prob_stddev=5.85471404e-02,prob_range={5.67320726e-01,6.50118886e-01},prob(percent)="61",prob+-sd="61+-6",height_mean=6.69244296e-01,height_median=4.58665238e-01,height_95%HPD={3.33725947e-02,1.90475588e+00},age_mean=1.72409868e+02,age_median=1.71540538e+02,age_95%HPD={1.60572934e+02,1.86027234e+02}]:1.187333e+01[&length_mean=6.34695382e-02,length_median=3.83197100e-02,length_95%HPD={3.35420200e-06,2.07546100e-01},effectivebrlenTK02Brlens{1}_mean=0.064373,effectivebrlenTK02Brlens{1}_median=0.036962,effectivebrlenTK02Brlens{1}_95%HPD={0.000004,0.203329},rateTK02Brlens{1}_mean=0.991630,rateTK02Brlens{1}_median=0.999557,rateTK02Brlens{1}_95%HPD={0.611916,1.356242},effectivebrlenTK02Brlens{2}_mean=0.063922,effectivebrlenTK02Brlens{2}_median=0.037668,effectivebrlenTK02Brlens{2}_95%HPD={0.000003,0.211685},rateTK02Brlens{2}_mean=1.002061,rateTK02Brlens{2}_median=1.000410,rateTK02Brlens{2}_95%HPD={0.718808,1.275274},effectivebrlenTK02Brlens{3}_mean=0.063576,effectivebrlenTK02Brlens{3}_median=0.037027,effectivebrlenTK02Brlens{3}_95%HPD={0.000003,0.199346},rateTK02Brlens{3}_mean=0.982924,rateTK02Brlens{3}_median=0.999455,rateTK02Brlens{3}_95%HPD={0.604166,1.290316}],24[&prob=1.00000000e+00,prob_stddev=0.00000000e+00,prob_range={1.00000000e+00,1.00000000e+00},prob(percent)="100",prob+-sd="100+-0",height_mean=6.39810093e-01,height_median=4.42978874e-01,height_95%HPD={3.40234759e-02,1.81088657e+00},age_mean=1.79132067e+02,age_median=1.79228563e+02,age_95%HPD={1.74716677e+02,1.83699703e+02}]:4.185309e+00[&length_mean=2.77123841e-02,length_median=1.31763800e-02,length_95%HPD={0.00000000e+00,1.02882200e-01},effectivebrlenTK02Brlens{1}_mean=0.027507,effectivebrlenTK02Brlens{1}_median=0.012858,effectivebrlenTK02Brlens{1}_95%HPD={0.000000,0.100928},rateTK02Brlens{1}_mean=0.992361,rateTK02Brlens{1}_median=0.999977,rateTK02Brlens{1}_95%HPD={0.644939,1.316893},effectivebrlenTK02Brlens{2}_mean=0.027982,effectivebrlenTK02Brlens{2}_median=0.013098,effectivebrlenTK02Brlens{2}_95%HPD={0.000000,0.104272},rateTK02Brlens{2}_mean=1.003101,rateTK02Brlens{2}_median=1.000351,rateTK02Brlens{2}_95%HPD={0.731896,1.260253},effectivebrlenTK02Brlens{3}_mean=0.027532,effectivebrlenTK02Brlens{3}_median=0.012850,effectivebrlenTK02Brlens{3}_95%HPD={0.000000,0.102015},rateTK02Brlens{3}_mean=0.986614,rateTK02Brlens{3}_median=0.999494,rateTK02Brlens{3}_95%HPD={0.656907,1.277658}])[&prob=4.50612209e-01,prob_stddev=4.94335222e-02,prob_range={4.15657430e-01,4.85566987e-01},prob(percent)="45",prob+-sd="45+-5",height_mean=7.27362629e-01,height_median=4.91094027e-01,height_95%HPD={3.02178803e-02,2.09802442e+00},age_mean=1.84163921e+02,age_median=1.83413872e+02,age_95%HPD={1.75030931e+02,1.94806721e+02}]:7.788011e+00[&length_mean=4.97632566e-02,length_median=2.85858200e-02,length_95%HPD={1.36392700e-06,1.65612400e-01},effectivebrlenTK02Brlens{1}_mean=0.050800,effectivebrlenTK02Brlens{1}_median=0.027867,effectivebrlenTK02Brlens{1}_95%HPD={0.000001,0.166892},rateTK02Brlens{1}_mean=0.995712,rateTK02Brlens{1}_median=0.999608,rateTK02Brlens{1}_95%HPD={0.638766,1.325160},effectivebrlenTK02Brlens{2}_mean=0.049614,effectivebrlenTK02Brlens{2}_median=0.028261,effectivebrlenTK02Brlens{2}_95%HPD={0.000001,0.165212},rateTK02Brlens{2}_mean=0.998160,rateTK02Brlens{2}_median=1.000333,rateTK02Brlens{2}_95%HPD={0.713322,1.233900},effectivebrlenTK02Brlens{3}_mean=0.049500,effectivebrlenTK02Brlens{3}_median=0.027871,effectivebrlenTK02Brlens{3}_95%HPD={0.000002,0.159702},rateTK02Brlens{3}_mean=0.984103,rateTK02Brlens{3}_median=0.999478,rateTK02Brlens{3}_95%HPD={0.634989,1.274031}],31[&prob=1.00000000e+00,prob_stddev=0.00000000e+00,prob_range={1.00000000e+00,1.00000000e+00},prob(percent)="100",prob+-sd="100+-0",height_mean=6.67560378e-01,height_median=4.61699632e-01,height_95%HPD={2.86724583e-02,1.87851118e+00},age_mean=1.86898849e+02,age_median=1.86964394e+02,age_95%HPD={1.83137588e+02,1.90799288e+02}]:4.237489e+00[&length_mean=2.78778714e-02,length_median=1.40855100e-02,length_95%HPD={9.26809200e-08,1.00135500e-01},effectivebrlenTK02Brlens{1}_mean=0.027728,effectivebrlenTK02Brlens{1}_median=0.013813,effectivebrlenTK02Brlens{1}_95%HPD={0.000000,0.099074},rateTK02Brlens{1}_mean=0.992231,rateTK02Brlens{1}_median=0.999747,rateTK02Brlens{1}_95%HPD={0.672913,1.313260},effectivebrlenTK02Brlens{2}_mean=0.027976,effectivebrlenTK02Brlens{2}_median=0.014032,effectivebrlenTK02Brlens{2}_95%HPD={0.000000,0.100716},rateTK02Brlens{2}_mean=1.004969,rateTK02Brlens{2}_median=1.000266,rateTK02Brlens{2}_95%HPD={0.748069,1.246793},effectivebrlenTK02Brlens{3}_mean=0.027686,effectivebrlenTK02Brlens{3}_median=0.013856,effectivebrlenTK02Brlens{3}_95%HPD={0.000000,0.098318},rateTK02Brlens{3}_mean=0.989439,rateTK02Brlens{3}_median=0.999598,rateTK02Brlens{3}_95%HPD={0.693358,1.242570}])[&prob=2.86649186e-01,prob_stddev=3.20390820e-02,prob_range={2.63994133e-01,3.09304238e-01},prob(percent)="29",prob+-sd="29+-3",height_mean=7.82318130e-01,height_median=5.25743267e-01,height_95%HPD={3.13517743e-02,2.31375957e+00},age_mean=1.91990148e+02,age_median=1.91201883e+02,age_95%HPD={1.83650148e+02,2.01597327e+02}]:5.176494e+00[&length_mean=4.32364135e-02,length_median=2.50258900e-02,length_95%HPD={3.66021800e-06,1.46236600e-01},effectivebrlenTK02Brlens{1}_mean=0.044125,effectivebrlenTK02Brlens{1}_median=0.024399,effectivebrlenTK02Brlens{1}_95%HPD={0.000004,0.144726},rateTK02Brlens{1}_mean=0.994157,rateTK02Brlens{1}_median=0.997623,rateTK02Brlens{1}_95%HPD={0.630031,1.302862},effectivebrlenTK02Brlens{2}_mean=0.043622,effectivebrlenTK02Brlens{2}_median=0.024879,effectivebrlenTK02Brlens{2}_95%HPD={0.000004,0.149285},rateTK02Brlens{2}_mean=1.004474,rateTK02Brlens{2}_median=1.000282,rateTK02Brlens{2}_95%HPD={0.721229,1.252043},effectivebrlenTK02Brlens{3}_mean=0.043873,effectivebrlenTK02Brlens{3}_median=0.024398,effectivebrlenTK02Brlens{3}_95%HPD={0.000004,0.145795},rateTK02Brlens{3}_mean=0.989429,rateTK02Brlens{3}_median=0.999569,rateTK02Brlens{3}_95%HPD={0.660795,1.281257}],17[&prob=1.00000000e+00,prob_stddev=0.00000000e+00,prob_range={1.00000000e+00,1.00000000e+00},prob(percent)="100",prob+-sd="100+-0",height_mean=6.89907341e-01,height_median=4.77266209e-01,height_95%HPD={3.06476935e-02,1.94343121e+00},age_mean=1.93105534e+02,age_median=1.93709681e+02,age_95%HPD={1.83955732e+02,2.01298900e+02}]:2.668697e+00[&length_mean=2.45598087e-02,length_median=1.27319800e-02,length_95%HPD={8.45415400e-07,8.66053700e-02},effectivebrlenTK02Brlens{1}_mean=0.024528,effectivebrlenTK02Brlens{1}_median=0.012451,effectivebrlenTK02Brlens{1}_95%HPD={0.000001,0.085686},rateTK02Brlens{1}_mean=0.991329,rateTK02Brlens{1}_median=0.999806,rateTK02Brlens{1}_95%HPD={0.671832,1.284556},effectivebrlenTK02Brlens{2}_mean=0.024721,effectivebrlenTK02Brlens{2}_median=0.012638,effectivebrlenTK02Brlens{2}_95%HPD={0.000001,0.087107},rateTK02Brlens{2}_mean=1.004250,rateTK02Brlens{2}_median=1.000211,rateTK02Brlens{2}_95%HPD={0.754396,1.244527},effectivebrlenTK02Brlens{3}_mean=0.024439,effectivebrlenTK02Brlens{3}_median=0.012491,effectivebrlenTK02Brlens{3}_95%HPD={0.000001,0.085651},rateTK02Brlens{3}_mean=0.989843,rateTK02Brlens{3}_median=0.999627,rateTK02Brlens{3}_95%HPD={0.698762,1.222910}])[&prob=1.45241217e-01,prob_stddev=1.64359390e-02,prob_range={1.33619253e-01,1.56863181e-01},prob(percent)="15",prob+-sd="15+-2",height_mean=8.25617640e-01,height_median=5.37065077e-01,height_95%HPD={2.62612773e-02,2.45964482e+00},age_mean=1.96688314e+02,age_median=1.96378378e+02,age_95%HPD={1.86987623e+02,2.06601939e+02}]:7.689956e+00[&length_mean=3.64955191e-02,length_median=1.93703500e-02,length_95%HPD={1.69189200e-06,1.28999900e-01},effectivebrlenTK02Brlens{1}_mean=0.037588,effectivebrlenTK02Brlens{1}_median=0.019028,effectivebrlenTK02Brlens{1}_95%HPD={0.000002,0.129224},rateTK02Brlens{1}_mean=0.995176,rateTK02Brlens{1}_median=0.999949,rateTK02Brlens{1}_95%HPD={0.642400,1.321722},effectivebrlenTK02Brlens{2}_mean=0.036601,effectivebrlenTK02Brlens{2}_median=0.019463,effectivebrlenTK02Brlens{2}_95%HPD={0.000001,0.128975},rateTK02Brlens{2}_mean=1.004525,rateTK02Brlens{2}_median=1.000263,rateTK02Brlens{2}_95%HPD={0.738709,1.228602},effectivebrlenTK02Brlens{3}_mean=0.037160,effectivebrlenTK02Brlens{3}_median=0.019013,effectivebrlenTK02Brlens{3}_95%HPD={0.000002,0.124842},rateTK02Brlens{3}_mean=0.990194,rateTK02Brlens{3}_median=0.999622,rateTK02Brlens{3}_95%HPD={0.654684,1.251998}],(9[&prob=1.00000000e+00,prob_stddev=0.00000000e+00,prob_range={1.00000000e+00,1.00000000e+00},prob(percent)="100",prob+-sd="100+-0",height_mean=7.03084321e-01,height_median=4.86232488e-01,height_95%HPD={3.34308184e-02,1.97937878e+00},age_mean=1.96801254e+02,age_median=1.97020116e+02,age_95%HPD={1.92017303e+02,2.01399896e+02}]:4.743795e+00[&length_mean=2.25254352e-02,length_median=1.22209700e-02,length_95%HPD={1.26099100e-07,7.78633100e-02},effectivebrlenTK02Brlens{1}_mean=0.022571,effectivebrlenTK02Brlens{1}_median=0.011932,effectivebrlenTK02Brlens{1}_95%HPD={0.000000,0.078129},rateTK02Brlens{1}_mean=0.993788,rateTK02Brlens{1}_median=0.999952,rateTK02Brlens{1}_95%HPD={0.683890,1.284938},effectivebrlenTK02Brlens{2}_mean=0.022651,effectivebrlenTK02Brlens{2}_median=0.012150,effectivebrlenTK02Brlens{2}_95%HPD={0.000000,0.078633},rateTK02Brlens{2}_mean=1.004439,rateTK02Brlens{2}_median=1.000232,rateTK02Brlens{2}_95%HPD={0.747453,1.221393},effectivebrlenTK02Brlens{3}_mean=0.022284,effectivebrlenTK02Brlens{3}_median=0.011967,effectivebrlenTK02Brlens{3}_95%HPD={0.000000,0.075974},rateTK02Brlens{3}_mean=0.988342,rateTK02Brlens{3}_median=0.999650,rateTK02Brlens{3}_95%HPD={0.700143,1.211172}],12[&prob=1.00000000e+00,prob_stddev=0.00000000e+00,prob_range={1.00000000e+00,1.00000000e+00},prob(percent)="100",prob+-sd="100+-0",height_mean=7.15250203e-01,height_median=4.95162857e-01,height_95%HPD={3.79331058e-02,2.01983549e+00},age_mean=2.00280237e+02,age_median=2.00467347e+02,age_95%HPD={1.92464651e+02,2.08473034e+02}]:1.296563e+00[&length_mean=1.96196759e-02,length_median=9.75836800e-03,length_95%HPD={1.67609800e-07,7.07118200e-02},effectivebrlenTK02Brlens{1}_mean=0.019622,effectivebrlenTK02Brlens{1}_median=0.009532,effectivebrlenTK02Brlens{1}_95%HPD={0.000000,0.069559},rateTK02Brlens{1}_mean=0.991377,rateTK02Brlens{1}_median=0.999805,rateTK02Brlens{1}_95%HPD={0.682996,1.272789},effectivebrlenTK02Brlens{2}_mean=0.019751,effectivebrlenTK02Brlens{2}_median=0.009731,effectivebrlenTK02Brlens{2}_95%HPD={0.000000,0.071414},rateTK02Brlens{2}_mean=1.005025,rateTK02Brlens{2}_median=1.000182,rateTK02Brlens{2}_95%HPD={0.770920,1.230149},effectivebrlenTK02Brlens{3}_mean=0.019435,effectivebrlenTK02Brlens{3}_median=0.009625,effectivebrlenTK02Brlens{3}_95%HPD={0.000000,0.069057},rateTK02Brlens{3}_mean=0.989999,rateTK02Brlens{3}_median=0.999689,rateTK02Brlens{3}_95%HPD={0.708485,1.202950}])[&prob=7.19095131e-02,prob_stddev=3.11120070e-03,prob_range={6.97095620e-02,7.41094642e-02},prob(percent)="7",prob+-sd="7+-0",height_mean=7.35118767e-01,height_median=5.01443789e-01,height_95%HPD={4.98059469e-02,2.10585355e+00},age_mean=2.02259025e+02,age_median=2.01763911e+02,age_95%HPD={1.93606762e+02,2.10734163e+02}]:2.304423e+00[&length_mean=1.99949706e-02,length_median=9.58678100e-03,length_95%HPD={8.64487400e-07,7.34184600e-02},effectivebrlenTK02Brlens{1}_mean=0.020288,effectivebrlenTK02Brlens{1}_median=0.009481,effectivebrlenTK02Brlens{1}_95%HPD={0.000001,0.074605},rateTK02Brlens{1}_mean=0.998660,rateTK02Brlens{1}_median=0.999861,rateTK02Brlens{1}_95%HPD={0.696458,1.280124},effectivebrlenTK02Brlens{2}_mean=0.020114,effectivebrlenTK02Brlens{2}_median=0.009617,effectivebrlenTK02Brlens{2}_95%HPD={0.000001,0.073462},rateTK02Brlens{2}_mean=1.005296,rateTK02Brlens{2}_median=1.000200,rateTK02Brlens{2}_95%HPD={0.776445,1.217743},effectivebrlenTK02Brlens{3}_mean=0.019938,effectivebrlenTK02Brlens{3}_median=0.009430,effectivebrlenTK02Brlens{3}_95%HPD={0.000001,0.071491},rateTK02Brlens{3}_mean=0.993088,rateTK02Brlens{3}_median=0.999706,rateTK02Brlens{3}_95%HPD={0.711820,1.208443}])[&prob=2.37550277e-02,prob_stddev=1.47703468e-03,prob_range={2.27106064e-02,2.47994489e-02},prob(percent)="2",prob+-sd="2+-0",height_mean=8.22262037e-01,height_median=5.49425076e-01,height_95%HPD={5.43297124e-02,2.46037955e+00},age_mean=2.04458119e+02,age_median=2.04068333e+02,age_95%HPD={1.96334024e+02,2.13751246e+02}]:3.731718e+00[&length_mean=2.23126029e-02,length_median=1.07839400e-02,length_95%HPD={1.66107400e-05,8.45468700e-02},effectivebrlenTK02Brlens{1}_mean=0.022005,effectivebrlenTK02Brlens{1}_median=0.010422,effectivebrlenTK02Brlens{1}_95%HPD={0.000016,0.082484},rateTK02Brlens{1}_mean=0.984110,rateTK02Brlens{1}_median=0.994228,rateTK02Brlens{1}_95%HPD={0.637116,1.233614},effectivebrlenTK02Brlens{2}_mean=0.022407,effectivebrlenTK02Brlens{2}_median=0.010613,effectivebrlenTK02Brlens{2}_95%HPD={0.000017,0.083383},rateTK02Brlens{2}_mean=1.004944,rateTK02Brlens{2}_median=1.000231,rateTK02Brlens{2}_95%HPD={0.743523,1.198044},effectivebrlenTK02Brlens{3}_mean=0.022572,effectivebrlenTK02Brlens{3}_median=0.010390,effectivebrlenTK02Brlens{3}_95%HPD={0.000016,0.082917},rateTK02Brlens{3}_mean=0.992977,rateTK02Brlens{3}_median=0.999684,rateTK02Brlens{3}_95%HPD={0.723591,1.346023}],(15[&prob=1.00000000e+00,prob_stddev=0.00000000e+00,prob_range={1.00000000e+00,1.00000000e+00},prob(percent)="100",prob+-sd="100+-0",height_mean=7.15445403e-01,height_median=4.95524078e-01,height_95%HPD={3.32213698e-02,2.01484280e+00},age_mean=2.00308394e+02,age_median=2.00311788e+02,age_95%HPD={1.99390022e+02,2.01286272e+02}]:2.280864e+00[&length_mean=1.93176606e-02,length_median=9.94821800e-03,length_95%HPD={1.46498600e-07,6.87491500e-02},effectivebrlenTK02Brlens{1}_mean=0.019291,effectivebrlenTK02Brlens{1}_median=0.009737,effectivebrlenTK02Brlens{1}_95%HPD={0.000000,0.068269},rateTK02Brlens{1}_mean=0.991947,rateTK02Brlens{1}_median=0.999819,rateTK02Brlens{1}_95%HPD={0.688357,1.280959},effectivebrlenTK02Brlens{2}_mean=0.019480,effectivebrlenTK02Brlens{2}_median=0.009911,effectivebrlenTK02Brlens{2}_95%HPD={0.000000,0.069808},rateTK02Brlens{2}_mean=1.005136,rateTK02Brlens{2}_median=1.000157,rateTK02Brlens{2}_95%HPD={0.774385,1.225605},effectivebrlenTK02Brlens{3}_mean=0.019095,effectivebrlenTK02Brlens{3}_median=0.009777,effectivebrlenTK02Brlens{3}_95%HPD={0.000000,0.067550},rateTK02Brlens{3}_mean=0.989946,rateTK02Brlens{3}_median=0.999709,rateTK02Brlens{3}_95%HPD={0.725458,1.223637}],16[&prob=1.00000000e+00,prob_stddev=0.00000000e+00,prob_range={1.00000000e+00,1.00000000e+00},prob(percent)="100",prob+-sd="100+-0",height_mean=7.15461833e-01,height_median=4.95591268e-01,height_95%HPD={2.99217285e-02,2.01115535e+00},age_mean=2.00311398e+02,age_median=2.00315763e+02,age_95%HPD={1.99401580e+02,2.01298494e+02}]:2.276889e+00[&length_mean=1.89653376e-02,length_median=9.99812200e-03,length_95%HPD={7.61053100e-08,6.70245800e-02},effectivebrlenTK02Brlens{1}_mean=0.018961,effectivebrlenTK02Brlens{1}_median=0.009782,effectivebrlenTK02Brlens{1}_95%HPD={0.000000,0.066655},rateTK02Brlens{1}_mean=0.992510,rateTK02Brlens{1}_median=0.999809,rateTK02Brlens{1}_95%HPD={0.686864,1.278048},effectivebrlenTK02Brlens{2}_mean=0.019129,effectivebrlenTK02Brlens{2}_median=0.009964,effectivebrlenTK02Brlens{2}_95%HPD={0.000000,0.067884},rateTK02Brlens{2}_mean=1.005851,rateTK02Brlens{2}_median=1.000171,rateTK02Brlens{2}_95%HPD={0.773236,1.234454},effectivebrlenTK02Brlens{3}_mean=0.018782,effectivebrlenTK02Brlens{3}_median=0.009826,effectivebrlenTK02Brlens{3}_95%HPD={0.000000,0.065575},rateTK02Brlens{3}_mean=0.989376,rateTK02Brlens{3}_median=0.999680,rateTK02Brlens{3}_95%HPD={0.716056,1.208348}])[&prob=1.12119731e-01,prob_stddev=4.88678494e-03,prob_range={1.08664252e-01,1.15575209e-01},prob(percent)="11",prob+-sd="11+-0",height_mean=7.31380270e-01,height_median=4.93931251e-01,height_95%HPD={2.74588649e-02,2.02570241e+00},age_mean=2.03483481e+02,age_median=2.02592652e+02,age_95%HPD={1.99619626e+02,2.09559739e+02}]:5.207400e+00[&length_mean=1.88617196e-02,length_median=9.77451700e-03,length_95%HPD={9.80409900e-07,6.68178900e-02},effectivebrlenTK02Brlens{1}_mean=0.018999,effectivebrlenTK02Brlens{1}_median=0.009498,effectivebrlenTK02Brlens{1}_95%HPD={0.000001,0.066902},rateTK02Brlens{1}_mean=0.993565,rateTK02Brlens{1}_median=0.999042,rateTK02Brlens{1}_95%HPD={0.685265,1.303106},effectivebrlenTK02Brlens{2}_mean=0.019071,effectivebrlenTK02Brlens{2}_median=0.009809,effectivebrlenTK02Brlens{2}_95%HPD={0.000001,0.068166},rateTK02Brlens{2}_mean=1.007846,rateTK02Brlens{2}_median=1.000161,rateTK02Brlens{2}_95%HPD={0.790434,1.230309},effectivebrlenTK02Brlens{3}_mean=0.018891,effectivebrlenTK02Brlens{3}_median=0.009656,effectivebrlenTK02Brlens{3}_95%HPD={0.000001,0.065812},rateTK02Brlens{3}_mean=0.994535,rateTK02Brlens{3}_median=0.999766,rateTK02Brlens{3}_95%HPD={0.741484,1.230979}])[&prob=1.72440612e-02,prob_stddev=1.38275587e-03,prob_range={1.62663052e-02,1.82218173e-02},prob(percent)="2",prob+-sd="2+-0",height_mean=8.80595848e-01,height_median=6.09560080e-01,height_95%HPD={4.82585185e-02,2.46610901e+00},age_mean=2.09042196e+02,age_median=2.07800051e+02,age_95%HPD={2.01226918e+02,2.19019134e+02}]:4.844958e+00[&length_mean=2.13716122e-02,length_median=1.04534500e-02,length_95%HPD={7.30476200e-06,7.89526100e-02},effectivebrlenTK02Brlens{1}_mean=0.021066,effectivebrlenTK02Brlens{1}_median=0.010299,effectivebrlenTK02Brlens{1}_95%HPD={0.000008,0.081641},rateTK02Brlens{1}_mean=0.981046,rateTK02Brlens{1}_median=0.992215,rateTK02Brlens{1}_95%HPD={0.653876,1.241164},effectivebrlenTK02Brlens{2}_mean=0.021787,effectivebrlenTK02Brlens{2}_median=0.010516,effectivebrlenTK02Brlens{2}_95%HPD={0.000006,0.084406},rateTK02Brlens{2}_mean=1.013019,rateTK02Brlens{2}_median=1.000263,rateTK02Brlens{2}_95%HPD={0.764627,1.251932},effectivebrlenTK02Brlens{3}_mean=0.021534,effectivebrlenTK02Brlens{3}_median=0.010207,effectivebrlenTK02Brlens{3}_95%HPD={0.000007,0.077759},rateTK02Brlens{3}_mean=0.990959,rateTK02Brlens{3}_median=0.999663,rateTK02Brlens{3}_95%HPD={0.587701,1.219941}],(11[&prob=1.00000000e+00,prob_stddev=0.00000000e+00,prob_range={1.00000000e+00,1.00000000e+00},prob(percent)="100",prob+-sd="100+-0",height_mean=7.31175087e-01,height_median=5.06244286e-01,height_95%HPD={3.81745080e-02,2.06166907e+00},age_mean=2.04721608e+02,age_median=2.04645527e+02,age_95%HPD={2.01300022e+02,2.08069246e+02}]:3.402937e+00[&length_mean=1.62943599e-02,length_median=7.66259800e-03,length_95%HPD={1.13604100e-08,5.99914900e-02},effectivebrlenTK02Brlens{1}_mean=0.016266,effectivebrlenTK02Brlens{1}_median=0.007499,effectivebrlenTK02Brlens{1}_95%HPD={0.000000,0.059349},rateTK02Brlens{1}_mean=0.991992,rateTK02Brlens{1}_median=0.999818,rateTK02Brlens{1}_95%HPD={0.703825,1.269086},effectivebrlenTK02Brlens{2}_mean=0.016426,effectivebrlenTK02Brlens{2}_median=0.007665,effectivebrlenTK02Brlens{2}_95%HPD={0.000000,0.060714},rateTK02Brlens{2}_mean=1.005909,rateTK02Brlens{2}_median=1.000167,rateTK02Brlens{2}_95%HPD={0.775087,1.223503},effectivebrlenTK02Brlens{3}_mean=0.016118,effectivebrlenTK02Brlens{3}_median=0.007551,effectivebrlenTK02Brlens{3}_95%HPD={0.000000,0.058731},rateTK02Brlens{3}_mean=0.990644,rateTK02Brlens{3}_median=0.999695,rateTK02Brlens{3}_95%HPD={0.743765,1.227119}],13[&prob=1.00000000e+00,prob_stddev=0.00000000e+00,prob_range={1.00000000e+00,1.00000000e+00},prob(percent)="100",prob+-sd="100+-0",height_mean=7.31189224e-01,height_median=5.06444264e-01,height_95%HPD={3.37436558e-02,2.05748463e+00},age_mean=2.04724693e+02,age_median=2.04632818e+02,age_95%HPD={2.01300104e+02,2.08075324e+02}]:3.415647e+00[&length_mean=1.61161750e-02,length_median=7.69135600e-03,length_95%HPD={3.61065800e-07,5.91735900e-02},effectivebrlenTK02Brlens{1}_mean=0.016075,effectivebrlenTK02Brlens{1}_median=0.007527,effectivebrlenTK02Brlens{1}_95%HPD={0.000000,0.058610},rateTK02Brlens{1}_mean=0.992408,rateTK02Brlens{1}_median=0.999751,rateTK02Brlens{1}_95%HPD={0.700511,1.267334},effectivebrlenTK02Brlens{2}_mean=0.016232,effectivebrlenTK02Brlens{2}_median=0.007666,effectivebrlenTK02Brlens{2}_95%HPD={0.000000,0.059793},rateTK02Brlens{2}_mean=1.004837,rateTK02Brlens{2}_median=1.000186,rateTK02Brlens{2}_95%HPD={0.778674,1.223414},effectivebrlenTK02Brlens{3}_mean=0.015984,effectivebrlenTK02Brlens{3}_median=0.007544,effectivebrlenTK02Brlens{3}_95%HPD={0.000000,0.058408},rateTK02Brlens{3}_mean=0.989484,rateTK02Brlens{3}_median=0.999686,rateTK02Brlens{3}_95%HPD={0.727692,1.203173}])[&prob=7.57760939e-02,prob_stddev=4.08541506e-04,prob_range={7.54872114e-02,7.60649763e-02},prob(percent)="8",prob+-sd="8+-0",height_mean=7.94479947e-01,height_median=5.49323013e-01,height_95%HPD={3.71689515e-02,2.26807077e+00},age_mean=2.08520806e+02,age_median=2.08048464e+02,age_95%HPD={2.02628266e+02,2.15557895e+02}]:4.596545e+00[&length_mean=1.85195797e-02,length_median=8.51919300e-03,length_95%HPD={6.70299600e-07,6.65852700e-02},effectivebrlenTK02Brlens{1}_mean=0.018295,effectivebrlenTK02Brlens{1}_median=0.008397,effectivebrlenTK02Brlens{1}_95%HPD={0.000001,0.066810},rateTK02Brlens{1}_mean=0.984762,rateTK02Brlens{1}_median=0.997384,rateTK02Brlens{1}_95%HPD={0.689455,1.255542},effectivebrlenTK02Brlens{2}_mean=0.018865,effectivebrlenTK02Brlens{2}_median=0.008621,effectivebrlenTK02Brlens{2}_95%HPD={0.000001,0.069844},rateTK02Brlens{2}_mean=1.010371,rateTK02Brlens{2}_median=1.000198,rateTK02Brlens{2}_95%HPD={0.784976,1.240715},effectivebrlenTK02Brlens{3}_mean=0.018576,effectivebrlenTK02Brlens{3}_median=0.008446,effectivebrlenTK02Brlens{3}_95%HPD={0.000001,0.067587},rateTK02Brlens{3}_mean=0.992265,rateTK02Brlens{3}_median=0.999683,rateTK02Brlens{3}_95%HPD={0.740522,1.255534}])[&prob=2.03328815e-02,prob_stddev=2.54552784e-03,prob_range={1.85329215e-02,2.21328415e-02},prob(percent)="2",prob+-sd="2+-0",height_mean=8.11982178e-01,height_median=5.41099295e-01,height_95%HPD={2.45646419e-02,2.32764705e+00},age_mean=2.13581448e+02,age_median=2.12645009e+02,age_95%HPD={2.04912796e+02,2.23952415e+02}]:2.177738e+00[&length_mean=1.95159464e-02,length_median=1.13705500e-02,length_95%HPD={1.29469300e-06,6.40921800e-02},effectivebrlenTK02Brlens{1}_mean=0.019460,effectivebrlenTK02Brlens{1}_median=0.011100,effectivebrlenTK02Brlens{1}_95%HPD={0.000001,0.063841},rateTK02Brlens{1}_mean=0.989920,rateTK02Brlens{1}_median=0.996681,rateTK02Brlens{1}_95%HPD={0.691529,1.232505},effectivebrlenTK02Brlens{2}_mean=0.019686,effectivebrlenTK02Brlens{2}_median=0.011285,effectivebrlenTK02Brlens{2}_95%HPD={0.000001,0.064815},rateTK02Brlens{2}_mean=1.004313,rateTK02Brlens{2}_median=1.000226,rateTK02Brlens{2}_95%HPD={0.787884,1.181453},effectivebrlenTK02Brlens{3}_mean=0.019766,effectivebrlenTK02Brlens{3}_median=0.011184,effectivebrlenTK02Brlens{3}_95%HPD={0.000001,0.067125},rateTK02Brlens{3}_mean=1.003182,rateTK02Brlens{3}_median=0.999727,rateTK02Brlens{3}_95%HPD={0.799113,1.314410}],10[&prob=1.00000000e+00,prob_stddev=0.00000000e+00,prob_range={1.00000000e+00,1.00000000e+00},prob(percent)="100",prob+-sd="100+-0",height_mean=7.31076056e-01,height_median=5.06214681e-01,height_95%HPD={3.41138846e-02,2.05943949e+00},age_mean=2.04703835e+02,age_median=2.04605903e+02,age_95%HPD={2.01300546e+02,2.08071998e+02}]:1.021684e+01[&length_mean=1.63028065e-02,length_median=7.75670900e-03,length_95%HPD={4.56832900e-08,5.95499300e-02},effectivebrlenTK02Brlens{1}_mean=0.016286,effectivebrlenTK02Brlens{1}_median=0.007598,effectivebrlenTK02Brlens{1}_95%HPD={0.000000,0.059344},rateTK02Brlens{1}_mean=0.992089,rateTK02Brlens{1}_median=0.999718,rateTK02Brlens{1}_95%HPD={0.699957,1.267363},effectivebrlenTK02Brlens{2}_mean=0.016402,effectivebrlenTK02Brlens{2}_median=0.007714,effectivebrlenTK02Brlens{2}_95%HPD={0.000000,0.060099},rateTK02Brlens{2}_mean=1.004935,rateTK02Brlens{2}_median=1.000195,rateTK02Brlens{2}_95%HPD={0.770421,1.208269},effectivebrlenTK02Brlens{3}_mean=0.016215,effectivebrlenTK02Brlens{3}_median=0.007651,effectivebrlenTK02Brlens{3}_95%HPD={0.000000,0.058876},rateTK02Brlens{3}_mean=0.989908,rateTK02Brlens{3}_median=0.999674,rateTK02Brlens{3}_95%HPD={0.735387,1.211807}])[&prob=8.52647719e-02,prob_stddev=9.36502837e-03,prob_range={7.86426968e-02,9.18868470e-02},prob(percent)="9",prob+-sd="9+-1",height_mean=8.66394558e-01,height_median=5.83191274e-01,height_95%HPD={2.91071057e-02,2.52746872e+00},age_mean=2.15538330e+02,age_median=2.14822747e+02,age_95%HPD={2.06841810e+02,2.25980091e+02}]:3.587905e+00[&length_mean=2.78119840e-02,length_median=1.41081500e-02,length_95%HPD={7.27926700e-07,1.04048700e-01},effectivebrlenTK02Brlens{1}_mean=0.027887,effectivebrlenTK02Brlens{1}_median=0.013874,effectivebrlenTK02Brlens{1}_95%HPD={0.000001,0.104122},rateTK02Brlens{1}_mean=0.992704,rateTK02Brlens{1}_median=0.999566,rateTK02Brlens{1}_95%HPD={0.699137,1.247319},effectivebrlenTK02Brlens{2}_mean=0.027775,effectivebrlenTK02Brlens{2}_median=0.014069,effectivebrlenTK02Brlens{2}_95%HPD={0.000001,0.100090},rateTK02Brlens{2}_mean=1.001485,rateTK02Brlens{2}_median=1.000148,rateTK02Brlens{2}_95%HPD={0.800535,1.182101},effectivebrlenTK02Brlens{3}_mean=0.028037,effectivebrlenTK02Brlens{3}_median=0.013781,effectivebrlenTK02Brlens{3}_95%HPD={0.000001,0.104116},rateTK02Brlens{3}_mean=0.990493,rateTK02Brlens{3}_median=0.999717,rateTK02Brlens{3}_95%HPD={0.749393,1.257114}],14[&prob=1.00000000e+00,prob_stddev=0.00000000e+00,prob_range={1.00000000e+00,1.00000000e+00},prob(percent)="100",prob+-sd="100+-0",height_mean=7.45633185e-01,height_median=5.16559163e-01,height_95%HPD={3.39873761e-02,2.09995711e+00},age_mean=2.08943429e+02,age_median=2.08106479e+02,age_95%HPD={2.01300155e+02,2.18401456e+02}]:1.030417e+01[&length_mean=1.60384271e-02,length_median=7.44486900e-03,length_95%HPD={2.31262800e-08,5.95929500e-02},effectivebrlenTK02Brlens{1}_mean=0.016010,effectivebrlenTK02Brlens{1}_median=0.007301,effectivebrlenTK02Brlens{1}_95%HPD={0.000000,0.059285},rateTK02Brlens{1}_mean=0.992841,rateTK02Brlens{1}_median=0.999694,rateTK02Brlens{1}_95%HPD={0.709172,1.257900},effectivebrlenTK02Brlens{2}_mean=0.016144,effectivebrlenTK02Brlens{2}_median=0.007434,effectivebrlenTK02Brlens{2}_95%HPD={0.000000,0.059905},rateTK02Brlens{2}_mean=1.004753,rateTK02Brlens{2}_median=1.000148,rateTK02Brlens{2}_95%HPD={0.788790,1.205358},effectivebrlenTK02Brlens{3}_mean=0.015928,effectivebrlenTK02Brlens{3}_median=0.007332,effectivebrlenTK02Brlens{3}_95%HPD={0.000000,0.058895},rateTK02Brlens{3}_mean=0.990600,rateTK02Brlens{3}_median=0.999713,rateTK02Brlens{3}_95%HPD={0.747162,1.200797}])[&prob=2.76260528e-01,prob_stddev=1.59331187e-02,prob_range={2.64994111e-01,2.87526944e-01},prob(percent)="28",prob+-sd="28+-2",height_mean=8.72505604e-01,height_median=5.87739691e-01,height_95%HPD={2.80907354e-02,2.54087520e+00},age_mean=2.19134576e+02,age_median=2.18410652e+02,age_95%HPD={2.08300355e+02,2.30465175e+02}]:8.368971e+00[&length_mean=3.57939601e-02,length_median=1.90818800e-02,length_95%HPD={4.77362900e-07,1.28253400e-01},effectivebrlenTK02Brlens{1}_mean=0.035779,effectivebrlenTK02Brlens{1}_median=0.018662,effectivebrlenTK02Brlens{1}_95%HPD={0.000000,0.125704},rateTK02Brlens{1}_mean=0.990656,rateTK02Brlens{1}_median=0.997363,rateTK02Brlens{1}_95%HPD={0.719041,1.229302},effectivebrlenTK02Brlens{2}_mean=0.036077,effectivebrlenTK02Brlens{2}_median=0.019163,effectivebrlenTK02Brlens{2}_95%HPD={0.000000,0.129886},rateTK02Brlens{2}_mean=1.006203,rateTK02Brlens{2}_median=1.000150,rateTK02Brlens{2}_95%HPD={0.824244,1.172426},effectivebrlenTK02Brlens{3}_mean=0.035516,effectivebrlenTK02Brlens{3}_median=0.018752,effectivebrlenTK02Brlens{3}_95%HPD={0.000000,0.123936},rateTK02Brlens{3}_mean=0.990267,rateTK02Brlens{3}_median=0.999715,rateTK02Brlens{3}_95%HPD={0.756678,1.186029}],32[&prob=1.00000000e+00,prob_stddev=0.00000000e+00,prob_range={1.00000000e+00,1.00000000e+00},prob(percent)="100",prob+-sd="100+-0",height_mean=7.72582616e-01,height_median=5.35060095e-01,height_95%HPD={3.20055406e-02,2.17675430e+00},age_mean=2.16248699e+02,age_median=2.15473504e+02,age_95%HPD={2.08500261e+02,2.25591171e+02}]:1.130612e+01[&length_mean=1.68276539e-02,length_median=7.48535600e-03,length_95%HPD={1.15583400e-07,6.35958000e-02},effectivebrlenTK02Brlens{1}_mean=0.016804,effectivebrlenTK02Brlens{1}_median=0.007375,effectivebrlenTK02Brlens{1}_95%HPD={0.000000,0.063604},rateTK02Brlens{1}_mean=0.994095,rateTK02Brlens{1}_median=0.999886,rateTK02Brlens{1}_95%HPD={0.738113,1.227760},effectivebrlenTK02Brlens{2}_mean=0.016928,effectivebrlenTK02Brlens{2}_median=0.007480,effectivebrlenTK02Brlens{2}_95%HPD={0.000000,0.064055},rateTK02Brlens{2}_mean=1.004033,rateTK02Brlens{2}_median=1.000163,rateTK02Brlens{2}_95%HPD={0.803936,1.194379},effectivebrlenTK02Brlens{3}_mean=0.016700,effectivebrlenTK02Brlens{3}_median=0.007383,effectivebrlenTK02Brlens{3}_95%HPD={0.000000,0.062857},rateTK02Brlens{3}_mean=0.990563,rateTK02Brlens{3}_median=0.999735,rateTK02Brlens{3}_95%HPD={0.765309,1.175023}])[&prob=9.07579832e-01,prob_stddev=4.55680911e-03,prob_range={9.04357681e-01,9.10801982e-01},prob(percent)="91",prob+-sd="91+-0",height_mean=8.28295116e-01,height_median=5.73560564e-01,height_95%HPD={3.74992849e-02,2.34002845e+00},age_mean=2.27735606e+02,age_median=2.26779624e+02,age_95%HPD={2.14417595e+02,2.43895219e+02}]:1.964753e+01[&length_mean=7.96672470e-02,length_median=4.99959200e-02,length_95%HPD={4.86236900e-06,2.48385100e-01},effectivebrlenTK02Brlens{1}_mean=0.079860,effectivebrlenTK02Brlens{1}_median=0.049665,effectivebrlenTK02Brlens{1}_95%HPD={0.000005,0.245502},rateTK02Brlens{1}_mean=0.996540,rateTK02Brlens{1}_median=0.999944,rateTK02Brlens{1}_95%HPD={0.837097,1.141555},effectivebrlenTK02Brlens{2}_mean=0.080006,effectivebrlenTK02Brlens{2}_median=0.050000,effectivebrlenTK02Brlens{2}_95%HPD={0.000005,0.251348},rateTK02Brlens{2}_mean=1.002755,rateTK02Brlens{2}_median=1.000099,rateTK02Brlens{2}_95%HPD={0.884020,1.120534},effectivebrlenTK02Brlens{3}_mean=0.079464,effectivebrlenTK02Brlens{3}_median=0.049771,effectivebrlenTK02Brlens{3}_95%HPD={0.000005,0.243332},rateTK02Brlens{3}_mean=0.994710,rateTK02Brlens{3}_median=0.999848,rateTK02Brlens{3}_95%HPD={0.847227,1.107345}])[&prob=5.42199062e-01,prob_stddev=7.62087040e-03,prob_range={5.36810293e-01,5.47587831e-01},prob(percent)="54",prob+-sd="54+-1",height_mean=9.06082275e-01,height_median=6.23424218e-01,height_95%HPD={3.76478685e-02,2.57526528e+00},age_mean=2.46936770e+02,age_median=2.46427155e+02,age_95%HPD={2.43571569e+02,2.51672647e+02}]:3.967168e+00[&length_mean=1.65656154e-02,length_median=9.62963400e-03,length_95%HPD={2.31080200e-07,5.49822800e-02},effectivebrlenTK02Brlens{1}_mean=0.016598,effectivebrlenTK02Brlens{1}_median=0.009606,effectivebrlenTK02Brlens{1}_95%HPD={0.000000,0.054782},rateTK02Brlens{1}_mean=0.998231,rateTK02Brlens{1}_median=0.999969,rateTK02Brlens{1}_95%HPD={0.888855,1.102549},effectivebrlenTK02Brlens{2}_mean=0.016597,effectivebrlenTK02Brlens{2}_median=0.009613,effectivebrlenTK02Brlens{2}_95%HPD={0.000000,0.055114},rateTK02Brlens{2}_mean=1.001436,rateTK02Brlens{2}_median=1.000033,rateTK02Brlens{2}_95%HPD={0.920608,1.082610},effectivebrlenTK02Brlens{3}_mean=0.016559,effectivebrlenTK02Brlens{3}_median=0.009613,effectivebrlenTK02Brlens{3}_95%HPD={0.000000,0.054729},rateTK02Brlens{3}_mean=0.997496,rateTK02Brlens{3}_median=0.999940,rateTK02Brlens{3}_95%HPD={0.901600,1.081058}])[&prob=4.34612564e-01,prob_stddev=1.94842872e-02,prob_range={4.20835093e-01,4.48390036e-01},prob(percent)="43",prob+-sd="43+-2",height_mean=9.22252542e-01,height_median=6.36617269e-01,height_95%HPD={4.11742811e-02,2.59922883e+00},age_mean=2.50987378e+02,age_median=2.50394323e+02,age_95%HPD={2.47589725e+02,2.55924372e+02}]:3.200479e+00[&length_mean=1.22662628e-02,length_median=6.20519400e-03,length_95%HPD={4.91978700e-08,4.40721800e-02},effectivebrlenTK02Brlens{1}_mean=0.012251,effectivebrlenTK02Brlens{1}_median=0.006195,effectivebrlenTK02Brlens{1}_95%HPD={0.000000,0.043661},rateTK02Brlens{1}_mean=0.998585,rateTK02Brlens{1}_median=0.999979,rateTK02Brlens{1}_95%HPD={0.908718,1.075750},effectivebrlenTK02Brlens{2}_mean=0.012296,effectivebrlenTK02Brlens{2}_median=0.006200,effectivebrlenTK02Brlens{2}_95%HPD={0.000000,0.044091},rateTK02Brlens{2}_mean=1.001035,rateTK02Brlens{2}_median=1.000026,rateTK02Brlens{2}_95%HPD={0.937742,1.061632},effectivebrlenTK02Brlens{3}_mean=0.012227,effectivebrlenTK02Brlens{3}_median=0.006205,effectivebrlenTK02Brlens{3}_95%HPD={0.000000,0.043822},rateTK02Brlens{3}_mean=0.998180,rateTK02Brlens{3}_median=0.999957,rateTK02Brlens{3}_95%HPD={0.927726,1.071583}])[&prob=1.00000000e+00,prob_stddev=0.00000000e+00,prob_range={1.00000000e+00,1.00000000e+00},prob(percent)="100",prob+-sd="100+-0",height_mean=9.07138583e-01,height_median=6.28229810e-01,height_95%HPD={4.87349565e-02,2.55984677e+00},age_mean=2.54277058e+02,age_median=2.53594802e+02,age_95%HPD={2.48535658e+02,2.61313822e+02}]:3.150565e+00[&length_mean=1.24387004e-02,length_median=5.66453600e-03,length_95%HPD={2.63114100e-07,4.66611800e-02},effectivebrlenTK02Brlens{1}_mean=0.012448,effectivebrlenTK02Brlens{1}_median=0.005663,effectivebrlenTK02Brlens{1}_95%HPD={0.000000,0.046678},rateTK02Brlens{1}_mean=0.999810,rateTK02Brlens{1}_median=1.000001,rateTK02Brlens{1}_95%HPD={0.963798,1.035293},effectivebrlenTK02Brlens{2}_mean=0.012446,effectivebrlenTK02Brlens{2}_median=0.005663,effectivebrlenTK02Brlens{2}_95%HPD={0.000000,0.046683},rateTK02Brlens{2}_mean=1.000173,rateTK02Brlens{2}_median=1.000011,rateTK02Brlens{2}_95%HPD={0.972557,1.026328},effectivebrlenTK02Brlens{3}_mean=0.012425,effectivebrlenTK02Brlens{3}_median=0.005661,effectivebrlenTK02Brlens{3}_95%HPD={0.000000,0.046511},rateTK02Brlens{3}_mean=0.999392,rateTK02Brlens{3}_median=0.999986,rateTK02Brlens{3}_95%HPD={0.967754,1.027931}])[&prob=1.00000000e+00,prob_stddev=0.00000000e+00,prob_range={1.00000000e+00,1.00000000e+00},prob(percent)="100",prob+-sd="100+-0",height_mean=9.19577284e-01,height_median=6.36825848e-01,height_95%HPD={4.24552746e-02,2.58737459e+00},age_mean=2.57765138e+02,age_median=2.56745367e+02,age_95%HPD={2.49843396e+02,2.68012492e+02}][&length_mean=0.00000000e+00,length_median=0.00000000e+00,length_95%HPD={0.00000000e+00,0.00000000e+00},effectivebrlenTK02Brlens{1}_mean=1.000000,effectivebrlenTK02Brlens{1}_median=1.000000,effectivebrlenTK02Brlens{1}_95%HPD={1.000000,1.000000},rateTK02Brlens{1}_mean=1.000000,rateTK02Brlens{1}_median=1.000000,rateTK02Brlens{1}_95%HPD={1.000000,1.000000},effectivebrlenTK02Brlens{2}_mean=1.000000,effectivebrlenTK02Brlens{2}_median=1.000000,effectivebrlenTK02Brlens{2}_95%HPD={1.000000,1.000000},rateTK02Brlens{2}_mean=1.000000,rateTK02Brlens{2}_median=1.000000,rateTK02Brlens{2}_95%HPD={1.000000,1.000000},effectivebrlenTK02Brlens{3}_mean=1.000000,effectivebrlenTK02Brlens{3}_median=1.000000,effectivebrlenTK02Brlens{3}_95%HPD={1.000000,1.000000},rateTK02Brlens{3}_mean=1.000000,rateTK02Brlens{3}_median=1.000000,rateTK02Brlens{3}_95%HPD={1.000000,1.000000}];
end;
