# Supplementary material for: Sphenodontian phylogeny and the impact of model choice in Bayesian morphological clock estimates of divergence times and evolutionary rates
Source: BMC Biol. 2020 Dec 7;18:191. doi: 10.1186/s12915-020-00901-5 (PMC7720557; doi:10.1186/s12915-020-00901-5)
Supplement: Supplementary file 6 — Additional file 6. Input files including the dataset and all necessary coding (see Mr. Bayes blocks) to reproduce the analyses. [file 12915_2020_901_MOESM6_ESM.zip › InputFiles&OutputTrees/BayesCalibrated/Diversity(NoSA)/BayesCal_TK02_ln_p3_StartTr_3per_60G_DvNoSA/PRIOR/stdout.txt]

CIPRES_THREADSPP=1
CIPRES_NP=8
paramfile=paramfile.txt
CIPRES_THREADSPP=1
CIPRES_NP=8
paramfile=paramfile.txt
CIPRES_THREADSPP=1
CIPRES_NP=8
paramfile=paramfile.txt
CIPRES_THREADSPP=1
CIPRES_NP=8
paramfile=paramfile.txt
CIPRES_THREADSPP=1
CIPRES_NP=8
paramfile=paramfile.txt
CIPRES_THREADSPP=1
CIPRES_NP=8
paramfile=paramfile.txt
running: /projects/ps-ngbt/opt/comet/mrbayes.centos7/3.2.7a.openmpi/mb < paramfile.txt
running: /projects/ps-ngbt/opt/comet/mrbayes.centos7/3.2.7a.openmpi/mb < paramfile.txt
running: /projects/ps-ngbt/opt/comet/mrbayes.centos7/3.2.7a.openmpi/mb < paramfile.txt
running: /projects/ps-ngbt/opt/comet/mrbayes.centos7/3.2.7a.openmpi/mb < paramfile.txt
running: /projects/ps-ngbt/opt/comet/mrbayes.centos7/3.2.7a.openmpi/mb < paramfile.txt
running: /projects/ps-ngbt/opt/comet/mrbayes.centos7/3.2.7a.openmpi/mb < paramfile.txt
CIPRES_THREADSPP=1
CIPRES_NP=8
paramfile=paramfile.txt
running: /projects/ps-ngbt/opt/comet/mrbayes.centos7/3.2.7a.openmpi/mb < paramfile.txt
CIPRES_THREADSPP=1
CIPRES_NP=8
paramfile=paramfile.txt
running: /projects/ps-ngbt/opt/comet/mrbayes.centos7/3.2.7a.openmpi/mb < paramfile.txt


                            MrBayes 3.2.7a x86_64

                      (Bayesian Analysis of Phylogeny)

                             (Parallel version)
                         (8 processors available)

              Distributed under the GNU General Public License


               Type "help" or "help <command>" for information
                     on the commands that are available.

                   Type "about" for authorship and general
                       information about the program.


MrBayes > 
   Setting autoclose to yes

MrBayes > 
   Setting nowarnings to yes

MrBayes > 
   Executing file "infile.nex"
   UNIX line termination
   Longest line length = 2180
   Parsing file
   Expecting NEXUS formatted file
   Reading data block
      Allocated taxon set
      Allocated matrix
      Defining new matrix with 35 taxa and 131 characters
      Data is Standard
      Gaps coded as -
      Missing data coded as ?
      WARNING: MrBayes does not support 'symbols' specification; default symbols assumed
      Taxon  1 -> Prolacerta_broomi
      Taxon  2 -> Palaeagama_vielhaueri
      Taxon  3 -> Sophineta_cracoviensis
      Taxon  4 -> Megachirella_wachtleri
      Taxon  5 -> Marmoretta_oxoniensis
      Taxon  6 -> Huehuecuetzpalli_mixtecus
      Taxon  7 -> Eichstaettisaurus_schroederi
      Taxon  8 -> Ardeosaurus_brevipes
      Taxon  9 -> Gephyrosaurus_bridensis
      Taxon 10 -> Diphydontosaurus_avonis
      Taxon 11 -> Planocephalosaurus_robinsonae
      Taxon 12 -> Clevosaurus_hudsoni
      Taxon 13 -> Clevosaurus_cambrica
      Taxon 14 -> Clevosaurus_brasiliensis
      Taxon 15 -> Clevosaurus_bairdi
      Taxon 16 -> Clevosaurus_petilus
      Taxon 17 -> Clevosaurus_sp_SAM
      Taxon 18 -> Homeosaurus_maximiliani
      Taxon 19 -> Homeosaurus_parvipes
      Taxon 20 -> Sapheosaurus_thiollerei
      Taxon 21 -> Oenosaurus_muehlheimensis
      Taxon 22 -> Piocormus_laticeps
      Taxon 23 -> Derasmosaurus_pietraroiae
      Taxon 24 -> Palaeopleurosaurus_posidoniae
      Taxon 25 -> Pleurosaurus_ginsburgi
      Taxon 26 -> Pleurosaurus_goldfussi
      Taxon 27 -> Kallimodon_pulchellus
      Taxon 28 -> Leptosaurus_neptunius
      Taxon 29 -> Sphenodon_punctatus
      Taxon 30 -> Kawasphenodon
      Taxon 31 -> Cynosphenodon_huizachalensis
      Taxon 32 -> Sphenotitan_leyesi
      Taxon 33 -> Priosphenodon_avelasi
      Taxon 34 -> Eilenodon_robustus
      Taxon 35 -> Toxolophosaurus_cloudi
      Successfully read matrix
      Matrix contains polymorphisms, interpreted as ambiguity
      Setting default partition (does not divide up characters)
      Setting model defaults
      Seed (for generating default start values) = 1586179267
      WARNING: There is one character incompatible with the specified
               coding bias. This character will be excluded.
      Setting output file names to "infile.nex.run<i>.<p|t>"
   Exiting data block
   Reading trees block
      Successfully read tree 'starttreeMCT'
   Exiting trees block
   Reading mrbayes block
      Setting autoclose to yes
      Setting nowarnings to yes
      Setting outgroup to taxon "Prolacerta_broomi"
      Defining charset called 'Skull'
      Defining charset called 'Mandible_Dentition'
      Defining charset called 'Postcranium'
      Defining partition called 'p3'
      Setting p3 as the partition, dividing characters into 3 parts.
      Setting model defaults
      Seed (for generating default start values) = 1285665724
      WARNING: There is one character incompatible with the specified
               coding bias. This character will be excluded.
      Enabling Coding Variable for partition 1
      Enabling Coding Variable for partition 2
      Enabling Coding Variable for partition 3
      Setting Rates to Gamma for partition 1
      Setting Rates to Gamma for partition 2
      Setting Rates to Gamma for partition 3
      Successfully set likelihood model parameters to all
         applicable data partitions 
      WARNING: There is one character incompatible with the specified
               coding bias. This character will be excluded.
      Defining constraint called 'ingroup'
      Setting age of taxon 'Prolacerta_broomi' to Uniform(247.20,251.90)
      Setting age of taxon 'Palaeagama_vielhaueri' to Uniform(247.50,258.00)
      Setting age of taxon 'Sophineta_cracoviensis' to Uniform(247.50,248.50)
      Setting age of taxon 'Megachirella_wachtleri' to Uniform(243.50,244.50)
      Setting age of taxon 'Marmoretta_oxoniensis' to Uniform(152.10,167.00)
      Setting age of taxon 'Eichstaettisaurus_schroederi' to Uniform(150.00,155.00)
      Setting age of taxon 'Ardeosaurus_brevipes' to Uniform(150.00,155.00)
      Setting age of taxon 'Huehuecuetzpalli_mixtecus' to Uniform(100.00,105.00)
      Setting age of taxon 'Gephyrosaurus_bridensis' to Uniform(191.40,201.40)
      Setting age of taxon 'Diphydontosaurus_avonis' to Uniform(201.30,208.50)
      Setting age of taxon 'Planocephalosaurus_robinsonae' to Uniform(201.30,208.50)
      Setting age of taxon 'Clevosaurus_hudsoni' to Uniform(191.40,208.50)
      Setting age of taxon 'Clevosaurus_cambrica' to Uniform(201.30,208.50)
      Setting age of taxon 'Clevosaurus_brasiliensis' to Uniform(201.30,220.00)
      Setting age of taxon 'Clevosaurus_bairdi' to Uniform(199.30,201.30)
      Setting age of taxon 'Clevosaurus_petilus' to Uniform(199.30,201.30)
      Setting age of taxon 'Clevosaurus_sp_SAM' to Uniform(182.70,201.30)
      Setting age of taxon 'Homeosaurus_maximiliani' to Uniform(150.00,155.00)
      Setting age of taxon 'Homeosaurus_parvipes' to Uniform(150.00,155.00)
      Setting age of taxon 'Sapheosaurus_thiollerei' to Uniform(152.10,155.00)
      Setting age of taxon 'Oenosaurus_muehlheimensis' to Uniform(150.00,152.10)
      Setting age of taxon 'Piocormus_laticeps' to Uniform(150.00,155.00)
      Setting age of taxon 'Derasmosaurus_pietraroiae' to Uniform(100.50,113.00)
      Setting age of taxon 'Palaeopleurosaurus_posidoniae' to Uniform(174.20,183.70)
      Setting age of taxon 'Pleurosaurus_goldfussi' to Uniform(150.00,155.00)
      Setting age of taxon 'Pleurosaurus_ginsburgi' to Uniform(150.00,152.10)
      Setting age of taxon 'Kallimodon_pulchellus' to Uniform(150.00,155.00)
      Setting age of taxon 'Leptosaurus_neptunius' to Uniform(150.00,152.10)
      Setting age of taxon 'Kawasphenodon' to Uniform(70.00,83.60)
      Setting age of taxon 'Cynosphenodon_huizachalensis' to Uniform(182.70,190.80)
      Setting age of taxon 'Sphenotitan_leyesi' to Uniform(208.50,227.00)
      Setting age of taxon 'Priosphenodon_avelasi' to Uniform(89.80,100.50)
      Setting age of taxon 'Eilenodon_robustus' to Uniform(153.00,156.80)
      Setting age of taxon 'Toxolophosaurus_cloudi' to Uniform(110.00,125.00)
      Setting Brlenspr to Clock:Fossilization for partition 1
      Setting Brlenspr to Clock:Fossilization for partition 2
      Setting Brlenspr to Clock:Fossilization for partition 3
      Successfully set prior model parameters to all
      applicable data partitions 
      WARNING: There is one character incompatible with the specified
               coding bias. This character will be excluded.
      Setting Speciationpr to Exponential(10.00) for partition 1
      Setting Speciationpr to Exponential(10.00) for partition 2
      Setting Speciationpr to Exponential(10.00) for partition 3
      Successfully set prior model parameters to all
      applicable data partitions 
      WARNING: There is one character incompatible with the specified
               coding bias. This character will be excluded.
      Setting Extinctionpr to Beta(1.00,1.00) for partition 1
      Setting Extinctionpr to Beta(1.00,1.00) for partition 2
      Setting Extinctionpr to Beta(1.00,1.00) for partition 3
      Successfully set prior model parameters to all
      applicable data partitions 
      WARNING: There is one character incompatible with the specified
               coding bias. This character will be excluded.
      Setting Fossilizationpr to Beta(1.00,1.00) for partition 1
      Setting Fossilizationpr to Beta(1.00,1.00) for partition 2
      Setting Fossilizationpr to Beta(1.00,1.00) for partition 3
      Successfully set prior model parameters to all
      applicable data partitions 
      WARNING: There is one character incompatible with the specified
               coding bias. This character will be excluded.
      Setting Sampleprob to 1.00000000 for partition 1
      Setting Sampleprob to 1.00000000 for partition 2
      Setting Sampleprob to 1.00000000 for partition 3
      Successfully set prior model parameters to all
      applicable data partitions 
      WARNING: There is one character incompatible with the specified
               coding bias. This character will be excluded.
      Setting SampleStrat to Diversity for partition 1
      Setting SampleStrat to Diversity for partition 2
      Setting SampleStrat to Diversity for partition 3
      Successfully set prior model parameters to all
      applicable data partitions 
      WARNING: There is one character incompatible with the specified
               coding bias. This character will be excluded.
      Setting Treeagepr to Offsetexponential(247.20,287.00)
      Setting Treeagepr to Offsetexponential(247.20,287.00)
      Setting Treeagepr to Offsetexponential(247.20,287.00)
      Successfully set prior model parameters to all
      applicable data partitions 
      WARNING: There is one character incompatible with the specified
               coding bias. This character will be excluded.
      Setting Clockvarpr to TK02 for partition 1
      Setting Clockvarpr to TK02 for partition 2
      Setting Clockvarpr to TK02 for partition 3
      Successfully set prior model parameters to all
      applicable data partitions 
      WARNING: There is one character incompatible with the specified
               coding bias. This character will be excluded.
      Setting TK02varpr to Exponential(10.00) for partition 1
      Setting TK02varpr to Exponential(10.00) for partition 2
      Setting TK02varpr to Exponential(10.00) for partition 3
      Successfully set prior model parameters to all
      applicable data partitions 
      WARNING: There is one character incompatible with the specified
               coding bias. This character will be excluded.
      Unlinking
      WARNING: There is one character incompatible with the specified
               coding bias. This character will be excluded.
      Setting Clockratepr to Lognormal(-3.91,1.02)
      Setting Clockratepr to Lognormal(-3.91,1.02)
      Setting Clockratepr to Lognormal(-3.91,1.02)
      Successfully set prior model parameters to all
      applicable data partitions 
      WARNING: There is one character incompatible with the specified
               coding bias. This character will be excluded.
      Setting Topologypr to Constraints for partition 1
      Setting Topologypr to Constraints for partition 2
      Setting Topologypr to Constraints for partition 3
      Successfully set prior model parameters to all
      applicable data partitions 
      WARNING: There is one character incompatible with the specified
               coding bias. This character will be excluded.
      Setting Nodeagepr to Calibrated for partition 1
      Setting Nodeagepr to Calibrated for partition 2
      Setting Nodeagepr to Calibrated for partition 3
      Successfully set prior model parameters to all
      applicable data partitions 
      WARNING: There is one character incompatible with the specified
               coding bias. This character will be excluded.
      Setting number of generations to 600000000
      Using relative burnin (a fraction of samples discarded).
      Setting burnin fraction to 0.25
      Setting print frequency to 10000
      Setting sample frequency to 10000
      Setting heating parameter to 0.020000
      Setting number of runs to 2
      Setting number of chains to 4
      Setting number of swaps per swapping cycle to 2
      Running without data (WARNING: use this only for checking priors!)
      Setting chain output file names to "infile.nex.run<i>.<p/t>"
      Successfully set chain parameters
      Moves that will be used by MCMC sampler (rel. proposal prob. > 0.0):

         1 -- Move        = Multiplier(Alpha{all})
              Type        = Multiplier
              Parameter   = Alpha{all} [param. 2] (Shape of scaled gamma distribution of site rates)
              Tuningparam = lambda (Multiplier tuning parameter)
                   lambda = 0.811
              Targetrate  = 0.250
              Rel. prob.  = 1.0

         2 -- Move        = ExtSprClock(Tau{all},V{all})
              Type        = Extending SPR for clock trees
              Parameters  = Tau{all} [param. 4] (Topology)
                            V{all} [param. 5] (Branch lengths)
              Tuningparam = p_ext (Extension probability)
                    p_ext = 0.500
              Rel. prob.  = 10.0

         3 -- Move        = NNIClock(Tau{all},V{all})
              Type        = NNI move for clock trees
              Parameters  = Tau{all} [param. 4] (Topology)
                            V{all} [param. 5] (Branch lengths)
              Rel. prob.  = 12.0

         4 -- Move        = ParsSPRClock(Tau{all},V{all})
              Type        = Parsimony-biased SPR for clock trees
              Parameters  = Tau{all} [param. 4] (Topology)
                            V{all} [param. 5] (Branch lengths)
              Tuningparam = warp (parsimony warp factor)
                     warp = 0.100
              Rel. prob.  = 8.0

         5 -- Move        = AddBranch(V{all})
              Type        = Add branch for FossilizedBD
              Parameters  = V{all} [param. 5] (Branch lengths)
                            TK02Brlens{1} [param. 12] (Branch rates of TK02 relaxed clock)
                            TK02Brlens{2} [param. 13] (Branch rates of TK02 relaxed clock)
                            TK02Brlens{3} [param. 14] (Branch rates of TK02 relaxed clock)
              Rel. prob.  = 15.0

         6 -- Move        = DelBranch(V{all})
              Type        = Delete branch for FossilizedBD
              Parameters  = V{all} [param. 5] (Branch lengths)
                            TK02Brlens{1} [param. 12] (Branch rates of TK02 relaxed clock)
                            TK02Brlens{2} [param. 13] (Branch rates of TK02 relaxed clock)
                            TK02Brlens{3} [param. 14] (Branch rates of TK02 relaxed clock)
              Rel. prob.  = 15.0

         7 -- Move        = NodesliderClock(V{all})
              Type        = Node depth window slider (clock-constrained)
              Parameters  = V{all} [param. 5] (Branch lengths)
                            TK02Brlens{1} [param. 12] (Branch rates of TK02 relaxed clock)
                            TK02Brlens{2} [param. 13] (Branch rates of TK02 relaxed clock)
                            TK02Brlens{3} [param. 14] (Branch rates of TK02 relaxed clock)
              Tuningparam = delta (Window size)
                    delta = 0.050
              Targetrate  = 0.250
              Rel. prob.  = 20.0

         8 -- Move        = TreeStretch(V{all})
              Type        = Tree stretch
              Parameters  = V{all} [param. 5] (Branch lengths)
                            TK02Brlens{1} [param. 12] (Branch rates of TK02 relaxed clock)
                            TK02Brlens{2} [param. 13] (Branch rates of TK02 relaxed clock)
                            TK02Brlens{3} [param. 14] (Branch rates of TK02 relaxed clock)
              Tuningparam = lambda (Multiplier tuning parameter)
                   lambda = 0.020
              Targetrate  = 0.250
              Rel. prob.  = 3.0

         9 -- Move        = Multiplier(Net_speciation{all})
              Type        = Multiplier
              Parameter   = Net_speciation{all} [param. 6] (Speciation rate)
              Tuningparam = lambda (Multiplier tuning parameter)
                   lambda = 0.191
              Targetrate  = 0.250
              Rel. prob.  = 3.0

        10 -- Move        = Slider(Relative_extinction{all})
              Type        = Sliding window
              Parameter   = Relative_extinction{all} [param. 7] (Extinction rate)
              Tuningparam = delta (Sliding window size)
                    delta = 0.100
              Targetrate  = 0.250
              Rel. prob.  = 3.0

        11 -- Move        = Slider(Relative_fossilization{all})
              Type        = Sliding window
              Parameter   = Relative_fossilization{all} [param. 8] (Fossilization rate)
              Tuningparam = delta (Sliding window size)
                    delta = 0.100
              Targetrate  = 0.250
              Rel. prob.  = 3.0

        12 -- Move        = Multiplier(TK02var{1})
              Type        = Multiplier
              Parameters  = TK02var{1} [param. 9] (Variance of lognormal distribution of branch rates)
                            TK02Brlens{1} [param. 12] (Branch rates of TK02 relaxed clock)
              Tuningparam = lambda (Multiplier tuning parameter)
                   lambda = 0.191
              Targetrate  = 0.250
              Rel. prob.  = 2.0

        13 -- Move        = Multiplier(TK02var{2})
              Type        = Multiplier
              Parameters  = TK02var{2} [param. 10] (Variance of lognormal distribution of branch rates)
                            TK02Brlens{2} [param. 13] (Branch rates of TK02 relaxed clock)
              Tuningparam = lambda (Multiplier tuning parameter)
                   lambda = 0.191
              Targetrate  = 0.250
              Rel. prob.  = 2.0

        14 -- Move        = Multiplier(TK02var{3})
              Type        = Multiplier
              Parameters  = TK02var{3} [param. 11] (Variance of lognormal distribution of branch rates)
                            TK02Brlens{3} [param. 14] (Branch rates of TK02 relaxed clock)
              Tuningparam = lambda (Multiplier tuning parameter)
                   lambda = 0.191
              Targetrate  = 0.250
              Rel. prob.  = 2.0

        15 -- Move        = Multiplier(TK02Brlens{1})
              Type        = Multiplier
              Parameter   = TK02Brlens{1} [param. 12] (Branch rates of TK02 relaxed clock)
              Tuningparam = lambda (Multiplier tuning parameter)
                   lambda = 0.191
              Targetrate  = 0.250
              Rel. prob.  = 15.0

        16 -- Move        = Multiplier(TK02Brlens{2})
              Type        = Multiplier
              Parameter   = TK02Brlens{2} [param. 13] (Branch rates of TK02 relaxed clock)
              Tuningparam = lambda (Multiplier tuning parameter)
                   lambda = 0.191
              Targetrate  = 0.250
              Rel. prob.  = 15.0

        17 -- Move        = Multiplier(TK02Brlens{3})
              Type        = Multiplier
              Parameter   = TK02Brlens{3} [param. 14] (Branch rates of TK02 relaxed clock)
              Tuningparam = lambda (Multiplier tuning parameter)
                   lambda = 0.191
              Targetrate  = 0.250
              Rel. prob.  = 15.0

        18 -- Move        = Multiplier(Clockrate{all})
              Type        = Multiplier
              Parameter   = Clockrate{all} [param. 15] (Base rate of clock)
              Tuningparam = lambda (Multiplier tuning parameter)
                   lambda = 0.811
              Targetrate  = 0.250
              Rel. prob.  = 3.0

      Use 'Showmoves allavailable=yes' to see a list of all available moves
      Active parameters: 

                             Partition(s)
         Parameters          1  2  3
         ---------------------------
         Statefreq           1  1  1
         Shape               2  2  2
         Ratemultiplier      3  3  3
         Topology            4  4  4
         Brlens              5  5  5
         Speciationrate      6  6  6
         Extinctionrate      7  7  7
         Fossilizationrate   8  8  8
         TK02var             9 10 11
         TK02branchrates    12 13 14
         Clockrate          15 15 15
         ---------------------------

         Parameters can be linked or unlinked across partitions using 'link' and 'unlink'

         1 --  Parameter  = Alpha_symdir{all}
               Type       = Symmetric diricihlet/beta distribution alpha_i parameter
               Prior      = Symmetric dirichlet with all parameters equal to infinity
               Partitions = All

         2 --  Parameter  = Alpha{all}
               Type       = Shape of scaled gamma distribution of site rates
               Prior      = Exponential(1.00)
               Partitions = All
               Moves      = Multiplier(Alpha{all}) <prob 1.0>
               Startvals  = (1.000)

         3 --  Parameter  = Ratemultiplier{all}
               Type       = Partition-specific rate multiplier
               Prior      = Fixed(1.0)
               Partitions = All

         4 --  Parameter  = Tau{all}
               Type       = Topology
               Prior      = Prior on topology obeys the following constraints:
                            -- Hard constraint "ingroup"
               Partitions = All
               Subparam.  = V{all}
               Moves      = ExtSprClock(Tau{all},V{all}) <prob 10.0>, 
                            NNIClock(Tau{all},V{all}) <prob 12.0>, 
                            ParsSPRClock(Tau{all},V{all}) <prob 8.0>
               Not used   = ExtFossilSprClock, ExtSsClock, ParsFossilSPRClock
               Startvals  = tree 'mcmc.tree_1'  [run 1, chain 1]
                            tree 'mcmc.tree_2'  [run 1, chain 2]
                            tree 'mcmc.tree_3'  [run 1, chain 3]
                            tree 'mcmc.tree_4'  [run 1, chain 4]
                            tree 'mcmc.tree_5'  [run 2, chain 1]
                            tree 'mcmc.tree_6'  [run 2, chain 2]
                            tree 'mcmc.tree_7'  [run 2, chain 3]
                            tree 'mcmc.tree_8'  [run 2, chain 4]

         5 --  Parameter  = V{all}
               Type       = Branch lengths
               Prior      = Clock:Fossilization
                            Node depths are constrained by the following age constraints:
                            -- The age of terminal "Prolacerta_broomi" is Uniform(247.20,251.90)
                            -- The age of terminal "Palaeagama_vielhaueri" is Uniform(247.50,258.00)
                            -- The age of terminal "Sophineta_cracoviensis" is Uniform(247.50,248.50)
                            -- The age of terminal "Megachirella_wachtleri" is Uniform(243.50,244.50)
                            -- The age of terminal "Marmoretta_oxoniensis" is Uniform(152.10,167.00)
                            -- The age of terminal "Huehuecuetzpalli_mixtecus" is Uniform(100.00,105.00)
                            -- The age of terminal "Eichstaettisaurus_schroederi" is Uniform(150.00,155.00)
                            -- The age of terminal "Ardeosaurus_brevipes" is Uniform(150.00,155.00)
                            -- The age of terminal "Gephyrosaurus_bridensis" is Uniform(191.40,201.40)
                            -- The age of terminal "Diphydontosaurus_avonis" is Uniform(201.30,208.50)
                            -- The age of terminal "Planocephalosaurus_robinsonae" is Uniform(201.30,208.50)
                            -- The age of terminal "Clevosaurus_hudsoni" is Uniform(191.40,208.50)
                            -- The age of terminal "Clevosaurus_cambrica" is Uniform(201.30,208.50)
                            -- The age of terminal "Clevosaurus_brasiliensis" is Uniform(201.30,220.00)
                            -- The age of terminal "Clevosaurus_bairdi" is Uniform(199.30,201.30)
                            -- The age of terminal "Clevosaurus_petilus" is Uniform(199.30,201.30)
                            -- The age of terminal "Clevosaurus_sp_SAM" is Uniform(182.70,201.30)
                            -- The age of terminal "Homeosaurus_maximiliani" is Uniform(150.00,155.00)
                            -- The age of terminal "Homeosaurus_parvipes" is Uniform(150.00,155.00)
                            -- The age of terminal "Sapheosaurus_thiollerei" is Uniform(152.10,155.00)
                            -- The age of terminal "Oenosaurus_muehlheimensis" is Uniform(150.00,152.10)
                            -- The age of terminal "Piocormus_laticeps" is Uniform(150.00,155.00)
                            -- The age of terminal "Derasmosaurus_pietraroiae" is Uniform(100.50,113.00)
                            -- The age of terminal "Palaeopleurosaurus_posidoniae" is Uniform(174.20,183.70)
                            -- The age of terminal "Pleurosaurus_ginsburgi" is Uniform(150.00,152.10)
                            -- The age of terminal "Pleurosaurus_goldfussi" is Uniform(150.00,155.00)
                            -- The age of terminal "Kallimodon_pulchellus" is Uniform(150.00,155.00)
                            -- The age of terminal "Leptosaurus_neptunius" is Uniform(150.00,152.10)
                            -- The age of terminal "Kawasphenodon" is Uniform(70.00,83.60)
                            -- The age of terminal "Cynosphenodon_huizachalensis" is Uniform(182.70,190.80)
                            -- The age of terminal "Sphenotitan_leyesi" is Uniform(208.50,227.00)
                            -- The age of terminal "Priosphenodon_avelasi" is Uniform(89.80,100.50)
                            -- The age of terminal "Eilenodon_robustus" is Uniform(153.00,156.80)
                            -- The age of terminal "Toxolophosaurus_cloudi" is Uniform(110.00,125.00)
                            -- Tree age has a Offsetexponential(247.20,287.00) distribution
               Partitions = All
               Subparams  = TK02Brlens{1}, TK02Brlens{2} and TK02Brlens{3}
               Moves      = AddBranch(V{all}) <prob 15.0>, DelBranch(V{all}) <prob 15.0>, 
                            NodesliderClock(V{all}) <prob 20.0>, TreeStretch(V{all}) <prob 3.0>
               Startvals  = tree 'mcmc.tree_1'  [run 1, chain 1]
                            tree 'mcmc.tree_2'  [run 1, chain 2]
                            tree 'mcmc.tree_3'  [run 1, chain 3]
                            tree 'mcmc.tree_4'  [run 1, chain 4]
                            tree 'mcmc.tree_5'  [run 2, chain 1]
                            tree 'mcmc.tree_6'  [run 2, chain 2]
                            tree 'mcmc.tree_7'  [run 2, chain 3]
                            tree 'mcmc.tree_8'  [run 2, chain 4]

         6 --  Parameter  = Net_speciation{all}
               Type       = Speciation rate
               Prior      = Exponential(10.00)
               Partitions = All
               Moves      = Multiplier(Net_speciation{all}) <prob 3.0>
               Not used   = Slider
               Startvals  = (0.100)

         7 --  Parameter  = Relative_extinction{all}
               Type       = Extinction rate
               Prior      = Beta(1.00,1.00)
               Partitions = All
               Moves      = Slider(Relative_extinction{all}) <prob 3.0>
               Startvals  = (0.900)

         8 --  Parameter  = Relative_fossilization{all}
               Type       = Fossilization rate
               Prior      = Beta(1.00,1.00)
               Partitions = All
               Moves      = Slider(Relative_fossilization{all}) <prob 3.0>
               Startvals  = (0.100)

         9 --  Parameter  = TK02var{1}
               Type       = Variance of lognormal distribution of branch rates
               Prior      = Exponential(10.00)
               Partition  = 1
               Subparam.  = TK02Brlens{1}
               Moves      = Multiplier(TK02var{1}) <prob 2.0>
               Startvals  = (0.200)

        10 --  Parameter  = TK02var{2}
               Type       = Variance of lognormal distribution of branch rates
               Prior      = Exponential(10.00)
               Partition  = 2
               Subparam.  = TK02Brlens{2}
               Moves      = Multiplier(TK02var{2}) <prob 2.0>
               Startvals  = (0.200)

        11 --  Parameter  = TK02var{3}
               Type       = Variance of lognormal distribution of branch rates
               Prior      = Exponential(10.00)
               Partition  = 3
               Subparam.  = TK02Brlens{3}
               Moves      = Multiplier(TK02var{3}) <prob 2.0>
               Startvals  = (0.200)

        12 --  Parameter  = TK02Brlens{1}
               Type       = Branch rates of TK02 relaxed clock
               Prior      = LogNormal (expectation = r_0, variance = TK02var{1} * v) 
                               [r_0 is beginning rate of branch, v is branch length]
               Partition  = 1

        13 --  Parameter  = TK02Brlens{2}
               Type       = Branch rates of TK02 relaxed clock
               Prior      = LogNormal (expectation = r_0, variance = TK02var{2} * v) 
                               [r_0 is beginning rate of branch, v is branch length]
               Partition  = 2

        14 --  Parameter  = TK02Brlens{3}
               Type       = Branch rates of TK02 relaxed clock
               Prior      = LogNormal (expectation = r_0, variance = TK02var{3} * v) 
                               [r_0 is beginning rate of branch, v is branch length]
               Partition  = 3

        15 --  Parameter  = Clockrate{all}
               Type       = Base rate of clock
               Prior      = Lognormal(-3.91,1.02)
                            The clock rate varies according to a Brownian motion model
               Partitions = All
               Moves      = Multiplier(Clockrate{all}) <prob 3.0>
               Startvals  = (0.020)

      Successfully set starting values
      Setting 'Starttree' to "Current"
      Setting number of perturbations to start tree to 3
      Successfully set chain parameters
      Running Markov chain
      MCMC stamp = 0310168905
      Seed = 1516335516
      Swapseed = 1586179267
      Model settings:

         Settings for partition 1 --
            Datatype  = Standard
            Coding    = Variable
            # States  = Variable, up to 10
                        State frequencies are fixed to be equal
            Rates     = Gamma
                        The distribution is approximated using 4 categories.
                        Shape parameter is exponentially
                        distributed with parameter (1.00).

         Settings for partition 2 --
            Datatype  = Standard
            Coding    = Variable
            # States  = Variable, up to 10
                        State frequencies are fixed to be equal
            Rates     = Gamma
                        The distribution is approximated using 4 categories.
                        Shape parameter is exponentially
                        distributed with parameter (1.00).

         Settings for partition 3 --
            Datatype  = Standard
            Coding    = Variable
            # States  = Variable, up to 10
                        State frequencies are fixed to be equal
            Rates     = Gamma
                        The distribution is approximated using 4 categories.
                        Shape parameter is exponentially
                        distributed with parameter (1.00).

      Active parameters: 

                             Partition(s)
         Parameters          1  2  3
         ---------------------------
         Statefreq           1  1  1
         Shape               2  2  2
         Ratemultiplier      3  3  3
         Topology            4  4  4
         Brlens              5  5  5
         Speciationrate      6  6  6
         Extinctionrate      7  7  7
         Fossilizationrate   8  8  8
         TK02var             9 10 11
         TK02branchrates    12 13 14
         Clockrate          15 15 15
         ---------------------------

         Parameters can be linked or unlinked across partitions using 'link' and 'unlink'

         1 --  Parameter  = Alpha_symdir{all}
               Type       = Symmetric diricihlet/beta distribution alpha_i parameter
               Prior      = Symmetric dirichlet with all parameters equal to infinity
               Partitions = All

         2 --  Parameter  = Alpha{all}
               Type       = Shape of scaled gamma distribution of site rates
               Prior      = Exponential(1.00)
               Partitions = All

         3 --  Parameter  = Ratemultiplier{all}
               Type       = Partition-specific rate multiplier
               Prior      = Fixed(1.0)
               Partitions = All

         4 --  Parameter  = Tau{all}
               Type       = Topology
               Prior      = Prior on topology obeys the following constraints:
                            -- Hard constraint "ingroup"
               Partitions = All
               Subparam.  = V{all}

         5 --  Parameter  = V{all}
               Type       = Branch lengths
               Prior      = Clock:Fossilization
                            Node depths are constrained by the following age constraints:
                            -- The age of terminal "Prolacerta_broomi" is Uniform(247.20,251.90)
                            -- The age of terminal "Palaeagama_vielhaueri" is Uniform(247.50,258.00)
                            -- The age of terminal "Sophineta_cracoviensis" is Uniform(247.50,248.50)
                            -- The age of terminal "Megachirella_wachtleri" is Uniform(243.50,244.50)
                            -- The age of terminal "Marmoretta_oxoniensis" is Uniform(152.10,167.00)
                            -- The age of terminal "Huehuecuetzpalli_mixtecus" is Uniform(100.00,105.00)
                            -- The age of terminal "Eichstaettisaurus_schroederi" is Uniform(150.00,155.00)
                            -- The age of terminal "Ardeosaurus_brevipes" is Uniform(150.00,155.00)
                            -- The age of terminal "Gephyrosaurus_bridensis" is Uniform(191.40,201.40)
                            -- The age of terminal "Diphydontosaurus_avonis" is Uniform(201.30,208.50)
                            -- The age of terminal "Planocephalosaurus_robinsonae" is Uniform(201.30,208.50)
                            -- The age of terminal "Clevosaurus_hudsoni" is Uniform(191.40,208.50)
                            -- The age of terminal "Clevosaurus_cambrica" is Uniform(201.30,208.50)
                            -- The age of terminal "Clevosaurus_brasiliensis" is Uniform(201.30,220.00)
                            -- The age of terminal "Clevosaurus_bairdi" is Uniform(199.30,201.30)
                            -- The age of terminal "Clevosaurus_petilus" is Uniform(199.30,201.30)
                            -- The age of terminal "Clevosaurus_sp_SAM" is Uniform(182.70,201.30)
                            -- The age of terminal "Homeosaurus_maximiliani" is Uniform(150.00,155.00)
                            -- The age of terminal "Homeosaurus_parvipes" is Uniform(150.00,155.00)
                            -- The age of terminal "Sapheosaurus_thiollerei" is Uniform(152.10,155.00)
                            -- The age of terminal "Oenosaurus_muehlheimensis" is Uniform(150.00,152.10)
                            -- The age of terminal "Piocormus_laticeps" is Uniform(150.00,155.00)
                            -- The age of terminal "Derasmosaurus_pietraroiae" is Uniform(100.50,113.00)
                            -- The age of terminal "Palaeopleurosaurus_posidoniae" is Uniform(174.20,183.70)
                            -- The age of terminal "Pleurosaurus_ginsburgi" is Uniform(150.00,152.10)
                            -- The age of terminal "Pleurosaurus_goldfussi" is Uniform(150.00,155.00)
                            -- The age of terminal "Kallimodon_pulchellus" is Uniform(150.00,155.00)
                            -- The age of terminal "Leptosaurus_neptunius" is Uniform(150.00,152.10)
                            -- The age of terminal "Kawasphenodon" is Uniform(70.00,83.60)
                            -- The age of terminal "Cynosphenodon_huizachalensis" is Uniform(182.70,190.80)
                            -- The age of terminal "Sphenotitan_leyesi" is Uniform(208.50,227.00)
                            -- The age of terminal "Priosphenodon_avelasi" is Uniform(89.80,100.50)
                            -- The age of terminal "Eilenodon_robustus" is Uniform(153.00,156.80)
                            -- The age of terminal "Toxolophosaurus_cloudi" is Uniform(110.00,125.00)
                            -- Tree age has a Offsetexponential(247.20,287.00) distribution
               Partitions = All
               Subparams  = TK02Brlens{1}, TK02Brlens{2} and TK02Brlens{3}

         6 --  Parameter  = Net_speciation{all}
               Type       = Speciation rate
               Prior      = Exponential(10.00)
               Partitions = All

         7 --  Parameter  = Relative_extinction{all}
               Type       = Extinction rate
               Prior      = Beta(1.00,1.00)
               Partitions = All

         8 --  Parameter  = Relative_fossilization{all}
               Type       = Fossilization rate
               Prior      = Beta(1.00,1.00)
               Partitions = All

         9 --  Parameter  = TK02var{1}
               Type       = Variance of lognormal distribution of branch rates
               Prior      = Exponential(10.00)
               Partition  = 1
               Subparam.  = TK02Brlens{1}

        10 --  Parameter  = TK02var{2}
               Type       = Variance of lognormal distribution of branch rates
               Prior      = Exponential(10.00)
               Partition  = 2
               Subparam.  = TK02Brlens{2}

        11 --  Parameter  = TK02var{3}
               Type       = Variance of lognormal distribution of branch rates
               Prior      = Exponential(10.00)
               Partition  = 3
               Subparam.  = TK02Brlens{3}

        12 --  Parameter  = TK02Brlens{1}
               Type       = Branch rates of TK02 relaxed clock
               Prior      = LogNormal (expectation = r_0, variance = TK02var{1} * v) 
                               [r_0 is beginning rate of branch, v is branch length]
               Partition  = 1

        13 --  Parameter  = TK02Brlens{2}
               Type       = Branch rates of TK02 relaxed clock
               Prior      = LogNormal (expectation = r_0, variance = TK02var{2} * v) 
                               [r_0 is beginning rate of branch, v is branch length]
               Partition  = 2

        14 --  Parameter  = TK02Brlens{3}
               Type       = Branch rates of TK02 relaxed clock
               Prior      = LogNormal (expectation = r_0, variance = TK02var{3} * v) 
                               [r_0 is beginning rate of branch, v is branch length]
               Partition  = 3

        15 --  Parameter  = Clockrate{all}
               Type       = Base rate of clock
               Prior      = Lognormal(-3.91,1.02)
                            The clock rate varies according to a Brownian motion model
               Partitions = All


      Number of chains per MPI processor = 1

      The MCMC sampler will use the following moves:
         With prob.  Chain will use move
            0.68 %   Multiplier(Alpha{all})
            6.80 %   ExtSprClock(Tau{all},V{all})
            8.16 %   NNIClock(Tau{all},V{all})
            5.44 %   ParsSPRClock(Tau{all},V{all})
           10.20 %   AddBranch(V{all})
           10.20 %   DelBranch(V{all})
           13.61 %   NodesliderClock(V{all})
            2.04 %   TreeStretch(V{all})
            2.04 %   Multiplier(Net_speciation{all})
            2.04 %   Slider(Relative_extinction{all})
            2.04 %   Slider(Relative_fossilization{all})
            1.36 %   Multiplier(TK02var{1})
            1.36 %   Multiplier(TK02var{2})
            1.36 %   Multiplier(TK02var{3})
           10.20 %   Multiplier(TK02Brlens{1})
           10.20 %   Multiplier(TK02Brlens{2})
           10.20 %   Multiplier(TK02Brlens{3})
            2.04 %   Multiplier(Clockrate{all})

      Division 1 has 48 unique site patterns
      Division 2 has 47 unique site patterns
      Division 3 has 41 unique site patterns
      Initializing conditional likelihoods
      Using standard non-SSE likelihood calculator for division 1 (single-precision)
      Using standard non-SSE likelihood calculator for division 2 (single-precision)
      Using standard non-SSE likelihood calculator for division 3 (single-precision)
      Randomly perturbing starting trees
      Broke constraints when perturbing tree
      Broke constraints when perturbing tree
      Broke constraints when perturbing tree
      Broke constraints when perturbing tree
      Broke constraints when perturbing tree
      Broke constraints when perturbing tree
      Broke constraints when perturbing tree
      Broke constraints when perturbing tree

      Initial log likelihoods and log prior probs for run 1:
         Chain 1 -- 0.000000 -- -1921.206437

      There are 7 more chains on other processor(s)


      Using a relative burnin of 25.0 % for diagnostics

      Chain results (600000000 generations requested):

         0 -- [0.000] [...7 remote chains...] 

      Average standard deviation of split frequencies: 0.217571

      10000 -- (0.000) [...7 remote chains...] -- 16:39:59

      Average standard deviation of split frequencies: 0.259754


      Average standard deviation of split frequencies: 0.259754

      20000 -- [0.000] [...7 remote chains...] -- 16:39:58

      Average standard deviation of split frequencies: 0.198170


      Average standard deviation of split frequencies: 0.198170

      30000 -- [0.000] [...7 remote chains...] -- 11:06:38

      Average standard deviation of split frequencies: 0.240999


      Average standard deviation of split frequencies: 0.240999

      40000 -- [0.000] [...7 remote chains...] -- 12:29:56

      Average standard deviation of split frequencies: 0.190015


      Average standard deviation of split frequencies: 0.190015

      50000 -- (0.000) [...7 remote chains...] -- 13:19:56

      Average standard deviation of split frequencies: 0.152834


      Average standard deviation of split frequencies: 0.152834

      60000 -- [0.000] [...7 remote chains...] -- 11:06:36

      Average standard deviation of split frequencies: 0.129993


      Average standard deviation of split frequencies: 0.129993

      70000 -- [0.000] [...7 remote chains...] -- 11:54:12

      Average standard deviation of split frequencies: 0.136539


      Average standard deviation of split frequencies: 0.136539

      80000 -- (0.000) [...7 remote chains...] -- 12:29:53

      Average standard deviation of split frequencies: 0.115286


      Average standard deviation of split frequencies: 0.115286

      90000 -- [0.000] [...7 remote chains...] -- 12:57:39

      Average standard deviation of split frequencies: 0.100707


      Average standard deviation of split frequencies: 0.100707

      100000 -- (0.000) [...7 remote chains...] -- 13:19:52

      Average standard deviation of split frequencies: 0.091027


      Average standard deviation of split frequencies: 0.091027

      110000 -- [0.000] [...7 remote chains...] -- 12:07:08

      Average standard deviation of split frequencies: 0.091285


      Average standard deviation of split frequencies: 0.091285

      120000 -- (0.000) [...7 remote chains...] -- 12:29:50

      Average standard deviation of split frequencies: 0.083528


      Average standard deviation of split frequencies: 0.083528

      130000 -- (0.000) [...7 remote chains...] -- 12:49:03

      Average standard deviation of split frequencies: 0.151210


      Average standard deviation of split frequencies: 0.151210

      140000 -- (0.000) [...7 remote chains...] -- 13:05:31

      Average standard deviation of split frequencies: 0.143706


      Average standard deviation of split frequencies: 0.143706

      150000 -- (0.000) [...7 remote chains...] -- 12:13:09

      Average standard deviation of split frequencies: 0.150383


      Average standard deviation of split frequencies: 0.150383

      160000 -- [0.000] [...7 remote chains...] -- 12:29:47

      Average standard deviation of split frequencies: 0.135718


      Average standard deviation of split frequencies: 0.135718

      170000 -- (0.000) [...7 remote chains...] -- 12:44:29

      Average standard deviation of split frequencies: 0.125351


      Average standard deviation of split frequencies: 0.125351

      180000 -- [0.000] [...7 remote chains...] -- 12:02:00

      Average standard deviation of split frequencies: 0.119397


      Average standard deviation of split frequencies: 0.119397

      190000 -- [0.000] [...7 remote chains...] -- 12:16:36

      Average standard deviation of split frequencies: 0.120819


      Average standard deviation of split frequencies: 0.120819

      200000 -- (0.000) [...7 remote chains...] -- 11:39:45

      Average standard deviation of split frequencies: 0.119865


      Average standard deviation of split frequencies: 0.119865

      210000 -- [0.000] [...7 remote chains...] -- 11:54:02

      Average standard deviation of split frequencies: 0.112780


      Average standard deviation of split frequencies: 0.112780

      220000 -- [0.000] [...7 remote chains...] -- 12:07:00

      Average standard deviation of split frequencies: 0.105319


      Average standard deviation of split frequencies: 0.105319

      230000 -- (0.000) [...7 remote chains...] -- 11:35:23

      Average standard deviation of split frequencies: 0.106090


      Average standard deviation of split frequencies: 0.106090

      240000 -- (0.000) [...7 remote chains...] -- 11:48:03

      Average standard deviation of split frequencies: 0.099748


      Average standard deviation of split frequencies: 0.099748

      250000 -- [0.000] [...7 remote chains...] -- 11:59:42

      Average standard deviation of split frequencies: 0.094752


      Average standard deviation of split frequencies: 0.094752

      260000 -- (0.000) [...7 remote chains...] -- 11:32:00

      Average standard deviation of split frequencies: 0.119146


      Average standard deviation of split frequencies: 0.119146

      270000 -- (0.000) [...7 remote chains...] -- 11:43:23

      Average standard deviation of split frequencies: 0.120107


      Average standard deviation of split frequencies: 0.120107

      280000 -- (0.000) [...7 remote chains...] -- 11:18:15

      Average standard deviation of split frequencies: 0.113898


      Average standard deviation of split frequencies: 0.113898

      290000 -- [0.000] [...7 remote chains...] -- 11:29:19

      Average standard deviation of split frequencies: 0.107313


      Average standard deviation of split frequencies: 0.107313

      300000 -- (0.000) [...7 remote chains...] -- 11:39:38

      Average standard deviation of split frequencies: 0.101781


      Average standard deviation of split frequencies: 0.101781

      310000 -- (0.000) [...7 remote chains...] -- 11:17:04

      Average standard deviation of split frequencies: 0.104253


      Average standard deviation of split frequencies: 0.104253

      320000 -- (0.000) [...7 remote chains...] -- 11:27:08

      Average standard deviation of split frequencies: 0.098194


      Average standard deviation of split frequencies: 0.098194

      330000 -- (0.000) [...7 remote chains...] -- 11:06:18

      Average standard deviation of split frequencies: 0.091145


      Average standard deviation of split frequencies: 0.091145

      340000 -- (0.000) [...7 remote chains...] -- 11:16:05

      Average standard deviation of split frequencies: 0.087734


      Average standard deviation of split frequencies: 0.087734

      350000 -- [0.000] [...7 remote chains...] -- 11:25:18

      Average standard deviation of split frequencies: 0.087445


      Average standard deviation of split frequencies: 0.087445

      360000 -- [0.000] [...7 remote chains...] -- 11:06:16

      Average standard deviation of split frequencies: 0.082890


      Average standard deviation of split frequencies: 0.082890

      370000 -- [0.000] [...7 remote chains...] -- 11:15:15

      Average standard deviation of split frequencies: 0.080839


      Average standard deviation of split frequencies: 0.080839

      380000 -- [0.000] [...7 remote chains...] -- 11:23:46

      Average standard deviation of split frequencies: 0.078627


      Average standard deviation of split frequencies: 0.078627

      390000 -- [0.000] [...7 remote chains...] -- 11:06:14

      Average standard deviation of split frequencies: 0.079572


      Average standard deviation of split frequencies: 0.079572

      400000 -- (0.000) [...7 remote chains...] -- 11:14:33

      Average standard deviation of split frequencies: 0.089485


      Average standard deviation of split frequencies: 0.089485

      410000 -- [0.000] [...7 remote chains...] -- 11:22:27

      Average standard deviation of split frequencies: 0.087886


      Average standard deviation of split frequencies: 0.087886

      420000 -- (0.000) [...7 remote chains...] -- 11:06:12

      Average standard deviation of split frequencies: 0.085472


      Average standard deviation of split frequencies: 0.085472

      430000 -- (0.000) [...7 remote chains...] -- 11:13:56

      Average standard deviation of split frequencies: 0.083120


      Average standard deviation of split frequencies: 0.083120

      440000 -- (0.000) [...7 remote chains...] -- 11:21:19

      Average standard deviation of split frequencies: 0.081198


      Average standard deviation of split frequencies: 0.081198

      450000 -- (0.000) [...7 remote chains...] -- 11:06:10

      Average standard deviation of split frequencies: 0.081450


      Average standard deviation of split frequencies: 0.081450

      460000 -- (0.000) [...7 remote chains...] -- 11:13:23

      Average standard deviation of split frequencies: 0.079746


      Average standard deviation of split frequencies: 0.079746

      470000 -- [0.000] [...7 remote chains...] -- 11:20:19

      Average standard deviation of split frequencies: 0.080973


      Average standard deviation of split frequencies: 0.080973

      480000 -- (0.000) [...7 remote chains...] -- 11:26:57

      Average standard deviation of split frequencies: 0.079471


      Average standard deviation of split frequencies: 0.079471

      490000 -- [0.000] [...7 remote chains...] -- 11:12:55

      Average standard deviation of split frequencies: 0.078190


      Average standard deviation of split frequencies: 0.078190

      500000 -- [0.000] [...7 remote chains...] -- 11:19:26

      Average standard deviation of split frequencies: 0.076287


      Average standard deviation of split frequencies: 0.076287

      510000 -- (0.000) [...7 remote chains...] -- 11:25:41

      Average standard deviation of split frequencies: 0.076331


      Average standard deviation of split frequencies: 0.076331

      520000 -- [0.000] [...7 remote chains...] -- 11:12:29

      Average standard deviation of split frequencies: 0.073940


      Average standard deviation of split frequencies: 0.073940

      530000 -- (0.000) [...7 remote chains...] -- 11:18:38

      Average standard deviation of split frequencies: 0.080146


      Average standard deviation of split frequencies: 0.080146

      540000 -- (0.000) [...7 remote chains...] -- 11:24:34

      Average standard deviation of split frequencies: 0.077835


      Average standard deviation of split frequencies: 0.077835

      550000 -- (0.000) [...7 remote chains...] -- 11:12:06

      Average standard deviation of split frequencies: 0.077686


      Average standard deviation of split frequencies: 0.077686

      560000 -- (0.000) [...7 remote chains...] -- 11:17:56

      Average standard deviation of split frequencies: 0.077266


      Average standard deviation of split frequencies: 0.077266

      570000 -- (0.000) [...7 remote chains...] -- 11:23:33

      Average standard deviation of split frequencies: 0.076282


      Average standard deviation of split frequencies: 0.076282

      580000 -- (0.000) [...7 remote chains...] -- 11:11:45

      Average standard deviation of split frequencies: 0.074894


      Average standard deviation of split frequencies: 0.074894

      590000 -- (0.000) [...7 remote chains...] -- 11:17:17

      Average standard deviation of split frequencies: 0.073330


      Average standard deviation of split frequencies: 0.073330

      600000 -- (0.000) [...7 remote chains...] -- 11:22:39

      Average standard deviation of split frequencies: 0.071341


      Average standard deviation of split frequencies: 0.071341

      610000 -- (0.000) [...7 remote chains...] -- 11:11:26

      Average standard deviation of split frequencies: 0.070821


      Average standard deviation of split frequencies: 0.070821

      620000 -- [0.000] [...7 remote chains...] -- 11:16:43

      Average standard deviation of split frequencies: 0.067519


      Average standard deviation of split frequencies: 0.067519

      630000 -- [0.000] [...7 remote chains...] -- 11:21:49

      Average standard deviation of split frequencies: 0.066207


      Average standard deviation of split frequencies: 0.066207

      640000 -- [0.000] [...7 remote chains...] -- 11:11:09

      Average standard deviation of split frequencies: 0.066317


      Average standard deviation of split frequencies: 0.066317

      650000 -- (0.000) [...7 remote chains...] -- 11:16:11

      Average standard deviation of split frequencies: 0.066099


      Average standard deviation of split frequencies: 0.066099

      660000 -- [0.000] [...7 remote chains...] -- 11:05:56

      Average standard deviation of split frequencies: 0.071525


      Average standard deviation of split frequencies: 0.071525

      670000 -- [0.000] [...7 remote chains...] -- 11:10:53

      Average standard deviation of split frequencies: 0.073506


      Average standard deviation of split frequencies: 0.073506

      680000 -- (0.000) [...7 remote chains...] -- 11:15:42

      Average standard deviation of split frequencies: 0.072955


      Average standard deviation of split frequencies: 0.072955

      690000 -- (0.000) [...7 remote chains...] -- 11:05:54

      Average standard deviation of split frequencies: 0.071686


      Average standard deviation of split frequencies: 0.071686

      700000 -- [0.000] [...7 remote chains...] -- 11:10:38

      Average standard deviation of split frequencies: 0.070597


      Average standard deviation of split frequencies: 0.070597

      710000 -- [0.000] [...7 remote chains...] -- 11:01:11

      Average standard deviation of split frequencies: 0.069962


      Average standard deviation of split frequencies: 0.069962

      720000 -- [0.000] [...7 remote chains...] -- 11:05:52

      Average standard deviation of split frequencies: 0.069639


      Average standard deviation of split frequencies: 0.069639

      730000 -- [0.000] [...7 remote chains...] -- 11:10:24

      Average standard deviation of split frequencies: 0.068595


      Average standard deviation of split frequencies: 0.068595

      740000 -- [0.000] [...7 remote chains...] -- 11:14:50

      Average standard deviation of split frequencies: 0.068230


      Average standard deviation of split frequencies: 0.068230

      750000 -- [0.000] [...7 remote chains...] -- 11:05:50

      Average standard deviation of split frequencies: 0.068719


      Average standard deviation of split frequencies: 0.068719

      760000 -- (0.000) [...7 remote chains...] -- 11:10:12

      Average standard deviation of split frequencies: 0.068657


      Average standard deviation of split frequencies: 0.068657

      770000 -- (0.000) [...7 remote chains...] -- 11:01:29

      Average standard deviation of split frequencies: 0.067300


      Average standard deviation of split frequencies: 0.067300

      780000 -- (0.000) [...7 remote chains...] -- 11:05:48

      Average standard deviation of split frequencies: 0.066291


      Average standard deviation of split frequencies: 0.066291

      790000 -- (0.000) [...7 remote chains...] -- 11:10:00

      Average standard deviation of split frequencies: 0.066733


      Average standard deviation of split frequencies: 0.066733

      800000 -- [0.000] [...7 remote chains...] -- 11:01:37

      Average standard deviation of split frequencies: 0.072863


      Average standard deviation of split frequencies: 0.072863

      810000 -- [0.000] [...7 remote chains...] -- 11:05:46

      Average standard deviation of split frequencies: 0.071688


      Average standard deviation of split frequencies: 0.071688

      820000 -- (0.000) [...7 remote chains...] -- 11:09:48

      Average standard deviation of split frequencies: 0.071214


      Average standard deviation of split frequencies: 0.071214

      830000 -- [0.000] [...7 remote chains...] -- 11:13:45

      Average standard deviation of split frequencies: 0.073787


      Average standard deviation of split frequencies: 0.073787

      840000 -- [0.000] [...7 remote chains...] -- 11:05:44

      Average standard deviation of split frequencies: 0.072920


      Average standard deviation of split frequencies: 0.072920

      850000 -- [0.000] [...7 remote chains...] -- 11:09:38

      Average standard deviation of split frequencies: 0.072070


      Average standard deviation of split frequencies: 0.072070

      860000 -- (0.000) [...7 remote chains...] -- 11:13:27

      Average standard deviation of split frequencies: 0.070979


      Average standard deviation of split frequencies: 0.070979

      870000 -- (0.000) [...7 remote chains...] -- 11:05:42

      Average standard deviation of split frequencies: 0.071613


      Average standard deviation of split frequencies: 0.071613

      880000 -- [0.000] [...7 remote chains...] -- 11:09:28

      Average standard deviation of split frequencies: 0.071062


      Average standard deviation of split frequencies: 0.071062

      890000 -- (0.000) [...7 remote chains...] -- 11:13:09

      Average standard deviation of split frequencies: 0.070275


      Average standard deviation of split frequencies: 0.070275

      900000 -- (0.000) [...7 remote chains...] -- 11:05:40

      Average standard deviation of split frequencies: 0.068693


      Average standard deviation of split frequencies: 0.068693

      910000 -- (0.000) [...7 remote chains...] -- 11:09:18

      Average standard deviation of split frequencies: 0.066983


      Average standard deviation of split frequencies: 0.066983

      920000 -- (0.000) [...7 remote chains...] -- 11:12:52

      Average standard deviation of split frequencies: 0.066612


      Average standard deviation of split frequencies: 0.066612

      930000 -- [0.000] [...7 remote chains...] -- 11:05:38

      Average standard deviation of split frequencies: 0.073162


      Average standard deviation of split frequencies: 0.073162

      940000 -- [0.000] [...7 remote chains...] -- 11:09:09

      Average standard deviation of split frequencies: 0.072020


      Average standard deviation of split frequencies: 0.072020

      950000 -- (0.000) [...7 remote chains...] -- 11:12:37

      Average standard deviation of split frequencies: 0.073657


      Average standard deviation of split frequencies: 0.073657

      960000 -- [0.000] [...7 remote chains...] -- 11:05:36

      Average standard deviation of split frequencies: 0.071437


      Average standard deviation of split frequencies: 0.071437

      970000 -- (0.000) [...7 remote chains...] -- 11:09:01

      Average standard deviation of split frequencies: 0.069403


      Average standard deviation of split frequencies: 0.069403

      980000 -- [0.000] [...7 remote chains...] -- 11:12:22

      Average standard deviation of split frequencies: 0.068394


      Average standard deviation of split frequencies: 0.068394

      990000 -- [0.000] [...7 remote chains...] -- 11:05:34

      Average standard deviation of split frequencies: 0.069033


      Average standard deviation of split frequencies: 0.069033

      1000000 -- [0.000] [...7 remote chains...] -- 11:08:53

      Average standard deviation of split frequencies: 0.065867


      Average standard deviation of split frequencies: 0.065867

      1010000 -- (0.000) [...7 remote chains...] -- 11:12:08

      Average standard deviation of split frequencies: 0.065574


      Average standard deviation of split frequencies: 0.065574

      1020000 -- (0.000) [...7 remote chains...] -- 11:05:32

      Average standard deviation of split frequencies: 0.065300


      Average standard deviation of split frequencies: 0.065300

      1030000 -- (0.000) [...7 remote chains...] -- 11:08:45

      Average standard deviation of split frequencies: 0.065329


      Average standard deviation of split frequencies: 0.065329

      1040000 -- [0.000] [...7 remote chains...] -- 11:02:18

      Average standard deviation of split frequencies: 0.064613


      Average standard deviation of split frequencies: 0.064613

      1050000 -- (0.000) [...7 remote chains...] -- 11:05:30

      Average standard deviation of split frequencies: 0.064220


      Average standard deviation of split frequencies: 0.064220

      1060000 -- (0.000) [...7 remote chains...] -- 11:08:37

      Average standard deviation of split frequencies: 0.069166


      Average standard deviation of split frequencies: 0.069166

      1070000 -- [0.000] [...7 remote chains...] -- 11:11:41

      Average standard deviation of split frequencies: 0.068998


      Average standard deviation of split frequencies: 0.068998

      1080000 -- [0.000] [...7 remote chains...] -- 11:14:42

      Average standard deviation of split frequencies: 0.068173


      Average standard deviation of split frequencies: 0.068173

      1090000 -- [0.000] [...7 remote chains...] -- 11:08:30

      Average standard deviation of split frequencies: 0.067208


      Average standard deviation of split frequencies: 0.067208

      1100000 -- [0.000] [...7 remote chains...] -- 11:11:29

      Average standard deviation of split frequencies: 0.067344


      Average standard deviation of split frequencies: 0.067344

      1110000 -- [0.000] [...7 remote chains...] -- 11:05:26

      Average standard deviation of split frequencies: 0.067026


      Average standard deviation of split frequencies: 0.067026

      1120000 -- (0.000) [...7 remote chains...] -- 11:08:23

      Average standard deviation of split frequencies: 0.066551


      Average standard deviation of split frequencies: 0.066551

      1130000 -- [0.000] [...7 remote chains...] -- 11:02:28

      Average standard deviation of split frequencies: 0.066243


      Average standard deviation of split frequencies: 0.066243

      1140000 -- (0.000) [...7 remote chains...] -- 11:05:24

      Average standard deviation of split frequencies: 0.065473


      Average standard deviation of split frequencies: 0.065473

      1150000 -- (0.000) [...7 remote chains...] -- 11:08:16

      Average standard deviation of split frequencies: 0.064720


      Average standard deviation of split frequencies: 0.064720

      1160000 -- [0.000] [...7 remote chains...] -- 11:02:30

      Average standard deviation of split frequencies: 0.063092


      Average standard deviation of split frequencies: 0.063092

      1170000 -- [0.000] [...7 remote chains...] -- 11:05:22

      Average standard deviation of split frequencies: 0.061051


      Average standard deviation of split frequencies: 0.061051

      1180000 -- (0.000) [...7 remote chains...] -- 11:08:10

      Average standard deviation of split frequencies: 0.058926


      Average standard deviation of split frequencies: 0.058926

      1190000 -- [0.000] [...7 remote chains...] -- 11:02:32

      Average standard deviation of split frequencies: 0.058326


      Average standard deviation of split frequencies: 0.058326

      1200000 -- (0.000) [...7 remote chains...] -- 11:05:20

      Average standard deviation of split frequencies: 0.060544


      Average standard deviation of split frequencies: 0.060544

      1210000 -- (0.000) [...7 remote chains...] -- 10:59:49

      Average standard deviation of split frequencies: 0.060233


      Average standard deviation of split frequencies: 0.060233

      1220000 -- [0.000] [...7 remote chains...] -- 11:02:35

      Average standard deviation of split frequencies: 0.060674


      Average standard deviation of split frequencies: 0.060674

      1230000 -- (0.000) [...7 remote chains...] -- 11:05:18

      Average standard deviation of split frequencies: 0.060826


      Average standard deviation of split frequencies: 0.060826

      1240000 -- (0.000) [...7 remote chains...] -- 10:59:55

      Average standard deviation of split frequencies: 0.059186


      Average standard deviation of split frequencies: 0.059186

      1250000 -- (0.000) [...7 remote chains...] -- 11:02:37

      Average standard deviation of split frequencies: 0.058599


      Average standard deviation of split frequencies: 0.058599

      1260000 -- (0.000) [...7 remote chains...] -- 10:57:20

      Average standard deviation of split frequencies: 0.058005


      Average standard deviation of split frequencies: 0.058005

      1270000 -- (0.000) [...7 remote chains...] -- 11:00:01

      Average standard deviation of split frequencies: 0.057698


      Average standard deviation of split frequencies: 0.057698

      1280000 -- (0.000) [...7 remote chains...] -- 11:02:38

      Average standard deviation of split frequencies: 0.058053


      Average standard deviation of split frequencies: 0.058053

      1290000 -- (0.000) [...7 remote chains...] -- 10:57:29

      Average standard deviation of split frequencies: 0.057854


      Average standard deviation of split frequencies: 0.057854

      1300000 -- (0.000) [...7 remote chains...] -- 11:00:06

      Average standard deviation of split frequencies: 0.057267


      Average standard deviation of split frequencies: 0.057267

      1310000 -- (0.000) [...7 remote chains...] -- 10:55:03

      Average standard deviation of split frequencies: 0.056898


      Average standard deviation of split frequencies: 0.056898

      1320000 -- (0.000) [...7 remote chains...] -- 10:57:38

      Average standard deviation of split frequencies: 0.056800


      Average standard deviation of split frequencies: 0.056800

      1330000 -- (0.000) [...7 remote chains...] -- 11:00:11

      Average standard deviation of split frequencies: 0.062186


      Average standard deviation of split frequencies: 0.062186

      1340000 -- (0.000) [...7 remote chains...] -- 10:55:14

      Average standard deviation of split frequencies: 0.061725


      Average standard deviation of split frequencies: 0.061725

      1350000 -- (0.000) [...7 remote chains...] -- 10:57:46

      Average standard deviation of split frequencies: 0.061459


      Average standard deviation of split frequencies: 0.061459

      1360000 -- (0.000) [...7 remote chains...] -- 11:00:15

      Average standard deviation of split frequencies: 0.061786


      Average standard deviation of split frequencies: 0.061786

      1370000 -- (0.000) [...7 remote chains...] -- 10:55:26

      Average standard deviation of split frequencies: 0.061577


      Average standard deviation of split frequencies: 0.061577

      1380000 -- (0.000) [...7 remote chains...] -- 10:57:54

      Average standard deviation of split frequencies: 0.060863


      Average standard deviation of split frequencies: 0.060863

      1390000 -- (0.000) [...7 remote chains...] -- 11:00:20

      Average standard deviation of split frequencies: 0.062515


      Average standard deviation of split frequencies: 0.062515

      1400000 -- (0.000) [...7 remote chains...] -- 10:55:36

      Average standard deviation of split frequencies: 0.061493


      Average standard deviation of split frequencies: 0.061493

      1410000 -- (0.000) [...7 remote chains...] -- 10:58:01

      Average standard deviation of split frequencies: 0.060892


      Average standard deviation of split frequencies: 0.060892

      1420000 -- (0.000) [...7 remote chains...] -- 11:00:24

      Average standard deviation of split frequencies: 0.060796


      Average standard deviation of split frequencies: 0.060796

      1430000 -- (0.000) [...7 remote chains...] -- 11:02:45

      Average standard deviation of split frequencies: 0.060763


      Average standard deviation of split frequencies: 0.060763

      1440000 -- (0.000) [...7 remote chains...] -- 10:58:08

      Average standard deviation of split frequencies: 0.060474


      Average standard deviation of split frequencies: 0.060474

      1450000 -- (0.000) [...7 remote chains...] -- 11:00:28

      Average standard deviation of split frequencies: 0.060251


      Average standard deviation of split frequencies: 0.060251

      1460000 -- (0.000) [...7 remote chains...] -- 11:02:46

      Average standard deviation of split frequencies: 0.061743


      Average standard deviation of split frequencies: 0.061743

      1470000 -- (0.000) [...7 remote chains...] -- 10:58:14

      Average standard deviation of split frequencies: 0.062204


      Average standard deviation of split frequencies: 0.062204

      1480000 -- (0.000) [...7 remote chains...] -- 11:00:31

      Average standard deviation of split frequencies: 0.061313


      Average standard deviation of split frequencies: 0.061313

      1490000 -- (0.000) [...7 remote chains...] -- 11:02:46

      Average standard deviation of split frequencies: 0.060187


      Average standard deviation of split frequencies: 0.060187

      1500000 -- (0.000) [...7 remote chains...] -- 10:58:21

      Average standard deviation of split frequencies: 0.060033


      Average standard deviation of split frequencies: 0.060033

      1510000 -- (0.000) [...7 remote chains...] -- 11:00:35

      Average standard deviation of split frequencies: 0.060365


      Average standard deviation of split frequencies: 0.060365

      1520000 -- (0.000) [...7 remote chains...] -- 11:02:47

      Average standard deviation of split frequencies: 0.060409


      Average standard deviation of split frequencies: 0.060409

      1530000 -- (0.000) [...7 remote chains...] -- 10:58:26

      Average standard deviation of split frequencies: 0.059381


      Average standard deviation of split frequencies: 0.059381

      1540000 -- (0.000) [...7 remote chains...] -- 11:00:38

      Average standard deviation of split frequencies: 0.059082


      Average standard deviation of split frequencies: 0.059082

      1550000 -- (0.000) [...7 remote chains...] -- 10:56:21

      Average standard deviation of split frequencies: 0.058352


      Average standard deviation of split frequencies: 0.058352

      1560000 -- (0.000) [...7 remote chains...] -- 10:58:32

      Average standard deviation of split frequencies: 0.058478


      Average standard deviation of split frequencies: 0.058478

      1570000 -- (0.000) [...7 remote chains...] -- 11:00:41

      Average standard deviation of split frequencies: 0.058396


      Average standard deviation of split frequencies: 0.058396

      1580000 -- (0.000) [...7 remote chains...] -- 10:56:29

      Average standard deviation of split frequencies: 0.058827


      Average standard deviation of split frequencies: 0.058827

      1590000 -- (0.000) [...7 remote chains...] -- 10:58:37

      Average standard deviation of split frequencies: 0.059129


      Average standard deviation of split frequencies: 0.059129

      1600000 -- (0.000) [...7 remote chains...] -- 11:00:44

      Average standard deviation of split frequencies: 0.061361


      Average standard deviation of split frequencies: 0.061361

      1610000 -- (0.000) [...7 remote chains...] -- 10:56:37

      Average standard deviation of split frequencies: 0.060037


      Average standard deviation of split frequencies: 0.060037

      1620000 -- (0.000) [...7 remote chains...] -- 10:58:42

      Average standard deviation of split frequencies: 0.060309


      Average standard deviation of split frequencies: 0.060309

      1630000 -- (0.000) [...7 remote chains...] -- 10:54:39

      Average standard deviation of split frequencies: 0.060584


      Average standard deviation of split frequencies: 0.060584

      1640000 -- (0.000) [...7 remote chains...] -- 10:56:44

      Average standard deviation of split frequencies: 0.060205


      Average standard deviation of split frequencies: 0.060205

      1650000 -- (0.000) [...7 remote chains...] -- 10:58:47

      Average standard deviation of split frequencies: 0.058490


      Average standard deviation of split frequencies: 0.058490

      1660000 -- (0.000) [...7 remote chains...] -- 10:54:48

      Average standard deviation of split frequencies: 0.058026


      Average standard deviation of split frequencies: 0.058026

      1670000 -- (0.000) [...7 remote chains...] -- 10:56:50

      Average standard deviation of split frequencies: 0.056437


      Average standard deviation of split frequencies: 0.056437

      1680000 -- (0.000) [...7 remote chains...] -- 10:58:51

      Average standard deviation of split frequencies: 0.056193


      Average standard deviation of split frequencies: 0.056193

      1690000 -- (0.000) [...7 remote chains...] -- 11:00:51

      Average standard deviation of split frequencies: 0.054941


      Average standard deviation of split frequencies: 0.054941

      1700000 -- (0.000) [...7 remote chains...] -- 10:56:57

      Average standard deviation of split frequencies: 0.054325


      Average standard deviation of split frequencies: 0.054325

      1710000 -- (0.000) [...7 remote chains...] -- 10:58:56

      Average standard deviation of split frequencies: 0.055695


      Average standard deviation of split frequencies: 0.055695

      1720000 -- (0.000) [...7 remote chains...] -- 10:55:05

      Average standard deviation of split frequencies: 0.055461


      Average standard deviation of split frequencies: 0.055461

      1730000 -- (0.000) [...7 remote chains...] -- 10:57:03

      Average standard deviation of split frequencies: 0.055597


      Average standard deviation of split frequencies: 0.055597

      1740000 -- (0.000) [...7 remote chains...] -- 10:59:00

      Average standard deviation of split frequencies: 0.055039


      Average standard deviation of split frequencies: 0.055039

      1750000 -- (0.000) [...7 remote chains...] -- 10:55:13

      Average standard deviation of split frequencies: 0.054747


      Average standard deviation of split frequencies: 0.054747

      1760000 -- (0.000) [...7 remote chains...] -- 10:57:09

      Average standard deviation of split frequencies: 0.053910


      Average standard deviation of split frequencies: 0.053910

      1770000 -- (0.000) [...7 remote chains...] -- 10:59:04

      Average standard deviation of split frequencies: 0.053493


      Average standard deviation of split frequencies: 0.053493

      1780000 -- (0.000) [...7 remote chains...] -- 10:55:21

      Average standard deviation of split frequencies: 0.052789


      Average standard deviation of split frequencies: 0.052789

      1790000 -- (0.000) [...7 remote chains...] -- 10:57:15

      Average standard deviation of split frequencies: 0.053688


      Average standard deviation of split frequencies: 0.053688

      1800000 -- (0.000) [...7 remote chains...] -- 10:59:07

      Average standard deviation of split frequencies: 0.053072


      Average standard deviation of split frequencies: 0.053072

      1810000 -- (0.000) [...7 remote chains...] -- 10:55:28

      Average standard deviation of split frequencies: 0.052880


      Average standard deviation of split frequencies: 0.052880

      1820000 -- (0.000) [...7 remote chains...] -- 10:57:20

      Average standard deviation of split frequencies: 0.052980


      Average standard deviation of split frequencies: 0.052980

      1830000 -- (0.000) [...7 remote chains...] -- 10:59:11

      Average standard deviation of split frequencies: 0.051999


      Average standard deviation of split frequencies: 0.051999

      1840000 -- (0.000) [...7 remote chains...] -- 10:55:35

      Average standard deviation of split frequencies: 0.052001


      Average standard deviation of split frequencies: 0.052001

      1850000 -- (0.000) [...7 remote chains...] -- 10:57:25

      Average standard deviation of split frequencies: 0.051334


      Average standard deviation of split frequencies: 0.051334

      1860000 -- (0.000) [...7 remote chains...] -- 10:53:52

      Average standard deviation of split frequencies: 0.054039


      Average standard deviation of split frequencies: 0.054039

      1870000 -- (0.000) [...7 remote chains...] -- 10:55:42

      Average standard deviation of split frequencies: 0.054262


      Average standard deviation of split frequencies: 0.054262

      1880000 -- (0.000) [...7 remote chains...] -- 10:57:30

      Average standard deviation of split frequencies: 0.053116


      Average standard deviation of split frequencies: 0.053116

      1890000 -- (0.000) [...7 remote chains...] -- 10:54:01

      Average standard deviation of split frequencies: 0.052551


      Average standard deviation of split frequencies: 0.052551

      1900000 -- (0.000) [...7 remote chains...] -- 10:55:48

      Average standard deviation of split frequencies: 0.052667


      Average standard deviation of split frequencies: 0.052667

      1910000 -- [0.000] [...7 remote chains...] -- 10:57:35

      Average standard deviation of split frequencies: 0.051897


      Average standard deviation of split frequencies: 0.051897

      1920000 -- (0.000) [...7 remote chains...] -- 10:54:09

      Average standard deviation of split frequencies: 0.050678


      Average standard deviation of split frequencies: 0.050678

      1930000 -- (0.000) [...7 remote chains...] -- 10:55:54

      Average standard deviation of split frequencies: 0.049163


      Average standard deviation of split frequencies: 0.049163

      1940000 -- (0.000) [...7 remote chains...] -- 10:57:39

      Average standard deviation of split frequencies: 0.048919


      Average standard deviation of split frequencies: 0.048919

      1950000 -- (0.000) [...7 remote chains...] -- 10:54:16

      Average standard deviation of split frequencies: 0.049768


      Average standard deviation of split frequencies: 0.049768

      1960000 -- (0.000) [...7 remote chains...] -- 10:56:00

      Average standard deviation of split frequencies: 0.049523


      Average standard deviation of split frequencies: 0.049523

      1970000 -- (0.000) [...7 remote chains...] -- 10:52:40

      Average standard deviation of split frequencies: 0.049695


      Average standard deviation of split frequencies: 0.049695

      1980000 -- (0.000) [...7 remote chains...] -- 10:54:23

      Average standard deviation of split frequencies: 0.049364


      Average standard deviation of split frequencies: 0.049364

      1990000 -- (0.000) [...7 remote chains...] -- 10:56:06

      Average standard deviation of split frequencies: 0.049275


      Average standard deviation of split frequencies: 0.049275

      2000000 -- (0.000) [...7 remote chains...] -- 10:52:49

      Average standard deviation of split frequencies: 0.052529


      Average standard deviation of split frequencies: 0.052529

      2010000 -- (0.000) [...7 remote chains...] -- 10:54:30

      Average standard deviation of split frequencies: 0.051271


      Average standard deviation of split frequencies: 0.051271

      2020000 -- (0.000) [...7 remote chains...] -- 10:56:11

      Average standard deviation of split frequencies: 0.050444


      Average standard deviation of split frequencies: 0.050444

      2030000 -- (0.000) [...7 remote chains...] -- 10:52:57

      Average standard deviation of split frequencies: 0.050335


      Average standard deviation of split frequencies: 0.050335

      2040000 -- (0.000) [...7 remote chains...] -- 10:54:37

      Average standard deviation of split frequencies: 0.049628


      Average standard deviation of split frequencies: 0.049628

      2050000 -- (0.000) [...7 remote chains...] -- 10:56:17

      Average standard deviation of split frequencies: 0.049136


      Average standard deviation of split frequencies: 0.049136

      2060000 -- (0.000) [...7 remote chains...] -- 10:53:05

      Average standard deviation of split frequencies: 0.049199


      Average standard deviation of split frequencies: 0.049199

      2070000 -- (0.000) [...7 remote chains...] -- 10:54:44

      Average standard deviation of split frequencies: 0.048138


      Average standard deviation of split frequencies: 0.048138

      2080000 -- (0.000) [...7 remote chains...] -- 10:56:22

      Average standard deviation of split frequencies: 0.047291


      Average standard deviation of split frequencies: 0.047291

      2090000 -- (0.000) [...7 remote chains...] -- 10:53:13

      Average standard deviation of split frequencies: 0.045894


      Average standard deviation of split frequencies: 0.045894

      2100000 -- (0.000) [...7 remote chains...] -- 10:54:50

      Average standard deviation of split frequencies: 0.045647


      Average standard deviation of split frequencies: 0.045647

      2110000 -- (0.000) [...7 remote chains...] -- 10:51:43

      Average standard deviation of split frequencies: 0.046183


      Average standard deviation of split frequencies: 0.046183

      2120000 -- (0.000) [...7 remote chains...] -- 10:53:20

      Average standard deviation of split frequencies: 0.046529


      Average standard deviation of split frequencies: 0.046529

      2130000 -- (0.000) [...7 remote chains...] -- 10:50:15

      Average standard deviation of split frequencies: 0.046939


      Average standard deviation of split frequencies: 0.046939

      2140000 -- (0.000) [...7 remote chains...] -- 10:51:52

      Average standard deviation of split frequencies: 0.046558


      Average standard deviation of split frequencies: 0.046558

      2150000 -- (0.000) [...7 remote chains...] -- 10:53:27

      Average standard deviation of split frequencies: 0.047178


      Average standard deviation of split frequencies: 0.047178

      2160000 -- (0.000) [...7 remote chains...] -- 10:50:25

      Average standard deviation of split frequencies: 0.045911


      Average standard deviation of split frequencies: 0.045911

      2170000 -- (0.000) [...7 remote chains...] -- 10:52:00

      Average standard deviation of split frequencies: 0.045721


      Average standard deviation of split frequencies: 0.045721

      2180000 -- (0.000) [...7 remote chains...] -- 10:49:00

      Average standard deviation of split frequencies: 0.045533


      Average standard deviation of split frequencies: 0.045533

      2190000 -- (0.000) [...7 remote chains...] -- 10:50:35

      Average standard deviation of split frequencies: 0.045043


      Average standard deviation of split frequencies: 0.045043

      2200000 -- (0.000) [...7 remote chains...] -- 10:52:08

      Average standard deviation of split frequencies: 0.044953


      Average standard deviation of split frequencies: 0.044953

      2210000 -- (0.000) [...7 remote chains...] -- 10:49:11

      Average standard deviation of split frequencies: 0.044594


      Average standard deviation of split frequencies: 0.044594

      2220000 -- (0.000) [...7 remote chains...] -- 10:50:44

      Average standard deviation of split frequencies: 0.044149


      Average standard deviation of split frequencies: 0.044149

      2230000 -- (0.000) [...7 remote chains...] -- 10:52:16

      Average standard deviation of split frequencies: 0.044418


      Average standard deviation of split frequencies: 0.044418

      2240000 -- (0.000) [...7 remote chains...] -- 10:49:21

      Average standard deviation of split frequencies: 0.044244


      Average standard deviation of split frequencies: 0.044244

      2250000 -- (0.000) [...7 remote chains...] -- 10:50:52

      Average standard deviation of split frequencies: 0.044249


      Average standard deviation of split frequencies: 0.044249

      2260000 -- (0.000) [...7 remote chains...] -- 10:47:59

      Average standard deviation of split frequencies: 0.044935


      Average standard deviation of split frequencies: 0.044935

      2270000 -- (0.000) [...7 remote chains...] -- 10:49:30

      Average standard deviation of split frequencies: 0.044829


      Average standard deviation of split frequencies: 0.044829

      2280000 -- (0.000) [...7 remote chains...] -- 10:51:01

      Average standard deviation of split frequencies: 0.045039


      Average standard deviation of split frequencies: 0.045039

      2290000 -- (0.000) [...7 remote chains...] -- 10:48:10

      Average standard deviation of split frequencies: 0.045051


      Average standard deviation of split frequencies: 0.045051

      2300000 -- (0.000) [...7 remote chains...] -- 10:49:40

      Average standard deviation of split frequencies: 0.045154


      Average standard deviation of split frequencies: 0.045154

      2310000 -- (0.000) [...7 remote chains...] -- 10:51:09

      Average standard deviation of split frequencies: 0.044160


      Average standard deviation of split frequencies: 0.044160

      2320000 -- (0.000) [...7 remote chains...] -- 10:48:20

      Average standard deviation of split frequencies: 0.043908


      Average standard deviation of split frequencies: 0.043908

      2330000 -- (0.000) [...7 remote chains...] -- 10:49:49

      Average standard deviation of split frequencies: 0.043670


      Average standard deviation of split frequencies: 0.043670

      2340000 -- (0.000) [...7 remote chains...] -- 10:51:17

      Average standard deviation of split frequencies: 0.043423


      Average standard deviation of split frequencies: 0.043423

      2350000 -- (0.000) [...7 remote chains...] -- 10:48:30

      Average standard deviation of split frequencies: 0.044031


      Average standard deviation of split frequencies: 0.044031

      2360000 -- (0.000) [...7 remote chains...] -- 10:49:58

      Average standard deviation of split frequencies: 0.043444


      Average standard deviation of split frequencies: 0.043444

      2370000 -- (0.000) [...7 remote chains...] -- 10:51:25

      Average standard deviation of split frequencies: 0.043622


      Average standard deviation of split frequencies: 0.043622

      2380000 -- (0.000) [...7 remote chains...] -- 10:48:40

      Average standard deviation of split frequencies: 0.043714


      Average standard deviation of split frequencies: 0.043714

      2390000 -- (0.000) [...7 remote chains...] -- 10:50:07

      Average standard deviation of split frequencies: 0.043881


      Average standard deviation of split frequencies: 0.043881

      2400000 -- (0.000) [...7 remote chains...] -- 10:51:33

      Average standard deviation of split frequencies: 0.043997


      Average standard deviation of split frequencies: 0.043997

      2410000 -- (0.000) [...7 remote chains...] -- 10:48:50

      Average standard deviation of split frequencies: 0.044217


      Average standard deviation of split frequencies: 0.044217

      2420000 -- (0.000) [...7 remote chains...] -- 10:50:15

      Average standard deviation of split frequencies: 0.045110


      Average standard deviation of split frequencies: 0.045110

      2430000 -- (0.000) [...7 remote chains...] -- 10:51:40

      Average standard deviation of split frequencies: 0.044908


      Average standard deviation of split frequencies: 0.044908

      2440000 -- (0.000) [...7 remote chains...] -- 10:48:59

      Average standard deviation of split frequencies: 0.045432


      Average standard deviation of split frequencies: 0.045432

      2450000 -- (0.000) [...7 remote chains...] -- 10:50:23

      Average standard deviation of split frequencies: 0.045442


      Average standard deviation of split frequencies: 0.045442

      2460000 -- (0.000) [...7 remote chains...] -- 10:51:47

      Average standard deviation of split frequencies: 0.045620


      Average standard deviation of split frequencies: 0.045620

      2470000 -- (0.000) [...7 remote chains...] -- 10:49:08

      Average standard deviation of split frequencies: 0.045366


      Average standard deviation of split frequencies: 0.045366

      2480000 -- (0.000) [...7 remote chains...] -- 10:50:31

      Average standard deviation of split frequencies: 0.044883


      Average standard deviation of split frequencies: 0.044883

      2490000 -- (0.000) [...7 remote chains...] -- 10:47:54

      Average standard deviation of split frequencies: 0.045455


      Average standard deviation of split frequencies: 0.045455

      2500000 -- (0.000) [...7 remote chains...] -- 10:49:17

      Average standard deviation of split frequencies: 0.045771


      Average standard deviation of split frequencies: 0.045771

      2510000 -- (0.000) [...7 remote chains...] -- 10:50:39

      Average standard deviation of split frequencies: 0.046848


      Average standard deviation of split frequencies: 0.046848

      2520000 -- (0.000) [...7 remote chains...] -- 10:48:03

      Average standard deviation of split frequencies: 0.047352


      Average standard deviation of split frequencies: 0.047352

      2530000 -- (0.000) [...7 remote chains...] -- 10:49:25

      Average standard deviation of split frequencies: 0.047403


      Average standard deviation of split frequencies: 0.047403

      2540000 -- (0.000) [...7 remote chains...] -- 10:46:51

      Average standard deviation of split frequencies: 0.047172


      Average standard deviation of split frequencies: 0.047172

      2550000 -- (0.000) [...7 remote chains...] -- 10:48:12

      Average standard deviation of split frequencies: 0.047797


      Average standard deviation of split frequencies: 0.047797

      2560000 -- (0.000) [...7 remote chains...] -- 10:49:33

      Average standard deviation of split frequencies: 0.047948


      Average standard deviation of split frequencies: 0.047948

      2570000 -- (0.000) [...7 remote chains...] -- 10:47:01

      Average standard deviation of split frequencies: 0.048017


      Average standard deviation of split frequencies: 0.048017

      2580000 -- (0.000) [...7 remote chains...] -- 10:48:21

      Average standard deviation of split frequencies: 0.048165


      Average standard deviation of split frequencies: 0.048165

      2590000 -- (0.000) [...7 remote chains...] -- 10:49:41

      Average standard deviation of split frequencies: 0.048559


      Average standard deviation of split frequencies: 0.048559

      2600000 -- [0.000] [...7 remote chains...] -- 10:47:11

      Average standard deviation of split frequencies: 0.048233


      Average standard deviation of split frequencies: 0.048233

      2610000 -- (0.000) [...7 remote chains...] -- 10:48:30

      Average standard deviation of split frequencies: 0.048769


      Average standard deviation of split frequencies: 0.048769

      2620000 -- (0.000) [...7 remote chains...] -- 10:46:01

      Average standard deviation of split frequencies: 0.049066


      Average standard deviation of split frequencies: 0.049066

      2630000 -- (0.000) [...7 remote chains...] -- 10:47:20

      Average standard deviation of split frequencies: 0.049454


      Average standard deviation of split frequencies: 0.049454

      2640000 -- (0.000) [...7 remote chains...] -- 10:44:52

      Average standard deviation of split frequencies: 0.049669


      Average standard deviation of split frequencies: 0.049669

      2650000 -- (0.000) [...7 remote chains...] -- 10:46:11

      Average standard deviation of split frequencies: 0.049805


      Average standard deviation of split frequencies: 0.049805

      2660000 -- (0.000) [...7 remote chains...] -- 10:47:29

      Average standard deviation of split frequencies: 0.048924


      Average standard deviation of split frequencies: 0.048924

      2670000 -- (0.000) [...7 remote chains...] -- 10:45:03

      Average standard deviation of split frequencies: 0.049169


      Average standard deviation of split frequencies: 0.049169

      2680000 -- (0.000) [...7 remote chains...] -- 10:46:21

      Average standard deviation of split frequencies: 0.049252


      Average standard deviation of split frequencies: 0.049252

      2690000 -- [0.000] [...7 remote chains...] -- 10:43:56

      Average standard deviation of split frequencies: 0.049495


      Average standard deviation of split frequencies: 0.049495

      2700000 -- (0.000) [...7 remote chains...] -- 10:45:13

      Average standard deviation of split frequencies: 0.049236


      Average standard deviation of split frequencies: 0.049236

      2710000 -- (0.000) [...7 remote chains...] -- 10:46:30

      Average standard deviation of split frequencies: 0.049978


      Average standard deviation of split frequencies: 0.049978

      2720000 -- (0.000) [...7 remote chains...] -- 10:44:07

      Average standard deviation of split frequencies: 0.050485


      Average standard deviation of split frequencies: 0.050485

      2730000 -- [0.000] [...7 remote chains...] -- 10:45:24

      Average standard deviation of split frequencies: 0.050084


      Average standard deviation of split frequencies: 0.050084

      2740000 -- (0.000) [...7 remote chains...] -- 10:46:40

      Average standard deviation of split frequencies: 0.049687


      Average standard deviation of split frequencies: 0.049687

      2750000 -- (0.000) [...7 remote chains...] -- 10:44:18

      Average standard deviation of split frequencies: 0.050763


      Average standard deviation of split frequencies: 0.050763

      2760000 -- (0.000) [...7 remote chains...] -- 10:45:34

      Average standard deviation of split frequencies: 0.050677


      Average standard deviation of split frequencies: 0.050677

      2770000 -- (0.000) [...7 remote chains...] -- 10:46:49

      Average standard deviation of split frequencies: 0.050435


      Average standard deviation of split frequencies: 0.050435

      2780000 -- (0.000) [...7 remote chains...] -- 10:44:28

      Average standard deviation of split frequencies: 0.050586


      Average standard deviation of split frequencies: 0.050586

      2790000 -- (0.000) [...7 remote chains...] -- 10:45:43

      Average standard deviation of split frequencies: 0.051134


      Average standard deviation of split frequencies: 0.051134

      2800000 -- (0.000) [...7 remote chains...] -- 10:46:58

      Average standard deviation of split frequencies: 0.053284


      Average standard deviation of split frequencies: 0.053284

      2810000 -- [0.000] [...7 remote chains...] -- 10:44:39

      Average standard deviation of split frequencies: 0.053450


      Average standard deviation of split frequencies: 0.053450

      2820000 -- (0.000) [...7 remote chains...] -- 10:45:53

      Average standard deviation of split frequencies: 0.053614


      Average standard deviation of split frequencies: 0.053614

      2830000 -- (0.000) [...7 remote chains...] -- 10:47:06

      Average standard deviation of split frequencies: 0.053780


      Average standard deviation of split frequencies: 0.053780

      2840000 -- (0.000) [...7 remote chains...] -- 10:48:19

      Average standard deviation of split frequencies: 0.054189


      Average standard deviation of split frequencies: 0.054189

      2850000 -- (0.000) [...7 remote chains...] -- 10:46:02

      Average standard deviation of split frequencies: 0.053745


      Average standard deviation of split frequencies: 0.053745

      2860000 -- (0.000) [...7 remote chains...] -- 10:47:14

      Average standard deviation of split frequencies: 0.052924


      Average standard deviation of split frequencies: 0.052924

      2870000 -- (0.000) [...7 remote chains...] -- 10:44:59

      Average standard deviation of split frequencies: 0.053002


      Average standard deviation of split frequencies: 0.053002

      2880000 -- (0.000) [...7 remote chains...] -- 10:46:11

      Average standard deviation of split frequencies: 0.053378


      Average standard deviation of split frequencies: 0.053378

      2890000 -- (0.000) [...7 remote chains...] -- 10:47:23

      Average standard deviation of split frequencies: 0.052803


      Average standard deviation of split frequencies: 0.052803

      2900000 -- (0.000) [...7 remote chains...] -- 10:45:08

      Average standard deviation of split frequencies: 0.051881


      Average standard deviation of split frequencies: 0.051881

      2910000 -- (0.000) [...7 remote chains...] -- 10:46:20

      Average standard deviation of split frequencies: 0.052261


      Average standard deviation of split frequencies: 0.052261

      2920000 -- (0.000) [...7 remote chains...] -- 10:47:31

      Average standard deviation of split frequencies: 0.052547


      Average standard deviation of split frequencies: 0.052547

      2930000 -- (0.000) [...7 remote chains...] -- 10:45:17

      Average standard deviation of split frequencies: 0.054229


      Average standard deviation of split frequencies: 0.054229

      2940000 -- (0.000) [...7 remote chains...] -- 10:46:28

      Average standard deviation of split frequencies: 0.053658


      Average standard deviation of split frequencies: 0.053658

      2950000 -- [0.000] [...7 remote chains...] -- 10:47:38

      Average standard deviation of split frequencies: 0.053658


      Average standard deviation of split frequencies: 0.053658

      2960000 -- (0.000) [...7 remote chains...] -- 10:45:26

      Average standard deviation of split frequencies: 0.053742


      Average standard deviation of split frequencies: 0.053742

      2970000 -- [0.000] [...7 remote chains...] -- 10:46:36

      Average standard deviation of split frequencies: 0.053502


      Average standard deviation of split frequencies: 0.053502

      2980000 -- (0.000) [...7 remote chains...] -- 10:44:26

      Average standard deviation of split frequencies: 0.053426


      Average standard deviation of split frequencies: 0.053426

      2990000 -- (0.000) [...7 remote chains...] -- 10:45:35

      Average standard deviation of split frequencies: 0.054232


      Average standard deviation of split frequencies: 0.054232

      3000000 -- [0.000] [...7 remote chains...] -- 10:46:45

      Average standard deviation of split frequencies: 0.053831


      Average standard deviation of split frequencies: 0.053831

      3010000 -- (0.000) [...7 remote chains...] -- 10:44:35

      Average standard deviation of split frequencies: 0.052254


      Average standard deviation of split frequencies: 0.052254

      3020000 -- (0.000) [...7 remote chains...] -- 10:45:44

      Average standard deviation of split frequencies: 0.051792


      Average standard deviation of split frequencies: 0.051792

      3030000 -- [0.000] [...7 remote chains...] -- 10:46:52

      Average standard deviation of split frequencies: 0.051637


      Average standard deviation of split frequencies: 0.051637

      3040000 -- (0.000) [...7 remote chains...] -- 10:44:44

      Average standard deviation of split frequencies: 0.049932


      Average standard deviation of split frequencies: 0.049932

      3050000 -- [0.000] [...7 remote chains...] -- 10:45:52

      Average standard deviation of split frequencies: 0.049715


      Average standard deviation of split frequencies: 0.049715

      3060000 -- (0.000) [...7 remote chains...] -- 10:47:00

      Average standard deviation of split frequencies: 0.053114


      Average standard deviation of split frequencies: 0.053114

      3070000 -- [0.000] [...7 remote chains...] -- 10:44:53

      Average standard deviation of split frequencies: 0.051958


      Average standard deviation of split frequencies: 0.051958

      3080000 -- (0.000) [...7 remote chains...] -- 10:46:01

      Average standard deviation of split frequencies: 0.050876


      Average standard deviation of split frequencies: 0.050876

      3090000 -- (0.000) [...7 remote chains...] -- 10:43:54

      Average standard deviation of split frequencies: 0.051125


      Average standard deviation of split frequencies: 0.051125

      3100000 -- (0.000) [...7 remote chains...] -- 10:45:02

      Average standard deviation of split frequencies: 0.051216


      Average standard deviation of split frequencies: 0.051216

      3110000 -- [0.000] [...7 remote chains...] -- 10:46:09

      Average standard deviation of split frequencies: 0.050829


      Average standard deviation of split frequencies: 0.050829

      3120000 -- (0.000) [...7 remote chains...] -- 10:44:04

      Average standard deviation of split frequencies: 0.051075


      Average standard deviation of split frequencies: 0.051075

      3130000 -- (0.000) [...7 remote chains...] -- 10:45:10

      Average standard deviation of split frequencies: 0.051089


      Average standard deviation of split frequencies: 0.051089

      3140000 -- [0.000] [...7 remote chains...] -- 10:46:16

      Average standard deviation of split frequencies: 0.049826


      Average standard deviation of split frequencies: 0.049826

      3150000 -- (0.000) [...7 remote chains...] -- 10:44:13

      Average standard deviation of split frequencies: 0.050491


      Average standard deviation of split frequencies: 0.050491

      3160000 -- [0.000] [...7 remote chains...] -- 10:45:19

      Average standard deviation of split frequencies: 0.049988


      Average standard deviation of split frequencies: 0.049988

      3170000 -- (0.000) [...7 remote chains...] -- 10:46:24

      Average standard deviation of split frequencies: 0.049853


      Average standard deviation of split frequencies: 0.049853

      3180000 -- (0.000) [...7 remote chains...] -- 10:44:21

      Average standard deviation of split frequencies: 0.050013


      Average standard deviation of split frequencies: 0.050013

      3190000 -- (0.000) [...7 remote chains...] -- 10:45:27

      Average standard deviation of split frequencies: 0.050160


      Average standard deviation of split frequencies: 0.050160

      3200000 -- (0.000) [...7 remote chains...] -- 10:43:25

      Average standard deviation of split frequencies: 0.054657


      Average standard deviation of split frequencies: 0.054657

      3210000 -- [0.000] [...7 remote chains...] -- 10:44:30

      Average standard deviation of split frequencies: 0.054348


      Average standard deviation of split frequencies: 0.054348

      3220000 -- (0.000) [...7 remote chains...] -- 10:45:35

      Average standard deviation of split frequencies: 0.054124


      Average standard deviation of split frequencies: 0.054124

      3230000 -- (0.000) [...7 remote chains...] -- 10:43:34

      Average standard deviation of split frequencies: 0.054789


      Average standard deviation of split frequencies: 0.054789

      3240000 -- (0.000) [...7 remote chains...] -- 10:44:38

      Average standard deviation of split frequencies: 0.054399


      Average standard deviation of split frequencies: 0.054399

      3250000 -- (0.000) [...7 remote chains...] -- 10:45:42

      Average standard deviation of split frequencies: 0.053795


      Average standard deviation of split frequencies: 0.053795

      3260000 -- [0.000] [...7 remote chains...] -- 10:43:43

      Average standard deviation of split frequencies: 0.053496


      Average standard deviation of split frequencies: 0.053496

      3270000 -- (0.000) [...7 remote chains...] -- 10:44:47

      Average standard deviation of split frequencies: 0.053576


      Average standard deviation of split frequencies: 0.053576

      3280000 -- (0.000) [...7 remote chains...] -- 10:45:50

      Average standard deviation of split frequencies: 0.053518


      Average standard deviation of split frequencies: 0.053518

      3290000 -- (0.000) [...7 remote chains...] -- 10:43:51

      Average standard deviation of split frequencies: 0.053540


      Average standard deviation of split frequencies: 0.053540

      3300000 -- (0.000) [...7 remote chains...] -- 10:44:55

      Average standard deviation of split frequencies: 0.053404


      Average standard deviation of split frequencies: 0.053404

      3310000 -- (0.000) [...7 remote chains...] -- 10:42:57

      Average standard deviation of split frequencies: 0.052344


      Average standard deviation of split frequencies: 0.052344

      3320000 -- (0.000) [...7 remote chains...] -- 10:44:00

      Average standard deviation of split frequencies: 0.050404


      Average standard deviation of split frequencies: 0.050404

      3330000 -- (0.000) [...7 remote chains...] -- 10:45:02

      Average standard deviation of split frequencies: 0.053135


      Average standard deviation of split frequencies: 0.053135

      3340000 -- (0.000) [...7 remote chains...] -- 10:43:06

      Average standard deviation of split frequencies: 0.052924


      Average standard deviation of split frequencies: 0.052924

      3350000 -- (0.000) [...7 remote chains...] -- 10:44:08

      Average standard deviation of split frequencies: 0.052100


      Average standard deviation of split frequencies: 0.052100

      3360000 -- (0.000) [...7 remote chains...] -- 10:45:10

      Average standard deviation of split frequencies: 0.051743


      Average standard deviation of split frequencies: 0.051743

      3370000 -- (0.000) [...7 remote chains...] -- 10:43:15

      Average standard deviation of split frequencies: 0.051539


      Average standard deviation of split frequencies: 0.051539

      3380000 -- (0.000) [...7 remote chains...] -- 10:44:16

      Average standard deviation of split frequencies: 0.051337


      Average standard deviation of split frequencies: 0.051337

      3390000 -- (0.000) [...7 remote chains...] -- 10:45:18

      Average standard deviation of split frequencies: 0.051187


      Average standard deviation of split frequencies: 0.051187

      3400000 -- (0.000) [...7 remote chains...] -- 10:43:23

      Average standard deviation of split frequencies: 0.050540


      Average standard deviation of split frequencies: 0.050540

      3410000 -- [0.000] [...7 remote chains...] -- 10:44:24

      Average standard deviation of split frequencies: 0.050269


      Average standard deviation of split frequencies: 0.050269

      3420000 -- (0.000) [...7 remote chains...] -- 10:45:25

      Average standard deviation of split frequencies: 0.048972


      Average standard deviation of split frequencies: 0.048972

      3430000 -- (0.000) [...7 remote chains...] -- 10:43:31

      Average standard deviation of split frequencies: 0.049189


      Average standard deviation of split frequencies: 0.049189

      3440000 -- (0.000) [...7 remote chains...] -- 10:44:32

      Average standard deviation of split frequencies: 0.049358


      Average standard deviation of split frequencies: 0.049358

      3450000 -- (0.000) [...7 remote chains...] -- 10:45:32

      Average standard deviation of split frequencies: 0.048882


      Average standard deviation of split frequencies: 0.048882

      3460000 -- (0.000) [...7 remote chains...] -- 10:43:39

      Average standard deviation of split frequencies: 0.051707


      Average standard deviation of split frequencies: 0.051707

      3470000 -- (0.000) [...7 remote chains...] -- 10:44:39

      Average standard deviation of split frequencies: 0.051707


      Average standard deviation of split frequencies: 0.051707

      3480000 -- (0.000) [...7 remote chains...] -- 10:45:39

      Average standard deviation of split frequencies: 0.051510


      Average standard deviation of split frequencies: 0.051510

      3490000 -- (0.000) [...7 remote chains...] -- 10:43:47

      Average standard deviation of split frequencies: 0.051237


      Average standard deviation of split frequencies: 0.051237

      3500000 -- (0.000) [...7 remote chains...] -- 10:44:47

      Average standard deviation of split frequencies: 0.051273


      Average standard deviation of split frequencies: 0.051273

      3510000 -- (0.000) [...7 remote chains...] -- 10:42:56

      Average standard deviation of split frequencies: 0.051043


      Average standard deviation of split frequencies: 0.051043

      3520000 -- (0.000) [...7 remote chains...] -- 10:43:55

      Average standard deviation of split frequencies: 0.049586


      Average standard deviation of split frequencies: 0.049586

      3530000 -- (0.000) [...7 remote chains...] -- 10:44:54

      Average standard deviation of split frequencies: 0.049622


      Average standard deviation of split frequencies: 0.049622

      3540000 -- (0.000) [...7 remote chains...] -- 10:43:04

      Average standard deviation of split frequencies: 0.048314


      Average standard deviation of split frequencies: 0.048314

      3550000 -- (0.000) [...7 remote chains...] -- 10:44:03

      Average standard deviation of split frequencies: 0.048386


      Average standard deviation of split frequencies: 0.048386

      3560000 -- [0.000] [...7 remote chains...] -- 10:42:14

      Average standard deviation of split frequencies: 0.048491


      Average standard deviation of split frequencies: 0.048491

      3570000 -- (0.000) [...7 remote chains...] -- 10:43:12

      Average standard deviation of split frequencies: 0.048381


      Average standard deviation of split frequencies: 0.048381

      3580000 -- [0.000] [...7 remote chains...] -- 10:44:10

      Average standard deviation of split frequencies: 0.048485


      Average standard deviation of split frequencies: 0.048485

      3590000 -- [0.000] [...7 remote chains...] -- 10:42:22

      Average standard deviation of split frequencies: 0.048698


      Average standard deviation of split frequencies: 0.048698

      3600000 -- [0.000] [...7 remote chains...] -- 10:43:20

      Average standard deviation of split frequencies: 0.048706


      Average standard deviation of split frequencies: 0.048706

      3610000 -- (0.000) [...7 remote chains...] -- 10:41:32

      Average standard deviation of split frequencies: 0.048310


      Average standard deviation of split frequencies: 0.048310

      3620000 -- [0.000] [...7 remote chains...] -- 10:42:30

      Average standard deviation of split frequencies: 0.048421


      Average standard deviation of split frequencies: 0.048421

      3630000 -- (0.000) [...7 remote chains...] -- 10:40:43

      Average standard deviation of split frequencies: 0.048349


      Average standard deviation of split frequencies: 0.048349

      3640000 -- (0.000) [...7 remote chains...] -- 10:41:41

      Average standard deviation of split frequencies: 0.048029


      Average standard deviation of split frequencies: 0.048029

      3650000 -- [0.000] [...7 remote chains...] -- 10:42:38

      Average standard deviation of split frequencies: 0.047783


      Average standard deviation of split frequencies: 0.047783

      3660000 -- [0.000] [...7 remote chains...] -- 10:40:52

      Average standard deviation of split frequencies: 0.047752


      Average standard deviation of split frequencies: 0.047752

      3670000 -- (0.000) [...7 remote chains...] -- 10:41:49

      Average standard deviation of split frequencies: 0.048037


      Average standard deviation of split frequencies: 0.048037

      3680000 -- [0.000] [...7 remote chains...] -- 10:40:04

      Average standard deviation of split frequencies: 0.047438


      Average standard deviation of split frequencies: 0.047438

      3690000 -- [0.000] [...7 remote chains...] -- 10:41:01

      Average standard deviation of split frequencies: 0.047197


      Average standard deviation of split frequencies: 0.047197

      3700000 -- (0.000) [...7 remote chains...] -- 10:41:57

      Average standard deviation of split frequencies: 0.046957


      Average standard deviation of split frequencies: 0.046957

      3710000 -- (0.000) [...7 remote chains...] -- 10:40:13

      Average standard deviation of split frequencies: 0.046676


      Average standard deviation of split frequencies: 0.046676

      3720000 -- [0.000] [...7 remote chains...] -- 10:41:09

      Average standard deviation of split frequencies: 0.046299


      Average standard deviation of split frequencies: 0.046299

      3730000 -- [0.000] [...7 remote chains...] -- 10:39:25

      Average standard deviation of split frequencies: 0.047145


      Average standard deviation of split frequencies: 0.047145

      3740000 -- (0.000) [...7 remote chains...] -- 10:40:22

      Average standard deviation of split frequencies: 0.046831


      Average standard deviation of split frequencies: 0.046831

      3750000 -- [0.000] [...7 remote chains...] -- 10:38:39

      Average standard deviation of split frequencies: 0.046757


      Average standard deviation of split frequencies: 0.046757

      3760000 -- [0.000] [...7 remote chains...] -- 10:39:35

      Average standard deviation of split frequencies: 0.045475


      Average standard deviation of split frequencies: 0.045475

      3770000 -- (0.000) [...7 remote chains...] -- 10:40:30

      Average standard deviation of split frequencies: 0.045386


      Average standard deviation of split frequencies: 0.045386

      3780000 -- [0.000] [...7 remote chains...] -- 10:38:48

      Average standard deviation of split frequencies: 0.045156


      Average standard deviation of split frequencies: 0.045156

      3790000 -- [0.000] [...7 remote chains...] -- 10:39:43

      Average standard deviation of split frequencies: 0.045510


      Average standard deviation of split frequencies: 0.045510

      3800000 -- [0.000] [...7 remote chains...] -- 10:38:02

      Average standard deviation of split frequencies: 0.045351


      Average standard deviation of split frequencies: 0.045351

      3810000 -- [0.000] [...7 remote chains...] -- 10:38:57

      Average standard deviation of split frequencies: 0.045334


      Average standard deviation of split frequencies: 0.045334

      3820000 -- [0.000] [...7 remote chains...] -- 10:39:52

      Average standard deviation of split frequencies: 0.045387


      Average standard deviation of split frequencies: 0.045387

      3830000 -- [0.000] [...7 remote chains...] -- 10:38:11

      Average standard deviation of split frequencies: 0.045737


      Average standard deviation of split frequencies: 0.045737

      3840000 -- (0.000) [...7 remote chains...] -- 10:39:06

      Average standard deviation of split frequencies: 0.045369


      Average standard deviation of split frequencies: 0.045369

      3850000 -- [0.000] [...7 remote chains...] -- 10:37:26

      Average standard deviation of split frequencies: 0.045143


      Average standard deviation of split frequencies: 0.045143

      3860000 -- [0.000] [...7 remote chains...] -- 10:38:21

      Average standard deviation of split frequencies: 0.045954


      Average standard deviation of split frequencies: 0.045954

      3870000 -- [0.000] [...7 remote chains...] -- 10:39:15

      Average standard deviation of split frequencies: 0.046026


      Average standard deviation of split frequencies: 0.046026

      3880000 -- [0.000] [...7 remote chains...] -- 10:37:36

      Average standard deviation of split frequencies: 0.046153


      Average standard deviation of split frequencies: 0.046153

      3890000 -- [0.000] [...7 remote chains...] -- 10:38:30

      Average standard deviation of split frequencies: 0.045440


      Average standard deviation of split frequencies: 0.045440

      3900000 -- [0.000] [...7 remote chains...] -- 10:36:51

      Average standard deviation of split frequencies: 0.045216


      Average standard deviation of split frequencies: 0.045216

      3910000 -- [0.000] [...7 remote chains...] -- 10:37:45

      Average standard deviation of split frequencies: 0.045285


      Average standard deviation of split frequencies: 0.045285

      3920000 -- (0.000) [...7 remote chains...] -- 10:38:39

      Average standard deviation of split frequencies: 0.044652


      Average standard deviation of split frequencies: 0.044652

      3930000 -- [0.000] [...7 remote chains...] -- 10:37:01

      Average standard deviation of split frequencies: 0.044501


      Average standard deviation of split frequencies: 0.044501

      3940000 -- [0.000] [...7 remote chains...] -- 10:37:54

      Average standard deviation of split frequencies: 0.044692


      Average standard deviation of split frequencies: 0.044692

      3950000 -- [0.000] [...7 remote chains...] -- 10:36:17

      Average standard deviation of split frequencies: 0.045796


      Average standard deviation of split frequencies: 0.045796

      3960000 -- (0.000) [...7 remote chains...] -- 10:37:10

      Average standard deviation of split frequencies: 0.045503


      Average standard deviation of split frequencies: 0.045503

      3970000 -- (0.000) [...7 remote chains...] -- 10:35:33

      Average standard deviation of split frequencies: 0.045629


      Average standard deviation of split frequencies: 0.045629

      3980000 -- (0.000) [...7 remote chains...] -- 10:36:27

      Average standard deviation of split frequencies: 0.045269


      Average standard deviation of split frequencies: 0.045269

      3990000 -- [0.000] [...7 remote chains...] -- 10:37:20

      Average standard deviation of split frequencies: 0.044712


      Average standard deviation of split frequencies: 0.044712

      4000000 -- (0.000) [...7 remote chains...] -- 10:35:44

      Average standard deviation of split frequencies: 0.044492


      Average standard deviation of split frequencies: 0.044492

      4010000 -- (0.000) [...7 remote chains...] -- 10:36:36

      Average standard deviation of split frequencies: 0.044274


      Average standard deviation of split frequencies: 0.044274

      4020000 -- (0.000) [...7 remote chains...] -- 10:35:01

      Average standard deviation of split frequencies: 0.044269


      Average standard deviation of split frequencies: 0.044269

      4030000 -- (0.000) [...7 remote chains...] -- 10:35:53

      Average standard deviation of split frequencies: 0.044269


      Average standard deviation of split frequencies: 0.044269

      4040000 -- (0.000) [...7 remote chains...] -- 10:34:18

      Average standard deviation of split frequencies: 0.044124


      Average standard deviation of split frequencies: 0.044124

      4050000 -- (0.000) [...7 remote chains...] -- 10:35:11

      Average standard deviation of split frequencies: 0.043698


      Average standard deviation of split frequencies: 0.043698

      4060000 -- (0.000) [...7 remote chains...] -- 10:36:03

      Average standard deviation of split frequencies: 0.043275


      Average standard deviation of split frequencies: 0.043275

      4070000 -- [0.000] [...7 remote chains...] -- 10:34:29

      Average standard deviation of split frequencies: 0.043205


      Average standard deviation of split frequencies: 0.043205

      4080000 -- (0.000) [...7 remote chains...] -- 10:35:21

      Average standard deviation of split frequencies: 0.042925


      Average standard deviation of split frequencies: 0.042925

      4090000 -- [0.000] [...7 remote chains...] -- 10:33:47

      Average standard deviation of split frequencies: 0.042177


      Average standard deviation of split frequencies: 0.042177

      4100000 -- [0.000] [...7 remote chains...] -- 10:34:39

      Average standard deviation of split frequencies: 0.042041


      Average standard deviation of split frequencies: 0.042041

      4110000 -- [0.000] [...7 remote chains...] -- 10:35:31

      Average standard deviation of split frequencies: 0.041779


      Average standard deviation of split frequencies: 0.041779

      4120000 -- [0.000] [...7 remote chains...] -- 10:33:57

      Average standard deviation of split frequencies: 0.041775


      Average standard deviation of split frequencies: 0.041775

      4130000 -- [0.000] [...7 remote chains...] -- 10:34:49

      Average standard deviation of split frequencies: 0.042999


      Average standard deviation of split frequencies: 0.042999

      4140000 -- (0.000) [...7 remote chains...] -- 10:33:16

      Average standard deviation of split frequencies: 0.041960


      Average standard deviation of split frequencies: 0.041960

      4150000 -- (0.000) [...7 remote chains...] -- 10:34:08

      Average standard deviation of split frequencies: 0.042154


      Average standard deviation of split frequencies: 0.042154

      4160000 -- [0.000] [...7 remote chains...] -- 10:32:36

      Average standard deviation of split frequencies: 0.042084


      Average standard deviation of split frequencies: 0.042084

      4170000 -- [0.000] [...7 remote chains...] -- 10:33:27

      Average standard deviation of split frequencies: 0.042208


      Average standard deviation of split frequencies: 0.042208

      4180000 -- [0.000] [...7 remote chains...] -- 10:34:18

      Average standard deviation of split frequencies: 0.042330


      Average standard deviation of split frequencies: 0.042330

      4190000 -- [0.000] [...7 remote chains...] -- 10:32:46

      Average standard deviation of split frequencies: 0.042651


      Average standard deviation of split frequencies: 0.042651

      4200000 -- [0.000] [...7 remote chains...] -- 10:33:37

      Average standard deviation of split frequencies: 0.042772


      Average standard deviation of split frequencies: 0.042772

      4210000 -- [0.000] [...7 remote chains...] -- 10:34:28

      Average standard deviation of split frequencies: 0.042700


      Average standard deviation of split frequencies: 0.042700

      4220000 -- [0.000] [...7 remote chains...] -- 10:32:57

      Average standard deviation of split frequencies: 0.042566


      Average standard deviation of split frequencies: 0.042566

      4230000 -- [0.000] [...7 remote chains...] -- 10:33:47

      Average standard deviation of split frequencies: 0.041878


      Average standard deviation of split frequencies: 0.041878

      4240000 -- [0.000] [...7 remote chains...] -- 10:34:38

      Average standard deviation of split frequencies: 0.041747


      Average standard deviation of split frequencies: 0.041747

      4250000 -- [0.000] [...7 remote chains...] -- 10:33:07

      Average standard deviation of split frequencies: 0.041678


      Average standard deviation of split frequencies: 0.041678

      4260000 -- [0.000] [...7 remote chains...] -- 10:33:57

      Average standard deviation of split frequencies: 0.041303


      Average standard deviation of split frequencies: 0.041303

      4270000 -- [0.000] [...7 remote chains...] -- 10:34:47

      Average standard deviation of split frequencies: 0.041058


      Average standard deviation of split frequencies: 0.041058

      4280000 -- [0.000] [...7 remote chains...] -- 10:33:18

      Average standard deviation of split frequencies: 0.040687


      Average standard deviation of split frequencies: 0.040687

      4290000 -- [0.000] [...7 remote chains...] -- 10:34:07

      Average standard deviation of split frequencies: 0.040439


      Average standard deviation of split frequencies: 0.040439

      4300000 -- [0.000] [...7 remote chains...] -- 10:32:38

      Average standard deviation of split frequencies: 0.040375


      Average standard deviation of split frequencies: 0.040375

      4310000 -- [0.000] [...7 remote chains...] -- 10:33:28

      Average standard deviation of split frequencies: 0.040132


      Average standard deviation of split frequencies: 0.040132

      4320000 -- [0.000] [...7 remote chains...] -- 10:34:17

      Average standard deviation of split frequencies: 0.040190


      Average standard deviation of split frequencies: 0.040190

      4330000 -- [0.000] [...7 remote chains...] -- 10:32:48

      Average standard deviation of split frequencies: 0.040187


      Average standard deviation of split frequencies: 0.040187

      4340000 -- [0.000] [...7 remote chains...] -- 10:33:37

      Average standard deviation of split frequencies: 0.040185


      Average standard deviation of split frequencies: 0.040185

      4350000 -- [0.000] [...7 remote chains...] -- 10:34:26

      Average standard deviation of split frequencies: 0.040005


      Average standard deviation of split frequencies: 0.040005

      4360000 -- [0.000] [...7 remote chains...] -- 10:32:58

      Average standard deviation of split frequencies: 0.040122


      Average standard deviation of split frequencies: 0.040122

      4370000 -- [0.000] [...7 remote chains...] -- 10:33:47

      Average standard deviation of split frequencies: 0.039442


      Average standard deviation of split frequencies: 0.039442

      4380000 -- (0.000) [...7 remote chains...] -- 10:34:36

      Average standard deviation of split frequencies: 0.039322


      Average standard deviation of split frequencies: 0.039322

      4390000 -- (0.000) [...7 remote chains...] -- 10:33:08

      Average standard deviation of split frequencies: 0.038513


      Average standard deviation of split frequencies: 0.038513

      4400000 -- [0.000] [...7 remote chains...] -- 10:33:57

      Average standard deviation of split frequencies: 0.041016


      Average standard deviation of split frequencies: 0.041016

      4410000 -- (0.000) [...7 remote chains...] -- 10:34:45

      Average standard deviation of split frequencies: 0.039431


      Average standard deviation of split frequencies: 0.039431

      4420000 -- (0.000) [...7 remote chains...] -- 10:35:33

      Average standard deviation of split frequencies: 0.039599


      Average standard deviation of split frequencies: 0.039599

      4430000 -- (0.000) [...7 remote chains...] -- 10:34:06

      Average standard deviation of split frequencies: 0.039714


      Average standard deviation of split frequencies: 0.039714

      4440000 -- (0.000) [...7 remote chains...] -- 10:34:54

      Average standard deviation of split frequencies: 0.038665


      Average standard deviation of split frequencies: 0.038665

      4450000 -- (0.000) [...7 remote chains...] -- 10:33:28

      Average standard deviation of split frequencies: 0.038048


      Average standard deviation of split frequencies: 0.038048

      4460000 -- (0.000) [...7 remote chains...] -- 10:34:15

      Average standard deviation of split frequencies: 0.037719


      Average standard deviation of split frequencies: 0.037719

      4470000 -- (0.000) [...7 remote chains...] -- 10:32:50

      Average standard deviation of split frequencies: 0.038379


      Average standard deviation of split frequencies: 0.038379

      4480000 -- [0.000] [...7 remote chains...] -- 10:33:37

      Average standard deviation of split frequencies: 0.037930


      Average standard deviation of split frequencies: 0.037930

      4490000 -- (0.000) [...7 remote chains...] -- 10:34:24

      Average standard deviation of split frequencies: 0.037764


      Average standard deviation of split frequencies: 0.037764

      4500000 -- [0.000] [...7 remote chains...] -- 10:32:59

      Average standard deviation of split frequencies: 0.037599


      Average standard deviation of split frequencies: 0.037599

      4510000 -- [0.000] [...7 remote chains...] -- 10:33:46

      Average standard deviation of split frequencies: 0.038080


      Average standard deviation of split frequencies: 0.038080

      4520000 -- (0.000) [...7 remote chains...] -- 10:34:33

      Average standard deviation of split frequencies: 0.038128


      Average standard deviation of split frequencies: 0.038128

      4530000 -- (0.000) [...7 remote chains...] -- 10:33:09

      Average standard deviation of split frequencies: 0.038144


      Average standard deviation of split frequencies: 0.038144

      4540000 -- [0.000] [...7 remote chains...] -- 10:33:55

      Average standard deviation of split frequencies: 0.037978


      Average standard deviation of split frequencies: 0.037978

      4550000 -- (0.000) [...7 remote chains...] -- 10:32:31

      Average standard deviation of split frequencies: 0.036563


      Average standard deviation of split frequencies: 0.036563

      4560000 -- (0.000) [...7 remote chains...] -- 10:33:18

      Average standard deviation of split frequencies: 0.036457


      Average standard deviation of split frequencies: 0.036457

      4570000 -- (0.000) [...7 remote chains...] -- 10:34:04

      Average standard deviation of split frequencies: 0.036242


      Average standard deviation of split frequencies: 0.036242

      4580000 -- (0.000) [...7 remote chains...] -- 10:32:41

      Average standard deviation of split frequencies: 0.036030


      Average standard deviation of split frequencies: 0.036030

      4590000 -- (0.000) [...7 remote chains...] -- 10:33:27

      Average standard deviation of split frequencies: 0.035868


      Average standard deviation of split frequencies: 0.035868

      4600000 -- (0.000) [...7 remote chains...] -- 10:34:13

      Average standard deviation of split frequencies: 0.035657


      Average standard deviation of split frequencies: 0.035657

      4610000 -- [0.000] [...7 remote chains...] -- 10:32:50

      Average standard deviation of split frequencies: 0.035500


      Average standard deviation of split frequencies: 0.035500

      4620000 -- (0.000) [...7 remote chains...] -- 10:33:36

      Average standard deviation of split frequencies: 0.035452


      Average standard deviation of split frequencies: 0.035452

      4630000 -- (0.000) [...7 remote chains...] -- 10:32:13

      Average standard deviation of split frequencies: 0.035238


      Average standard deviation of split frequencies: 0.035238

      4640000 -- [0.000] [...7 remote chains...] -- 10:32:59

      Average standard deviation of split frequencies: 0.035190


      Average standard deviation of split frequencies: 0.035190

      4650000 -- (0.000) [...7 remote chains...] -- 10:33:45

      Average standard deviation of split frequencies: 0.035302


      Average standard deviation of split frequencies: 0.035302

      4660000 -- (0.000) [...7 remote chains...] -- 10:34:31

      Average standard deviation of split frequencies: 0.037125


      Average standard deviation of split frequencies: 0.037125

      4670000 -- (0.000) [...7 remote chains...] -- 10:33:08

      Average standard deviation of split frequencies: 0.036837


      Average standard deviation of split frequencies: 0.036837

      4680000 -- (0.000) [...7 remote chains...] -- 10:33:54

      Average standard deviation of split frequencies: 0.036675


      Average standard deviation of split frequencies: 0.036675

      4690000 -- [0.000] [...7 remote chains...] -- 10:34:39

      Average standard deviation of split frequencies: 0.036629


      Average standard deviation of split frequencies: 0.036629

      4700000 -- (0.000) [...7 remote chains...] -- 10:33:17

      Average standard deviation of split frequencies: 0.036697


      Average standard deviation of split frequencies: 0.036697

      4710000 -- [0.000] [...7 remote chains...] -- 10:34:02

      Average standard deviation of split frequencies: 0.036754


      Average standard deviation of split frequencies: 0.036754

      4720000 -- (0.000) [...7 remote chains...] -- 10:34:47

      Average standard deviation of split frequencies: 0.036309


      Average standard deviation of split frequencies: 0.036309

      4730000 -- [0.000] [...7 remote chains...] -- 10:35:32

      Average standard deviation of split frequencies: 0.036036


      Average standard deviation of split frequencies: 0.036036

      4740000 -- (0.000) [...7 remote chains...] -- 10:36:17

      Average standard deviation of split frequencies: 0.035879


      Average standard deviation of split frequencies: 0.035879

      4750000 -- (0.000) [...7 remote chains...] -- 10:34:56

      Average standard deviation of split frequencies: 0.036203


      Average standard deviation of split frequencies: 0.036203

      4760000 -- (0.000) [...7 remote chains...] -- 10:35:40

      Average standard deviation of split frequencies: 0.036211


      Average standard deviation of split frequencies: 0.036211

      4770000 -- [0.000] [...7 remote chains...] -- 10:36:24

      Average standard deviation of split frequencies: 0.036220


      Average standard deviation of split frequencies: 0.036220

      4780000 -- [0.000] [...7 remote chains...] -- 10:37:08

      Average standard deviation of split frequencies: 0.036174


      Average standard deviation of split frequencies: 0.036174

      4790000 -- (0.000) [...7 remote chains...] -- 10:37:52

      Average standard deviation of split frequencies: 0.036119


      Average standard deviation of split frequencies: 0.036119

      4800000 -- [0.000] [...7 remote chains...] -- 10:36:32

      Average standard deviation of split frequencies: 0.035693


      Average standard deviation of split frequencies: 0.035693

      4810000 -- [0.000] [...7 remote chains...] -- 10:37:15

      Average standard deviation of split frequencies: 0.035160


      Average standard deviation of split frequencies: 0.035160

      4820000 -- [0.000] [...7 remote chains...] -- 10:35:55

      Average standard deviation of split frequencies: 0.034901


      Average standard deviation of split frequencies: 0.034901

      4830000 -- (0.000) [...7 remote chains...] -- 10:36:39

      Average standard deviation of split frequencies: 0.034630


      Average standard deviation of split frequencies: 0.034630

      4840000 -- [0.000] [...7 remote chains...] -- 10:37:22

      Average standard deviation of split frequencies: 0.034481


      Average standard deviation of split frequencies: 0.034481

      4850000 -- (0.000) [...7 remote chains...] -- 10:36:03

      Average standard deviation of split frequencies: 0.034441


      Average standard deviation of split frequencies: 0.034441

      4860000 -- (0.000) [...7 remote chains...] -- 10:36:46

      Average standard deviation of split frequencies: 0.034239


      Average standard deviation of split frequencies: 0.034239

      4870000 -- (0.000) [...7 remote chains...] -- 10:37:29

      Average standard deviation of split frequencies: 0.033727


      Average standard deviation of split frequencies: 0.033727

      4880000 -- (0.000) [...7 remote chains...] -- 10:36:10

      Average standard deviation of split frequencies: 0.033129


      Average standard deviation of split frequencies: 0.033129

      4890000 -- (0.000) [...7 remote chains...] -- 10:36:53

      Average standard deviation of split frequencies: 0.033039


      Average standard deviation of split frequencies: 0.033039

      4900000 -- (0.000) [...7 remote chains...] -- 10:37:36

      Average standard deviation of split frequencies: 0.032896


      Average standard deviation of split frequencies: 0.032896

      4910000 -- (0.000) [...7 remote chains...] -- 10:36:17

      Average standard deviation of split frequencies: 0.032896


      Average standard deviation of split frequencies: 0.032896

      4920000 -- (0.000) [...7 remote chains...] -- 10:37:00

      Average standard deviation of split frequencies: 0.032913


      Average standard deviation of split frequencies: 0.032913

      4930000 -- (0.000) [...7 remote chains...] -- 10:35:42

      Average standard deviation of split frequencies: 0.032666


      Average standard deviation of split frequencies: 0.032666

      4940000 -- (0.000) [...7 remote chains...] -- 10:36:25

      Average standard deviation of split frequencies: 0.032525


      Average standard deviation of split frequencies: 0.032525

      4950000 -- (0.000) [...7 remote chains...] -- 10:37:07

      Average standard deviation of split frequencies: 0.032420


      Average standard deviation of split frequencies: 0.032420

      4960000 -- [0.000] [...7 remote chains...] -- 10:35:49

      Average standard deviation of split frequencies: 0.032280


      Average standard deviation of split frequencies: 0.032280

      4970000 -- [0.000] [...7 remote chains...] -- 10:36:32

      Average standard deviation of split frequencies: 0.031477


      Average standard deviation of split frequencies: 0.031477

      4980000 -- [0.000] [...7 remote chains...] -- 10:35:14

      Average standard deviation of split frequencies: 0.031444


      Average standard deviation of split frequencies: 0.031444

      4990000 -- (0.000) [...7 remote chains...] -- 10:35:56

      Average standard deviation of split frequencies: 0.031956


      Average standard deviation of split frequencies: 0.031956

      5000000 -- [0.000] [...7 remote chains...] -- 10:36:39

      Average standard deviation of split frequencies: 0.031822


      Average standard deviation of split frequencies: 0.031822

      5010000 -- [0.000] [...7 remote chains...] -- 10:35:22

      Average standard deviation of split frequencies: 0.031787


      Average standard deviation of split frequencies: 0.031787

      5020000 -- [0.000] [...7 remote chains...] -- 10:36:04

      Average standard deviation of split frequencies: 0.031703


      Average standard deviation of split frequencies: 0.031703

      5030000 -- [0.000] [...7 remote chains...] -- 10:34:47

      Average standard deviation of split frequencies: 0.032047


      Average standard deviation of split frequencies: 0.032047

      5040000 -- (0.000) [...7 remote chains...] -- 10:35:29

      Average standard deviation of split frequencies: 0.031574


      Average standard deviation of split frequencies: 0.031574

      5050000 -- (0.000) [...7 remote chains...] -- 10:34:13

      Average standard deviation of split frequencies: 0.031681


      Average standard deviation of split frequencies: 0.031681

      5060000 -- (0.000) [...7 remote chains...] -- 10:34:54

      Average standard deviation of split frequencies: 0.032582


      Average standard deviation of split frequencies: 0.032582

      5070000 -- [0.000] [...7 remote chains...] -- 10:35:36

      Average standard deviation of split frequencies: 0.033566


      Average standard deviation of split frequencies: 0.033566

      5080000 -- (0.000) [...7 remote chains...] -- 10:34:20

      Average standard deviation of split frequencies: 0.032651


      Average standard deviation of split frequencies: 0.032651

      5090000 -- (0.000) [...7 remote chains...] -- 10:35:02

      Average standard deviation of split frequencies: 0.032668


      Average standard deviation of split frequencies: 0.032668

      5100000 -- [0.000] [...7 remote chains...] -- 10:33:46

      Average standard deviation of split frequencies: 0.032685


      Average standard deviation of split frequencies: 0.032685

      5110000 -- [0.000] [...7 remote chains...] -- 10:34:28

      Average standard deviation of split frequencies: 0.032890


      Average standard deviation of split frequencies: 0.032890

      5120000 -- (0.000) [...7 remote chains...] -- 10:33:13

      Average standard deviation of split frequencies: 0.032804


      Average standard deviation of split frequencies: 0.032804

      5130000 -- (0.000) [...7 remote chains...] -- 10:33:54

      Average standard deviation of split frequencies: 0.032875


      Average standard deviation of split frequencies: 0.032875

      5140000 -- (0.000) [...7 remote chains...] -- 10:34:35

      Average standard deviation of split frequencies: 0.032790


      Average standard deviation of split frequencies: 0.032790

      5150000 -- (0.000) [...7 remote chains...] -- 10:33:21

      Average standard deviation of split frequencies: 0.032741


      Average standard deviation of split frequencies: 0.032741

      5160000 -- (0.000) [...7 remote chains...] -- 10:34:02

      Average standard deviation of split frequencies: 0.032558


      Average standard deviation of split frequencies: 0.032558

      5170000 -- [0.000] [...7 remote chains...] -- 10:32:47

      Average standard deviation of split frequencies: 0.032720


      Average standard deviation of split frequencies: 0.032720

      5180000 -- (0.000) [...7 remote chains...] -- 10:33:28

      Average standard deviation of split frequencies: 0.032734


      Average standard deviation of split frequencies: 0.032734

      5190000 -- (0.000) [...7 remote chains...] -- 10:34:09

      Average standard deviation of split frequencies: 0.033290


      Average standard deviation of split frequencies: 0.033290

      5200000 -- (0.000) [...7 remote chains...] -- 10:32:55

      Average standard deviation of split frequencies: 0.033669


      Average standard deviation of split frequencies: 0.033669

      5210000 -- (0.000) [...7 remote chains...] -- 10:33:36

      Average standard deviation of split frequencies: 0.033477


      Average standard deviation of split frequencies: 0.033477

      5220000 -- (0.000) [...7 remote chains...] -- 10:34:16

      Average standard deviation of split frequencies: 0.032746


      Average standard deviation of split frequencies: 0.032746

      5230000 -- (0.000) [...7 remote chains...] -- 10:40:38

      Average standard deviation of split frequencies: 0.032952


      Average standard deviation of split frequencies: 0.032952

      5240000 -- (0.000) [...7 remote chains...] -- 10:56:25

      Average standard deviation of split frequencies: 0.032971


      Average standard deviation of split frequencies: 0.032971

      5250000 -- (0.000) [...7 remote chains...] -- 11:12:09

      Average standard deviation of split frequencies: 0.032887


      Average standard deviation of split frequencies: 0.032887

      5260000 -- (0.000) [...7 remote chains...] -- 11:27:49

      Average standard deviation of split frequencies: 0.032753


      Average standard deviation of split frequencies: 0.032753

      5270000 -- (0.000) [...7 remote chains...] -- 11:45:19

      Average standard deviation of split frequencies: 0.032498


      Average standard deviation of split frequencies: 0.032498

      5280000 -- (0.000) [...7 remote chains...] -- 12:02:45

      Average standard deviation of split frequencies: 0.032060


      Average standard deviation of split frequencies: 0.032060

      5290000 -- [0.000] [...7 remote chains...] -- 12:18:14

      Average standard deviation of split frequencies: 0.032538


      Average standard deviation of split frequencies: 0.032538

      5300000 -- [0.000] [...7 remote chains...] -- 12:33:39

      Average standard deviation of split frequencies: 0.032254


      Average standard deviation of split frequencies: 0.032254

      5310000 -- [0.000] [...7 remote chains...] -- 12:49:01

      Average standard deviation of split frequencies: 0.032203


      Average standard deviation of split frequencies: 0.032203

      5320000 -- (0.000) [...7 remote chains...] -- 13:04:20

      Average standard deviation of split frequencies: 0.032375


      Average standard deviation of split frequencies: 0.032375

      5330000 -- (0.000) [...7 remote chains...] -- 32:12:01

      Average standard deviation of split frequencies: 0.031740


      Average standard deviation of split frequencies: 0.031740

      5340000 -- [0.000] [...7 remote chains...] -- 39:22:40

      Average standard deviation of split frequencies: 0.031765


      Average standard deviation of split frequencies: 0.031765

      5350000 -- (0.000) [...7 remote chains...] -- 39:36:44

      Average standard deviation of split frequencies: 0.032088


      Average standard deviation of split frequencies: 0.032088

      5360000 -- (0.000) [...7 remote chains...] -- 39:48:54

      Average standard deviation of split frequencies: 0.031902


      Average standard deviation of split frequencies: 0.031902

      5370000 -- (0.000) [...7 remote chains...] -- 40:01:02

      Average standard deviation of split frequencies: 0.032088


      Average standard deviation of split frequencies: 0.032088

      5380000 -- [0.000] [...7 remote chains...] -- 40:13:06

      Average standard deviation of split frequencies: 0.032009


      Average standard deviation of split frequencies: 0.032009

      5390000 -- [0.000] [...7 remote chains...] -- 40:25:08

      Average standard deviation of split frequencies: 0.032485


      Average standard deviation of split frequencies: 0.032485

      5400000 -- (0.000) [...7 remote chains...] -- 40:37:07

      Average standard deviation of split frequencies: 0.032669


      Average standard deviation of split frequencies: 0.032669

      5410000 -- [0.000] [...7 remote chains...] -- 40:49:03

      Average standard deviation of split frequencies: 0.032799


      Average standard deviation of split frequencies: 0.032799

      5420000 -- (0.000) [...7 remote chains...] -- 41:00:57

      Average standard deviation of split frequencies: 0.032419


      Average standard deviation of split frequencies: 0.032419

      5430000 -- (0.000) [...7 remote chains...] -- 41:12:48

      Average standard deviation of split frequencies: 0.032317


      Average standard deviation of split frequencies: 0.032317

      5440000 -- [0.000] [...7 remote chains...] -- 41:24:37

      Average standard deviation of split frequencies: 0.032289


      Average standard deviation of split frequencies: 0.032289

      5450000 -- (0.000) [...7 remote chains...] -- 41:36:22

      Average standard deviation of split frequencies: 0.031586


      Average standard deviation of split frequencies: 0.031586

      5460000 -- (0.000) [...7 remote chains...] -- 41:48:06

      Average standard deviation of split frequencies: 0.033173


      Average standard deviation of split frequencies: 0.033173

      5470000 -- (0.000) [...7 remote chains...] -- 41:59:46

      Average standard deviation of split frequencies: 0.033441


      Average standard deviation of split frequencies: 0.033441

      5480000 -- (0.000) [...7 remote chains...] -- 42:11:24

      Average standard deviation of split frequencies: 0.033025


      Average standard deviation of split frequencies: 0.033025

      5490000 -- (0.000) [...7 remote chains...] -- 42:23:00

      Average standard deviation of split frequencies: 0.032379


      Average standard deviation of split frequencies: 0.032379

      5500000 -- (0.000) [...7 remote chains...] -- 42:34:32

      Average standard deviation of split frequencies: 0.032351


      Average standard deviation of split frequencies: 0.032351

      5510000 -- (0.000) [...7 remote chains...] -- 42:46:03

      Average standard deviation of split frequencies: 0.032803


      Average standard deviation of split frequencies: 0.032803

      5520000 -- (0.000) [...7 remote chains...] -- 42:57:30

      Average standard deviation of split frequencies: 0.033025


      Average standard deviation of split frequencies: 0.033025

      5530000 -- (0.000) [...7 remote chains...] -- 43:08:56

      Average standard deviation of split frequencies: 0.032846


      Average standard deviation of split frequencies: 0.032846

      5540000 -- (0.000) [...7 remote chains...] -- 43:20:18

      Average standard deviation of split frequencies: 0.032461


      Average standard deviation of split frequencies: 0.032461

      5550000 -- (0.000) [...7 remote chains...] -- 43:31:39

      Average standard deviation of split frequencies: 0.032170


      Average standard deviation of split frequencies: 0.032170

      5560000 -- [0.000] [...7 remote chains...] -- 43:42:56

      Average standard deviation of split frequencies: 0.032286


      Average standard deviation of split frequencies: 0.032286

      5570000 -- (0.000) [...7 remote chains...] -- 43:54:12

      Average standard deviation of split frequencies: 0.032016


      Average standard deviation of split frequencies: 0.032016

      5580000 -- (0.000) [...7 remote chains...] -- 44:07:11

      Average standard deviation of split frequencies: 0.031892


      Average standard deviation of split frequencies: 0.031892

      5590000 -- (0.000) [...7 remote chains...] -- 44:18:21

      Average standard deviation of split frequencies: 0.031459


      Average standard deviation of split frequencies: 0.031459

      5600000 -- [0.000] [...7 remote chains...] -- 50:49:50

      Average standard deviation of split frequencies: 0.032167


      Average standard deviation of split frequencies: 0.032167

      5610000 -- (0.000) [...7 remote chains...] -- 51:00:14

      Average standard deviation of split frequencies: 0.032192


      Average standard deviation of split frequencies: 0.032192

      5620000 -- (0.000) [...7 remote chains...] -- 51:10:36

      Average standard deviation of split frequencies: 0.032015


      Average standard deviation of split frequencies: 0.032015

      5630000 -- (0.000) [...7 remote chains...] -- 51:20:56

      Average standard deviation of split frequencies: 0.032167


      Average standard deviation of split frequencies: 0.032167

      5640000 -- (0.000) [...7 remote chains...] -- 51:31:14

      Average standard deviation of split frequencies: 0.032141


      Average standard deviation of split frequencies: 0.032141

      5650000 -- (0.000) [...7 remote chains...] -- 51:41:29

      Average standard deviation of split frequencies: 0.032066


      Average standard deviation of split frequencies: 0.032066

      5660000 -- (0.000) [...7 remote chains...] -- 51:51:42

      Average standard deviation of split frequencies: 0.032192


      Average standard deviation of split frequencies: 0.032192

      5670000 -- (0.000) [...7 remote chains...] -- 52:01:53

      Average standard deviation of split frequencies: 0.032292


      Average standard deviation of split frequencies: 0.032292

      5680000 -- (0.000) [...7 remote chains...] -- 52:12:02

      Average standard deviation of split frequencies: 0.032925


      Average standard deviation of split frequencies: 0.032925

      5690000 -- (0.000) [...7 remote chains...] -- 52:22:08

      Average standard deviation of split frequencies: 0.033514


      Average standard deviation of split frequencies: 0.033514

      5700000 -- (0.000) [...7 remote chains...] -- 52:32:13

      Average standard deviation of split frequencies: 0.033148


      Average standard deviation of split frequencies: 0.033148

      5710000 -- (0.000) [...7 remote chains...] -- 52:42:15

      Average standard deviation of split frequencies: 0.033377


      Average standard deviation of split frequencies: 0.033377

      5720000 -- (0.000) [...7 remote chains...] -- 52:52:15

      Average standard deviation of split frequencies: 0.033244


      Average standard deviation of split frequencies: 0.033244

      5730000 -- (0.000) [...7 remote chains...] -- 53:02:13

      Average standard deviation of split frequencies: 0.032663


      Average standard deviation of split frequencies: 0.032663

      5740000 -- (0.000) [...7 remote chains...] -- 53:13:53

      Average standard deviation of split frequencies: 0.032448


      Average standard deviation of split frequencies: 0.032448

      5750000 -- [0.000] [...7 remote chains...] -- 53:23:46

      Average standard deviation of split frequencies: 0.032592


      Average standard deviation of split frequencies: 0.032592

      5760000 -- (0.000) [...7 remote chains...] -- 53:33:38

      Average standard deviation of split frequencies: 0.032941


      Average standard deviation of split frequencies: 0.032941

      5770000 -- (0.000) [...7 remote chains...] -- 53:43:27

      Average standard deviation of split frequencies: 0.032679


      Average standard deviation of split frequencies: 0.032679

      5780000 -- (0.000) [...7 remote chains...] -- 53:53:15

      Average standard deviation of split frequencies: 0.032371


      Average standard deviation of split frequencies: 0.032371

      5790000 -- (0.000) [...7 remote chains...] -- 54:03:00

      Average standard deviation of split frequencies: 0.032278


      Average standard deviation of split frequencies: 0.032278

      5800000 -- (0.000) [...7 remote chains...] -- 54:12:43

      Average standard deviation of split frequencies: 0.032390


      Average standard deviation of split frequencies: 0.032390

      5810000 -- (0.000) [...7 remote chains...] -- 54:22:25

      Average standard deviation of split frequencies: 0.032362


      Average standard deviation of split frequencies: 0.032362

      5820000 -- (0.000) [...7 remote chains...] -- 54:32:04

      Average standard deviation of split frequencies: 0.032242


      Average standard deviation of split frequencies: 0.032242

      5830000 -- (0.000) [...7 remote chains...] -- 54:41:41

      Average standard deviation of split frequencies: 0.032380


      Average standard deviation of split frequencies: 0.032380

      5840000 -- (0.000) [...7 remote chains...] -- 54:52:58

      Average standard deviation of split frequencies: 0.031946


      Average standard deviation of split frequencies: 0.031946

      5850000 -- (0.000) [...7 remote chains...] -- 55:02:31

      Average standard deviation of split frequencies: 0.032186


      Average standard deviation of split frequencies: 0.032186

      5860000 -- (0.000) [...7 remote chains...] -- 55:15:25

      Average standard deviation of split frequencies: 0.032894


      Average standard deviation of split frequencies: 0.032894

      5870000 -- (0.000) [...7 remote chains...] -- 55:28:16

      Average standard deviation of split frequencies: 0.033137


      Average standard deviation of split frequencies: 0.033137

      5880000 -- (0.000) [...7 remote chains...] -- 55:39:23

      Average standard deviation of split frequencies: 0.033305


      Average standard deviation of split frequencies: 0.033305

      5890000 -- (0.000) [...7 remote chains...] -- 55:55:31

      Average standard deviation of split frequencies: 0.033471


      Average standard deviation of split frequencies: 0.033471

      5900000 -- (0.000) [...7 remote chains...] -- 56:06:34

      Average standard deviation of split frequencies: 0.033589


      Average standard deviation of split frequencies: 0.033589

      5910000 -- (0.000) [...7 remote chains...] -- 56:19:14

      Average standard deviation of split frequencies: 0.033927


      Average standard deviation of split frequencies: 0.033927

      5920000 -- (0.000) [...7 remote chains...] -- 56:31:52

      Average standard deviation of split frequencies: 0.034091


      Average standard deviation of split frequencies: 0.034091

      5930000 -- (0.000) [...7 remote chains...] -- 56:41:07

      Average standard deviation of split frequencies: 0.034303


      Average standard deviation of split frequencies: 0.034303

      5940000 -- (0.000) [...7 remote chains...] -- 56:53:40

      Average standard deviation of split frequencies: 0.034418


      Average standard deviation of split frequencies: 0.034418

      5950000 -- (0.000) [...7 remote chains...] -- 57:04:31

      Average standard deviation of split frequencies: 0.034466


      Average standard deviation of split frequencies: 0.034466

      5960000 -- (0.000) [...7 remote chains...] -- 57:16:59

      Average standard deviation of split frequencies: 0.034341


      Average standard deviation of split frequencies: 0.034341

      5970000 -- (0.000) [...7 remote chains...] -- 57:27:45

      Average standard deviation of split frequencies: 0.034217


      Average standard deviation of split frequencies: 0.034217

      5980000 -- (0.000) [...7 remote chains...] -- 57:36:50

      Average standard deviation of split frequencies: 0.034236


      Average standard deviation of split frequencies: 0.034236

      5990000 -- [0.000] [...7 remote chains...] -- 57:47:32

      Average standard deviation of split frequencies: 0.033322


      Average standard deviation of split frequencies: 0.033322

      6000000 -- [0.000] [...7 remote chains...] -- 57:59:51

      Average standard deviation of split frequencies: 0.033479


      Average standard deviation of split frequencies: 0.033479

      6010000 -- (0.000) [...7 remote chains...] -- 58:10:28

      Average standard deviation of split frequencies: 0.033496


      Average standard deviation of split frequencies: 0.033496

      6020000 -- [0.000] [...7 remote chains...] -- 58:21:03

      Average standard deviation of split frequencies: 0.033652


      Average standard deviation of split frequencies: 0.033652

      6030000 -- (0.000) [...7 remote chains...] -- 58:31:36

      Average standard deviation of split frequencies: 0.033423


      Average standard deviation of split frequencies: 0.033423

      6040000 -- (0.000) [...7 remote chains...] -- 58:43:46

      Average standard deviation of split frequencies: 0.033303


      Average standard deviation of split frequencies: 0.033303

      6050000 -- (0.000) [...7 remote chains...] -- 58:54:14

      Average standard deviation of split frequencies: 0.032910


      Average standard deviation of split frequencies: 0.032910

      6060000 -- [0.000] [...7 remote chains...] -- 59:04:41

      Average standard deviation of split frequencies: 0.032975


      Average standard deviation of split frequencies: 0.032975

      6070000 -- (0.000) [...7 remote chains...] -- 59:16:43

      Average standard deviation of split frequencies: 0.032387


      Average standard deviation of split frequencies: 0.032387

      6080000 -- (0.000) [...7 remote chains...] -- 59:27:06

      Average standard deviation of split frequencies: 0.032360


      Average standard deviation of split frequencies: 0.032360

      6090000 -- (0.000) [...7 remote chains...] -- 59:40:41

      Average standard deviation of split frequencies: 0.032245


      Average standard deviation of split frequencies: 0.032245

      6100000 -- [0.000] [...7 remote chains...] -- 59:54:13

      Average standard deviation of split frequencies: 0.032395


      Average standard deviation of split frequencies: 0.032395

      6110000 -- (0.000) [...7 remote chains...] -- 60:02:52

      Average standard deviation of split frequencies: 0.033393


      Average standard deviation of split frequencies: 0.033393

      6120000 -- [0.000] [...7 remote chains...] -- 60:11:28

      Average standard deviation of split frequencies: 0.033502


      Average standard deviation of split frequencies: 0.033502

      6130000 -- [0.000] [...7 remote chains...] -- 60:10:22

      Average standard deviation of split frequencies: 0.034349


      Average standard deviation of split frequencies: 0.034349

      6140000 -- (0.000) [...7 remote chains...] -- 60:06:02

      Average standard deviation of split frequencies: 0.034182


      Average standard deviation of split frequencies: 0.034182

      6150000 -- [0.000] [...7 remote chains...] -- 60:01:43

      Average standard deviation of split frequencies: 0.034182


      Average standard deviation of split frequencies: 0.034182

      6160000 -- (0.000) [...7 remote chains...] -- 59:55:49

      Average standard deviation of split frequencies: 0.033969


      Average standard deviation of split frequencies: 0.033969

      6170000 -- [0.000] [...7 remote chains...] -- 59:51:31

      Average standard deviation of split frequencies: 0.034081


      Average standard deviation of split frequencies: 0.034081

      6180000 -- (0.000) [...7 remote chains...] -- 59:45:39

      Average standard deviation of split frequencies: 0.034054


      Average standard deviation of split frequencies: 0.034054

      6190000 -- (0.000) [...7 remote chains...] -- 59:41:24

      Average standard deviation of split frequencies: 0.034007


      Average standard deviation of split frequencies: 0.034007

      6200000 -- [0.000] [...7 remote chains...] -- 59:37:09

      Average standard deviation of split frequencies: 0.034118


      Average standard deviation of split frequencies: 0.034118

      6210000 -- (0.000) [...7 remote chains...] -- 59:31:20

      Average standard deviation of split frequencies: 0.033578


      Average standard deviation of split frequencies: 0.033578

      6220000 -- (0.000) [...7 remote chains...] -- 59:27:08

      Average standard deviation of split frequencies: 0.033418


      Average standard deviation of split frequencies: 0.033418

      6230000 -- (0.000) [...7 remote chains...] -- 59:21:20

      Average standard deviation of split frequencies: 0.033151


      Average standard deviation of split frequencies: 0.033151

      6240000 -- (0.000) [...7 remote chains...] -- 59:17:10

      Average standard deviation of split frequencies: 0.033036


      Average standard deviation of split frequencies: 0.033036

      6250000 -- (0.000) [...7 remote chains...] -- 59:13:00

      Average standard deviation of split frequencies: 0.033143


      Average standard deviation of split frequencies: 0.033143

      6260000 -- (0.000) [...7 remote chains...] -- 59:08:50

      Average standard deviation of split frequencies: 0.033529


      Average standard deviation of split frequencies: 0.033529

      6270000 -- (0.000) [...7 remote chains...] -- 59:03:07

      Average standard deviation of split frequencies: 0.034342


      Average standard deviation of split frequencies: 0.034342

      6280000 -- (0.000) [...7 remote chains...] -- 58:58:59

      Average standard deviation of split frequencies: 0.034316


      Average standard deviation of split frequencies: 0.034316

      6290000 -- (0.000) [...7 remote chains...] -- 58:53:18

      Average standard deviation of split frequencies: 0.034150


      Average standard deviation of split frequencies: 0.034150

      6300000 -- (0.000) [...7 remote chains...] -- 58:49:13

      Average standard deviation of split frequencies: 0.034078


      Average standard deviation of split frequencies: 0.034078

      6310000 -- (0.000) [...7 remote chains...] -- 58:43:33

      Average standard deviation of split frequencies: 0.033497


      Average standard deviation of split frequencies: 0.033497

      6320000 -- (0.000) [...7 remote chains...] -- 58:39:29

      Average standard deviation of split frequencies: 0.032575


      Average standard deviation of split frequencies: 0.032575

      6330000 -- (0.000) [...7 remote chains...] -- 58:35:26

      Average standard deviation of split frequencies: 0.032332


      Average standard deviation of split frequencies: 0.032332

      6340000 -- (0.000) [...7 remote chains...] -- 58:29:50

      Average standard deviation of split frequencies: 0.032002


      Average standard deviation of split frequencies: 0.032002

      6350000 -- (0.000) [...7 remote chains...] -- 58:25:48

      Average standard deviation of split frequencies: 0.032264


      Average standard deviation of split frequencies: 0.032264

      6360000 -- (0.000) [...7 remote chains...] -- 58:21:47

      Average standard deviation of split frequencies: 0.032240


      Average standard deviation of split frequencies: 0.032240

      6370000 -- (0.000) [...7 remote chains...] -- 58:16:14

      Average standard deviation of split frequencies: 0.032303


      Average standard deviation of split frequencies: 0.032303

      6380000 -- [0.000] [...7 remote chains...] -- 58:12:14

      Average standard deviation of split frequencies: 0.032149


      Average standard deviation of split frequencies: 0.032149

      6390000 -- (0.000) [...7 remote chains...] -- 58:06:43

      Average standard deviation of split frequencies: 0.031889


      Average standard deviation of split frequencies: 0.031889

      6400000 -- (0.000) [...7 remote chains...] -- 58:02:45

      Average standard deviation of split frequencies: 0.032431


      Average standard deviation of split frequencies: 0.032431

      6410000 -- (0.000) [...7 remote chains...] -- 57:58:48

      Average standard deviation of split frequencies: 0.032452


      Average standard deviation of split frequencies: 0.032452

      6420000 -- (0.000) [...7 remote chains...] -- 57:53:20

      Average standard deviation of split frequencies: 0.032430


      Average standard deviation of split frequencies: 0.032430

      6430000 -- (0.000) [...7 remote chains...] -- 57:49:24

      Average standard deviation of split frequencies: 0.032607


      Average standard deviation of split frequencies: 0.032607

      6440000 -- (0.000) [...7 remote chains...] -- 57:43:58

      Average standard deviation of split frequencies: 0.032451


      Average standard deviation of split frequencies: 0.032451

      6450000 -- (0.000) [...7 remote chains...] -- 57:40:04

      Average standard deviation of split frequencies: 0.031603


      Average standard deviation of split frequencies: 0.031603

      6460000 -- (0.000) [...7 remote chains...] -- 57:36:11

      Average standard deviation of split frequencies: 0.031709


      Average standard deviation of split frequencies: 0.031709

      6470000 -- (0.000) [...7 remote chains...] -- 57:32:19

      Average standard deviation of split frequencies: 0.031838


      Average standard deviation of split frequencies: 0.031838

      6480000 -- (0.000) [...7 remote chains...] -- 57:26:56

      Average standard deviation of split frequencies: 0.031644


      Average standard deviation of split frequencies: 0.031644

      6490000 -- (0.000) [...7 remote chains...] -- 57:23:05

      Average standard deviation of split frequencies: 0.031665


      Average standard deviation of split frequencies: 0.031665

      6500000 -- (0.000) [...7 remote chains...] -- 57:17:44

      Average standard deviation of split frequencies: 0.031472


      Average standard deviation of split frequencies: 0.031472

      6510000 -- (0.000) [...7 remote chains...] -- 57:13:54

      Average standard deviation of split frequencies: 0.031472


      Average standard deviation of split frequencies: 0.031472

      6520000 -- (0.000) [...7 remote chains...] -- 57:10:06

      Average standard deviation of split frequencies: 0.031541


      Average standard deviation of split frequencies: 0.031541

      6530000 -- (0.000) [...7 remote chains...] -- 57:04:47

      Average standard deviation of split frequencies: 0.032149


      Average standard deviation of split frequencies: 0.032149

      6540000 -- (0.000) [...7 remote chains...] -- 57:01:00

      Average standard deviation of split frequencies: 0.032210


      Average standard deviation of split frequencies: 0.032210

      6550000 -- (0.000) [...7 remote chains...] -- 56:55:44

      Average standard deviation of split frequencies: 0.032295


      Average standard deviation of split frequencies: 0.032295

      6560000 -- [0.000] [...7 remote chains...] -- 56:51:58

      Average standard deviation of split frequencies: 0.032229


      Average standard deviation of split frequencies: 0.032229

      6570000 -- (0.000) [...7 remote chains...] -- 56:48:13

      Average standard deviation of split frequencies: 0.032417


      Average standard deviation of split frequencies: 0.032417

      6580000 -- (0.000) [...7 remote chains...] -- 56:42:59

      Average standard deviation of split frequencies: 0.032435


      Average standard deviation of split frequencies: 0.032435

      6590000 -- (0.000) [...7 remote chains...] -- 56:39:16

      Average standard deviation of split frequencies: 0.032645


      Average standard deviation of split frequencies: 0.032645

      6600000 -- (0.000) [...7 remote chains...] -- 56:35:34

      Average standard deviation of split frequencies: 0.032622


      Average standard deviation of split frequencies: 0.032622

      6610000 -- (0.000) [...7 remote chains...] -- 56:30:22

      Average standard deviation of split frequencies: 0.032765


      Average standard deviation of split frequencies: 0.032765

      6620000 -- (0.000) [...7 remote chains...] -- 56:26:41

      Average standard deviation of split frequencies: 0.032825


      Average standard deviation of split frequencies: 0.032825

      6630000 -- (0.000) [...7 remote chains...] -- 56:23:00

      Average standard deviation of split frequencies: 0.032303


      Average standard deviation of split frequencies: 0.032303

      6640000 -- [0.000] [...7 remote chains...] -- 56:17:51

      Average standard deviation of split frequencies: 0.032198


      Average standard deviation of split frequencies: 0.032198

      6650000 -- (0.000) [...7 remote chains...] -- 56:14:12

      Average standard deviation of split frequencies: 0.031977


      Average standard deviation of split frequencies: 0.031977

      6660000 -- (0.000) [...7 remote chains...] -- 56:09:05

      Average standard deviation of split frequencies: 0.031978


      Average standard deviation of split frequencies: 0.031978

      6670000 -- (0.000) [...7 remote chains...] -- 56:05:27

      Average standard deviation of split frequencies: 0.031938


      Average standard deviation of split frequencies: 0.031938

      6680000 -- (0.000) [...7 remote chains...] -- 56:01:51

      Average standard deviation of split frequencies: 0.031955


      Average standard deviation of split frequencies: 0.031955

      6690000 -- (0.000) [...7 remote chains...] -- 55:56:46

      Average standard deviation of split frequencies: 0.032212


      Average standard deviation of split frequencies: 0.032212

      6700000 -- (0.000) [...7 remote chains...] -- 55:53:10

      Average standard deviation of split frequencies: 0.032229


      Average standard deviation of split frequencies: 0.032229

      6710000 -- (0.000) [...7 remote chains...] -- 55:48:07

      Average standard deviation of split frequencies: 0.032108


      Average standard deviation of split frequencies: 0.032108

      6720000 -- [0.000] [...7 remote chains...] -- 55:44:33

      Average standard deviation of split frequencies: 0.032125


      Average standard deviation of split frequencies: 0.032125

      6730000 -- (0.000) [...7 remote chains...] -- 55:41:00

      Average standard deviation of split frequencies: 0.032101


      Average standard deviation of split frequencies: 0.032101

      6740000 -- (0.000) [...7 remote chains...] -- 55:35:59

      Average standard deviation of split frequencies: 0.031918


      Average standard deviation of split frequencies: 0.031918

      6750000 -- (0.000) [...7 remote chains...] -- 55:32:27

      Average standard deviation of split frequencies: 0.032038


      Average standard deviation of split frequencies: 0.032038

      6760000 -- (0.000) [...7 remote chains...] -- 55:27:28

      Average standard deviation of split frequencies: 0.032174


      Average standard deviation of split frequencies: 0.032174

      6770000 -- [0.000] [...7 remote chains...] -- 55:23:57

      Average standard deviation of split frequencies: 0.031604


      Average standard deviation of split frequencies: 0.031604

      6780000 -- (0.000) [...7 remote chains...] -- 55:18:59

      Average standard deviation of split frequencies: 0.031774


      Average standard deviation of split frequencies: 0.031774

      6790000 -- (0.000) [...7 remote chains...] -- 55:15:30

      Average standard deviation of split frequencies: 0.031658


      Average standard deviation of split frequencies: 0.031658

      6800000 -- (0.000) [...7 remote chains...] -- 55:12:02

      Average standard deviation of split frequencies: 0.032222


      Average standard deviation of split frequencies: 0.032222

      6810000 -- (0.000) [...7 remote chains...] -- 55:07:06

      Average standard deviation of split frequencies: 0.032317


      Average standard deviation of split frequencies: 0.032317

      6820000 -- (0.000) [...7 remote chains...] -- 55:03:39

      Average standard deviation of split frequencies: 0.032530


      Average standard deviation of split frequencies: 0.032530

      6830000 -- (0.000) [...7 remote chains...] -- 54:58:45

      Average standard deviation of split frequencies: 0.032963


      Average standard deviation of split frequencies: 0.032963

      6840000 -- (0.000) [...7 remote chains...] -- 54:55:20

      Average standard deviation of split frequencies: 0.032899


      Average standard deviation of split frequencies: 0.032899

      6850000 -- [0.000] [...7 remote chains...] -- 54:51:54

      Average standard deviation of split frequencies: 0.032953


      Average standard deviation of split frequencies: 0.032953

      6860000 -- [0.000] [...7 remote chains...] -- 54:47:03

      Average standard deviation of split frequencies: 0.033003


      Average standard deviation of split frequencies: 0.033003

      6870000 -- (0.000) [...7 remote chains...] -- 54:43:39

      Average standard deviation of split frequencies: 0.033041


      Average standard deviation of split frequencies: 0.033041

      6880000 -- (0.000) [...7 remote chains...] -- 54:40:15

      Average standard deviation of split frequencies: 0.033129


      Average standard deviation of split frequencies: 0.033129

      6890000 -- (0.000) [...7 remote chains...] -- 54:35:26

      Average standard deviation of split frequencies: 0.033255


      Average standard deviation of split frequencies: 0.033255

      6900000 -- (0.000) [...7 remote chains...] -- 54:32:04

      Average standard deviation of split frequencies: 0.033304


      Average standard deviation of split frequencies: 0.033304

      6910000 -- (0.000) [...7 remote chains...] -- 54:27:17

      Average standard deviation of split frequencies: 0.033380


      Average standard deviation of split frequencies: 0.033380

      6920000 -- [0.000] [...7 remote chains...] -- 54:23:56

      Average standard deviation of split frequencies: 0.033580


      Average standard deviation of split frequencies: 0.033580

      6930000 -- [0.000] [...7 remote chains...] -- 54:20:36

      Average standard deviation of split frequencies: 0.034130


      Average standard deviation of split frequencies: 0.034130

      6940000 -- [0.000] [...7 remote chains...] -- 54:15:50

      Average standard deviation of split frequencies: 0.034383


      Average standard deviation of split frequencies: 0.034383

      6950000 -- (0.000) [...7 remote chains...] -- 54:12:31

      Average standard deviation of split frequencies: 0.034264


      Average standard deviation of split frequencies: 0.034264

      6960000 -- (0.000) [...7 remote chains...] -- 54:09:13

      Average standard deviation of split frequencies: 0.034119


      Average standard deviation of split frequencies: 0.034119

      6970000 -- (0.000) [...7 remote chains...] -- 54:05:55

      Average standard deviation of split frequencies: 0.034371


      Average standard deviation of split frequencies: 0.034371

      6980000 -- [0.000] [...7 remote chains...] -- 54:01:13

      Average standard deviation of split frequencies: 0.034424


      Average standard deviation of split frequencies: 0.034424

      6990000 -- (0.000) [...7 remote chains...] -- 53:57:56

      Average standard deviation of split frequencies: 0.034266


      Average standard deviation of split frequencies: 0.034266

      7000000 -- [0.000] [...7 remote chains...] -- 53:54:40

      Average standard deviation of split frequencies: 0.034222


      Average standard deviation of split frequencies: 0.034222

      7010000 -- (0.000) [...7 remote chains...] -- 53:50:00

      Average standard deviation of split frequencies: 0.034119


      Average standard deviation of split frequencies: 0.034119

      7020000 -- (0.000) [...7 remote chains...] -- 53:46:45

      Average standard deviation of split frequencies: 0.034284


      Average standard deviation of split frequencies: 0.034284

      7030000 -- (0.000) [...7 remote chains...] -- 53:43:31

      Average standard deviation of split frequencies: 0.034360


      Average standard deviation of split frequencies: 0.034360

      7040000 -- (0.000) [...7 remote chains...] -- 53:38:53

      Average standard deviation of split frequencies: 0.034257


      Average standard deviation of split frequencies: 0.034257

      7050000 -- [0.000] [...7 remote chains...] -- 53:35:40

      Average standard deviation of split frequencies: 0.034193


      Average standard deviation of split frequencies: 0.034193

      7060000 -- (0.000) [...7 remote chains...] -- 53:32:27

      Average standard deviation of split frequencies: 0.035228


      Average standard deviation of split frequencies: 0.035228

      7070000 -- [0.000] [...7 remote chains...] -- 53:27:51

      Average standard deviation of split frequencies: 0.035406


      Average standard deviation of split frequencies: 0.035406

      7080000 -- [0.000] [...7 remote chains...] -- 53:24:40

      Average standard deviation of split frequencies: 0.035457


      Average standard deviation of split frequencies: 0.035457

      7090000 -- (0.000) [...7 remote chains...] -- 53:20:05

      Average standard deviation of split frequencies: 0.035508


      Average standard deviation of split frequencies: 0.035508

      7100000 -- (0.000) [...7 remote chains...] -- 53:16:55

      Average standard deviation of split frequencies: 0.035597


      Average standard deviation of split frequencies: 0.035597

      7110000 -- (0.000) [...7 remote chains...] -- 53:13:46

      Average standard deviation of split frequencies: 0.035714


      Average standard deviation of split frequencies: 0.035714

      7120000 -- (0.000) [...7 remote chains...] -- 53:09:13

      Average standard deviation of split frequencies: 0.035647


      Average standard deviation of split frequencies: 0.035647

      7130000 -- (0.000) [...7 remote chains...] -- 53:06:05

      Average standard deviation of split frequencies: 0.035658


      Average standard deviation of split frequencies: 0.035658

      7140000 -- (0.000) [...7 remote chains...] -- 53:02:57

      Average standard deviation of split frequencies: 0.035590


      Average standard deviation of split frequencies: 0.035590

      7150000 -- [0.000] [...7 remote chains...] -- 52:58:26

      Average standard deviation of split frequencies: 0.035703


      Average standard deviation of split frequencies: 0.035703

      7160000 -- (0.000) [...7 remote chains...] -- 52:55:20

      Average standard deviation of split frequencies: 0.035675


      Average standard deviation of split frequencies: 0.035675

      7170000 -- (0.000) [...7 remote chains...] -- 52:52:13

      Average standard deviation of split frequencies: 0.035721


      Average standard deviation of split frequencies: 0.035721

      7180000 -- (0.000) [...7 remote chains...] -- 52:47:45

      Average standard deviation of split frequencies: 0.035804


      Average standard deviation of split frequencies: 0.035804

      7190000 -- (0.000) [...7 remote chains...] -- 52:44:40

      Average standard deviation of split frequencies: 0.035729


      Average standard deviation of split frequencies: 0.035729

      7200000 -- (0.000) [...7 remote chains...] -- 52:41:36

      Average standard deviation of split frequencies: 0.036478


      Average standard deviation of split frequencies: 0.036478

      7210000 -- (0.000) [...7 remote chains...] -- 52:37:09

      Average standard deviation of split frequencies: 0.036490


      Average standard deviation of split frequencies: 0.036490

      7220000 -- (0.000) [...7 remote chains...] -- 52:34:06

      Average standard deviation of split frequencies: 0.036778


      Average standard deviation of split frequencies: 0.036778

      7230000 -- (0.000) [...7 remote chains...] -- 52:29:41

      Average standard deviation of split frequencies: 0.037015


      Average standard deviation of split frequencies: 0.037015

      7240000 -- (0.000) [...7 remote chains...] -- 52:26:38

      Average standard deviation of split frequencies: 0.037104


      Average standard deviation of split frequencies: 0.037104

      7250000 -- (0.000) [...7 remote chains...] -- 52:23:37

      Average standard deviation of split frequencies: 0.036977


      Average standard deviation of split frequencies: 0.036977

      7260000 -- (0.000) [...7 remote chains...] -- 52:19:14

      Average standard deviation of split frequencies: 0.037062


      Average standard deviation of split frequencies: 0.037062

      7270000 -- (0.000) [...7 remote chains...] -- 52:16:13

      Average standard deviation of split frequencies: 0.037062


      Average standard deviation of split frequencies: 0.037062

      7280000 -- (0.000) [...7 remote chains...] -- 52:11:51

      Average standard deviation of split frequencies: 0.037032


      Average standard deviation of split frequencies: 0.037032

      7290000 -- (0.000) [...7 remote chains...] -- 52:08:52

      Average standard deviation of split frequencies: 0.036964


      Average standard deviation of split frequencies: 0.036964

      7300000 -- (0.000) [...7 remote chains...] -- 52:05:53

      Average standard deviation of split frequencies: 0.037049


      Average standard deviation of split frequencies: 0.037049

      7310000 -- (0.000) [...7 remote chains...] -- 52:02:54

      Average standard deviation of split frequencies: 0.037238


      Average standard deviation of split frequencies: 0.037238

      7320000 -- (0.000) [...7 remote chains...] -- 51:58:35

      Average standard deviation of split frequencies: 0.037322


      Average standard deviation of split frequencies: 0.037322

      7330000 -- [0.000] [...7 remote chains...] -- 51:55:37

      Average standard deviation of split frequencies: 0.037329


      Average standard deviation of split frequencies: 0.037329

      7340000 -- (0.000) [...7 remote chains...] -- 51:52:40

      Average standard deviation of split frequencies: 0.037224


      Average standard deviation of split frequencies: 0.037224

      7350000 -- (0.000) [...7 remote chains...] -- 51:48:23

      Average standard deviation of split frequencies: 0.037149


      Average standard deviation of split frequencies: 0.037149

      7360000 -- [0.000] [...7 remote chains...] -- 51:45:27

      Average standard deviation of split frequencies: 0.037082


      Average standard deviation of split frequencies: 0.037082

      7370000 -- [0.000] [...7 remote chains...] -- 51:41:11

      Average standard deviation of split frequencies: 0.036977


      Average standard deviation of split frequencies: 0.036977

      7380000 -- (0.000) [...7 remote chains...] -- 51:38:16

      Average standard deviation of split frequencies: 0.036873


      Average standard deviation of split frequencies: 0.036873

      7390000 -- (0.000) [...7 remote chains...] -- 51:35:21

      Average standard deviation of split frequencies: 0.037135


      Average standard deviation of split frequencies: 0.037135

      7400000 -- (0.000) [...7 remote chains...] -- 51:31:07

      Average standard deviation of split frequencies: 0.037330


      Average standard deviation of split frequencies: 0.037330

      7410000 -- (0.000) [...7 remote chains...] -- 51:28:14

      Average standard deviation of split frequencies: 0.037189


      Average standard deviation of split frequencies: 0.037189

      7420000 -- (0.000) [...7 remote chains...] -- 51:25:21

      Average standard deviation of split frequencies: 0.037271


      Average standard deviation of split frequencies: 0.037271

      7430000 -- (0.000) [...7 remote chains...] -- 51:21:09

      Average standard deviation of split frequencies: 0.037346


      Average standard deviation of split frequencies: 0.037346

      7440000 -- (0.000) [...7 remote chains...] -- 51:18:17

      Average standard deviation of split frequencies: 0.037465


      Average standard deviation of split frequencies: 0.037465

      7450000 -- [0.000] [...7 remote chains...] -- 51:15:25

      Average standard deviation of split frequencies: 0.037435


      Average standard deviation of split frequencies: 0.037435

      7460000 -- [0.000] [...7 remote chains...] -- 51:11:15

      Average standard deviation of split frequencies: 0.037257


      Average standard deviation of split frequencies: 0.037257

      7470000 -- (0.000) [...7 remote chains...] -- 51:08:24

      Average standard deviation of split frequencies: 0.037517


      Average standard deviation of split frequencies: 0.037517

      7480000 -- [0.000] [...7 remote chains...] -- 51:04:15

      Average standard deviation of split frequencies: 0.037376


      Average standard deviation of split frequencies: 0.037376

      7490000 -- [0.000] [...7 remote chains...] -- 51:01:26

      Average standard deviation of split frequencies: 0.037236


      Average standard deviation of split frequencies: 0.037236

      7500000 -- (0.000) [...7 remote chains...] -- 50:57:18

      Average standard deviation of split frequencies: 0.037354


      Average standard deviation of split frequencies: 0.037354

      7510000 -- (0.000) [...7 remote chains...] -- 50:54:29

      Average standard deviation of split frequencies: 0.037280


      Average standard deviation of split frequencies: 0.037280

      7520000 -- (0.000) [...7 remote chains...] -- 50:51:41

      Average standard deviation of split frequencies: 0.037472


      Average standard deviation of split frequencies: 0.037472

      7530000 -- (0.000) [...7 remote chains...] -- 50:47:35

      Average standard deviation of split frequencies: 0.037626


      Average standard deviation of split frequencies: 0.037626

      7540000 -- (0.000) [...7 remote chains...] -- 50:44:48

      Average standard deviation of split frequencies: 0.037670


      Average standard deviation of split frequencies: 0.037670

      7550000 -- (0.000) [...7 remote chains...] -- 50:42:01

      Average standard deviation of split frequencies: 0.037670


      Average standard deviation of split frequencies: 0.037670

      7560000 -- [0.000] [...7 remote chains...] -- 50:37:57

      Average standard deviation of split frequencies: 0.037420


      Average standard deviation of split frequencies: 0.037420

      7570000 -- [0.000] [...7 remote chains...] -- 50:35:11

      Average standard deviation of split frequencies: 0.037172


      Average standard deviation of split frequencies: 0.037172

      7580000 -- [0.000] [...7 remote chains...] -- 50:32:26

      Average standard deviation of split frequencies: 0.037070


      Average standard deviation of split frequencies: 0.037070

      7590000 -- (0.000) [...7 remote chains...] -- 50:28:23

      Average standard deviation of split frequencies: 0.038231


      Average standard deviation of split frequencies: 0.038231

      7600000 -- (0.000) [...7 remote chains...] -- 50:25:39

      Average standard deviation of split frequencies: 0.038428


      Average standard deviation of split frequencies: 0.038428

      7610000 -- [0.000] [...7 remote chains...] -- 50:22:55

      Average standard deviation of split frequencies: 0.038438


      Average standard deviation of split frequencies: 0.038438

      7620000 -- (0.000) [...7 remote chains...] -- 50:18:54

      Average standard deviation of split frequencies: 0.038178


      Average standard deviation of split frequencies: 0.038178

      7630000 -- (0.000) [...7 remote chains...] -- 50:16:11

      Average standard deviation of split frequencies: 0.037545


      Average standard deviation of split frequencies: 0.037545

      7640000 -- (0.000) [...7 remote chains...] -- 50:12:11

      Average standard deviation of split frequencies: 0.037442


      Average standard deviation of split frequencies: 0.037442

      7650000 -- [0.000] [...7 remote chains...] -- 50:09:29

      Average standard deviation of split frequencies: 0.037489


      Average standard deviation of split frequencies: 0.037489

      7660000 -- [0.000] [...7 remote chains...] -- 50:06:48

      Average standard deviation of split frequencies: 0.037684


      Average standard deviation of split frequencies: 0.037684

      7670000 -- [0.000] [...7 remote chains...] -- 50:02:50

      Average standard deviation of split frequencies: 0.037907


      Average standard deviation of split frequencies: 0.037907

      7680000 -- [0.000] [...7 remote chains...] -- 50:00:09

      Average standard deviation of split frequencies: 0.038064


      Average standard deviation of split frequencies: 0.038064

      7690000 -- [0.000] [...7 remote chains...] -- 49:56:12

      Average standard deviation of split frequencies: 0.038147


      Average standard deviation of split frequencies: 0.038147

      7700000 -- [0.000] [...7 remote chains...] -- 49:53:33

      Average standard deviation of split frequencies: 0.038303


      Average standard deviation of split frequencies: 0.038303

      7710000 -- [0.000] [...7 remote chains...] -- 49:50:53

      Average standard deviation of split frequencies: 0.038525


      Average standard deviation of split frequencies: 0.038525

      7720000 -- (0.000) [...7 remote chains...] -- 49:48:15

      Average standard deviation of split frequencies: 0.038680


      Average standard deviation of split frequencies: 0.038680

      7730000 -- (0.000) [...7 remote chains...] -- 49:44:20

      Average standard deviation of split frequencies: 0.038946


      Average standard deviation of split frequencies: 0.038946

      7740000 -- (0.000) [...7 remote chains...] -- 49:41:42

      Average standard deviation of split frequencies: 0.039026


      Average standard deviation of split frequencies: 0.039026

      7750000 -- (0.000) [...7 remote chains...] -- 49:37:48

      Average standard deviation of split frequencies: 0.039136


      Average standard deviation of split frequencies: 0.039136

      7760000 -- (0.000) [...7 remote chains...] -- 49:35:11

      Average standard deviation of split frequencies: 0.039143


      Average standard deviation of split frequencies: 0.039143

      7770000 -- (0.000) [...7 remote chains...] -- 49:32:34

      Average standard deviation of split frequencies: 0.039112


      Average standard deviation of split frequencies: 0.039112

      7780000 -- (0.000) [...7 remote chains...] -- 49:28:42

      Average standard deviation of split frequencies: 0.038972


      Average standard deviation of split frequencies: 0.038972

      7790000 -- (0.000) [...7 remote chains...] -- 49:26:07

      Average standard deviation of split frequencies: 0.039229


      Average standard deviation of split frequencies: 0.039229

      7800000 -- (0.000) [...7 remote chains...] -- 49:22:15

      Average standard deviation of split frequencies: 0.039345


      Average standard deviation of split frequencies: 0.039345

      7810000 -- (0.000) [...7 remote chains...] -- 49:19:41

      Average standard deviation of split frequencies: 0.039351


      Average standard deviation of split frequencies: 0.039351

      7820000 -- (0.000) [...7 remote chains...] -- 49:17:06

      Average standard deviation of split frequencies: 0.039138


      Average standard deviation of split frequencies: 0.039138

      7830000 -- (0.000) [...7 remote chains...] -- 49:13:17

      Average standard deviation of split frequencies: 0.039284


      Average standard deviation of split frequencies: 0.039284

      7840000 -- (0.000) [...7 remote chains...] -- 49:10:43

      Average standard deviation of split frequencies: 0.039399


      Average standard deviation of split frequencies: 0.039399

      7850000 -- (0.000) [...7 remote chains...] -- 49:06:55

      Average standard deviation of split frequencies: 0.039550


      Average standard deviation of split frequencies: 0.039550

      7860000 -- (0.000) [...7 remote chains...] -- 49:04:22

      Average standard deviation of split frequencies: 0.039447


      Average standard deviation of split frequencies: 0.039447

      7870000 -- (0.000) [...7 remote chains...] -- 49:01:50

      Average standard deviation of split frequencies: 0.039266


      Average standard deviation of split frequencies: 0.039266

      7880000 -- (0.000) [...7 remote chains...] -- 48:58:03

      Average standard deviation of split frequencies: 0.039030


      Average standard deviation of split frequencies: 0.039030

      7890000 -- (0.000) [...7 remote chains...] -- 48:55:32

      Average standard deviation of split frequencies: 0.039104


      Average standard deviation of split frequencies: 0.039104

      7900000 -- (0.000) [...7 remote chains...] -- 48:53:01

      Average standard deviation of split frequencies: 0.039074


      Average standard deviation of split frequencies: 0.039074

      7910000 -- (0.000) [...7 remote chains...] -- 48:49:15

      Average standard deviation of split frequencies: 0.039109


      Average standard deviation of split frequencies: 0.039109

      7920000 -- (0.000) [...7 remote chains...] -- 48:46:45

      Average standard deviation of split frequencies: 0.039008


      Average standard deviation of split frequencies: 0.039008

      7930000 -- (0.000) [...7 remote chains...] -- 48:44:15

      Average standard deviation of split frequencies: 0.038908


      Average standard deviation of split frequencies: 0.038908

      7940000 -- (0.000) [...7 remote chains...] -- 48:40:31

      Average standard deviation of split frequencies: 0.038808


      Average standard deviation of split frequencies: 0.038808

      7950000 -- (0.000) [...7 remote chains...] -- 48:38:02

      Average standard deviation of split frequencies: 0.039121


      Average standard deviation of split frequencies: 0.039121

      7960000 -- (0.000) [...7 remote chains...] -- 48:34:20

      Average standard deviation of split frequencies: 0.039195


      Average standard deviation of split frequencies: 0.039195

      7970000 -- (0.000) [...7 remote chains...] -- 48:31:51

      Average standard deviation of split frequencies: 0.039199


      Average standard deviation of split frequencies: 0.039199

      7980000 -- (0.000) [...7 remote chains...] -- 48:29:24

      Average standard deviation of split frequencies: 0.039064


      Average standard deviation of split frequencies: 0.039064

      7990000 -- (0.000) [...7 remote chains...] -- 48:25:42

      Average standard deviation of split frequencies: 0.039480


      Average standard deviation of split frequencies: 0.039480

      8000000 -- (0.000) [...7 remote chains...] -- 48:23:16

      Average standard deviation of split frequencies: 0.041106


      Average standard deviation of split frequencies: 0.041106

      8010000 -- (0.000) [...7 remote chains...] -- 48:19:35

      Average standard deviation of split frequencies: 0.041037


      Average standard deviation of split frequencies: 0.041037

      8020000 -- (0.000) [...7 remote chains...] -- 48:17:09

      Average standard deviation of split frequencies: 0.041263


      Average standard deviation of split frequencies: 0.041263

      8030000 -- (0.000) [...7 remote chains...] -- 48:13:30

      Average standard deviation of split frequencies: 0.041592


      Average standard deviation of split frequencies: 0.041592

      8040000 -- [0.000] [...7 remote chains...] -- 48:11:04

      Average standard deviation of split frequencies: 0.041706


      Average standard deviation of split frequencies: 0.041706

      8050000 -- (0.000) [...7 remote chains...] -- 48:08:40

      Average standard deviation of split frequencies: 0.041820


      Average standard deviation of split frequencies: 0.041820

      8060000 -- (0.000) [...7 remote chains...] -- 48:05:02

      Average standard deviation of split frequencies: 0.041824


      Average standard deviation of split frequencies: 0.041824

      8070000 -- (0.000) [...7 remote chains...] -- 48:02:37

      Average standard deviation of split frequencies: 0.042079


      Average standard deviation of split frequencies: 0.042079

      8080000 -- (0.000) [...7 remote chains...] -- 47:59:01

      Average standard deviation of split frequencies: 0.042119


      Average standard deviation of split frequencies: 0.042119

      8090000 -- (0.000) [...7 remote chains...] -- 47:56:37

      Average standard deviation of split frequencies: 0.042086


      Average standard deviation of split frequencies: 0.042086

      8100000 -- (0.000) [...7 remote chains...] -- 47:54:14

      Average standard deviation of split frequencies: 0.041836


      Average standard deviation of split frequencies: 0.041836

      8110000 -- [0.000] [...7 remote chains...] -- 47:50:39

      Average standard deviation of split frequencies: 0.042053


      Average standard deviation of split frequencies: 0.042053

      8120000 -- (0.000) [...7 remote chains...] -- 47:48:17

      Average standard deviation of split frequencies: 0.042129


      Average standard deviation of split frequencies: 0.042129

      8130000 -- (0.000) [...7 remote chains...] -- 47:45:55

      Average standard deviation of split frequencies: 0.043231


      Average standard deviation of split frequencies: 0.043231

      8140000 -- (0.000) [...7 remote chains...] -- 47:43:33

      Average standard deviation of split frequencies: 0.043346


      Average standard deviation of split frequencies: 0.043346

      8150000 -- (0.000) [...7 remote chains...] -- 47:41:12

      Average standard deviation of split frequencies: 0.042281


      Average standard deviation of split frequencies: 0.042281

      8160000 -- (0.000) [...7 remote chains...] -- 47:38:52

      Average standard deviation of split frequencies: 0.042103


      Average standard deviation of split frequencies: 0.042103

      8170000 -- (0.000) [...7 remote chains...] -- 47:35:19

      Average standard deviation of split frequencies: 0.042215


      Average standard deviation of split frequencies: 0.042215

      8180000 -- (0.000) [...7 remote chains...] -- 47:32:59

      Average standard deviation of split frequencies: 0.042362


      Average standard deviation of split frequencies: 0.042362

      8190000 -- (0.000) [...7 remote chains...] -- 47:29:27

      Average standard deviation of split frequencies: 0.042398


      Average standard deviation of split frequencies: 0.042398

      8200000 -- (0.000) [...7 remote chains...] -- 47:27:08

      Average standard deviation of split frequencies: 0.042401


      Average standard deviation of split frequencies: 0.042401

      8210000 -- (0.000) [...7 remote chains...] -- 47:24:49

      Average standard deviation of split frequencies: 0.042475


      Average standard deviation of split frequencies: 0.042475

      8220000 -- (0.000) [...7 remote chains...] -- 47:21:18

      Average standard deviation of split frequencies: 0.042585


      Average standard deviation of split frequencies: 0.042585

      8230000 -- (0.000) [...7 remote chains...] -- 47:19:00

      Average standard deviation of split frequencies: 0.042835


      Average standard deviation of split frequencies: 0.042835

      8240000 -- [0.000] [...7 remote chains...] -- 47:15:31

      Average standard deviation of split frequencies: 0.042588


      Average standard deviation of split frequencies: 0.042588

      8250000 -- (0.000) [...7 remote chains...] -- 47:13:13

      Average standard deviation of split frequencies: 0.042697


      Average standard deviation of split frequencies: 0.042697

      8260000 -- (0.000) [...7 remote chains...] -- 47:10:56

      Average standard deviation of split frequencies: 0.042735


      Average standard deviation of split frequencies: 0.042735

      8270000 -- (0.000) [...7 remote chains...] -- 47:07:28

      Average standard deviation of split frequencies: 0.043056


      Average standard deviation of split frequencies: 0.043056

      8280000 -- (0.000) [...7 remote chains...] -- 47:05:12

      Average standard deviation of split frequencies: 0.042880


      Average standard deviation of split frequencies: 0.042880

      8290000 -- (0.000) [...7 remote chains...] -- 47:01:44

      Average standard deviation of split frequencies: 0.042704


      Average standard deviation of split frequencies: 0.042704

      8300000 -- (0.000) [...7 remote chains...] -- 46:59:29

      Average standard deviation of split frequencies: 0.042884


      Average standard deviation of split frequencies: 0.042884

      8310000 -- (0.000) [...7 remote chains...] -- 46:57:13

      Average standard deviation of split frequencies: 0.042707


      Average standard deviation of split frequencies: 0.042707

      8320000 -- (0.000) [...7 remote chains...] -- 46:53:47

      Average standard deviation of split frequencies: 0.042745


      Average standard deviation of split frequencies: 0.042745

      8330000 -- (0.000) [...7 remote chains...] -- 46:51:33

      Average standard deviation of split frequencies: 0.042676


      Average standard deviation of split frequencies: 0.042676

      8340000 -- (0.000) [...7 remote chains...] -- 46:49:19

      Average standard deviation of split frequencies: 0.042679


      Average standard deviation of split frequencies: 0.042679

      8350000 -- (0.000) [...7 remote chains...] -- 46:45:54

      Average standard deviation of split frequencies: 0.043473


      Average standard deviation of split frequencies: 0.043473

      8360000 -- (0.000) [...7 remote chains...] -- 46:43:41

      Average standard deviation of split frequencies: 0.042646


      Average standard deviation of split frequencies: 0.042646

      8370000 -- (0.000) [...7 remote chains...] -- 46:40:17

      Average standard deviation of split frequencies: 0.042508


      Average standard deviation of split frequencies: 0.042508

      8380000 -- (0.000) [...7 remote chains...] -- 46:38:04

      Average standard deviation of split frequencies: 0.042651


      Average standard deviation of split frequencies: 0.042651

      8390000 -- (0.000) [...7 remote chains...] -- 46:35:52

      Average standard deviation of split frequencies: 0.042756


      Average standard deviation of split frequencies: 0.042756

      8400000 -- (0.000) [...7 remote chains...] -- 46:32:29

      Average standard deviation of split frequencies: 0.043595


      Average standard deviation of split frequencies: 0.043595

      8410000 -- (0.000) [...7 remote chains...] -- 46:30:17

      Average standard deviation of split frequencies: 0.042586


      Average standard deviation of split frequencies: 0.042586

      8420000 -- (0.000) [...7 remote chains...] -- 46:28:06

      Average standard deviation of split frequencies: 0.042449


      Average standard deviation of split frequencies: 0.042449

      8430000 -- (0.000) [...7 remote chains...] -- 46:24:45

      Average standard deviation of split frequencies: 0.042593


      Average standard deviation of split frequencies: 0.042593

      8440000 -- (0.000) [...7 remote chains...] -- 46:22:34

      Average standard deviation of split frequencies: 0.042562


      Average standard deviation of split frequencies: 0.042562

      8450000 -- (0.000) [...7 remote chains...] -- 46:19:14

      Average standard deviation of split frequencies: 0.042782


      Average standard deviation of split frequencies: 0.042782

      8460000 -- (0.000) [...7 remote chains...] -- 46:17:04

      Average standard deviation of split frequencies: 0.042679


      Average standard deviation of split frequencies: 0.042679

      8470000 -- (0.000) [...7 remote chains...] -- 46:14:54

      Average standard deviation of split frequencies: 0.042607


      Average standard deviation of split frequencies: 0.042607

      8480000 -- (0.000) [...7 remote chains...] -- 46:11:35

      Average standard deviation of split frequencies: 0.042576


      Average standard deviation of split frequencies: 0.042576

      8490000 -- (0.000) [...7 remote chains...] -- 46:09:26

      Average standard deviation of split frequencies: 0.042474


      Average standard deviation of split frequencies: 0.042474

      8500000 -- (0.000) [...7 remote chains...] -- 46:07:17

      Average standard deviation of split frequencies: 0.042300


      Average standard deviation of split frequencies: 0.042300

      8510000 -- (0.000) [...7 remote chains...] -- 46:03:59

      Average standard deviation of split frequencies: 0.041979


      Average standard deviation of split frequencies: 0.041979

      8520000 -- (0.000) [...7 remote chains...] -- 46:01:51

      Average standard deviation of split frequencies: 0.041699


      Average standard deviation of split frequencies: 0.041699

      8530000 -- (0.000) [...7 remote chains...] -- 45:58:34

      Average standard deviation of split frequencies: 0.041599


      Average standard deviation of split frequencies: 0.041599

      8540000 -- (0.000) [...7 remote chains...] -- 45:56:27

      Average standard deviation of split frequencies: 0.041676


      Average standard deviation of split frequencies: 0.041676

      8550000 -- (0.000) [...7 remote chains...] -- 45:54:20

      Average standard deviation of split frequencies: 0.041498


      Average standard deviation of split frequencies: 0.041498

      8560000 -- (0.000) [...7 remote chains...] -- 45:51:04

      Average standard deviation of split frequencies: 0.041611


      Average standard deviation of split frequencies: 0.041611

      8570000 -- (0.000) [...7 remote chains...] -- 45:48:57

      Average standard deviation of split frequencies: 0.041617


      Average standard deviation of split frequencies: 0.041617

      8580000 -- (0.000) [...7 remote chains...] -- 45:45:42

      Average standard deviation of split frequencies: 0.040837


      Average standard deviation of split frequencies: 0.040837

      8590000 -- (0.000) [...7 remote chains...] -- 45:43:37

      Average standard deviation of split frequencies: 0.041008


      Average standard deviation of split frequencies: 0.041008

      8600000 -- (0.000) [...7 remote chains...] -- 45:41:31

      Average standard deviation of split frequencies: 0.041116


      Average standard deviation of split frequencies: 0.041116

      8610000 -- (0.000) [...7 remote chains...] -- 45:38:17

      Average standard deviation of split frequencies: 0.040881


      Average standard deviation of split frequencies: 0.040881

      8620000 -- (0.000) [...7 remote chains...] -- 45:36:13

      Average standard deviation of split frequencies: 0.040614


      Average standard deviation of split frequencies: 0.040614

      8630000 -- (0.000) [...7 remote chains...] -- 45:33:00

      Average standard deviation of split frequencies: 0.041044


      Average standard deviation of split frequencies: 0.041044

      8640000 -- (0.000) [...7 remote chains...] -- 45:30:56

      Average standard deviation of split frequencies: 0.040840


      Average standard deviation of split frequencies: 0.040840

      8650000 -- (0.000) [...7 remote chains...] -- 45:27:43

      Average standard deviation of split frequencies: 0.040672


      Average standard deviation of split frequencies: 0.040672

      8660000 -- (0.000) [...7 remote chains...] -- 45:25:40

      Average standard deviation of split frequencies: 0.040574


      Average standard deviation of split frequencies: 0.040574

      8670000 -- (0.000) [...7 remote chains...] -- 45:22:28

      Average standard deviation of split frequencies: 0.040154


      Average standard deviation of split frequencies: 0.040154

      8680000 -- (0.000) [...7 remote chains...] -- 45:20:26

      Average standard deviation of split frequencies: 0.040057


      Average standard deviation of split frequencies: 0.040057

      8690000 -- (0.000) [...7 remote chains...] -- 45:17:15

      Average standard deviation of split frequencies: 0.040136


      Average standard deviation of split frequencies: 0.040136

      8700000 -- (0.000) [...7 remote chains...] -- 45:15:13

      Average standard deviation of split frequencies: 0.040039


      Average standard deviation of split frequencies: 0.040039

      8710000 -- (0.000) [...7 remote chains...] -- 45:13:11

      Average standard deviation of split frequencies: 0.039795


      Average standard deviation of split frequencies: 0.039795

      8720000 -- (0.000) [...7 remote chains...] -- 45:10:02

      Average standard deviation of split frequencies: 0.039665


      Average standard deviation of split frequencies: 0.039665

      8730000 -- (0.000) [...7 remote chains...] -- 45:08:00

      Average standard deviation of split frequencies: 0.039674


      Average standard deviation of split frequencies: 0.039674

      8740000 -- (0.000) [...7 remote chains...] -- 45:04:52

      Average standard deviation of split frequencies: 0.039718


      Average standard deviation of split frequencies: 0.039718

      8750000 -- (0.000) [...7 remote chains...] -- 45:02:51

      Average standard deviation of split frequencies: 0.039857


      Average standard deviation of split frequencies: 0.039857

      8760000 -- (0.000) [...7 remote chains...] -- 45:00:51

      Average standard deviation of split frequencies: 0.039900


      Average standard deviation of split frequencies: 0.039900

      8770000 -- (0.000) [...7 remote chains...] -- 44:57:43

      Average standard deviation of split frequencies: 0.039874


      Average standard deviation of split frequencies: 0.039874

      8780000 -- (0.000) [...7 remote chains...] -- 44:55:43

      Average standard deviation of split frequencies: 0.039917


      Average standard deviation of split frequencies: 0.039917

      8790000 -- (0.000) [...7 remote chains...] -- 44:52:37

      Average standard deviation of split frequencies: 0.040021


      Average standard deviation of split frequencies: 0.040021

      8800000 -- (0.000) [...7 remote chains...] -- 44:50:37

      Average standard deviation of split frequencies: 0.041471


      Average standard deviation of split frequencies: 0.041471

      8810000 -- (0.000) [...7 remote chains...] -- 44:47:31

      Average standard deviation of split frequencies: 0.041301


      Average standard deviation of split frequencies: 0.041301

      8820000 -- (0.000) [...7 remote chains...] -- 44:45:33

      Average standard deviation of split frequencies: 0.041168


      Average standard deviation of split frequencies: 0.041168

      8830000 -- (0.000) [...7 remote chains...] -- 44:43:35

      Average standard deviation of split frequencies: 0.040777


      Average standard deviation of split frequencies: 0.040777

      8840000 -- (0.000) [...7 remote chains...] -- 44:40:30

      Average standard deviation of split frequencies: 0.040538


      Average standard deviation of split frequencies: 0.040538

      8850000 -- [0.000] [...7 remote chains...] -- 44:38:32

      Average standard deviation of split frequencies: 0.040300


      Average standard deviation of split frequencies: 0.040300

      8860000 -- (0.000) [...7 remote chains...] -- 44:35:28

      Average standard deviation of split frequencies: 0.040239


      Average standard deviation of split frequencies: 0.040239

      8870000 -- (0.000) [...7 remote chains...] -- 44:33:31

      Average standard deviation of split frequencies: 0.040133


      Average standard deviation of split frequencies: 0.040133

      8880000 -- (0.000) [...7 remote chains...] -- 44:31:34

      Average standard deviation of split frequencies: 0.040108


      Average standard deviation of split frequencies: 0.040108

      8890000 -- (0.000) [...7 remote chains...] -- 44:28:31

      Average standard deviation of split frequencies: 0.040295


      Average standard deviation of split frequencies: 0.040295

      8900000 -- (0.000) [...7 remote chains...] -- 44:26:35

      Average standard deviation of split frequencies: 0.040341


      Average standard deviation of split frequencies: 0.040341

      8910000 -- (0.000) [...7 remote chains...] -- 44:23:33

      Average standard deviation of split frequencies: 0.040200


      Average standard deviation of split frequencies: 0.040200

      8920000 -- (0.000) [...7 remote chains...] -- 44:21:37

      Average standard deviation of split frequencies: 0.039015


      Average standard deviation of split frequencies: 0.039015

      8930000 -- (0.000) [...7 remote chains...] -- 44:19:42

      Average standard deviation of split frequencies: 0.039127


      Average standard deviation of split frequencies: 0.039127

      8940000 -- (0.000) [...7 remote chains...] -- 44:16:41

      Average standard deviation of split frequencies: 0.038967


      Average standard deviation of split frequencies: 0.038967

      8950000 -- (0.000) [...7 remote chains...] -- 44:14:46

      Average standard deviation of split frequencies: 0.038831


      Average standard deviation of split frequencies: 0.038831

      8960000 -- (0.000) [...7 remote chains...] -- 44:11:45

      Average standard deviation of split frequencies: 0.038807


      Average standard deviation of split frequencies: 0.038807

      8970000 -- [0.000] [...7 remote chains...] -- 44:09:51

      Average standard deviation of split frequencies: 0.038784


      Average standard deviation of split frequencies: 0.038784

      8980000 -- (0.000) [...7 remote chains...] -- 44:07:57

      Average standard deviation of split frequencies: 0.038760


      Average standard deviation of split frequencies: 0.038760

      8990000 -- [0.000] [...7 remote chains...] -- 44:04:58

      Average standard deviation of split frequencies: 0.038388


      Average standard deviation of split frequencies: 0.038388

      9000000 -- (0.000) [...7 remote chains...] -- 44:03:05

      Average standard deviation of split frequencies: 0.038399


      Average standard deviation of split frequencies: 0.038399

      9010000 -- (0.000) [...7 remote chains...] -- 44:01:11

      Average standard deviation of split frequencies: 0.038376


      Average standard deviation of split frequencies: 0.038376

      9020000 -- (0.000) [...7 remote chains...] -- 43:58:13

      Average standard deviation of split frequencies: 0.038185


      Average standard deviation of split frequencies: 0.038185

      9030000 -- (0.000) [...7 remote chains...] -- 43:56:21

      Average standard deviation of split frequencies: 0.037882


      Average standard deviation of split frequencies: 0.037882

      9040000 -- (0.000) [...7 remote chains...] -- 43:54:28

      Average standard deviation of split frequencies: 0.037725


      Average standard deviation of split frequencies: 0.037725

      9050000 -- (0.000) [...7 remote chains...] -- 43:51:31

      Average standard deviation of split frequencies: 0.037435


      Average standard deviation of split frequencies: 0.037435

      9060000 -- (0.000) [...7 remote chains...] -- 43:49:39

      Average standard deviation of split frequencies: 0.037179


      Average standard deviation of split frequencies: 0.037179

      9070000 -- [0.000] [...7 remote chains...] -- 43:46:43

      Average standard deviation of split frequencies: 0.036777


      Average standard deviation of split frequencies: 0.036777

      9080000 -- (0.000) [...7 remote chains...] -- 43:44:51

      Average standard deviation of split frequencies: 0.036824


      Average standard deviation of split frequencies: 0.036824

      9090000 -- (0.000) [...7 remote chains...] -- 43:43:00

      Average standard deviation of split frequencies: 0.036669


      Average standard deviation of split frequencies: 0.036669

      9100000 -- (0.000) [...7 remote chains...] -- 43:40:05

      Average standard deviation of split frequencies: 0.036416


      Average standard deviation of split frequencies: 0.036416

      9110000 -- [0.000] [...7 remote chains...] -- 43:38:15

      Average standard deviation of split frequencies: 0.036282


      Average standard deviation of split frequencies: 0.036282

      9120000 -- (0.000) [...7 remote chains...] -- 43:36:24

      Average standard deviation of split frequencies: 0.036229


      Average standard deviation of split frequencies: 0.036229

      9130000 -- (0.000) [...7 remote chains...] -- 43:33:30

      Average standard deviation of split frequencies: 0.036044


      Average standard deviation of split frequencies: 0.036044

      9140000 -- [0.000] [...7 remote chains...] -- 43:31:40

      Average standard deviation of split frequencies: 0.036024


      Average standard deviation of split frequencies: 0.036024

      9150000 -- [0.000] [...7 remote chains...] -- 43:29:51

      Average standard deviation of split frequencies: 0.035928


      Average standard deviation of split frequencies: 0.035928

      9160000 -- [0.000] [...7 remote chains...] -- 43:26:57

      Average standard deviation of split frequencies: 0.036036


      Average standard deviation of split frequencies: 0.036036

      9170000 -- (0.000) [...7 remote chains...] -- 43:25:09

      Average standard deviation of split frequencies: 0.035952


      Average standard deviation of split frequencies: 0.035952

      9180000 -- (0.000) [...7 remote chains...] -- 43:22:16

      Average standard deviation of split frequencies: 0.035772


      Average standard deviation of split frequencies: 0.035772

      9190000 -- (0.000) [...7 remote chains...] -- 43:20:27

      Average standard deviation of split frequencies: 0.035580


      Average standard deviation of split frequencies: 0.035580

      9200000 -- [0.000] [...7 remote chains...] -- 43:18:39

      Average standard deviation of split frequencies: 0.036311


      Average standard deviation of split frequencies: 0.036311

      9210000 -- (0.000) [...7 remote chains...] -- 43:15:47

      Average standard deviation of split frequencies: 0.036127


      Average standard deviation of split frequencies: 0.036127

      9220000 -- (0.000) [...7 remote chains...] -- 43:14:00

      Average standard deviation of split frequencies: 0.035844


      Average standard deviation of split frequencies: 0.035844

      9230000 -- (0.000) [...7 remote chains...] -- 43:11:09

      Average standard deviation of split frequencies: 0.035515


      Average standard deviation of split frequencies: 0.035515

      9240000 -- (0.000) [...7 remote chains...] -- 43:09:22

      Average standard deviation of split frequencies: 0.034483


      Average standard deviation of split frequencies: 0.034483

      9250000 -- (0.000) [...7 remote chains...] -- 43:06:31

      Average standard deviation of split frequencies: 0.034274


      Average standard deviation of split frequencies: 0.034274

      9260000 -- (0.000) [...7 remote chains...] -- 43:04:45

      Average standard deviation of split frequencies: 0.034162


      Average standard deviation of split frequencies: 0.034162

      9270000 -- (0.000) [...7 remote chains...] -- 43:02:59

      Average standard deviation of split frequencies: 0.033749


      Average standard deviation of split frequencies: 0.033749

      9280000 -- [0.000] [...7 remote chains...] -- 43:00:09

      Average standard deviation of split frequencies: 0.033447


      Average standard deviation of split frequencies: 0.033447

      9290000 -- (0.000) [...7 remote chains...] -- 42:58:23

      Average standard deviation of split frequencies: 0.033399


      Average standard deviation of split frequencies: 0.033399

      9300000 -- (0.000) [...7 remote chains...] -- 42:56:38

      Average standard deviation of split frequencies: 0.033225


      Average standard deviation of split frequencies: 0.033225

      9310000 -- (0.000) [...7 remote chains...] -- 42:53:49

      Average standard deviation of split frequencies: 0.032750


      Average standard deviation of split frequencies: 0.032750

      9320000 -- (0.000) [...7 remote chains...] -- 42:52:04

      Average standard deviation of split frequencies: 0.032388


      Average standard deviation of split frequencies: 0.032388

      9330000 -- (0.000) [...7 remote chains...] -- 42:49:16

      Average standard deviation of split frequencies: 0.032930


      Average standard deviation of split frequencies: 0.032930

      9340000 -- (0.000) [...7 remote chains...] -- 42:47:32

      Average standard deviation of split frequencies: 0.032623


      Average standard deviation of split frequencies: 0.032623

      9350000 -- (0.000) [...7 remote chains...] -- 42:44:44

      Average standard deviation of split frequencies: 0.032298


      Average standard deviation of split frequencies: 0.032298

      9360000 -- (0.000) [...7 remote chains...] -- 42:43:00

      Average standard deviation of split frequencies: 0.032090


      Average standard deviation of split frequencies: 0.032090

      9370000 -- (0.000) [...7 remote chains...] -- 42:41:17

      Average standard deviation of split frequencies: 0.032141


      Average standard deviation of split frequencies: 0.032141

      9380000 -- (0.000) [...7 remote chains...] -- 42:38:30

      Average standard deviation of split frequencies: 0.031869


      Average standard deviation of split frequencies: 0.031869

      9390000 -- (0.000) [...7 remote chains...] -- 42:36:47

      Average standard deviation of split frequencies: 0.031804


      Average standard deviation of split frequencies: 0.031804

      9400000 -- (0.000) [...7 remote chains...] -- 42:34:01

      Average standard deviation of split frequencies: 0.031111


      Average standard deviation of split frequencies: 0.031111

      9410000 -- (0.000) [...7 remote chains...] -- 42:32:19

      Average standard deviation of split frequencies: 0.031036


      Average standard deviation of split frequencies: 0.031036

      9420000 -- (0.000) [...7 remote chains...] -- 42:30:36

      Average standard deviation of split frequencies: 0.030742


      Average standard deviation of split frequencies: 0.030742

      9430000 -- (0.000) [...7 remote chains...] -- 42:27:51

      Average standard deviation of split frequencies: 0.030430


      Average standard deviation of split frequencies: 0.030430

      9440000 -- (0.000) [...7 remote chains...] -- 42:26:09

      Average standard deviation of split frequencies: 0.030387


      Average standard deviation of split frequencies: 0.030387

      9450000 -- (0.000) [...7 remote chains...] -- 42:24:28

      Average standard deviation of split frequencies: 0.030345


      Average standard deviation of split frequencies: 0.030345

      9460000 -- (0.000) [...7 remote chains...] -- 42:21:44

      Average standard deviation of split frequencies: 0.030598


      Average standard deviation of split frequencies: 0.030598

      9470000 -- (0.000) [...7 remote chains...] -- 42:20:02

      Average standard deviation of split frequencies: 0.030200


      Average standard deviation of split frequencies: 0.030200

      9480000 -- (0.000) [...7 remote chains...] -- 42:17:19

      Average standard deviation of split frequencies: 0.030092


      Average standard deviation of split frequencies: 0.030092

      9490000 -- (0.000) [...7 remote chains...] -- 42:15:38

      Average standard deviation of split frequencies: 0.030083


      Average standard deviation of split frequencies: 0.030083

      9500000 -- (0.000) [...7 remote chains...] -- 50:10:30

      Average standard deviation of split frequencies: 0.029263


      Average standard deviation of split frequencies: 0.029263

      9510000 -- (0.000) [...7 remote chains...] -- 52:32:10

      Average standard deviation of split frequencies: 0.028976


      Average standard deviation of split frequencies: 0.028976

      9520000 -- (0.000) [...7 remote chains...] -- 52:29:50

      Average standard deviation of split frequencies: 0.028871


      Average standard deviation of split frequencies: 0.028871

      9530000 -- [0.000] [...7 remote chains...] -- 52:27:31

      Average standard deviation of split frequencies: 0.029022


      Average standard deviation of split frequencies: 0.029022

      9540000 -- (0.000) [...7 remote chains...] -- 52:24:10

      Average standard deviation of split frequencies: 0.028982


      Average standard deviation of split frequencies: 0.028982

      9550000 -- (0.000) [...7 remote chains...] -- 52:21:51

      Average standard deviation of split frequencies: 0.028823


      Average standard deviation of split frequencies: 0.028823

      9560000 -- (0.000) [...7 remote chains...] -- 52:18:30

      Average standard deviation of split frequencies: 0.028624


      Average standard deviation of split frequencies: 0.028624

      9570000 -- (0.000) [...7 remote chains...] -- 52:16:12

      Average standard deviation of split frequencies: 0.028615


      Average standard deviation of split frequencies: 0.028615

      9580000 -- (0.000) [...7 remote chains...] -- 52:13:54

      Average standard deviation of split frequencies: 0.028639


      Average standard deviation of split frequencies: 0.028639

      9590000 -- (0.000) [...7 remote chains...] -- 52:10:35

      Average standard deviation of split frequencies: 0.027744


      Average standard deviation of split frequencies: 0.027744

      9600000 -- (0.000) [...7 remote chains...] -- 52:08:18

      Average standard deviation of split frequencies: 0.027736


      Average standard deviation of split frequencies: 0.027736

      9610000 -- [0.000] [...7 remote chains...] -- 52:04:59

      Average standard deviation of split frequencies: 0.028046


      Average standard deviation of split frequencies: 0.028046

      9620000 -- [0.000] [...7 remote chains...] -- 52:02:42

      Average standard deviation of split frequencies: 0.028007


      Average standard deviation of split frequencies: 0.028007

      9630000 -- (0.000) [...7 remote chains...] -- 52:00:26

      Average standard deviation of split frequencies: 0.028026


      Average standard deviation of split frequencies: 0.028026

      9640000 -- (0.000) [...7 remote chains...] -- 51:57:08

      Average standard deviation of split frequencies: 0.028018


      Average standard deviation of split frequencies: 0.028018

      9650000 -- (0.000) [...7 remote chains...] -- 51:54:53

      Average standard deviation of split frequencies: 0.028010


      Average standard deviation of split frequencies: 0.028010

      9660000 -- (0.000) [...7 remote chains...] -- 51:51:36

      Average standard deviation of split frequencies: 0.027971


      Average standard deviation of split frequencies: 0.027971

      9670000 -- (0.000) [...7 remote chains...] -- 51:49:21

      Average standard deviation of split frequencies: 0.027941


      Average standard deviation of split frequencies: 0.027941

      9680000 -- [0.000] [...7 remote chains...] -- 51:46:05

      Average standard deviation of split frequencies: 0.027811


      Average standard deviation of split frequencies: 0.027811

      9690000 -- (0.000) [...7 remote chains...] -- 51:43:50

      Average standard deviation of split frequencies: 0.027621


      Average standard deviation of split frequencies: 0.027621

      9700000 -- (0.000) [...7 remote chains...] -- 51:41:36

      Average standard deviation of split frequencies: 0.027432


      Average standard deviation of split frequencies: 0.027432

      9710000 -- (0.000) [...7 remote chains...] -- 51:38:21

      Average standard deviation of split frequencies: 0.027341


      Average standard deviation of split frequencies: 0.027341

      9720000 -- [0.000] [...7 remote chains...] -- 51:36:08

      Average standard deviation of split frequencies: 0.027334


      Average standard deviation of split frequencies: 0.027334

      9730000 -- [0.000] [...7 remote chains...] -- 51:33:54

      Average standard deviation of split frequencies: 0.026866


      Average standard deviation of split frequencies: 0.026866

      9740000 -- (0.000) [...7 remote chains...] -- 51:30:41

      Average standard deviation of split frequencies: 0.026954


      Average standard deviation of split frequencies: 0.026954

      9750000 -- [0.000] [...7 remote chains...] -- 51:28:28

      Average standard deviation of split frequencies: 0.026580


      Average standard deviation of split frequencies: 0.026580

      9760000 -- [0.000] [...7 remote chains...] -- 51:25:15

      Average standard deviation of split frequencies: 0.026637


      Average standard deviation of split frequencies: 0.026637

      9770000 -- [0.000] [...7 remote chains...] -- 51:23:03

      Average standard deviation of split frequencies: 0.026508


      Average standard deviation of split frequencies: 0.026508

      9780000 -- (0.000) [...7 remote chains...] -- 51:20:51

      Average standard deviation of split frequencies: 0.026317


      Average standard deviation of split frequencies: 0.026317

      9790000 -- [0.000] [...7 remote chains...] -- 51:17:39

      Average standard deviation of split frequencies: 0.025944


      Average standard deviation of split frequencies: 0.025944

      9800000 -- (0.000) [...7 remote chains...] -- 51:15:27

      Average standard deviation of split frequencies: 0.025847


      Average standard deviation of split frequencies: 0.025847

      9810000 -- [0.000] [...7 remote chains...] -- 51:13:16

      Average standard deviation of split frequencies: 0.025936


      Average standard deviation of split frequencies: 0.025936

      9820000 -- (0.000) [...7 remote chains...] -- 51:10:05

      Average standard deviation of split frequencies: 0.025839


      Average standard deviation of split frequencies: 0.025839

      9830000 -- [0.000] [...7 remote chains...] -- 51:07:55

      Average standard deviation of split frequencies: 0.025622


      Average standard deviation of split frequencies: 0.025622

      9840000 -- [0.000] [...7 remote chains...] -- 51:05:45

      Average standard deviation of split frequencies: 0.025464


      Average standard deviation of split frequencies: 0.025464

      9850000 -- (0.000) [...7 remote chains...] -- 51:02:35

      Average standard deviation of split frequencies: 0.025461


      Average standard deviation of split frequencies: 0.025461

      9860000 -- (0.000) [...7 remote chains...] -- 51:00:25

      Average standard deviation of split frequencies: 0.025988


      Average standard deviation of split frequencies: 0.025988

      9870000 -- (0.000) [...7 remote chains...] -- 50:57:16

      Average standard deviation of split frequencies: 0.025924


      Average standard deviation of split frequencies: 0.025924

      9880000 -- (0.000) [...7 remote chains...] -- 50:55:07

      Average standard deviation of split frequencies: 0.025826


      Average standard deviation of split frequencies: 0.025826

      9890000 -- (0.000) [...7 remote chains...] -- 50:52:58

      Average standard deviation of split frequencies: 0.025854


      Average standard deviation of split frequencies: 0.025854

      9900000 -- (0.000) [...7 remote chains...] -- 50:49:50

      Average standard deviation of split frequencies: 0.025566


      Average standard deviation of split frequencies: 0.025566

      9910000 -- (0.000) [...7 remote chains...] -- 50:47:42

      Average standard deviation of split frequencies: 0.025281


      Average standard deviation of split frequencies: 0.025281

      9920000 -- (0.000) [...7 remote chains...] -- 50:45:34

      Average standard deviation of split frequencies: 0.025120


      Average standard deviation of split frequencies: 0.025120

      9930000 -- (0.000) [...7 remote chains...] -- 50:42:27

      Average standard deviation of split frequencies: 0.024929


      Average standard deviation of split frequencies: 0.024929

      9940000 -- (0.000) [...7 remote chains...] -- 50:40:19

      Average standard deviation of split frequencies: 0.024738


      Average standard deviation of split frequencies: 0.024738

      9950000 -- (0.000) [...7 remote chains...] -- 50:37:13

      Average standard deviation of split frequencies: 0.024517


      Average standard deviation of split frequencies: 0.024517

      9960000 -- (0.000) [...7 remote chains...] -- 50:35:06

      Average standard deviation of split frequencies: 0.024516


      Average standard deviation of split frequencies: 0.024516

      9970000 -- (0.000) [...7 remote chains...] -- 50:32:00

      Average standard deviation of split frequencies: 0.024483


      Average standard deviation of split frequencies: 0.024483

      9980000 -- (0.000) [...7 remote chains...] -- 50:29:54

      Average standard deviation of split frequencies: 0.023601


      Average standard deviation of split frequencies: 0.023601

      9990000 -- (0.000) [...7 remote chains...] -- 50:27:48

      Average standard deviation of split frequencies: 0.024042


      Average standard deviation of split frequencies: 0.024042

      10000000 -- (0.000) [...7 remote chains...] -- 50:24:44

      Average standard deviation of split frequencies: 0.024323


      Average standard deviation of split frequencies: 0.024323

      10010000 -- (0.000) [...7 remote chains...] -- 50:22:38

      Average standard deviation of split frequencies: 0.024385


      Average standard deviation of split frequencies: 0.024385

      10020000 -- (0.000) [...7 remote chains...] -- 50:20:33

      Average standard deviation of split frequencies: 0.023446


      Average standard deviation of split frequencies: 0.023446

      10030000 -- (0.000) [...7 remote chains...] -- 50:17:29

      Average standard deviation of split frequencies: 0.023234


      Average standard deviation of split frequencies: 0.023234

      10040000 -- (0.000) [...7 remote chains...] -- 50:15:24

      Average standard deviation of split frequencies: 0.023203


      Average standard deviation of split frequencies: 0.023203

      10050000 -- (0.000) [...7 remote chains...] -- 50:13:20

      Average standard deviation of split frequencies: 0.023707


      Average standard deviation of split frequencies: 0.023707

      10060000 -- (0.000) [...7 remote chains...] -- 50:10:17

      Average standard deviation of split frequencies: 0.023646


      Average standard deviation of split frequencies: 0.023646

      10070000 -- (0.000) [...7 remote chains...] -- 50:08:13

      Average standard deviation of split frequencies: 0.023559


      Average standard deviation of split frequencies: 0.023559

      10080000 -- (0.000) [...7 remote chains...] -- 50:05:11

      Average standard deviation of split frequencies: 0.023323


      Average standard deviation of split frequencies: 0.023323

      10090000 -- (0.000) [...7 remote chains...] -- 50:03:08

      Average standard deviation of split frequencies: 0.023234


      Average standard deviation of split frequencies: 0.023234

      10100000 -- (0.000) [...7 remote chains...] -- 50:01:05

      Average standard deviation of split frequencies: 0.023116


      Average standard deviation of split frequencies: 0.023116

      10110000 -- (0.000) [...7 remote chains...] -- 49:58:04

      Average standard deviation of split frequencies: 0.022825


      Average standard deviation of split frequencies: 0.022825

      10120000 -- (0.000) [...7 remote chains...] -- 49:56:01

      Average standard deviation of split frequencies: 0.022853


      Average standard deviation of split frequencies: 0.022853

      10130000 -- (0.000) [...7 remote chains...] -- 49:53:59

      Average standard deviation of split frequencies: 0.021911


      Average standard deviation of split frequencies: 0.021911

      10140000 -- (0.000) [...7 remote chains...] -- 49:50:59

      Average standard deviation of split frequencies: 0.021942


      Average standard deviation of split frequencies: 0.021942

      10150000 -- (0.000) [...7 remote chains...] -- 49:48:57

      Average standard deviation of split frequencies: 0.021281


      Average standard deviation of split frequencies: 0.021281

      10160000 -- (0.000) [...7 remote chains...] -- 49:45:58

      Average standard deviation of split frequencies: 0.021253


      Average standard deviation of split frequencies: 0.021253

      10170000 -- (0.000) [...7 remote chains...] -- 49:43:56

      Average standard deviation of split frequencies: 0.021071


      Average standard deviation of split frequencies: 0.021071

      10180000 -- (0.000) [...7 remote chains...] -- 49:40:57

      Average standard deviation of split frequencies: 0.020859


      Average standard deviation of split frequencies: 0.020859

      10190000 -- (0.000) [...7 remote chains...] -- 49:38:57

      Average standard deviation of split frequencies: 0.020766


      Average standard deviation of split frequencies: 0.020766

      10200000 -- (0.000) [...7 remote chains...] -- 49:36:56

      Average standard deviation of split frequencies: 0.021589


      Average standard deviation of split frequencies: 0.021589

      10210000 -- (0.000) [...7 remote chains...] -- 49:33:58

      Average standard deviation of split frequencies: 0.021442


      Average standard deviation of split frequencies: 0.021442

      10220000 -- (0.000) [...7 remote chains...] -- 49:31:59

      Average standard deviation of split frequencies: 0.021503


      Average standard deviation of split frequencies: 0.021503

      10230000 -- (0.000) [...7 remote chains...] -- 49:29:01

      Average standard deviation of split frequencies: 0.021770


      Average standard deviation of split frequencies: 0.021770

      10240000 -- (0.000) [...7 remote chains...] -- 49:27:02

      Average standard deviation of split frequencies: 0.021890


      Average standard deviation of split frequencies: 0.021890

      10250000 -- (0.000) [...7 remote chains...] -- 49:25:03

      Average standard deviation of split frequencies: 0.022010


      Average standard deviation of split frequencies: 0.022010

      10260000 -- (0.000) [...7 remote chains...] -- 49:23:04

      Average standard deviation of split frequencies: 0.022074


      Average standard deviation of split frequencies: 0.022074

      10270000 -- (0.000) [...7 remote chains...] -- 49:20:08

      Average standard deviation of split frequencies: 0.022011


      Average standard deviation of split frequencies: 0.022011

      10280000 -- (0.000) [...7 remote chains...] -- 49:18:09

      Average standard deviation of split frequencies: 0.022014


      Average standard deviation of split frequencies: 0.022014

      10290000 -- (0.000) [...7 remote chains...] -- 49:15:14

      Average standard deviation of split frequencies: 0.022049


      Average standard deviation of split frequencies: 0.022049

      10300000 -- (0.000) [...7 remote chains...] -- 49:13:16

      Average standard deviation of split frequencies: 0.021989


      Average standard deviation of split frequencies: 0.021989

      10310000 -- (0.000) [...7 remote chains...] -- 49:10:21

      Average standard deviation of split frequencies: 0.022052


      Average standard deviation of split frequencies: 0.022052

      10320000 -- (0.000) [...7 remote chains...] -- 49:08:23

      Average standard deviation of split frequencies: 0.022149


      Average standard deviation of split frequencies: 0.022149

      10330000 -- (0.000) [...7 remote chains...] -- 49:06:26

      Average standard deviation of split frequencies: 0.021995


      Average standard deviation of split frequencies: 0.021995

      10340000 -- (0.000) [...7 remote chains...] -- 49:03:32

      Average standard deviation of split frequencies: 0.021998


      Average standard deviation of split frequencies: 0.021998

      10350000 -- (0.000) [...7 remote chains...] -- 49:01:36

      Average standard deviation of split frequencies: 0.022092


      Average standard deviation of split frequencies: 0.022092

      10360000 -- (0.000) [...7 remote chains...] -- 48:58:42

      Average standard deviation of split frequencies: 0.022126


      Average standard deviation of split frequencies: 0.022126

      10370000 -- (0.000) [...7 remote chains...] -- 48:56:46

      Average standard deviation of split frequencies: 0.022129


      Average standard deviation of split frequencies: 0.022129

      10380000 -- (0.000) [...7 remote chains...] -- 48:53:53

      Average standard deviation of split frequencies: 0.022289


      Average standard deviation of split frequencies: 0.022289

      10390000 -- (0.000) [...7 remote chains...] -- 48:51:58

      Average standard deviation of split frequencies: 0.022476


      Average standard deviation of split frequencies: 0.022476

      10400000 -- (0.000) [...7 remote chains...] -- 48:49:06

      Average standard deviation of split frequencies: 0.022354


      Average standard deviation of split frequencies: 0.022354

      10410000 -- (0.000) [...7 remote chains...] -- 48:47:10

      Average standard deviation of split frequencies: 0.022512


      Average standard deviation of split frequencies: 0.022512

      10420000 -- (0.000) [...7 remote chains...] -- 48:45:16

      Average standard deviation of split frequencies: 0.022515


      Average standard deviation of split frequencies: 0.022515

      10430000 -- (0.000) [...7 remote chains...] -- 48:42:24

      Average standard deviation of split frequencies: 0.022390


      Average standard deviation of split frequencies: 0.022390

      10440000 -- (0.000) [...7 remote chains...] -- 48:40:30

      Average standard deviation of split frequencies: 0.022393


      Average standard deviation of split frequencies: 0.022393

      10450000 -- (0.000) [...7 remote chains...] -- 48:37:39

      Average standard deviation of split frequencies: 0.022364


      Average standard deviation of split frequencies: 0.022364

      10460000 -- (0.000) [...7 remote chains...] -- 48:35:45

      Average standard deviation of split frequencies: 0.022367


      Average standard deviation of split frequencies: 0.022367

      10470000 -- (0.000) [...7 remote chains...] -- 48:33:51

      Average standard deviation of split frequencies: 0.022274


      Average standard deviation of split frequencies: 0.022274

      10480000 -- (0.000) [...7 remote chains...] -- 48:31:58

      Average standard deviation of split frequencies: 0.022214


      Average standard deviation of split frequencies: 0.022214

      10490000 -- (0.000) [...7 remote chains...] -- 48:30:05

      Average standard deviation of split frequencies: 0.022310


      Average standard deviation of split frequencies: 0.022310

      10500000 -- (0.000) [...7 remote chains...] -- 48:27:15

      Average standard deviation of split frequencies: 0.022282


      Average standard deviation of split frequencies: 0.022282

      10510000 -- (0.000) [...7 remote chains...] -- 48:25:23

      Average standard deviation of split frequencies: 0.022405


      Average standard deviation of split frequencies: 0.022405

      10520000 -- (0.000) [...7 remote chains...] -- 48:23:30

      Average standard deviation of split frequencies: 0.022531


      Average standard deviation of split frequencies: 0.022531

      10530000 -- (0.000) [...7 remote chains...] -- 48:20:41

      Average standard deviation of split frequencies: 0.022125


      Average standard deviation of split frequencies: 0.022125

      10540000 -- (0.000) [...7 remote chains...] -- 48:18:49

      Average standard deviation of split frequencies: 0.021397


      Average standard deviation of split frequencies: 0.021397

      10550000 -- (0.000) [...7 remote chains...] -- 48:16:57

      Average standard deviation of split frequencies: 0.021489


      Average standard deviation of split frequencies: 0.021489

      10560000 -- (0.000) [...7 remote chains...] -- 48:14:10

      Average standard deviation of split frequencies: 0.021646


      Average standard deviation of split frequencies: 0.021646

      10570000 -- (0.000) [...7 remote chains...] -- 48:12:18

      Average standard deviation of split frequencies: 0.021650


      Average standard deviation of split frequencies: 0.021650

      10580000 -- (0.000) [...7 remote chains...] -- 48:09:31

      Average standard deviation of split frequencies: 0.021684


      Average standard deviation of split frequencies: 0.021684

      10590000 -- (0.000) [...7 remote chains...] -- 48:07:40

      Average standard deviation of split frequencies: 0.021715


      Average standard deviation of split frequencies: 0.021715

      10600000 -- (0.000) [...7 remote chains...] -- 48:04:54

      Average standard deviation of split frequencies: 0.021932


      Average standard deviation of split frequencies: 0.021932

      10610000 -- (0.000) [...7 remote chains...] -- 48:03:04

      Average standard deviation of split frequencies: 0.021966


      Average standard deviation of split frequencies: 0.021966

      10620000 -- (0.000) [...7 remote chains...] -- 48:01:13

      Average standard deviation of split frequencies: 0.022030


      Average standard deviation of split frequencies: 0.022030

      10630000 -- (0.000) [...7 remote chains...] -- 47:58:28

      Average standard deviation of split frequencies: 0.022030


      Average standard deviation of split frequencies: 0.022030

      10640000 -- (0.000) [...7 remote chains...] -- 47:56:38

      Average standard deviation of split frequencies: 0.021942


      Average standard deviation of split frequencies: 0.021942

      10650000 -- (0.000) [...7 remote chains...] -- 47:53:53

      Average standard deviation of split frequencies: 0.021792


      Average standard deviation of split frequencies: 0.021792

      10660000 -- (0.000) [...7 remote chains...] -- 47:52:03

      Average standard deviation of split frequencies: 0.021887


      Average standard deviation of split frequencies: 0.021887

      10670000 -- (0.000) [...7 remote chains...] -- 47:49:19

      Average standard deviation of split frequencies: 0.021735


      Average standard deviation of split frequencies: 0.021735

      10680000 -- (0.000) [...7 remote chains...] -- 47:47:30

      Average standard deviation of split frequencies: 0.021829


      Average standard deviation of split frequencies: 0.021829

      10690000 -- (0.000) [...7 remote chains...] -- 47:44:46

      Average standard deviation of split frequencies: 0.021741


      Average standard deviation of split frequencies: 0.021741

      10700000 -- (0.000) [...7 remote chains...] -- 47:42:58

      Average standard deviation of split frequencies: 0.021654


      Average standard deviation of split frequencies: 0.021654

      10710000 -- (0.000) [...7 remote chains...] -- 47:41:09

      Average standard deviation of split frequencies: 0.021623


      Average standard deviation of split frequencies: 0.021623

      10720000 -- (0.000) [...7 remote chains...] -- 47:38:26

      Average standard deviation of split frequencies: 0.021627


      Average standard deviation of split frequencies: 0.021627

      10730000 -- (0.000) [...7 remote chains...] -- 47:36:39

      Average standard deviation of split frequencies: 0.021660


      Average standard deviation of split frequencies: 0.021660

      10740000 -- (0.000) [...7 remote chains...] -- 47:33:56

      Average standard deviation of split frequencies: 0.021664


      Average standard deviation of split frequencies: 0.021664

      10750000 -- (0.000) [...7 remote chains...] -- 47:32:09

      Average standard deviation of split frequencies: 0.021603


      Average standard deviation of split frequencies: 0.021603

      10760000 -- (0.000) [...7 remote chains...] -- 47:30:21

      Average standard deviation of split frequencies: 0.021577


      Average standard deviation of split frequencies: 0.021577

      10770000 -- (0.000) [...7 remote chains...] -- 47:27:40

      Average standard deviation of split frequencies: 0.021580


      Average standard deviation of split frequencies: 0.021580

      10780000 -- (0.000) [...7 remote chains...] -- 47:25:53

      Average standard deviation of split frequencies: 0.021493


      Average standard deviation of split frequencies: 0.021493

      10790000 -- (0.000) [...7 remote chains...] -- 47:23:12

      Average standard deviation of split frequencies: 0.021644


      Average standard deviation of split frequencies: 0.021644

      10800000 -- (0.000) [...7 remote chains...] -- 47:21:26

      Average standard deviation of split frequencies: 0.022451


      Average standard deviation of split frequencies: 0.022451

      10810000 -- (0.000) [...7 remote chains...] -- 47:19:40

      Average standard deviation of split frequencies: 0.022424


      Average standard deviation of split frequencies: 0.022424

      10820000 -- (0.000) [...7 remote chains...] -- 47:16:59

      Average standard deviation of split frequencies: 0.022520


      Average standard deviation of split frequencies: 0.022520

      10830000 -- (0.000) [...7 remote chains...] -- 47:15:13

      Average standard deviation of split frequencies: 0.021714


      Average standard deviation of split frequencies: 0.021714

      10840000 -- (0.000) [...7 remote chains...] -- 47:13:28

      Average standard deviation of split frequencies: 0.021627


      Average standard deviation of split frequencies: 0.021627

      10850000 -- (0.000) [...7 remote chains...] -- 47:10:48

      Average standard deviation of split frequencies: 0.022645


      Average standard deviation of split frequencies: 0.022645

      10860000 -- (0.000) [...7 remote chains...] -- 47:09:03

      Average standard deviation of split frequencies: 0.022704


      Average standard deviation of split frequencies: 0.022704

      10870000 -- (0.000) [...7 remote chains...] -- 47:07:19

      Average standard deviation of split frequencies: 0.022559


      Average standard deviation of split frequencies: 0.022559

      10880000 -- (0.000) [...7 remote chains...] -- 47:04:40

      Average standard deviation of split frequencies: 0.022445


      Average standard deviation of split frequencies: 0.022445

      10890000 -- (0.000) [...7 remote chains...] -- 47:02:55

      Average standard deviation of split frequencies: 0.022302


      Average standard deviation of split frequencies: 0.022302

      10900000 -- (0.000) [...7 remote chains...] -- 47:00:17

      Average standard deviation of split frequencies: 0.022160


      Average standard deviation of split frequencies: 0.022160

      10910000 -- (0.000) [...7 remote chains...] -- 46:58:33

      Average standard deviation of split frequencies: 0.021987


      Average standard deviation of split frequencies: 0.021987

      10920000 -- (0.000) [...7 remote chains...] -- 46:56:49

      Average standard deviation of split frequencies: 0.021932


      Average standard deviation of split frequencies: 0.021932

      10930000 -- (0.000) [...7 remote chains...] -- 46:54:12

      Average standard deviation of split frequencies: 0.022020


      Average standard deviation of split frequencies: 0.022020

      10940000 -- (0.000) [...7 remote chains...] -- 46:52:28

      Average standard deviation of split frequencies: 0.022022


      Average standard deviation of split frequencies: 0.022022

      10950000 -- (0.000) [...7 remote chains...] -- 46:49:52

      Average standard deviation of split frequencies: 0.021907


      Average standard deviation of split frequencies: 0.021907

      10960000 -- (0.000) [...7 remote chains...] -- 46:48:09

      Average standard deviation of split frequencies: 0.021881


      Average standard deviation of split frequencies: 0.021881

      10970000 -- (0.000) [...7 remote chains...] -- 46:46:26

      Average standard deviation of split frequencies: 0.021768


      Average standard deviation of split frequencies: 0.021768

      10980000 -- (0.000) [...7 remote chains...] -- 46:43:50

      Average standard deviation of split frequencies: 0.021942


      Average standard deviation of split frequencies: 0.021942

      10990000 -- (0.000) [...7 remote chains...] -- 46:42:07

      Average standard deviation of split frequencies: 0.022027


      Average standard deviation of split frequencies: 0.022027

      11000000 -- (0.000) [...7 remote chains...] -- 46:39:32

      Average standard deviation of split frequencies: 0.021972


      Average standard deviation of split frequencies: 0.021972

      11010000 -- (0.000) [...7 remote chains...] -- 46:37:50

      Average standard deviation of split frequencies: 0.022060


      Average standard deviation of split frequencies: 0.022060

      11020000 -- (0.000) [...7 remote chains...] -- 46:36:08

      Average standard deviation of split frequencies: 0.022062


      Average standard deviation of split frequencies: 0.022062

      11030000 -- (0.000) [...7 remote chains...] -- 46:33:33

      Average standard deviation of split frequencies: 0.022033


      Average standard deviation of split frequencies: 0.022033

      11040000 -- (0.000) [...7 remote chains...] -- 46:31:52

      Average standard deviation of split frequencies: 0.021807


      Average standard deviation of split frequencies: 0.021807

      11050000 -- (0.000) [...7 remote chains...] -- 46:30:11

      Average standard deviation of split frequencies: 0.021952


      Average standard deviation of split frequencies: 0.021952

      11060000 -- (0.000) [...7 remote chains...] -- 46:27:36

      Average standard deviation of split frequencies: 0.022039


      Average standard deviation of split frequencies: 0.022039

      11070000 -- (0.000) [...7 remote chains...] -- 46:25:56

      Average standard deviation of split frequencies: 0.022124


      Average standard deviation of split frequencies: 0.022124

      11080000 -- (0.000) [...7 remote chains...] -- 46:23:22

      Average standard deviation of split frequencies: 0.022182


      Average standard deviation of split frequencies: 0.022182

      11090000 -- (0.000) [...7 remote chains...] -- 46:21:42

      Average standard deviation of split frequencies: 0.022297


      Average standard deviation of split frequencies: 0.022297

      11100000 -- (0.000) [...7 remote chains...] -- 46:19:08

      Average standard deviation of split frequencies: 0.022440


      Average standard deviation of split frequencies: 0.022440

      11110000 -- (0.000) [...7 remote chains...] -- 46:17:28

      Average standard deviation of split frequencies: 0.022638


      Average standard deviation of split frequencies: 0.022638

      11120000 -- (0.000) [...7 remote chains...] -- 46:14:56

      Average standard deviation of split frequencies: 0.022810


      Average standard deviation of split frequencies: 0.022810

      11130000 -- (0.000) [...7 remote chains...] -- 46:13:16

      Average standard deviation of split frequencies: 0.022810


      Average standard deviation of split frequencies: 0.022810

      11140000 -- (0.000) [...7 remote chains...] -- 46:11:37

      Average standard deviation of split frequencies: 0.022864


      Average standard deviation of split frequencies: 0.022864

      11150000 -- (0.000) [...7 remote chains...] -- 46:09:05

      Average standard deviation of split frequencies: 0.023232


      Average standard deviation of split frequencies: 0.023232

      11160000 -- (0.000) [...7 remote chains...] -- 46:07:26

      Average standard deviation of split frequencies: 0.023363


      Average standard deviation of split frequencies: 0.023363

      11170000 -- (0.000) [...7 remote chains...] -- 46:05:47

      Average standard deviation of split frequencies: 0.023388


      Average standard deviation of split frequencies: 0.023388

      11180000 -- (0.000) [...7 remote chains...] -- 46:04:09

      Average standard deviation of split frequencies: 0.023307


      Average standard deviation of split frequencies: 0.023307

      11190000 -- (0.000) [...7 remote chains...] -- 46:01:38

      Average standard deviation of split frequencies: 0.023386


      Average standard deviation of split frequencies: 0.023386

      11200000 -- (0.000) [...7 remote chains...] -- 46:00:00

      Average standard deviation of split frequencies: 0.023027


      Average standard deviation of split frequencies: 0.023027

      11210000 -- (0.000) [...7 remote chains...] -- 45:57:29

      Average standard deviation of split frequencies: 0.023027


      Average standard deviation of split frequencies: 0.023027

      11220000 -- (0.000) [...7 remote chains...] -- 45:55:51

      Average standard deviation of split frequencies: 0.022999


      Average standard deviation of split frequencies: 0.022999

      11230000 -- (0.000) [...7 remote chains...] -- 45:54:14

      Average standard deviation of split frequencies: 0.022918


      Average standard deviation of split frequencies: 0.022918

      11240000 -- (0.000) [...7 remote chains...] -- 45:51:44

      Average standard deviation of split frequencies: 0.022918


      Average standard deviation of split frequencies: 0.022918

      11250000 -- (0.000) [...7 remote chains...] -- 45:50:07

      Average standard deviation of split frequencies: 0.022756


      Average standard deviation of split frequencies: 0.022756

      11260000 -- (0.000) [...7 remote chains...] -- 45:48:29

      Average standard deviation of split frequencies: 0.023220


      Average standard deviation of split frequencies: 0.023220

      11270000 -- (0.000) [...7 remote chains...] -- 45:46:00

      Average standard deviation of split frequencies: 0.023272


      Average standard deviation of split frequencies: 0.023272

      11280000 -- (0.000) [...7 remote chains...] -- 45:44:24

      Average standard deviation of split frequencies: 0.023323


      Average standard deviation of split frequencies: 0.023323

      11290000 -- (0.000) [...7 remote chains...] -- 45:41:55

      Average standard deviation of split frequencies: 0.023322


      Average standard deviation of split frequencies: 0.023322

      11300000 -- (0.000) [...7 remote chains...] -- 45:40:19

      Average standard deviation of split frequencies: 0.023398


      Average standard deviation of split frequencies: 0.023398

      11310000 -- (0.000) [...7 remote chains...] -- 45:38:43

      Average standard deviation of split frequencies: 0.023477


      Average standard deviation of split frequencies: 0.023477

      11320000 -- (0.000) [...7 remote chains...] -- 45:36:15

      Average standard deviation of split frequencies: 0.023293


      Average standard deviation of split frequencies: 0.023293

      11330000 -- (0.000) [...7 remote chains...] -- 45:34:39

      Average standard deviation of split frequencies: 0.023936


      Average standard deviation of split frequencies: 0.023936

      11340000 -- (0.000) [...7 remote chains...] -- 45:33:03

      Average standard deviation of split frequencies: 0.023827


      Average standard deviation of split frequencies: 0.023827

      11350000 -- (0.000) [...7 remote chains...] -- 45:30:36

      Average standard deviation of split frequencies: 0.023800


      Average standard deviation of split frequencies: 0.023800

      11360000 -- (0.000) [...7 remote chains...] -- 45:29:01

      Average standard deviation of split frequencies: 0.023639


      Average standard deviation of split frequencies: 0.023639

      11370000 -- (0.000) [...7 remote chains...] -- 45:27:26

      Average standard deviation of split frequencies: 0.022822


      Average standard deviation of split frequencies: 0.022822

      11380000 -- (0.000) [...7 remote chains...] -- 45:25:51

      Average standard deviation of split frequencies: 0.022795


      Average standard deviation of split frequencies: 0.022795

      11390000 -- (0.000) [...7 remote chains...] -- 45:23:25

      Average standard deviation of split frequencies: 0.023157


      Average standard deviation of split frequencies: 0.023157

      11400000 -- (0.000) [...7 remote chains...] -- 45:21:50

      Average standard deviation of split frequencies: 0.023181


      Average standard deviation of split frequencies: 0.023181

      11410000 -- (0.000) [...7 remote chains...] -- 45:19:24

      Average standard deviation of split frequencies: 0.023128


      Average standard deviation of split frequencies: 0.023128

      11420000 -- (0.000) [...7 remote chains...] -- 45:17:50

      Average standard deviation of split frequencies: 0.023205


      Average standard deviation of split frequencies: 0.023205

      11430000 -- (0.000) [...7 remote chains...] -- 45:16:16

      Average standard deviation of split frequencies: 0.023385


      Average standard deviation of split frequencies: 0.023385

      11440000 -- (0.000) [...7 remote chains...] -- 45:13:51

      Average standard deviation of split frequencies: 0.023383


      Average standard deviation of split frequencies: 0.023383

      11450000 -- (0.000) [...7 remote chains...] -- 45:12:17

      Average standard deviation of split frequencies: 0.023407


      Average standard deviation of split frequencies: 0.023407

      11460000 -- (0.000) [...7 remote chains...] -- 45:09:53

      Average standard deviation of split frequencies: 0.023075


      Average standard deviation of split frequencies: 0.023075

      11470000 -- (0.000) [...7 remote chains...] -- 45:08:19

      Average standard deviation of split frequencies: 0.022863


      Average standard deviation of split frequencies: 0.022863

      11480000 -- (0.000) [...7 remote chains...] -- 45:06:46

      Average standard deviation of split frequencies: 0.022836


      Average standard deviation of split frequencies: 0.022836

      11490000 -- (0.000) [...7 remote chains...] -- 45:04:22

      Average standard deviation of split frequencies: 0.022836


      Average standard deviation of split frequencies: 0.022836

      11500000 -- (0.000) [...7 remote chains...] -- 45:02:50

      Average standard deviation of split frequencies: 0.022836


      Average standard deviation of split frequencies: 0.022836

      11510000 -- (0.000) [...7 remote chains...] -- 45:00:26

      Average standard deviation of split frequencies: 0.022704


      Average standard deviation of split frequencies: 0.022704

      11520000 -- (0.000) [...7 remote chains...] -- 44:58:54

      Average standard deviation of split frequencies: 0.022784


      Average standard deviation of split frequencies: 0.022784

      11530000 -- (0.000) [...7 remote chains...] -- 44:56:30

      Average standard deviation of split frequencies: 0.022784


      Average standard deviation of split frequencies: 0.022784

      11540000 -- (0.000) [...7 remote chains...] -- 44:54:59

      Average standard deviation of split frequencies: 0.022705


      Average standard deviation of split frequencies: 0.022705

      11550000 -- (0.000) [...7 remote chains...] -- 44:53:27

      Average standard deviation of split frequencies: 0.022889


      Average standard deviation of split frequencies: 0.022889

      11560000 -- (0.000) [...7 remote chains...] -- 44:51:04

      Average standard deviation of split frequencies: 0.022994


      Average standard deviation of split frequencies: 0.022994

      11570000 -- (0.000) [...7 remote chains...] -- 44:49:33

      Average standard deviation of split frequencies: 0.023125


      Average standard deviation of split frequencies: 0.023125

      11580000 -- (0.000) [...7 remote chains...] -- 44:47:11

      Average standard deviation of split frequencies: 0.023282


      Average standard deviation of split frequencies: 0.023282

      11590000 -- (0.000) [...7 remote chains...] -- 44:45:40

      Average standard deviation of split frequencies: 0.023334


      Average standard deviation of split frequencies: 0.023334

      11600000 -- (0.000) [...7 remote chains...] -- 44:44:09

      Average standard deviation of split frequencies: 0.023110


      Average standard deviation of split frequencies: 0.023110

      11610000 -- (0.000) [...7 remote chains...] -- 44:41:47

      Average standard deviation of split frequencies: 0.023273


      Average standard deviation of split frequencies: 0.023273

      11620000 -- (0.000) [...7 remote chains...] -- 44:40:17

      Average standard deviation of split frequencies: 0.023300


      Average standard deviation of split frequencies: 0.023300

      11630000 -- (0.000) [...7 remote chains...] -- 44:37:56

      Average standard deviation of split frequencies: 0.023672


      Average standard deviation of split frequencies: 0.023672

      11640000 -- (0.000) [...7 remote chains...] -- 44:36:25

      Average standard deviation of split frequencies: 0.023723


      Average standard deviation of split frequencies: 0.023723

      11650000 -- (0.000) [...7 remote chains...] -- 44:34:05

      Average standard deviation of split frequencies: 0.023774


      Average standard deviation of split frequencies: 0.023774

      11660000 -- (0.000) [...7 remote chains...] -- 44:32:35

      Average standard deviation of split frequencies: 0.023773


      Average standard deviation of split frequencies: 0.023773

      11670000 -- (0.000) [...7 remote chains...] -- 44:31:05

      Average standard deviation of split frequencies: 0.023773


      Average standard deviation of split frequencies: 0.023773

      11680000 -- (0.000) [...7 remote chains...] -- 44:28:45

      Average standard deviation of split frequencies: 0.023798


      Average standard deviation of split frequencies: 0.023798

      11690000 -- (0.000) [...7 remote chains...] -- 44:27:16

      Average standard deviation of split frequencies: 0.023667


      Average standard deviation of split frequencies: 0.023667

      11700000 -- (0.000) [...7 remote chains...] -- 44:24:56

      Average standard deviation of split frequencies: 0.023640


      Average standard deviation of split frequencies: 0.023640

      11710000 -- (0.000) [...7 remote chains...] -- 44:23:27

      Average standard deviation of split frequencies: 0.023796


      Average standard deviation of split frequencies: 0.023796

      11720000 -- (0.000) [...7 remote chains...] -- 44:21:08

      Average standard deviation of split frequencies: 0.023873


      Average standard deviation of split frequencies: 0.023873

      11730000 -- (0.000) [...7 remote chains...] -- 44:19:40

      Average standard deviation of split frequencies: 0.023677


      Average standard deviation of split frequencies: 0.023677

      11740000 -- (0.000) [...7 remote chains...] -- 44:17:21

      Average standard deviation of split frequencies: 0.023784


      Average standard deviation of split frequencies: 0.023784

      11750000 -- (0.000) [...7 remote chains...] -- 44:15:53

      Average standard deviation of split frequencies: 0.023918


      Average standard deviation of split frequencies: 0.023918

      11760000 -- (0.000) [...7 remote chains...] -- 44:14:24

      Average standard deviation of split frequencies: 0.023917


      Average standard deviation of split frequencies: 0.023917

      11770000 -- (0.000) [...7 remote chains...] -- 44:12:06

      Average standard deviation of split frequencies: 0.023890


      Average standard deviation of split frequencies: 0.023890

      11780000 -- (0.000) [...7 remote chains...] -- 44:10:39

      Average standard deviation of split frequencies: 0.023863


      Average standard deviation of split frequencies: 0.023863

      11790000 -- (0.000) [...7 remote chains...] -- 44:08:21

      Average standard deviation of split frequencies: 0.023757


      Average standard deviation of split frequencies: 0.023757

      11800000 -- (0.000) [...7 remote chains...] -- 44:06:54

      Average standard deviation of split frequencies: 0.023650


      Average standard deviation of split frequencies: 0.023650

      11810000 -- (0.000) [...7 remote chains...] -- 44:04:36

      Average standard deviation of split frequencies: 0.023703


      Average standard deviation of split frequencies: 0.023703

      11820000 -- (0.000) [...7 remote chains...] -- 44:03:09

      Average standard deviation of split frequencies: 0.023703


      Average standard deviation of split frequencies: 0.023703

      11830000 -- (0.000) [...7 remote chains...] -- 44:01:42

      Average standard deviation of split frequencies: 0.023703


      Average standard deviation of split frequencies: 0.023703

      11840000 -- (0.000) [...7 remote chains...] -- 44:00:15

      Average standard deviation of split frequencies: 0.023676


      Average standard deviation of split frequencies: 0.023676

      11850000 -- (0.000) [...7 remote chains...] -- 43:58:48

      Average standard deviation of split frequencies: 0.023650


      Average standard deviation of split frequencies: 0.023650

      11860000 -- (0.000) [...7 remote chains...] -- 43:56:32

      Average standard deviation of split frequencies: 0.024356


      Average standard deviation of split frequencies: 0.024356

      11870000 -- (0.000) [...7 remote chains...] -- 43:55:55

      Average standard deviation of split frequencies: 0.024410


      Average standard deviation of split frequencies: 0.024410

      11880000 -- (0.000) [...7 remote chains...] -- 43:53:40

      Average standard deviation of split frequencies: 0.024438


      Average standard deviation of split frequencies: 0.024438

      11890000 -- (0.000) [...7 remote chains...] -- 43:52:13

      Average standard deviation of split frequencies: 0.024492


      Average standard deviation of split frequencies: 0.024492

      11900000 -- (0.000) [...7 remote chains...] -- 43:50:48

      Average standard deviation of split frequencies: 0.024410


      Average standard deviation of split frequencies: 0.024410

      11910000 -- (0.000) [...7 remote chains...] -- 43:49:22

      Average standard deviation of split frequencies: 0.024438


      Average standard deviation of split frequencies: 0.024438

      11920000 -- (0.000) [...7 remote chains...] -- 43:47:56

      Average standard deviation of split frequencies: 0.024465


      Average standard deviation of split frequencies: 0.024465

      11930000 -- (0.000) [...7 remote chains...] -- 43:46:30

      Average standard deviation of split frequencies: 0.024546


      Average standard deviation of split frequencies: 0.024546

      11940000 -- (0.000) [...7 remote chains...] -- 43:44:16

      Average standard deviation of split frequencies: 0.024573


      Average standard deviation of split frequencies: 0.024573

      11950000 -- (0.000) [...7 remote chains...] -- 43:42:51

      Average standard deviation of split frequencies: 0.024573


      Average standard deviation of split frequencies: 0.024573

      11960000 -- (0.000) [...7 remote chains...] -- 43:41:25

      Average standard deviation of split frequencies: 0.023990


      Average standard deviation of split frequencies: 0.023990

      11970000 -- (0.000) [...7 remote chains...] -- 43:39:11

      Average standard deviation of split frequencies: 0.024095


      Average standard deviation of split frequencies: 0.024095

      11980000 -- (0.000) [...7 remote chains...] -- 43:37:47

      Average standard deviation of split frequencies: 0.023989


      Average standard deviation of split frequencies: 0.023989

      11990000 -- (0.000) [...7 remote chains...] -- 43:36:22

      Average standard deviation of split frequencies: 0.023727


      Average standard deviation of split frequencies: 0.023727

      12000000 -- (0.000) [...7 remote chains...] -- 43:34:09

      Average standard deviation of split frequencies: 0.025114


      Average standard deviation of split frequencies: 0.025114

      12010000 -- (0.000) [...7 remote chains...] -- 43:32:44

      Average standard deviation of split frequencies: 0.025114


      Average standard deviation of split frequencies: 0.025114

      12020000 -- (0.000) [...7 remote chains...] -- 43:30:31

      Average standard deviation of split frequencies: 0.025002


      Average standard deviation of split frequencies: 0.025002

      12030000 -- (0.000) [...7 remote chains...] -- 43:29:07

      Average standard deviation of split frequencies: 0.025114


      Average standard deviation of split frequencies: 0.025114

      12040000 -- (0.000) [...7 remote chains...] -- 43:27:43

      Average standard deviation of split frequencies: 0.025058


      Average standard deviation of split frequencies: 0.025058

      12050000 -- (0.000) [...7 remote chains...] -- 43:25:31

      Average standard deviation of split frequencies: 0.024947


      Average standard deviation of split frequencies: 0.024947

      12060000 -- (0.000) [...7 remote chains...] -- 43:24:07

      Average standard deviation of split frequencies: 0.024864


      Average standard deviation of split frequencies: 0.024864

      12070000 -- (0.000) [...7 remote chains...] -- 43:22:44

      Average standard deviation of split frequencies: 0.025031


      Average standard deviation of split frequencies: 0.025031

      12080000 -- (0.000) [...7 remote chains...] -- 43:20:32

      Average standard deviation of split frequencies: 0.024275


      Average standard deviation of split frequencies: 0.024275

      12090000 -- (0.000) [...7 remote chains...] -- 43:19:09

      Average standard deviation of split frequencies: 0.024302


      Average standard deviation of split frequencies: 0.024302

      12100000 -- (0.000) [...7 remote chains...] -- 43:16:57

      Average standard deviation of split frequencies: 0.024142


      Average standard deviation of split frequencies: 0.024142

      12110000 -- (0.000) [...7 remote chains...] -- 43:15:35

      Average standard deviation of split frequencies: 0.024329


      Average standard deviation of split frequencies: 0.024329

      12120000 -- (0.000) [...7 remote chains...] -- 43:13:23

      Average standard deviation of split frequencies: 0.023544


      Average standard deviation of split frequencies: 0.023544

      12130000 -- (0.000) [...7 remote chains...] -- 43:12:01

      Average standard deviation of split frequencies: 0.024249


      Average standard deviation of split frequencies: 0.024249

      12140000 -- (0.000) [...7 remote chains...] -- 43:10:39

      Average standard deviation of split frequencies: 0.024249


      Average standard deviation of split frequencies: 0.024249

      12150000 -- (0.000) [...7 remote chains...] -- 43:08:28

      Average standard deviation of split frequencies: 0.024383


      Average standard deviation of split frequencies: 0.024383

      12160000 -- (0.000) [...7 remote chains...] -- 43:07:06

      Average standard deviation of split frequencies: 0.024223


      Average standard deviation of split frequencies: 0.024223

      12170000 -- (0.000) [...7 remote chains...] -- 43:05:44

      Average standard deviation of split frequencies: 0.024223


      Average standard deviation of split frequencies: 0.024223

      12180000 -- (0.000) [...7 remote chains...] -- 43:03:34

      Average standard deviation of split frequencies: 0.024010


      Average standard deviation of split frequencies: 0.024010

      12190000 -- (0.000) [...7 remote chains...] -- 43:02:13

      Average standard deviation of split frequencies: 0.024481


      Average standard deviation of split frequencies: 0.024481

      12200000 -- (0.000) [...7 remote chains...] -- 43:00:51

      Average standard deviation of split frequencies: 0.024427


      Average standard deviation of split frequencies: 0.024427

      12210000 -- (0.000) [...7 remote chains...] -- 42:58:42

      Average standard deviation of split frequencies: 0.024400


      Average standard deviation of split frequencies: 0.024400

      12220000 -- (0.000) [...7 remote chains...] -- 42:57:20

      Average standard deviation of split frequencies: 0.024484


      Average standard deviation of split frequencies: 0.024484

      12230000 -- (0.000) [...7 remote chains...] -- 42:55:11

      Average standard deviation of split frequencies: 0.024456


      Average standard deviation of split frequencies: 0.024456

      12240000 -- (0.000) [...7 remote chains...] -- 42:53:51

      Average standard deviation of split frequencies: 0.024402


      Average standard deviation of split frequencies: 0.024402

      12250000 -- (0.000) [...7 remote chains...] -- 42:52:30

      Average standard deviation of split frequencies: 0.024485


      Average standard deviation of split frequencies: 0.024485

      12260000 -- (0.000) [...7 remote chains...] -- 42:50:21

      Average standard deviation of split frequencies: 0.024568


      Average standard deviation of split frequencies: 0.024568

      12270000 -- (0.000) [...7 remote chains...] -- 42:49:01

      Average standard deviation of split frequencies: 0.024431


      Average standard deviation of split frequencies: 0.024431

      12280000 -- (0.000) [...7 remote chains...] -- 42:47:41

      Average standard deviation of split frequencies: 0.024268


      Average standard deviation of split frequencies: 0.024268

      12290000 -- (0.000) [...7 remote chains...] -- 42:45:33

      Average standard deviation of split frequencies: 0.024324


      Average standard deviation of split frequencies: 0.024324

      12300000 -- (0.000) [...7 remote chains...] -- 42:44:13

      Average standard deviation of split frequencies: 0.024407


      Average standard deviation of split frequencies: 0.024407

      12310000 -- (0.000) [...7 remote chains...] -- 42:42:05

      Average standard deviation of split frequencies: 0.024215


      Average standard deviation of split frequencies: 0.024215

      12320000 -- (0.000) [...7 remote chains...] -- 42:40:45

      Average standard deviation of split frequencies: 0.024189


      Average standard deviation of split frequencies: 0.024189

      12330000 -- (0.000) [...7 remote chains...] -- 42:38:38

      Average standard deviation of split frequencies: 0.024108


      Average standard deviation of split frequencies: 0.024108

      12340000 -- (0.000) [...7 remote chains...] -- 42:37:19

      Average standard deviation of split frequencies: 0.024137


      Average standard deviation of split frequencies: 0.024137

      12350000 -- (0.000) [...7 remote chains...] -- 42:35:12

      Average standard deviation of split frequencies: 0.024137


      Average standard deviation of split frequencies: 0.024137

      12360000 -- (0.000) [...7 remote chains...] -- 42:33:53

      Average standard deviation of split frequencies: 0.024301


      Average standard deviation of split frequencies: 0.024301

      12370000 -- (0.000) [...7 remote chains...] -- 42:32:34

      Average standard deviation of split frequencies: 0.024357


      Average standard deviation of split frequencies: 0.024357

      12380000 -- (0.000) [...7 remote chains...] -- 42:30:28

      Average standard deviation of split frequencies: 0.024358


      Average standard deviation of split frequencies: 0.024358

      12390000 -- (0.000) [...7 remote chains...] -- 42:29:09

      Average standard deviation of split frequencies: 0.024412


      Average standard deviation of split frequencies: 0.024412

      12400000 -- (0.000) [...7 remote chains...] -- 42:27:50

      Average standard deviation of split frequencies: 0.024494


      Average standard deviation of split frequencies: 0.024494

      12410000 -- (0.000) [...7 remote chains...] -- 42:25:44

      Average standard deviation of split frequencies: 0.024360


      Average standard deviation of split frequencies: 0.024360

      12420000 -- (0.000) [...7 remote chains...] -- 42:24:26

      Average standard deviation of split frequencies: 0.024388


      Average standard deviation of split frequencies: 0.024388

      12430000 -- (0.000) [...7 remote chains...] -- 42:23:08

      Average standard deviation of split frequencies: 0.025010


      Average standard deviation of split frequencies: 0.025010

      12440000 -- (0.000) [...7 remote chains...] -- 42:21:03

      Average standard deviation of split frequencies: 0.024871


      Average standard deviation of split frequencies: 0.024871

      12450000 -- (0.000) [...7 remote chains...] -- 42:19:45

      Average standard deviation of split frequencies: 0.024929


      Average standard deviation of split frequencies: 0.024929

      12460000 -- (0.000) [...7 remote chains...] -- 42:17:40

      Average standard deviation of split frequencies: 0.024986


      Average standard deviation of split frequencies: 0.024986

      12470000 -- (0.000) [...7 remote chains...] -- 42:16:22

      Average standard deviation of split frequencies: 0.025715


      Average standard deviation of split frequencies: 0.025715

      12480000 -- (0.000) [...7 remote chains...] -- 42:15:05

      Average standard deviation of split frequencies: 0.025687


      Average standard deviation of split frequencies: 0.025687

      12490000 -- (0.000) [...7 remote chains...] -- 42:13:01

      Average standard deviation of split frequencies: 0.024204


      Average standard deviation of split frequencies: 0.024204

      12500000 -- (0.000) [...7 remote chains...] -- 42:11:44

      Average standard deviation of split frequencies: 0.024097


      Average standard deviation of split frequencies: 0.024097

      12510000 -- (0.000) [...7 remote chains...] -- 42:10:26

      Average standard deviation of split frequencies: 0.024739


      Average standard deviation of split frequencies: 0.024739

      12520000 -- (0.000) [...7 remote chains...] -- 42:08:23

      Average standard deviation of split frequencies: 0.024740


      Average standard deviation of split frequencies: 0.024740

      12530000 -- (0.000) [...7 remote chains...] -- 42:07:06

      Average standard deviation of split frequencies: 0.024770


      Average standard deviation of split frequencies: 0.024770

      12540000 -- (0.000) [...7 remote chains...] -- 42:05:02

      Average standard deviation of split frequencies: 0.024827


      Average standard deviation of split frequencies: 0.024827

      12550000 -- (0.000) [...7 remote chains...] -- 42:03:46

      Average standard deviation of split frequencies: 0.024938


      Average standard deviation of split frequencies: 0.024938

      12560000 -- (0.000) [...7 remote chains...] -- 42:02:29

      Average standard deviation of split frequencies: 0.024856


      Average standard deviation of split frequencies: 0.024856

      12570000 -- (0.000) [...7 remote chains...] -- 42:00:27

      Average standard deviation of split frequencies: 0.024857


      Average standard deviation of split frequencies: 0.024857

      12580000 -- (0.000) [...7 remote chains...] -- 41:59:10

      Average standard deviation of split frequencies: 0.024720


      Average standard deviation of split frequencies: 0.024720

      12590000 -- (0.000) [...7 remote chains...] -- 41:57:08

      Average standard deviation of split frequencies: 0.025470


      Average standard deviation of split frequencies: 0.025470

      12600000 -- (0.000) [...7 remote chains...] -- 41:55:52

      Average standard deviation of split frequencies: 0.025443


      Average standard deviation of split frequencies: 0.025443

      12610000 -- (0.000) [...7 remote chains...] -- 41:54:36

      Average standard deviation of split frequencies: 0.025502


      Average standard deviation of split frequencies: 0.025502

      12620000 -- (0.000) [...7 remote chains...] -- 41:52:34

      Average standard deviation of split frequencies: 0.025360


      Average standard deviation of split frequencies: 0.025360

      12630000 -- (0.000) [...7 remote chains...] -- 41:51:19

      Average standard deviation of split frequencies: 0.025131


      Average standard deviation of split frequencies: 0.025131

      12640000 -- (0.000) [...7 remote chains...] -- 41:50:03

      Average standard deviation of split frequencies: 0.025219


      Average standard deviation of split frequencies: 0.025219

      12650000 -- (0.000) [...7 remote chains...] -- 41:48:02

      Average standard deviation of split frequencies: 0.025192


      Average standard deviation of split frequencies: 0.025192

      12660000 -- (0.000) [...7 remote chains...] -- 41:46:47

      Average standard deviation of split frequencies: 0.025080


      Average standard deviation of split frequencies: 0.025080

      12670000 -- (0.000) [...7 remote chains...] -- 41:44:46

      Average standard deviation of split frequencies: 0.024994


      Average standard deviation of split frequencies: 0.024994

      12680000 -- (0.000) [...7 remote chains...] -- 41:43:31

      Average standard deviation of split frequencies: 0.025111


      Average standard deviation of split frequencies: 0.025111

      12690000 -- (0.000) [...7 remote chains...] -- 41:42:16

      Average standard deviation of split frequencies: 0.025199


      Average standard deviation of split frequencies: 0.025199

      12700000 -- (0.000) [...7 remote chains...] -- 41:40:15

      Average standard deviation of split frequencies: 0.024377


      Average standard deviation of split frequencies: 0.024377

      12710000 -- (0.000) [...7 remote chains...] -- 41:39:01

      Average standard deviation of split frequencies: 0.025229


      Average standard deviation of split frequencies: 0.025229

      12720000 -- (0.000) [...7 remote chains...] -- 41:37:01

      Average standard deviation of split frequencies: 0.025231


      Average standard deviation of split frequencies: 0.025231

      12730000 -- (0.000) [...7 remote chains...] -- 41:35:46

      Average standard deviation of split frequencies: 0.025177


      Average standard deviation of split frequencies: 0.025177

      12740000 -- (0.000) [...7 remote chains...] -- 41:33:46

      Average standard deviation of split frequencies: 0.025264


      Average standard deviation of split frequencies: 0.025264

      12750000 -- (0.000) [...7 remote chains...] -- 41:32:33

      Average standard deviation of split frequencies: 0.025378


      Average standard deviation of split frequencies: 0.025378

      12760000 -- (0.000) [...7 remote chains...] -- 41:31:19

      Average standard deviation of split frequencies: 0.025408


      Average standard deviation of split frequencies: 0.025408

      12770000 -- (0.000) [...7 remote chains...] -- 41:29:19

      Average standard deviation of split frequencies: 0.025381


      Average standard deviation of split frequencies: 0.025381

      12780000 -- (0.000) [...7 remote chains...] -- 41:28:06

      Average standard deviation of split frequencies: 0.025327


      Average standard deviation of split frequencies: 0.025327

      12790000 -- (0.000) [...7 remote chains...] -- 41:26:52

      Average standard deviation of split frequencies: 0.025270


      Average standard deviation of split frequencies: 0.025270

      12800000 -- (0.000) [...7 remote chains...] -- 41:24:53

      Average standard deviation of split frequencies: 0.025074


      Average standard deviation of split frequencies: 0.025074

      12810000 -- (0.000) [...7 remote chains...] -- 41:23:40

      Average standard deviation of split frequencies: 0.025020


      Average standard deviation of split frequencies: 0.025020

      12820000 -- (0.000) [...7 remote chains...] -- 41:21:41

      Average standard deviation of split frequencies: 0.025050


      Average standard deviation of split frequencies: 0.025050

      12830000 -- (0.000) [...7 remote chains...] -- 41:20:29

      Average standard deviation of split frequencies: 0.025304


      Average standard deviation of split frequencies: 0.025304

      12840000 -- (0.000) [...7 remote chains...] -- 41:18:30

      Average standard deviation of split frequencies: 0.025193


      Average standard deviation of split frequencies: 0.025193

      12850000 -- (0.000) [...7 remote chains...] -- 41:17:18

      Average standard deviation of split frequencies: 0.025026


      Average standard deviation of split frequencies: 0.025026

      12860000 -- (0.000) [...7 remote chains...] -- 41:16:05

      Average standard deviation of split frequencies: 0.024888


      Average standard deviation of split frequencies: 0.024888

      12870000 -- (0.000) [...7 remote chains...] -- 41:14:07

      Average standard deviation of split frequencies: 0.025000


      Average standard deviation of split frequencies: 0.025000

      12880000 -- (0.000) [...7 remote chains...] -- 41:12:55

      Average standard deviation of split frequencies: 0.024946


      Average standard deviation of split frequencies: 0.024946

      12890000 -- (0.000) [...7 remote chains...] -- 41:10:57

      Average standard deviation of split frequencies: 0.024921


      Average standard deviation of split frequencies: 0.024921

      12900000 -- (0.000) [...7 remote chains...] -- 41:09:45

      Average standard deviation of split frequencies: 0.024895


      Average standard deviation of split frequencies: 0.024895

      12910000 -- (0.000) [...7 remote chains...] -- 41:07:48

      Average standard deviation of split frequencies: 0.024895


      Average standard deviation of split frequencies: 0.024895

      12920000 -- (0.000) [...7 remote chains...] -- 41:06:36

      Average standard deviation of split frequencies: 0.024645


      Average standard deviation of split frequencies: 0.024645

      12930000 -- (0.000) [...7 remote chains...] -- 41:05:25

      Average standard deviation of split frequencies: 0.024536


      Average standard deviation of split frequencies: 0.024536

      12940000 -- (0.000) [...7 remote chains...] -- 41:03:28

      Average standard deviation of split frequencies: 0.024482


      Average standard deviation of split frequencies: 0.024482

      12950000 -- (0.000) [...7 remote chains...] -- 41:02:17

      Average standard deviation of split frequencies: 0.024398


      Average standard deviation of split frequencies: 0.024398

      12960000 -- (0.000) [...7 remote chains...] -- 41:00:20

      Average standard deviation of split frequencies: 0.024345


      Average standard deviation of split frequencies: 0.024345

      12970000 -- (0.000) [...7 remote chains...] -- 40:59:09

      Average standard deviation of split frequencies: 0.024265


      Average standard deviation of split frequencies: 0.024265

      12980000 -- (0.000) [...7 remote chains...] -- 40:57:58

      Average standard deviation of split frequencies: 0.024240


      Average standard deviation of split frequencies: 0.024240

      12990000 -- (0.000) [...7 remote chains...] -- 40:56:02

      Average standard deviation of split frequencies: 0.024148


      Average standard deviation of split frequencies: 0.024148

      13000000 -- (0.000) [...7 remote chains...] -- 40:54:51

      Average standard deviation of split frequencies: 0.024203


      Average standard deviation of split frequencies: 0.024203

      13010000 -- (0.000) [...7 remote chains...] -- 40:52:56

      Average standard deviation of split frequencies: 0.024098


      Average standard deviation of split frequencies: 0.024098

      13020000 -- (0.000) [...7 remote chains...] -- 40:51:45

      Average standard deviation of split frequencies: 0.024100


      Average standard deviation of split frequencies: 0.024100

      13030000 -- (0.000) [...7 remote chains...] -- 40:49:50

      Average standard deviation of split frequencies: 0.024100


      Average standard deviation of split frequencies: 0.024100

      13040000 -- (0.000) [...7 remote chains...] -- 40:48:40

      Average standard deviation of split frequencies: 0.024129


      Average standard deviation of split frequencies: 0.024129

      13050000 -- (0.000) [...7 remote chains...] -- 40:47:29

      Average standard deviation of split frequencies: 0.024105


      Average standard deviation of split frequencies: 0.024105

      13060000 -- (0.000) [...7 remote chains...] -- 40:45:35

      Average standard deviation of split frequencies: 0.024187


      Average standard deviation of split frequencies: 0.024187

      13070000 -- (0.000) [...7 remote chains...] -- 40:44:25

      Average standard deviation of split frequencies: 0.024134


      Average standard deviation of split frequencies: 0.024134

      13080000 -- (0.000) [...7 remote chains...] -- 40:43:15

      Average standard deviation of split frequencies: 0.024082


      Average standard deviation of split frequencies: 0.024082

      13090000 -- (0.000) [...7 remote chains...] -- 40:41:20

      Average standard deviation of split frequencies: 0.023871


      Average standard deviation of split frequencies: 0.023871

      13100000 -- (0.000) [...7 remote chains...] -- 40:40:11

      Average standard deviation of split frequencies: 0.024033


      Average standard deviation of split frequencies: 0.024033

      13110000 -- (0.000) [...7 remote chains...] -- 40:38:17

      Average standard deviation of split frequencies: 0.023953


      Average standard deviation of split frequencies: 0.023953

      13120000 -- (0.000) [...7 remote chains...] -- 40:37:07

      Average standard deviation of split frequencies: 0.023903


      Average standard deviation of split frequencies: 0.023903

      13130000 -- (0.000) [...7 remote chains...] -- 40:35:14

      Average standard deviation of split frequencies: 0.023772


      Average standard deviation of split frequencies: 0.023772

      13140000 -- (0.000) [...7 remote chains...] -- 40:34:05

      Average standard deviation of split frequencies: 0.023748


      Average standard deviation of split frequencies: 0.023748

      13150000 -- (0.000) [...7 remote chains...] -- 40:32:11

      Average standard deviation of split frequencies: 0.023828


      Average standard deviation of split frequencies: 0.023828

      13160000 -- (0.000) [...7 remote chains...] -- 40:31:02

      Average standard deviation of split frequencies: 0.023750


      Average standard deviation of split frequencies: 0.023750

      13170000 -- (0.000) [...7 remote chains...] -- 40:29:54

      Average standard deviation of split frequencies: 0.023700


      Average standard deviation of split frequencies: 0.023700

      13180000 -- (0.000) [...7 remote chains...] -- 40:28:00

      Average standard deviation of split frequencies: 0.023570


      Average standard deviation of split frequencies: 0.023570

      13190000 -- (0.000) [...7 remote chains...] -- 40:26:52

      Average standard deviation of split frequencies: 0.023491


      Average standard deviation of split frequencies: 0.023491

      13200000 -- (0.000) [...7 remote chains...] -- 40:25:44

      Average standard deviation of split frequencies: 0.023441


      Average standard deviation of split frequencies: 0.023441

      13210000 -- (0.000) [...7 remote chains...] -- 40:24:35

      Average standard deviation of split frequencies: 0.023338


      Average standard deviation of split frequencies: 0.023338

      13220000 -- (0.000) [...7 remote chains...] -- 40:22:43

      Average standard deviation of split frequencies: 0.023288


      Average standard deviation of split frequencies: 0.023288

      13230000 -- (0.000) [...7 remote chains...] -- 40:21:35

      Average standard deviation of split frequencies: 0.023262


      Average standard deviation of split frequencies: 0.023262

      13240000 -- (0.000) [...7 remote chains...] -- 40:19:43

      Average standard deviation of split frequencies: 0.023238


      Average standard deviation of split frequencies: 0.023238

      13250000 -- (0.000) [...7 remote chains...] -- 40:18:35

      Average standard deviation of split frequencies: 0.023189


      Average standard deviation of split frequencies: 0.023189

      13260000 -- (0.000) [...7 remote chains...] -- 40:17:27

      Average standard deviation of split frequencies: 0.023139


      Average standard deviation of split frequencies: 0.023139

      13270000 -- (0.000) [...7 remote chains...] -- 40:15:36

      Average standard deviation of split frequencies: 0.023349


      Average standard deviation of split frequencies: 0.023349

      13280000 -- (0.000) [...7 remote chains...] -- 40:14:28

      Average standard deviation of split frequencies: 0.023431


      Average standard deviation of split frequencies: 0.023431

      13290000 -- (0.000) [...7 remote chains...] -- 40:12:37

      Average standard deviation of split frequencies: 0.023460


      Average standard deviation of split frequencies: 0.023460

      13300000 -- (0.000) [...7 remote chains...] -- 40:11:29

      Average standard deviation of split frequencies: 0.023305


      Average standard deviation of split frequencies: 0.023305

      13310000 -- (0.000) [...7 remote chains...] -- 40:10:22

      Average standard deviation of split frequencies: 0.023122


      Average standard deviation of split frequencies: 0.023122

      13320000 -- (0.000) [...7 remote chains...] -- 40:08:31

      Average standard deviation of split frequencies: 0.023125


      Average standard deviation of split frequencies: 0.023125

      13330000 -- (0.000) [...7 remote chains...] -- 40:07:24

      Average standard deviation of split frequencies: 0.023207


      Average standard deviation of split frequencies: 0.023207

      13340000 -- (0.000) [...7 remote chains...] -- 40:05:34

      Average standard deviation of split frequencies: 0.023210


      Average standard deviation of split frequencies: 0.023210

      13350000 -- (0.000) [...7 remote chains...] -- 40:04:27

      Average standard deviation of split frequencies: 0.022456


      Average standard deviation of split frequencies: 0.022456

      13360000 -- (0.000) [...7 remote chains...] -- 40:03:21

      Average standard deviation of split frequencies: 0.022459


      Average standard deviation of split frequencies: 0.022459

      13370000 -- (0.000) [...7 remote chains...] -- 40:01:30

      Average standard deviation of split frequencies: 0.022361


      Average standard deviation of split frequencies: 0.022361

      13380000 -- (0.000) [...7 remote chains...] -- 40:00:24

      Average standard deviation of split frequencies: 0.022289


      Average standard deviation of split frequencies: 0.022289

      13390000 -- (0.000) [...7 remote chains...] -- 39:58:34

      Average standard deviation of split frequencies: 0.022138


      Average standard deviation of split frequencies: 0.022138

      13400000 -- (0.000) [...7 remote chains...] -- 39:57:28

      Average standard deviation of split frequencies: 0.021915


      Average standard deviation of split frequencies: 0.021915

      13410000 -- (0.000) [...7 remote chains...] -- 39:55:38

      Average standard deviation of split frequencies: 0.021868


      Average standard deviation of split frequencies: 0.021868

      13420000 -- (0.000) [...7 remote chains...] -- 39:54:32

      Average standard deviation of split frequencies: 0.021746


      Average standard deviation of split frequencies: 0.021746

      13430000 -- (0.000) [...7 remote chains...] -- 39:52:43

      Average standard deviation of split frequencies: 0.021521


      Average standard deviation of split frequencies: 0.021521

      13440000 -- (0.000) [...7 remote chains...] -- 39:51:37

      Average standard deviation of split frequencies: 0.021600


      Average standard deviation of split frequencies: 0.021600

      13450000 -- (0.000) [...7 remote chains...] -- 39:49:48

      Average standard deviation of split frequencies: 0.021703


      Average standard deviation of split frequencies: 0.021703

      13460000 -- (0.000) [...7 remote chains...] -- 39:48:43

      Average standard deviation of split frequencies: 0.021371


      Average standard deviation of split frequencies: 0.021371

      13470000 -- (0.000) [...7 remote chains...] -- 39:46:54

      Average standard deviation of split frequencies: 0.021216


      Average standard deviation of split frequencies: 0.021216

      13480000 -- (0.000) [...7 remote chains...] -- 39:45:49

      Average standard deviation of split frequencies: 0.021324


      Average standard deviation of split frequencies: 0.021324

      13490000 -- (0.000) [...7 remote chains...] -- 39:44:44

      Average standard deviation of split frequencies: 0.021303


      Average standard deviation of split frequencies: 0.021303

      13500000 -- (0.000) [...7 remote chains...] -- 39:42:55

      Average standard deviation of split frequencies: 0.021359


      Average standard deviation of split frequencies: 0.021359

      13510000 -- (0.000) [...7 remote chains...] -- 39:41:50

      Average standard deviation of split frequencies: 0.021256


      Average standard deviation of split frequencies: 0.021256

      13520000 -- [0.000] [...7 remote chains...] -- 39:40:02

      Average standard deviation of split frequencies: 0.021184


      Average standard deviation of split frequencies: 0.021184

      13530000 -- (0.000) [...7 remote chains...] -- 39:38:58

      Average standard deviation of split frequencies: 0.021111


      Average standard deviation of split frequencies: 0.021111

      13540000 -- (0.000) [...7 remote chains...] -- 39:37:10

      Average standard deviation of split frequencies: 0.021193


      Average standard deviation of split frequencies: 0.021193

      13550000 -- (0.000) [...7 remote chains...] -- 39:36:05

      Average standard deviation of split frequencies: 0.021142


      Average standard deviation of split frequencies: 0.021142

      13560000 -- (0.000) [...7 remote chains...] -- 39:35:01

      Average standard deviation of split frequencies: 0.021147


      Average standard deviation of split frequencies: 0.021147

      13570000 -- (0.000) [...7 remote chains...] -- 39:33:57

      Average standard deviation of split frequencies: 0.021229


      Average standard deviation of split frequencies: 0.021229

      13580000 -- (0.000) [...7 remote chains...] -- 39:32:09

      Average standard deviation of split frequencies: 0.021311


      Average standard deviation of split frequencies: 0.021311

      13590000 -- (0.000) [...7 remote chains...] -- 39:31:05

      Average standard deviation of split frequencies: 0.021439


      Average standard deviation of split frequencies: 0.021439

      13600000 -- (0.000) [...7 remote chains...] -- 39:29:18

      Average standard deviation of split frequencies: 0.021367


      Average standard deviation of split frequencies: 0.021367

      13610000 -- (0.000) [...7 remote chains...] -- 39:28:15

      Average standard deviation of split frequencies: 0.021295


      Average standard deviation of split frequencies: 0.021295

      13620000 -- (0.000) [...7 remote chains...] -- 39:26:28

      Average standard deviation of split frequencies: 0.021095


      Average standard deviation of split frequencies: 0.021095

      13630000 -- (0.000) [...7 remote chains...] -- 39:25:24

      Average standard deviation of split frequencies: 0.020864


      Average standard deviation of split frequencies: 0.020864

      13640000 -- (0.000) [...7 remote chains...] -- 39:24:21

      Average standard deviation of split frequencies: 0.020844


      Average standard deviation of split frequencies: 0.020844

      13650000 -- (0.000) [...7 remote chains...] -- 39:22:34

      Average standard deviation of split frequencies: 0.020772


      Average standard deviation of split frequencies: 0.020772

      13660000 -- (0.000) [...7 remote chains...] -- 39:21:31

      Average standard deviation of split frequencies: 0.020650


      Average standard deviation of split frequencies: 0.020650

      13670000 -- (0.000) [...7 remote chains...] -- 39:19:45

      Average standard deviation of split frequencies: 0.020471


      Average standard deviation of split frequencies: 0.020471

      13680000 -- (0.000) [...7 remote chains...] -- 39:18:42

      Average standard deviation of split frequencies: 0.020298


      Average standard deviation of split frequencies: 0.020298

      13690000 -- (0.000) [...7 remote chains...] -- 39:16:56

      Average standard deviation of split frequencies: 0.020126


      Average standard deviation of split frequencies: 0.020126

      13700000 -- (0.000) [...7 remote chains...] -- 39:15:53

      Average standard deviation of split frequencies: 0.019903


      Average standard deviation of split frequencies: 0.019903

      13710000 -- (0.000) [...7 remote chains...] -- 39:14:51

      Average standard deviation of split frequencies: 0.019852


      Average standard deviation of split frequencies: 0.019852

      13720000 -- (0.000) [...7 remote chains...] -- 39:13:48

      Average standard deviation of split frequencies: 0.019680


      Average standard deviation of split frequencies: 0.019680

      13730000 -- (0.000) [...7 remote chains...] -- 39:12:03

      Average standard deviation of split frequencies: 0.019661


      Average standard deviation of split frequencies: 0.019661

      13740000 -- (0.000) [...7 remote chains...] -- 39:11:00

      Average standard deviation of split frequencies: 0.019566


      Average standard deviation of split frequencies: 0.019566

      13750000 -- (0.000) [...7 remote chains...] -- 39:09:58

      Average standard deviation of split frequencies: 0.019540


      Average standard deviation of split frequencies: 0.019540

      13760000 -- (0.000) [...7 remote chains...] -- 39:08:13

      Average standard deviation of split frequencies: 0.019521


      Average standard deviation of split frequencies: 0.019521

      13770000 -- (0.000) [...7 remote chains...] -- 39:07:11

      Average standard deviation of split frequencies: 0.019553


      Average standard deviation of split frequencies: 0.019553

      13780000 -- (0.000) [...7 remote chains...] -- 39:05:26

      Average standard deviation of split frequencies: 0.019534


      Average standard deviation of split frequencies: 0.019534

      13790000 -- (0.000) [...7 remote chains...] -- 39:04:24

      Average standard deviation of split frequencies: 0.019458


      Average standard deviation of split frequencies: 0.019458

      13800000 -- (0.000) [...7 remote chains...] -- 39:03:23

      Average standard deviation of split frequencies: 0.019617


      Average standard deviation of split frequencies: 0.019617

      13810000 -- (0.000) [...7 remote chains...] -- 39:01:38

      Average standard deviation of split frequencies: 0.019673


      Average standard deviation of split frequencies: 0.019673

      13820000 -- (0.000) [...7 remote chains...] -- 39:00:37

      Average standard deviation of split frequencies: 0.019705


      Average standard deviation of split frequencies: 0.019705

      13830000 -- (0.000) [...7 remote chains...] -- 38:58:53

      Average standard deviation of split frequencies: 0.019554


      Average standard deviation of split frequencies: 0.019554

      13840000 -- (0.000) [...7 remote chains...] -- 38:57:51

      Average standard deviation of split frequencies: 0.019469


      Average standard deviation of split frequencies: 0.019469

      13850000 -- (0.000) [...7 remote chains...] -- 38:56:50

      Average standard deviation of split frequencies: 0.019475


      Average standard deviation of split frequencies: 0.019475

      13860000 -- (0.000) [...7 remote chains...] -- 38:55:06

      Average standard deviation of split frequencies: 0.020482


      Average standard deviation of split frequencies: 0.020482

      13870000 -- (0.000) [...7 remote chains...] -- 38:54:05

      Average standard deviation of split frequencies: 0.020482


      Average standard deviation of split frequencies: 0.020482

      13880000 -- (0.000) [...7 remote chains...] -- 38:52:22

      Average standard deviation of split frequencies: 0.020308


      Average standard deviation of split frequencies: 0.020308

      13890000 -- (0.000) [...7 remote chains...] -- 38:51:21

      Average standard deviation of split frequencies: 0.020314


      Average standard deviation of split frequencies: 0.020314

      13900000 -- (0.000) [...7 remote chains...] -- 38:50:20

      Average standard deviation of split frequencies: 0.020369


      Average standard deviation of split frequencies: 0.020369

      13910000 -- (0.000) [...7 remote chains...] -- 38:48:37

      Average standard deviation of split frequencies: 0.020093


      Average standard deviation of split frequencies: 0.020093

      13920000 -- (0.000) [...7 remote chains...] -- 38:47:37

      Average standard deviation of split frequencies: 0.019899


      Average standard deviation of split frequencies: 0.019899

      13930000 -- (0.000) [...7 remote chains...] -- 38:45:54

      Average standard deviation of split frequencies: 0.019805


      Average standard deviation of split frequencies: 0.019805

      13940000 -- (0.000) [...7 remote chains...] -- 38:44:54

      Average standard deviation of split frequencies: 0.019811


      Average standard deviation of split frequencies: 0.019811

      13950000 -- (0.000) [...7 remote chains...] -- 38:43:11

      Average standard deviation of split frequencies: 0.019811


      Average standard deviation of split frequencies: 0.019811

      13960000 -- (0.000) [...7 remote chains...] -- 38:42:11

      Average standard deviation of split frequencies: 0.019817


      Average standard deviation of split frequencies: 0.019817

      13970000 -- (0.000) [...7 remote chains...] -- 38:41:11

      Average standard deviation of split frequencies: 0.019773


      Average standard deviation of split frequencies: 0.019773

      13980000 -- (0.000) [...7 remote chains...] -- 38:39:29

      Average standard deviation of split frequencies: 0.019604


      Average standard deviation of split frequencies: 0.019604

      13990000 -- (0.000) [...7 remote chains...] -- 38:38:29

      Average standard deviation of split frequencies: 0.019704


      Average standard deviation of split frequencies: 0.019704

      14000000 -- (0.000) [...7 remote chains...] -- 38:36:47

      Average standard deviation of split frequencies: 0.019611


      Average standard deviation of split frequencies: 0.019611

      14010000 -- (0.000) [...7 remote chains...] -- 38:35:47

      Average standard deviation of split frequencies: 0.019492


      Average standard deviation of split frequencies: 0.019492

      14020000 -- (0.000) [...7 remote chains...] -- 38:34:06

      Average standard deviation of split frequencies: 0.019598


      Average standard deviation of split frequencies: 0.019598

      14030000 -- (0.000) [...7 remote chains...] -- 38:33:06

      Average standard deviation of split frequencies: 0.019623


      Average standard deviation of split frequencies: 0.019623

      14040000 -- (0.000) [...7 remote chains...] -- 38:31:25

      Average standard deviation of split frequencies: 0.019654


      Average standard deviation of split frequencies: 0.019654

      14050000 -- (0.000) [...7 remote chains...] -- 38:30:26

      Average standard deviation of split frequencies: 0.019685


      Average standard deviation of split frequencies: 0.019685

      14060000 -- (0.000) [...7 remote chains...] -- 38:29:26

      Average standard deviation of split frequencies: 0.019766


      Average standard deviation of split frequencies: 0.019766

      14070000 -- (0.000) [...7 remote chains...] -- 38:27:46

      Average standard deviation of split frequencies: 0.019691


      Average standard deviation of split frequencies: 0.019691

      14080000 -- (0.000) [...7 remote chains...] -- 38:26:46

      Average standard deviation of split frequencies: 0.019673


      Average standard deviation of split frequencies: 0.019673

      14090000 -- (0.000) [...7 remote chains...] -- 38:25:06

      Average standard deviation of split frequencies: 0.018976


      Average standard deviation of split frequencies: 0.018976

      14100000 -- (0.000) [...7 remote chains...] -- 38:24:07

      Average standard deviation of split frequencies: 0.018887


      Average standard deviation of split frequencies: 0.018887

      14110000 -- (0.000) [...7 remote chains...] -- 38:22:27

      Average standard deviation of split frequencies: 0.018577


      Average standard deviation of split frequencies: 0.018577

      14120000 -- (0.000) [...7 remote chains...] -- 38:21:28

      Average standard deviation of split frequencies: 0.018464


      Average standard deviation of split frequencies: 0.018464

      14130000 -- (0.000) [...7 remote chains...] -- 38:20:29

      Average standard deviation of split frequencies: 0.019031


      Average standard deviation of split frequencies: 0.019031

      14140000 -- (0.000) [...7 remote chains...] -- 38:18:49

      Average standard deviation of split frequencies: 0.019038


      Average standard deviation of split frequencies: 0.019038

      14150000 -- (0.000) [...7 remote chains...] -- 38:17:51

      Average standard deviation of split frequencies: 0.018865


      Average standard deviation of split frequencies: 0.018865

      14160000 -- (0.000) [...7 remote chains...] -- 38:16:53

      Average standard deviation of split frequencies: 0.018798


      Average standard deviation of split frequencies: 0.018798

      14170000 -- (0.000) [...7 remote chains...] -- 38:15:13

      Average standard deviation of split frequencies: 0.018038


      Average standard deviation of split frequencies: 0.018038

      14180000 -- (0.000) [...7 remote chains...] -- 38:14:15

      Average standard deviation of split frequencies: 0.017998


      Average standard deviation of split frequencies: 0.017998

      14190000 -- (0.000) [...7 remote chains...] -- 38:12:35

      Average standard deviation of split frequencies: 0.018751


      Average standard deviation of split frequencies: 0.018751

      14200000 -- (0.000) [...7 remote chains...] -- 38:11:37

      Average standard deviation of split frequencies: 0.018710


      Average standard deviation of split frequencies: 0.018710

      14210000 -- (0.000) [...7 remote chains...] -- 38:09:58

      Average standard deviation of split frequencies: 0.018693


      Average standard deviation of split frequencies: 0.018693

      14220000 -- (0.000) [...7 remote chains...] -- 38:09:01

      Average standard deviation of split frequencies: 0.018675


      Average standard deviation of split frequencies: 0.018675

      14230000 -- (0.000) [...7 remote chains...] -- 38:07:22

      Average standard deviation of split frequencies: 0.018744


      Average standard deviation of split frequencies: 0.018744

      14240000 -- (0.000) [...7 remote chains...] -- 38:06:24

      Average standard deviation of split frequencies: 0.018818


      Average standard deviation of split frequencies: 0.018818

      14250000 -- (0.000) [...7 remote chains...] -- 38:05:27

      Average standard deviation of split frequencies: 0.018868


      Average standard deviation of split frequencies: 0.018868

      14260000 -- (0.000) [...7 remote chains...] -- 38:03:48

      Average standard deviation of split frequencies: 0.018805


      Average standard deviation of split frequencies: 0.018805

      14270000 -- (0.000) [...7 remote chains...] -- 38:02:51

      Average standard deviation of split frequencies: 0.018828


      Average standard deviation of split frequencies: 0.018828

      14280000 -- (0.000) [...7 remote chains...] -- 38:01:13

      Average standard deviation of split frequencies: 0.018833


      Average standard deviation of split frequencies: 0.018833

      14290000 -- (0.000) [...7 remote chains...] -- 38:00:15

      Average standard deviation of split frequencies: 0.018952


      Average standard deviation of split frequencies: 0.018952

      14300000 -- (0.000) [...7 remote chains...] -- 37:59:18

      Average standard deviation of split frequencies: 0.018957


      Average standard deviation of split frequencies: 0.018957

      14310000 -- (0.000) [...7 remote chains...] -- 37:57:41

      Average standard deviation of split frequencies: 0.018934


      Average standard deviation of split frequencies: 0.018934

      14320000 -- (0.000) [...7 remote chains...] -- 37:56:44

      Average standard deviation of split frequencies: 0.018917


      Average standard deviation of split frequencies: 0.018917

      14330000 -- (0.000) [...7 remote chains...] -- 37:55:06

      Average standard deviation of split frequencies: 0.018967


      Average standard deviation of split frequencies: 0.018967

      14340000 -- (0.000) [...7 remote chains...] -- 37:54:09

      Average standard deviation of split frequencies: 0.019040


      Average standard deviation of split frequencies: 0.019040

      14350000 -- (0.000) [...7 remote chains...] -- 37:52:32

      Average standard deviation of split frequencies: 0.018904


      Average standard deviation of split frequencies: 0.018904

      14360000 -- (0.000) [...7 remote chains...] -- 37:51:35

      Average standard deviation of split frequencies: 0.018909


      Average standard deviation of split frequencies: 0.018909

      14370000 -- (0.000) [...7 remote chains...] -- 37:50:39

      Average standard deviation of split frequencies: 0.018869


      Average standard deviation of split frequencies: 0.018869

      14380000 -- (0.000) [...7 remote chains...] -- 37:49:02

      Average standard deviation of split frequencies: 0.018807


      Average standard deviation of split frequencies: 0.018807

      14390000 -- (0.000) [...7 remote chains...] -- 37:48:06

      Average standard deviation of split frequencies: 0.018784


      Average standard deviation of split frequencies: 0.018784

      14400000 -- (0.000) [...7 remote chains...] -- 37:46:29

      Average standard deviation of split frequencies: 0.018834


      Average standard deviation of split frequencies: 0.018834

      14410000 -- (0.000) [...7 remote chains...] -- 37:45:33

      Average standard deviation of split frequencies: 0.018907


      Average standard deviation of split frequencies: 0.018907

      14420000 -- (0.000) [...7 remote chains...] -- 37:44:37

      Average standard deviation of split frequencies: 0.018935


      Average standard deviation of split frequencies: 0.018935

      14430000 -- (0.000) [...7 remote chains...] -- 37:43:00

      Average standard deviation of split frequencies: 0.019002


      Average standard deviation of split frequencies: 0.019002

      14440000 -- (0.000) [...7 remote chains...] -- 37:42:05

      Average standard deviation of split frequencies: 0.019052


      Average standard deviation of split frequencies: 0.019052

      14450000 -- (0.000) [...7 remote chains...] -- 37:40:28

      Average standard deviation of split frequencies: 0.019237


      Average standard deviation of split frequencies: 0.019237

      14460000 -- (0.000) [...7 remote chains...] -- 37:39:33

      Average standard deviation of split frequencies: 0.019174


      Average standard deviation of split frequencies: 0.019174

      14470000 -- (0.000) [...7 remote chains...] -- 37:37:57

      Average standard deviation of split frequencies: 0.019039


      Average standard deviation of split frequencies: 0.019039

      14480000 -- (0.000) [...7 remote chains...] -- 37:37:01

      Average standard deviation of split frequencies: 0.018955


      Average standard deviation of split frequencies: 0.018955

      14490000 -- (0.000) [...7 remote chains...] -- 37:36:06

      Average standard deviation of split frequencies: 0.018960


      Average standard deviation of split frequencies: 0.018960

      14500000 -- (0.000) [...7 remote chains...] -- 37:34:30

      Average standard deviation of split frequencies: 0.019032


      Average standard deviation of split frequencies: 0.019032

      14510000 -- (0.000) [...7 remote chains...] -- 37:33:35

      Average standard deviation of split frequencies: 0.018987


      Average standard deviation of split frequencies: 0.018987

      14520000 -- (0.000) [...7 remote chains...] -- 37:32:00

      Average standard deviation of split frequencies: 0.018970


      Average standard deviation of split frequencies: 0.018970

      14530000 -- (0.000) [...7 remote chains...] -- 37:31:05

      Average standard deviation of split frequencies: 0.018907


      Average standard deviation of split frequencies: 0.018907

      14540000 -- (0.000) [...7 remote chains...] -- 37:30:10

      Average standard deviation of split frequencies: 0.018957


      Average standard deviation of split frequencies: 0.018957

      14550000 -- (0.000) [...7 remote chains...] -- 37:28:35

      Average standard deviation of split frequencies: 0.018979


      Average standard deviation of split frequencies: 0.018979

      14560000 -- (0.000) [...7 remote chains...] -- 37:27:40

      Average standard deviation of split frequencies: 0.018917


      Average standard deviation of split frequencies: 0.018917

      14570000 -- (0.000) [...7 remote chains...] -- 37:26:45

      Average standard deviation of split frequencies: 0.018922


      Average standard deviation of split frequencies: 0.018922

      14580000 -- (0.000) [...7 remote chains...] -- 37:25:50

      Average standard deviation of split frequencies: 0.018927


      Average standard deviation of split frequencies: 0.018927

      14590000 -- (0.000) [...7 remote chains...] -- 37:24:56

      Average standard deviation of split frequencies: 0.018950


      Average standard deviation of split frequencies: 0.018950

      14600000 -- (0.000) [...7 remote chains...] -- 37:23:21

      Average standard deviation of split frequencies: 0.018999


      Average standard deviation of split frequencies: 0.018999

      14610000 -- (0.000) [...7 remote chains...] -- 37:22:27

      Average standard deviation of split frequencies: 0.019049


      Average standard deviation of split frequencies: 0.019049

      14620000 -- (0.000) [...7 remote chains...] -- 37:21:33

      Average standard deviation of split frequencies: 0.019120


      Average standard deviation of split frequencies: 0.019120

      14630000 -- (0.000) [...7 remote chains...] -- 37:20:39

      Average standard deviation of split frequencies: 0.019031


      Average standard deviation of split frequencies: 0.019031

      14640000 -- (0.000) [...7 remote chains...] -- 37:19:04

      Average standard deviation of split frequencies: 0.019125


      Average standard deviation of split frequencies: 0.019125

      14650000 -- (0.000) [...7 remote chains...] -- 37:18:10

      Average standard deviation of split frequencies: 0.019085


      Average standard deviation of split frequencies: 0.019085

      14660000 -- (0.000) [...7 remote chains...] -- 37:17:16

      Average standard deviation of split frequencies: 0.019112


      Average standard deviation of split frequencies: 0.019112

      14670000 -- (0.000) [...7 remote chains...] -- 37:15:43

      Average standard deviation of split frequencies: 0.019046


      Average standard deviation of split frequencies: 0.019046

      14680000 -- (0.000) [...7 remote chains...] -- 37:14:49

      Average standard deviation of split frequencies: 0.019183


      Average standard deviation of split frequencies: 0.019183

      14690000 -- (0.000) [...7 remote chains...] -- 37:13:55

      Average standard deviation of split frequencies: 0.019299


      Average standard deviation of split frequencies: 0.019299

      14700000 -- (0.000) [...7 remote chains...] -- 37:12:22

      Average standard deviation of split frequencies: 0.019303


      Average standard deviation of split frequencies: 0.019303

      14710000 -- (0.000) [...7 remote chains...] -- 37:11:28

      Average standard deviation of split frequencies: 0.019604


      Average standard deviation of split frequencies: 0.019604

      14720000 -- (0.000) [...7 remote chains...] -- 37:10:35

      Average standard deviation of split frequencies: 0.019352


      Average standard deviation of split frequencies: 0.019352

      14730000 -- (0.000) [...7 remote chains...] -- 37:09:41

      Average standard deviation of split frequencies: 0.019334


      Average standard deviation of split frequencies: 0.019334

      14740000 -- (0.000) [...7 remote chains...] -- 37:08:08

      Average standard deviation of split frequencies: 0.019317


      Average standard deviation of split frequencies: 0.019317

      14750000 -- (0.000) [...7 remote chains...] -- 37:07:15

      Average standard deviation of split frequencies: 0.019295


      Average standard deviation of split frequencies: 0.019295

      14760000 -- (0.000) [...7 remote chains...] -- 37:06:22

      Average standard deviation of split frequencies: 0.019234


      Average standard deviation of split frequencies: 0.019234

      14770000 -- (0.000) [...7 remote chains...] -- 37:04:49

      Average standard deviation of split frequencies: 0.019238


      Average standard deviation of split frequencies: 0.019238

      14780000 -- (0.000) [...7 remote chains...] -- 37:03:56

      Average standard deviation of split frequencies: 0.019221


      Average standard deviation of split frequencies: 0.019221

      14790000 -- (0.000) [...7 remote chains...] -- 37:02:23

      Average standard deviation of split frequencies: 0.019287


      Average standard deviation of split frequencies: 0.019287

      14800000 -- (0.000) [...7 remote chains...] -- 37:01:31

      Average standard deviation of split frequencies: 0.019335


      Average standard deviation of split frequencies: 0.019335

      14810000 -- (0.000) [...7 remote chains...] -- 37:00:38

      Average standard deviation of split frequencies: 0.019427


      Average standard deviation of split frequencies: 0.019427

      14820000 -- (0.000) [...7 remote chains...] -- 36:59:06

      Average standard deviation of split frequencies: 0.019432


      Average standard deviation of split frequencies: 0.019432

      14830000 -- (0.000) [...7 remote chains...] -- 36:58:13

      Average standard deviation of split frequencies: 0.019432


      Average standard deviation of split frequencies: 0.019432

      14840000 -- (0.000) [...7 remote chains...] -- 36:56:41

      Average standard deviation of split frequencies: 0.019393


      Average standard deviation of split frequencies: 0.019393

      14850000 -- (0.000) [...7 remote chains...] -- 36:55:49

      Average standard deviation of split frequencies: 0.019375


      Average standard deviation of split frequencies: 0.019375

      14860000 -- (0.000) [...7 remote chains...] -- 36:54:56

      Average standard deviation of split frequencies: 0.019423


      Average standard deviation of split frequencies: 0.019423

      14870000 -- (0.000) [...7 remote chains...] -- 36:53:25

      Average standard deviation of split frequencies: 0.019533


      Average standard deviation of split frequencies: 0.019533

      14880000 -- (0.000) [...7 remote chains...] -- 36:52:33

      Average standard deviation of split frequencies: 0.019493


      Average standard deviation of split frequencies: 0.019493

      14890000 -- (0.000) [...7 remote chains...] -- 36:51:01

      Average standard deviation of split frequencies: 0.019585


      Average standard deviation of split frequencies: 0.019585

      14900000 -- (0.000) [...7 remote chains...] -- 36:50:09

      Average standard deviation of split frequencies: 0.019589


      Average standard deviation of split frequencies: 0.019589

      14910000 -- (0.000) [...7 remote chains...] -- 36:49:17

      Average standard deviation of split frequencies: 0.019655


      Average standard deviation of split frequencies: 0.019655

      14920000 -- (0.000) [...7 remote chains...] -- 36:47:46

      Average standard deviation of split frequencies: 0.019659


      Average standard deviation of split frequencies: 0.019659

      14930000 -- (0.000) [...7 remote chains...] -- 36:46:54

      Average standard deviation of split frequencies: 0.019598


      Average standard deviation of split frequencies: 0.019598

      14940000 -- (0.000) [...7 remote chains...] -- 36:46:02

      Average standard deviation of split frequencies: 0.019667


      Average standard deviation of split frequencies: 0.019667

      14950000 -- (0.000) [...7 remote chains...] -- 36:44:32

      Average standard deviation of split frequencies: 0.019754


      Average standard deviation of split frequencies: 0.019754

      14960000 -- (0.000) [...7 remote chains...] -- 36:43:40

      Average standard deviation of split frequencies: 0.019802


      Average standard deviation of split frequencies: 0.019802

      14970000 -- (0.000) [...7 remote chains...] -- 36:42:10

      Average standard deviation of split frequencies: 0.019806


      Average standard deviation of split frequencies: 0.019806

      14980000 -- (0.000) [...7 remote chains...] -- 36:41:18

      Average standard deviation of split frequencies: 0.019832


      Average standard deviation of split frequencies: 0.019832

      14990000 -- (0.000) [...7 remote chains...] -- 36:40:27

      Average standard deviation of split frequencies: 0.020630


      Average standard deviation of split frequencies: 0.020630

      15000000 -- (0.000) [...7 remote chains...] -- 36:38:57

      Average standard deviation of split frequencies: 0.020701


      Average standard deviation of split frequencies: 0.020701

      15010000 -- (0.000) [...7 remote chains...] -- 36:38:05

      Average standard deviation of split frequencies: 0.020727


      Average standard deviation of split frequencies: 0.020727

      15020000 -- (0.000) [...7 remote chains...] -- 36:37:14

      Average standard deviation of split frequencies: 0.020866


      Average standard deviation of split frequencies: 0.020866

      15030000 -- (0.000) [...7 remote chains...] -- 36:35:44

      Average standard deviation of split frequencies: 0.020103


      Average standard deviation of split frequencies: 0.020103

      15040000 -- (0.000) [...7 remote chains...] -- 36:34:53

      Average standard deviation of split frequencies: 0.020236


      Average standard deviation of split frequencies: 0.020236

      15050000 -- (0.000) [...7 remote chains...] -- 36:33:24

      Average standard deviation of split frequencies: 0.020348


      Average standard deviation of split frequencies: 0.020348

      15060000 -- (0.000) [...7 remote chains...] -- 36:32:33

      Average standard deviation of split frequencies: 0.020956


      Average standard deviation of split frequencies: 0.020956

      15070000 -- (0.000) [...7 remote chains...] -- 36:31:42

      Average standard deviation of split frequencies: 0.020979


      Average standard deviation of split frequencies: 0.020979

      15080000 -- (0.000) [...7 remote chains...] -- 36:30:13

      Average standard deviation of split frequencies: 0.021099


      Average standard deviation of split frequencies: 0.021099

      15090000 -- (0.000) [...7 remote chains...] -- 36:29:22

      Average standard deviation of split frequencies: 0.021081


      Average standard deviation of split frequencies: 0.021081

      15100000 -- (0.000) [...7 remote chains...] -- 36:27:53

      Average standard deviation of split frequencies: 0.021039


      Average standard deviation of split frequencies: 0.021039

      15110000 -- (0.000) [...7 remote chains...] -- 36:27:02

      Average standard deviation of split frequencies: 0.020970


      Average standard deviation of split frequencies: 0.020970

      15120000 -- (0.000) [...7 remote chains...] -- 36:26:12

      Average standard deviation of split frequencies: 0.020859


      Average standard deviation of split frequencies: 0.020859

      15130000 -- (0.000) [...7 remote chains...] -- 36:24:43

      Average standard deviation of split frequencies: 0.020864


      Average standard deviation of split frequencies: 0.020864

      15140000 -- (0.000) [...7 remote chains...] -- 36:23:53

      Average standard deviation of split frequencies: 0.020845


      Average standard deviation of split frequencies: 0.020845

      15150000 -- (0.000) [...7 remote chains...] -- 36:22:24

      Average standard deviation of split frequencies: 0.020592


      Average standard deviation of split frequencies: 0.020592

      15160000 -- (0.000) [...7 remote chains...] -- 36:21:34

      Average standard deviation of split frequencies: 0.020459


      Average standard deviation of split frequencies: 0.020459

      15170000 -- (0.000) [...7 remote chains...] -- 36:20:06

      Average standard deviation of split frequencies: 0.020395


      Average standard deviation of split frequencies: 0.020395

      15180000 -- (0.000) [...7 remote chains...] -- 36:19:16

      Average standard deviation of split frequencies: 0.020377


      Average standard deviation of split frequencies: 0.020377

      15190000 -- (0.000) [...7 remote chains...] -- 36:18:26

      Average standard deviation of split frequencies: 0.020400


      Average standard deviation of split frequencies: 0.020400

      15200000 -- (0.000) [...7 remote chains...] -- 36:16:58

      Average standard deviation of split frequencies: 0.020975


      Average standard deviation of split frequencies: 0.020975

      15210000 -- (0.000) [...7 remote chains...] -- 36:16:08

      Average standard deviation of split frequencies: 0.021124


      Average standard deviation of split frequencies: 0.021124

      15220000 -- (0.000) [...7 remote chains...] -- 36:14:40

      Average standard deviation of split frequencies: 0.021272


      Average standard deviation of split frequencies: 0.021272

      15230000 -- (0.000) [...7 remote chains...] -- 36:13:50

      Average standard deviation of split frequencies: 0.020644


      Average standard deviation of split frequencies: 0.020644

      15240000 -- (0.000) [...7 remote chains...] -- 36:13:01

      Average standard deviation of split frequencies: 0.020649


      Average standard deviation of split frequencies: 0.020649

      15250000 -- (0.000) [...7 remote chains...] -- 36:11:33

      Average standard deviation of split frequencies: 0.020723


      Average standard deviation of split frequencies: 0.020723

      15260000 -- (0.000) [...7 remote chains...] -- 36:10:44

      Average standard deviation of split frequencies: 0.020705


      Average standard deviation of split frequencies: 0.020705

      15270000 -- (0.000) [...7 remote chains...] -- 36:09:16

      Average standard deviation of split frequencies: 0.020659


      Average standard deviation of split frequencies: 0.020659

      15280000 -- (0.000) [...7 remote chains...] -- 36:08:27

      Average standard deviation of split frequencies: 0.020618


      Average standard deviation of split frequencies: 0.020618

      15290000 -- (0.000) [...7 remote chains...] -- 36:07:38

      Average standard deviation of split frequencies: 0.020646


      Average standard deviation of split frequencies: 0.020646

      15300000 -- (0.000) [...7 remote chains...] -- 36:06:11

      Average standard deviation of split frequencies: 0.020810


      Average standard deviation of split frequencies: 0.020810

      15310000 -- (0.000) [...7 remote chains...] -- 36:05:22

      Average standard deviation of split frequencies: 0.020924


      Average standard deviation of split frequencies: 0.020924

      15320000 -- (0.000) [...7 remote chains...] -- 36:03:55

      Average standard deviation of split frequencies: 0.020974


      Average standard deviation of split frequencies: 0.020974

      15330000 -- (0.000) [...7 remote chains...] -- 36:03:06

      Average standard deviation of split frequencies: 0.020956


      Average standard deviation of split frequencies: 0.020956

      15340000 -- (0.000) [...7 remote chains...] -- 36:01:39

      Average standard deviation of split frequencies: 0.020915


      Average standard deviation of split frequencies: 0.020915

      15350000 -- (0.000) [...7 remote chains...] -- 36:00:51

      Average standard deviation of split frequencies: 0.020938


      Average standard deviation of split frequencies: 0.020938

      15360000 -- (0.000) [...7 remote chains...] -- 36:00:02

      Average standard deviation of split frequencies: 0.020965


      Average standard deviation of split frequencies: 0.020965

      15370000 -- (0.000) [...7 remote chains...] -- 35:58:36

      Average standard deviation of split frequencies: 0.021015


      Average standard deviation of split frequencies: 0.021015

      15380000 -- (0.000) [...7 remote chains...] -- 35:57:47

      Average standard deviation of split frequencies: 0.020997


      Average standard deviation of split frequencies: 0.020997

      15390000 -- (0.000) [...7 remote chains...] -- 35:56:21

      Average standard deviation of split frequencies: 0.020974


      Average standard deviation of split frequencies: 0.020974

      15400000 -- (0.000) [...7 remote chains...] -- 35:55:33

      Average standard deviation of split frequencies: 0.020911


      Average standard deviation of split frequencies: 0.020911

      15410000 -- (0.000) [...7 remote chains...] -- 35:54:07

      Average standard deviation of split frequencies: 0.020938


      Average standard deviation of split frequencies: 0.020938

      15420000 -- (0.000) [...7 remote chains...] -- 35:53:19

      Average standard deviation of split frequencies: 0.020965


      Average standard deviation of split frequencies: 0.020965

      15430000 -- (0.000) [...7 remote chains...] -- 35:51:53

      Average standard deviation of split frequencies: 0.021010


      Average standard deviation of split frequencies: 0.021010

      15440000 -- (0.000) [...7 remote chains...] -- 35:51:05

      Average standard deviation of split frequencies: 0.020969


      Average standard deviation of split frequencies: 0.020969

      15450000 -- (0.000) [...7 remote chains...] -- 35:50:17

      Average standard deviation of split frequencies: 0.020951


      Average standard deviation of split frequencies: 0.020951

      15460000 -- (0.000) [...7 remote chains...] -- 35:48:51

      Average standard deviation of split frequencies: 0.020978


      Average standard deviation of split frequencies: 0.020978

      15470000 -- (0.000) [...7 remote chains...] -- 35:48:03

      Average standard deviation of split frequencies: 0.021001


      Average standard deviation of split frequencies: 0.021001

      15480000 -- (0.000) [...7 remote chains...] -- 35:46:38

      Average standard deviation of split frequencies: 0.021028


      Average standard deviation of split frequencies: 0.021028

      15490000 -- (0.000) [...7 remote chains...] -- 35:45:50

      Average standard deviation of split frequencies: 0.020920


      Average standard deviation of split frequencies: 0.020920

      15500000 -- (0.000) [...7 remote chains...] -- 35:45:03

      Average standard deviation of split frequencies: 0.020879


      Average standard deviation of split frequencies: 0.020879

      15510000 -- (0.000) [...7 remote chains...] -- 35:43:37

      Average standard deviation of split frequencies: 0.021542


      Average standard deviation of split frequencies: 0.021542

      15520000 -- (0.000) [...7 remote chains...] -- 35:42:50

      Average standard deviation of split frequencies: 0.021570


      Average standard deviation of split frequencies: 0.021570

      15530000 -- (0.000) [...7 remote chains...] -- 35:41:25

      Average standard deviation of split frequencies: 0.021505


      Average standard deviation of split frequencies: 0.021505

      15540000 -- [0.000] [...7 remote chains...] -- 35:40:38

      Average standard deviation of split frequencies: 0.021417


      Average standard deviation of split frequencies: 0.021417

      15550000 -- (0.000) [...7 remote chains...] -- 35:39:51

      Average standard deviation of split frequencies: 0.021277


      Average standard deviation of split frequencies: 0.021277

      15560000 -- (0.000) [...7 remote chains...] -- 35:38:26

      Average standard deviation of split frequencies: 0.021212


      Average standard deviation of split frequencies: 0.021212

      15570000 -- (0.000) [...7 remote chains...] -- 35:37:39

      Average standard deviation of split frequencies: 0.021194


      Average standard deviation of split frequencies: 0.021194

      15580000 -- (0.000) [...7 remote chains...] -- 35:36:14

      Average standard deviation of split frequencies: 0.020526


      Average standard deviation of split frequencies: 0.020526

      15590000 -- (0.000) [...7 remote chains...] -- 35:35:27

      Average standard deviation of split frequencies: 0.021201


      Average standard deviation of split frequencies: 0.021201

      15600000 -- (0.000) [...7 remote chains...] -- 35:34:41

      Average standard deviation of split frequencies: 0.021159


      Average standard deviation of split frequencies: 0.021159

      15610000 -- (0.000) [...7 remote chains...] -- 35:33:16

      Average standard deviation of split frequencies: 0.021189


      Average standard deviation of split frequencies: 0.021189

      15620000 -- (0.000) [...7 remote chains...] -- 35:32:30

      Average standard deviation of split frequencies: 0.021147


      Average standard deviation of split frequencies: 0.021147

      15630000 -- (0.000) [...7 remote chains...] -- 35:31:05

      Average standard deviation of split frequencies: 0.021099


      Average standard deviation of split frequencies: 0.021099

      15640000 -- (0.000) [...7 remote chains...] -- 35:30:19

      Average standard deviation of split frequencies: 0.021008


      Average standard deviation of split frequencies: 0.021008

      15650000 -- (0.000) [...7 remote chains...] -- 35:29:32

      Average standard deviation of split frequencies: 0.021063


      Average standard deviation of split frequencies: 0.021063

      15660000 -- (0.000) [...7 remote chains...] -- 35:28:09

      Average standard deviation of split frequencies: 0.020925


      Average standard deviation of split frequencies: 0.020925

      15670000 -- (0.000) [...7 remote chains...] -- 35:27:22

      Average standard deviation of split frequencies: 0.020804


      Average standard deviation of split frequencies: 0.020804

      15680000 -- (0.000) [...7 remote chains...] -- 35:25:59

      Average standard deviation of split frequencies: 0.020835


      Average standard deviation of split frequencies: 0.020835

      15690000 -- (0.000) [...7 remote chains...] -- 35:25:12

      Average standard deviation of split frequencies: 0.020841


      Average standard deviation of split frequencies: 0.020841

      15700000 -- (0.000) [...7 remote chains...] -- 35:23:49

      Average standard deviation of split frequencies: 0.020799


      Average standard deviation of split frequencies: 0.020799

      15710000 -- (0.000) [...7 remote chains...] -- 35:23:03

      Average standard deviation of split frequencies: 0.019907


      Average standard deviation of split frequencies: 0.019907

      15720000 -- (0.000) [...7 remote chains...] -- 35:22:17

      Average standard deviation of split frequencies: 0.019867


      Average standard deviation of split frequencies: 0.019867

      15730000 -- (0.000) [...7 remote chains...] -- 35:20:54

      Average standard deviation of split frequencies: 0.020620


      Average standard deviation of split frequencies: 0.020620

      15740000 -- (0.000) [...7 remote chains...] -- 35:20:08

      Average standard deviation of split frequencies: 0.020579


      Average standard deviation of split frequencies: 0.020579

      15750000 -- (0.000) [...7 remote chains...] -- 35:19:22

      Average standard deviation of split frequencies: 0.020627


      Average standard deviation of split frequencies: 0.020627

      15760000 -- (0.000) [...7 remote chains...] -- 35:17:59

      Average standard deviation of split frequencies: 0.020633


      Average standard deviation of split frequencies: 0.020633

      15770000 -- (0.000) [...7 remote chains...] -- 35:17:13

      Average standard deviation of split frequencies: 0.020568


      Average standard deviation of split frequencies: 0.020568

      15780000 -- [0.000] [...7 remote chains...] -- 35:15:51

      Average standard deviation of split frequencies: 0.020575


      Average standard deviation of split frequencies: 0.020575

      15790000 -- [0.000] [...7 remote chains...] -- 35:15:05

      Average standard deviation of split frequencies: 0.020646


      Average standard deviation of split frequencies: 0.020646

      15800000 -- (0.000) [...7 remote chains...] -- 35:13:43

      Average standard deviation of split frequencies: 0.020653


      Average standard deviation of split frequencies: 0.020653

      15810000 -- (0.000) [...7 remote chains...] -- 35:12:57

      Average standard deviation of split frequencies: 0.020683


      Average standard deviation of split frequencies: 0.020683

      15820000 -- (0.000) [...7 remote chains...] -- 35:12:12

      Average standard deviation of split frequencies: 0.020594


      Average standard deviation of split frequencies: 0.020594

      15830000 -- (0.000) [...7 remote chains...] -- 35:10:50

      Average standard deviation of split frequencies: 0.020689


      Average standard deviation of split frequencies: 0.020689

      15840000 -- (0.000) [...7 remote chains...] -- 35:10:04

      Average standard deviation of split frequencies: 0.020749


      Average standard deviation of split frequencies: 0.020749

      15850000 -- (0.000) [...7 remote chains...] -- 35:09:19

      Average standard deviation of split frequencies: 0.020775


      Average standard deviation of split frequencies: 0.020775

      15860000 -- (0.000) [...7 remote chains...] -- 35:07:57

      Average standard deviation of split frequencies: 0.021602


      Average standard deviation of split frequencies: 0.021602

      15870000 -- (0.000) [...7 remote chains...] -- 35:07:12

      Average standard deviation of split frequencies: 0.021442


      Average standard deviation of split frequencies: 0.021442

      15880000 -- (0.000) [...7 remote chains...] -- 35:05:50

      Average standard deviation of split frequencies: 0.021492


      Average standard deviation of split frequencies: 0.021492

      15890000 -- (0.000) [...7 remote chains...] -- 35:05:05

      Average standard deviation of split frequencies: 0.021497


      Average standard deviation of split frequencies: 0.021497

      15900000 -- (0.000) [...7 remote chains...] -- 35:04:21

      Average standard deviation of split frequencies: 0.021593


      Average standard deviation of split frequencies: 0.021593

      15910000 -- (0.000) [...7 remote chains...] -- 35:02:59

      Average standard deviation of split frequencies: 0.020947


      Average standard deviation of split frequencies: 0.020947

      15920000 -- (0.000) [...7 remote chains...] -- 35:02:14

      Average standard deviation of split frequencies: 0.020973


      Average standard deviation of split frequencies: 0.020973

      15930000 -- (0.000) [...7 remote chains...] -- 35:00:53

      Average standard deviation of split frequencies: 0.020608


      Average standard deviation of split frequencies: 0.020608

      15940000 -- (0.000) [...7 remote chains...] -- 35:00:08

      Average standard deviation of split frequencies: 0.020697


      Average standard deviation of split frequencies: 0.020697

      15950000 -- (0.000) [...7 remote chains...] -- 34:59:24

      Average standard deviation of split frequencies: 0.020718


      Average standard deviation of split frequencies: 0.020718

      15960000 -- (0.000) [...7 remote chains...] -- 34:58:03

      Average standard deviation of split frequencies: 0.020806


      Average standard deviation of split frequencies: 0.020806

      15970000 -- (0.000) [...7 remote chains...] -- 34:57:55

      Average standard deviation of split frequencies: 0.020978


      Average standard deviation of split frequencies: 0.020978

      15980000 -- (0.000) [...7 remote chains...] -- 34:56:34

      Average standard deviation of split frequencies: 0.020919


      Average standard deviation of split frequencies: 0.020919

      15990000 -- (0.000) [...7 remote chains...] -- 34:55:50

      Average standard deviation of split frequencies: 0.020876


      Average standard deviation of split frequencies: 0.020876

      16000000 -- (0.000) [...7 remote chains...] -- 34:55:06

      Average standard deviation of split frequencies: 0.021675


      Average standard deviation of split frequencies: 0.021675

      16010000 -- (0.000) [...7 remote chains...] -- 34:54:21

      Average standard deviation of split frequencies: 0.021136


      Average standard deviation of split frequencies: 0.021136

      16020000 -- (0.000) [...7 remote chains...] -- 34:53:37

      Average standard deviation of split frequencies: 0.021202


      Average standard deviation of split frequencies: 0.021202

      16030000 -- (0.000) [...7 remote chains...] -- 34:52:17

      Average standard deviation of split frequencies: 0.021160


      Average standard deviation of split frequencies: 0.021160

      16040000 -- (0.000) [...7 remote chains...] -- 34:51:33

      Average standard deviation of split frequencies: 0.021143


      Average standard deviation of split frequencies: 0.021143

      16050000 -- (0.000) [...7 remote chains...] -- 34:50:49

      Average standard deviation of split frequencies: 0.021188


      Average standard deviation of split frequencies: 0.021188

      16060000 -- (0.000) [...7 remote chains...] -- 34:49:28

      Average standard deviation of split frequencies: 0.021170


      Average standard deviation of split frequencies: 0.021170

      16070000 -- (0.000) [...7 remote chains...] -- 34:48:45

      Average standard deviation of split frequencies: 0.021191


      Average standard deviation of split frequencies: 0.021191

      16080000 -- (0.000) [...7 remote chains...] -- 34:47:25

      Average standard deviation of split frequencies: 0.021090


      Average standard deviation of split frequencies: 0.021090

      16090000 -- (0.000) [...7 remote chains...] -- 34:46:41

      Average standard deviation of split frequencies: 0.021135


      Average standard deviation of split frequencies: 0.021135

      16100000 -- (0.000) [...7 remote chains...] -- 34:45:21

      Average standard deviation of split frequencies: 0.021097


      Average standard deviation of split frequencies: 0.021097

      16110000 -- (0.000) [...7 remote chains...] -- 34:44:37

      Average standard deviation of split frequencies: 0.021055


      Average standard deviation of split frequencies: 0.021055

      16120000 -- (0.000) [...7 remote chains...] -- 34:43:54

      Average standard deviation of split frequencies: 0.021101


      Average standard deviation of split frequencies: 0.021101

      16130000 -- (0.000) [...7 remote chains...] -- 34:42:34

      Average standard deviation of split frequencies: 0.021166


      Average standard deviation of split frequencies: 0.021166

      16140000 -- (0.000) [...7 remote chains...] -- 34:41:51

      Average standard deviation of split frequencies: 0.021212


      Average standard deviation of split frequencies: 0.021212

      16150000 -- (0.000) [...7 remote chains...] -- 34:40:31

      Average standard deviation of split frequencies: 0.021274


      Average standard deviation of split frequencies: 0.021274

      16160000 -- (0.000) [...7 remote chains...] -- 34:39:48

      Average standard deviation of split frequencies: 0.021319


      Average standard deviation of split frequencies: 0.021319

      16170000 -- (0.000) [...7 remote chains...] -- 34:39:05

      Average standard deviation of split frequencies: 0.021239


      Average standard deviation of split frequencies: 0.021239

      16180000 -- (0.000) [...7 remote chains...] -- 34:37:46

      Average standard deviation of split frequencies: 0.021346


      Average standard deviation of split frequencies: 0.021346

      16190000 -- (0.000) [...7 remote chains...] -- 34:37:03

      Average standard deviation of split frequencies: 0.021284


      Average standard deviation of split frequencies: 0.021284

      16200000 -- (0.000) [...7 remote chains...] -- 34:36:20

      Average standard deviation of split frequencies: 0.021215


      Average standard deviation of split frequencies: 0.021215

      16210000 -- (0.000) [...7 remote chains...] -- 34:35:01

      Average standard deviation of split frequencies: 0.021298


      Average standard deviation of split frequencies: 0.021298

      16220000 -- (0.000) [...7 remote chains...] -- 34:34:18

      Average standard deviation of split frequencies: 0.021340


      Average standard deviation of split frequencies: 0.021340

      16230000 -- (0.000) [...7 remote chains...] -- 34:32:59

      Average standard deviation of split frequencies: 0.021320


      Average standard deviation of split frequencies: 0.021320

      16240000 -- (0.000) [...7 remote chains...] -- 34:32:16

      Average standard deviation of split frequencies: 0.021323


      Average standard deviation of split frequencies: 0.021323

      16250000 -- (0.000) [...7 remote chains...] -- 34:31:33

      Average standard deviation of split frequencies: 0.021365


      Average standard deviation of split frequencies: 0.021365

      16260000 -- (0.000) [...7 remote chains...] -- 34:30:15

      Average standard deviation of split frequencies: 0.022151


      Average standard deviation of split frequencies: 0.022151

      16270000 -- (0.000) [...7 remote chains...] -- 34:29:32

      Average standard deviation of split frequencies: 0.021388


      Average standard deviation of split frequencies: 0.021388

      16280000 -- (0.000) [...7 remote chains...] -- 34:28:14

      Average standard deviation of split frequencies: 0.021410


      Average standard deviation of split frequencies: 0.021410

      16290000 -- (0.000) [...7 remote chains...] -- 34:27:31

      Average standard deviation of split frequencies: 0.021432


      Average standard deviation of split frequencies: 0.021432

      16300000 -- (0.000) [...7 remote chains...] -- 34:26:13

      Average standard deviation of split frequencies: 0.021494


      Average standard deviation of split frequencies: 0.021494

      16310000 -- (0.000) [...7 remote chains...] -- 34:25:31

      Average standard deviation of split frequencies: 0.022076


      Average standard deviation of split frequencies: 0.022076

      16320000 -- (0.000) [...7 remote chains...] -- 34:24:48

      Average standard deviation of split frequencies: 0.022079


      Average standard deviation of split frequencies: 0.022079

      16330000 -- (0.000) [...7 remote chains...] -- 34:23:30

      Average standard deviation of split frequencies: 0.022082


      Average standard deviation of split frequencies: 0.022082

      16340000 -- (0.000) [...7 remote chains...] -- 34:22:48

      Average standard deviation of split frequencies: 0.021462


      Average standard deviation of split frequencies: 0.021462

      16350000 -- (0.000) [...7 remote chains...] -- 34:21:30

      Average standard deviation of split frequencies: 0.021541


      Average standard deviation of split frequencies: 0.021541

      16360000 -- (0.000) [...7 remote chains...] -- 34:20:48

      Average standard deviation of split frequencies: 0.021583


      Average standard deviation of split frequencies: 0.021583

      16370000 -- (0.000) [...7 remote chains...] -- 34:19:31

      Average standard deviation of split frequencies: 0.021586


      Average standard deviation of split frequencies: 0.021586

      16380000 -- (0.000) [...7 remote chains...] -- 34:18:49

      Average standard deviation of split frequencies: 0.021588


      Average standard deviation of split frequencies: 0.021588

      16390000 -- (0.000) [...7 remote chains...] -- 34:17:31

      Average standard deviation of split frequencies: 0.021746


      Average standard deviation of split frequencies: 0.021746

      16400000 -- (0.000) [...7 remote chains...] -- 34:16:50

      Average standard deviation of split frequencies: 0.022320


      Average standard deviation of split frequencies: 0.022320

      16410000 -- (0.000) [...7 remote chains...] -- 34:16:08

      Average standard deviation of split frequencies: 0.022343


      Average standard deviation of split frequencies: 0.022343

      16420000 -- (0.000) [...7 remote chains...] -- 34:14:51

      Average standard deviation of split frequencies: 0.022407


      Average standard deviation of split frequencies: 0.022407

      16430000 -- (0.000) [...7 remote chains...] -- 34:14:09

      Average standard deviation of split frequencies: 0.022366


      Average standard deviation of split frequencies: 0.022366

      16440000 -- (0.000) [...7 remote chains...] -- 34:12:52

      Average standard deviation of split frequencies: 0.022409


      Average standard deviation of split frequencies: 0.022409

      16450000 -- (0.000) [...7 remote chains...] -- 34:12:10

      Average standard deviation of split frequencies: 0.022452


      Average standard deviation of split frequencies: 0.022452

      16460000 -- (0.000) [...7 remote chains...] -- 34:10:53

      Average standard deviation of split frequencies: 0.022393


      Average standard deviation of split frequencies: 0.022393

      16470000 -- (0.000) [...7 remote chains...] -- 34:10:12

      Average standard deviation of split frequencies: 0.022230


      Average standard deviation of split frequencies: 0.022230

      16480000 -- (0.000) [...7 remote chains...] -- 34:08:55

      Average standard deviation of split frequencies: 0.022212


      Average standard deviation of split frequencies: 0.022212

      16490000 -- (0.000) [...7 remote chains...] -- 34:08:14

      Average standard deviation of split frequencies: 0.022276


      Average standard deviation of split frequencies: 0.022276

      16500000 -- (0.000) [...7 remote chains...] -- 34:07:33

      Average standard deviation of split frequencies: 0.022400


      Average standard deviation of split frequencies: 0.022400

      16510000 -- (0.000) [...7 remote chains...] -- 34:06:16

      Average standard deviation of split frequencies: 0.022482


      Average standard deviation of split frequencies: 0.022482

      16520000 -- (0.000) [...7 remote chains...] -- 34:05:35

      Average standard deviation of split frequencies: 0.021945


      Average standard deviation of split frequencies: 0.021945

      16530000 -- (0.000) [...7 remote chains...] -- 34:04:54

      Average standard deviation of split frequencies: 0.022547


      Average standard deviation of split frequencies: 0.022547

      16540000 -- (0.000) [...7 remote chains...] -- 34:03:38

      Average standard deviation of split frequencies: 0.022610


      Average standard deviation of split frequencies: 0.022610

      16550000 -- (0.000) [...7 remote chains...] -- 34:02:57

      Average standard deviation of split frequencies: 0.022570


      Average standard deviation of split frequencies: 0.022570

      16560000 -- (0.000) [...7 remote chains...] -- 34:01:41

      Average standard deviation of split frequencies: 0.022592


      Average standard deviation of split frequencies: 0.022592

      16570000 -- (0.000) [...7 remote chains...] -- 34:01:00

      Average standard deviation of split frequencies: 0.022635


      Average standard deviation of split frequencies: 0.022635

      16580000 -- (0.000) [...7 remote chains...] -- 34:00:19

      Average standard deviation of split frequencies: 0.022759


      Average standard deviation of split frequencies: 0.022759

      16590000 -- (0.000) [...7 remote chains...] -- 33:59:03

      Average standard deviation of split frequencies: 0.022657


      Average standard deviation of split frequencies: 0.022657

      16600000 -- (0.000) [...7 remote chains...] -- 33:58:23

      Average standard deviation of split frequencies: 0.022619


      Average standard deviation of split frequencies: 0.022619

      16610000 -- (0.000) [...7 remote chains...] -- 33:57:42

      Average standard deviation of split frequencies: 0.022702


      Average standard deviation of split frequencies: 0.022702

      16620000 -- (0.000) [...7 remote chains...] -- 33:56:26

      Average standard deviation of split frequencies: 0.022664


      Average standard deviation of split frequencies: 0.022664

      16630000 -- (0.000) [...7 remote chains...] -- 33:55:46

      Average standard deviation of split frequencies: 0.022542


      Average standard deviation of split frequencies: 0.022542

      16640000 -- (0.000) [...7 remote chains...] -- 33:54:30

      Average standard deviation of split frequencies: 0.022544


      Average standard deviation of split frequencies: 0.022544

      16650000 -- (0.000) [...7 remote chains...] -- 33:53:50

      Average standard deviation of split frequencies: 0.022627


      Average standard deviation of split frequencies: 0.022627

      16660000 -- (0.000) [...7 remote chains...] -- 33:53:10

      Average standard deviation of split frequencies: 0.022065


      Average standard deviation of split frequencies: 0.022065

      16670000 -- (0.000) [...7 remote chains...] -- 33:51:54

      Average standard deviation of split frequencies: 0.022128


      Average standard deviation of split frequencies: 0.022128

      16680000 -- (0.000) [...7 remote chains...] -- 33:51:14

      Average standard deviation of split frequencies: 0.022215


      Average standard deviation of split frequencies: 0.022215

      16690000 -- (0.000) [...7 remote chains...] -- 33:49:59

      Average standard deviation of split frequencies: 0.022281


      Average standard deviation of split frequencies: 0.022281

      16700000 -- (0.000) [...7 remote chains...] -- 33:49:19

      Average standard deviation of split frequencies: 0.022284


      Average standard deviation of split frequencies: 0.022284

      16710000 -- (0.000) [...7 remote chains...] -- 33:48:04

      Average standard deviation of split frequencies: 0.022326


      Average standard deviation of split frequencies: 0.022326

      16720000 -- (0.000) [...7 remote chains...] -- 33:47:24

      Average standard deviation of split frequencies: 0.022475


      Average standard deviation of split frequencies: 0.022475

      16730000 -- (0.000) [...7 remote chains...] -- 33:46:44

      Average standard deviation of split frequencies: 0.022561


      Average standard deviation of split frequencies: 0.022561

      16740000 -- (0.000) [...7 remote chains...] -- 33:45:29

      Average standard deviation of split frequencies: 0.022626


      Average standard deviation of split frequencies: 0.022626

      16750000 -- (0.000) [...7 remote chains...] -- 33:44:50

      Average standard deviation of split frequencies: 0.022626


      Average standard deviation of split frequencies: 0.022626

      16760000 -- (0.000) [...7 remote chains...] -- 33:43:35

      Average standard deviation of split frequencies: 0.022692


      Average standard deviation of split frequencies: 0.022692

      16770000 -- (0.000) [...7 remote chains...] -- 33:42:55

      Average standard deviation of split frequencies: 0.022757


      Average standard deviation of split frequencies: 0.022757

      16780000 -- (0.000) [...7 remote chains...] -- 33:41:41

      Average standard deviation of split frequencies: 0.022801


      Average standard deviation of split frequencies: 0.022801

      16790000 -- (0.000) [...7 remote chains...] -- 33:41:01

      Average standard deviation of split frequencies: 0.023009


      Average standard deviation of split frequencies: 0.023009

      16800000 -- (0.000) [...7 remote chains...] -- 33:40:22

      Average standard deviation of split frequencies: 0.023074


      Average standard deviation of split frequencies: 0.023074

      16810000 -- (0.000) [...7 remote chains...] -- 33:39:08

      Average standard deviation of split frequencies: 0.023035


      Average standard deviation of split frequencies: 0.023035

      16820000 -- (0.000) [...7 remote chains...] -- 33:38:28

      Average standard deviation of split frequencies: 0.023079


      Average standard deviation of split frequencies: 0.023079

      16830000 -- (0.000) [...7 remote chains...] -- 33:37:14

      Average standard deviation of split frequencies: 0.023203


      Average standard deviation of split frequencies: 0.023203

      16840000 -- (0.000) [...7 remote chains...] -- 33:36:35

      Average standard deviation of split frequencies: 0.023206


      Average standard deviation of split frequencies: 0.023206

      16850000 -- (0.000) [...7 remote chains...] -- 33:35:56

      Average standard deviation of split frequencies: 0.023229


      Average standard deviation of split frequencies: 0.023229

      16860000 -- (0.000) [...7 remote chains...] -- 33:34:42

      Average standard deviation of split frequencies: 0.023293


      Average standard deviation of split frequencies: 0.023293

      16870000 -- (0.000) [...7 remote chains...] -- 33:34:03

      Average standard deviation of split frequencies: 0.023169


      Average standard deviation of split frequencies: 0.023169

      16880000 -- (0.000) [...7 remote chains...] -- 33:32:49

      Average standard deviation of split frequencies: 0.023213


      Average standard deviation of split frequencies: 0.023213

      16890000 -- (0.000) [...7 remote chains...] -- 33:32:10

      Average standard deviation of split frequencies: 0.023215


      Average standard deviation of split frequencies: 0.023215

      16900000 -- (0.000) [...7 remote chains...] -- 33:31:31

      Average standard deviation of split frequencies: 0.023279


      Average standard deviation of split frequencies: 0.023279

      16910000 -- (0.000) [...7 remote chains...] -- 33:30:17

      Average standard deviation of split frequencies: 0.023444


      Average standard deviation of split frequencies: 0.023444

      16920000 -- (0.000) [...7 remote chains...] -- 33:29:39

      Average standard deviation of split frequencies: 0.023405


      Average standard deviation of split frequencies: 0.023405

      16930000 -- (0.000) [...7 remote chains...] -- 33:29:00

      Average standard deviation of split frequencies: 0.023366


      Average standard deviation of split frequencies: 0.023366

      16940000 -- (0.000) [...7 remote chains...] -- 33:28:21

      Average standard deviation of split frequencies: 0.023327


      Average standard deviation of split frequencies: 0.023327

      16950000 -- (0.000) [...7 remote chains...] -- 33:27:08

      Average standard deviation of split frequencies: 0.023389


      Average standard deviation of split frequencies: 0.023389

      16960000 -- [0.000] [...7 remote chains...] -- 33:26:29

      Average standard deviation of split frequencies: 0.023350


      Average standard deviation of split frequencies: 0.023350

      16970000 -- (0.000) [...7 remote chains...] -- 33:25:16

      Average standard deviation of split frequencies: 0.022776


      Average standard deviation of split frequencies: 0.022776

      16980000 -- (0.000) [...7 remote chains...] -- 33:24:37

      Average standard deviation of split frequencies: 0.022758


      Average standard deviation of split frequencies: 0.022758

      16990000 -- (0.000) [...7 remote chains...] -- 33:23:25

      Average standard deviation of split frequencies: 0.023464


      Average standard deviation of split frequencies: 0.023464

      17000000 -- [0.000] [...7 remote chains...] -- 33:22:46

      Average standard deviation of split frequencies: 0.023339


      Average standard deviation of split frequencies: 0.023339

      17010000 -- (0.000) [...7 remote chains...] -- 33:22:08

      Average standard deviation of split frequencies: 0.023320


      Average standard deviation of split frequencies: 0.023320

      17020000 -- (0.000) [...7 remote chains...] -- 33:20:55

      Average standard deviation of split frequencies: 0.023197


      Average standard deviation of split frequencies: 0.023197

      17030000 -- (0.000) [...7 remote chains...] -- 33:20:17

      Average standard deviation of split frequencies: 0.023341


      Average standard deviation of split frequencies: 0.023341

      17040000 -- (0.000) [...7 remote chains...] -- 33:19:38

      Average standard deviation of split frequencies: 0.023404


      Average standard deviation of split frequencies: 0.023404

      17050000 -- (0.000) [...7 remote chains...] -- 33:18:26

      Average standard deviation of split frequencies: 0.023427


      Average standard deviation of split frequencies: 0.023427

      17060000 -- (0.000) [...7 remote chains...] -- 33:17:48

      Average standard deviation of split frequencies: 0.023388


      Average standard deviation of split frequencies: 0.023388

      17070000 -- (0.000) [...7 remote chains...] -- 33:16:36

      Average standard deviation of split frequencies: 0.023502


      Average standard deviation of split frequencies: 0.023502

      17080000 -- (0.000) [...7 remote chains...] -- 33:15:57

      Average standard deviation of split frequencies: 0.023548


      Average standard deviation of split frequencies: 0.023548

      17090000 -- (0.000) [...7 remote chains...] -- 33:14:45

      Average standard deviation of split frequencies: 0.023508


      Average standard deviation of split frequencies: 0.023508

      17100000 -- (0.000) [...7 remote chains...] -- 33:14:07

      Average standard deviation of split frequencies: 0.023574


      Average standard deviation of split frequencies: 0.023574

      17110000 -- (0.000) [...7 remote chains...] -- 33:13:29

      Average standard deviation of split frequencies: 0.023762


      Average standard deviation of split frequencies: 0.023762

      17120000 -- (0.000) [...7 remote chains...] -- 33:12:18

      Average standard deviation of split frequencies: 0.023805


      Average standard deviation of split frequencies: 0.023805

      17130000 -- (0.000) [...7 remote chains...] -- 33:11:40

      Average standard deviation of split frequencies: 0.023868


      Average standard deviation of split frequencies: 0.023868

      17140000 -- (0.000) [...7 remote chains...] -- 33:10:28

      Average standard deviation of split frequencies: 0.023849


      Average standard deviation of split frequencies: 0.023849

      17150000 -- (0.000) [...7 remote chains...] -- 33:09:50

      Average standard deviation of split frequencies: 0.024935


      Average standard deviation of split frequencies: 0.024935

      17160000 -- (0.000) [...7 remote chains...] -- 33:08:39

      Average standard deviation of split frequencies: 0.024054


      Average standard deviation of split frequencies: 0.024054

      17170000 -- (0.000) [...7 remote chains...] -- 33:08:01

      Average standard deviation of split frequencies: 0.024157


      Average standard deviation of split frequencies: 0.024157

      17180000 -- (0.000) [...7 remote chains...] -- 33:07:24

      Average standard deviation of split frequencies: 0.024179


      Average standard deviation of split frequencies: 0.024179

      17190000 -- (0.000) [...7 remote chains...] -- 33:06:12

      Average standard deviation of split frequencies: 0.024321


      Average standard deviation of split frequencies: 0.024321

      17200000 -- (0.000) [...7 remote chains...] -- 33:05:35

      Average standard deviation of split frequencies: 0.025279


      Average standard deviation of split frequencies: 0.025279

      17210000 -- (0.000) [...7 remote chains...] -- 33:04:23

      Average standard deviation of split frequencies: 0.025386


      Average standard deviation of split frequencies: 0.025386

      17220000 -- (0.000) [...7 remote chains...] -- 33:04:20

      Average standard deviation of split frequencies: 0.025493


      Average standard deviation of split frequencies: 0.025493

      17230000 -- (0.000) [...7 remote chains...] -- 33:03:09

      Average standard deviation of split frequencies: 0.025745


      Average standard deviation of split frequencies: 0.025745

      17240000 -- (0.000) [...7 remote chains...] -- 33:02:31

      Average standard deviation of split frequencies: 0.025725


      Average standard deviation of split frequencies: 0.025725

      17250000 -- (0.000) [...7 remote chains...] -- 33:01:21

      Average standard deviation of split frequencies: 0.025684


      Average standard deviation of split frequencies: 0.025684

      17260000 -- (0.000) [...7 remote chains...] -- 33:00:43

      Average standard deviation of split frequencies: 0.025686


      Average standard deviation of split frequencies: 0.025686

      17270000 -- (0.000) [...7 remote chains...] -- 32:59:32

      Average standard deviation of split frequencies: 0.025665


      Average standard deviation of split frequencies: 0.025665

      17280000 -- (0.000) [...7 remote chains...] -- 32:58:55

      Average standard deviation of split frequencies: 0.025750


      Average standard deviation of split frequencies: 0.025750

      17290000 -- (0.000) [...7 remote chains...] -- 32:57:45

      Average standard deviation of split frequencies: 0.025855


      Average standard deviation of split frequencies: 0.025855

      17300000 -- [0.000] [...7 remote chains...] -- 32:57:08

      Average standard deviation of split frequencies: 0.025919


      Average standard deviation of split frequencies: 0.025919

      17310000 -- (0.000) [...7 remote chains...] -- 32:55:57

      Average standard deviation of split frequencies: 0.025040


      Average standard deviation of split frequencies: 0.025040

      17320000 -- [0.000] [...7 remote chains...] -- 32:55:20

      Average standard deviation of split frequencies: 0.025061


      Average standard deviation of split frequencies: 0.025061

      17330000 -- [0.000] [...7 remote chains...] -- 32:54:44

      Average standard deviation of split frequencies: 0.025022


      Average standard deviation of split frequencies: 0.025022

      17340000 -- (0.000) [...7 remote chains...] -- 32:53:33

      Average standard deviation of split frequencies: 0.024942


      Average standard deviation of split frequencies: 0.024942

      17350000 -- (0.000) [...7 remote chains...] -- 32:52:57

      Average standard deviation of split frequencies: 0.024942


      Average standard deviation of split frequencies: 0.024942

      17360000 -- [0.000] [...7 remote chains...] -- 32:52:20

      Average standard deviation of split frequencies: 0.024923


      Average standard deviation of split frequencies: 0.024923

      17370000 -- (0.000) [...7 remote chains...] -- 32:51:10

      Average standard deviation of split frequencies: 0.024924


      Average standard deviation of split frequencies: 0.024924

      17380000 -- (0.000) [...7 remote chains...] -- 32:50:33

      Average standard deviation of split frequencies: 0.024845


      Average standard deviation of split frequencies: 0.024845

      17390000 -- (0.000) [...7 remote chains...] -- 32:49:23

      Average standard deviation of split frequencies: 0.024905


      Average standard deviation of split frequencies: 0.024905

      17400000 -- (0.000) [...7 remote chains...] -- 32:48:47

      Average standard deviation of split frequencies: 0.024826


      Average standard deviation of split frequencies: 0.024826

      17410000 -- (0.000) [...7 remote chains...] -- 32:48:10

      Average standard deviation of split frequencies: 0.024766


      Average standard deviation of split frequencies: 0.024766

      17420000 -- (0.000) [...7 remote chains...] -- 32:47:00

      Average standard deviation of split frequencies: 0.024748


      Average standard deviation of split frequencies: 0.024748

      17430000 -- (0.000) [...7 remote chains...] -- 32:46:24

      Average standard deviation of split frequencies: 0.024808


      Average standard deviation of split frequencies: 0.024808

      17440000 -- (0.000) [...7 remote chains...] -- 32:45:48

      Average standard deviation of split frequencies: 0.024869


      Average standard deviation of split frequencies: 0.024869

      17450000 -- (0.000) [...7 remote chains...] -- 32:44:38

      Average standard deviation of split frequencies: 0.024910


      Average standard deviation of split frequencies: 0.024910

      17460000 -- (0.000) [...7 remote chains...] -- 32:44:02

      Average standard deviation of split frequencies: 0.024931


      Average standard deviation of split frequencies: 0.024931

      17470000 -- (0.000) [...7 remote chains...] -- 32:42:53

      Average standard deviation of split frequencies: 0.025031


      Average standard deviation of split frequencies: 0.025031

      17480000 -- (0.000) [...7 remote chains...] -- 32:42:17

      Average standard deviation of split frequencies: 0.025011


      Average standard deviation of split frequencies: 0.025011

      17490000 -- (0.000) [...7 remote chains...] -- 32:41:40

      Average standard deviation of split frequencies: 0.024992


      Average standard deviation of split frequencies: 0.024992

      17500000 -- (0.000) [...7 remote chains...] -- 32:40:31

      Average standard deviation of split frequencies: 0.024993


      Average standard deviation of split frequencies: 0.024993

      17510000 -- (0.000) [...7 remote chains...] -- 32:39:55

      Average standard deviation of split frequencies: 0.025193


      Average standard deviation of split frequencies: 0.025193

      17520000 -- (0.000) [...7 remote chains...] -- 32:38:46

      Average standard deviation of split frequencies: 0.025253


      Average standard deviation of split frequencies: 0.025253

      17530000 -- (0.000) [...7 remote chains...] -- 32:38:10

      Average standard deviation of split frequencies: 0.025174


      Average standard deviation of split frequencies: 0.025174

      17540000 -- (0.000) [...7 remote chains...] -- 32:37:35

      Average standard deviation of split frequencies: 0.025215


      Average standard deviation of split frequencies: 0.025215

      17550000 -- (0.000) [...7 remote chains...] -- 32:36:26

      Average standard deviation of split frequencies: 0.025175


      Average standard deviation of split frequencies: 0.025175

      17560000 -- (0.000) [...7 remote chains...] -- 32:35:50

      Average standard deviation of split frequencies: 0.025275


      Average standard deviation of split frequencies: 0.025275

      17570000 -- (0.000) [...7 remote chains...] -- 32:35:14

      Average standard deviation of split frequencies: 0.025196


      Average standard deviation of split frequencies: 0.025196

      17580000 -- (0.000) [...7 remote chains...] -- 32:34:05

      Average standard deviation of split frequencies: 0.025311


      Average standard deviation of split frequencies: 0.025311

      17590000 -- [0.000] [...7 remote chains...] -- 32:33:30

      Average standard deviation of split frequencies: 0.025565


      Average standard deviation of split frequencies: 0.025565

      17600000 -- (0.000) [...7 remote chains...] -- 32:32:21

      Average standard deviation of split frequencies: 0.025638


      Average standard deviation of split frequencies: 0.025638

      17610000 -- (0.000) [...7 remote chains...] -- 32:31:46

      Average standard deviation of split frequencies: 0.025600


      Average standard deviation of split frequencies: 0.025600

      17620000 -- (0.000) [...7 remote chains...] -- 32:30:37

      Average standard deviation of split frequencies: 0.025710


      Average standard deviation of split frequencies: 0.025710

      17630000 -- (0.000) [...7 remote chains...] -- 32:30:02

      Average standard deviation of split frequencies: 0.025894


      Average standard deviation of split frequencies: 0.025894

      17640000 -- (0.000) [...7 remote chains...] -- 32:29:27

      Average standard deviation of split frequencies: 0.025930


      Average standard deviation of split frequencies: 0.025930

      17650000 -- (0.000) [...7 remote chains...] -- 32:28:18

      Average standard deviation of split frequencies: 0.025892


      Average standard deviation of split frequencies: 0.025892

      17660000 -- [0.000] [...7 remote chains...] -- 32:27:43

      Average standard deviation of split frequencies: 0.026219


      Average standard deviation of split frequencies: 0.026219

      17670000 -- (0.000) [...7 remote chains...] -- 32:26:35

      Average standard deviation of split frequencies: 0.026130


      Average standard deviation of split frequencies: 0.026130

      17680000 -- (0.000) [...7 remote chains...] -- 32:26:00

      Average standard deviation of split frequencies: 0.026199


      Average standard deviation of split frequencies: 0.026199

      17690000 -- (0.000) [...7 remote chains...] -- 32:25:25

      Average standard deviation of split frequencies: 0.026215


      Average standard deviation of split frequencies: 0.026215

      17700000 -- (0.000) [...7 remote chains...] -- 32:24:17

      Average standard deviation of split frequencies: 0.026284


      Average standard deviation of split frequencies: 0.026284

      17710000 -- (0.000) [...7 remote chains...] -- 32:23:42

      Average standard deviation of split frequencies: 0.026213


      Average standard deviation of split frequencies: 0.026213

      17720000 -- (0.000) [...7 remote chains...] -- 32:23:07

      Average standard deviation of split frequencies: 0.026264


      Average standard deviation of split frequencies: 0.026264

      17730000 -- (0.000) [...7 remote chains...] -- 32:21:59

      Average standard deviation of split frequencies: 0.026315


      Average standard deviation of split frequencies: 0.026315

      17740000 -- (0.000) [...7 remote chains...] -- 32:21:24

      Average standard deviation of split frequencies: 0.026331


      Average standard deviation of split frequencies: 0.026331

      17750000 -- (0.000) [...7 remote chains...] -- 32:20:17

      Average standard deviation of split frequencies: 0.026331


      Average standard deviation of split frequencies: 0.026331

      17760000 -- (0.000) [...7 remote chains...] -- 32:19:42

      Average standard deviation of split frequencies: 0.026346


      Average standard deviation of split frequencies: 0.026346

      17770000 -- (0.000) [...7 remote chains...] -- 32:18:34

      Average standard deviation of split frequencies: 0.026415


      Average standard deviation of split frequencies: 0.026415

      17780000 -- (0.000) [...7 remote chains...] -- 32:18:00

      Average standard deviation of split frequencies: 0.026377


      Average standard deviation of split frequencies: 0.026377

      17790000 -- (0.000) [...7 remote chains...] -- 32:16:52

      Average standard deviation of split frequencies: 0.026377


      Average standard deviation of split frequencies: 0.026377

      17800000 -- (0.000) [...7 remote chains...] -- 32:16:18

      Average standard deviation of split frequencies: 0.026411


      Average standard deviation of split frequencies: 0.026411

      17810000 -- (0.000) [...7 remote chains...] -- 32:15:11

      Average standard deviation of split frequencies: 0.026550


      Average standard deviation of split frequencies: 0.026550

      17820000 -- (0.000) [...7 remote chains...] -- 32:14:36

      Average standard deviation of split frequencies: 0.026635


      Average standard deviation of split frequencies: 0.026635

      17830000 -- (0.000) [...7 remote chains...] -- 32:13:29

      Average standard deviation of split frequencies: 0.026653


      Average standard deviation of split frequencies: 0.026653

      17840000 -- (0.000) [...7 remote chains...] -- 32:12:55

      Average standard deviation of split frequencies: 0.026633


      Average standard deviation of split frequencies: 0.026633

      17850000 -- (0.000) [...7 remote chains...] -- 32:12:20

      Average standard deviation of split frequencies: 0.026701


      Average standard deviation of split frequencies: 0.026701

      17860000 -- (0.000) [...7 remote chains...] -- 32:11:13

      Average standard deviation of split frequencies: 0.027583


      Average standard deviation of split frequencies: 0.027583

      17870000 -- (0.000) [...7 remote chains...] -- 32:10:39

      Average standard deviation of split frequencies: 0.027565


      Average standard deviation of split frequencies: 0.027565

      17880000 -- (0.000) [...7 remote chains...] -- 32:09:32

      Average standard deviation of split frequencies: 0.027672


      Average standard deviation of split frequencies: 0.027672

      17890000 -- (0.000) [...7 remote chains...] -- 32:08:58

      Average standard deviation of split frequencies: 0.027814


      Average standard deviation of split frequencies: 0.027814

      17900000 -- [0.000] [...7 remote chains...] -- 32:07:52

      Average standard deviation of split frequencies: 0.027848


      Average standard deviation of split frequencies: 0.027848

      17910000 -- (0.000) [...7 remote chains...] -- 32:07:17

      Average standard deviation of split frequencies: 0.027830


      Average standard deviation of split frequencies: 0.027830

      17920000 -- (0.000) [...7 remote chains...] -- 32:06:43

      Average standard deviation of split frequencies: 0.027864


      Average standard deviation of split frequencies: 0.027864

      17930000 -- (0.000) [...7 remote chains...] -- 32:05:37

      Average standard deviation of split frequencies: 0.026932


      Average standard deviation of split frequencies: 0.026932

      17940000 -- (0.000) [...7 remote chains...] -- 32:05:03

      Average standard deviation of split frequencies: 0.026930


      Average standard deviation of split frequencies: 0.026930

      17950000 -- (0.000) [...7 remote chains...] -- 32:03:57

      Average standard deviation of split frequencies: 0.026895


      Average standard deviation of split frequencies: 0.026895

      17960000 -- (0.000) [...7 remote chains...] -- 32:03:23

      Average standard deviation of split frequencies: 0.026840


      Average standard deviation of split frequencies: 0.026840

      17970000 -- (0.000) [...7 remote chains...] -- 32:02:17

      Average standard deviation of split frequencies: 0.026838


      Average standard deviation of split frequencies: 0.026838

      17980000 -- (0.000) [...7 remote chains...] -- 32:01:43

      Average standard deviation of split frequencies: 0.026835


      Average standard deviation of split frequencies: 0.026835

      17990000 -- (0.000) [...7 remote chains...] -- 32:00:37

      Average standard deviation of split frequencies: 0.026818


      Average standard deviation of split frequencies: 0.026818

      18000000 -- (0.000) [...7 remote chains...] -- 32:00:03

      Average standard deviation of split frequencies: 0.026868


      Average standard deviation of split frequencies: 0.026868

      18010000 -- [0.000] [...7 remote chains...] -- 31:59:30

      Average standard deviation of split frequencies: 0.026883


      Average standard deviation of split frequencies: 0.026883

      18020000 -- (0.000) [...7 remote chains...] -- 31:58:24

      Average standard deviation of split frequencies: 0.026915


      Average standard deviation of split frequencies: 0.026915

      18030000 -- (0.000) [...7 remote chains...] -- 31:57:50

      Average standard deviation of split frequencies: 0.027825


      Average standard deviation of split frequencies: 0.027825

      18040000 -- (0.000) [...7 remote chains...] -- 31:56:44

      Average standard deviation of split frequencies: 0.027877


      Average standard deviation of split frequencies: 0.027877

      18050000 -- (0.000) [...7 remote chains...] -- 31:56:11

      Average standard deviation of split frequencies: 0.027032


      Average standard deviation of split frequencies: 0.027032

      18060000 -- (0.000) [...7 remote chains...] -- 31:55:05

      Average standard deviation of split frequencies: 0.027134


      Average standard deviation of split frequencies: 0.027134

      18070000 -- (0.000) [...7 remote chains...] -- 31:54:32

      Average standard deviation of split frequencies: 0.027307


      Average standard deviation of split frequencies: 0.027307

      18080000 -- (0.000) [...7 remote chains...] -- 31:53:59

      Average standard deviation of split frequencies: 0.027516


      Average standard deviation of split frequencies: 0.027516

      18090000 -- (0.000) [...7 remote chains...] -- 31:52:53

      Average standard deviation of split frequencies: 0.027580


      Average standard deviation of split frequencies: 0.027580

      18100000 -- (0.000) [...7 remote chains...] -- 31:52:20

      Average standard deviation of split frequencies: 0.027627


      Average standard deviation of split frequencies: 0.027627

      18110000 -- (0.000) [...7 remote chains...] -- 31:51:15

      Average standard deviation of split frequencies: 0.027778


      Average standard deviation of split frequencies: 0.027778

      18120000 -- [0.000] [...7 remote chains...] -- 31:50:41

      Average standard deviation of split frequencies: 0.027841


      Average standard deviation of split frequencies: 0.027841

      18130000 -- (0.000) [...7 remote chains...] -- 31:49:36

      Average standard deviation of split frequencies: 0.027912


      Average standard deviation of split frequencies: 0.027912

      18140000 -- [0.000] [...7 remote chains...] -- 31:49:03

      Average standard deviation of split frequencies: 0.027892


      Average standard deviation of split frequencies: 0.027892

      18150000 -- (0.000) [...7 remote chains...] -- 31:47:58

      Average standard deviation of split frequencies: 0.027533


      Average standard deviation of split frequencies: 0.027533

      18160000 -- (0.000) [...7 remote chains...] -- 31:47:25

      Average standard deviation of split frequencies: 0.027634


      Average standard deviation of split frequencies: 0.027634

      18170000 -- (0.000) [...7 remote chains...] -- 31:46:52

      Average standard deviation of split frequencies: 0.027717


      Average standard deviation of split frequencies: 0.027717

      18180000 -- (0.000) [...7 remote chains...] -- 31:45:47

      Average standard deviation of split frequencies: 0.027801


      Average standard deviation of split frequencies: 0.027801

      18190000 -- (0.000) [...7 remote chains...] -- 31:45:14

      Average standard deviation of split frequencies: 0.027922


      Average standard deviation of split frequencies: 0.027922

      18200000 -- (0.000) [...7 remote chains...] -- 31:44:10

      Average standard deviation of split frequencies: 0.028039


      Average standard deviation of split frequencies: 0.028039

      18210000 -- (0.000) [...7 remote chains...] -- 31:43:37

      Average standard deviation of split frequencies: 0.028191


      Average standard deviation of split frequencies: 0.028191

      18220000 -- (0.000) [...7 remote chains...] -- 31:43:04

      Average standard deviation of split frequencies: 0.028291


      Average standard deviation of split frequencies: 0.028291

      18230000 -- (0.000) [...7 remote chains...] -- 31:42:00

      Average standard deviation of split frequencies: 0.028360


      Average standard deviation of split frequencies: 0.028360

      18240000 -- (0.000) [...7 remote chains...] -- 31:41:27

      Average standard deviation of split frequencies: 0.028443


      Average standard deviation of split frequencies: 0.028443

      18250000 -- (0.000) [...7 remote chains...] -- 31:40:54

      Average standard deviation of split frequencies: 0.028474


      Average standard deviation of split frequencies: 0.028474

      18260000 -- (0.000) [...7 remote chains...] -- 31:39:50

      Average standard deviation of split frequencies: 0.028487


      Average standard deviation of split frequencies: 0.028487

      18270000 -- (0.000) [...7 remote chains...] -- 31:39:17

      Average standard deviation of split frequencies: 0.028487


      Average standard deviation of split frequencies: 0.028487

      18280000 -- (0.000) [...7 remote chains...] -- 31:38:45

      Average standard deviation of split frequencies: 0.028552


      Average standard deviation of split frequencies: 0.028552

      18290000 -- (0.000) [...7 remote chains...] -- 31:37:41

      Average standard deviation of split frequencies: 0.028549


      Average standard deviation of split frequencies: 0.028549

      18300000 -- (0.000) [...7 remote chains...] -- 31:37:08

      Average standard deviation of split frequencies: 0.028614


      Average standard deviation of split frequencies: 0.028614

      18310000 -- (0.000) [...7 remote chains...] -- 31:36:04

      Average standard deviation of split frequencies: 0.028631


      Average standard deviation of split frequencies: 0.028631

      18320000 -- (0.000) [...7 remote chains...] -- 31:35:32

      Average standard deviation of split frequencies: 0.028627


      Average standard deviation of split frequencies: 0.028627

      18330000 -- (0.000) [...7 remote chains...] -- 31:34:28

      Average standard deviation of split frequencies: 0.028065


      Average standard deviation of split frequencies: 0.028065

      18340000 -- (0.000) [...7 remote chains...] -- 31:33:56

      Average standard deviation of split frequencies: 0.028078


      Average standard deviation of split frequencies: 0.028078

      18350000 -- (0.000) [...7 remote chains...] -- 31:32:52

      Average standard deviation of split frequencies: 0.028044


      Average standard deviation of split frequencies: 0.028044

      18360000 -- (0.000) [...7 remote chains...] -- 31:32:20

      Average standard deviation of split frequencies: 0.028123


      Average standard deviation of split frequencies: 0.028123

      18370000 -- (0.000) [...7 remote chains...] -- 31:31:16

      Average standard deviation of split frequencies: 0.028136


      Average standard deviation of split frequencies: 0.028136

      18380000 -- [0.000] [...7 remote chains...] -- 31:30:44

      Average standard deviation of split frequencies: 0.028215


      Average standard deviation of split frequencies: 0.028215

      18390000 -- (0.000) [...7 remote chains...] -- 31:29:40

      Average standard deviation of split frequencies: 0.028198


      Average standard deviation of split frequencies: 0.028198

      18400000 -- [0.000] [...7 remote chains...] -- 31:29:08

      Average standard deviation of split frequencies: 0.027932


      Average standard deviation of split frequencies: 0.027932

      18410000 -- [0.000] [...7 remote chains...] -- 31:28:36

      Average standard deviation of split frequencies: 0.027823


      Average standard deviation of split frequencies: 0.027823

      18420000 -- (0.000) [...7 remote chains...] -- 31:27:33

      Average standard deviation of split frequencies: 0.027821


      Average standard deviation of split frequencies: 0.027821

      18430000 -- (0.000) [...7 remote chains...] -- 31:27:01

      Average standard deviation of split frequencies: 0.027786


      Average standard deviation of split frequencies: 0.027786

      18440000 -- (0.000) [...7 remote chains...] -- 31:25:58

      Average standard deviation of split frequencies: 0.027748


      Average standard deviation of split frequencies: 0.027748

      18450000 -- (0.000) [...7 remote chains...] -- 31:25:26

      Average standard deviation of split frequencies: 0.027781


      Average standard deviation of split frequencies: 0.027781

      18460000 -- (0.000) [...7 remote chains...] -- 31:24:23

      Average standard deviation of split frequencies: 0.027778


      Average standard deviation of split frequencies: 0.027778

      18470000 -- (0.000) [...7 remote chains...] -- 31:23:51

      Average standard deviation of split frequencies: 0.027866


      Average standard deviation of split frequencies: 0.027866

      18480000 -- (0.000) [...7 remote chains...] -- 31:23:19
[truncated: 11,454,163 more chars]
