# Supplementary material for: Sphenodontian phylogeny and the impact of model choice in Bayesian morphological clock estimates of divergence times and evolutionary rates
Source: BMC Biol. 2020 Dec 7;18:191. doi: 10.1186/s12915-020-00901-5 (PMC7720557; doi:10.1186/s12915-020-00901-5)
Supplement: Supplementary file 6 — Additional file 6. Input files including the dataset and all necessary coding (see Mr. Bayes blocks) to reproduce the analyses. [file 12915_2020_901_MOESM6_ESM.zip › InputFiles&OutputTrees/BayesCalibrated/Diversity(NoSA)/BayesCal_TK02_ln_p3_StartTr_3per_60G_DvNoSA_LExct/BayesCal_TK02_ln_p3_StartTr_3per_DvNoSA_MRC.t.con.tre]

#NEXUS
[ID: 4492296725]
begin taxa;
	dimensions ntax=35;
	taxlabels
		Prolacerta_broomi
		Palaeagama_vielhaueri
		Sophineta_cracoviensis
		Megachirella_wachtleri
		Marmoretta_oxoniensis
		Huehuecuetzpalli_mixtecus
		Eichstaettisaurus_schroederi
		Ardeosaurus_brevipes
		Gephyrosaurus_bridensis
		Diphydontosaurus_avonis
		Planocephalosaurus_robinsonae
		Clevosaurus_hudsoni
		Clevosaurus_cambrica
		Clevosaurus_brasiliensis
		Clevosaurus_bairdi
		Clevosaurus_petilus
		Clevosaurus_sp_SAM
		Homeosaurus_maximiliani
		Homeosaurus_parvipes
		Sapheosaurus_thiollerei
		Oenosaurus_muehlheimensis
		Piocormus_laticeps
		Derasmosaurus_pietraroiae
		Palaeopleurosaurus_posidoniae
		Pleurosaurus_ginsburgi
		Pleurosaurus_goldfussi
		Kallimodon_pulchellus
		Leptosaurus_neptunius
		Sphenodon_punctatus
		Kawasphenodon
		Cynosphenodon_huizachalensis
		Sphenotitan_leyesi
		Priosphenodon_avelasi
		Eilenodon_robustus
		Toxolophosaurus_cloudi
		;
end;
begin trees;
	translate
		1	Prolacerta_broomi,
		2	Palaeagama_vielhaueri,
		3	Sophineta_cracoviensis,
		4	Megachirella_wachtleri,
		5	Marmoretta_oxoniensis,
		6	Huehuecuetzpalli_mixtecus,
		7	Eichstaettisaurus_schroederi,
		8	Ardeosaurus_brevipes,
		9	Gephyrosaurus_bridensis,
		10	Diphydontosaurus_avonis,
		11	Planocephalosaurus_robinsonae,
		12	Clevosaurus_hudsoni,
		13	Clevosaurus_cambrica,
		14	Clevosaurus_brasiliensis,
		15	Clevosaurus_bairdi,
		16	Clevosaurus_petilus,
		17	Clevosaurus_sp_SAM,
		18	Homeosaurus_maximiliani,
		19	Homeosaurus_parvipes,
		20	Sapheosaurus_thiollerei,
		21	Oenosaurus_muehlheimensis,
		22	Piocormus_laticeps,
		23	Derasmosaurus_pietraroiae,
		24	Palaeopleurosaurus_posidoniae,
		25	Pleurosaurus_ginsburgi,
		26	Pleurosaurus_goldfussi,
		27	Kallimodon_pulchellus,
		28	Leptosaurus_neptunius,
		29	Sphenodon_punctatus,
		30	Kawasphenodon,
		31	Cynosphenodon_huizachalensis,
		32	Sphenotitan_leyesi,
		33	Priosphenodon_avelasi,
		34	Eilenodon_robustus,
		35	Toxolophosaurus_cloudi
		;
   tree con_50_majrule = [&R] (1[&prob=1.00000000e+00,prob_stddev=0.00000000e+00,prob_range={1.00000000e+00,1.00000000e+00},prob(percent)="100",prob+-sd="100+-0",height_mean=9.90183807e-01,height_median=9.24294020e-01,height_95%HPD={4.71265226e-01,1.65976861e+00},age_mean=2.49667901e+02,age_median=2.49727835e+02,age_95%HPD={2.47472088e+02,2.51899896e+02}]:7.535812e+01[&length_mean=2.88485095e-01,length_median=2.78182000e-01,length_95%HPD={1.59433000e-01,4.36827900e-01},effectivebrlenTK02Brlens{1}_mean=0.280427,effectivebrlenTK02Brlens{1}_median=0.269452,effectivebrlenTK02Brlens{1}_95%HPD={0.151950,0.430949},rateTK02Brlens{1}_mean=0.975059,rateTK02Brlens{1}_median=0.973957,rateTK02Brlens{1}_95%HPD={0.766161,1.176622},effectivebrlenTK02Brlens{2}_mean=0.276167,effectivebrlenTK02Brlens{2}_median=0.264448,effectivebrlenTK02Brlens{2}_95%HPD={0.149937,0.426659},rateTK02Brlens{2}_mean=0.961886,rateTK02Brlens{2}_median=0.962167,rateTK02Brlens{2}_95%HPD={0.717059,1.191932},effectivebrlenTK02Brlens{3}_mean=0.293787,effectivebrlenTK02Brlens{3}_median=0.280578,effectivebrlenTK02Brlens{3}_95%HPD={0.155648,0.458644},rateTK02Brlens{3}_mean=1.017882,rateTK02Brlens{3}_median=1.005926,rateTK02Brlens{3}_95%HPD={0.824725,1.228719}],(((2[&prob=1.00000000e+00,prob_stddev=0.00000000e+00,prob_range={1.00000000e+00,1.00000000e+00},prob(percent)="100",prob+-sd="100+-0",height_mean=9.99653775e-01,height_median=9.33197100e-01,height_95%HPD={4.75861070e-01,1.67471783e+00},age_mean=2.52097233e+02,age_median=2.51794026e+02,age_95%HPD={2.47500038e+02,2.57229203e+02}]:8.590922e+00[&length_mean=5.56702599e-02,length_median=4.12693400e-02,length_95%HPD={1.12709700e-06,1.55835100e-01},effectivebrlenTK02Brlens{1}_mean=0.060674,effectivebrlenTK02Brlens{1}_median=0.045353,effectivebrlenTK02Brlens{1}_95%HPD={0.000001,0.167607},rateTK02Brlens{1}_mean=1.116290,rateTK02Brlens{1}_median=1.086429,rateTK02Brlens{1}_95%HPD={0.709361,1.579156},effectivebrlenTK02Brlens{2}_mean=0.041682,effectivebrlenTK02Brlens{2}_median=0.028339,effectivebrlenTK02Brlens{2}_95%HPD={0.000001,0.127229},rateTK02Brlens{2}_mean=0.739021,rateTK02Brlens{2}_median=0.758848,rateTK02Brlens{2}_95%HPD={0.246108,1.135339},effectivebrlenTK02Brlens{3}_mean=0.056677,effectivebrlenTK02Brlens{3}_median=0.041967,effectivebrlenTK02Brlens{3}_95%HPD={0.000001,0.158110},rateTK02Brlens{3}_mean=1.029011,rateTK02Brlens{3}_median=1.012017,rateTK02Brlens{3}_95%HPD={0.688025,1.398269}],3[&prob=1.00000000e+00,prob_stddev=0.00000000e+00,prob_range={1.00000000e+00,1.00000000e+00},prob(percent)="100",prob+-sd="100+-0",height_mean=9.83541867e-01,height_median=9.18021307e-01,height_95%HPD={4.69649381e-01,1.64966703e+00},age_mean=2.48003158e+02,age_median=2.48005021e+02,age_95%HPD={2.47550599e+02,2.48499723e+02}]:1.237993e+01[&length_mean=5.36137059e-02,length_median=4.53741500e-02,length_95%HPD={4.11467100e-06,1.27723500e-01},effectivebrlenTK02Brlens{1}_mean=0.058766,effectivebrlenTK02Brlens{1}_median=0.049633,effectivebrlenTK02Brlens{1}_95%HPD={0.000005,0.140006},rateTK02Brlens{1}_mean=1.124095,rateTK02Brlens{1}_median=1.094342,rateTK02Brlens{1}_95%HPD={0.737006,1.636815},effectivebrlenTK02Brlens{2}_mean=0.037940,effectivebrlenTK02Brlens{2}_median=0.030715,effectivebrlenTK02Brlens{2}_95%HPD={0.000003,0.096546},rateTK02Brlens{2}_mean=0.719077,rateTK02Brlens{2}_median=0.734499,rateTK02Brlens{2}_95%HPD={0.211341,1.118144},effectivebrlenTK02Brlens{3}_mean=0.054832,effectivebrlenTK02Brlens{3}_median=0.045968,effectivebrlenTK02Brlens{3}_95%HPD={0.000004,0.132198},rateTK02Brlens{3}_mean=1.029872,rateTK02Brlens{3}_median=1.014349,rateTK02Brlens{3}_95%HPD={0.688504,1.420362}])[&prob=5.62990967e-01,prob_stddev=1.75335642e-02,prob_range={5.41538427e-01,5.83449073e-01},prob(percent)="56",prob+-sd="56+-2",height_mean=1.00575544e+00,height_median=9.41303840e-01,height_95%HPD={4.96644909e-01,1.66357765e+00},age_mean=2.61984216e+02,age_median=2.60384949e+02,age_95%HPD={2.49161551e+02,2.78267221e+02}]:2.785635e+01[&length_mean=6.93760199e-02,length_median=6.38147600e-02,length_95%HPD={1.24347500e-05,1.49800000e-01},effectivebrlenTK02Brlens{1}_mean=0.074833,effectivebrlenTK02Brlens{1}_median=0.068508,effectivebrlenTK02Brlens{1}_95%HPD={0.000013,0.161845},rateTK02Brlens{1}_mean=1.096150,rateTK02Brlens{1}_median=1.069359,rateTK02Brlens{1}_95%HPD={0.735117,1.484708},effectivebrlenTK02Brlens{2}_mean=0.052133,effectivebrlenTK02Brlens{2}_median=0.045665,effectivebrlenTK02Brlens{2}_95%HPD={0.000006,0.121072},rateTK02Brlens{2}_mean=0.751782,rateTK02Brlens{2}_median=0.769281,rateTK02Brlens{2}_95%HPD={0.331993,1.105147},effectivebrlenTK02Brlens{3}_mean=0.070665,effectivebrlenTK02Brlens{3}_median=0.064557,effectivebrlenTK02Brlens{3}_95%HPD={0.000013,0.154034},rateTK02Brlens{3}_mean=1.026704,rateTK02Brlens{3}_median=1.010883,rateTK02Brlens{3}_95%HPD={0.724059,1.358673}],(4[&prob=1.00000000e+00,prob_stddev=0.00000000e+00,prob_range={1.00000000e+00,1.00000000e+00},prob(percent)="100",prob+-sd="100+-0",height_mean=9.67632361e-01,height_median=9.03245451e-01,height_95%HPD={4.61141601e-01,1.62215806e+00},age_mean=2.43992151e+02,age_median=2.43988547e+02,age_95%HPD={2.43500103e+02,2.44447039e+02}]:1.106936e+01[&length_mean=6.76541550e-02,length_median=5.12607000e-02,length_95%HPD={7.83106400e-06,1.80036300e-01},effectivebrlenTK02Brlens{1}_mean=0.077647,effectivebrlenTK02Brlens{1}_median=0.058725,effectivebrlenTK02Brlens{1}_95%HPD={0.000011,0.206393},rateTK02Brlens{1}_mean=1.166564,rateTK02Brlens{1}_median=1.129508,rateTK02Brlens{1}_95%HPD={0.767001,1.666704},effectivebrlenTK02Brlens{2}_mean=0.046731,effectivebrlenTK02Brlens{2}_median=0.032154,effectivebrlenTK02Brlens{2}_95%HPD={0.000004,0.138200},rateTK02Brlens{2}_mean=0.685822,rateTK02Brlens{2}_median=0.693940,rateTK02Brlens{2}_95%HPD={0.231627,1.099119},effectivebrlenTK02Brlens{3}_mean=0.069727,effectivebrlenTK02Brlens{3}_median=0.053021,effectivebrlenTK02Brlens{3}_95%HPD={0.000012,0.184950},rateTK02Brlens{3}_mean=1.044374,rateTK02Brlens{3}_median=1.026877,rateTK02Brlens{3}_95%HPD={0.720158,1.430622}],((5[&prob=1.00000000e+00,prob_stddev=0.00000000e+00,prob_range={1.00000000e+00,1.00000000e+00},prob(percent)="100",prob+-sd="100+-0",height_mean=6.35010423e-01,height_median=5.92459710e-01,height_95%HPD={3.02173703e-01,1.06754604e+00},age_mean=1.60116465e+02,age_median=1.60394950e+02,age_95%HPD={1.53026986e+02,1.66999823e+02}]:1.512087e+01[&length_mean=1.26731613e-01,length_median=8.95063900e-02,length_95%HPD={8.94346400e-06,3.65450500e-01},effectivebrlenTK02Brlens{1}_mean=0.149752,effectivebrlenTK02Brlens{1}_median=0.109762,effectivebrlenTK02Brlens{1}_95%HPD={0.000009,0.415358},rateTK02Brlens{1}_mean=1.254201,rateTK02Brlens{1}_median=1.204636,rateTK02Brlens{1}_95%HPD={0.661961,1.999896},effectivebrlenTK02Brlens{2}_mean=0.068260,effectivebrlenTK02Brlens{2}_median=0.046583,effectivebrlenTK02Brlens{2}_95%HPD={0.000005,0.206258},rateTK02Brlens{2}_mean=0.598424,rateTK02Brlens{2}_median=0.580045,rateTK02Brlens{2}_95%HPD={0.079127,1.084555},effectivebrlenTK02Brlens{3}_mean=0.130791,effectivebrlenTK02Brlens{3}_median=0.090067,effectivebrlenTK02Brlens{3}_95%HPD={0.000007,0.383026},rateTK02Brlens{3}_mean=1.035819,rateTK02Brlens{3}_median=1.023868,rateTK02Brlens{3}_95%HPD={0.528575,1.552299}],6[&prob=1.00000000e+00,prob_stddev=0.00000000e+00,prob_range={1.00000000e+00,1.00000000e+00},prob(percent)="100",prob+-sd="100+-0",height_mean=4.06842583e-01,height_median=3.79685636e-01,height_95%HPD={1.91841759e-01,6.81196771e-01},age_mean=1.02582062e+02,age_median=1.02623443e+02,age_95%HPD={1.00274122e+02,1.04999853e+02}]:7.289238e+01[&length_mean=3.15454020e-01,length_median=2.92098600e-01,length_95%HPD={1.34734100e-01,5.50625700e-01},effectivebrlenTK02Brlens{1}_mean=0.416671,effectivebrlenTK02Brlens{1}_median=0.374704,effectivebrlenTK02Brlens{1}_95%HPD={0.139054,0.796087},rateTK02Brlens{1}_mean=1.326158,rateTK02Brlens{1}_median=1.262933,rateTK02Brlens{1}_95%HPD={0.735698,2.067885},effectivebrlenTK02Brlens{2}_mean=0.154637,effectivebrlenTK02Brlens{2}_median=0.143450,effectivebrlenTK02Brlens{2}_95%HPD={0.010728,0.316443},rateTK02Brlens{2}_mean=0.542941,rateTK02Brlens{2}_median=0.508786,rateTK02Brlens{2}_95%HPD={0.041457,1.076442},effectivebrlenTK02Brlens{3}_mean=0.322080,effectivebrlenTK02Brlens{3}_median=0.293551,effectivebrlenTK02Brlens{3}_95%HPD={0.107416,0.604714},rateTK02Brlens{3}_mean=1.034516,rateTK02Brlens{3}_median=1.022511,rateTK02Brlens{3}_95%HPD={0.481753,1.597551}])[&prob=6.37867913e-01,prob_stddev=1.44999492e-02,prob_range={6.16959812e-01,6.49937223e-01},prob(percent)="64",prob+-sd="64+-1",height_mean=6.95225442e-01,height_median=6.48819125e-01,height_95%HPD={3.35520974e-01,1.15813697e+00},age_mean=1.78220380e+02,age_median=1.75515822e+02,age_95%HPD={1.54676463e+02,2.07085475e+02}]:3.154189e+01[&length_mean=1.31249627e-01,length_median=1.14089800e-01,length_95%HPD={7.49242700e-06,2.96122100e-01},effectivebrlenTK02Brlens{1}_mean=0.164443,effectivebrlenTK02Brlens{1}_median=0.141387,effectivebrlenTK02Brlens{1}_95%HPD={0.000009,0.376108},rateTK02Brlens{1}_mean=1.276181,rateTK02Brlens{1}_median=1.220582,rateTK02Brlens{1}_95%HPD={0.799161,1.929311},effectivebrlenTK02Brlens{2}_mean=0.074975,effectivebrlenTK02Brlens{2}_median=0.062854,effectivebrlenTK02Brlens{2}_95%HPD={0.000003,0.180209},rateTK02Brlens{2}_mean=0.611974,rateTK02Brlens{2}_median=0.590825,rateTK02Brlens{2}_95%HPD={0.158533,1.084694},effectivebrlenTK02Brlens{3}_mean=0.133962,effectivebrlenTK02Brlens{3}_median=0.115051,effectivebrlenTK02Brlens{3}_95%HPD={0.000007,0.307364},rateTK02Brlens{3}_mean=1.037135,rateTK02Brlens{3}_median=1.024373,rateTK02Brlens{3}_95%HPD={0.586995,1.511444}],(7[&prob=1.00000000e+00,prob_stddev=0.00000000e+00,prob_range={1.00000000e+00,1.00000000e+00},prob(percent)="100",prob+-sd="100+-0",height_mean=6.04877666e-01,height_median=5.64516989e-01,height_95%HPD={2.90550887e-01,1.01736139e+00},age_mean=1.52514586e+02,age_median=1.52520373e+02,age_95%HPD={1.50255874e+02,1.54995916e+02}]:1.507994e+01[&length_mean=6.49817851e-02,length_median=5.74646400e-02,length_95%HPD={8.20692900e-03,1.38568200e-01},effectivebrlenTK02Brlens{1}_mean=0.084207,effectivebrlenTK02Brlens{1}_median=0.073802,effectivebrlenTK02Brlens{1}_95%HPD={0.010826,0.181128},rateTK02Brlens{1}_mean=1.336770,rateTK02Brlens{1}_median=1.271435,rateTK02Brlens{1}_95%HPD={0.745168,2.060069},effectivebrlenTK02Brlens{2}_mean=0.037092,effectivebrlenTK02Brlens{2}_median=0.030235,effectivebrlenTK02Brlens{2}_95%HPD={0.000002,0.093580},rateTK02Brlens{2}_mean=0.594842,rateTK02Brlens{2}_median=0.588070,rateTK02Brlens{2}_95%HPD={0.000309,1.113950},effectivebrlenTK02Brlens{3}_mean=0.069180,effectivebrlenTK02Brlens{3}_median=0.060031,effectivebrlenTK02Brlens{3}_95%HPD={0.006561,0.151710},rateTK02Brlens{3}_mean=1.077054,rateTK02Brlens{3}_median=1.049973,rateTK02Brlens{3}_95%HPD={0.584412,1.640735}],8[&prob=1.00000000e+00,prob_stddev=0.00000000e+00,prob_range={1.00000000e+00,1.00000000e+00},prob(percent)="100",prob+-sd="100+-0",height_mean=6.04292465e-01,height_median=5.64078296e-01,height_95%HPD={2.88508228e-01,1.01372812e+00},age_mean=1.52377540e+02,age_median=1.52316014e+02,age_95%HPD={1.50000324e+02,1.54711905e+02}]:1.528430e+01[&length_mean=6.61185671e-02,length_median=5.83414100e-02,length_95%HPD={1.01232400e-02,1.39366000e-01},effectivebrlenTK02Brlens{1}_mean=0.086142,effectivebrlenTK02Brlens{1}_median=0.075332,effectivebrlenTK02Brlens{1}_95%HPD={0.012898,0.183796},rateTK02Brlens{1}_mean=1.340113,rateTK02Brlens{1}_median=1.272586,rateTK02Brlens{1}_95%HPD={0.763717,2.076148},effectivebrlenTK02Brlens{2}_mean=0.037399,effectivebrlenTK02Brlens{2}_median=0.030608,effectivebrlenTK02Brlens{2}_95%HPD={0.000004,0.093530},rateTK02Brlens{2}_mean=0.592149,rateTK02Brlens{2}_median=0.585780,rateTK02Brlens{2}_95%HPD={0.000328,1.109450},effectivebrlenTK02Brlens{3}_mean=0.070372,effectivebrlenTK02Brlens{3}_median=0.060960,effectivebrlenTK02Brlens{3}_95%HPD={0.009508,0.153681},rateTK02Brlens{3}_mean=1.076267,rateTK02Brlens{3}_median=1.049623,rateTK02Brlens{3}_95%HPD={0.588254,1.647011}])[&prob=9.18581460e-01,prob_stddev=4.38399808e-03,prob_range={9.13834291e-01,9.22489750e-01},prob(percent)="92",prob+-sd="92+-0",height_mean=6.63900531e-01,height_median=6.22587855e-01,height_95%HPD={3.32295197e-01,1.10045886e+00},age_mean=1.69226379e+02,age_median=1.67600309e+02,age_95%HPD={1.55113036e+02,1.86977047e+02}]:3.945740e+01[&length_mean=1.47231319e-01,length_median=1.24928300e-01,length_95%HPD={5.54962100e-05,3.41929100e-01},effectivebrlenTK02Brlens{1}_mean=0.190000,effectivebrlenTK02Brlens{1}_median=0.158636,effectivebrlenTK02Brlens{1}_95%HPD={0.000072,0.448504},rateTK02Brlens{1}_mean=1.311530,rateTK02Brlens{1}_median=1.250723,rateTK02Brlens{1}_95%HPD={0.791527,1.951449},effectivebrlenTK02Brlens{2}_mean=0.083270,effectivebrlenTK02Brlens{2}_median=0.066837,effectivebrlenTK02Brlens{2}_95%HPD={0.000009,0.212693},rateTK02Brlens{2}_mean=0.599731,rateTK02Brlens{2}_median=0.583981,rateTK02Brlens{2}_95%HPD={0.080256,1.093015},effectivebrlenTK02Brlens{3}_mean=0.155797,effectivebrlenTK02Brlens{3}_median=0.129245,effectivebrlenTK02Brlens{3}_95%HPD={0.000053,0.371854},rateTK02Brlens{3}_mean=1.067245,rateTK02Brlens{3}_median=1.042458,rateTK02Brlens{3}_95%HPD={0.630139,1.558324}])[&prob=8.27160254e-01,prob_stddev=2.56413052e-02,prob_range={7.99546672e-01,8.50679437e-01},prob(percent)="83",prob+-sd="83+-3",height_mean=8.28241759e-01,height_median=7.74774630e-01,height_95%HPD={4.10693543e-01,1.37788520e+00},age_mean=2.08765887e+02,age_median=2.07057712e+02,age_95%HPD={1.77046030e+02,2.44031646e+02}]:4.800020e+01[&length_mean=1.89216762e-01,length_median=1.74872200e-01,length_95%HPD={1.12486100e-02,3.78768900e-01},effectivebrlenTK02Brlens{1}_mean=0.235716,effectivebrlenTK02Brlens{1}_median=0.210694,effectivebrlenTK02Brlens{1}_95%HPD={0.007696,0.498311},rateTK02Brlens{1}_mean=1.236088,rateTK02Brlens{1}_median=1.192969,rateTK02Brlens{1}_95%HPD={0.832039,1.745964},effectivebrlenTK02Brlens{2}_mean=0.118072,effectivebrlenTK02Brlens{2}_median=0.106977,effectivebrlenTK02Brlens{2}_95%HPD={0.003049,0.246545},rateTK02Brlens{2}_mean=0.650550,rateTK02Brlens{2}_median=0.639296,rateTK02Brlens{2}_95%HPD={0.232233,1.078698},effectivebrlenTK02Brlens{3}_mean=0.197124,effectivebrlenTK02Brlens{3}_median=0.180135,effectivebrlenTK02Brlens{3}_95%HPD={0.009675,0.399907},rateTK02Brlens{3}_mean=1.049990,rateTK02Brlens{3}_median=1.032853,rateTK02Brlens{3}_95%HPD={0.710500,1.446304}])[&prob=6.24223620e-01,prob_stddev=2.26310506e-02,prob_range={6.07182142e-01,6.56881590e-01},prob(percent)="62",prob+-sd="62+-2",height_mean=9.96678121e-01,height_median=9.34095150e-01,height_95%HPD={5.01494120e-01,1.63852636e+00},age_mean=2.57070141e+02,age_median=2.55057909e+02,age_95%HPD={2.43720114e+02,2.75710203e+02}]:3.318339e+01[&length_mean=9.75798356e-02,length_median=9.07894500e-02,length_95%HPD={5.74770700e-03,1.95447700e-01},effectivebrlenTK02Brlens{1}_mean=0.110554,effectivebrlenTK02Brlens{1}_median=0.101481,effectivebrlenTK02Brlens{1}_95%HPD={0.004837,0.226100},rateTK02Brlens{1}_mean=1.136786,rateTK02Brlens{1}_median=1.106937,rateTK02Brlens{1}_95%HPD={0.811060,1.520910},effectivebrlenTK02Brlens{2}_mean=0.069808,effectivebrlenTK02Brlens{2}_median=0.063011,effectivebrlenTK02Brlens{2}_95%HPD={0.001864,0.147496},rateTK02Brlens{2}_mean=0.725349,rateTK02Brlens{2}_median=0.731287,rateTK02Brlens{2}_95%HPD={0.352765,1.082509},effectivebrlenTK02Brlens{3}_mean=0.100823,effectivebrlenTK02Brlens{3}_median=0.093166,effectivebrlenTK02Brlens{3}_95%HPD={0.006672,0.205997},rateTK02Brlens{3}_mean=1.038520,rateTK02Brlens{3}_median=1.023634,rateTK02Brlens{3}_95%HPD={0.767355,1.359691}],9[&prob=1.00000000e+00,prob_stddev=0.00000000e+00,prob_range={1.00000000e+00,1.00000000e+00},prob(percent)="100",prob+-sd="100+-0",height_mean=7.82603928e-01,height_median=7.30298940e-01,height_95%HPD={3.72665130e-01,1.31351876e+00},age_mean=1.97313985e+02,age_median=1.97730139e+02,age_95%HPD={1.92270908e+02,2.01399903e+02}]:9.051116e+01[&length_mean=2.83539740e-01,length_median=2.73086600e-01,length_95%HPD={1.04723900e-01,4.84945900e-01},effectivebrlenTK02Brlens{1}_mean=0.287593,effectivebrlenTK02Brlens{1}_median=0.276152,effectivebrlenTK02Brlens{1}_95%HPD={0.103358,0.509105},rateTK02Brlens{1}_mean=1.032852,rateTK02Brlens{1}_median=1.021367,rateTK02Brlens{1}_95%HPD={0.564085,1.509545},effectivebrlenTK02Brlens{2}_mean=0.187235,effectivebrlenTK02Brlens{2}_median=0.177663,effectivebrlenTK02Brlens{2}_95%HPD={0.038871,0.352855},rateTK02Brlens{2}_mean=0.685987,rateTK02Brlens{2}_median=0.692108,rateTK02Brlens{2}_95%HPD={0.203443,1.101755},effectivebrlenTK02Brlens{3}_mean=0.287883,effectivebrlenTK02Brlens{3}_median=0.275346,effectivebrlenTK02Brlens{3}_95%HPD={0.094706,0.506902},rateTK02Brlens{3}_mean=1.022618,rateTK02Brlens{3}_median=1.010740,rateTK02Brlens{3}_95%HPD={0.658001,1.414649}])[&prob=7.19325341e-01,prob_stddev=1.42277574e-02,prob_range={7.03636626e-01,7.35636271e-01},prob(percent)="72",prob+-sd="72+-1",height_mean=1.12564291e+00,height_median=1.06141090e+00,height_95%HPD={5.77607450e-01,1.81927430e+00},age_mean=2.90226113e+02,age_median=2.88241299e+02,age_95%HPD={2.64624746e+02,3.19599602e+02}]:3.047768e+01[&length_mean=1.08732105e-01,length_median=1.03110100e-01,length_95%HPD={2.00558700e-03,2.12925800e-01},effectivebrlenTK02Brlens{1}_mean=0.114104,effectivebrlenTK02Brlens{1}_median=0.106573,effectivebrlenTK02Brlens{1}_95%HPD={0.000531,0.228065},rateTK02Brlens{1}_mean=1.043656,rateTK02Brlens{1}_median=1.030288,rateTK02Brlens{1}_95%HPD={0.848353,1.267514},effectivebrlenTK02Brlens{2}_mean=0.092737,effectivebrlenTK02Brlens{2}_median=0.088775,effectivebrlenTK02Brlens{2}_95%HPD={0.001687,0.178524},rateTK02Brlens{2}_mean=0.866654,rateTK02Brlens{2}_median=0.876734,rateTK02Brlens{2}_95%HPD={0.626094,1.062000},effectivebrlenTK02Brlens{3}_mean=0.110156,effectivebrlenTK02Brlens{3}_median=0.103370,effectivebrlenTK02Brlens{3}_95%HPD={0.000966,0.218330},rateTK02Brlens{3}_mean=1.010489,rateTK02Brlens{3}_median=1.004560,rateTK02Brlens{3}_95%HPD={0.841297,1.189626}],(10[&prob=1.00000000e+00,prob_stddev=0.00000000e+00,prob_range={1.00000000e+00,1.00000000e+00},prob(percent)="100",prob+-sd="100+-0",height_mean=8.12603969e-01,height_median=7.58461970e-01,height_95%HPD={3.86170350e-01,1.36184518e+00},age_mean=2.04903268e+02,age_median=2.04899661e+02,age_95%HPD={2.01629167e+02,2.08464638e+02}]:8.062674e+01[&length_mean=2.63763571e-01,length_median=2.63391400e-01,length_95%HPD={6.34886900e-02,4.63246900e-01},effectivebrlenTK02Brlens{1}_mean=0.260900,effectivebrlenTK02Brlens{1}_median=0.257276,effectivebrlenTK02Brlens{1}_95%HPD={0.054521,0.467252},rateTK02Brlens{1}_mean=0.999056,rateTK02Brlens{1}_median=0.987415,rateTK02Brlens{1}_95%HPD={0.612222,1.405093},effectivebrlenTK02Brlens{2}_mean=0.239822,effectivebrlenTK02Brlens{2}_median=0.234130,effectivebrlenTK02Brlens{2}_95%HPD={0.054308,0.435283},rateTK02Brlens{2}_mean=0.930594,rateTK02Brlens{2}_median=0.936177,rateTK02Brlens{2}_95%HPD={0.463551,1.360929},effectivebrlenTK02Brlens{3}_mean=0.250257,effectivebrlenTK02Brlens{3}_median=0.247676,effectivebrlenTK02Brlens{3}_95%HPD={0.045159,0.452288},rateTK02Brlens{3}_mean=0.950975,rateTK02Brlens{3}_median=0.962345,rateTK02Brlens{3}_95%HPD={0.556532,1.301502}],((11[&prob=1.00000000e+00,prob_stddev=0.00000000e+00,prob_range={1.00000000e+00,1.00000000e+00},prob(percent)="100",prob+-sd="100+-0",height_mean=8.13063357e-01,height_median=7.58977430e-01,height_95%HPD={3.90467857e-01,1.36710671e+00},age_mean=2.05010331e+02,age_median=2.05066847e+02,age_95%HPD={2.01684567e+02,2.08499606e+02}]:3.765251e+01[&length_mean=1.45592448e-01,length_median=1.37778200e-01,length_95%HPD={4.21120400e-02,2.73566200e-01},effectivebrlenTK02Brlens{1}_mean=0.133668,effectivebrlenTK02Brlens{1}_median=0.127101,effectivebrlenTK02Brlens{1}_95%HPD={0.040196,0.247765},rateTK02Brlens{1}_mean=0.940798,rateTK02Brlens{1}_median=0.938494,rateTK02Brlens{1}_95%HPD={0.564744,1.313857},effectivebrlenTK02Brlens{2}_mean=0.120905,effectivebrlenTK02Brlens{2}_median=0.113386,effectivebrlenTK02Brlens{2}_95%HPD={0.029805,0.233039},rateTK02Brlens{2}_mean=0.859871,rateTK02Brlens{2}_median=0.874245,rateTK02Brlens{2}_95%HPD={0.346548,1.306156},effectivebrlenTK02Brlens{3}_mean=0.128882,effectivebrlenTK02Brlens{3}_median=0.121772,effectivebrlenTK02Brlens{3}_95%HPD={0.030129,0.244076},rateTK02Brlens{3}_mean=0.898905,rateTK02Brlens{3}_median=0.916910,rateTK02Brlens{3}_95%HPD={0.483515,1.254974}],(12[&prob=1.00000000e+00,prob_stddev=0.00000000e+00,prob_range={1.00000000e+00,1.00000000e+00},prob(percent)="100",prob+-sd="100+-0",height_mean=7.97140510e-01,height_median=7.43610515e-01,height_95%HPD={3.70834191e-01,1.33388862e+00},age_mean=2.00922571e+02,age_median=2.01329513e+02,age_95%HPD={1.92725073e+02,2.08499911e+02}]:2.411457e+01[&length_mean=5.70690458e-02,length_median=5.23685800e-02,length_95%HPD={1.01625900e-02,1.11796900e-01},effectivebrlenTK02Brlens{1}_mean=0.050468,effectivebrlenTK02Brlens{1}_median=0.046947,effectivebrlenTK02Brlens{1}_95%HPD={0.010511,0.097326},rateTK02Brlens{1}_mean=0.916289,rateTK02Brlens{1}_median=0.916049,rateTK02Brlens{1}_95%HPD={0.492422,1.313932},effectivebrlenTK02Brlens{2}_mean=0.039471,effectivebrlenTK02Brlens{2}_median=0.036437,effectivebrlenTK02Brlens{2}_95%HPD={0.005372,0.078866},rateTK02Brlens{2}_mean=0.742879,rateTK02Brlens{2}_median=0.761626,rateTK02Brlens{2}_95%HPD={0.187383,1.207249},effectivebrlenTK02Brlens{3}_mean=0.050673,effectivebrlenTK02Brlens{3}_median=0.046624,effectivebrlenTK02Brlens{3}_95%HPD={0.009593,0.100512},rateTK02Brlens{3}_mean=0.907634,rateTK02Brlens{3}_median=0.917417,rateTK02Brlens{3}_95%HPD={0.505054,1.306039}],13[&prob=1.00000000e+00,prob_stddev=0.00000000e+00,prob_range={1.00000000e+00,1.00000000e+00},prob(percent)="100",prob+-sd="100+-0",height_mean=8.11512102e-01,height_median=7.57503440e-01,height_95%HPD={3.83137190e-01,1.35736697e+00},age_mean=2.04637778e+02,age_median=2.04513399e+02,age_95%HPD={2.01300316e+02,2.08038549e+02}]:2.093068e+01[&length_mean=3.52789121e-02,length_median=3.10142200e-02,length_95%HPD={4.42348100e-05,7.84636700e-02},effectivebrlenTK02Brlens{1}_mean=0.031238,effectivebrlenTK02Brlens{1}_median=0.027883,effectivebrlenTK02Brlens{1}_95%HPD={0.000052,0.068306},rateTK02Brlens{1}_mean=0.917577,rateTK02Brlens{1}_median=0.916600,rateTK02Brlens{1}_95%HPD={0.493112,1.310934},effectivebrlenTK02Brlens{2}_mean=0.024212,effectivebrlenTK02Brlens{2}_median=0.021248,effectivebrlenTK02Brlens{2}_95%HPD={0.000034,0.054704},rateTK02Brlens{2}_mean=0.739662,rateTK02Brlens{2}_median=0.757772,rateTK02Brlens{2}_95%HPD={0.186792,1.215122},effectivebrlenTK02Brlens{3}_mean=0.031371,effectivebrlenTK02Brlens{3}_median=0.027602,effectivebrlenTK02Brlens{3}_95%HPD={0.000040,0.070006},rateTK02Brlens{3}_mean=0.908432,rateTK02Brlens{3}_median=0.919212,rateTK02Brlens{3}_95%HPD={0.494776,1.299093}],14[&prob=1.00000000e+00,prob_stddev=0.00000000e+00,prob_range={1.00000000e+00,1.00000000e+00},prob(percent)="100",prob+-sd="100+-0",height_mean=8.36269708e-01,height_median=7.80677673e-01,height_95%HPD={4.03811980e-01,1.41003534e+00},age_mean=2.10900843e+02,age_median=2.11010003e+02,age_95%HPD={2.02352829e+02,2.19996524e+02}]:1.443408e+01[&length_mean=3.69564778e-02,length_median=3.20470600e-02,length_95%HPD={1.31815000e-05,8.49410400e-02},effectivebrlenTK02Brlens{1}_mean=0.032591,effectivebrlenTK02Brlens{1}_median=0.028763,effectivebrlenTK02Brlens{1}_95%HPD={0.000012,0.073432},rateTK02Brlens{1}_mean=0.913558,rateTK02Brlens{1}_median=0.915081,rateTK02Brlens{1}_95%HPD={0.513072,1.294969},effectivebrlenTK02Brlens{2}_mean=0.026332,effectivebrlenTK02Brlens{2}_median=0.022802,effectivebrlenTK02Brlens{2}_95%HPD={0.000009,0.061221},rateTK02Brlens{2}_mean=0.761656,rateTK02Brlens{2}_median=0.778035,rateTK02Brlens{2}_95%HPD={0.228629,1.193676},effectivebrlenTK02Brlens{3}_mean=0.032725,effectivebrlenTK02Brlens{3}_median=0.028181,effectivebrlenTK02Brlens{3}_95%HPD={0.000012,0.076487},rateTK02Brlens{3}_mean=0.900195,rateTK02Brlens{3}_median=0.912956,rateTK02Brlens{3}_95%HPD={0.481268,1.283546}],15[&prob=1.00000000e+00,prob_stddev=0.00000000e+00,prob_range={1.00000000e+00,1.00000000e+00},prob(percent)="100",prob+-sd="100+-0",height_mean=7.94255210e-01,height_median=7.41353440e-01,height_95%HPD={3.74989880e-01,1.32833774e+00},age_mean=2.00274496e+02,age_median=2.00261222e+02,age_95%HPD={1.99300208e+02,2.01192122e+02}]:2.518286e+01[&length_mean=3.70450148e-02,length_median=2.96737900e-02,length_95%HPD={1.94668100e-06,9.60615300e-02},effectivebrlenTK02Brlens{1}_mean=0.032508,effectivebrlenTK02Brlens{1}_median=0.026166,effectivebrlenTK02Brlens{1}_95%HPD={0.000002,0.083591},rateTK02Brlens{1}_mean=0.906868,rateTK02Brlens{1}_median=0.906472,rateTK02Brlens{1}_95%HPD={0.476512,1.327077},effectivebrlenTK02Brlens{2}_mean=0.025892,effectivebrlenTK02Brlens{2}_median=0.020194,effectivebrlenTK02Brlens{2}_95%HPD={0.000000,0.068982},rateTK02Brlens{2}_mean=0.747877,rateTK02Brlens{2}_median=0.760972,rateTK02Brlens{2}_95%HPD={0.198257,1.238057},effectivebrlenTK02Brlens{3}_mean=0.032724,effectivebrlenTK02Brlens{3}_median=0.025867,effectivebrlenTK02Brlens{3}_95%HPD={0.000002,0.085875},rateTK02Brlens{3}_mean=0.898903,rateTK02Brlens{3}_median=0.910759,rateTK02Brlens{3}_95%HPD={0.463981,1.315450}],16[&prob=1.00000000e+00,prob_stddev=0.00000000e+00,prob_range={1.00000000e+00,1.00000000e+00},prob(percent)="100",prob+-sd="100+-0",height_mean=7.94398261e-01,height_median=7.41477678e-01,height_95%HPD={3.83253291e-01,1.33650336e+00},age_mean=2.00309139e+02,age_median=2.00312383e+02,age_95%HPD={1.99402147e+02,2.01299118e+02}]:2.513170e+01[&length_mean=2.63906085e-02,length_median=1.97764200e-02,length_95%HPD={1.27224300e-07,7.30839600e-02},effectivebrlenTK02Brlens{1}_mean=0.023018,effectivebrlenTK02Brlens{1}_median=0.017319,effectivebrlenTK02Brlens{1}_95%HPD={0.000000,0.063557},rateTK02Brlens{1}_mean=0.902242,rateTK02Brlens{1}_median=0.904960,rateTK02Brlens{1}_95%HPD={0.456117,1.325588},effectivebrlenTK02Brlens{2}_mean=0.018400,effectivebrlenTK02Brlens{2}_median=0.013445,effectivebrlenTK02Brlens{2}_95%HPD={0.000000,0.052158},rateTK02Brlens{2}_mean=0.745010,rateTK02Brlens{2}_median=0.759018,rateTK02Brlens{2}_95%HPD={0.176572,1.237424},effectivebrlenTK02Brlens{3}_mean=0.023300,effectivebrlenTK02Brlens{3}_median=0.017278,effectivebrlenTK02Brlens{3}_95%HPD={0.000000,0.065398},rateTK02Brlens{3}_mean=0.900238,rateTK02Brlens{3}_median=0.913271,rateTK02Brlens{3}_95%HPD={0.460515,1.310693}],17[&prob=1.00000000e+00,prob_stddev=0.00000000e+00,prob_range={1.00000000e+00,1.00000000e+00},prob(percent)="100",prob+-sd="100+-0",height_mean=7.74163155e-01,height_median=7.22353460e-01,height_95%HPD={3.67062420e-01,1.30244183e+00},age_mean=1.95123437e+02,age_median=1.96301810e+02,age_95%HPD={1.85505963e+02,2.01299930e+02}]:2.914227e+01[&length_mean=4.09903331e-02,length_median=3.41300100e-02,length_95%HPD={2.42616600e-05,9.94759500e-02},effectivebrlenTK02Brlens{1}_mean=0.035739,effectivebrlenTK02Brlens{1}_median=0.029669,effectivebrlenTK02Brlens{1}_95%HPD={0.000031,0.086915},rateTK02Brlens{1}_mean=0.901648,rateTK02Brlens{1}_median=0.904984,rateTK02Brlens{1}_95%HPD={0.444669,1.338025},effectivebrlenTK02Brlens{2}_mean=0.028239,effectivebrlenTK02Brlens{2}_median=0.022820,effectivebrlenTK02Brlens{2}_95%HPD={0.000017,0.071585},rateTK02Brlens{2}_mean=0.740198,rateTK02Brlens{2}_median=0.757339,rateTK02Brlens{2}_95%HPD={0.158335,1.246947},effectivebrlenTK02Brlens{3}_mean=0.036157,effectivebrlenTK02Brlens{3}_median=0.029824,effectivebrlenTK02Brlens{3}_95%HPD={0.000021,0.088820},rateTK02Brlens{3}_mean=0.900903,rateTK02Brlens{3}_median=0.912952,rateTK02Brlens{3}_95%HPD={0.450385,1.319365}])[&prob=8.97248364e-01,prob_stddev=5.55305906e-03,prob_range={8.89756780e-01,9.02123310e-01},prob(percent)="90",prob+-sd="90+-1",height_mean=8.88377970e-01,height_median=8.33210790e-01,height_95%HPD={4.43394799e-01,1.46639221e+00},age_mean=2.26376163e+02,age_median=2.25444082e+02,age_95%HPD={2.13395652e+02,2.41334019e+02}]:1.727527e+01[&length_mean=8.94213241e-02,length_median=8.12917000e-02,length_95%HPD={4.32038100e-05,1.87400100e-01},effectivebrlenTK02Brlens{1}_mean=0.080617,effectivebrlenTK02Brlens{1}_median=0.073798,effectivebrlenTK02Brlens{1}_95%HPD={0.000186,0.167151},rateTK02Brlens{1}_mean=0.921064,rateTK02Brlens{1}_median=0.920913,rateTK02Brlens{1}_95%HPD={0.594817,1.232458},effectivebrlenTK02Brlens{2}_mean=0.070184,effectivebrlenTK02Brlens{2}_median=0.063316,effectivebrlenTK02Brlens{2}_95%HPD={0.000067,0.150324},rateTK02Brlens{2}_mean=0.805066,rateTK02Brlens{2}_median=0.816644,rateTK02Brlens{2}_95%HPD={0.392524,1.185807},effectivebrlenTK02Brlens{3}_mean=0.079087,effectivebrlenTK02Brlens{3}_median=0.072077,effectivebrlenTK02Brlens{3}_95%HPD={0.000047,0.165683},rateTK02Brlens{3}_mean=0.898926,rateTK02Brlens{3}_median=0.914754,rateTK02Brlens{3}_95%HPD={0.533750,1.213332}])[&prob=5.96951701e-01,prob_stddev=1.91045355e-02,prob_range={5.68760347e-01,6.10559883e-01},prob(percent)="60",prob+-sd="60+-2",height_mean=9.41563953e-01,height_median=8.83413490e-01,height_95%HPD={4.74208170e-01,1.53471415e+00},age_mean=2.44136463e+02,age_median=2.42719355e+02,age_95%HPD={2.22264366e+02,2.68750353e+02}]:2.045582e+01[&length_mean=7.70337680e-02,length_median=7.07496900e-02,length_95%HPD={2.67611200e-06,1.63058600e-01},effectivebrlenTK02Brlens{1}_mean=0.071035,effectivebrlenTK02Brlens{1}_median=0.065122,effectivebrlenTK02Brlens{1}_95%HPD={0.000002,0.151104},rateTK02Brlens{1}_mean=0.929767,rateTK02Brlens{1}_median=0.933222,rateTK02Brlens{1}_95%HPD={0.642422,1.199387},effectivebrlenTK02Brlens{2}_mean=0.063700,effectivebrlenTK02Brlens{2}_median=0.058878,effectivebrlenTK02Brlens{2}_95%HPD={0.000003,0.133427},rateTK02Brlens{2}_mean=0.850599,rateTK02Brlens{2}_median=0.859925,rateTK02Brlens{2}_95%HPD={0.487612,1.167282},effectivebrlenTK02Brlens{3}_mean=0.067924,effectivebrlenTK02Brlens{3}_median=0.062644,effectivebrlenTK02Brlens{3}_95%HPD={0.000003,0.142837},rateTK02Brlens{3}_mean=0.896909,rateTK02Brlens{3}_median=0.915070,rateTK02Brlens{3}_95%HPD={0.573409,1.194744}],(((18[&prob=1.00000000e+00,prob_stddev=0.00000000e+00,prob_range={1.00000000e+00,1.00000000e+00},prob(percent)="100",prob+-sd="100+-0",height_mean=6.04947937e-01,height_median=5.64643590e-01,height_95%HPD={2.87366490e-01,1.01361172e+00},age_mean=1.52536498e+02,age_median=1.52552492e+02,age_95%HPD={1.50264248e+02,1.54999732e+02}]:8.338983e+00[&length_mean=4.31293171e-02,length_median=3.21403400e-02,length_95%HPD={8.41426900e-06,1.15645200e-01},effectivebrlenTK02Brlens{1}_mean=0.033000,effectivebrlenTK02Brlens{1}_median=0.024872,effectivebrlenTK02Brlens{1}_95%HPD={0.000003,0.086711},rateTK02Brlens{1}_mean=0.813264,rateTK02Brlens{1}_median=0.831819,rateTK02Brlens{1}_95%HPD={0.278131,1.264099},effectivebrlenTK02Brlens{2}_mean=0.032948,effectivebrlenTK02Brlens{2}_median=0.023848,effectivebrlenTK02Brlens{2}_95%HPD={0.000004,0.092764},rateTK02Brlens{2}_mean=0.804149,rateTK02Brlens{2}_median=0.816329,rateTK02Brlens{2}_95%HPD={0.171090,1.371571},effectivebrlenTK02Brlens{3}_mean=0.034879,effectivebrlenTK02Brlens{3}_median=0.026007,effectivebrlenTK02Brlens{3}_95%HPD={0.000004,0.093859},rateTK02Brlens{3}_mean=0.848621,rateTK02Brlens{3}_median=0.884681,rateTK02Brlens{3}_95%HPD={0.317958,1.312699}],19[&prob=1.00000000e+00,prob_stddev=0.00000000e+00,prob_range={1.00000000e+00,1.00000000e+00},prob(percent)="100",prob+-sd="100+-0",height_mean=6.04943758e-01,height_median=5.64635288e-01,height_95%HPD={2.89829120e-01,1.01594329e+00},age_mean=1.52541806e+02,age_median=1.52559076e+02,age_95%HPD={1.50266937e+02,1.54999390e+02}]:8.332399e+00[&length_mean=4.17740345e-02,length_median=3.21067100e-02,length_95%HPD={9.01840300e-06,1.09813500e-01},effectivebrlenTK02Brlens{1}_mean=0.032021,effectivebrlenTK02Brlens{1}_median=0.024881,effectivebrlenTK02Brlens{1}_95%HPD={0.000006,0.083319},rateTK02Brlens{1}_mean=0.815105,rateTK02Brlens{1}_median=0.832814,rateTK02Brlens{1}_95%HPD={0.281041,1.260191},effectivebrlenTK02Brlens{2}_mean=0.031869,effectivebrlenTK02Brlens{2}_median=0.023745,effectivebrlenTK02Brlens{2}_95%HPD={0.000004,0.087166},rateTK02Brlens{2}_mean=0.802581,rateTK02Brlens{2}_median=0.814538,rateTK02Brlens{2}_95%HPD={0.164708,1.365697},effectivebrlenTK02Brlens{3}_mean=0.033587,effectivebrlenTK02Brlens{3}_median=0.025872,effectivebrlenTK02Brlens{3}_95%HPD={0.000005,0.088430},rateTK02Brlens{3}_mean=0.846550,rateTK02Brlens{3}_median=0.882385,rateTK02Brlens{3}_95%HPD={0.300076,1.299342}])[&prob=9.65989267e-01,prob_stddev=4.17289212e-03,prob_range={9.60611549e-01,9.69822558e-01},prob(percent)="97",prob+-sd="97+-0",height_mean=6.44127908e-01,height_median=6.01333560e-01,height_95%HPD={3.08543860e-01,1.07614230e+00},age_mean=1.62848212e+02,age_median=1.60891475e+02,age_95%HPD={1.52235181e+02,1.78659401e+02}]:5.972820e+01[&length_mean=1.64061613e-01,length_median=1.52933600e-01,length_95%HPD={2.83392900e-02,3.19587600e-01},effectivebrlenTK02Brlens{1}_mean=0.129594,effectivebrlenTK02Brlens{1}_median=0.121652,effectivebrlenTK02Brlens{1}_95%HPD={0.022417,0.250856},rateTK02Brlens{1}_mean=0.816992,rateTK02Brlens{1}_median=0.834909,rateTK02Brlens{1}_95%HPD={0.380798,1.182024},effectivebrlenTK02Brlens{2}_mean=0.124626,effectivebrlenTK02Brlens{2}_median=0.116680,effectivebrlenTK02Brlens{2}_95%HPD={0.020136,0.241584},rateTK02Brlens{2}_mean=0.799901,rateTK02Brlens{2}_median=0.808450,rateTK02Brlens{2}_95%HPD={0.303430,1.262502},effectivebrlenTK02Brlens{3}_mean=0.135129,effectivebrlenTK02Brlens{3}_median=0.127739,effectivebrlenTK02Brlens{3}_95%HPD={0.025665,0.259075},rateTK02Brlens{3}_mean=0.857871,rateTK02Brlens{3}_median=0.890162,rateTK02Brlens{3}_95%HPD={0.390194,1.242097}],((20[&prob=1.00000000e+00,prob_stddev=0.00000000e+00,prob_range={1.00000000e+00,1.00000000e+00},prob(percent)="100",prob+-sd="100+-0",height_mean=6.08940696e-01,height_median=5.68368220e-01,height_95%HPD={2.91751947e-01,1.02205788e+00},age_mean=1.53547541e+02,age_median=1.53546128e+02,age_95%HPD={1.52125262e+02,1.54876232e+02}]:1.005753e+01[&length_mean=2.53688702e-02,length_median=1.94134300e-02,length_95%HPD={3.08008400e-06,6.85661900e-02},effectivebrlenTK02Brlens{1}_mean=0.017830,effectivebrlenTK02Brlens{1}_median=0.013619,effectivebrlenTK02Brlens{1}_95%HPD={0.000002,0.048511},rateTK02Brlens{1}_mean=0.757731,rateTK02Brlens{1}_median=0.782426,rateTK02Brlens{1}_95%HPD={0.218925,1.243578},effectivebrlenTK02Brlens{2}_mean=0.018996,effectivebrlenTK02Brlens{2}_median=0.014406,effectivebrlenTK02Brlens{2}_95%HPD={0.000001,0.052034},rateTK02Brlens{2}_mean=0.799454,rateTK02Brlens{2}_median=0.824586,rateTK02Brlens{2}_95%HPD={0.215039,1.319067},effectivebrlenTK02Brlens{3}_mean=0.020198,effectivebrlenTK02Brlens{3}_median=0.015412,effectivebrlenTK02Brlens{3}_95%HPD={0.000002,0.054985},rateTK02Brlens{3}_mean=0.838934,rateTK02Brlens{3}_median=0.878348,rateTK02Brlens{3}_95%HPD={0.296271,1.311594}],21[&prob=1.00000000e+00,prob_stddev=0.00000000e+00,prob_range={1.00000000e+00,1.00000000e+00},prob(percent)="100",prob+-sd="100+-0",height_mean=5.99024592e-01,height_median=5.59091547e-01,height_95%HPD={2.86778913e-01,1.00545757e+00},age_mean=1.51045848e+02,age_median=1.51043680e+02,age_95%HPD={1.50003968e+02,1.51998015e+02}]:1.255998e+01[&length_mean=4.22514147e-02,length_median=3.48876400e-02,length_95%HPD={1.04935200e-04,1.00574200e-01},effectivebrlenTK02Brlens{1}_mean=0.029976,effectivebrlenTK02Brlens{1}_median=0.024777,effectivebrlenTK02Brlens{1}_95%HPD={0.000010,0.072311},rateTK02Brlens{1}_mean=0.757525,rateTK02Brlens{1}_median=0.781090,rateTK02Brlens{1}_95%HPD={0.210655,1.237917},effectivebrlenTK02Brlens{2}_mean=0.031675,effectivebrlenTK02Brlens{2}_median=0.026486,effectivebrlenTK02Brlens{2}_95%HPD={0.000047,0.075027},rateTK02Brlens{2}_mean=0.805351,rateTK02Brlens{2}_median=0.827722,rateTK02Brlens{2}_95%HPD={0.227571,1.314990},effectivebrlenTK02Brlens{3}_mean=0.033971,effectivebrlenTK02Brlens{3}_median=0.027991,effectivebrlenTK02Brlens{3}_95%HPD={0.000049,0.082030},rateTK02Brlens{3}_mean=0.839066,rateTK02Brlens{3}_median=0.878608,rateTK02Brlens{3}_95%HPD={0.278203,1.284852}],22[&prob=1.00000000e+00,prob_stddev=0.00000000e+00,prob_range={1.00000000e+00,1.00000000e+00},prob(percent)="100",prob+-sd="100+-0",height_mean=6.05297426e-01,height_median=5.64989964e-01,height_95%HPD={2.88457610e-01,1.01512493e+00},age_mean=1.52623812e+02,age_median=1.52684009e+02,age_95%HPD={1.50302035e+02,1.54999964e+02}]:1.091965e+01[&length_mean=2.74388536e-02,length_median=1.91056700e-02,length_95%HPD={3.51223700e-06,8.08174400e-02},effectivebrlenTK02Brlens{1}_mean=0.019418,effectivebrlenTK02Brlens{1}_median=0.013415,effectivebrlenTK02Brlens{1}_95%HPD={0.000001,0.057889},rateTK02Brlens{1}_mean=0.757000,rateTK02Brlens{1}_median=0.781557,rateTK02Brlens{1}_95%HPD={0.207599,1.238537},effectivebrlenTK02Brlens{2}_mean=0.020497,effectivebrlenTK02Brlens{2}_median=0.014016,effectivebrlenTK02Brlens{2}_95%HPD={0.000002,0.061664},rateTK02Brlens{2}_mean=0.793870,rateTK02Brlens{2}_median=0.819168,rateTK02Brlens{2}_95%HPD={0.207233,1.323582},effectivebrlenTK02Brlens{3}_mean=0.021754,effectivebrlenTK02Brlens{3}_median=0.015179,effectivebrlenTK02Brlens{3}_95%HPD={0.000002,0.064517},rateTK02Brlens{3}_mean=0.837284,rateTK02Brlens{3}_median=0.877225,rateTK02Brlens{3}_95%HPD={0.276281,1.294553}])[&prob=9.39903446e-01,prob_stddev=4.03074591e-03,prob_range={9.35478495e-01,9.45245053e-01},prob(percent)="94",prob+-sd="94+-0",height_mean=6.50727908e-01,height_median=6.07910836e-01,height_95%HPD={3.14617590e-01,1.08330809e+00},age_mean=1.65041556e+02,age_median=1.63603657e+02,age_95%HPD={1.54258827e+02,1.79278873e+02}]:2.798973e+01[&length_mean=1.18293213e-01,length_median=1.08094700e-01,length_95%HPD={1.54246200e-02,2.40152100e-01},effectivebrlenTK02Brlens{1}_mean=0.087629,effectivebrlenTK02Brlens{1}_median=0.080895,effectivebrlenTK02Brlens{1}_95%HPD={0.011377,0.176465},rateTK02Brlens{1}_mean=0.777561,rateTK02Brlens{1}_median=0.797253,rateTK02Brlens{1}_95%HPD={0.319764,1.169812},effectivebrlenTK02Brlens{2}_mean=0.089343,effectivebrlenTK02Brlens{2}_median=0.081339,effectivebrlenTK02Brlens{2}_95%HPD={0.009015,0.184107},rateTK02Brlens{2}_mean=0.787037,rateTK02Brlens{2}_median=0.805380,rateTK02Brlens{2}_95%HPD={0.307508,1.246697},effectivebrlenTK02Brlens{3}_mean=0.095379,effectivebrlenTK02Brlens{3}_median=0.089037,effectivebrlenTK02Brlens{3}_95%HPD={0.015166,0.187448},rateTK02Brlens{3}_mean=0.849755,rateTK02Brlens{3}_median=0.880366,rateTK02Brlens{3}_95%HPD={0.385186,1.258901}],(27[&prob=1.00000000e+00,prob_stddev=0.00000000e+00,prob_range={1.00000000e+00,1.00000000e+00},prob(percent)="100",prob+-sd="100+-0",height_mean=6.03815100e-01,height_median=5.63484650e-01,height_95%HPD={2.85500831e-01,1.01059000e+00},age_mean=1.52263011e+02,age_median=1.52146432e+02,age_95%HPD={1.49999987e+02,1.54668275e+02}]:6.721073e+00[&length_mean=3.23609059e-02,length_median=2.47789900e-02,length_95%HPD={1.59534600e-04,8.48280700e-02},effectivebrlenTK02Brlens{1}_mean=0.024492,effectivebrlenTK02Brlens{1}_median=0.018834,effectivebrlenTK02Brlens{1}_95%HPD={0.000143,0.064471},rateTK02Brlens{1}_mean=0.800895,rateTK02Brlens{1}_median=0.818551,rateTK02Brlens{1}_95%HPD={0.288529,1.253768},effectivebrlenTK02Brlens{2}_mean=0.021115,effectivebrlenTK02Brlens{2}_median=0.015699,effectivebrlenTK02Brlens{2}_95%HPD={0.000005,0.057630},rateTK02Brlens{2}_mean=0.713215,rateTK02Brlens{2}_median=0.735072,rateTK02Brlens{2}_95%HPD={0.074610,1.252716},effectivebrlenTK02Brlens{3}_mean=0.026640,effectivebrlenTK02Brlens{3}_median=0.020683,effectivebrlenTK02Brlens{3}_95%HPD={0.000049,0.068803},rateTK02Brlens{3}_mean=0.868393,rateTK02Brlens{3}_median=0.897814,rateTK02Brlens{3}_95%HPD={0.360240,1.316519}],28[&prob=1.00000000e+00,prob_stddev=0.00000000e+00,prob_range={1.00000000e+00,1.00000000e+00},prob(percent)="100",prob+-sd="100+-0",height_mean=5.99249271e-01,height_median=5.59360690e-01,height_95%HPD={2.89687735e-01,1.00883089e+00},age_mean=1.51099816e+02,age_median=1.51124592e+02,age_95%HPD={1.50121520e+02,1.52099912e+02}]:7.742913e+00[&length_mean=3.61277331e-02,length_median=2.91408300e-02,length_95%HPD={4.67188200e-05,8.85474000e-02},effectivebrlenTK02Brlens{1}_mean=0.027241,effectivebrlenTK02Brlens{1}_median=0.022123,effectivebrlenTK02Brlens{1}_95%HPD={0.000055,0.066917},rateTK02Brlens{1}_mean=0.798248,rateTK02Brlens{1}_median=0.817838,rateTK02Brlens{1}_95%HPD={0.273630,1.253749},effectivebrlenTK02Brlens{2}_mean=0.023673,effectivebrlenTK02Brlens{2}_median=0.018670,effectivebrlenTK02Brlens{2}_95%HPD={0.000022,0.060885},rateTK02Brlens{2}_mean=0.713583,rateTK02Brlens{2}_median=0.733662,rateTK02Brlens{2}_95%HPD={0.065131,1.246045},effectivebrlenTK02Brlens{3}_mean=0.029694,effectivebrlenTK02Brlens{3}_median=0.024348,effectivebrlenTK02Brlens{3}_95%HPD={0.000041,0.071702},rateTK02Brlens{3}_mean=0.866906,rateTK02Brlens{3}_median=0.897078,rateTK02Brlens{3}_95%HPD={0.351645,1.316009}])[&prob=9.74350285e-01,prob_stddev=2.65558803e-03,prob_range={9.71755869e-01,9.76866924e-01},prob(percent)="97",prob+-sd="97+-0",height_mean=6.33603587e-01,height_median=5.91821328e-01,height_95%HPD={3.02031482e-01,1.05572156e+00},age_mean=1.60331073e+02,age_median=1.58867505e+02,age_95%HPD={1.51271524e+02,1.72779520e+02}]:3.272588e+01[&length_mean=1.28734126e-01,length_median=1.18790100e-01,length_95%HPD={2.21958000e-02,2.56382300e-01},effectivebrlenTK02Brlens{1}_mean=0.098210,effectivebrlenTK02Brlens{1}_median=0.091834,effectivebrlenTK02Brlens{1}_95%HPD={0.017871,0.192456},rateTK02Brlens{1}_mean=0.797849,rateTK02Brlens{1}_median=0.813032,rateTK02Brlens{1}_95%HPD={0.358201,1.189283},effectivebrlenTK02Brlens{2}_mean=0.089217,effectivebrlenTK02Brlens{2}_median=0.082792,effectivebrlenTK02Brlens{2}_95%HPD={0.011456,0.178384},rateTK02Brlens{2}_mean=0.740625,rateTK02Brlens{2}_median=0.755821,rateTK02Brlens{2}_95%HPD={0.209618,1.233520},effectivebrlenTK02Brlens{3}_mean=0.106621,effectivebrlenTK02Brlens{3}_median=0.100515,effectivebrlenTK02Brlens{3}_95%HPD={0.021748,0.206001},rateTK02Brlens{3}_mean=0.865504,rateTK02Brlens{3}_median=0.892022,rateTK02Brlens{3}_95%HPD={0.409379,1.252778}])[&prob=5.75763047e-01,prob_stddev=5.44208852e-03,prob_range={5.68715903e-01,5.80760214e-01},prob(percent)="58",prob+-sd="58+-1",height_mean=7.52838530e-01,height_median=7.06257480e-01,height_95%HPD={3.71799900e-01,1.23494521e+00},age_mean=1.92971065e+02,age_median=1.91593383e+02,age_95%HPD={1.70859452e+02,2.17838103e+02}]:2.902629e+01[&length_mean=8.26952796e-02,length_median=7.37088500e-02,length_95%HPD={2.01623100e-06,1.85739200e-01},effectivebrlenTK02Brlens{1}_mean=0.063755,effectivebrlenTK02Brlens{1}_median=0.057446,effectivebrlenTK02Brlens{1}_95%HPD={0.000002,0.140493},rateTK02Brlens{1}_mean=0.801782,rateTK02Brlens{1}_median=0.813711,rateTK02Brlens{1}_95%HPD={0.414866,1.132711},effectivebrlenTK02Brlens{2}_mean=0.061161,effectivebrlenTK02Brlens{2}_median=0.054264,effectivebrlenTK02Brlens{2}_95%HPD={0.000002,0.137871},rateTK02Brlens{2}_mean=0.775611,rateTK02Brlens{2}_median=0.782560,rateTK02Brlens{2}_95%HPD={0.325727,1.202080},effectivebrlenTK02Brlens{3}_mean=0.070696,effectivebrlenTK02Brlens{3}_median=0.063302,effectivebrlenTK02Brlens{3}_95%HPD={0.000002,0.158134},rateTK02Brlens{3}_mean=0.874622,rateTK02Brlens{3}_median=0.902248,rateTK02Brlens{3}_95%HPD={0.470875,1.235883}],((23[&prob=1.00000000e+00,prob_stddev=0.00000000e+00,prob_range={1.00000000e+00,1.00000000e+00},prob(percent)="100",prob+-sd="100+-0",height_mean=4.28221165e-01,height_median=3.99732432e-01,height_95%HPD={2.02111840e-01,7.18855690e-01},age_mean=1.07962427e+02,age_median=1.08520953e+02,age_95%HPD={1.01632315e+02,1.12999995e+02}]:6.289153e+01[&length_mean=2.59878883e-01,length_median=2.41138600e-01,length_95%HPD={1.08727000e-01,4.67702200e-01},effectivebrlenTK02Brlens{1}_mean=0.188200,effectivebrlenTK02Brlens{1}_median=0.180876,effectivebrlenTK02Brlens{1}_95%HPD={0.066661,0.326770},rateTK02Brlens{1}_mean=0.771933,rateTK02Brlens{1}_median=0.794324,rateTK02Brlens{1}_95%HPD={0.253960,1.211146},effectivebrlenTK02Brlens{2}_mean=0.172168,effectivebrlenTK02Brlens{2}_median=0.163953,effectivebrlenTK02Brlens{2}_95%HPD={0.019037,0.331245},rateTK02Brlens{2}_mean=0.713994,rateTK02Brlens{2}_median=0.720716,rateTK02Brlens{2}_95%HPD={0.100470,1.284455},effectivebrlenTK02Brlens{3}_mean=0.220141,effectivebrlenTK02Brlens{3}_median=0.208585,effectivebrlenTK02Brlens{3}_95%HPD={0.077526,0.392135},rateTK02Brlens{3}_mean=0.885629,rateTK02Brlens{3}_median=0.914981,rateTK02Brlens{3}_95%HPD={0.354648,1.347911}],(25[&prob=1.00000000e+00,prob_stddev=0.00000000e+00,prob_range={1.00000000e+00,1.00000000e+00},prob(percent)="100",prob+-sd="100+-0",height_mean=5.99051736e-01,height_median=5.59163136e-01,height_95%HPD={2.83992900e-01,1.00268285e+00},age_mean=1.51051483e+02,age_median=1.51050529e+02,age_95%HPD={1.50053974e+02,1.52047545e+02}]:1.356667e+01[&length_mean=5.28029751e-02,length_median=4.80817500e-02,length_95%HPD={5.77593600e-05,1.04435300e-01},effectivebrlenTK02Brlens{1}_mean=0.038016,effectivebrlenTK02Brlens{1}_median=0.035141,effectivebrlenTK02Brlens{1}_95%HPD={0.001813,0.075810},rateTK02Brlens{1}_mean=0.770881,rateTK02Brlens{1}_median=0.795563,rateTK02Brlens{1}_95%HPD={0.244447,1.210687},effectivebrlenTK02Brlens{2}_mean=0.035919,effectivebrlenTK02Brlens{2}_median=0.032576,effectivebrlenTK02Brlens{2}_95%HPD={0.000008,0.075252},rateTK02Brlens{2}_mean=0.732284,rateTK02Brlens{2}_median=0.741740,rateTK02Brlens{2}_95%HPD={0.117159,1.290963},effectivebrlenTK02Brlens{3}_mean=0.048090,effectivebrlenTK02Brlens{3}_median=0.044386,effectivebrlenTK02Brlens{3}_95%HPD={0.000044,0.093052},rateTK02Brlens{3}_mean=0.943072,rateTK02Brlens{3}_median=0.951647,rateTK02Brlens{3}_95%HPD={0.483041,1.369213}],26[&prob=1.00000000e+00,prob_stddev=0.00000000e+00,prob_range={1.00000000e+00,1.00000000e+00},prob(percent)="100",prob+-sd="100+-0",height_mean=6.04212529e-01,height_median=5.63969330e-01,height_95%HPD={2.90354080e-01,1.01558152e+00},age_mean=1.52354939e+02,age_median=1.52286347e+02,age_95%HPD={1.50000060e+02,1.54697407e+02}]:1.233085e+01[&length_mean=5.02957775e-02,length_median=4.53352900e-02,length_95%HPD={8.24795500e-03,1.02789800e-01},effectivebrlenTK02Brlens{1}_mean=0.036547,effectivebrlenTK02Brlens{1}_median=0.033408,effectivebrlenTK02Brlens{1}_95%HPD={0.005201,0.073946},rateTK02Brlens{1}_mean=0.773304,rateTK02Brlens{1}_median=0.796854,rateTK02Brlens{1}_95%HPD={0.252636,1.210046},effectivebrlenTK02Brlens{2}_mean=0.034042,effectivebrlenTK02Brlens{2}_median=0.030525,effectivebrlenTK02Brlens{2}_95%HPD={0.001192,0.072220},rateTK02Brlens{2}_mean=0.730529,rateTK02Brlens{2}_median=0.741473,rateTK02Brlens{2}_95%HPD={0.109179,1.281425},effectivebrlenTK02Brlens{3}_mean=0.045909,effectivebrlenTK02Brlens{3}_median=0.041805,effectivebrlenTK02Brlens{3}_95%HPD={0.007946,0.092380},rateTK02Brlens{3}_mean=0.944827,rateTK02Brlens{3}_median=0.952824,rateTK02Brlens{3}_95%HPD={0.489692,1.366638}])[&prob=7.72308085e-01,prob_stddev=9.07618535e-03,prob_range={7.64458173e-01,7.84446839e-01},prob(percent)="77",prob+-sd="77+-1",height_mean=6.51544414e-01,height_median=6.06359440e-01,height_95%HPD={3.13764167e-01,1.09806327e+00},age_mean=1.65461534e+02,age_median=1.64617195e+02,age_95%HPD={1.55469466e+02,1.76937448e+02}]:6.795290e+00[&length_mean=6.58916020e-02,length_median=5.91373800e-02,length_95%HPD={3.24907500e-05,1.46698900e-01},effectivebrlenTK02Brlens{1}_mean=0.046560,effectivebrlenTK02Brlens{1}_median=0.042757,effectivebrlenTK02Brlens{1}_95%HPD={0.000023,0.099114},rateTK02Brlens{1}_mean=0.764381,rateTK02Brlens{1}_median=0.780480,rateTK02Brlens{1}_95%HPD={0.310602,1.175566},effectivebrlenTK02Brlens{2}_mean=0.045743,effectivebrlenTK02Brlens{2}_median=0.040647,effectivebrlenTK02Brlens{2}_95%HPD={0.000024,0.103570},rateTK02Brlens{2}_mean=0.744414,rateTK02Brlens{2}_median=0.745654,rateTK02Brlens{2}_95%HPD={0.203888,1.271218},effectivebrlenTK02Brlens{3}_mean=0.059569,effectivebrlenTK02Brlens{3}_median=0.053754,effectivebrlenTK02Brlens{3}_95%HPD={0.000029,0.131265},rateTK02Brlens{3}_mean=0.928797,rateTK02Brlens{3}_median=0.943825,rateTK02Brlens{3}_95%HPD={0.495987,1.334102}])[&prob=6.25095832e-01,prob_stddev=1.41271780e-02,prob_range={6.08337685e-01,6.38959567e-01},prob(percent)="63",prob+-sd="63+-1",height_mean=6.83675994e-01,height_median=6.41374600e-01,height_95%HPD={3.35226366e-01,1.12537016e+00},age_mean=1.72315679e+02,age_median=1.71412485e+02,age_95%HPD={1.58129532e+02,1.88242701e+02}]:1.746433e+01[&length_mean=6.49774168e-02,length_median=5.99333600e-02,length_95%HPD={2.52708000e-06,1.37562300e-01},effectivebrlenTK02Brlens{1}_mean=0.051958,effectivebrlenTK02Brlens{1}_median=0.048015,effectivebrlenTK02Brlens{1}_95%HPD={0.000001,0.111078},rateTK02Brlens{1}_mean=0.816787,rateTK02Brlens{1}_median=0.831464,rateTK02Brlens{1}_95%HPD={0.401257,1.187400},effectivebrlenTK02Brlens{2}_mean=0.046485,effectivebrlenTK02Brlens{2}_median=0.041965,effectivebrlenTK02Brlens{2}_95%HPD={0.000002,0.101863},rateTK02Brlens{2}_mean=0.759931,rateTK02Brlens{2}_median=0.755514,rateTK02Brlens{2}_95%HPD={0.248500,1.256019},effectivebrlenTK02Brlens{3}_mean=0.057689,effectivebrlenTK02Brlens{3}_median=0.053231,effectivebrlenTK02Brlens{3}_95%HPD={0.000002,0.121617},rateTK02Brlens{3}_mean=0.912638,rateTK02Brlens{3}_median=0.931428,rateTK02Brlens{3}_95%HPD={0.473172,1.314041}],24[&prob=1.00000000e+00,prob_stddev=0.00000000e+00,prob_range={1.00000000e+00,1.00000000e+00},prob(percent)="100",prob+-sd="100+-0",height_mean=7.07113808e-01,height_median=6.60120320e-01,height_95%HPD={3.37835326e-01,1.18620724e+00},age_mean=1.78330431e+02,age_median=1.78039916e+02,age_95%HPD={1.74200108e+02,1.82984865e+02}]:1.083690e+01[&length_mean=3.35869308e-02,length_median=2.87474200e-02,length_95%HPD={7.07711900e-06,7.96502700e-02},effectivebrlenTK02Brlens{1}_mean=0.025681,effectivebrlenTK02Brlens{1}_median=0.022132,effectivebrlenTK02Brlens{1}_95%HPD={0.000003,0.060909},rateTK02Brlens{1}_mean=0.793145,rateTK02Brlens{1}_median=0.812274,rateTK02Brlens{1}_95%HPD={0.333224,1.182103},effectivebrlenTK02Brlens{2}_mean=0.024232,effectivebrlenTK02Brlens{2}_median=0.020616,effectivebrlenTK02Brlens{2}_95%HPD={0.000002,0.058020},rateTK02Brlens{2}_mean=0.764985,rateTK02Brlens{2}_median=0.765097,rateTK02Brlens{2}_95%HPD={0.233829,1.265682},effectivebrlenTK02Brlens{3}_mean=0.029350,effectivebrlenTK02Brlens{3}_median=0.025464,effectivebrlenTK02Brlens{3}_95%HPD={0.000006,0.068472},rateTK02Brlens{3}_mean=0.908911,rateTK02Brlens{3}_median=0.929483,rateTK02Brlens{3}_95%HPD={0.469624,1.332323}])[&prob=9.21589760e-01,prob_stddev=1.25366116e-02,prob_range={9.04234397e-01,9.34200731e-01},prob(percent)="92",prob+-sd="92+-1",height_mean=7.41822607e-01,height_median=6.94139960e-01,height_95%HPD={3.62273225e-01,1.22496772e+00},age_mean=1.89903894e+02,age_median=1.88876813e+02,age_95%HPD={1.77478651e+02,2.03944915e+02}]:3.174286e+01[&length_mean=1.19733437e-01,length_median=1.11438100e-01,length_95%HPD={1.86834100e-02,2.37205000e-01},effectivebrlenTK02Brlens{1}_mean=0.095577,effectivebrlenTK02Brlens{1}_median=0.089334,effectivebrlenTK02Brlens{1}_95%HPD={0.013784,0.186536},rateTK02Brlens{1}_mean=0.819322,rateTK02Brlens{1}_median=0.834447,rateTK02Brlens{1}_95%HPD={0.445135,1.141784},effectivebrlenTK02Brlens{2}_mean=0.089829,effectivebrlenTK02Brlens{2}_median=0.083705,effectivebrlenTK02Brlens{2}_95%HPD={0.012884,0.175896},rateTK02Brlens{2}_mean=0.784450,rateTK02Brlens{2}_median=0.777700,rateTK02Brlens{2}_95%HPD={0.353702,1.212392},effectivebrlenTK02Brlens{3}_mean=0.103560,effectivebrlenTK02Brlens{3}_median=0.097679,effectivebrlenTK02Brlens{3}_95%HPD={0.017232,0.198810},rateTK02Brlens{3}_mean=0.893391,rateTK02Brlens{3}_median=0.917042,rateTK02Brlens{3}_95%HPD={0.477105,1.219964}])[&prob=5.58591016e-01,prob_stddev=1.30240726e-02,prob_range={5.45071721e-01,5.76382485e-01},prob(percent)="56",prob+-sd="56+-1",height_mean=8.94448735e-01,height_median=8.39971813e-01,height_95%HPD={4.52007350e-01,1.45885518e+00},age_mean=2.21520081e+02,age_median=2.20619674e+02,age_95%HPD={1.98086970e+02,2.46829579e+02}]:2.247536e+01[&length_mean=8.57082607e-02,length_median=7.73932000e-02,length_95%HPD={3.38796800e-05,1.84626500e-01},effectivebrlenTK02Brlens{1}_mean=0.070295,effectivebrlenTK02Brlens{1}_median=0.064288,effectivebrlenTK02Brlens{1}_95%HPD={0.000021,0.148692},rateTK02Brlens{1}_mean=0.841128,rateTK02Brlens{1}_median=0.851460,rateTK02Brlens{1}_95%HPD={0.520590,1.117592},effectivebrlenTK02Brlens{2}_mean=0.067388,effectivebrlenTK02Brlens{2}_median=0.061622,effectivebrlenTK02Brlens{2}_95%HPD={0.000038,0.142817},rateTK02Brlens{2}_mean=0.815263,rateTK02Brlens{2}_median=0.812214,rateTK02Brlens{2}_95%HPD={0.436441,1.170692},effectivebrlenTK02Brlens{3}_mean=0.074112,effectivebrlenTK02Brlens{3}_median=0.067007,effectivebrlenTK02Brlens{3}_95%HPD={0.000020,0.160209},rateTK02Brlens{3}_mean=0.879365,rateTK02Brlens{3}_median=0.908012,rateTK02Brlens{3}_95%HPD={0.502482,1.184284}],(((29[&prob=1.00000000e+00,prob_stddev=0.00000000e+00,prob_range={1.00000000e+00,1.00000000e+00},prob(percent)="100",prob+-sd="100+-0",height_mean=0.00000000e+00,height_median=0.00000000e+00,height_95%HPD={0.00000000e+00,0.00000000e+00},age_mean=0.00000000e+00,age_median=0.00000000e+00,age_95%HPD={0.00000000e+00,0.00000000e+00}]:1.062485e+02[&length_mean=4.45759337e-01,length_median=4.07176500e-01,length_95%HPD={1.76029900e-01,8.07126800e-01},effectivebrlenTK02Brlens{1}_mean=0.259015,effectivebrlenTK02Brlens{1}_median=0.241591,effectivebrlenTK02Brlens{1}_95%HPD={0.004896,0.528453},rateTK02Brlens{1}_mean=0.629792,rateTK02Brlens{1}_median=0.641328,rateTK02Brlens{1}_95%HPD={0.020798,1.142895},effectivebrlenTK02Brlens{2}_mean=0.218764,effectivebrlenTK02Brlens{2}_median=0.200404,effectivebrlenTK02Brlens{2}_95%HPD={0.016984,0.458485},rateTK02Brlens{2}_mean=0.560198,rateTK02Brlens{2}_median=0.517691,rateTK02Brlens{2}_95%HPD={0.027431,1.131454},effectivebrlenTK02Brlens{3}_mean=0.290174,effectivebrlenTK02Brlens{3}_median=0.273708,effectivebrlenTK02Brlens{3}_95%HPD={0.006618,0.570629},rateTK02Brlens{3}_mean=0.701032,rateTK02Brlens{3}_median=0.746017,rateTK02Brlens{3}_95%HPD={0.034877,1.168422}],30[&prob=1.00000000e+00,prob_stddev=0.00000000e+00,prob_range={1.00000000e+00,1.00000000e+00},prob(percent)="100",prob+-sd="100+-0",height_mean=3.07369094e-01,height_median=2.86682790e-01,height_95%HPD={1.44528900e-01,5.17991050e-01},age_mean=7.75022775e+01,age_median=7.78532232e+01,age_95%HPD={7.08963671e+01,8.35999228e+01}]:2.839529e+01[&length_mean=1.52224089e-01,length_median=1.15286400e-01,length_95%HPD={1.77912000e-05,4.17163200e-01},effectivebrlenTK02Brlens{1}_mean=0.098252,effectivebrlenTK02Brlens{1}_median=0.064372,effectivebrlenTK02Brlens{1}_95%HPD={0.000003,0.311019},rateTK02Brlens{1}_mean=0.661338,rateTK02Brlens{1}_median=0.681213,rateTK02Brlens{1}_95%HPD={0.023525,1.154015},effectivebrlenTK02Brlens{2}_mean=0.089036,effectivebrlenTK02Brlens{2}_median=0.057110,effectivebrlenTK02Brlens{2}_95%HPD={0.000005,0.297844},rateTK02Brlens{2}_mean=0.631482,rateTK02Brlens{2}_median=0.610109,rateTK02Brlens{2}_95%HPD={0.063344,1.184565},effectivebrlenTK02Brlens{3}_mean=0.106477,effectivebrlenTK02Brlens{3}_median=0.072078,effectivebrlenTK02Brlens{3}_95%HPD={0.000001,0.334751},rateTK02Brlens{3}_mean=0.723755,rateTK02Brlens{3}_median=0.772436,rateTK02Brlens{3}_95%HPD={0.042407,1.171598}])[&prob=9.22709192e-01,prob_stddev=7.70819847e-03,prob_range={9.13267630e-01,9.30522994e-01},prob(percent)="92",prob+-sd="92+-1",height_mean=4.39563057e-01,height_median=4.00377500e-01,height_95%HPD={1.72537600e-01,7.96330900e-01},age_mean=1.11051647e+02,age_median=1.06248515e+02,age_95%HPD={7.36591327e+01,1.60692580e+02}]:8.344628e+01[&length_mean=2.88059587e-01,length_median=2.72336100e-01,length_95%HPD={2.92195700e-02,5.57883200e-01},effectivebrlenTK02Brlens{1}_mean=0.187129,effectivebrlenTK02Brlens{1}_median=0.175756,effectivebrlenTK02Brlens{1}_95%HPD={0.018573,0.375140},rateTK02Brlens{1}_mean=0.694370,rateTK02Brlens{1}_median=0.710690,rateTK02Brlens{1}_95%HPD={0.180570,1.131391},effectivebrlenTK02Brlens{2}_mean=0.175988,effectivebrlenTK02Brlens{2}_median=0.162526,effectivebrlenTK02Brlens{2}_95%HPD={0.008628,0.353700},rateTK02Brlens{2}_mean=0.653347,rateTK02Brlens{2}_median=0.628667,rateTK02Brlens{2}_95%HPD={0.181375,1.118467},effectivebrlenTK02Brlens{3}_mean=0.202068,effectivebrlenTK02Brlens{3}_median=0.189500,effectivebrlenTK02Brlens{3}_95%HPD={0.015477,0.402224},rateTK02Brlens{3}_mean=0.744961,rateTK02Brlens{3}_median=0.782605,rateTK02Brlens{3}_95%HPD={0.186138,1.162542}],31[&prob=1.00000000e+00,prob_stddev=0.00000000e+00,prob_range={1.00000000e+00,1.00000000e+00},prob(percent)="100",prob+-sd="100+-0",height_mean=7.37921861e-01,height_median=6.88895040e-01,height_95%HPD={3.52519968e-01,1.23868259e+00},age_mean=1.86070554e+02,age_median=1.85755497e+02,age_95%HPD={1.82700011e+02,1.90117300e+02}]:3.939303e+00[&length_mean=3.71424215e-02,length_median=1.59862800e-02,length_95%HPD={5.41239200e-06,1.58837400e-01},effectivebrlenTK02Brlens{1}_mean=0.030712,effectivebrlenTK02Brlens{1}_median=0.011243,effectivebrlenTK02Brlens{1}_95%HPD={0.000002,0.143377},rateTK02Brlens{1}_mean=0.772238,rateTK02Brlens{1}_median=0.792457,rateTK02Brlens{1}_95%HPD={0.267075,1.201878},effectivebrlenTK02Brlens{2}_mean=0.030939,effectivebrlenTK02Brlens{2}_median=0.010535,effectivebrlenTK02Brlens{2}_95%HPD={0.000002,0.148227},rateTK02Brlens{2}_mean=0.750292,rateTK02Brlens{2}_median=0.753257,rateTK02Brlens{2}_95%HPD={0.233534,1.211637},effectivebrlenTK02Brlens{3}_mean=0.030893,effectivebrlenTK02Brlens{3}_median=0.011809,effectivebrlenTK02Brlens{3}_95%HPD={0.000001,0.141256},rateTK02Brlens{3}_mean=0.800473,rateTK02Brlens{3}_median=0.844346,rateTK02Brlens{3}_95%HPD={0.264600,1.191465}])[&prob=7.76710814e-01,prob_stddev=1.72079545e-02,prob_range={7.51969423e-01,7.90080110e-01},prob(percent)="78",prob+-sd="78+-2",height_mean=7.44572911e-01,height_median=6.93736500e-01,height_95%HPD={3.56076700e-01,1.25660600e+00},age_mean=1.90685025e+02,age_median=1.89694799e+02,age_95%HPD={1.83048506e+02,2.00882683e+02}]:3.239506e+01[&length_mean=1.01495310e-01,length_median=9.28736800e-02,length_95%HPD={1.08058800e-02,2.09234800e-01},effectivebrlenTK02Brlens{1}_mean=0.075099,effectivebrlenTK02Brlens{1}_median=0.068282,effectivebrlenTK02Brlens{1}_95%HPD={0.006519,0.156239},rateTK02Brlens{1}_mean=0.765082,rateTK02Brlens{1}_median=0.781710,rateTK02Brlens{1}_95%HPD={0.356141,1.137672},effectivebrlenTK02Brlens{2}_mean=0.070016,effectivebrlenTK02Brlens{2}_median=0.064943,effectivebrlenTK02Brlens{2}_95%HPD={0.007442,0.140499},rateTK02Brlens{2}_mean=0.727756,rateTK02Brlens{2}_median=0.714711,rateTK02Brlens{2}_95%HPD={0.337661,1.117274},effectivebrlenTK02Brlens{3}_mean=0.077715,effectivebrlenTK02Brlens{3}_median=0.070935,effectivebrlenTK02Brlens{3}_95%HPD={0.006864,0.160609},rateTK02Brlens{3}_mean=0.796343,rateTK02Brlens{3}_median=0.829647,rateTK02Brlens{3}_95%HPD={0.300372,1.142205}],(32[&prob=1.00000000e+00,prob_stddev=0.00000000e+00,prob_range={1.00000000e+00,1.00000000e+00},prob(percent)="100",prob+-sd="100+-0",height_mean=8.43293014e-01,height_median=7.87224923e-01,height_95%HPD={4.01708880e-01,1.41221297e+00},age_mean=2.12707740e+02,age_median=2.11540837e+02,age_95%HPD={2.08500026e+02,2.20903590e+02}]:4.097407e+00[&length_mean=2.16048321e-02,length_median=1.40336000e-02,length_95%HPD={3.48587200e-07,6.79171700e-02},effectivebrlenTK02Brlens{1}_mean=0.017966,effectivebrlenTK02Brlens{1}_median=0.011337,effectivebrlenTK02Brlens{1}_95%HPD={0.000002,0.056724},rateTK02Brlens{1}_mean=0.839998,rateTK02Brlens{1}_median=0.855813,rateTK02Brlens{1}_95%HPD={0.412183,1.188099},effectivebrlenTK02Brlens{2}_mean=0.016782,effectivebrlenTK02Brlens{2}_median=0.010353,effectivebrlenTK02Brlens{2}_95%HPD={0.000001,0.053741},rateTK02Brlens{2}_mean=0.782676,rateTK02Brlens{2}_median=0.785371,rateTK02Brlens{2}_95%HPD={0.361308,1.193973},effectivebrlenTK02Brlens{3}_mean=0.017697,effectivebrlenTK02Brlens{3}_median=0.011358,effectivebrlenTK02Brlens{3}_95%HPD={0.000005,0.055964},rateTK02Brlens{3}_mean=0.839719,rateTK02Brlens{3}_median=0.873370,rateTK02Brlens{3}_95%HPD={0.376302,1.189280}],((33[&prob=1.00000000e+00,prob_stddev=0.00000000e+00,prob_range={1.00000000e+00,1.00000000e+00},prob(percent)="100",prob+-sd="100+-0",height_mean=3.80160410e-01,height_median=3.54818910e-01,height_95%HPD={1.80881321e-01,6.39249800e-01},age_mean=9.58687470e+01,age_median=9.62090030e+01,age_95%HPD={9.06008242e+01,1.00499963e+02}]:3.356006e+01[&length_mean=1.50789308e-01,length_median=1.28771400e-01,length_95%HPD={1.56924500e-02,3.35124000e-01},effectivebrlenTK02Brlens{1}_mean=0.103487,effectivebrlenTK02Brlens{1}_median=0.089752,effectivebrlenTK02Brlens{1}_95%HPD={0.000122,0.229886},rateTK02Brlens{1}_mean=0.742301,rateTK02Brlens{1}_median=0.777830,rateTK02Brlens{1}_95%HPD={0.054301,1.246854},effectivebrlenTK02Brlens{2}_mean=0.067393,effectivebrlenTK02Brlens{2}_median=0.060057,effectivebrlenTK02Brlens{2}_95%HPD={0.001235,0.148397},rateTK02Brlens{2}_mean=0.547062,rateTK02Brlens{2}_median=0.516407,rateTK02Brlens{2}_95%HPD={0.020385,1.097337},effectivebrlenTK02Brlens{3}_mean=0.113871,effectivebrlenTK02Brlens{3}_median=0.098493,effectivebrlenTK02Brlens{3}_95%HPD={0.000198,0.250623},rateTK02Brlens{3}_mean=0.801557,rateTK02Brlens{3}_median=0.848037,rateTK02Brlens{3}_95%HPD={0.166406,1.291667}],35[&prob=1.00000000e+00,prob_stddev=0.00000000e+00,prob_range={1.00000000e+00,1.00000000e+00},prob(percent)="100",prob+-sd="100+-0",height_mean=4.66108613e-01,height_median=4.34719600e-01,height_95%HPD={2.22667140e-01,7.85823834e-01},age_mean=1.17526919e+02,age_median=1.17546798e+02,age_95%HPD={1.10715789e+02,1.24958789e+02}]:1.222226e+01[&length_mean=6.92956563e-02,length_median=4.83426600e-02,length_95%HPD={9.72312400e-06,2.03175200e-01},effectivebrlenTK02Brlens{1}_mean=0.048063,effectivebrlenTK02Brlens{1}_median=0.032420,effectivebrlenTK02Brlens{1}_95%HPD={0.000005,0.145962},rateTK02Brlens{1}_mean=0.748170,rateTK02Brlens{1}_median=0.783864,rateTK02Brlens{1}_95%HPD={0.102385,1.283179},effectivebrlenTK02Brlens{2}_mean=0.030375,effectivebrlenTK02Brlens{2}_median=0.021138,effectivebrlenTK02Brlens{2}_95%HPD={0.000001,0.090193},rateTK02Brlens{2}_mean=0.559364,rateTK02Brlens{2}_median=0.533154,rateTK02Brlens{2}_95%HPD={0.030375,1.101574},effectivebrlenTK02Brlens{3}_mean=0.052247,effectivebrlenTK02Brlens{3}_median=0.035739,effectivebrlenTK02Brlens{3}_95%HPD={0.000000,0.156772},rateTK02Brlens{3}_mean=0.802640,rateTK02Brlens{3}_median=0.847699,rateTK02Brlens{3}_95%HPD={0.172465,1.279863}])[&prob=8.36701814e-01,prob_stddev=2.54689755e-03,prob_range={8.34024066e-01,8.39212898e-01},prob(percent)="84",prob+-sd="84+-0",height_mean=5.19609794e-01,height_median=4.81030500e-01,height_95%HPD={2.38561750e-01,8.93605730e-01},age_mean=1.32115601e+02,age_median=1.29769059e+02,age_95%HPD={1.12182521e+02,1.56122099e+02}]:3.446139e+01[&length_mean=1.30454341e-01,length_median=1.18896900e-01,length_95%HPD={3.26791600e-05,2.72764900e-01},effectivebrlenTK02Brlens{1}_mean=0.093778,effectivebrlenTK02Brlens{1}_median=0.084337,effectivebrlenTK02Brlens{1}_95%HPD={0.000014,0.205025},rateTK02Brlens{1}_mean=0.757297,rateTK02Brlens{1}_median=0.791317,rateTK02Brlens{1}_95%HPD={0.169066,1.233600},effectivebrlenTK02Brlens{2}_mean=0.070086,effectivebrlenTK02Brlens{2}_median=0.061632,effectivebrlenTK02Brlens{2}_95%HPD={0.000008,0.158364},rateTK02Brlens{2}_mean=0.585533,rateTK02Brlens{2}_median=0.553908,rateTK02Brlens{2}_95%HPD={0.114298,1.105343},effectivebrlenTK02Brlens{3}_mean=0.100637,effectivebrlenTK02Brlens{3}_median=0.091140,effectivebrlenTK02Brlens{3}_95%HPD={0.000016,0.216566},rateTK02Brlens{3}_mean=0.806961,rateTK02Brlens{3}_median=0.848972,rateTK02Brlens{3}_95%HPD={0.236952,1.248625}],34[&prob=1.00000000e+00,prob_stddev=0.00000000e+00,prob_range={1.00000000e+00,1.00000000e+00},prob(percent)="100",prob+-sd="100+-0",height_mean=6.14213127e-01,height_median=5.73219010e-01,height_95%HPD={2.94256520e-01,1.03140691e+00},age_mean=1.54874251e+02,age_median=1.54864148e+02,age_95%HPD={1.53000339e+02,1.56604773e+02}]:9.366302e+00[&length_mean=4.49655310e-02,length_median=2.97273900e-02,length_95%HPD={4.56129600e-06,1.40378600e-01},effectivebrlenTK02Brlens{1}_mean=0.033079,effectivebrlenTK02Brlens{1}_median=0.021114,effectivebrlenTK02Brlens{1}_95%HPD={0.000003,0.105339},rateTK02Brlens{1}_mean=0.770108,rateTK02Brlens{1}_median=0.798071,rateTK02Brlens{1}_95%HPD={0.198884,1.232604},effectivebrlenTK02Brlens{2}_mean=0.024903,effectivebrlenTK02Brlens{2}_median=0.015773,effectivebrlenTK02Brlens{2}_95%HPD={0.000001,0.080126},rateTK02Brlens{2}_mean=0.618489,rateTK02Brlens{2}_median=0.602625,rateTK02Brlens{2}_95%HPD={0.100753,1.127579},effectivebrlenTK02Brlens{3}_mean=0.034920,effectivebrlenTK02Brlens{3}_median=0.022443,effectivebrlenTK02Brlens{3}_95%HPD={0.000000,0.110751},rateTK02Brlens{3}_mean=0.812222,rateTK02Brlens{3}_median=0.855551,rateTK02Brlens{3}_95%HPD={0.259010,1.246657}])[&prob=8.40173998e-01,prob_stddev=1.38085469e-02,prob_range={8.19490895e-01,8.48101688e-01},prob(percent)="84",prob+-sd="84+-1",height_mean=6.55510306e-01,height_median=6.09191850e-01,height_95%HPD={3.03107350e-01,1.11395360e+00},age_mean=1.67221987e+02,age_median=1.64230450e+02,age_95%HPD={1.53246931e+02,1.89578906e+02}]:5.140779e+01[&length_mean=1.77886307e-01,length_median=1.69701900e-01,length_95%HPD={3.01839800e-02,3.30413600e-01},effectivebrlenTK02Brlens{1}_mean=0.135118,effectivebrlenTK02Brlens{1}_median=0.130514,effectivebrlenTK02Brlens{1}_95%HPD={0.021692,0.252627},rateTK02Brlens{1}_mean=0.789233,rateTK02Brlens{1}_median=0.814165,rateTK02Brlens{1}_95%HPD={0.311036,1.186514},effectivebrlenTK02Brlens{2}_mean=0.111381,effectivebrlenTK02Brlens{2}_median=0.107020,effectivebrlenTK02Brlens{2}_95%HPD={0.019430,0.209609},rateTK02Brlens{2}_mean=0.665946,rateTK02Brlens{2}_median=0.642398,rateTK02Brlens{2}_95%HPD={0.241920,1.099134},effectivebrlenTK02Brlens{3}_mean=0.139846,effectivebrlenTK02Brlens{3}_median=0.135358,effectivebrlenTK02Brlens{3}_95%HPD={0.023410,0.260826},rateTK02Brlens{3}_mean=0.817291,rateTK02Brlens{3}_median=0.853666,rateTK02Brlens{3}_95%HPD={0.327623,1.202189}])[&prob=5.30057999e-01,prob_stddev=1.99919211e-02,prob_range={5.13060966e-01,5.54116065e-01},prob(percent)="53",prob+-sd="53+-2",height_mean=8.16527674e-01,height_median=7.65246500e-01,height_95%HPD={4.08373030e-01,1.34999224e+00},age_mean=2.16768984e+02,age_median=2.15638243e+02,age_95%HPD={2.08795774e+02,2.27324782e+02}]:6.451615e+00[&length_mean=6.69433725e-02,length_median=5.99205700e-02,length_95%HPD={1.94594800e-05,1.51144600e-01},effectivebrlenTK02Brlens{1}_mean=0.057910,effectivebrlenTK02Brlens{1}_median=0.050923,effectivebrlenTK02Brlens{1}_95%HPD={0.000007,0.134330},rateTK02Brlens{1}_mean=0.858079,rateTK02Brlens{1}_median=0.877758,rateTK02Brlens{1}_95%HPD={0.479086,1.191368},effectivebrlenTK02Brlens{2}_mean=0.049815,effectivebrlenTK02Brlens{2}_median=0.044303,effectivebrlenTK02Brlens{2}_95%HPD={0.000009,0.112998},rateTK02Brlens{2}_mean=0.767035,rateTK02Brlens{2}_median=0.759315,rateTK02Brlens{2}_95%HPD={0.404908,1.133131},effectivebrlenTK02Brlens{3}_mean=0.055677,effectivebrlenTK02Brlens{3}_median=0.049182,effectivebrlenTK02Brlens{3}_95%HPD={0.000015,0.127675},rateTK02Brlens{3}_mean=0.843519,rateTK02Brlens{3}_median=0.871141,rateTK02Brlens{3}_95%HPD={0.409998,1.160323}])[&prob=5.72915856e-01,prob_stddev=2.00969132e-02,prob_range={5.48238353e-01,5.97048922e-01},prob(percent)="57",prob+-sd="57+-2",height_mean=8.88756301e-01,height_median=8.29785030e-01,height_95%HPD={4.27926330e-01,1.49437977e+00},age_mean=2.23550595e+02,age_median=2.22089858e+02,age_95%HPD={2.09320484e+02,2.40333517e+02}]:2.100518e+01[&length_mean=8.20569044e-02,length_median=7.42592700e-02,length_95%HPD={1.42115900e-03,1.70081600e-01},effectivebrlenTK02Brlens{1}_mean=0.066046,effectivebrlenTK02Brlens{1}_median=0.059866,effectivebrlenTK02Brlens{1}_95%HPD={0.002291,0.137150},rateTK02Brlens{1}_mean=0.827213,rateTK02Brlens{1}_median=0.835148,rateTK02Brlens{1}_95%HPD={0.510254,1.128068},effectivebrlenTK02Brlens{2}_mean=0.064591,effectivebrlenTK02Brlens{2}_median=0.058635,effectivebrlenTK02Brlens{2}_95%HPD={0.001900,0.134226},rateTK02Brlens{2}_mean=0.811149,rateTK02Brlens{2}_median=0.807246,rateTK02Brlens{2}_95%HPD={0.457638,1.154038},effectivebrlenTK02Brlens{3}_mean=0.067621,effectivebrlenTK02Brlens{3}_median=0.061092,effectivebrlenTK02Brlens{3}_95%HPD={0.001709,0.141194},rateTK02Brlens{3}_mean=0.847379,rateTK02Brlens{3}_median=0.877473,rateTK02Brlens{3}_95%HPD={0.418865,1.144644}])[&prob=8.39829557e-01,prob_stddev=9.47023618e-03,prob_range={8.30601882e-01,8.50379440e-01},prob(percent)="84",prob+-sd="84+-1",height_mean=9.46138068e-01,height_median=8.88200740e-01,height_95%HPD={4.89261784e-01,1.54723977e+00},age_mean=2.44281410e+02,age_median=2.43095034e+02,age_95%HPD={2.22669541e+02,2.67365692e+02}]:2.008014e+01[&length_mean=7.72163655e-02,length_median=7.13287800e-02,length_95%HPD={1.12930500e-02,1.54326800e-01},effectivebrlenTK02Brlens{1}_mean=0.068074,effectivebrlenTK02Brlens{1}_median=0.063445,effectivebrlenTK02Brlens{1}_95%HPD={0.010645,0.133641},rateTK02Brlens{1}_mean=0.898331,rateTK02Brlens{1}_median=0.905618,rateTK02Brlens{1}_95%HPD={0.627707,1.155518},effectivebrlenTK02Brlens{2}_mean=0.064954,effectivebrlenTK02Brlens{2}_median=0.060372,effectivebrlenTK02Brlens{2}_95%HPD={0.010907,0.129493},rateTK02Brlens{2}_mean=0.861266,rateTK02Brlens{2}_median=0.864420,rateTK02Brlens{2}_95%HPD={0.532706,1.168097},effectivebrlenTK02Brlens{3}_mean=0.066698,effectivebrlenTK02Brlens{3}_median=0.061920,effectivebrlenTK02Brlens{3}_95%HPD={0.010223,0.132201},rateTK02Brlens{3}_mean=0.880841,rateTK02Brlens{3}_median=0.903182,rateTK02Brlens{3}_95%HPD={0.541156,1.157520}])[&prob=7.95421718e-01,prob_stddev=2.26583386e-02,prob_range={7.62647082e-01,8.11513205e-01},prob(percent)="80",prob+-sd="80+-2",height_mean=1.02889728e+00,height_median=9.67079820e-01,height_95%HPD={5.37278750e-01,1.66680617e+00},age_mean=2.64494487e+02,age_median=2.63175173e+02,age_95%HPD={2.37289096e+02,2.93944329e+02}]:2.235123e+01[&length_mean=1.41390520e-01,length_median=1.26904300e-01,length_95%HPD={2.13868300e-02,2.95304900e-01},effectivebrlenTK02Brlens{1}_mean=0.134248,effectivebrlenTK02Brlens{1}_median=0.120579,effectivebrlenTK02Brlens{1}_95%HPD={0.019026,0.276702},rateTK02Brlens{1}_mean=0.955975,rateTK02Brlens{1}_median=0.957275,rateTK02Brlens{1}_95%HPD={0.738990,1.173327},effectivebrlenTK02Brlens{2}_mean=0.129502,effectivebrlenTK02Brlens{2}_median=0.117316,effectivebrlenTK02Brlens{2}_95%HPD={0.019124,0.264917},rateTK02Brlens{2}_mean=0.929596,rateTK02Brlens{2}_median=0.935147,rateTK02Brlens{2}_95%HPD={0.660960,1.183383},effectivebrlenTK02Brlens{3}_mean=0.130925,effectivebrlenTK02Brlens{3}_median=0.117483,effectivebrlenTK02Brlens{3}_95%HPD={0.018183,0.270397},rateTK02Brlens{3}_mean=0.931062,rateTK02Brlens{3}_median=0.947252,rateTK02Brlens{3}_95%HPD={0.666642,1.128345}])[&prob=7.19339230e-01,prob_stddev=1.98222664e-02,prob_range={6.97481139e-01,7.40858435e-01},prob(percent)="72",prob+-sd="72+-2",height_mean=1.12234635e+00,height_median=1.05844302e+00,height_95%HPD={5.92848870e-01,1.79496900e+00},age_mean=2.87398714e+02,age_median=2.85526402e+02,age_95%HPD={2.51160555e+02,3.27715585e+02}]:3.319258e+01[&length_mean=1.21346009e-01,length_median=1.11396000e-01,length_95%HPD={1.30558900e-02,2.46935700e-01},effectivebrlenTK02Brlens{1}_mean=0.118182,effectivebrlenTK02Brlens{1}_median=0.109498,effectivebrlenTK02Brlens{1}_95%HPD={0.013561,0.237327},rateTK02Brlens{1}_mean=0.982323,rateTK02Brlens{1}_median=0.982622,rateTK02Brlens{1}_95%HPD={0.807130,1.144372},effectivebrlenTK02Brlens{2}_mean=0.115238,effectivebrlenTK02Brlens{2}_median=0.106920,effectivebrlenTK02Brlens{2}_95%HPD={0.012129,0.230038},rateTK02Brlens{2}_mean=0.959658,rateTK02Brlens{2}_median=0.968302,rateTK02Brlens{2}_95%HPD={0.745455,1.145152},effectivebrlenTK02Brlens{3}_mean=0.115410,effectivebrlenTK02Brlens{3}_median=0.107286,effectivebrlenTK02Brlens{3}_95%HPD={0.013013,0.229623},rateTK02Brlens{3}_mean=0.962437,rateTK02Brlens{3}_median=0.973073,rateTK02Brlens{3}_95%HPD={0.786866,1.113106}])[&prob=1.00000000e+00,prob_stddev=0.00000000e+00,prob_range={1.00000000e+00,1.00000000e+00},prob(percent)="100",prob+-sd="100+-0",height_mean=1.25429888e+00,height_median=1.18494963e+00,height_95%HPD={6.74629970e-01,1.99341685e+00},age_mean=3.20815460e+02,age_median=3.18718982e+02,age_95%HPD={2.81353990e+02,3.65319020e+02}]:6.366970e+00[&length_mean=2.43700229e-02,length_median=1.74743400e-02,length_95%HPD={8.20038200e-06,7.08889700e-02},effectivebrlenTK02Brlens{1}_mean=0.024443,effectivebrlenTK02Brlens{1}_median=0.017506,effectivebrlenTK02Brlens{1}_95%HPD={0.000008,0.071182},rateTK02Brlens{1}_mean=1.002420,rateTK02Brlens{1}_median=1.000658,rateTK02Brlens{1}_95%HPD={0.941029,1.073302},effectivebrlenTK02Brlens{2}_mean=0.023638,effectivebrlenTK02Brlens{2}_median=0.017221,effectivebrlenTK02Brlens{2}_95%HPD={0.000009,0.067734},rateTK02Brlens{2}_mean=0.983343,rateTK02Brlens{2}_median=0.990744,rateTK02Brlens{2}_95%HPD={0.896660,1.050969},effectivebrlenTK02Brlens{3}_mean=0.024186,effectivebrlenTK02Brlens{3}_median=0.017415,effectivebrlenTK02Brlens{3}_95%HPD={0.000008,0.070027},rateTK02Brlens{3}_mean=0.996266,rateTK02Brlens{3}_median=0.998082,rateTK02Brlens{3}_95%HPD={0.933611,1.047599}])[&prob=1.00000000e+00,prob_stddev=0.00000000e+00,prob_range={1.00000000e+00,1.00000000e+00},prob(percent)="100",prob+-sd="100+-0",height_mean=1.27866890e+00,height_median=1.20808520e+00,height_95%HPD={6.85201790e-01,2.02368613e+00},age_mean=3.27232808e+02,age_median=3.25085951e+02,age_95%HPD={2.86428131e+02,3.74222888e+02}][&length_mean=0.00000000e+00,length_median=0.00000000e+00,length_95%HPD={0.00000000e+00,0.00000000e+00},effectivebrlenTK02Brlens{1}_mean=1.000000,effectivebrlenTK02Brlens{1}_median=1.000000,effectivebrlenTK02Brlens{1}_95%HPD={1.000000,1.000000},rateTK02Brlens{1}_mean=1.000000,rateTK02Brlens{1}_median=1.000000,rateTK02Brlens{1}_95%HPD={1.000000,1.000000},effectivebrlenTK02Brlens{2}_mean=1.000000,effectivebrlenTK02Brlens{2}_median=1.000000,effectivebrlenTK02Brlens{2}_95%HPD={1.000000,1.000000},rateTK02Brlens{2}_mean=1.000000,rateTK02Brlens{2}_median=1.000000,rateTK02Brlens{2}_95%HPD={1.000000,1.000000},effectivebrlenTK02Brlens{3}_mean=1.000000,effectivebrlenTK02Brlens{3}_median=1.000000,effectivebrlenTK02Brlens{3}_95%HPD={1.000000,1.000000},rateTK02Brlens{3}_mean=1.000000,rateTK02Brlens{3}_median=1.000000,rateTK02Brlens{3}_95%HPD={1.000000,1.000000}];
end;
