# Supplementary material for: Sphenodontian phylogeny and the impact of model choice in Bayesian morphological clock estimates of divergence times and evolutionary rates
Source: BMC Biol. 2020 Dec 7;18:191. doi: 10.1186/s12915-020-00901-5 (PMC7720557; doi:10.1186/s12915-020-00901-5)
Supplement: Supplementary file 6 — Additional file 6. Input files including the dataset and all necessary coding (see Mr. Bayes blocks) to reproduce the analyses. [file 12915_2020_901_MOESM6_ESM.zip › InputFiles&OutputTrees/BayesCalibrated/Diversity(NoSA)/BayesCal_TK02_ln_p3_StartTr_3per_60G_DvNoSA_NoR/BayesCal_TK02_ln_p3_StartTr_3per_DvNoSA_AllCom.t.con.tre]

#NEXUS
[ID: 4482032718]
begin taxa;
	dimensions ntax=35;
	taxlabels
		Prolacerta_broomi
		Palaeagama_vielhaueri
		Sophineta_cracoviensis
		Megachirella_wachtleri
		Marmoretta_oxoniensis
		Huehuecuetzpalli_mixtecus
		Eichstaettisaurus_schroederi
		Ardeosaurus_brevipes
		Gephyrosaurus_bridensis
		Diphydontosaurus_avonis
		Planocephalosaurus_robinsonae
		Clevosaurus_hudsoni
		Clevosaurus_cambrica
		Clevosaurus_brasiliensis
		Clevosaurus_bairdi
		Clevosaurus_petilus
		Clevosaurus_sp_SAM
		Homeosaurus_maximiliani
		Homeosaurus_parvipes
		Sapheosaurus_thiollerei
		Oenosaurus_muehlheimensis
		Piocormus_laticeps
		Derasmosaurus_pietraroiae
		Palaeopleurosaurus_posidoniae
		Pleurosaurus_ginsburgi
		Pleurosaurus_goldfussi
		Kallimodon_pulchellus
		Leptosaurus_neptunius
		Sphenodon_punctatus
		Kawasphenodon
		Cynosphenodon_huizachalensis
		Sphenotitan_leyesi
		Priosphenodon_avelasi
		Eilenodon_robustus
		Toxolophosaurus_cloudi
		;
end;
begin trees;
	translate
		1	Prolacerta_broomi,
		2	Palaeagama_vielhaueri,
		3	Sophineta_cracoviensis,
		4	Megachirella_wachtleri,
		5	Marmoretta_oxoniensis,
		6	Huehuecuetzpalli_mixtecus,
		7	Eichstaettisaurus_schroederi,
		8	Ardeosaurus_brevipes,
		9	Gephyrosaurus_bridensis,
		10	Diphydontosaurus_avonis,
		11	Planocephalosaurus_robinsonae,
		12	Clevosaurus_hudsoni,
		13	Clevosaurus_cambrica,
		14	Clevosaurus_brasiliensis,
		15	Clevosaurus_bairdi,
		16	Clevosaurus_petilus,
		17	Clevosaurus_sp_SAM,
		18	Homeosaurus_maximiliani,
		19	Homeosaurus_parvipes,
		20	Sapheosaurus_thiollerei,
		21	Oenosaurus_muehlheimensis,
		22	Piocormus_laticeps,
		23	Derasmosaurus_pietraroiae,
		24	Palaeopleurosaurus_posidoniae,
		25	Pleurosaurus_ginsburgi,
		26	Pleurosaurus_goldfussi,
		27	Kallimodon_pulchellus,
		28	Leptosaurus_neptunius,
		29	Sphenodon_punctatus,
		30	Kawasphenodon,
		31	Cynosphenodon_huizachalensis,
		32	Sphenotitan_leyesi,
		33	Priosphenodon_avelasi,
		34	Eilenodon_robustus,
		35	Toxolophosaurus_cloudi
		;
   tree con_all_compat = [&R] (1[&prob=1.00000000e+00,prob_stddev=0.00000000e+00,prob_range={1.00000000e+00,1.00000000e+00},prob(percent)="100",prob+-sd="100+-0",height_mean=1.41370199e+00,height_median=1.34222144e+00,height_95%HPD={7.83895640e-01,2.21240981e+00},age_mean=2.49668616e+02,age_median=2.49727073e+02,age_95%HPD={2.47473573e+02,2.51899931e+02}]:4.069441e+01[&length_mean=2.28682960e-01,length_median=2.18346800e-01,length_95%HPD={1.28410700e-01,3.52103300e-01},effectivebrlenTK02Brlens{1}_mean=0.224682,effectivebrlenTK02Brlens{1}_median=0.213895,effectivebrlenTK02Brlens{1}_95%HPD={0.122713,0.348851},rateTK02Brlens{1}_mean=0.985057,rateTK02Brlens{1}_median=0.987196,rateTK02Brlens{1}_95%HPD={0.788940,1.176022},effectivebrlenTK02Brlens{2}_mean=0.221047,effectivebrlenTK02Brlens{2}_median=0.210218,effectivebrlenTK02Brlens{2}_95%HPD={0.121424,0.343187},rateTK02Brlens{2}_mean=0.971332,rateTK02Brlens{2}_median=0.971894,rateTK02Brlens{2}_95%HPD={0.740703,1.195988},effectivebrlenTK02Brlens{3}_mean=0.232737,effectivebrlenTK02Brlens{3}_median=0.220540,effectivebrlenTK02Brlens{3}_95%HPD={0.125308,0.368022},rateTK02Brlens{3}_mean=1.017095,rateTK02Brlens{3}_median=1.005625,rateTK02Brlens{3}_95%HPD={0.839478,1.212728}],((((2[&prob=1.00000000e+00,prob_stddev=0.00000000e+00,prob_range={1.00000000e+00,1.00000000e+00},prob(percent)="100",prob+-sd="100+-0",height_mean=1.42598550e+00,height_median=1.35419360e+00,height_95%HPD={7.91295032e-01,2.23270462e+00},age_mean=2.51856730e+02,age_median=2.51440853e+02,age_95%HPD={2.47500112e+02,2.57114976e+02}]:6.148666e+00[&length_mean=5.64672543e-02,length_median=4.27434700e-02,length_95%HPD={1.43284900e-05,1.53175500e-01},effectivebrlenTK02Brlens{1}_mean=0.058987,effectivebrlenTK02Brlens{1}_median=0.044957,effectivebrlenTK02Brlens{1}_95%HPD={0.000016,0.158417},rateTK02Brlens{1}_mean=1.064782,rateTK02Brlens{1}_median=1.035208,rateTK02Brlens{1}_95%HPD={0.698712,1.467355},effectivebrlenTK02Brlens{2}_mean=0.044703,effectivebrlenTK02Brlens{2}_median=0.031336,effectivebrlenTK02Brlens{2}_95%HPD={0.000007,0.133107},rateTK02Brlens{2}_mean=0.780206,rateTK02Brlens{2}_median=0.812973,rateTK02Brlens{2}_95%HPD={0.292298,1.161816},effectivebrlenTK02Brlens{3}_mean=0.056474,effectivebrlenTK02Brlens{3}_median=0.042749,effectivebrlenTK02Brlens{3}_95%HPD={0.000015,0.152856},rateTK02Brlens{3}_mean=1.007779,rateTK02Brlens{3}_median=0.998887,rateTK02Brlens{3}_95%HPD={0.705286,1.315881}],3[&prob=1.00000000e+00,prob_stddev=0.00000000e+00,prob_range={1.00000000e+00,1.00000000e+00},prob(percent)="100",prob+-sd="100+-0",height_mean=1.40417594e+00,height_median=1.33329671e+00,height_95%HPD={7.85520220e-01,2.20335372e+00},age_mean=2.48001529e+02,age_median=2.48002006e+02,age_95%HPD={2.47550112e+02,2.48499288e+02}]:9.587513e+00[&length_mean=5.75954417e-02,length_median=5.00042400e-02,length_95%HPD={8.84095300e-06,1.34048400e-01},effectivebrlenTK02Brlens{1}_mean=0.060723,effectivebrlenTK02Brlens{1}_median=0.052371,effectivebrlenTK02Brlens{1}_95%HPD={0.000013,0.142066},rateTK02Brlens{1}_mean=1.071380,rateTK02Brlens{1}_median=1.041145,rateTK02Brlens{1}_95%HPD={0.696190,1.509867},effectivebrlenTK02Brlens{2}_mean=0.042871,effectivebrlenTK02Brlens{2}_median=0.035804,effectivebrlenTK02Brlens{2}_95%HPD={0.000010,0.105804},rateTK02Brlens{2}_mean=0.751360,rateTK02Brlens{2}_median=0.781651,rateTK02Brlens{2}_95%HPD={0.259186,1.151162},effectivebrlenTK02Brlens{3}_mean=0.057713,effectivebrlenTK02Brlens{3}_median=0.049712,effectivebrlenTK02Brlens{3}_95%HPD={0.000015,0.135520},rateTK02Brlens{3}_mean=1.008240,rateTK02Brlens{3}_median=0.999407,rateTK02Brlens{3}_95%HPD={0.690251,1.335884}])[&prob=5.01827757e-01,prob_stddev=6.76192837e-03,prob_range={4.91905645e-01,5.07027700e-01},prob(percent)="50",prob+-sd="50+-1",height_mean=1.42324629e+00,height_median=1.35362185e+00,height_95%HPD={8.02199500e-01,2.21416814e+00},age_mean=2.58407158e+02,age_median=2.57589519e+02,age_95%HPD={2.48958985e+02,2.69315175e+02}]:1.317462e+01[&length_mean=6.38236877e-02,length_median=5.79555500e-02,length_95%HPD={5.04354200e-06,1.40142900e-01},effectivebrlenTK02Brlens{1}_mean=0.066808,effectivebrlenTK02Brlens{1}_median=0.060300,effectivebrlenTK02Brlens{1}_95%HPD={0.000005,0.148067},rateTK02Brlens{1}_mean=1.056986,rateTK02Brlens{1}_median=1.027270,rateTK02Brlens{1}_95%HPD={0.759411,1.434747},effectivebrlenTK02Brlens{2}_mean=0.051114,effectivebrlenTK02Brlens{2}_median=0.044424,effectivebrlenTK02Brlens{2}_95%HPD={0.000003,0.120592},rateTK02Brlens{2}_mean=0.795885,rateTK02Brlens{2}_median=0.830810,rateTK02Brlens{2}_95%HPD={0.372695,1.119857},effectivebrlenTK02Brlens{3}_mean=0.063983,effectivebrlenTK02Brlens{3}_median=0.057775,effectivebrlenTK02Brlens{3}_95%HPD={0.000005,0.141344},rateTK02Brlens{3}_mean=1.008000,rateTK02Brlens{3}_median=0.998809,rateTK02Brlens{3}_95%HPD={0.757630,1.287582}],(4[&prob=1.00000000e+00,prob_stddev=0.00000000e+00,prob_range={1.00000000e+00,1.00000000e+00},prob(percent)="100",prob+-sd="100+-0",height_mean=1.38145534e+00,height_median=1.31178353e+00,height_95%HPD={7.71919532e-01,2.16710226e+00},age_mean=2.43988601e+02,age_median=2.43982536e+02,age_95%HPD={2.43500535e+02,2.44447357e+02}]:6.043433e+00[&length_mean=7.42917211e-02,length_median=5.42288600e-02,length_95%HPD={5.10979500e-06,1.97451800e-01},effectivebrlenTK02Brlens{1}_mean=0.081690,effectivebrlenTK02Brlens{1}_median=0.059663,effectivebrlenTK02Brlens{1}_95%HPD={0.000005,0.217512},rateTK02Brlens{1}_mean=1.118119,rateTK02Brlens{1}_median=1.078775,rateTK02Brlens{1}_95%HPD={0.763481,1.576819},effectivebrlenTK02Brlens{2}_mean=0.054457,effectivebrlenTK02Brlens{2}_median=0.034841,effectivebrlenTK02Brlens{2}_95%HPD={0.000002,0.162662},rateTK02Brlens{2}_mean=0.710735,rateTK02Brlens{2}_median=0.736466,rateTK02Brlens{2}_95%HPD={0.232721,1.098443},effectivebrlenTK02Brlens{3}_mean=0.075018,effectivebrlenTK02Brlens{3}_median=0.055062,effectivebrlenTK02Brlens{3}_95%HPD={0.000005,0.198638},rateTK02Brlens{3}_mean=1.021895,rateTK02Brlens{3}_median=1.007671,rateTK02Brlens{3}_95%HPD={0.707822,1.357291}],((5[&prob=1.00000000e+00,prob_stddev=0.00000000e+00,prob_range={1.00000000e+00,1.00000000e+00},prob(percent)="100",prob+-sd="100+-0",height_mean=9.06270317e-01,height_median=8.60455095e-01,height_95%HPD={5.00955356e-01,1.42212632e+00},age_mean=1.60054804e+02,age_median=1.60312996e+02,age_95%HPD={1.52995202e+02,1.66999942e+02}]:1.023112e+01[&length_mean=1.29410577e-01,length_median=8.74741100e-02,length_95%HPD={8.20418500e-06,4.04734600e-01},effectivebrlenTK02Brlens{1}_mean=0.146991,effectivebrlenTK02Brlens{1}_median=0.101863,effectivebrlenTK02Brlens{1}_95%HPD={0.000012,0.440366},rateTK02Brlens{1}_mean=1.201627,rateTK02Brlens{1}_median=1.149436,rateTK02Brlens{1}_95%HPD={0.583602,1.939034},effectivebrlenTK02Brlens{2}_mean=0.062155,effectivebrlenTK02Brlens{2}_median=0.039908,effectivebrlenTK02Brlens{2}_95%HPD={0.000004,0.197400},rateTK02Brlens{2}_mean=0.548174,rateTK02Brlens{2}_median=0.525532,rateTK02Brlens{2}_95%HPD={0.050913,1.046819},effectivebrlenTK02Brlens{3}_mean=0.128944,effectivebrlenTK02Brlens{3}_median=0.083572,effectivebrlenTK02Brlens{3}_95%HPD={0.000007,0.413138},rateTK02Brlens{3}_mean=0.998585,rateTK02Brlens{3}_median=0.987524,rateTK02Brlens{3}_95%HPD={0.436748,1.571975}],6[&prob=1.00000000e+00,prob_stddev=0.00000000e+00,prob_range={1.00000000e+00,1.00000000e+00},prob(percent)="100",prob+-sd="100+-0",height_mean=5.81013528e-01,height_median=5.51902900e-01,height_95%HPD={3.22373711e-01,9.10128420e-01},age_mean=1.02617671e+02,age_median=1.02673801e+02,age_95%HPD={1.00285708e+02,1.04999985e+02}]:6.787032e+01[&length_mean=4.10208160e-01,length_median=3.81996100e-01,length_95%HPD={1.96630800e-01,6.93866500e-01},effectivebrlenTK02Brlens{1}_mean=0.515019,effectivebrlenTK02Brlens{1}_median=0.462960,effectivebrlenTK02Brlens{1}_95%HPD={0.183118,0.975859},rateTK02Brlens{1}_mean=1.260797,rateTK02Brlens{1}_median=1.198861,rateTK02Brlens{1}_95%HPD={0.635762,2.024864},effectivebrlenTK02Brlens{2}_mean=0.178118,effectivebrlenTK02Brlens{2}_median=0.163435,effectivebrlenTK02Brlens{2}_95%HPD={0.008192,0.376387},rateTK02Brlens{2}_mean=0.483566,rateTK02Brlens{2}_median=0.434641,rateTK02Brlens{2}_95%HPD={0.017434,1.024326},effectivebrlenTK02Brlens{3}_mean=0.398706,effectivebrlenTK02Brlens{3}_median=0.365070,effectivebrlenTK02Brlens{3}_95%HPD={0.119164,0.754226},rateTK02Brlens{3}_mean=0.985546,rateTK02Brlens{3}_median=0.978802,rateTK02Brlens{3}_95%HPD={0.365639,1.585294}])[&prob=6.43548405e-01,prob_stddev=2.07309255e-02,prob_range={6.16993145e-01,6.67081477e-01},prob(percent)="64",prob+-sd="64+-2",height_mean=9.61643017e-01,height_median=9.09238518e-01,height_95%HPD={5.17249085e-01,1.51847934e+00},age_mean=1.72481285e+02,age_median=1.70544119e+02,age_95%HPD={1.53964579e+02,1.94144731e+02}]:2.610902e+01[&length_mean=1.51334081e-01,length_median=1.30407900e-01,length_95%HPD={2.82786300e-05,3.48997000e-01},effectivebrlenTK02Brlens{1}_mean=0.179712,effectivebrlenTK02Brlens{1}_median=0.152368,effectivebrlenTK02Brlens{1}_95%HPD={0.000027,0.421074},rateTK02Brlens{1}_mean=1.210614,rateTK02Brlens{1}_median=1.153352,rateTK02Brlens{1}_95%HPD={0.703764,1.864547},effectivebrlenTK02Brlens{2}_mean=0.077974,effectivebrlenTK02Brlens{2}_median=0.064866,effectivebrlenTK02Brlens{2}_95%HPD={0.000016,0.189219},rateTK02Brlens{2}_mean=0.560370,rateTK02Brlens{2}_median=0.535170,rateTK02Brlens{2}_95%HPD={0.110253,1.027766},effectivebrlenTK02Brlens{3}_mean=0.148492,effectivebrlenTK02Brlens{3}_median=0.125703,effectivebrlenTK02Brlens{3}_95%HPD={0.000018,0.351293},rateTK02Brlens{3}_mean=0.999196,rateTK02Brlens{3}_median=0.990023,rateTK02Brlens{3}_95%HPD={0.490227,1.489909}],(7[&prob=1.00000000e+00,prob_stddev=0.00000000e+00,prob_range={1.00000000e+00,1.00000000e+00},prob(percent)="100",prob+-sd="100+-0",height_mean=8.63697263e-01,height_median=8.19983080e-01,height_95%HPD={4.78290709e-01,1.35109704e+00},age_mean=1.52540511e+02,age_median=1.52560444e+02,age_95%HPD={1.50261149e+02,1.54999941e+02}]:1.148008e+01[&length_mean=7.26335991e-02,length_median=6.36043200e-02,length_95%HPD={5.45109800e-03,1.58460900e-01},effectivebrlenTK02Brlens{1}_mean=0.088227,effectivebrlenTK02Brlens{1}_median=0.076990,effectivebrlenTK02Brlens{1}_95%HPD={0.008029,0.193196},rateTK02Brlens{1}_mean=1.263675,rateTK02Brlens{1}_median=1.206294,rateTK02Brlens{1}_95%HPD={0.649631,2.023184},effectivebrlenTK02Brlens{2}_mean=0.038857,effectivebrlenTK02Brlens{2}_median=0.030991,effectivebrlenTK02Brlens{2}_95%HPD={0.000000,0.101838},rateTK02Brlens{2}_mean=0.559157,rateTK02Brlens{2}_median=0.552439,rateTK02Brlens{2}_95%HPD={0.000090,1.085516},effectivebrlenTK02Brlens{3}_mean=0.074358,effectivebrlenTK02Brlens{3}_median=0.063631,effectivebrlenTK02Brlens{3}_95%HPD={0.004577,0.168470},rateTK02Brlens{3}_mean=1.038350,rateTK02Brlens{3}_median=1.007363,rateTK02Brlens{3}_95%HPD={0.486835,1.636931}],8[&prob=1.00000000e+00,prob_stddev=0.00000000e+00,prob_range={1.00000000e+00,1.00000000e+00},prob(percent)="100",prob+-sd="100+-0",height_mean=8.62621725e-01,height_median=8.19095900e-01,height_95%HPD={4.75471550e-01,1.34751375e+00},age_mean=1.52354266e+02,age_median=1.52278734e+02,age_95%HPD={1.50000067e+02,1.54700328e+02}]:1.176179e+01[&length_mean=7.50908552e-02,length_median=6.56975400e-02,length_95%HPD={1.04789000e-02,1.61148500e-01},effectivebrlenTK02Brlens{1}_mean=0.091847,effectivebrlenTK02Brlens{1}_median=0.079942,effectivebrlenTK02Brlens{1}_95%HPD={0.012640,0.197512},rateTK02Brlens{1}_mean=1.266967,rateTK02Brlens{1}_median=1.211119,rateTK02Brlens{1}_95%HPD={0.640805,2.006876},effectivebrlenTK02Brlens{2}_mean=0.039747,effectivebrlenTK02Brlens{2}_median=0.031907,effectivebrlenTK02Brlens{2}_95%HPD={0.000002,0.102591},rateTK02Brlens{2}_mean=0.555881,rateTK02Brlens{2}_median=0.549038,rateTK02Brlens{2}_95%HPD={0.000157,1.086379},effectivebrlenTK02Brlens{3}_mean=0.076954,effectivebrlenTK02Brlens{3}_median=0.065750,effectivebrlenTK02Brlens{3}_95%HPD={0.008189,0.171629},rateTK02Brlens{3}_mean=1.037544,rateTK02Brlens{3}_median=1.006828,rateTK02Brlens{3}_95%HPD={0.497732,1.653098}])[&prob=8.81595760e-01,prob_stddev=5.47392179e-03,prob_range={8.76456928e-01,8.89334563e-01},prob(percent)="88",prob+-sd="88+-1",height_mean=9.31881353e-01,height_median=8.86871840e-01,height_95%HPD={5.18382425e-01,1.44635715e+00},age_mean=1.65250454e+02,age_median=1.64040526e+02,age_95%HPD={1.54427945e+02,1.78847949e+02}]:3.261261e+01[&length_mean=1.69918790e-01,length_median=1.43969800e-01,length_95%HPD={1.91969000e-05,3.97992600e-01},effectivebrlenTK02Brlens{1}_mean=0.208844,effectivebrlenTK02Brlens{1}_median=0.171390,effectivebrlenTK02Brlens{1}_95%HPD={0.000032,0.507295},rateTK02Brlens{1}_mean=1.243707,rateTK02Brlens{1}_median=1.188211,rateTK02Brlens{1}_95%HPD={0.696097,1.912028},effectivebrlenTK02Brlens{2}_mean=0.086734,effectivebrlenTK02Brlens{2}_median=0.070597,effectivebrlenTK02Brlens{2}_95%HPD={0.000005,0.217139},rateTK02Brlens{2}_mean=0.558017,rateTK02Brlens{2}_median=0.544945,rateTK02Brlens{2}_95%HPD={0.054741,1.046861},effectivebrlenTK02Brlens{3}_mean=0.173275,effectivebrlenTK02Brlens{3}_median=0.142750,effectivebrlenTK02Brlens{3}_95%HPD={0.000011,0.420219},rateTK02Brlens{3}_mean=1.028363,rateTK02Brlens{3}_median=1.003299,rateTK02Brlens{3}_95%HPD={0.539286,1.543504}])[&prob=9.34295174e-01,prob_stddev=8.03320309e-03,prob_range={9.23467517e-01,9.42889523e-01},prob(percent)="93",prob+-sd="93+-1",height_mean=1.11659834e+00,height_median=1.05515094e+00,height_95%HPD={6.09001300e-01,1.77332686e+00},age_mean=1.98641375e+02,age_median=1.96653139e+02,age_95%HPD={1.70470554e+02,2.30733201e+02}]:5.337283e+01[&length_mean=2.80272739e-01,length_median=2.67615700e-01,length_95%HPD={4.65731800e-02,5.28716600e-01},effectivebrlenTK02Brlens{1}_mean=0.330724,effectivebrlenTK02Brlens{1}_median=0.303430,effectivebrlenTK02Brlens{1}_95%HPD={0.031635,0.665226},rateTK02Brlens{1}_mean=1.169919,rateTK02Brlens{1}_median=1.127580,rateTK02Brlens{1}_95%HPD={0.768730,1.660135},effectivebrlenTK02Brlens{2}_mean=0.169618,effectivebrlenTK02Brlens{2}_median=0.157750,effectivebrlenTK02Brlens{2}_95%HPD={0.011365,0.339775},rateTK02Brlens{2}_mean=0.626276,rateTK02Brlens{2}_median=0.620637,rateTK02Brlens{2}_95%HPD={0.205160,1.037418},effectivebrlenTK02Brlens{3}_mean=0.285403,effectivebrlenTK02Brlens{3}_median=0.268749,effectivebrlenTK02Brlens{3}_95%HPD={0.043359,0.553210},rateTK02Brlens{3}_mean=1.024446,rateTK02Brlens{3}_median=1.007210,rateTK02Brlens{3}_95%HPD={0.663798,1.416660}])[&prob=6.04090510e-01,prob_stddev=1.21786102e-02,prob_range={5.88537905e-01,6.15915379e-01},prob(percent)="60",prob+-sd="60+-1",height_mean=1.38125515e+00,height_median=1.30762939e+00,height_95%HPD={7.58617551e-01,2.16633290e+00},age_mean=2.51191567e+02,age_median=2.50025969e+02,age_95%HPD={2.43666224e+02,2.61807677e+02}]:2.073817e+01[&length_mean=1.05324137e-01,length_median=9.92154600e-02,length_95%HPD={8.83463300e-03,2.04791700e-01},effectivebrlenTK02Brlens{1}_mean=0.114921,effectivebrlenTK02Brlens{1}_median=0.106822,effectivebrlenTK02Brlens{1}_95%HPD={0.009470,0.230168},rateTK02Brlens{1}_mean=1.092375,rateTK02Brlens{1}_median=1.061247,rateTK02Brlens{1}_95%HPD={0.804294,1.454416},effectivebrlenTK02Brlens{2}_mean=0.077095,effectivebrlenTK02Brlens{2}_median=0.071017,effectivebrlenTK02Brlens{2}_95%HPD={0.004176,0.158178},rateTK02Brlens{2}_mean=0.739975,rateTK02Brlens{2}_median=0.765450,rateTK02Brlens{2}_95%HPD={0.344825,1.060984},effectivebrlenTK02Brlens{3}_mean=0.106630,effectivebrlenTK02Brlens{3}_median=0.100090,effectivebrlenTK02Brlens{3}_95%HPD={0.010060,0.210609},rateTK02Brlens{3}_mean=1.017232,rateTK02Brlens{3}_median=1.007448,rateTK02Brlens{3}_95%HPD={0.766139,1.290672}])[&prob=2.12497639e-01,prob_stddev=1.75082961e-02,prob_range={1.96975589e-01,2.34786280e-01},prob(percent)="21",prob+-sd="21+-2",height_mean=1.47462052e+00,height_median=1.40453742e+00,height_95%HPD={8.13169140e-01,2.26369061e+00},age_mean=2.71289583e+02,age_median=2.70764137e+02,age_95%HPD={2.59199597e+02,2.84486325e+02}]:2.657629e+00[&length_mean=5.49414439e-02,length_median=4.65531400e-02,length_95%HPD={6.81805500e-06,1.34599900e-01},effectivebrlenTK02Brlens{1}_mean=0.058779,effectivebrlenTK02Brlens{1}_median=0.048386,effectivebrlenTK02Brlens{1}_95%HPD={0.000005,0.149034},rateTK02Brlens{1}_mean=1.054455,rateTK02Brlens{1}_median=1.030269,rateTK02Brlens{1}_95%HPD={0.845967,1.331838},effectivebrlenTK02Brlens{2}_mean=0.047534,effectivebrlenTK02Brlens{2}_median=0.040097,effectivebrlenTK02Brlens{2}_95%HPD={0.000003,0.116698},rateTK02Brlens{2}_mean=0.863689,rateTK02Brlens{2}_median=0.899776,rateTK02Brlens{2}_95%HPD={0.540446,1.092843},effectivebrlenTK02Brlens{3}_mean=0.055052,effectivebrlenTK02Brlens{3}_median=0.046520,effectivebrlenTK02Brlens{3}_95%HPD={0.000005,0.135026},rateTK02Brlens{3}_mean=1.003165,rateTK02Brlens{3}_median=0.999276,rateTK02Brlens{3}_95%HPD={0.827745,1.190588}],9[&prob=1.00000000e+00,prob_stddev=0.00000000e+00,prob_range={1.00000000e+00,1.00000000e+00},prob(percent)="100",prob+-sd="100+-0",height_mean=1.11859490e+00,height_median=1.06244538e+00,height_95%HPD={6.19658968e-01,1.75077456e+00},age_mean=1.97566161e+02,age_median=1.98076807e+02,age_95%HPD={1.92429811e+02,2.01399923e+02}]:7.534496e+01[&length_mean=3.21965248e-01,length_median=3.16054700e-01,length_95%HPD={8.54192000e-02,5.66675100e-01},effectivebrlenTK02Brlens{1}_mean=0.308995,effectivebrlenTK02Brlens{1}_median=0.300529,effectivebrlenTK02Brlens{1}_95%HPD={0.078060,0.558036},rateTK02Brlens{1}_mean=0.980756,rateTK02Brlens{1}_median=0.985145,rateTK02Brlens{1}_95%HPD={0.513679,1.430490},effectivebrlenTK02Brlens{2}_mean=0.210469,effectivebrlenTK02Brlens{2}_median=0.201889,effectivebrlenTK02Brlens{2}_95%HPD={0.027132,0.400779},rateTK02Brlens{2}_mean=0.680619,rateTK02Brlens{2}_median=0.694549,rateTK02Brlens{2}_95%HPD={0.173208,1.113052},effectivebrlenTK02Brlens{3}_mean=0.318818,effectivebrlenTK02Brlens{3}_median=0.309905,effectivebrlenTK02Brlens{3}_95%HPD={0.072669,0.567245},rateTK02Brlens{3}_mean=1.000734,rateTK02Brlens{3}_median=0.992977,rateTK02Brlens{3}_95%HPD={0.618077,1.384683}])[&prob=5.91776758e-01,prob_stddev=2.04070150e-02,prob_range={5.75782491e-01,6.18793125e-01},prob(percent)="59",prob+-sd="59+-2",height_mean=1.55577129e+00,height_median=1.47938202e+00,height_95%HPD={8.65832287e-01,2.41489265e+00},age_mean=2.73795990e+02,age_median=2.73421766e+02,age_95%HPD={2.61585231e+02,2.86931964e+02}]:1.347382e+01[&length_mean=7.45846452e-02,length_median=6.89049200e-02,length_95%HPD={3.28905700e-05,1.55025000e-01},effectivebrlenTK02Brlens{1}_mean=0.076721,effectivebrlenTK02Brlens{1}_median=0.070215,effectivebrlenTK02Brlens{1}_95%HPD={0.000004,0.162029},rateTK02Brlens{1}_mean=1.024423,rateTK02Brlens{1}_median=1.013106,rateTK02Brlens{1}_95%HPD={0.854506,1.213008},effectivebrlenTK02Brlens{2}_mean=0.063992,effectivebrlenTK02Brlens{2}_median=0.060136,effectivebrlenTK02Brlens{2}_95%HPD={0.000096,0.128469},rateTK02Brlens{2}_mean=0.879501,rateTK02Brlens{2}_median=0.894998,rateTK02Brlens{2}_95%HPD={0.646360,1.061374},effectivebrlenTK02Brlens{3}_mean=0.074363,effectivebrlenTK02Brlens{3}_median=0.068508,effectivebrlenTK02Brlens{3}_95%HPD={0.000072,0.155283},rateTK02Brlens{3}_mean=0.998129,rateTK02Brlens{3}_median=0.996959,rateTK02Brlens{3}_95%HPD={0.849887,1.147598}],(10[&prob=1.00000000e+00,prob_stddev=0.00000000e+00,prob_range={1.00000000e+00,1.00000000e+00},prob(percent)="100",prob+-sd="100+-0",height_mean=1.16039322e+00,height_median=1.10193554e+00,height_95%HPD={6.46423367e-01,1.81906721e+00},age_mean=2.04951608e+02,age_median=2.04980246e+02,age_95%HPD={2.01671691e+02,2.08499880e+02}]:5.736635e+01[&length_mean=2.74476386e-01,length_median=2.68752900e-01,length_95%HPD={6.68891500e-02,4.84914700e-01},effectivebrlenTK02Brlens{1}_mean=0.264169,effectivebrlenTK02Brlens{1}_median=0.256244,effectivebrlenTK02Brlens{1}_95%HPD={0.059113,0.480431},rateTK02Brlens{1}_mean=0.971345,rateTK02Brlens{1}_median=0.975517,rateTK02Brlens{1}_95%HPD={0.572480,1.351653},effectivebrlenTK02Brlens{2}_mean=0.249585,effectivebrlenTK02Brlens{2}_median=0.240961,effectivebrlenTK02Brlens{2}_95%HPD={0.059452,0.454809},rateTK02Brlens{2}_mean=0.932232,rateTK02Brlens{2}_median=0.936818,rateTK02Brlens{2}_95%HPD={0.447388,1.379546},effectivebrlenTK02Brlens{3}_mean=0.257178,effectivebrlenTK02Brlens{3}_median=0.251679,effectivebrlenTK02Brlens{3}_95%HPD={0.046988,0.463861},rateTK02Brlens{3}_mean=0.942191,rateTK02Brlens{3}_median=0.963289,rateTK02Brlens{3}_95%HPD={0.525275,1.299492}],((11[&prob=1.00000000e+00,prob_stddev=0.00000000e+00,prob_range={1.00000000e+00,1.00000000e+00},prob(percent)="100",prob+-sd="100+-0",height_mean=1.16068459e+00,height_median=1.10209983e+00,height_95%HPD={6.40795497e-01,1.81488060e+00},age_mean=2.04988648e+02,age_median=2.05034189e+02,age_95%HPD={2.01681150e+02,2.08499968e+02}]:2.609112e+01[&length_mean=1.41729287e-01,length_median=1.34808800e-01,length_95%HPD={1.59061100e-04,2.62412000e-01},effectivebrlenTK02Brlens{1}_mean=0.125553,effectivebrlenTK02Brlens{1}_median=0.120549,effectivebrlenTK02Brlens{1}_95%HPD={0.000538,0.227072},rateTK02Brlens{1}_mean=0.913224,rateTK02Brlens{1}_median=0.927876,rateTK02Brlens{1}_95%HPD={0.515103,1.272900},effectivebrlenTK02Brlens{2}_mean=0.118049,effectivebrlenTK02Brlens{2}_median=0.111066,effectivebrlenTK02Brlens{2}_95%HPD={0.000110,0.223375},rateTK02Brlens{2}_mean=0.871682,rateTK02Brlens{2}_median=0.882920,rateTK02Brlens{2}_95%HPD={0.356652,1.359288},effectivebrlenTK02Brlens{3}_mean=0.124016,effectivebrlenTK02Brlens{3}_median=0.117709,effectivebrlenTK02Brlens{3}_95%HPD={0.000077,0.233147},rateTK02Brlens{3}_mean=0.894380,rateTK02Brlens{3}_median=0.934772,rateTK02Brlens{3}_95%HPD={0.444242,1.268731}],(((12[&prob=1.00000000e+00,prob_stddev=0.00000000e+00,prob_range={1.00000000e+00,1.00000000e+00},prob(percent)="100",prob+-sd="100+-0",height_mean=1.14128333e+00,height_median=1.08405111e+00,height_95%HPD={6.19026727e-01,1.77809051e+00},age_mean=2.01531431e+02,age_median=2.02127223e+02,age_95%HPD={1.93203922e+02,2.08499970e+02}]:8.725083e+00[&length_mean=5.96294867e-02,length_median=5.41510200e-02,length_95%HPD={7.82611900e-03,1.23204100e-01},effectivebrlenTK02Brlens{1}_mean=0.050580,effectivebrlenTK02Brlens{1}_median=0.046869,effectivebrlenTK02Brlens{1}_95%HPD={0.008254,0.101393},rateTK02Brlens{1}_mean=0.885810,rateTK02Brlens{1}_median=0.906488,rateTK02Brlens{1}_95%HPD={0.438895,1.265002},effectivebrlenTK02Brlens{2}_mean=0.040670,effectivebrlenTK02Brlens{2}_median=0.037377,effectivebrlenTK02Brlens{2}_95%HPD={0.004312,0.083078},rateTK02Brlens{2}_mean=0.744573,rateTK02Brlens{2}_median=0.764586,rateTK02Brlens{2}_95%HPD={0.192706,1.253027},effectivebrlenTK02Brlens{3}_mean=0.052533,effectivebrlenTK02Brlens{3}_median=0.047853,effectivebrlenTK02Brlens{3}_95%HPD={0.006500,0.107782},rateTK02Brlens{3}_mean=0.907838,rateTK02Brlens{3}_median=0.942584,rateTK02Brlens{3}_95%HPD={0.430818,1.294417}],13[&prob=1.00000000e+00,prob_stddev=0.00000000e+00,prob_range={1.00000000e+00,1.00000000e+00},prob(percent)="100",prob+-sd="100+-0",height_mean=1.15787822e+00,height_median=1.09957854e+00,height_95%HPD={6.36350207e-01,1.80692090e+00},age_mean=2.04498683e+02,age_median=2.04311854e+02,age_95%HPD={2.01300297e+02,2.07975329e+02}]:6.540453e+00[&length_mean=3.51670455e-02,length_median=3.07083600e-02,length_95%HPD={1.10610700e-05,8.00623000e-02},effectivebrlenTK02Brlens{1}_mean=0.029964,effectivebrlenTK02Brlens{1}_median=0.026646,effectivebrlenTK02Brlens{1}_95%HPD={0.000007,0.066191},rateTK02Brlens{1}_mean=0.887728,rateTK02Brlens{1}_median=0.907014,rateTK02Brlens{1}_95%HPD={0.450409,1.274182},effectivebrlenTK02Brlens{2}_mean=0.024041,effectivebrlenTK02Brlens{2}_median=0.021051,effectivebrlenTK02Brlens{2}_95%HPD={0.000001,0.054932},rateTK02Brlens{2}_mean=0.741707,rateTK02Brlens{2}_median=0.763370,rateTK02Brlens{2}_95%HPD={0.152280,1.218614},effectivebrlenTK02Brlens{3}_mean=0.031077,effectivebrlenTK02Brlens{3}_median=0.027106,effectivebrlenTK02Brlens{3}_95%HPD={0.000003,0.070785},rateTK02Brlens{3}_mean=0.908125,rateTK02Brlens{3}_median=0.943174,rateTK02Brlens{3}_95%HPD={0.430455,1.292288}])[&prob=4.01267764e-01,prob_stddev=1.29601197e-02,prob_range={3.88662348e-01,4.18606460e-01},prob(percent)="40",prob+-sd="40+-1",height_mean=1.17485951e+00,height_median=1.11527009e+00,height_95%HPD={6.47685356e-01,1.83508571e+00},age_mean=2.11142598e+02,age_median=2.10852306e+02,age_95%HPD={2.04100956e+02,2.18346411e+02}]:3.588337e+00[&length_mean=3.36491610e-02,length_median=2.80510100e-02,length_95%HPD={1.76183900e-06,8.32720500e-02},effectivebrlenTK02Brlens{1}_mean=0.028887,effectivebrlenTK02Brlens{1}_median=0.024371,effectivebrlenTK02Brlens{1}_95%HPD={0.000002,0.070167},rateTK02Brlens{1}_mean=0.888324,rateTK02Brlens{1}_median=0.909073,rateTK02Brlens{1}_95%HPD={0.469169,1.236143},effectivebrlenTK02Brlens{2}_mean=0.023898,effectivebrlenTK02Brlens{2}_median=0.019736,effectivebrlenTK02Brlens{2}_95%HPD={0.000001,0.059632},rateTK02Brlens{2}_mean=0.754857,rateTK02Brlens{2}_median=0.776034,rateTK02Brlens{2}_95%HPD={0.218007,1.195620},effectivebrlenTK02Brlens{3}_mean=0.029873,effectivebrlenTK02Brlens{3}_median=0.024735,effectivebrlenTK02Brlens{3}_95%HPD={0.000002,0.073888},rateTK02Brlens{3}_mean=0.908033,rateTK02Brlens{3}_median=0.943454,rateTK02Brlens{3}_95%HPD={0.462764,1.279127}],(15[&prob=1.00000000e+00,prob_stddev=0.00000000e+00,prob_range={1.00000000e+00,1.00000000e+00},prob(percent)="100",prob+-sd="100+-0",height_mean=1.13388702e+00,height_median=1.07660260e+00,height_95%HPD={6.35494012e-01,1.78071597e+00},age_mean=2.00263265e+02,age_median=2.00244394e+02,age_95%HPD={1.99300186e+02,2.01189401e+02}]:5.753942e+00[&length_mean=3.91661373e-02,length_median=3.06383100e-02,length_95%HPD={9.19088200e-06,1.03774700e-01},effectivebrlenTK02Brlens{1}_mean=0.033051,effectivebrlenTK02Brlens{1}_median=0.026148,effectivebrlenTK02Brlens{1}_95%HPD={0.000005,0.086580},rateTK02Brlens{1}_mean=0.879381,rateTK02Brlens{1}_median=0.903464,rateTK02Brlens{1}_95%HPD={0.400379,1.283207},effectivebrlenTK02Brlens{2}_mean=0.027186,effectivebrlenTK02Brlens{2}_median=0.020794,effectivebrlenTK02Brlens{2}_95%HPD={0.000002,0.073938},rateTK02Brlens{2}_mean=0.744947,rateTK02Brlens{2}_median=0.764363,rateTK02Brlens{2}_95%HPD={0.163275,1.247418},effectivebrlenTK02Brlens{3}_mean=0.034352,effectivebrlenTK02Brlens{3}_median=0.026461,effectivebrlenTK02Brlens{3}_95%HPD={0.000004,0.092107},rateTK02Brlens{3}_mean=0.898979,rateTK02Brlens{3}_median=0.941584,rateTK02Brlens{3}_95%HPD={0.412267,1.310770}],(16[&prob=1.00000000e+00,prob_stddev=0.00000000e+00,prob_range={1.00000000e+00,1.00000000e+00},prob(percent)="100",prob+-sd="100+-0",height_mean=1.13416232e+00,height_median=1.07694869e+00,height_95%HPD={6.31611640e-01,1.77716091e+00},age_mean=2.00312233e+02,age_median=2.00317663e+02,age_95%HPD={1.99405746e+02,2.01299714e+02}]:1.993971e+00[&length_mean=2.76199375e-02,length_median=2.04798400e-02,length_95%HPD={4.76653800e-06,7.72493300e-02},effectivebrlenTK02Brlens{1}_mean=0.023128,effectivebrlenTK02Brlens{1}_median=0.017295,effectivebrlenTK02Brlens{1}_95%HPD={0.000005,0.064289},rateTK02Brlens{1}_mean=0.875476,rateTK02Brlens{1}_median=0.903320,rateTK02Brlens{1}_95%HPD={0.384031,1.288538},effectivebrlenTK02Brlens{2}_mean=0.018892,effectivebrlenTK02Brlens{2}_median=0.013820,effectivebrlenTK02Brlens{2}_95%HPD={0.000000,0.053748},rateTK02Brlens{2}_mean=0.742275,rateTK02Brlens{2}_median=0.760706,rateTK02Brlens{2}_95%HPD={0.159068,1.253867},effectivebrlenTK02Brlens{3}_mean=0.024211,effectivebrlenTK02Brlens{3}_median=0.017789,effectivebrlenTK02Brlens{3}_95%HPD={0.000004,0.068260},rateTK02Brlens{3}_mean=0.899328,rateTK02Brlens{3}_median=0.942187,rateTK02Brlens{3}_95%HPD={0.422804,1.336065}],17[&prob=1.00000000e+00,prob_stddev=0.00000000e+00,prob_range={1.00000000e+00,1.00000000e+00},prob(percent)="100",prob+-sd="100+-0",height_mean=1.10945191e+00,height_median=1.05343302e+00,height_95%HPD={6.03091955e-01,1.72964780e+00},age_mean=1.95930102e+02,age_median=1.97190637e+02,age_95%HPD={1.86596028e+02,2.01299993e+02}]:5.120997e+00[&length_mean=4.64882923e-02,length_median=3.75319100e-02,length_95%HPD={1.11551000e-05,1.17495600e-01},effectivebrlenTK02Brlens{1}_mean=0.038865,effectivebrlenTK02Brlens{1}_median=0.031473,effectivebrlenTK02Brlens{1}_95%HPD={0.000010,0.098298},rateTK02Brlens{1}_mean=0.873571,rateTK02Brlens{1}_median=0.901499,rateTK02Brlens{1}_95%HPD={0.372027,1.298152},effectivebrlenTK02Brlens{2}_mean=0.031402,effectivebrlenTK02Brlens{2}_median=0.024616,effectivebrlenTK02Brlens{2}_95%HPD={0.000008,0.082776},rateTK02Brlens{2}_mean=0.735079,rateTK02Brlens{2}_median=0.756391,rateTK02Brlens{2}_95%HPD={0.122060,1.249010},effectivebrlenTK02Brlens{3}_mean=0.040739,effectivebrlenTK02Brlens{3}_median=0.032457,effectivebrlenTK02Brlens{3}_95%HPD={0.000008,0.104746},rateTK02Brlens{3}_mean=0.898218,rateTK02Brlens{3}_median=0.940542,rateTK02Brlens{3}_95%HPD={0.410599,1.324615}])[&prob=4.44792280e-01,prob_stddev=7.00275157e-03,prob_range={4.34917390e-01,4.51217209e-01},prob(percent)="44",prob+-sd="44+-1",height_mean=1.14694542e+00,height_median=1.08981925e+00,height_95%HPD={6.35765710e-01,1.79420520e+00},age_mean=2.02965345e+02,age_median=2.02311634e+02,age_95%HPD={1.99491209e+02,2.07959289e+02}]:3.686702e+00[&length_mean=3.30583310e-02,length_median=2.71041500e-02,length_95%HPD={3.14474500e-06,8.37495200e-02},effectivebrlenTK02Brlens{1}_mean=0.027424,effectivebrlenTK02Brlens{1}_median=0.022947,effectivebrlenTK02Brlens{1}_95%HPD={0.000003,0.067655},rateTK02Brlens{1}_mean=0.873891,rateTK02Brlens{1}_median=0.901414,rateTK02Brlens{1}_95%HPD={0.414298,1.301588},effectivebrlenTK02Brlens{2}_mean=0.022734,effectivebrlenTK02Brlens{2}_median=0.018456,effectivebrlenTK02Brlens{2}_95%HPD={0.000001,0.058151},rateTK02Brlens{2}_mean=0.743745,rateTK02Brlens{2}_median=0.758434,rateTK02Brlens{2}_95%HPD={0.190649,1.246148},effectivebrlenTK02Brlens{3}_mean=0.029012,effectivebrlenTK02Brlens{3}_median=0.023440,effectivebrlenTK02Brlens{3}_95%HPD={0.000002,0.074325},rateTK02Brlens{3}_mean=0.900120,rateTK02Brlens{3}_median=0.942654,rateTK02Brlens{3}_95%HPD={0.417583,1.294767}])[&prob=5.14683170e-01,prob_stddev=1.60853105e-02,prob_range={4.99661115e-01,5.37460695e-01},prob(percent)="51",prob+-sd="51+-2",height_mean=1.16911615e+00,height_median=1.10873189e+00,height_95%HPD={6.44691630e-01,1.82600892e+00},age_mean=2.06655712e+02,age_median=2.05998336e+02,age_95%HPD={2.00865963e+02,2.13819067e+02}]:8.442308e+00[&length_mean=4.67874635e-02,length_median=4.03338000e-02,length_95%HPD={8.99186200e-06,1.09465200e-01},effectivebrlenTK02Brlens{1}_mean=0.039921,effectivebrlenTK02Brlens{1}_median=0.034746,effectivebrlenTK02Brlens{1}_95%HPD={0.000004,0.092551},rateTK02Brlens{1}_mean=0.881884,rateTK02Brlens{1}_median=0.904232,rateTK02Brlens{1}_95%HPD={0.443992,1.244211},effectivebrlenTK02Brlens{2}_mean=0.032987,effectivebrlenTK02Brlens{2}_median=0.028444,effectivebrlenTK02Brlens{2}_95%HPD={0.000007,0.077670},rateTK02Brlens{2}_mean=0.754793,rateTK02Brlens{2}_median=0.771101,rateTK02Brlens{2}_95%HPD={0.214902,1.210929},effectivebrlenTK02Brlens{3}_mean=0.041048,effectivebrlenTK02Brlens{3}_median=0.035288,effectivebrlenTK02Brlens{3}_95%HPD={0.000005,0.096557},rateTK02Brlens{3}_mean=0.900865,rateTK02Brlens{3}_median=0.944483,rateTK02Brlens{3}_95%HPD={0.442133,1.295419}])[&prob=3.95565049e-01,prob_stddev=1.07579471e-02,prob_range={3.79518005e-01,4.02095532e-01},prob(percent)="40",prob+-sd="40+-1",height_mean=1.24227994e+00,height_median=1.17882644e+00,height_95%HPD={6.95122505e-01,1.94350403e+00},age_mean=2.14799963e+02,age_median=2.14440644e+02,age_95%HPD={2.07782766e+02,2.22469739e+02}]:5.333953e+00[&length_mean=3.34885222e-02,length_median=2.88642600e-02,length_95%HPD={1.40016100e-06,7.88394000e-02},effectivebrlenTK02Brlens{1}_mean=0.028818,effectivebrlenTK02Brlens{1}_median=0.024995,effectivebrlenTK02Brlens{1}_95%HPD={0.000002,0.067236},rateTK02Brlens{1}_mean=0.885002,rateTK02Brlens{1}_median=0.900264,rateTK02Brlens{1}_95%HPD={0.492269,1.242259},effectivebrlenTK02Brlens{2}_mean=0.024272,effectivebrlenTK02Brlens{2}_median=0.020805,effectivebrlenTK02Brlens{2}_95%HPD={0.000001,0.057473},rateTK02Brlens{2}_mean=0.766017,rateTK02Brlens{2}_median=0.777819,rateTK02Brlens{2}_95%HPD={0.265138,1.195410},effectivebrlenTK02Brlens{3}_mean=0.029543,effectivebrlenTK02Brlens{3}_median=0.025296,effectivebrlenTK02Brlens{3}_95%HPD={0.000001,0.069754},rateTK02Brlens{3}_mean=0.901975,rateTK02Brlens{3}_median=0.943428,rateTK02Brlens{3}_95%HPD={0.460927,1.253373}],14[&prob=1.00000000e+00,prob_stddev=0.00000000e+00,prob_range={1.00000000e+00,1.00000000e+00},prob(percent)="100",prob+-sd="100+-0",height_mean=1.19261229e+00,height_median=1.13289237e+00,height_95%HPD={6.59935112e-01,1.86851653e+00},age_mean=2.10654245e+02,age_median=2.10683881e+02,age_95%HPD={2.01756769e+02,2.19425940e+02}]:9.090716e+00[&length_mean=3.55366388e-02,length_median=2.99702300e-02,length_95%HPD={2.17162200e-07,8.56984900e-02},effectivebrlenTK02Brlens{1}_mean=0.030126,effectivebrlenTK02Brlens{1}_median=0.025996,effectivebrlenTK02Brlens{1}_95%HPD={0.000000,0.070637},rateTK02Brlens{1}_mean=0.886591,rateTK02Brlens{1}_median=0.906636,rateTK02Brlens{1}_95%HPD={0.449555,1.250281},effectivebrlenTK02Brlens{2}_mean=0.025350,effectivebrlenTK02Brlens{2}_median=0.021472,effectivebrlenTK02Brlens{2}_95%HPD={0.000000,0.060748},rateTK02Brlens{2}_mean=0.770857,rateTK02Brlens{2}_median=0.786473,rateTK02Brlens{2}_95%HPD={0.237661,1.236700},effectivebrlenTK02Brlens{3}_mean=0.031220,effectivebrlenTK02Brlens{3}_median=0.026165,effectivebrlenTK02Brlens{3}_95%HPD={0.000000,0.075847},rateTK02Brlens{3}_mean=0.899655,rateTK02Brlens{3}_median=0.940657,rateTK02Brlens{3}_95%HPD={0.429823,1.276853}])[&prob=8.04482728e-01,prob_stddev=9.60695245e-03,prob_range={7.92602304e-01,8.15535383e-01},prob(percent)="80",prob+-sd="80+-1",height_mean=1.25081353e+00,height_median=1.18738761e+00,height_95%HPD={6.97986640e-01,1.95842893e+00},age_mean=2.20153387e+02,age_median=2.19774597e+02,age_95%HPD={2.10886526e+02,2.29871019e+02}]:1.135071e+01[&length_mean=8.69899146e-02,length_median=7.72937800e-02,length_95%HPD={6.02365000e-06,1.91597100e-01},effectivebrlenTK02Brlens{1}_mean=0.074917,effectivebrlenTK02Brlens{1}_median=0.067855,effectivebrlenTK02Brlens{1}_95%HPD={0.000004,0.160253},rateTK02Brlens{1}_mean=0.887643,rateTK02Brlens{1}_median=0.899229,rateTK02Brlens{1}_95%HPD={0.540856,1.201719},effectivebrlenTK02Brlens{2}_mean=0.067158,effectivebrlenTK02Brlens{2}_median=0.060095,effectivebrlenTK02Brlens{2}_95%HPD={0.000005,0.146534},rateTK02Brlens{2}_mean=0.802575,rateTK02Brlens{2}_median=0.810653,rateTK02Brlens{2}_95%HPD={0.364498,1.182792},effectivebrlenTK02Brlens{3}_mean=0.075759,effectivebrlenTK02Brlens{3}_median=0.067587,effectivebrlenTK02Brlens{3}_95%HPD={0.000006,0.166337},rateTK02Brlens{3}_mean=0.890171,rateTK02Brlens{3}_median=0.935611,rateTK02Brlens{3}_95%HPD={0.491198,1.213077}])[&prob=4.62928190e-01,prob_stddev=3.63681744e-02,prob_range={4.19773114e-01,5.00605549e-01},prob(percent)="46",prob+-sd="46+-4",height_mean=1.32641444e+00,height_median=1.25777862e+00,height_95%HPD={7.26372210e-01,2.08414738e+00},age_mean=2.31798278e+02,age_median=2.31125309e+02,age_95%HPD={2.18290682e+02,2.46470874e+02}]:1.388143e+01[&length_mean=7.72736045e-02,length_median=6.92173300e-02,length_95%HPD={8.60428500e-06,1.71308600e-01},effectivebrlenTK02Brlens{1}_mean=0.067357,effectivebrlenTK02Brlens{1}_median=0.060992,effectivebrlenTK02Brlens{1}_95%HPD={0.000058,0.147366},rateTK02Brlens{1}_mean=0.889370,rateTK02Brlens{1}_median=0.894125,rateTK02Brlens{1}_95%HPD={0.597138,1.180741},effectivebrlenTK02Brlens{2}_mean=0.062346,effectivebrlenTK02Brlens{2}_median=0.056757,effectivebrlenTK02Brlens{2}_95%HPD={0.000044,0.135108},rateTK02Brlens{2}_mean=0.838308,rateTK02Brlens{2}_median=0.845062,rateTK02Brlens{2}_95%HPD={0.474114,1.178342},effectivebrlenTK02Brlens{3}_mean=0.066108,effectivebrlenTK02Brlens{3}_median=0.059593,effectivebrlenTK02Brlens{3}_95%HPD={0.000049,0.145039},rateTK02Brlens{3}_mean=0.877317,rateTK02Brlens{3}_median=0.920419,rateTK02Brlens{3}_95%HPD={0.515395,1.170259}],((((18[&prob=1.00000000e+00,prob_stddev=0.00000000e+00,prob_range={1.00000000e+00,1.00000000e+00},prob(percent)="100",prob+-sd="100+-0",height_mean=8.63742419e-01,height_median=8.20243360e-01,height_95%HPD={4.75144532e-01,1.34819588e+00},age_mean=1.52549637e+02,age_median=1.52573544e+02,age_95%HPD={1.50261998e+02,1.54990147e+02}]:6.332162e+00[&length_mean=4.68918513e-02,length_median=3.51937400e-02,length_95%HPD={1.73376100e-06,1.27290600e-01},effectivebrlenTK02Brlens{1}_mean=0.031931,effectivebrlenTK02Brlens{1}_median=0.024470,effectivebrlenTK02Brlens{1}_95%HPD={0.000001,0.084519},rateTK02Brlens{1}_mean=0.743907,rateTK02Brlens{1}_median=0.757314,rateTK02Brlens{1}_95%HPD={0.207162,1.217313},effectivebrlenTK02Brlens{2}_mean=0.033935,effectivebrlenTK02Brlens{2}_median=0.024594,effectivebrlenTK02Brlens{2}_95%HPD={0.000001,0.096167},rateTK02Brlens{2}_mean=0.776318,rateTK02Brlens{2}_median=0.790586,rateTK02Brlens{2}_95%HPD={0.076897,1.320918},effectivebrlenTK02Brlens{3}_mean=0.035226,effectivebrlenTK02Brlens{3}_median=0.026342,effectivebrlenTK02Brlens{3}_95%HPD={0.000002,0.096053},rateTK02Brlens{3}_mean=0.799300,rateTK02Brlens{3}_median=0.856708,rateTK02Brlens{3}_95%HPD={0.235235,1.260724}],19[&prob=1.00000000e+00,prob_stddev=0.00000000e+00,prob_range={1.00000000e+00,1.00000000e+00},prob(percent)="100",prob+-sd="100+-0",height_mean=8.63675232e-01,height_median=8.20206090e-01,height_95%HPD={4.78589755e-01,1.35177360e+00},age_mean=1.52541956e+02,age_median=1.52563272e+02,age_95%HPD={1.50271043e+02,1.54999969e+02}]:6.342434e+00[&length_mean=4.65482568e-02,length_median=3.52807700e-02,length_95%HPD={5.28684100e-06,1.24353500e-01},effectivebrlenTK02Brlens{1}_mean=0.031952,effectivebrlenTK02Brlens{1}_median=0.024648,effectivebrlenTK02Brlens{1}_95%HPD={0.000005,0.083897},rateTK02Brlens{1}_mean=0.746600,rateTK02Brlens{1}_median=0.760041,rateTK02Brlens{1}_95%HPD={0.213539,1.213169},effectivebrlenTK02Brlens{2}_mean=0.033475,effectivebrlenTK02Brlens{2}_median=0.024645,effectivebrlenTK02Brlens{2}_95%HPD={0.000005,0.092984},rateTK02Brlens{2}_mean=0.774403,rateTK02Brlens{2}_median=0.789237,rateTK02Brlens{2}_95%HPD={0.097445,1.337852},effectivebrlenTK02Brlens{3}_mean=0.034760,effectivebrlenTK02Brlens{3}_median=0.026443,effectivebrlenTK02Brlens{3}_95%HPD={0.000005,0.093123},rateTK02Brlens{3}_mean=0.797852,rateTK02Brlens{3}_median=0.855972,rateTK02Brlens{3}_95%HPD={0.227039,1.260103}])[&prob=9.55103277e-01,prob_stddev=6.94266561e-03,prob_range={9.49122788e-01,9.65133721e-01},prob(percent)="96",prob+-sd="96+-1",height_mean=9.09325152e-01,height_median=8.62421320e-01,height_95%HPD={5.02451590e-01,1.43065875e+00},age_mean=1.60350460e+02,age_median=1.58905706e+02,age_95%HPD={1.51910473e+02,1.72329619e+02}]:3.300300e+01[&length_mean=1.78526312e-01,length_median=1.63294600e-01,length_95%HPD={1.51764100e-02,3.67474400e-01},effectivebrlenTK02Brlens{1}_mean=0.126188,effectivebrlenTK02Brlens{1}_median=0.117142,effectivebrlenTK02Brlens{1}_95%HPD={0.010568,0.250503},rateTK02Brlens{1}_mean=0.747507,rateTK02Brlens{1}_median=0.756527,rateTK02Brlens{1}_95%HPD={0.322967,1.148487},effectivebrlenTK02Brlens{2}_mean=0.126273,effectivebrlenTK02Brlens{2}_median=0.117998,effectivebrlenTK02Brlens{2}_95%HPD={0.012971,0.250283},rateTK02Brlens{2}_mean=0.769319,rateTK02Brlens{2}_median=0.774051,rateTK02Brlens{2}_95%HPD={0.230048,1.242590},effectivebrlenTK02Brlens{3}_mean=0.136781,effectivebrlenTK02Brlens{3}_median=0.127247,effectivebrlenTK02Brlens{3}_95%HPD={0.015177,0.274315},rateTK02Brlens{3}_mean=0.810035,rateTK02Brlens{3}_median=0.856916,rateTK02Brlens{3}_95%HPD={0.312386,1.187034}],(((20[&prob=1.00000000e+00,prob_stddev=0.00000000e+00,prob_range={1.00000000e+00,1.00000000e+00},prob(percent)="100",prob+-sd="100+-0",height_mean=8.69306968e-01,height_median=8.25418959e-01,height_95%HPD={4.78567092e-01,1.35701560e+00},age_mean=1.53531691e+02,age_median=1.53521575e+02,age_95%HPD={1.52107189e+02,1.54851980e+02}]:2.494068e+00[&length_mean=2.83121834e-02,length_median=2.09323200e-02,length_95%HPD={6.09910000e-06,7.86100800e-02},effectivebrlenTK02Brlens{1}_mean=0.017212,effectivebrlenTK02Brlens{1}_median=0.012859,effectivebrlenTK02Brlens{1}_95%HPD={0.000000,0.047860},rateTK02Brlens{1}_mean=0.683224,rateTK02Brlens{1}_median=0.703227,rateTK02Brlens{1}_95%HPD={0.092828,1.161094},effectivebrlenTK02Brlens{2}_mean=0.019740,effectivebrlenTK02Brlens{2}_median=0.014854,effectivebrlenTK02Brlens{2}_95%HPD={0.000003,0.054497},rateTK02Brlens{2}_mean=0.774893,rateTK02Brlens{2}_median=0.784475,rateTK02Brlens{2}_95%HPD={0.140304,1.337419},effectivebrlenTK02Brlens{3}_mean=0.021067,effectivebrlenTK02Brlens{3}_median=0.015615,effectivebrlenTK02Brlens{3}_95%HPD={0.000000,0.059123},rateTK02Brlens{3}_mean=0.797212,rateTK02Brlens{3}_median=0.857009,rateTK02Brlens{3}_95%HPD={0.220009,1.249534}],22[&prob=1.00000000e+00,prob_stddev=0.00000000e+00,prob_range={1.00000000e+00,1.00000000e+00},prob(percent)="100",prob+-sd="100+-0",height_mean=8.64327196e-01,height_median=8.20798230e-01,height_95%HPD={4.79185973e-01,1.35275013e+00},age_mean=1.52656922e+02,age_median=1.52727164e+02,age_95%HPD={1.50321934e+02,1.54999880e+02}]:3.288479e+00[&length_mean=3.15472088e-02,length_median=2.17262900e-02,length_95%HPD={3.12796600e-06,9.45013500e-02},effectivebrlenTK02Brlens{1}_mean=0.019314,effectivebrlenTK02Brlens{1}_median=0.013233,effectivebrlenTK02Brlens{1}_95%HPD={0.000000,0.058709},rateTK02Brlens{1}_mean=0.680276,rateTK02Brlens{1}_median=0.700170,rateTK02Brlens{1}_95%HPD={0.081281,1.160342},effectivebrlenTK02Brlens{2}_mean=0.021950,effectivebrlenTK02Brlens{2}_median=0.014967,effectivebrlenTK02Brlens{2}_95%HPD={0.000001,0.066413},rateTK02Brlens{2}_mean=0.766112,rateTK02Brlens{2}_median=0.775088,rateTK02Brlens{2}_95%HPD={0.110774,1.330554},effectivebrlenTK02Brlens{3}_mean=0.023426,effectivebrlenTK02Brlens{3}_median=0.016053,effectivebrlenTK02Brlens{3}_95%HPD={0.000000,0.070575},rateTK02Brlens{3}_mean=0.793723,rateTK02Brlens{3}_median=0.851864,rateTK02Brlens{3}_95%HPD={0.234130,1.267780}])[&prob=4.13023189e-01,prob_stddev=7.19327835e-03,prob_range={4.02451084e-01,4.18295352e-01},prob(percent)="41",prob+-sd="41+-1",height_mean=8.81914705e-01,height_median=8.38247830e-01,height_95%HPD={4.85149271e-01,1.38021106e+00},age_mean=1.56753835e+02,age_median=1.56015643e+02,age_95%HPD={1.52446641e+02,1.62633435e+02}]:4.905315e+00[&length_mean=3.47117315e-02,length_median=2.58970500e-02,length_95%HPD={4.22029500e-07,9.68460600e-02},effectivebrlenTK02Brlens{1}_mean=0.021635,effectivebrlenTK02Brlens{1}_median=0.015974,effectivebrlenTK02Brlens{1}_95%HPD={0.000000,0.061064},rateTK02Brlens{1}_mean=0.685534,rateTK02Brlens{1}_median=0.702609,rateTK02Brlens{1}_95%HPD={0.117731,1.158971},effectivebrlenTK02Brlens{2}_mean=0.023428,effectivebrlenTK02Brlens{2}_median=0.017731,effectivebrlenTK02Brlens{2}_95%HPD={0.000000,0.064134},rateTK02Brlens{2}_mean=0.757033,rateTK02Brlens{2}_median=0.760917,rateTK02Brlens{2}_95%HPD={0.153779,1.305454},effectivebrlenTK02Brlens{3}_mean=0.026292,effectivebrlenTK02Brlens{3}_median=0.019500,effectivebrlenTK02Brlens{3}_95%HPD={0.000000,0.073966},rateTK02Brlens{3}_mean=0.800978,rateTK02Brlens{3}_median=0.859510,rateTK02Brlens{3}_95%HPD={0.252005,1.252065}],21[&prob=1.00000000e+00,prob_stddev=0.00000000e+00,prob_range={1.00000000e+00,1.00000000e+00},prob(percent)="100",prob+-sd="100+-0",height_mean=8.55231283e-01,height_median=8.12246370e-01,height_95%HPD={4.75644710e-01,1.33953460e+00},age_mean=1.51049041e+02,age_median=1.51047508e+02,age_95%HPD={1.50048526e+02,1.52042008e+02}]:9.873450e+00[&length_mean=4.82990019e-02,length_median=3.96222600e-02,length_95%HPD={1.69170100e-04,1.15604300e-01},effectivebrlenTK02Brlens{1}_mean=0.030080,effectivebrlenTK02Brlens{1}_median=0.024898,effectivebrlenTK02Brlens{1}_95%HPD={0.000000,0.072942},rateTK02Brlens{1}_mean=0.682632,rateTK02Brlens{1}_median=0.701622,rateTK02Brlens{1}_95%HPD={0.081275,1.156701},effectivebrlenTK02Brlens{2}_mean=0.034192,effectivebrlenTK02Brlens{2}_median=0.028767,effectivebrlenTK02Brlens{2}_95%HPD={0.000077,0.080290},rateTK02Brlens{2}_mean=0.779082,rateTK02Brlens{2}_median=0.785362,rateTK02Brlens{2}_95%HPD={0.169864,1.335908},effectivebrlenTK02Brlens{3}_mean=0.036532,effectivebrlenTK02Brlens{3}_median=0.029863,effectivebrlenTK02Brlens{3}_95%HPD={0.000001,0.088784},rateTK02Brlens{3}_mean=0.797179,rateTK02Brlens{3}_median=0.858080,rateTK02Brlens{3}_95%HPD={0.211152,1.242458}])[&prob=8.91453984e-01,prob_stddev=6.76737520e-03,prob_range={8.82079088e-01,8.98134465e-01},prob(percent)="89",prob+-sd="89+-1",height_mean=9.18111643e-01,height_median=8.69577920e-01,height_95%HPD={5.09760030e-01,1.45434629e+00},age_mean=1.62038857e+02,age_median=1.60920958e+02,age_95%HPD={1.53961486e+02,1.72816022e+02}]:2.110682e+01[&length_mean=1.24211650e-01,length_median=1.09870000e-01,length_95%HPD={3.39421100e-03,2.66882600e-01},effectivebrlenTK02Brlens{1}_mean=0.080658,effectivebrlenTK02Brlens{1}_median=0.073225,effectivebrlenTK02Brlens{1}_95%HPD={0.001552,0.166757},rateTK02Brlens{1}_mean=0.703573,rateTK02Brlens{1}_median=0.712632,rateTK02Brlens{1}_95%HPD={0.220293,1.119912},effectivebrlenTK02Brlens{2}_mean=0.086757,effectivebrlenTK02Brlens{2}_median=0.077553,effectivebrlenTK02Brlens{2}_95%HPD={0.003028,0.184306},rateTK02Brlens{2}_mean=0.755150,rateTK02Brlens{2}_median=0.757695,rateTK02Brlens{2}_95%HPD={0.222432,1.245837},effectivebrlenTK02Brlens{3}_mean=0.092391,effectivebrlenTK02Brlens{3}_median=0.084420,effectivebrlenTK02Brlens{3}_95%HPD={0.006057,0.190040},rateTK02Brlens{3}_mean=0.802304,rateTK02Brlens{3}_median=0.851767,rateTK02Brlens{3}_95%HPD={0.298301,1.187922}],(27[&prob=1.00000000e+00,prob_stddev=0.00000000e+00,prob_range={1.00000000e+00,1.00000000e+00},prob(percent)="100",prob+-sd="100+-0",height_mean=8.61630905e-01,height_median=8.18204320e-01,height_95%HPD={4.78976480e-01,1.35011326e+00},age_mean=1.52178037e+02,age_median=1.52016853e+02,age_95%HPD={1.50000032e+02,1.54625627e+02}]:5.079985e+00[&length_mean=3.58759264e-02,length_median=2.67743000e-02,length_95%HPD={3.82392800e-05,9.66828500e-02},effectivebrlenTK02Brlens{1}_mean=0.024352,effectivebrlenTK02Brlens{1}_median=0.018501,effectivebrlenTK02Brlens{1}_95%HPD={0.000029,0.064731},rateTK02Brlens{1}_mean=0.738139,rateTK02Brlens{1}_median=0.750329,rateTK02Brlens{1}_95%HPD={0.216025,1.187199},effectivebrlenTK02Brlens{2}_mean=0.021211,effectivebrlenTK02Brlens{2}_median=0.015649,effectivebrlenTK02Brlens{2}_95%HPD={0.000003,0.058866},rateTK02Brlens{2}_mean=0.680817,rateTK02Brlens{2}_median=0.697783,rateTK02Brlens{2}_95%HPD={0.000419,1.200438},effectivebrlenTK02Brlens{3}_mean=0.027448,effectivebrlenTK02Brlens{3}_median=0.020929,effectivebrlenTK02Brlens{3}_95%HPD={0.000065,0.072065},rateTK02Brlens{3}_mean=0.821787,rateTK02Brlens{3}_median=0.864279,rateTK02Brlens{3}_95%HPD={0.285932,1.254130}],28[&prob=1.00000000e+00,prob_stddev=0.00000000e+00,prob_range={1.00000000e+00,1.00000000e+00},prob(percent)="100",prob+-sd="100+-0",height_mean=8.55600333e-01,height_median=8.12491080e-01,height_95%HPD={4.73236990e-01,1.33752419e+00},age_mean=1.51113507e+02,age_median=1.51146116e+02,age_95%HPD={1.50123846e+02,1.52100001e+02}]:5.950723e+00[&length_mean=4.04920877e-02,length_median=3.23904700e-02,length_95%HPD={1.49340700e-06,1.01363000e-01},effectivebrlenTK02Brlens{1}_mean=0.027362,effectivebrlenTK02Brlens{1}_median=0.022261,effectivebrlenTK02Brlens{1}_95%HPD={0.000002,0.067479},rateTK02Brlens{1}_mean=0.734326,rateTK02Brlens{1}_median=0.748383,rateTK02Brlens{1}_95%HPD={0.199868,1.183686},effectivebrlenTK02Brlens{2}_mean=0.024153,effectivebrlenTK02Brlens{2}_median=0.019137,effectivebrlenTK02Brlens{2}_95%HPD={0.000001,0.063023},rateTK02Brlens{2}_mean=0.681249,rateTK02Brlens{2}_median=0.699831,rateTK02Brlens{2}_95%HPD={0.000788,1.201883},effectivebrlenTK02Brlens{3}_mean=0.030933,effectivebrlenTK02Brlens{3}_median=0.025224,effectivebrlenTK02Brlens{3}_95%HPD={0.000001,0.075599},rateTK02Brlens{3}_mean=0.819908,rateTK02Brlens{3}_median=0.863074,rateTK02Brlens{3}_95%HPD={0.267457,1.242022}])[&prob=9.52108865e-01,prob_stddev=2.23704361e-03,prob_range={9.49578338e-01,9.54500506e-01},prob(percent)="95",prob+-sd="95+-0",height_mean=8.95851545e-01,height_median=8.49559274e-01,height_95%HPD={4.93569740e-01,1.40983768e+00},age_mean=1.58123877e+02,age_median=1.57096839e+02,age_95%HPD={1.51200056e+02,1.67438982e+02}]:2.493094e+01[&length_mean=1.33837672e-01,length_median=1.19451100e-01,length_95%HPD={5.83386900e-03,2.83910300e-01},effectivebrlenTK02Brlens{1}_mean=0.091002,effectivebrlenTK02Brlens{1}_median=0.083857,effectivebrlenTK02Brlens{1}_95%HPD={0.007261,0.185263},rateTK02Brlens{1}_mean=0.730640,rateTK02Brlens{1}_median=0.738291,rateTK02Brlens{1}_95%HPD={0.274854,1.129109},effectivebrlenTK02Brlens{2}_mean=0.084005,effectivebrlenTK02Brlens{2}_median=0.077195,effectivebrlenTK02Brlens{2}_95%HPD={0.004081,0.173282},rateTK02Brlens{2}_mean=0.706206,rateTK02Brlens{2}_median=0.714752,rateTK02Brlens{2}_95%HPD={0.126570,1.212823},effectivebrlenTK02Brlens{3}_mean=0.103469,effectivebrlenTK02Brlens{3}_median=0.095763,effectivebrlenTK02Brlens{3}_95%HPD={0.006730,0.207681},rateTK02Brlens{3}_mean=0.820456,rateTK02Brlens{3}_median=0.861603,rateTK02Brlens{3}_95%HPD={0.335336,1.194644}])[&prob=4.30825769e-01,prob_stddev=4.22784818e-02,prob_range={3.87506805e-01,4.82194642e-01},prob(percent)="43",prob+-sd="43+-4",height_mean=1.05339661e+00,height_median=9.93152506e-01,height_95%HPD={5.64238130e-01,1.68628468e+00},age_mean=1.83251247e+02,age_median=1.82027782e+02,age_95%HPD={1.66368770e+02,2.02331756e+02}]:9.880927e+00[&length_mean=9.29470859e-02,length_median=7.98911300e-02,length_95%HPD={2.42444700e-06,2.22565800e-01},effectivebrlenTK02Brlens{1}_mean=0.061972,effectivebrlenTK02Brlens{1}_median=0.053889,effectivebrlenTK02Brlens{1}_95%HPD={0.000002,0.145735},rateTK02Brlens{1}_mean=0.708643,rateTK02Brlens{1}_median=0.703285,rateTK02Brlens{1}_95%HPD={0.298724,1.062757},effectivebrlenTK02Brlens{2}_mean=0.060281,effectivebrlenTK02Brlens{2}_median=0.051803,effectivebrlenTK02Brlens{2}_95%HPD={0.000001,0.144054},rateTK02Brlens{2}_mean=0.704482,rateTK02Brlens{2}_median=0.693223,rateTK02Brlens{2}_95%HPD={0.246807,1.160307},effectivebrlenTK02Brlens{3}_mean=0.073219,effectivebrlenTK02Brlens{3}_median=0.063031,effectivebrlenTK02Brlens{3}_95%HPD={0.000002,0.174624},rateTK02Brlens{3}_mean=0.817579,rateTK02Brlens{3}_median=0.862295,rateTK02Brlens{3}_95%HPD={0.367572,1.175521}])[&prob=3.41732314e-01,prob_stddev=4.21848966e-02,prob_range={2.90741214e-01,3.93684515e-01},prob(percent)="34",prob+-sd="34+-4",height_mean=1.11397472e+00,height_median=1.05140674e+00,height_95%HPD={5.87948332e-01,1.78141870e+00},age_mean=1.92683518e+02,age_median=1.91908709e+02,age_95%HPD={1.74199416e+02,2.12415241e+02}]:1.736804e+01[&length_mean=9.35742653e-02,length_median=8.19072900e-02,length_95%HPD={2.89933800e-06,2.16028700e-01},effectivebrlenTK02Brlens{1}_mean=0.065743,effectivebrlenTK02Brlens{1}_median=0.058192,effectivebrlenTK02Brlens{1}_95%HPD={0.000002,0.150414},rateTK02Brlens{1}_mean=0.731178,rateTK02Brlens{1}_median=0.724820,rateTK02Brlens{1}_95%HPD={0.379594,1.090259},effectivebrlenTK02Brlens{2}_mean=0.065247,effectivebrlenTK02Brlens{2}_median=0.056742,effectivebrlenTK02Brlens{2}_95%HPD={0.000001,0.152804},rateTK02Brlens{2}_mean=0.731066,rateTK02Brlens{2}_median=0.720907,rateTK02Brlens{2}_95%HPD={0.302449,1.158161},effectivebrlenTK02Brlens{3}_mean=0.074042,effectivebrlenTK02Brlens{3}_median=0.065152,effectivebrlenTK02Brlens{3}_95%HPD={0.000003,0.170698},rateTK02Brlens{3}_mean=0.817587,rateTK02Brlens{3}_median=0.860097,rateTK02Brlens{3}_95%HPD={0.381346,1.158873}],((23[&prob=1.00000000e+00,prob_stddev=0.00000000e+00,prob_range={1.00000000e+00,1.00000000e+00},prob(percent)="100",prob+-sd="100+-0",height_mean=6.12395052e-01,height_median=5.81796449e-01,height_95%HPD={3.34190717e-01,9.55647680e-01},age_mean=1.08176204e+02,age_median=1.08794132e+02,age_95%HPD={1.01770582e+02,1.12999949e+02}]:5.845957e+01[&length_mean=3.31106697e-01,length_median=3.11059400e-01,length_95%HPD={7.57770800e-02,6.31752600e-01},effectivebrlenTK02Brlens{1}_mean=0.209031,effectivebrlenTK02Brlens{1}_median=0.204755,effectivebrlenTK02Brlens{1}_95%HPD={0.035515,0.381503},rateTK02Brlens{1}_mean=0.687662,rateTK02Brlens{1}_median=0.697698,rateTK02Brlens{1}_95%HPD={0.156470,1.152802},effectivebrlenTK02Brlens{2}_mean=0.192026,effectivebrlenTK02Brlens{2}_median=0.185262,effectivebrlenTK02Brlens{2}_95%HPD={0.000094,0.379200},rateTK02Brlens{2}_mean=0.645816,rateTK02Brlens{2}_median=0.653645,rateTK02Brlens{2}_95%HPD={0.000502,1.175133},effectivebrlenTK02Brlens{3}_mean=0.256383,effectivebrlenTK02Brlens{3}_median=0.246230,effectivebrlenTK02Brlens{3}_95%HPD={0.035328,0.476648},rateTK02Brlens{3}_mean=0.813820,rateTK02Brlens{3}_median=0.860176,rateTK02Brlens{3}_95%HPD={0.230354,1.245573}],(25[&prob=1.00000000e+00,prob_stddev=0.00000000e+00,prob_range={1.00000000e+00,1.00000000e+00},prob(percent)="100",prob+-sd="100+-0",height_mean=8.55293495e-01,height_median=8.12149870e-01,height_95%HPD={4.73619580e-01,1.33770040e+00},age_mean=1.51058698e+02,age_median=1.51062469e+02,age_95%HPD={1.50090364e+02,1.52082679e+02}]:1.112711e+01[&length_mean=6.13253045e-02,length_median=5.54264700e-02,length_95%HPD={4.38821300e-05,1.27596900e-01},effectivebrlenTK02Brlens{1}_mean=0.037773,effectivebrlenTK02Brlens{1}_median=0.034641,effectivebrlenTK02Brlens{1}_95%HPD={0.000144,0.078497},rateTK02Brlens{1}_mean=0.685283,rateTK02Brlens{1}_median=0.703013,rateTK02Brlens{1}_95%HPD={0.133581,1.139248},effectivebrlenTK02Brlens{2}_mean=0.036466,effectivebrlenTK02Brlens{2}_median=0.032699,effectivebrlenTK02Brlens{2}_95%HPD={0.000001,0.082234},rateTK02Brlens{2}_mean=0.663723,rateTK02Brlens{2}_median=0.680768,rateTK02Brlens{2}_95%HPD={0.000259,1.164678},effectivebrlenTK02Brlens{3}_mean=0.052401,effectivebrlenTK02Brlens{3}_median=0.047983,effectivebrlenTK02Brlens{3}_95%HPD={0.000045,0.107300},rateTK02Brlens{3}_mean=0.888367,rateTK02Brlens{3}_median=0.916266,rateTK02Brlens{3}_95%HPD={0.383753,1.312103}],26[&prob=1.00000000e+00,prob_stddev=0.00000000e+00,prob_range={1.00000000e+00,1.00000000e+00},prob(percent)="100",prob+-sd="100+-0",height_mean=8.62589459e-01,height_median=8.18960968e-01,height_95%HPD={4.74157360e-01,1.34575251e+00},age_mean=1.52349172e+02,age_median=1.52274176e+02,age_95%HPD={1.49999985e+02,1.54693777e+02}]:9.915407e+00[&length_mean=5.93028919e-02,length_median=5.26871600e-02,length_95%HPD={6.80551700e-03,1.25600600e-01},effectivebrlenTK02Brlens{1}_mean=0.037168,effectivebrlenTK02Brlens{1}_median=0.033455,effectivebrlenTK02Brlens{1}_95%HPD={0.002892,0.078286},rateTK02Brlens{1}_mean=0.688035,rateTK02Brlens{1}_median=0.705265,rateTK02Brlens{1}_95%HPD={0.144977,1.147905},effectivebrlenTK02Brlens{2}_mean=0.035070,effectivebrlenTK02Brlens{2}_median=0.031097,effectivebrlenTK02Brlens{2}_95%HPD={0.000004,0.077737},rateTK02Brlens{2}_mean=0.663355,rateTK02Brlens{2}_median=0.679686,rateTK02Brlens{2}_95%HPD={0.008288,1.174636},effectivebrlenTK02Brlens{3}_mean=0.050848,effectivebrlenTK02Brlens{3}_median=0.045814,effectivebrlenTK02Brlens{3}_95%HPD={0.006794,0.106505},rateTK02Brlens{3}_mean=0.892189,rateTK02Brlens{3}_median=0.919885,rateTK02Brlens{3}_95%HPD={0.378181,1.295700}])[&prob=6.80820213e-01,prob_stddev=2.86818484e-02,prob_range={6.43448406e-01,7.13180965e-01},prob(percent)="68",prob+-sd="68+-3",height_mean=9.34347965e-01,height_median=8.83186780e-01,height_95%HPD={5.09067740e-01,1.48098191e+00},age_mean=1.62856105e+02,age_median=1.62189582e+02,age_95%HPD={1.54784271e+02,1.72210997e+02}]:5.064119e+00[&length_mean=8.61941051e-02,length_median=7.79630400e-02,length_95%HPD={7.80629000e-06,1.93983600e-01},effectivebrlenTK02Brlens{1}_mean=0.051485,effectivebrlenTK02Brlens{1}_median=0.046047,effectivebrlenTK02Brlens{1}_95%HPD={0.000005,0.114734},rateTK02Brlens{1}_mean=0.664007,rateTK02Brlens{1}_median=0.660455,rateTK02Brlens{1}_95%HPD={0.196885,1.088002},effectivebrlenTK02Brlens{2}_mean=0.053912,effectivebrlenTK02Brlens{2}_median=0.046336,effectivebrlenTK02Brlens{2}_95%HPD={0.000004,0.129393},rateTK02Brlens{2}_mean=0.677515,rateTK02Brlens{2}_median=0.683086,rateTK02Brlens{2}_95%HPD={0.091932,1.179501},effectivebrlenTK02Brlens{3}_mean=0.073806,effectivebrlenTK02Brlens{3}_median=0.066086,effectivebrlenTK02Brlens{3}_95%HPD={0.000005,0.167749},rateTK02Brlens{3}_mean=0.874273,rateTK02Brlens{3}_median=0.908667,rateTK02Brlens{3}_95%HPD={0.373566,1.252411}])[&prob=6.63331519e-01,prob_stddev=1.29333312e-02,prob_range={6.52581638e-01,6.82136865e-01},prob(percent)="66",prob+-sd="66+-1",height_mean=9.42579152e-01,height_median=8.94515194e-01,height_95%HPD={5.25902140e-01,1.47607988e+00},age_mean=1.68353933e+02,age_median=1.67253702e+02,age_95%HPD={1.56764796e+02,1.82680539e+02}]:1.767990e+01[&length_mean=9.29760266e-02,length_median=8.92386900e-02,length_95%HPD={7.37765600e-06,1.79972800e-01},effectivebrlenTK02Brlens{1}_mean=0.068117,effectivebrlenTK02Brlens{1}_median=0.065267,effectivebrlenTK02Brlens{1}_95%HPD={0.000004,0.135221},rateTK02Brlens{1}_mean=0.748801,rateTK02Brlens{1}_median=0.761910,rateTK02Brlens{1}_95%HPD={0.316094,1.131233},effectivebrlenTK02Brlens{2}_mean=0.060983,effectivebrlenTK02Brlens{2}_median=0.056186,effectivebrlenTK02Brlens{2}_95%HPD={0.000002,0.127537},rateTK02Brlens{2}_mean=0.697190,rateTK02Brlens{2}_median=0.701796,rateTK02Brlens{2}_95%HPD={0.179938,1.166324},effectivebrlenTK02Brlens{3}_mean=0.077063,effectivebrlenTK02Brlens{3}_median=0.073253,effectivebrlenTK02Brlens{3}_95%HPD={0.000007,0.152665},rateTK02Brlens{3}_mean=0.849421,rateTK02Brlens{3}_median=0.876290,rateTK02Brlens{3}_95%HPD={0.371580,1.212680}],24[&prob=1.00000000e+00,prob_stddev=0.00000000e+00,prob_range={1.00000000e+00,1.00000000e+00},prob(percent)="100",prob+-sd="100+-0",height_mean=1.00793708e+00,height_median=9.57087660e-01,height_95%HPD={5.54246246e-01,1.57432463e+00},age_mean=1.78013648e+02,age_median=1.77601743e+02,age_95%HPD={1.74200019e+02,1.82799984e+02}]:7.331860e+00[&length_mean=3.63959924e-02,length_median=3.01655400e-02,length_95%HPD={1.73297200e-05,8.86230000e-02},effectivebrlenTK02Brlens{1}_mean=0.024754,effectivebrlenTK02Brlens{1}_median=0.021028,effectivebrlenTK02Brlens{1}_95%HPD={0.000009,0.058924},rateTK02Brlens{1}_mean=0.725662,rateTK02Brlens{1}_median=0.737847,rateTK02Brlens{1}_95%HPD={0.262166,1.136570},effectivebrlenTK02Brlens{2}_mean=0.024165,effectivebrlenTK02Brlens{2}_median=0.020332,effectivebrlenTK02Brlens{2}_95%HPD={0.000000,0.058244},rateTK02Brlens{2}_mean=0.725813,rateTK02Brlens{2}_median=0.734884,rateTK02Brlens{2}_95%HPD={0.160235,1.189662},effectivebrlenTK02Brlens{3}_mean=0.029717,effectivebrlenTK02Brlens{3}_median=0.025135,effectivebrlenTK02Brlens{3}_95%HPD={0.000017,0.070839},rateTK02Brlens{3}_mean=0.857729,rateTK02Brlens{3}_median=0.896148,rateTK02Brlens{3}_95%HPD={0.345632,1.224994}])[&prob=8.06802147e-01,prob_stddev=1.45448954e-02,prob_range={7.93746736e-01,8.26279708e-01},prob(percent)="81",prob+-sd="81+-1",height_mean=1.04921573e+00,height_median=9.93589540e-01,height_95%HPD={5.76046290e-01,1.64947574e+00},age_mean=1.85613873e+02,age_median=1.84933603e+02,age_95%HPD={1.76382505e+02,1.96058795e+02}]:2.434314e+01[&length_mean=1.24689984e-01,length_median=1.12378800e-01,length_95%HPD={1.33824500e-02,2.60129200e-01},effectivebrlenTK02Brlens{1}_mean=0.090106,effectivebrlenTK02Brlens{1}_median=0.082745,effectivebrlenTK02Brlens{1}_95%HPD={0.009952,0.182457},rateTK02Brlens{1}_mean=0.756465,rateTK02Brlens{1}_median=0.763887,rateTK02Brlens{1}_95%HPD={0.372091,1.108776},effectivebrlenTK02Brlens{2}_mean=0.085866,effectivebrlenTK02Brlens{2}_median=0.078687,effectivebrlenTK02Brlens{2}_95%HPD={0.011896,0.175950},rateTK02Brlens{2}_mean=0.736498,rateTK02Brlens{2}_median=0.733941,rateTK02Brlens{2}_95%HPD={0.284857,1.140452},effectivebrlenTK02Brlens{3}_mean=0.099717,effectivebrlenTK02Brlens{3}_median=0.091943,effectivebrlenTK02Brlens{3}_95%HPD={0.013082,0.200208},rateTK02Brlens{3}_mean=0.837153,rateTK02Brlens{3}_median=0.863312,rateTK02Brlens{3}_95%HPD={0.402263,1.149530}])[&prob=4.80725214e-01,prob_stddev=6.43956365e-02,prob_range={4.05828824e-01,5.62893746e-01},prob(percent)="48",prob+-sd="48+-6",height_mean=1.22609822e+00,height_median=1.15519114e+00,height_95%HPD={6.60423150e-01,1.96679812e+00},age_mean=2.09837444e+02,age_median=2.09276748e+02,age_95%HPD={1.92845156e+02,2.28044877e+02}]:2.152899e+01[&length_mean=1.19784193e-01,length_median=1.11249500e-01,length_95%HPD={6.36937500e-06,2.40375600e-01},effectivebrlenTK02Brlens{1}_mean=0.089045,effectivebrlenTK02Brlens{1}_median=0.083047,effectivebrlenTK02Brlens{1}_95%HPD={0.000005,0.177486},rateTK02Brlens{1}_mean=0.762668,rateTK02Brlens{1}_median=0.759569,rateTK02Brlens{1}_95%HPD={0.457256,1.068045},effectivebrlenTK02Brlens{2}_mean=0.087098,effectivebrlenTK02Brlens{2}_median=0.081362,effectivebrlenTK02Brlens{2}_95%HPD={0.000003,0.173742},rateTK02Brlens{2}_mean=0.752482,rateTK02Brlens{2}_median=0.746511,rateTK02Brlens{2}_95%HPD={0.388329,1.106216},effectivebrlenTK02Brlens{3}_mean=0.098616,effectivebrlenTK02Brlens{3}_median=0.090821,effectivebrlenTK02Brlens{3}_95%HPD={0.000006,0.202239},rateTK02Brlens{3}_mean=0.835532,rateTK02Brlens{3}_median=0.883866,rateTK02Brlens{3}_95%HPD={0.427226,1.137639}],((((29[&prob=1.00000000e+00,prob_stddev=0.00000000e+00,prob_range={1.00000000e+00,1.00000000e+00},prob(percent)="100",prob+-sd="100+-0",height_mean=0.00000000e+00,height_median=0.00000000e+00,height_95%HPD={0.00000000e+00,0.00000000e+00},age_mean=0.00000000e+00,age_median=0.00000000e+00,age_95%HPD={0.00000000e+00,0.00000000e+00}]:9.758898e+01[&length_mean=5.98865212e-01,length_median=5.46810400e-01,length_95%HPD={2.61593500e-01,1.05992500e+00},effectivebrlenTK02Brlens{1}_mean=0.269271,effectivebrlenTK02Brlens{1}_median=0.245531,effectivebrlenTK02Brlens{1}_95%HPD={0.001027,0.583036},rateTK02Brlens{1}_mean=0.498339,rateTK02Brlens{1}_median=0.452124,rateTK02Brlens{1}_95%HPD={0.001761,1.018437},effectivebrlenTK02Brlens{2}_mean=0.268545,effectivebrlenTK02Brlens{2}_median=0.246275,effectivebrlenTK02Brlens{2}_95%HPD={0.010261,0.574001},rateTK02Brlens{2}_mean=0.522679,rateTK02Brlens{2}_median=0.460090,rateTK02Brlens{2}_95%HPD={0.014422,1.165751},effectivebrlenTK02Brlens{3}_mean=0.354551,effectivebrlenTK02Brlens{3}_median=0.334543,effectivebrlenTK02Brlens{3}_95%HPD={0.001428,0.734306},rateTK02Brlens{3}_mean=0.639242,rateTK02Brlens{3}_median=0.677786,rateTK02Brlens{3}_95%HPD={0.005475,1.115006}],30[&prob=1.00000000e+00,prob_stddev=0.00000000e+00,prob_range={1.00000000e+00,1.00000000e+00},prob(percent)="100",prob+-sd="100+-0",height_mean=4.39136535e-01,height_median=4.16650000e-01,height_95%HPD={2.35727220e-01,6.89943000e-01},age_mean=7.75212062e+01,age_median=7.78853083e+01,age_95%HPD={7.08891954e+01,8.35999698e+01}]:1.970367e+01[&length_mean=1.97562617e-01,length_median=1.38825500e-01,length_95%HPD={1.27415000e-05,5.71755700e-01},effectivebrlenTK02Brlens{1}_mean=0.108555,effectivebrlenTK02Brlens{1}_median=0.053296,effectivebrlenTK02Brlens{1}_95%HPD={0.000010,0.423073},rateTK02Brlens{1}_mean=0.546674,rateTK02Brlens{1}_median=0.526581,rateTK02Brlens{1}_95%HPD={0.001027,1.051374},effectivebrlenTK02Brlens{2}_mean=0.113190,effectivebrlenTK02Brlens{2}_median=0.057864,effectivebrlenTK02Brlens{2}_95%HPD={0.000014,0.437436},rateTK02Brlens{2}_mean=0.615040,rateTK02Brlens{2}_median=0.586321,rateTK02Brlens{2}_95%HPD={0.023911,1.214104},effectivebrlenTK02Brlens{3}_mean=0.131557,effectivebrlenTK02Brlens{3}_median=0.071937,effectivebrlenTK02Brlens{3}_95%HPD={0.000003,0.465620},rateTK02Brlens{3}_mean=0.675514,rateTK02Brlens{3}_median=0.730248,rateTK02Brlens{3}_95%HPD={0.004740,1.130140}])[&prob=8.30487995e-01,prob_stddev=4.54094845e-02,prob_range={7.84102399e-01,8.84156843e-01},prob(percent)="83",prob+-sd="83+-5",height_mean=5.97074890e-01,height_median=5.41833600e-01,height_95%HPD={2.61534400e-01,1.07572400e+00},age_mean=1.03027695e+02,age_median=9.75889783e+01,age_95%HPD={7.18546095e+01,1.48081217e+02}]:9.108112e+01[&length_mean=3.62092891e-01,length_median=3.41790600e-01,length_95%HPD={3.39824300e-02,7.36007800e-01},effectivebrlenTK02Brlens{1}_mean=0.181455,effectivebrlenTK02Brlens{1}_median=0.155409,effectivebrlenTK02Brlens{1}_95%HPD={0.013458,0.412901},rateTK02Brlens{1}_mean=0.559618,rateTK02Brlens{1}_median=0.528674,rateTK02Brlens{1}_95%HPD={0.115874,1.035564},effectivebrlenTK02Brlens{2}_mean=0.184671,effectivebrlenTK02Brlens{2}_median=0.165413,effectivebrlenTK02Brlens{2}_95%HPD={0.015313,0.387778},rateTK02Brlens{2}_mean=0.587739,rateTK02Brlens{2}_median=0.541532,rateTK02Brlens{2}_95%HPD={0.126333,1.131977},effectivebrlenTK02Brlens{3}_mean=0.226976,effectivebrlenTK02Brlens{3}_median=0.191535,effectivebrlenTK02Brlens{3}_95%HPD={0.011798,0.519849},rateTK02Brlens{3}_mean=0.679447,rateTK02Brlens{3}_median=0.702810,rateTK02Brlens{3}_95%HPD={0.120739,1.105697}],31[&prob=1.00000000e+00,prob_stddev=0.00000000e+00,prob_range={1.00000000e+00,1.00000000e+00},prob(percent)="100",prob+-sd="100+-0",height_mean=1.05392629e+00,height_median=1.00103158e+00,height_95%HPD={5.89192650e-01,1.65353830e+00},age_mean=1.86162382e+02,age_median=1.85868500e+02,age_95%HPD={1.82700010e+02,1.90199015e+02}]:2.801601e+00[&length_mean=8.63439943e-02,length_median=5.91230400e-02,length_95%HPD={2.93403700e-08,2.44154300e-01},effectivebrlenTK02Brlens{1}_mean=0.073851,effectivebrlenTK02Brlens{1}_median=0.040144,effectivebrlenTK02Brlens{1}_95%HPD={0.000000,0.227076},rateTK02Brlens{1}_mean=0.742734,rateTK02Brlens{1}_median=0.769057,rateTK02Brlens{1}_95%HPD={0.178565,1.193121},effectivebrlenTK02Brlens{2}_mean=0.076476,effectivebrlenTK02Brlens{2}_median=0.041492,effectivebrlenTK02Brlens{2}_95%HPD={0.000000,0.235493},rateTK02Brlens{2}_mean=0.759977,rateTK02Brlens{2}_median=0.772901,rateTK02Brlens{2}_95%HPD={0.184605,1.279463},effectivebrlenTK02Brlens{3}_mean=0.075184,effectivebrlenTK02Brlens{3}_median=0.043990,effectivebrlenTK02Brlens{3}_95%HPD={0.000000,0.227374},rateTK02Brlens{3}_mean=0.803675,rateTK02Brlens{3}_median=0.867439,rateTK02Brlens{3}_95%HPD={0.194195,1.225202}])[&prob=4.50267219e-01,prob_stddev=9.13937217e-02,prob_range={3.61929312e-01,5.76549149e-01},prob(percent)="45",prob+-sd="45+-9",height_mean=1.14418004e+00,height_median=1.08958970e+00,height_95%HPD={6.01521000e-01,1.79734640e+00},age_mean=1.89419131e+02,age_median=1.88670101e+02,age_95%HPD={1.82946303e+02,1.97680203e+02}]:1.651557e+01[&length_mean=1.27907702e-01,length_median=1.16855800e-01,length_95%HPD={1.41862100e-02,2.64287300e-01},effectivebrlenTK02Brlens{1}_mean=0.075691,effectivebrlenTK02Brlens{1}_median=0.066158,effectivebrlenTK02Brlens{1}_95%HPD={0.005763,0.167414},rateTK02Brlens{1}_mean=0.606899,rateTK02Brlens{1}_median=0.590051,rateTK02Brlens{1}_95%HPD={0.230601,1.014992},effectivebrlenTK02Brlens{2}_mean=0.072164,effectivebrlenTK02Brlens{2}_median=0.065733,effectivebrlenTK02Brlens{2}_95%HPD={0.007653,0.149251},rateTK02Brlens{2}_mean=0.594453,rateTK02Brlens{2}_median=0.570431,rateTK02Brlens{2}_95%HPD={0.250714,0.985789},effectivebrlenTK02Brlens{3}_mean=0.086990,effectivebrlenTK02Brlens{3}_median=0.076678,effectivebrlenTK02Brlens{3}_95%HPD={0.006411,0.190715},rateTK02Brlens{3}_mean=0.709593,rateTK02Brlens{3}_median=0.730088,rateTK02Brlens{3}_95%HPD={0.224351,1.098401}],((33[&prob=1.00000000e+00,prob_stddev=0.00000000e+00,prob_range={1.00000000e+00,1.00000000e+00},prob(percent)="100",prob+-sd="100+-0",height_mean=5.42573195e-01,height_median=5.15274920e-01,height_95%HPD={2.96761050e-01,8.47865800e-01},age_mean=9.58378518e+01,age_median=9.61730252e+01,age_95%HPD={9.05691344e+01,1.00499921e+02}]:3.174955e+01[&length_mean=1.82940250e-01,length_median=1.56749000e-01,length_95%HPD={3.62955100e-05,4.23431800e-01},effectivebrlenTK02Brlens{1}_mean=0.098911,effectivebrlenTK02Brlens{1}_median=0.082173,effectivebrlenTK02Brlens{1}_95%HPD={0.000032,0.247087},rateTK02Brlens{1}_mean=0.619647,rateTK02Brlens{1}_median=0.622908,rateTK02Brlens{1}_95%HPD={0.002201,1.097471},effectivebrlenTK02Brlens{2}_mean=0.065654,effectivebrlenTK02Brlens{2}_median=0.056506,effectivebrlenTK02Brlens{2}_95%HPD={0.000183,0.154692},rateTK02Brlens{2}_mean=0.502297,rateTK02Brlens{2}_median=0.447058,rateTK02Brlens{2}_95%HPD={0.005371,1.122416},effectivebrlenTK02Brlens{3}_mean=0.124031,effectivebrlenTK02Brlens{3}_median=0.103992,effectivebrlenTK02Brlens{3}_95%HPD={0.000007,0.304073},rateTK02Brlens{3}_mean=0.732762,rateTK02Brlens{3}_median=0.782038,rateTK02Brlens{3}_95%HPD={0.065730,1.200699}],35[&prob=1.00000000e+00,prob_stddev=0.00000000e+00,prob_range={1.00000000e+00,1.00000000e+00},prob(percent)="100",prob+-sd="100+-0",height_mean=6.65238558e-01,height_median=6.31558180e-01,height_95%HPD={3.63916030e-01,1.04285497e+00},age_mean=1.17479000e+02,age_median=1.17445207e+02,age_95%HPD={1.10132867e+02,1.24382419e+02}]:1.047737e+01[&length_mean=8.23716289e-02,length_median=5.31386200e-02,length_95%HPD={1.01347700e-05,2.63217600e-01},effectivebrlenTK02Brlens{1}_mean=0.045719,effectivebrlenTK02Brlens{1}_median=0.027653,effectivebrlenTK02Brlens{1}_95%HPD={0.000001,0.152320},rateTK02Brlens{1}_mean=0.628167,rateTK02Brlens{1}_median=0.635103,rateTK02Brlens{1}_95%HPD={0.000948,1.091059},effectivebrlenTK02Brlens{2}_mean=0.029272,effectivebrlenTK02Brlens{2}_median=0.019368,effectivebrlenTK02Brlens{2}_95%HPD={0.000002,0.090711},rateTK02Brlens{2}_mean=0.513255,rateTK02Brlens{2}_median=0.464459,rateTK02Brlens{2}_95%HPD={0.004540,1.117878},effectivebrlenTK02Brlens{3}_mean=0.056142,effectivebrlenTK02Brlens{3}_median=0.034395,effectivebrlenTK02Brlens{3}_95%HPD={0.000000,0.186259},rateTK02Brlens{3}_mean=0.736788,rateTK02Brlens{3}_median=0.787124,rateTK02Brlens{3}_95%HPD={0.089225,1.207359}])[&prob=6.50709437e-01,prob_stddev=7.08997770e-02,prob_range={5.83015744e-01,7.41436206e-01},prob(percent)="65",prob+-sd="65+-7",height_mean=7.58619415e-01,height_median=7.14693080e-01,height_95%HPD={3.89693660e-01,1.23311990e+00},age_mean=1.30294837e+02,age_median=1.27922577e+02,age_95%HPD={1.11536597e+02,1.54075438e+02}]:3.539241e+01[&length_mean=1.70937110e-01,length_median=1.59411200e-01,length_95%HPD={5.73919900e-06,3.66526900e-01},effectivebrlenTK02Brlens{1}_mean=0.095122,effectivebrlenTK02Brlens{1}_median=0.077953,effectivebrlenTK02Brlens{1}_95%HPD={0.000003,0.236839},rateTK02Brlens{1}_mean=0.596900,rateTK02Brlens{1}_median=0.580200,rateTK02Brlens{1}_95%HPD={0.078949,1.114811},effectivebrlenTK02Brlens{2}_mean=0.066558,effectivebrlenTK02Brlens{2}_median=0.055605,effectivebrlenTK02Brlens{2}_95%HPD={0.000002,0.161388},rateTK02Brlens{2}_mean=0.456346,rateTK02Brlens{2}_median=0.392918,rateTK02Brlens{2}_95%HPD={0.054715,1.015125},effectivebrlenTK02Brlens{3}_mean=0.117040,effectivebrlenTK02Brlens{3}_median=0.102317,effectivebrlenTK02Brlens{3}_95%HPD={0.000002,0.275135},rateTK02Brlens{3}_mean=0.720372,rateTK02Brlens{3}_median=0.759308,rateTK02Brlens{3}_95%HPD={0.129156,1.172017}],34[&prob=1.00000000e+00,prob_stddev=0.00000000e+00,prob_range={1.00000000e+00,1.00000000e+00},prob(percent)="100",prob+-sd="100+-0",height_mean=8.76816504e-01,height_median=8.32716490e-01,height_95%HPD={4.88597001e-01,1.37488243e+00},age_mean=1.54859682e+02,age_median=1.54837611e+02,age_95%HPD={1.53000468e+02,1.56598871e+02}]:8.477374e+00[&length_mean=5.25067834e-02,length_median=3.18595500e-02,length_95%HPD={4.91062500e-06,1.75567000e-01},effectivebrlenTK02Brlens{1}_mean=0.032966,effectivebrlenTK02Brlens{1}_median=0.018667,effectivebrlenTK02Brlens{1}_95%HPD={0.000001,0.113218},rateTK02Brlens{1}_mean=0.668982,rateTK02Brlens{1}_median=0.681275,rateTK02Brlens{1}_95%HPD={0.120347,1.134496},effectivebrlenTK02Brlens{2}_mean=0.025999,effectivebrlenTK02Brlens{2}_median=0.015018,effectivebrlenTK02Brlens{2}_95%HPD={0.000000,0.085363},rateTK02Brlens{2}_mean=0.579921,rateTK02Brlens{2}_median=0.555878,rateTK02Brlens{2}_95%HPD={0.037972,1.128792},effectivebrlenTK02Brlens{3}_mean=0.038354,effectivebrlenTK02Brlens{3}_median=0.021960,effectivebrlenTK02Brlens{3}_95%HPD={0.000002,0.129806},rateTK02Brlens{3}_mean=0.764070,rateTK02Brlens{3}_median=0.814195,rateTK02Brlens{3}_95%HPD={0.175414,1.193723}])[&prob=5.33141298e-01,prob_stddev=9.96274271e-02,prob_range={4.29706337e-01,6.67714803e-01},prob(percent)="53",prob+-sd="53+-10",height_mean=9.92181379e-01,height_median=9.39553400e-01,height_95%HPD={5.20285013e-01,1.59598360e+00},age_mean=1.66002071e+02,age_median=1.63314986e+02,age_95%HPD={1.53516999e+02,1.86271483e+02}]:4.187068e+01[&length_mean=2.44926382e-01,length_median=2.39267600e-01,length_95%HPD={1.47819800e-02,4.39476700e-01},effectivebrlenTK02Brlens{1}_mean=0.150678,effectivebrlenTK02Brlens{1}_median=0.141805,effectivebrlenTK02Brlens{1}_95%HPD={0.000011,0.292040},rateTK02Brlens{1}_mean=0.635239,rateTK02Brlens{1}_median=0.618740,rateTK02Brlens{1}_95%HPD={0.216463,1.094865},effectivebrlenTK02Brlens{2}_mean=0.119537,effectivebrlenTK02Brlens{2}_median=0.114822,effectivebrlenTK02Brlens{2}_95%HPD={0.006006,0.225053},rateTK02Brlens{2}_mean=0.519543,rateTK02Brlens{2}_median=0.488485,rateTK02Brlens{2}_95%HPD={0.185214,0.935960},effectivebrlenTK02Brlens{3}_mean=0.172518,effectivebrlenTK02Brlens{3}_median=0.166948,effectivebrlenTK02Brlens{3}_95%HPD={0.000007,0.322316},rateTK02Brlens{3}_mean=0.732113,rateTK02Brlens{3}_median=0.768772,rateTK02Brlens{3}_95%HPD={0.209497,1.116310}])[&prob=2.60416551e-01,prob_stddev=4.72736017e-02,prob_range={2.17242031e-01,3.18429795e-01},prob(percent)="26",prob+-sd="26+-5",height_mean=1.24416034e+00,height_median=1.17692080e+00,height_95%HPD={6.45886630e-01,1.99151530e+00},age_mean=2.05098078e+02,age_median=2.05185670e+02,age_95%HPD={1.91488878e+02,2.18545392e+02}]:1.187799e+01[&length_mean=6.74943606e-02,length_median=5.92258800e-02,length_95%HPD={9.30149800e-06,1.55893300e-01},effectivebrlenTK02Brlens{1}_mean=0.041670,effectivebrlenTK02Brlens{1}_median=0.036470,effectivebrlenTK02Brlens{1}_95%HPD={0.000008,0.095845},rateTK02Brlens{1}_mean=0.648428,rateTK02Brlens{1}_median=0.633180,rateTK02Brlens{1}_95%HPD={0.312784,1.014339},effectivebrlenTK02Brlens{2}_mean=0.044047,effectivebrlenTK02Brlens{2}_median=0.038258,effectivebrlenTK02Brlens{2}_95%HPD={0.000008,0.103357},rateTK02Brlens{2}_mean=0.680463,rateTK02Brlens{2}_median=0.663515,rateTK02Brlens{2}_95%HPD={0.337829,1.088118},effectivebrlenTK02Brlens{3}_mean=0.049635,effectivebrlenTK02Brlens{3}_median=0.042302,effectivebrlenTK02Brlens{3}_95%HPD={0.000008,0.118845},rateTK02Brlens{3}_mean=0.763476,rateTK02Brlens{3}_median=0.811186,rateTK02Brlens{3}_95%HPD={0.296844,1.118363}],32[&prob=1.00000000e+00,prob_stddev=0.00000000e+00,prob_range={1.00000000e+00,1.00000000e+00},prob(percent)="100",prob+-sd="100+-0",height_mean=1.20108871e+00,height_median=1.14042519e+00,height_95%HPD={6.62131860e-01,1.87825457e+00},age_mean=2.12116728e+02,age_median=2.11066618e+02,age_95%HPD={2.08499988e+02,2.19314192e+02}]:5.997044e+00[&length_mean=3.97026516e-02,length_median=2.50022800e-02,length_95%HPD={2.33981100e-06,1.22838500e-01},effectivebrlenTK02Brlens{1}_mean=0.034218,effectivebrlenTK02Brlens{1}_median=0.018362,effectivebrlenTK02Brlens{1}_95%HPD={0.000002,0.113962},rateTK02Brlens{1}_mean=0.809214,rateTK02Brlens{1}_median=0.825835,rateTK02Brlens{1}_95%HPD={0.372087,1.161610},effectivebrlenTK02Brlens{2}_mean=0.034207,effectivebrlenTK02Brlens{2}_median=0.017566,effectivebrlenTK02Brlens{2}_95%HPD={0.000002,0.115761},rateTK02Brlens{2}_mean=0.796241,rateTK02Brlens{2}_median=0.803716,rateTK02Brlens{2}_95%HPD={0.330775,1.239913},effectivebrlenTK02Brlens{3}_mean=0.033866,effectivebrlenTK02Brlens{3}_median=0.019353,effectivebrlenTK02Brlens{3}_95%HPD={0.000001,0.110738},rateTK02Brlens{3}_mean=0.832315,rateTK02Brlens{3}_median=0.883582,rateTK02Brlens{3}_95%HPD={0.341392,1.188130}])[&prob=3.99295563e-01,prob_stddev=6.85217819e-02,prob_range={3.34140732e-01,4.89250119e-01},prob(percent)="40",prob+-sd="40+-7",height_mean=1.30606952e+00,height_median=1.23820838e+00,height_95%HPD={6.85267086e-01,2.08240230e+00},age_mean=2.18044966e+02,age_median=2.17063662e+02,age_95%HPD={2.09106929e+02,2.28911766e+02}]:1.374207e+01[&length_mean=9.35643328e-02,length_median=8.35628900e-02,length_95%HPD={1.42899200e-03,1.97050900e-01},effectivebrlenTK02Brlens{1}_mean=0.067640,effectivebrlenTK02Brlens{1}_median=0.059829,effectivebrlenTK02Brlens{1}_95%HPD={0.000932,0.145239},rateTK02Brlens{1}_mean=0.741871,rateTK02Brlens{1}_median=0.737028,rateTK02Brlens{1}_95%HPD={0.456145,1.057175},effectivebrlenTK02Brlens{2}_mean=0.067611,effectivebrlenTK02Brlens{2}_median=0.060396,effectivebrlenTK02Brlens{2}_95%HPD={0.001460,0.143950},rateTK02Brlens{2}_mean=0.745806,rateTK02Brlens{2}_median=0.736390,rateTK02Brlens{2}_95%HPD={0.412201,1.085816},effectivebrlenTK02Brlens{3}_mean=0.072610,effectivebrlenTK02Brlens{3}_median=0.063760,effectivebrlenTK02Brlens{3}_95%HPD={0.000599,0.158286},rateTK02Brlens{3}_mean=0.797902,rateTK02Brlens{3}_median=0.843937,rateTK02Brlens{3}_95%HPD={0.386656,1.128329}])[&prob=6.25551383e-01,prob_stddev=5.10392893e-02,prob_range={5.78371351e-01,6.88870124e-01},prob(percent)="63",prob+-sd="63+-5",height_mean=1.32927418e+00,height_median=1.26080769e+00,height_95%HPD={7.21189087e-01,2.09493998e+00},age_mean=2.31204640e+02,age_median=2.30805736e+02,age_95%HPD={2.18084621e+02,2.44766228e+02}]:1.420100e+01[&length_mean=8.34114112e-02,length_median=7.65032200e-02,length_95%HPD={8.80854000e-03,1.70296600e-01},effectivebrlenTK02Brlens{1}_mean=0.069135,effectivebrlenTK02Brlens{1}_median=0.064287,effectivebrlenTK02Brlens{1}_95%HPD={0.008270,0.137251},rateTK02Brlens{1}_mean=0.850495,rateTK02Brlens{1}_median=0.852766,rateTK02Brlens{1}_95%HPD={0.556182,1.107790},effectivebrlenTK02Brlens{2}_mean=0.068056,effectivebrlenTK02Brlens{2}_median=0.062942,effectivebrlenTK02Brlens{2}_95%HPD={0.007591,0.136039},rateTK02Brlens{2}_mean=0.840962,rateTK02Brlens{2}_median=0.841257,rateTK02Brlens{2}_95%HPD={0.495421,1.156190},effectivebrlenTK02Brlens{3}_mean=0.069041,effectivebrlenTK02Brlens{3}_median=0.063468,effectivebrlenTK02Brlens{3}_95%HPD={0.008175,0.140388},rateTK02Brlens{3}_mean=0.849900,rateTK02Brlens{3}_median=0.886440,rateTK02Brlens{3}_95%HPD={0.493165,1.131852}])[&prob=8.28235242e-01,prob_stddev=2.42091534e-02,prob_range={7.98435573e-01,8.55079388e-01},prob(percent)="83",prob+-sd="83+-2",height_mean=1.36908696e+00,height_median=1.30033976e+00,height_95%HPD={7.80479580e-01,2.14138480e+00},age_mean=2.45370561e+02,age_median=2.45006738e+02,age_95%HPD={2.31379238e+02,2.59995002e+02}]:1.733986e+01[&length_mean=1.39127033e-01,length_median=1.20860600e-01,length_95%HPD={1.69790200e-02,2.99598700e-01},effectivebrlenTK02Brlens{1}_mean=0.129796,effectivebrlenTK02Brlens{1}_median=0.112627,effectivebrlenTK02Brlens{1}_95%HPD={0.016781,0.279836},rateTK02Brlens{1}_mean=0.938491,rateTK02Brlens{1}_median=0.948389,rateTK02Brlens{1}_95%HPD={0.699054,1.159762},effectivebrlenTK02Brlens{2}_mean=0.128536,effectivebrlenTK02Brlens{2}_median=0.112927,effectivebrlenTK02Brlens{2}_95%HPD={0.017803,0.273425},rateTK02Brlens{2}_mean=0.938006,rateTK02Brlens{2}_median=0.941120,rateTK02Brlens{2}_95%HPD={0.655020,1.210577},effectivebrlenTK02Brlens{3}_mean=0.127829,effectivebrlenTK02Brlens{3}_median=0.110904,effectivebrlenTK02Brlens{3}_95%HPD={0.015625,0.274883},rateTK02Brlens{3}_mean=0.925707,rateTK02Brlens{3}_median=0.951647,rateTK02Brlens{3}_95%HPD={0.641893,1.140526}])[&prob=7.42625082e-01,prob_stddev=1.48716021e-02,prob_range={7.23258630e-01,7.56847146e-01},prob(percent)="74",prob+-sd="74+-1",height_mean=1.46999254e+00,height_median=1.39879204e+00,height_95%HPD={8.27461730e-01,2.28682047e+00},age_mean=2.62461854e+02,age_median=2.62346593e+02,age_95%HPD={2.43626180e+02,2.81447122e+02}]:2.454900e+01[&length_mean=1.25190633e-01,length_median=1.12964600e-01,length_95%HPD={1.23489600e-02,2.63995900e-01},effectivebrlenTK02Brlens{1}_mean=0.120343,effectivebrlenTK02Brlens{1}_median=0.109859,effectivebrlenTK02Brlens{1}_95%HPD={0.012934,0.249141},rateTK02Brlens{1}_mean=0.970900,rateTK02Brlens{1}_median=0.977926,rateTK02Brlens{1}_95%HPD={0.782821,1.139148},effectivebrlenTK02Brlens{2}_mean=0.118682,effectivebrlenTK02Brlens{2}_median=0.108081,effectivebrlenTK02Brlens{2}_95%HPD={0.012572,0.246161},rateTK02Brlens{2}_mean=0.958474,rateTK02Brlens{2}_median=0.966939,rateTK02Brlens{2}_95%HPD={0.737906,1.164361},effectivebrlenTK02Brlens{3}_mean=0.118349,effectivebrlenTK02Brlens{3}_median=0.108548,effectivebrlenTK02Brlens{3}_95%HPD={0.012053,0.241673},rateTK02Brlens{3}_mean=0.958526,rateTK02Brlens{3}_median=0.975060,rateTK02Brlens{3}_95%HPD={0.764843,1.114651}])[&prob=1.00000000e+00,prob_stddev=0.00000000e+00,prob_range={1.00000000e+00,1.00000000e+00},prob(percent)="100",prob+-sd="100+-0",height_mean=1.62065331e+00,height_median=1.54152240e+00,height_95%HPD={9.23228820e-01,2.53015404e+00},age_mean=2.86678107e+02,age_median=2.86895590e+02,age_95%HPD={2.75848214e+02,2.97364646e+02}]:3.525888e+00[&length_mean=2.17316386e-02,length_median=1.52764700e-02,length_95%HPD={1.02257800e-05,6.40222200e-02},effectivebrlenTK02Brlens{1}_mean=0.021754,effectivebrlenTK02Brlens{1}_median=0.015290,effectivebrlenTK02Brlens{1}_95%HPD={0.000010,0.064140},rateTK02Brlens{1}_mean=1.001271,rateTK02Brlens{1}_median=1.000052,rateTK02Brlens{1}_95%HPD={0.937990,1.065154},effectivebrlenTK02Brlens{2}_mean=0.020958,effectivebrlenTK02Brlens{2}_median=0.015043,effectivebrlenTK02Brlens{2}_95%HPD={0.000010,0.060651},rateTK02Brlens{2}_mean=0.981190,rateTK02Brlens{2}_median=0.989822,rateTK02Brlens{2}_95%HPD={0.887465,1.043164},effectivebrlenTK02Brlens{3}_mean=0.021555,effectivebrlenTK02Brlens{3}_median=0.015232,effectivebrlenTK02Brlens{3}_95%HPD={0.000010,0.063229},rateTK02Brlens{3}_mean=0.996394,rateTK02Brlens{3}_median=0.998493,rateTK02Brlens{3}_95%HPD={0.937439,1.046541}])[&prob=1.00000000e+00,prob_stddev=0.00000000e+00,prob_range={1.00000000e+00,1.00000000e+00},prob(percent)="100",prob+-sd="100+-0",height_mean=1.64238495e+00,height_median=1.56167737e+00,height_95%HPD={9.23651437e-01,2.55657319e+00},age_mean=2.90449239e+02,age_median=2.90421478e+02,age_95%HPD={2.81560140e+02,2.99550461e+02}][&length_mean=0.00000000e+00,length_median=0.00000000e+00,length_95%HPD={0.00000000e+00,0.00000000e+00},effectivebrlenTK02Brlens{1}_mean=1.000000,effectivebrlenTK02Brlens{1}_median=1.000000,effectivebrlenTK02Brlens{1}_95%HPD={1.000000,1.000000},rateTK02Brlens{1}_mean=1.000000,rateTK02Brlens{1}_median=1.000000,rateTK02Brlens{1}_95%HPD={1.000000,1.000000},effectivebrlenTK02Brlens{2}_mean=1.000000,effectivebrlenTK02Brlens{2}_median=1.000000,effectivebrlenTK02Brlens{2}_95%HPD={1.000000,1.000000},rateTK02Brlens{2}_mean=1.000000,rateTK02Brlens{2}_median=1.000000,rateTK02Brlens{2}_95%HPD={1.000000,1.000000},effectivebrlenTK02Brlens{3}_mean=1.000000,effectivebrlenTK02Brlens{3}_median=1.000000,effectivebrlenTK02Brlens{3}_95%HPD={1.000000,1.000000},rateTK02Brlens{3}_mean=1.000000,rateTK02Brlens{3}_median=1.000000,rateTK02Brlens{3}_95%HPD={1.000000,1.000000}];
end;
