# Supplementary material for: Sphenodontian phylogeny and the impact of model choice in Bayesian morphological clock estimates of divergence times and evolutionary rates
Source: BMC Biol. 2020 Dec 7;18:191. doi: 10.1186/s12915-020-00901-5 (PMC7720557; doi:10.1186/s12915-020-00901-5)
Supplement: Supplementary file 6 — Additional file 6. Input files including the dataset and all necessary coding (see Mr. Bayes blocks) to reproduce the analyses. [file 12915_2020_901_MOESM6_ESM.zip › InputFiles&OutputTrees/BayesCalibrated/Diversity(NoSA)/BayesCal_TK02_ln_p3_StartTr_3per_60G_DvNoSA_NoR/BayesCal_TK02_ln_p3_StartTr_3per_DvNoSA_MRC.t.con.tre]

#NEXUS
begin taxa;
	dimensions ntax=35;
	taxlabels
	Ardeosaurus_brevipes
	Clevosaurus_bairdi
	Clevosaurus_brasiliensis
	Clevosaurus_cambrica
	Clevosaurus_hudsoni
	Clevosaurus_petilus
	Clevosaurus_sp_SAM
	Cynosphenodon_huizachalensis
	Derasmosaurus_pietraroiae
	Diphydontosaurus_avonis
	Eichstaettisaurus_schroederi
	Eilenodon_robustus
	Gephyrosaurus_bridensis
	Homeosaurus_maximiliani
	Homeosaurus_parvipes
	Huehuecuetzpalli_mixtecus
	Kallimodon_pulchellus
	Kawasphenodon
	Leptosaurus_neptunius
	Marmoretta_oxoniensis
	Megachirella_wachtleri
	Oenosaurus_muehlheimensis
	Palaeagama_vielhaueri
	Palaeopleurosaurus_posidoniae
	Piocormus_laticeps
	Planocephalosaurus_robinsonae
	Pleurosaurus_ginsburgi
	Pleurosaurus_goldfussi
	Priosphenodon_avelasi
	Prolacerta_broomi
	Sapheosaurus_thiollerei
	Sophineta_cracoviensis
	Sphenodon_punctatus
	Sphenotitan_leyesi
	Toxolophosaurus_cloudi
;
end;

begin trees;
	tree con_50_majrule = [&R] (Prolacerta_broomi[&prob=1.0,prob_stddev=0.0,prob_range={1.0,1.0},prob(percent)="100",prob+-sd="100+-0",height_mean=1.41370199,height_median=1.34222144,height_95%HPD={0.78389564,2.21240981},age_mean=249.668616,age_median=249.727073,age_95%HPD={247.473573,251.899931},length_mean=0.22868296,length_median=0.2183468,length_95%HPD={0.1284107,0.3521033},effectivebrlenTK02Brlens{1}_mean=0.224682,effectivebrlenTK02Brlens{1}_median=0.213895,effectivebrlenTK02Brlens{1}_95%HPD={0.122713,0.348851},rateTK02Brlens{1}_mean=0.985057,rateTK02Brlens{1}_median=0.987196,rateTK02Brlens{1}_95%HPD={0.78894,1.176022},effectivebrlenTK02Brlens{2}_mean=0.221047,effectivebrlenTK02Brlens{2}_median=0.210218,effectivebrlenTK02Brlens{2}_95%HPD={0.121424,0.343187},rateTK02Brlens{2}_mean=0.971332,rateTK02Brlens{2}_median=0.971894,rateTK02Brlens{2}_95%HPD={0.740703,1.195988},effectivebrlenTK02Brlens{3}_mean=0.232737,effectivebrlenTK02Brlens{3}_median=0.22054,effectivebrlenTK02Brlens{3}_95%HPD={0.125308,0.368022},rateTK02Brlens{3}_mean=1.017095,rateTK02Brlens{3}_median=1.005625,rateTK02Brlens{3}_95%HPD={0.839478,1.212728}]:40.69441,(((Palaeagama_vielhaueri[&prob=1.0,prob_stddev=0.0,prob_range={1.0,1.0},prob(percent)="100",prob+-sd="100+-0",height_mean=1.4259855,height_median=1.3541936,height_95%HPD={0.791295032,2.23270462},age_mean=251.85673,age_median=251.440853,age_95%HPD={247.500112,257.114976},length_mean=0.0564672543,length_median=0.04274347,length_95%HPD={1.432849E-5,0.1531755},effectivebrlenTK02Brlens{1}_mean=0.058987,effectivebrlenTK02Brlens{1}_median=0.044957,effectivebrlenTK02Brlens{1}_95%HPD={1.6E-5,0.158417},rateTK02Brlens{1}_mean=1.064782,rateTK02Brlens{1}_median=1.035208,rateTK02Brlens{1}_95%HPD={0.698712,1.467355},effectivebrlenTK02Brlens{2}_mean=0.044703,effectivebrlenTK02Brlens{2}_median=0.031336,effectivebrlenTK02Brlens{2}_95%HPD={7.0E-6,0.133107},rateTK02Brlens{2}_mean=0.780206,rateTK02Brlens{2}_median=0.812973,rateTK02Brlens{2}_95%HPD={0.292298,1.161816},effectivebrlenTK02Brlens{3}_mean=0.056474,effectivebrlenTK02Brlens{3}_median=0.042749,effectivebrlenTK02Brlens{3}_95%HPD={1.5E-5,0.152856},rateTK02Brlens{3}_mean=1.007779,rateTK02Brlens{3}_median=0.998887,rateTK02Brlens{3}_95%HPD={0.705286,1.315881}]:6.148666,Sophineta_cracoviensis[&prob=1.0,prob_stddev=0.0,prob_range={1.0,1.0},prob(percent)="100",prob+-sd="100+-0",height_mean=1.40417594,height_median=1.33329671,height_95%HPD={0.78552022,2.20335372},age_mean=248.001529,age_median=248.002006,age_95%HPD={247.550112,248.499288},length_mean=0.0575954417,length_median=0.05000424,length_95%HPD={8.840953E-6,0.1340484},effectivebrlenTK02Brlens{1}_mean=0.060723,effectivebrlenTK02Brlens{1}_median=0.052371,effectivebrlenTK02Brlens{1}_95%HPD={1.3E-5,0.142066},rateTK02Brlens{1}_mean=1.07138,rateTK02Brlens{1}_median=1.041145,rateTK02Brlens{1}_95%HPD={0.69619,1.509867},effectivebrlenTK02Brlens{2}_mean=0.042871,effectivebrlenTK02Brlens{2}_median=0.035804,effectivebrlenTK02Brlens{2}_95%HPD={1.0E-5,0.105804},rateTK02Brlens{2}_mean=0.75136,rateTK02Brlens{2}_median=0.781651,rateTK02Brlens{2}_95%HPD={0.259186,1.151162},effectivebrlenTK02Brlens{3}_mean=0.057713,effectivebrlenTK02Brlens{3}_median=0.049712,effectivebrlenTK02Brlens{3}_95%HPD={1.5E-5,0.13552},rateTK02Brlens{3}_mean=1.00824,rateTK02Brlens{3}_median=0.999407,rateTK02Brlens{3}_95%HPD={0.690251,1.335884}]:9.587513)[&prob=0.501827757,prob_stddev=0.00676192837,prob_range={0.491905645,0.5070277},prob(percent)="50",prob+-sd="50+-1",height_mean=1.42324629,height_median=1.35362185,height_95%HPD={0.8021995,2.21416814},age_mean=258.407158,age_median=257.589519,age_95%HPD={248.958985,269.315175},length_mean=0.0638236877,length_median=0.05795555,length_95%HPD={5.043542E-6,0.1401429},effectivebrlenTK02Brlens{1}_mean=0.066808,effectivebrlenTK02Brlens{1}_median=0.0603,effectivebrlenTK02Brlens{1}_95%HPD={5.0E-6,0.148067},rateTK02Brlens{1}_mean=1.056986,rateTK02Brlens{1}_median=1.02727,rateTK02Brlens{1}_95%HPD={0.759411,1.434747},effectivebrlenTK02Brlens{2}_mean=0.051114,effectivebrlenTK02Brlens{2}_median=0.044424,effectivebrlenTK02Brlens{2}_95%HPD={3.0E-6,0.120592},rateTK02Brlens{2}_mean=0.795885,rateTK02Brlens{2}_median=0.83081,rateTK02Brlens{2}_95%HPD={0.372695,1.119857},effectivebrlenTK02Brlens{3}_mean=0.063983,effectivebrlenTK02Brlens{3}_median=0.057775,effectivebrlenTK02Brlens{3}_95%HPD={5.0E-6,0.141344},rateTK02Brlens{3}_mean=1.008,rateTK02Brlens{3}_median=0.998809,rateTK02Brlens{3}_95%HPD={0.75763,1.287582}]:15.83225,(Megachirella_wachtleri[&prob=1.0,prob_stddev=0.0,prob_range={1.0,1.0},prob(percent)="100",prob+-sd="100+-0",height_mean=1.38145534,height_median=1.31178353,height_95%HPD={0.771919532,2.16710226},age_mean=243.988601,age_median=243.982536,age_95%HPD={243.500535,244.447357},length_mean=0.0742917211,length_median=0.05422886,length_95%HPD={5.109795E-6,0.1974518},effectivebrlenTK02Brlens{1}_mean=0.08169,effectivebrlenTK02Brlens{1}_median=0.059663,effectivebrlenTK02Brlens{1}_95%HPD={5.0E-6,0.217512},rateTK02Brlens{1}_mean=1.118119,rateTK02Brlens{1}_median=1.078775,rateTK02Brlens{1}_95%HPD={0.763481,1.576819},effectivebrlenTK02Brlens{2}_mean=0.054457,effectivebrlenTK02Brlens{2}_median=0.034841,effectivebrlenTK02Brlens{2}_95%HPD={2.0E-6,0.162662},rateTK02Brlens{2}_mean=0.710735,rateTK02Brlens{2}_median=0.736466,rateTK02Brlens{2}_95%HPD={0.232721,1.098443},effectivebrlenTK02Brlens{3}_mean=0.075018,effectivebrlenTK02Brlens{3}_median=0.055062,effectivebrlenTK02Brlens{3}_95%HPD={5.0E-6,0.198638},rateTK02Brlens{3}_mean=1.021895,rateTK02Brlens{3}_median=1.007671,rateTK02Brlens{3}_95%HPD={0.707822,1.357291}]:6.043433,((Marmoretta_oxoniensis[&prob=1.0,prob_stddev=0.0,prob_range={1.0,1.0},prob(percent)="100",prob+-sd="100+-0",height_mean=0.906270317,height_median=0.860455095,height_95%HPD={0.500955356,1.42212632},age_mean=160.054804,age_median=160.312996,age_95%HPD={152.995202,166.999942},length_mean=0.129410577,length_median=0.08747411,length_95%HPD={8.204185E-6,0.4047346},effectivebrlenTK02Brlens{1}_mean=0.146991,effectivebrlenTK02Brlens{1}_median=0.101863,effectivebrlenTK02Brlens{1}_95%HPD={1.2E-5,0.440366},rateTK02Brlens{1}_mean=1.201627,rateTK02Brlens{1}_median=1.149436,rateTK02Brlens{1}_95%HPD={0.583602,1.939034},effectivebrlenTK02Brlens{2}_mean=0.062155,effectivebrlenTK02Brlens{2}_median=0.039908,effectivebrlenTK02Brlens{2}_95%HPD={4.0E-6,0.1974},rateTK02Brlens{2}_mean=0.548174,rateTK02Brlens{2}_median=0.525532,rateTK02Brlens{2}_95%HPD={0.050913,1.046819},effectivebrlenTK02Brlens{3}_mean=0.128944,effectivebrlenTK02Brlens{3}_median=0.083572,effectivebrlenTK02Brlens{3}_95%HPD={7.0E-6,0.413138},rateTK02Brlens{3}_mean=0.998585,rateTK02Brlens{3}_median=0.987524,rateTK02Brlens{3}_95%HPD={0.436748,1.571975}]:10.23112,Huehuecuetzpalli_mixtecus[&prob=1.0,prob_stddev=0.0,prob_range={1.0,1.0},prob(percent)="100",prob+-sd="100+-0",height_mean=0.581013528,height_median=0.5519029,height_95%HPD={0.322373711,0.91012842},age_mean=102.617671,age_median=102.673801,age_95%HPD={100.285708,104.999985},length_mean=0.41020816,length_median=0.3819961,length_95%HPD={0.1966308,0.6938665},effectivebrlenTK02Brlens{1}_mean=0.515019,effectivebrlenTK02Brlens{1}_median=0.46296,effectivebrlenTK02Brlens{1}_95%HPD={0.183118,0.975859},rateTK02Brlens{1}_mean=1.260797,rateTK02Brlens{1}_median=1.198861,rateTK02Brlens{1}_95%HPD={0.635762,2.024864},effectivebrlenTK02Brlens{2}_mean=0.178118,effectivebrlenTK02Brlens{2}_median=0.163435,effectivebrlenTK02Brlens{2}_95%HPD={0.008192,0.376387},rateTK02Brlens{2}_mean=0.483566,rateTK02Brlens{2}_median=0.434641,rateTK02Brlens{2}_95%HPD={0.017434,1.024326},effectivebrlenTK02Brlens{3}_mean=0.398706,effectivebrlenTK02Brlens{3}_median=0.36507,effectivebrlenTK02Brlens{3}_95%HPD={0.119164,0.754226},rateTK02Brlens{3}_mean=0.985546,rateTK02Brlens{3}_median=0.978802,rateTK02Brlens{3}_95%HPD={0.365639,1.585294}]:67.87032)[&prob=0.643548405,prob_stddev=0.0207309255,prob_range={0.616993145,0.667081477},prob(percent)="64",prob+-sd="64+-2",height_mean=0.961643017,height_median=0.909238518,height_95%HPD={0.517249085,1.51847934},age_mean=172.481285,age_median=170.544119,age_95%HPD={153.964579,194.144731},length_mean=0.151334081,length_median=0.1304079,length_95%HPD={2.827863E-5,0.348997},effectivebrlenTK02Brlens{1}_mean=0.179712,effectivebrlenTK02Brlens{1}_median=0.152368,effectivebrlenTK02Brlens{1}_95%HPD={2.7E-5,0.421074},rateTK02Brlens{1}_mean=1.210614,rateTK02Brlens{1}_median=1.153352,rateTK02Brlens{1}_95%HPD={0.703764,1.864547},effectivebrlenTK02Brlens{2}_mean=0.077974,effectivebrlenTK02Brlens{2}_median=0.064866,effectivebrlenTK02Brlens{2}_95%HPD={1.6E-5,0.189219},rateTK02Brlens{2}_mean=0.56037,rateTK02Brlens{2}_median=0.53517,rateTK02Brlens{2}_95%HPD={0.110253,1.027766},effectivebrlenTK02Brlens{3}_mean=0.148492,effectivebrlenTK02Brlens{3}_median=0.125703,effectivebrlenTK02Brlens{3}_95%HPD={1.8E-5,0.351293},rateTK02Brlens{3}_mean=0.999196,rateTK02Brlens{3}_median=0.990023,rateTK02Brlens{3}_95%HPD={0.490227,1.489909}]:26.10902,(Eichstaettisaurus_schroederi[&prob=1.0,prob_stddev=0.0,prob_range={1.0,1.0},prob(percent)="100",prob+-sd="100+-0",height_mean=0.863697263,height_median=0.81998308,height_95%HPD={0.478290709,1.35109704},age_mean=152.540511,age_median=152.560444,age_95%HPD={150.261149,154.999941},length_mean=0.0726335991,length_median=0.06360432,length_95%HPD={0.005451098,0.1584609},effectivebrlenTK02Brlens{1}_mean=0.088227,effectivebrlenTK02Brlens{1}_median=0.07699,effectivebrlenTK02Brlens{1}_95%HPD={0.008029,0.193196},rateTK02Brlens{1}_mean=1.263675,rateTK02Brlens{1}_median=1.206294,rateTK02Brlens{1}_95%HPD={0.649631,2.023184},effectivebrlenTK02Brlens{2}_mean=0.038857,effectivebrlenTK02Brlens{2}_median=0.030991,effectivebrlenTK02Brlens{2}_95%HPD={0.0,0.101838},rateTK02Brlens{2}_mean=0.559157,rateTK02Brlens{2}_median=0.552439,rateTK02Brlens{2}_95%HPD={9.0E-5,1.085516},effectivebrlenTK02Brlens{3}_mean=0.074358,effectivebrlenTK02Brlens{3}_median=0.063631,effectivebrlenTK02Brlens{3}_95%HPD={0.004577,0.16847},rateTK02Brlens{3}_mean=1.03835,rateTK02Brlens{3}_median=1.007363,rateTK02Brlens{3}_95%HPD={0.486835,1.636931}]:11.48008,Ardeosaurus_brevipes[&prob=1.0,prob_stddev=0.0,prob_range={1.0,1.0},prob(percent)="100",prob+-sd="100+-0",height_mean=0.862621725,height_median=0.8190959,height_95%HPD={0.47547155,1.34751375},age_mean=152.354266,age_median=152.278734,age_95%HPD={150.000067,154.700328},length_mean=0.0750908552,length_median=0.06569754,length_95%HPD={0.0104789,0.1611485},effectivebrlenTK02Brlens{1}_mean=0.091847,effectivebrlenTK02Brlens{1}_median=0.079942,effectivebrlenTK02Brlens{1}_95%HPD={0.01264,0.197512},rateTK02Brlens{1}_mean=1.266967,rateTK02Brlens{1}_median=1.211119,rateTK02Brlens{1}_95%HPD={0.640805,2.006876},effectivebrlenTK02Brlens{2}_mean=0.039747,effectivebrlenTK02Brlens{2}_median=0.031907,effectivebrlenTK02Brlens{2}_95%HPD={2.0E-6,0.102591},rateTK02Brlens{2}_mean=0.555881,rateTK02Brlens{2}_median=0.549038,rateTK02Brlens{2}_95%HPD={1.57E-4,1.086379},effectivebrlenTK02Brlens{3}_mean=0.076954,effectivebrlenTK02Brlens{3}_median=0.06575,effectivebrlenTK02Brlens{3}_95%HPD={0.008189,0.171629},rateTK02Brlens{3}_mean=1.037544,rateTK02Brlens{3}_median=1.006828,rateTK02Brlens{3}_95%HPD={0.497732,1.653098}]:11.76179)[&prob=0.88159576,prob_stddev=0.00547392179,prob_range={0.876456928,0.889334563},prob(percent)="88",prob+-sd="88+-1",height_mean=0.931881353,height_median=0.88687184,height_95%HPD={0.518382425,1.44635715},age_mean=165.250454,age_median=164.040526,age_95%HPD={154.427945,178.847949},length_mean=0.16991879,length_median=0.1439698,length_95%HPD={1.91969E-5,0.3979926},effectivebrlenTK02Brlens{1}_mean=0.208844,effectivebrlenTK02Brlens{1}_median=0.17139,effectivebrlenTK02Brlens{1}_95%HPD={3.2E-5,0.507295},rateTK02Brlens{1}_mean=1.243707,rateTK02Brlens{1}_median=1.188211,rateTK02Brlens{1}_95%HPD={0.696097,1.912028},effectivebrlenTK02Brlens{2}_mean=0.086734,effectivebrlenTK02Brlens{2}_median=0.070597,effectivebrlenTK02Brlens{2}_95%HPD={5.0E-6,0.217139},rateTK02Brlens{2}_mean=0.558017,rateTK02Brlens{2}_median=0.544945,rateTK02Brlens{2}_95%HPD={0.054741,1.046861},effectivebrlenTK02Brlens{3}_mean=0.173275,effectivebrlenTK02Brlens{3}_median=0.14275,effectivebrlenTK02Brlens{3}_95%HPD={1.1E-5,0.420219},rateTK02Brlens{3}_mean=1.028363,rateTK02Brlens{3}_median=1.003299,rateTK02Brlens{3}_95%HPD={0.539286,1.543504}]:32.61261)[&prob=0.934295174,prob_stddev=0.00803320309,prob_range={0.923467517,0.942889523},prob(percent)="93",prob+-sd="93+-1",height_mean=1.11659834,height_median=1.05515094,height_95%HPD={0.6090013,1.77332686},age_mean=198.641375,age_median=196.653139,age_95%HPD={170.470554,230.733201},length_mean=0.280272739,length_median=0.2676157,length_95%HPD={0.04657318,0.5287166},effectivebrlenTK02Brlens{1}_mean=0.330724,effectivebrlenTK02Brlens{1}_median=0.30343,effectivebrlenTK02Brlens{1}_95%HPD={0.031635,0.665226},rateTK02Brlens{1}_mean=1.169919,rateTK02Brlens{1}_median=1.12758,rateTK02Brlens{1}_95%HPD={0.76873,1.660135},effectivebrlenTK02Brlens{2}_mean=0.169618,effectivebrlenTK02Brlens{2}_median=0.15775,effectivebrlenTK02Brlens{2}_95%HPD={0.011365,0.339775},rateTK02Brlens{2}_mean=0.626276,rateTK02Brlens{2}_median=0.620637,rateTK02Brlens{2}_95%HPD={0.20516,1.037418},effectivebrlenTK02Brlens{3}_mean=0.285403,effectivebrlenTK02Brlens{3}_median=0.268749,effectivebrlenTK02Brlens{3}_95%HPD={0.043359,0.55321},rateTK02Brlens{3}_mean=1.024446,rateTK02Brlens{3}_median=1.00721,rateTK02Brlens{3}_95%HPD={0.663798,1.41666}]:53.37283)[&prob=0.60409051,prob_stddev=0.0121786102,prob_range={0.588537905,0.615915379},prob(percent)="60",prob+-sd="60+-1",height_mean=1.38125515,height_median=1.30762939,height_95%HPD={0.758617551,2.1663329},age_mean=251.191567,age_median=250.025969,age_95%HPD={243.666224,261.807677},length_mean=0.105324137,length_median=0.09921546,length_95%HPD={0.008834633,0.2047917},effectivebrlenTK02Brlens{1}_mean=0.114921,effectivebrlenTK02Brlens{1}_median=0.106822,effectivebrlenTK02Brlens{1}_95%HPD={0.00947,0.230168},rateTK02Brlens{1}_mean=1.092375,rateTK02Brlens{1}_median=1.061247,rateTK02Brlens{1}_95%HPD={0.804294,1.454416},effectivebrlenTK02Brlens{2}_mean=0.077095,effectivebrlenTK02Brlens{2}_median=0.071017,effectivebrlenTK02Brlens{2}_95%HPD={0.004176,0.158178},rateTK02Brlens{2}_mean=0.739975,rateTK02Brlens{2}_median=0.76545,rateTK02Brlens{2}_95%HPD={0.344825,1.060984},effectivebrlenTK02Brlens{3}_mean=0.10663,effectivebrlenTK02Brlens{3}_median=0.10009,effectivebrlenTK02Brlens{3}_95%HPD={0.01006,0.210609},rateTK02Brlens{3}_mean=1.017232,rateTK02Brlens{3}_median=1.007448,rateTK02Brlens{3}_95%HPD={0.766139,1.290672}]:23.3958,Gephyrosaurus_bridensis[&prob=1.0,prob_stddev=0.0,prob_range={1.0,1.0},prob(percent)="100",prob+-sd="100+-0",height_mean=1.1185949,height_median=1.06244538,height_95%HPD={0.619658968,1.75077456},age_mean=197.566161,age_median=198.076807,age_95%HPD={192.429811,201.399923},length_mean=0.321965248,length_median=0.3160547,length_95%HPD={0.0854192,0.5666751},effectivebrlenTK02Brlens{1}_mean=0.308995,effectivebrlenTK02Brlens{1}_median=0.300529,effectivebrlenTK02Brlens{1}_95%HPD={0.07806,0.558036},rateTK02Brlens{1}_mean=0.980756,rateTK02Brlens{1}_median=0.985145,rateTK02Brlens{1}_95%HPD={0.513679,1.43049},effectivebrlenTK02Brlens{2}_mean=0.210469,effectivebrlenTK02Brlens{2}_median=0.201889,effectivebrlenTK02Brlens{2}_95%HPD={0.027132,0.400779},rateTK02Brlens{2}_mean=0.680619,rateTK02Brlens{2}_median=0.694549,rateTK02Brlens{2}_95%HPD={0.173208,1.113052},effectivebrlenTK02Brlens{3}_mean=0.318818,effectivebrlenTK02Brlens{3}_median=0.309905,effectivebrlenTK02Brlens{3}_95%HPD={0.072669,0.567245},rateTK02Brlens{3}_mean=1.000734,rateTK02Brlens{3}_median=0.992977,rateTK02Brlens{3}_95%HPD={0.618077,1.384683}]:75.34496)[&prob=0.591776758,prob_stddev=0.020407015,prob_range={0.575782491,0.618793125},prob(percent)="59",prob+-sd="59+-2",height_mean=1.55577129,height_median=1.47938202,height_95%HPD={0.865832287,2.41489265},age_mean=273.79599,age_median=273.421766,age_95%HPD={261.585231,286.931964},length_mean=0.0745846452,length_median=0.06890492,length_95%HPD={3.289057E-5,0.155025},effectivebrlenTK02Brlens{1}_mean=0.076721,effectivebrlenTK02Brlens{1}_median=0.070215,effectivebrlenTK02Brlens{1}_95%HPD={4.0E-6,0.162029},rateTK02Brlens{1}_mean=1.024423,rateTK02Brlens{1}_median=1.013106,rateTK02Brlens{1}_95%HPD={0.854506,1.213008},effectivebrlenTK02Brlens{2}_mean=0.063992,effectivebrlenTK02Brlens{2}_median=0.060136,effectivebrlenTK02Brlens{2}_95%HPD={9.6E-5,0.128469},rateTK02Brlens{2}_mean=0.879501,rateTK02Brlens{2}_median=0.894998,rateTK02Brlens{2}_95%HPD={0.64636,1.061374},effectivebrlenTK02Brlens{3}_mean=0.074363,effectivebrlenTK02Brlens{3}_median=0.068508,effectivebrlenTK02Brlens{3}_95%HPD={7.2E-5,0.155283},rateTK02Brlens{3}_mean=0.998129,rateTK02Brlens{3}_median=0.996959,rateTK02Brlens{3}_95%HPD={0.849887,1.147598}]:13.47382,(Diphydontosaurus_avonis[&prob=1.0,prob_stddev=0.0,prob_range={1.0,1.0},prob(percent)="100",prob+-sd="100+-0",height_mean=1.16039322,height_median=1.10193554,height_95%HPD={0.646423367,1.81906721},age_mean=204.951608,age_median=204.980246,age_95%HPD={201.671691,208.49988},length_mean=0.274476386,length_median=0.2687529,length_95%HPD={0.06688915,0.4849147},effectivebrlenTK02Brlens{1}_mean=0.264169,effectivebrlenTK02Brlens{1}_median=0.256244,effectivebrlenTK02Brlens{1}_95%HPD={0.059113,0.480431},rateTK02Brlens{1}_mean=0.971345,rateTK02Brlens{1}_median=0.975517,rateTK02Brlens{1}_95%HPD={0.57248,1.351653},effectivebrlenTK02Brlens{2}_mean=0.249585,effectivebrlenTK02Brlens{2}_median=0.240961,effectivebrlenTK02Brlens{2}_95%HPD={0.059452,0.454809},rateTK02Brlens{2}_mean=0.932232,rateTK02Brlens{2}_median=0.936818,rateTK02Brlens{2}_95%HPD={0.447388,1.379546},effectivebrlenTK02Brlens{3}_mean=0.257178,effectivebrlenTK02Brlens{3}_median=0.251679,effectivebrlenTK02Brlens{3}_95%HPD={0.046988,0.463861},rateTK02Brlens{3}_mean=0.942191,rateTK02Brlens{3}_median=0.963289,rateTK02Brlens{3}_95%HPD={0.525275,1.299492}]:57.36635,(Planocephalosaurus_robinsonae[&prob=1.0,prob_stddev=0.0,prob_range={1.0,1.0},prob(percent)="100",prob+-sd="100+-0",height_mean=1.16068459,height_median=1.10209983,height_95%HPD={0.640795497,1.8148806},age_mean=204.988648,age_median=205.034189,age_95%HPD={201.68115,208.499968},length_mean=0.141729287,length_median=0.1348088,length_95%HPD={1.590611E-4,0.262412},effectivebrlenTK02Brlens{1}_mean=0.125553,effectivebrlenTK02Brlens{1}_median=0.120549,effectivebrlenTK02Brlens{1}_95%HPD={5.38E-4,0.227072},rateTK02Brlens{1}_mean=0.913224,rateTK02Brlens{1}_median=0.927876,rateTK02Brlens{1}_95%HPD={0.515103,1.2729},effectivebrlenTK02Brlens{2}_mean=0.118049,effectivebrlenTK02Brlens{2}_median=0.111066,effectivebrlenTK02Brlens{2}_95%HPD={1.1E-4,0.223375},rateTK02Brlens{2}_mean=0.871682,rateTK02Brlens{2}_median=0.88292,rateTK02Brlens{2}_95%HPD={0.356652,1.359288},effectivebrlenTK02Brlens{3}_mean=0.124016,effectivebrlenTK02Brlens{3}_median=0.117709,effectivebrlenTK02Brlens{3}_95%HPD={7.7E-5,0.233147},rateTK02Brlens{3}_mean=0.89438,rateTK02Brlens{3}_median=0.934772,rateTK02Brlens{3}_95%HPD={0.444242,1.268731}]:39.97255,(Clevosaurus_hudsoni[&prob=1.0,prob_stddev=0.0,prob_range={1.0,1.0},prob(percent)="100",prob+-sd="100+-0",height_mean=1.14128333,height_median=1.08405111,height_95%HPD={0.619026727,1.77809051},age_mean=201.531431,age_median=202.127223,age_95%HPD={193.203922,208.49997},length_mean=0.0596294867,length_median=0.05415102,length_95%HPD={0.007826119,0.1232041},effectivebrlenTK02Brlens{1}_mean=0.05058,effectivebrlenTK02Brlens{1}_median=0.046869,effectivebrlenTK02Brlens{1}_95%HPD={0.008254,0.101393},rateTK02Brlens{1}_mean=0.88581,rateTK02Brlens{1}_median=0.906488,rateTK02Brlens{1}_95%HPD={0.438895,1.265002},effectivebrlenTK02Brlens{2}_mean=0.04067,effectivebrlenTK02Brlens{2}_median=0.037377,effectivebrlenTK02Brlens{2}_95%HPD={0.004312,0.083078},rateTK02Brlens{2}_mean=0.744573,rateTK02Brlens{2}_median=0.764586,rateTK02Brlens{2}_95%HPD={0.192706,1.253027},effectivebrlenTK02Brlens{3}_mean=0.052533,effectivebrlenTK02Brlens{3}_median=0.047853,effectivebrlenTK02Brlens{3}_95%HPD={0.0065,0.107782},rateTK02Brlens{3}_mean=0.907838,rateTK02Brlens{3}_median=0.942584,rateTK02Brlens{3}_95%HPD={0.430818,1.294417}]:17.64737,Clevosaurus_cambrica[&prob=1.0,prob_stddev=0.0,prob_range={1.0,1.0},prob(percent)="100",prob+-sd="100+-0",height_mean=1.15787822,height_median=1.09957854,height_95%HPD={0.636350207,1.8069209},age_mean=204.498683,age_median=204.311854,age_95%HPD={201.300297,207.975329},length_mean=0.0351670455,length_median=0.03070836,length_95%HPD={1.106107E-5,0.0800623},effectivebrlenTK02Brlens{1}_mean=0.029964,effectivebrlenTK02Brlens{1}_median=0.026646,effectivebrlenTK02Brlens{1}_95%HPD={7.0E-6,0.066191},rateTK02Brlens{1}_mean=0.887728,rateTK02Brlens{1}_median=0.907014,rateTK02Brlens{1}_95%HPD={0.450409,1.274182},effectivebrlenTK02Brlens{2}_mean=0.024041,effectivebrlenTK02Brlens{2}_median=0.021051,effectivebrlenTK02Brlens{2}_95%HPD={1.0E-6,0.054932},rateTK02Brlens{2}_mean=0.741707,rateTK02Brlens{2}_median=0.76337,rateTK02Brlens{2}_95%HPD={0.15228,1.218614},effectivebrlenTK02Brlens{3}_mean=0.031077,effectivebrlenTK02Brlens{3}_median=0.027106,effectivebrlenTK02Brlens{3}_95%HPD={3.0E-6,0.070785},rateTK02Brlens{3}_mean=0.908125,rateTK02Brlens{3}_median=0.943174,rateTK02Brlens{3}_95%HPD={0.430455,1.292288}]:15.46274,Clevosaurus_brasiliensis[&prob=1.0,prob_stddev=0.0,prob_range={1.0,1.0},prob(percent)="100",prob+-sd="100+-0",height_mean=1.19261229,height_median=1.13289237,height_95%HPD={0.659935112,1.86851653},age_mean=210.654245,age_median=210.683881,age_95%HPD={201.756769,219.42594},length_mean=0.0355366388,length_median=0.02997023,length_95%HPD={2.171622E-7,0.08569849},effectivebrlenTK02Brlens{1}_mean=0.030126,effectivebrlenTK02Brlens{1}_median=0.025996,effectivebrlenTK02Brlens{1}_95%HPD={0.0,0.070637},rateTK02Brlens{1}_mean=0.886591,rateTK02Brlens{1}_median=0.906636,rateTK02Brlens{1}_95%HPD={0.449555,1.250281},effectivebrlenTK02Brlens{2}_mean=0.02535,effectivebrlenTK02Brlens{2}_median=0.021472,effectivebrlenTK02Brlens{2}_95%HPD={0.0,0.060748},rateTK02Brlens{2}_mean=0.770857,rateTK02Brlens{2}_median=0.786473,rateTK02Brlens{2}_95%HPD={0.237661,1.2367},effectivebrlenTK02Brlens{3}_mean=0.03122,effectivebrlenTK02Brlens{3}_median=0.026165,effectivebrlenTK02Brlens{3}_95%HPD={0.0,0.075847},rateTK02Brlens{3}_mean=0.899655,rateTK02Brlens{3}_median=0.940657,rateTK02Brlens{3}_95%HPD={0.429823,1.276853}]:9.090716,(Clevosaurus_bairdi[&prob=1.0,prob_stddev=0.0,prob_range={1.0,1.0},prob(percent)="100",prob+-sd="100+-0",height_mean=1.13388702,height_median=1.0766026,height_95%HPD={0.635494012,1.78071597},age_mean=200.263265,age_median=200.244394,age_95%HPD={199.300186,201.189401},length_mean=0.0391661373,length_median=0.03063831,length_95%HPD={9.190882E-6,0.1037747},effectivebrlenTK02Brlens{1}_mean=0.033051,effectivebrlenTK02Brlens{1}_median=0.026148,effectivebrlenTK02Brlens{1}_95%HPD={5.0E-6,0.08658},rateTK02Brlens{1}_mean=0.879381,rateTK02Brlens{1}_median=0.903464,rateTK02Brlens{1}_95%HPD={0.400379,1.283207},effectivebrlenTK02Brlens{2}_mean=0.027186,effectivebrlenTK02Brlens{2}_median=0.020794,effectivebrlenTK02Brlens{2}_95%HPD={2.0E-6,0.073938},rateTK02Brlens{2}_mean=0.744947,rateTK02Brlens{2}_median=0.764363,rateTK02Brlens{2}_95%HPD={0.163275,1.247418},effectivebrlenTK02Brlens{3}_mean=0.034352,effectivebrlenTK02Brlens{3}_median=0.026461,effectivebrlenTK02Brlens{3}_95%HPD={4.0E-6,0.092107},rateTK02Brlens{3}_mean=0.898979,rateTK02Brlens{3}_median=0.941584,rateTK02Brlens{3}_95%HPD={0.412267,1.31077}]:5.753942,Clevosaurus_petilus[&prob=1.0,prob_stddev=0.0,prob_range={1.0,1.0},prob(percent)="100",prob+-sd="100+-0",height_mean=1.13416232,height_median=1.07694869,height_95%HPD={0.63161164,1.77716091},age_mean=200.312233,age_median=200.317663,age_95%HPD={199.405746,201.299714},length_mean=0.0276199375,length_median=0.02047984,length_95%HPD={4.766538E-6,0.07724933},effectivebrlenTK02Brlens{1}_mean=0.023128,effectivebrlenTK02Brlens{1}_median=0.017295,effectivebrlenTK02Brlens{1}_95%HPD={5.0E-6,0.064289},rateTK02Brlens{1}_mean=0.875476,rateTK02Brlens{1}_median=0.90332,rateTK02Brlens{1}_95%HPD={0.384031,1.288538},effectivebrlenTK02Brlens{2}_mean=0.018892,effectivebrlenTK02Brlens{2}_median=0.01382,effectivebrlenTK02Brlens{2}_95%HPD={0.0,0.053748},rateTK02Brlens{2}_mean=0.742275,rateTK02Brlens{2}_median=0.760706,rateTK02Brlens{2}_95%HPD={0.159068,1.253867},effectivebrlenTK02Brlens{3}_mean=0.024211,effectivebrlenTK02Brlens{3}_median=0.017789,effectivebrlenTK02Brlens{3}_95%HPD={4.0E-6,0.06826},rateTK02Brlens{3}_mean=0.899328,rateTK02Brlens{3}_median=0.942187,rateTK02Brlens{3}_95%HPD={0.422804,1.336065}]:5.680673,Clevosaurus_sp_SAM[&prob=1.0,prob_stddev=0.0,prob_range={1.0,1.0},prob(percent)="100",prob+-sd="100+-0",height_mean=1.10945191,height_median=1.05343302,height_95%HPD={0.603091955,1.7296478},age_mean=195.930102,age_median=197.190637,age_95%HPD={186.596028,201.299993},length_mean=0.0464882923,length_median=0.03753191,length_95%HPD={1.11551E-5,0.1174956},effectivebrlenTK02Brlens{1}_mean=0.038865,effectivebrlenTK02Brlens{1}_median=0.031473,effectivebrlenTK02Brlens{1}_95%HPD={1.0E-5,0.098298},rateTK02Brlens{1}_mean=0.873571,rateTK02Brlens{1}_median=0.901499,rateTK02Brlens{1}_95%HPD={0.372027,1.298152},effectivebrlenTK02Brlens{2}_mean=0.031402,effectivebrlenTK02Brlens{2}_median=0.024616,effectivebrlenTK02Brlens{2}_95%HPD={8.0E-6,0.082776},rateTK02Brlens{2}_mean=0.735079,rateTK02Brlens{2}_median=0.756391,rateTK02Brlens{2}_95%HPD={0.12206,1.24901},effectivebrlenTK02Brlens{3}_mean=0.040739,effectivebrlenTK02Brlens{3}_median=0.032457,effectivebrlenTK02Brlens{3}_95%HPD={8.0E-6,0.104746},rateTK02Brlens{3}_mean=0.898218,rateTK02Brlens{3}_median=0.940542,rateTK02Brlens{3}_95%HPD={0.410599,1.324615}]:8.807699)[&prob=0.51468317,prob_stddev=0.0160853105,prob_range={0.499661115,0.537460695},prob(percent)="51",prob+-sd="51+-2",height_mean=1.16911615,height_median=1.10873189,height_95%HPD={0.64469163,1.82600892},age_mean=206.655712,age_median=205.998336,age_95%HPD={200.865963,213.819067},length_mean=0.0467874635,length_median=0.0403338,length_95%HPD={8.991862E-6,0.1094652},effectivebrlenTK02Brlens{1}_mean=0.039921,effectivebrlenTK02Brlens{1}_median=0.034746,effectivebrlenTK02Brlens{1}_95%HPD={4.0E-6,0.092551},rateTK02Brlens{1}_mean=0.881884,rateTK02Brlens{1}_median=0.904232,rateTK02Brlens{1}_95%HPD={0.443992,1.244211},effectivebrlenTK02Brlens{2}_mean=0.032987,effectivebrlenTK02Brlens{2}_median=0.028444,effectivebrlenTK02Brlens{2}_95%HPD={7.0E-6,0.07767},rateTK02Brlens{2}_mean=0.754793,rateTK02Brlens{2}_median=0.771101,rateTK02Brlens{2}_95%HPD={0.214902,1.210929},effectivebrlenTK02Brlens{3}_mean=0.041048,effectivebrlenTK02Brlens{3}_median=0.035288,effectivebrlenTK02Brlens{3}_95%HPD={5.0E-6,0.096557},rateTK02Brlens{3}_mean=0.900865,rateTK02Brlens{3}_median=0.944483,rateTK02Brlens{3}_95%HPD={0.442133,1.295419}]:13.77626)[&prob=0.804482728,prob_stddev=0.00960695245,prob_range={0.792602304,0.815535383},prob(percent)="80",prob+-sd="80+-1",height_mean=1.25081353,height_median=1.18738761,height_95%HPD={0.69798664,1.95842893},age_mean=220.153387,age_median=219.774597,age_95%HPD={210.886526,229.871019},length_mean=0.0869899146,length_median=0.07729378,length_95%HPD={6.02365E-6,0.1915971},effectivebrlenTK02Brlens{1}_mean=0.074917,effectivebrlenTK02Brlens{1}_median=0.067855,effectivebrlenTK02Brlens{1}_95%HPD={4.0E-6,0.160253},rateTK02Brlens{1}_mean=0.887643,rateTK02Brlens{1}_median=0.899229,rateTK02Brlens{1}_95%HPD={0.540856,1.201719},effectivebrlenTK02Brlens{2}_mean=0.067158,effectivebrlenTK02Brlens{2}_median=0.060095,effectivebrlenTK02Brlens{2}_95%HPD={5.0E-6,0.146534},rateTK02Brlens{2}_mean=0.802575,rateTK02Brlens{2}_median=0.810653,rateTK02Brlens{2}_95%HPD={0.364498,1.182792},effectivebrlenTK02Brlens{3}_mean=0.075759,effectivebrlenTK02Brlens{3}_median=0.067587,effectivebrlenTK02Brlens{3}_95%HPD={6.0E-6,0.166337},rateTK02Brlens{3}_mean=0.890171,rateTK02Brlens{3}_median=0.935611,rateTK02Brlens{3}_95%HPD={0.491198,1.213077}]:25.23214,((Homeosaurus_maximiliani[&prob=1.0,prob_stddev=0.0,prob_range={1.0,1.0},prob(percent)="100",prob+-sd="100+-0",height_mean=0.863742419,height_median=0.82024336,height_95%HPD={0.475144532,1.34819588},age_mean=152.549637,age_median=152.573544,age_95%HPD={150.261998,154.990147},length_mean=0.0468918513,length_median=0.03519374,length_95%HPD={1.733761E-6,0.1272906},effectivebrlenTK02Brlens{1}_mean=0.031931,effectivebrlenTK02Brlens{1}_median=0.02447,effectivebrlenTK02Brlens{1}_95%HPD={1.0E-6,0.084519},rateTK02Brlens{1}_mean=0.743907,rateTK02Brlens{1}_median=0.757314,rateTK02Brlens{1}_95%HPD={0.207162,1.217313},effectivebrlenTK02Brlens{2}_mean=0.033935,effectivebrlenTK02Brlens{2}_median=0.024594,effectivebrlenTK02Brlens{2}_95%HPD={1.0E-6,0.096167},rateTK02Brlens{2}_mean=0.776318,rateTK02Brlens{2}_median=0.790586,rateTK02Brlens{2}_95%HPD={0.076897,1.320918},effectivebrlenTK02Brlens{3}_mean=0.035226,effectivebrlenTK02Brlens{3}_median=0.026342,effectivebrlenTK02Brlens{3}_95%HPD={2.0E-6,0.096053},rateTK02Brlens{3}_mean=0.7993,rateTK02Brlens{3}_median=0.856708,rateTK02Brlens{3}_95%HPD={0.235235,1.260724}]:6.332162,Homeosaurus_parvipes[&prob=1.0,prob_stddev=0.0,prob_range={1.0,1.0},prob(percent)="100",prob+-sd="100+-0",height_mean=0.863675232,height_median=0.82020609,height_95%HPD={0.478589755,1.3517736},age_mean=152.541956,age_median=152.563272,age_95%HPD={150.271043,154.999969},length_mean=0.0465482568,length_median=0.03528077,length_95%HPD={5.286841E-6,0.1243535},effectivebrlenTK02Brlens{1}_mean=0.031952,effectivebrlenTK02Brlens{1}_median=0.024648,effectivebrlenTK02Brlens{1}_95%HPD={5.0E-6,0.083897},rateTK02Brlens{1}_mean=0.7466,rateTK02Brlens{1}_median=0.760041,rateTK02Brlens{1}_95%HPD={0.213539,1.213169},effectivebrlenTK02Brlens{2}_mean=0.033475,effectivebrlenTK02Brlens{2}_median=0.024645,effectivebrlenTK02Brlens{2}_95%HPD={5.0E-6,0.092984},rateTK02Brlens{2}_mean=0.774403,rateTK02Brlens{2}_median=0.789237,rateTK02Brlens{2}_95%HPD={0.097445,1.337852},effectivebrlenTK02Brlens{3}_mean=0.03476,effectivebrlenTK02Brlens{3}_median=0.026443,effectivebrlenTK02Brlens{3}_95%HPD={5.0E-6,0.093123},rateTK02Brlens{3}_mean=0.797852,rateTK02Brlens{3}_median=0.855972,rateTK02Brlens{3}_95%HPD={0.227039,1.260103}]:6.342434)[&prob=0.955103277,prob_stddev=0.00694266561,prob_range={0.949122788,0.965133721},prob(percent)="96",prob+-sd="96+-1",height_mean=0.909325152,height_median=0.86242132,height_95%HPD={0.50245159,1.43065875},age_mean=160.35046,age_median=158.905706,age_95%HPD={151.910473,172.329619},length_mean=0.178526312,length_median=0.1632946,length_95%HPD={0.01517641,0.3674744},effectivebrlenTK02Brlens{1}_mean=0.126188,effectivebrlenTK02Brlens{1}_median=0.117142,effectivebrlenTK02Brlens{1}_95%HPD={0.010568,0.250503},rateTK02Brlens{1}_mean=0.747507,rateTK02Brlens{1}_median=0.756527,rateTK02Brlens{1}_95%HPD={0.322967,1.148487},effectivebrlenTK02Brlens{2}_mean=0.126273,effectivebrlenTK02Brlens{2}_median=0.117998,effectivebrlenTK02Brlens{2}_95%HPD={0.012971,0.250283},rateTK02Brlens{2}_mean=0.769319,rateTK02Brlens{2}_median=0.774051,rateTK02Brlens{2}_95%HPD={0.230048,1.24259},effectivebrlenTK02Brlens{3}_mean=0.136781,effectivebrlenTK02Brlens{3}_median=0.127247,effectivebrlenTK02Brlens{3}_95%HPD={0.015177,0.274315},rateTK02Brlens{3}_mean=0.810035,rateTK02Brlens{3}_median=0.856916,rateTK02Brlens{3}_95%HPD={0.312386,1.187034}]:71.90003,(Sapheosaurus_thiollerei[&prob=1.0,prob_stddev=0.0,prob_range={1.0,1.0},prob(percent)="100",prob+-sd="100+-0",height_mean=0.869306968,height_median=0.825418959,height_95%HPD={0.478567092,1.3570156},age_mean=153.531691,age_median=153.521575,age_95%HPD={152.107189,154.85198},length_mean=0.0283121834,length_median=0.02093232,length_95%HPD={6.0991E-6,0.07861008},effectivebrlenTK02Brlens{1}_mean=0.017212,effectivebrlenTK02Brlens{1}_median=0.012859,effectivebrlenTK02Brlens{1}_95%HPD={0.0,0.04786},rateTK02Brlens{1}_mean=0.683224,rateTK02Brlens{1}_median=0.703227,rateTK02Brlens{1}_95%HPD={0.092828,1.161094},effectivebrlenTK02Brlens{2}_mean=0.01974,effectivebrlenTK02Brlens{2}_median=0.014854,effectivebrlenTK02Brlens{2}_95%HPD={3.0E-6,0.054497},rateTK02Brlens{2}_mean=0.774893,rateTK02Brlens{2}_median=0.784475,rateTK02Brlens{2}_95%HPD={0.140304,1.337419},effectivebrlenTK02Brlens{3}_mean=0.021067,effectivebrlenTK02Brlens{3}_median=0.015615,effectivebrlenTK02Brlens{3}_95%HPD={0.0,0.059123},rateTK02Brlens{3}_mean=0.797212,rateTK02Brlens{3}_median=0.857009,rateTK02Brlens{3}_95%HPD={0.220009,1.249534}]:7.399383,Oenosaurus_muehlheimensis[&prob=1.0,prob_stddev=0.0,prob_range={1.0,1.0},prob(percent)="100",prob+-sd="100+-0",height_mean=0.855231283,height_median=0.81224637,height_95%HPD={0.47564471,1.3395346},age_mean=151.049041,age_median=151.047508,age_95%HPD={150.048526,152.042008},length_mean=0.0482990019,length_median=0.03962226,length_95%HPD={1.691701E-4,0.1156043},effectivebrlenTK02Brlens{1}_mean=0.03008,effectivebrlenTK02Brlens{1}_median=0.024898,effectivebrlenTK02Brlens{1}_95%HPD={0.0,0.072942},rateTK02Brlens{1}_mean=0.682632,rateTK02Brlens{1}_median=0.701622,rateTK02Brlens{1}_95%HPD={0.081275,1.156701},effectivebrlenTK02Brlens{2}_mean=0.034192,effectivebrlenTK02Brlens{2}_median=0.028767,effectivebrlenTK02Brlens{2}_95%HPD={7.7E-5,0.08029},rateTK02Brlens{2}_mean=0.779082,rateTK02Brlens{2}_median=0.785362,rateTK02Brlens{2}_95%HPD={0.169864,1.335908},effectivebrlenTK02Brlens{3}_mean=0.036532,effectivebrlenTK02Brlens{3}_median=0.029863,effectivebrlenTK02Brlens{3}_95%HPD={1.0E-6,0.088784},rateTK02Brlens{3}_mean=0.797179,rateTK02Brlens{3}_median=0.85808,rateTK02Brlens{3}_95%HPD={0.211152,1.242458}]:9.87345,Piocormus_laticeps[&prob=1.0,prob_stddev=0.0,prob_range={1.0,1.0},prob(percent)="100",prob+-sd="100+-0",height_mean=0.864327196,height_median=0.82079823,height_95%HPD={0.479185973,1.35275013},age_mean=152.656922,age_median=152.727164,age_95%HPD={150.321934,154.99988},length_mean=0.0315472088,length_median=0.02172629,length_95%HPD={3.127966E-6,0.09450135},effectivebrlenTK02Brlens{1}_mean=0.019314,effectivebrlenTK02Brlens{1}_median=0.013233,effectivebrlenTK02Brlens{1}_95%HPD={0.0,0.058709},rateTK02Brlens{1}_mean=0.680276,rateTK02Brlens{1}_median=0.70017,rateTK02Brlens{1}_95%HPD={0.081281,1.160342},effectivebrlenTK02Brlens{2}_mean=0.02195,effectivebrlenTK02Brlens{2}_median=0.014967,effectivebrlenTK02Brlens{2}_95%HPD={1.0E-6,0.066413},rateTK02Brlens{2}_mean=0.766112,rateTK02Brlens{2}_median=0.775088,rateTK02Brlens{2}_95%HPD={0.110774,1.330554},effectivebrlenTK02Brlens{3}_mean=0.023426,effectivebrlenTK02Brlens{3}_median=0.016053,effectivebrlenTK02Brlens{3}_95%HPD={0.0,0.070575},rateTK02Brlens{3}_mean=0.793723,rateTK02Brlens{3}_median=0.851864,rateTK02Brlens{3}_95%HPD={0.23413,1.26778}]:8.193794)[&prob=0.891453984,prob_stddev=0.0067673752,prob_range={0.882079088,0.898134465},prob(percent)="89",prob+-sd="89+-1",height_mean=0.918111643,height_median=0.86957792,height_95%HPD={0.50976003,1.45434629},age_mean=162.038857,age_median=160.920958,age_95%HPD={153.961486,172.816022},length_mean=0.12421165,length_median=0.10987,length_95%HPD={0.003394211,0.2668826},effectivebrlenTK02Brlens{1}_mean=0.080658,effectivebrlenTK02Brlens{1}_median=0.073225,effectivebrlenTK02Brlens{1}_95%HPD={0.001552,0.166757},rateTK02Brlens{1}_mean=0.703573,rateTK02Brlens{1}_median=0.712632,rateTK02Brlens{1}_95%HPD={0.220293,1.119912},effectivebrlenTK02Brlens{2}_mean=0.086757,effectivebrlenTK02Brlens{2}_median=0.077553,effectivebrlenTK02Brlens{2}_95%HPD={0.003028,0.184306},rateTK02Brlens{2}_mean=0.75515,rateTK02Brlens{2}_median=0.757695,rateTK02Brlens{2}_95%HPD={0.222432,1.245837},effectivebrlenTK02Brlens{3}_mean=0.092391,effectivebrlenTK02Brlens{3}_median=0.08442,effectivebrlenTK02Brlens{3}_95%HPD={0.006057,0.19004},rateTK02Brlens{3}_mean=0.802304,rateTK02Brlens{3}_median=0.851767,rateTK02Brlens{3}_95%HPD={0.298301,1.187922}]:69.88478,((Derasmosaurus_pietraroiae[&prob=1.0,prob_stddev=0.0,prob_range={1.0,1.0},prob(percent)="100",prob+-sd="100+-0",height_mean=0.612395052,height_median=0.581796449,height_95%HPD={0.334190717,0.95564768},age_mean=108.176204,age_median=108.794132,age_95%HPD={101.770582,112.999949},length_mean=0.331106697,length_median=0.3110594,length_95%HPD={0.07577708,0.6317526},effectivebrlenTK02Brlens{1}_mean=0.209031,effectivebrlenTK02Brlens{1}_median=0.204755,effectivebrlenTK02Brlens{1}_95%HPD={0.035515,0.381503},rateTK02Brlens{1}_mean=0.687662,rateTK02Brlens{1}_median=0.697698,rateTK02Brlens{1}_95%HPD={0.15647,1.152802},effectivebrlenTK02Brlens{2}_mean=0.192026,effectivebrlenTK02Brlens{2}_median=0.185262,effectivebrlenTK02Brlens{2}_95%HPD={9.4E-5,0.3792},rateTK02Brlens{2}_mean=0.645816,rateTK02Brlens{2}_median=0.653645,rateTK02Brlens{2}_95%HPD={5.02E-4,1.175133},effectivebrlenTK02Brlens{3}_mean=0.256383,effectivebrlenTK02Brlens{3}_median=0.24623,effectivebrlenTK02Brlens{3}_95%HPD={0.035328,0.476648},rateTK02Brlens{3}_mean=0.81382,rateTK02Brlens{3}_median=0.860176,rateTK02Brlens{3}_95%HPD={0.230354,1.245573}]:58.45957,(Pleurosaurus_ginsburgi[&prob=1.0,prob_stddev=0.0,prob_range={1.0,1.0},prob(percent)="100",prob+-sd="100+-0",height_mean=0.855293495,height_median=0.81214987,height_95%HPD={0.47361958,1.3377004},age_mean=151.058698,age_median=151.062469,age_95%HPD={150.090364,152.082679},length_mean=0.0613253045,length_median=0.05542647,length_95%HPD={4.388213E-5,0.1275969},effectivebrlenTK02Brlens{1}_mean=0.037773,effectivebrlenTK02Brlens{1}_median=0.034641,effectivebrlenTK02Brlens{1}_95%HPD={1.44E-4,0.078497},rateTK02Brlens{1}_mean=0.685283,rateTK02Brlens{1}_median=0.703013,rateTK02Brlens{1}_95%HPD={0.133581,1.139248},effectivebrlenTK02Brlens{2}_mean=0.036466,effectivebrlenTK02Brlens{2}_median=0.032699,effectivebrlenTK02Brlens{2}_95%HPD={1.0E-6,0.082234},rateTK02Brlens{2}_mean=0.663723,rateTK02Brlens{2}_median=0.680768,rateTK02Brlens{2}_95%HPD={2.59E-4,1.164678},effectivebrlenTK02Brlens{3}_mean=0.052401,effectivebrlenTK02Brlens{3}_median=0.047983,effectivebrlenTK02Brlens{3}_95%HPD={4.5E-5,0.1073},rateTK02Brlens{3}_mean=0.888367,rateTK02Brlens{3}_median=0.916266,rateTK02Brlens{3}_95%HPD={0.383753,1.312103}]:11.12711,Pleurosaurus_goldfussi[&prob=1.0,prob_stddev=0.0,prob_range={1.0,1.0},prob(percent)="100",prob+-sd="100+-0",height_mean=0.862589459,height_median=0.818960968,height_95%HPD={0.47415736,1.34575251},age_mean=152.349172,age_median=152.274176,age_95%HPD={149.999985,154.693777},length_mean=0.0593028919,length_median=0.05268716,length_95%HPD={0.006805517,0.1256006},effectivebrlenTK02Brlens{1}_mean=0.037168,effectivebrlenTK02Brlens{1}_median=0.033455,effectivebrlenTK02Brlens{1}_95%HPD={0.002892,0.078286},rateTK02Brlens{1}_mean=0.688035,rateTK02Brlens{1}_median=0.705265,rateTK02Brlens{1}_95%HPD={0.144977,1.147905},effectivebrlenTK02Brlens{2}_mean=0.03507,effectivebrlenTK02Brlens{2}_median=0.031097,effectivebrlenTK02Brlens{2}_95%HPD={4.0E-6,0.077737},rateTK02Brlens{2}_mean=0.663355,rateTK02Brlens{2}_median=0.679686,rateTK02Brlens{2}_95%HPD={0.008288,1.174636},effectivebrlenTK02Brlens{3}_mean=0.050848,effectivebrlenTK02Brlens{3}_median=0.045814,effectivebrlenTK02Brlens{3}_95%HPD={0.006794,0.106505},rateTK02Brlens{3}_mean=0.892189,rateTK02Brlens{3}_median=0.919885,rateTK02Brlens{3}_95%HPD={0.378181,1.2957}]:9.915407)[&prob=0.680820213,prob_stddev=0.0286818484,prob_range={0.643448406,0.713180965},prob(percent)="68",prob+-sd="68+-3",height_mean=0.934347965,height_median=0.88318678,height_95%HPD={0.50906774,1.48098191},age_mean=162.856105,age_median=162.189582,age_95%HPD={154.784271,172.210997},length_mean=0.0861941051,length_median=0.07796304,length_95%HPD={7.80629E-6,0.1939836},effectivebrlenTK02Brlens{1}_mean=0.051485,effectivebrlenTK02Brlens{1}_median=0.046047,effectivebrlenTK02Brlens{1}_95%HPD={5.0E-6,0.114734},rateTK02Brlens{1}_mean=0.664007,rateTK02Brlens{1}_median=0.660455,rateTK02Brlens{1}_95%HPD={0.196885,1.088002},effectivebrlenTK02Brlens{2}_mean=0.053912,effectivebrlenTK02Brlens{2}_median=0.046336,effectivebrlenTK02Brlens{2}_95%HPD={4.0E-6,0.129393},rateTK02Brlens{2}_mean=0.677515,rateTK02Brlens{2}_median=0.683086,rateTK02Brlens{2}_95%HPD={0.091932,1.179501},effectivebrlenTK02Brlens{3}_mean=0.073806,effectivebrlenTK02Brlens{3}_median=0.066086,effectivebrlenTK02Brlens{3}_95%HPD={5.0E-6,0.167749},rateTK02Brlens{3}_mean=0.874273,rateTK02Brlens{3}_median=0.908667,rateTK02Brlens{3}_95%HPD={0.373566,1.252411}]:5.064119)[&prob=0.663331519,prob_stddev=0.0129333312,prob_range={0.652581638,0.682136865},prob(percent)="66",prob+-sd="66+-1",height_mean=0.942579152,height_median=0.894515194,height_95%HPD={0.52590214,1.47607988},age_mean=168.353933,age_median=167.253702,age_95%HPD={156.764796,182.680539},length_mean=0.0929760266,length_median=0.08923869,length_95%HPD={7.377656E-6,0.1799728},effectivebrlenTK02Brlens{1}_mean=0.068117,effectivebrlenTK02Brlens{1}_median=0.065267,effectivebrlenTK02Brlens{1}_95%HPD={4.0E-6,0.135221},rateTK02Brlens{1}_mean=0.748801,rateTK02Brlens{1}_median=0.76191,rateTK02Brlens{1}_95%HPD={0.316094,1.131233},effectivebrlenTK02Brlens{2}_mean=0.060983,effectivebrlenTK02Brlens{2}_median=0.056186,effectivebrlenTK02Brlens{2}_95%HPD={2.0E-6,0.127537},rateTK02Brlens{2}_mean=0.69719,rateTK02Brlens{2}_median=0.701796,rateTK02Brlens{2}_95%HPD={0.179938,1.166324},effectivebrlenTK02Brlens{3}_mean=0.077063,effectivebrlenTK02Brlens{3}_median=0.073253,effectivebrlenTK02Brlens{3}_95%HPD={7.0E-6,0.152665},rateTK02Brlens{3}_mean=0.849421,rateTK02Brlens{3}_median=0.87629,rateTK02Brlens{3}_95%HPD={0.37158,1.21268}]:17.6799,Palaeopleurosaurus_posidoniae[&prob=1.0,prob_stddev=0.0,prob_range={1.0,1.0},prob(percent)="100",prob+-sd="100+-0",height_mean=1.00793708,height_median=0.95708766,height_95%HPD={0.554246246,1.57432463},age_mean=178.013648,age_median=177.601743,age_95%HPD={174.200019,182.799984},length_mean=0.0363959924,length_median=0.03016554,length_95%HPD={1.732972E-5,0.088623},effectivebrlenTK02Brlens{1}_mean=0.024754,effectivebrlenTK02Brlens{1}_median=0.021028,effectivebrlenTK02Brlens{1}_95%HPD={9.0E-6,0.058924},rateTK02Brlens{1}_mean=0.725662,rateTK02Brlens{1}_median=0.737847,rateTK02Brlens{1}_95%HPD={0.262166,1.13657},effectivebrlenTK02Brlens{2}_mean=0.024165,effectivebrlenTK02Brlens{2}_median=0.020332,effectivebrlenTK02Brlens{2}_95%HPD={0.0,0.058244},rateTK02Brlens{2}_mean=0.725813,rateTK02Brlens{2}_median=0.734884,rateTK02Brlens{2}_95%HPD={0.160235,1.189662},effectivebrlenTK02Brlens{3}_mean=0.029717,effectivebrlenTK02Brlens{3}_median=0.025135,effectivebrlenTK02Brlens{3}_95%HPD={1.7E-5,0.070839},rateTK02Brlens{3}_mean=0.857729,rateTK02Brlens{3}_median=0.896148,rateTK02Brlens{3}_95%HPD={0.345632,1.224994}]:7.33186)[&prob=0.806802147,prob_stddev=0.0145448954,prob_range={0.793746736,0.826279708},prob(percent)="81",prob+-sd="81+-1",height_mean=1.04921573,height_median=0.99358954,height_95%HPD={0.57604629,1.64947574},age_mean=185.613873,age_median=184.933603,age_95%HPD={176.382505,196.058795},length_mean=0.124689984,length_median=0.1123788,length_95%HPD={0.01338245,0.2601292},effectivebrlenTK02Brlens{1}_mean=0.090106,effectivebrlenTK02Brlens{1}_median=0.082745,effectivebrlenTK02Brlens{1}_95%HPD={0.009952,0.182457},rateTK02Brlens{1}_mean=0.756465,rateTK02Brlens{1}_median=0.763887,rateTK02Brlens{1}_95%HPD={0.372091,1.108776},effectivebrlenTK02Brlens{2}_mean=0.085866,effectivebrlenTK02Brlens{2}_median=0.078687,effectivebrlenTK02Brlens{2}_95%HPD={0.011896,0.17595},rateTK02Brlens{2}_mean=0.736498,rateTK02Brlens{2}_median=0.733941,rateTK02Brlens{2}_95%HPD={0.284857,1.140452},effectivebrlenTK02Brlens{3}_mean=0.099717,effectivebrlenTK02Brlens{3}_median=0.091943,effectivebrlenTK02Brlens{3}_95%HPD={0.013082,0.200208},rateTK02Brlens{3}_mean=0.837153,rateTK02Brlens{3}_median=0.863312,rateTK02Brlens{3}_95%HPD={0.402263,1.14953}]:45.87213,(Kallimodon_pulchellus[&prob=1.0,prob_stddev=0.0,prob_range={1.0,1.0},prob(percent)="100",prob+-sd="100+-0",height_mean=0.861630905,height_median=0.81820432,height_95%HPD={0.47897648,1.35011326},age_mean=152.178037,age_median=152.016853,age_95%HPD={150.000032,154.625627},length_mean=0.0358759264,length_median=0.0267743,length_95%HPD={3.823928E-5,0.09668285},effectivebrlenTK02Brlens{1}_mean=0.024352,effectivebrlenTK02Brlens{1}_median=0.018501,effectivebrlenTK02Brlens{1}_95%HPD={2.9E-5,0.064731},rateTK02Brlens{1}_mean=0.738139,rateTK02Brlens{1}_median=0.750329,rateTK02Brlens{1}_95%HPD={0.216025,1.187199},effectivebrlenTK02Brlens{2}_mean=0.021211,effectivebrlenTK02Brlens{2}_median=0.015649,effectivebrlenTK02Brlens{2}_95%HPD={3.0E-6,0.058866},rateTK02Brlens{2}_mean=0.680817,rateTK02Brlens{2}_median=0.697783,rateTK02Brlens{2}_95%HPD={4.19E-4,1.200438},effectivebrlenTK02Brlens{3}_mean=0.027448,effectivebrlenTK02Brlens{3}_median=0.020929,effectivebrlenTK02Brlens{3}_95%HPD={6.5E-5,0.072065},rateTK02Brlens{3}_mean=0.821787,rateTK02Brlens{3}_median=0.864279,rateTK02Brlens{3}_95%HPD={0.285932,1.25413}]:5.079985,Leptosaurus_neptunius[&prob=1.0,prob_stddev=0.0,prob_range={1.0,1.0},prob(percent)="100",prob+-sd="100+-0",height_mean=0.855600333,height_median=0.81249108,height_95%HPD={0.47323699,1.33752419},age_mean=151.113507,age_median=151.146116,age_95%HPD={150.123846,152.100001},length_mean=0.0404920877,length_median=0.03239047,length_95%HPD={1.493407E-6,0.101363},effectivebrlenTK02Brlens{1}_mean=0.027362,effectivebrlenTK02Brlens{1}_median=0.022261,effectivebrlenTK02Brlens{1}_95%HPD={2.0E-6,0.067479},rateTK02Brlens{1}_mean=0.734326,rateTK02Brlens{1}_median=0.748383,rateTK02Brlens{1}_95%HPD={0.199868,1.183686},effectivebrlenTK02Brlens{2}_mean=0.024153,effectivebrlenTK02Brlens{2}_median=0.019137,effectivebrlenTK02Brlens{2}_95%HPD={1.0E-6,0.063023},rateTK02Brlens{2}_mean=0.681249,rateTK02Brlens{2}_median=0.699831,rateTK02Brlens{2}_95%HPD={7.88E-4,1.201883},effectivebrlenTK02Brlens{3}_mean=0.030933,effectivebrlenTK02Brlens{3}_median=0.025224,effectivebrlenTK02Brlens{3}_95%HPD={1.0E-6,0.075599},rateTK02Brlens{3}_mean=0.819908,rateTK02Brlens{3}_median=0.863074,rateTK02Brlens{3}_95%HPD={0.267457,1.242022}]:5.950723)[&prob=0.952108865,prob_stddev=0.00223704361,prob_range={0.949578338,0.954500506},prob(percent)="95",prob+-sd="95+-0",height_mean=0.895851545,height_median=0.849559274,height_95%HPD={0.49356974,1.40983768},age_mean=158.123877,age_median=157.096839,age_95%HPD={151.200056,167.438982},length_mean=0.133837672,length_median=0.1194511,length_95%HPD={0.005833869,0.2839103},effectivebrlenTK02Brlens{1}_mean=0.091002,effectivebrlenTK02Brlens{1}_median=0.083857,effectivebrlenTK02Brlens{1}_95%HPD={0.007261,0.185263},rateTK02Brlens{1}_mean=0.73064,rateTK02Brlens{1}_median=0.738291,rateTK02Brlens{1}_95%HPD={0.274854,1.129109},effectivebrlenTK02Brlens{2}_mean=0.084005,effectivebrlenTK02Brlens{2}_median=0.077195,effectivebrlenTK02Brlens{2}_95%HPD={0.004081,0.173282},rateTK02Brlens{2}_mean=0.706206,rateTK02Brlens{2}_median=0.714752,rateTK02Brlens{2}_95%HPD={0.12657,1.212823},effectivebrlenTK02Brlens{3}_mean=0.103469,effectivebrlenTK02Brlens{3}_median=0.095763,effectivebrlenTK02Brlens{3}_95%HPD={0.00673,0.207681},rateTK02Brlens{3}_mean=0.820456,rateTK02Brlens{3}_median=0.861603,rateTK02Brlens{3}_95%HPD={0.335336,1.194644}]:73.7089,(Sphenodon_punctatus[&prob=1.0,prob_stddev=0.0,prob_range={1.0,1.0},prob(percent)="100",prob+-sd="100+-0",height_mean=0.0,height_median=0.0,height_95%HPD={0.0,0.0},age_mean=0.0,age_median=0.0,age_95%HPD={0.0,0.0},length_mean=0.598865212,length_median=0.5468104,length_95%HPD={0.2615935,1.059925},effectivebrlenTK02Brlens{1}_mean=0.269271,effectivebrlenTK02Brlens{1}_median=0.245531,effectivebrlenTK02Brlens{1}_95%HPD={0.001027,0.583036},rateTK02Brlens{1}_mean=0.498339,rateTK02Brlens{1}_median=0.452124,rateTK02Brlens{1}_95%HPD={0.001761,1.018437},effectivebrlenTK02Brlens{2}_mean=0.268545,effectivebrlenTK02Brlens{2}_median=0.246275,effectivebrlenTK02Brlens{2}_95%HPD={0.010261,0.574001},rateTK02Brlens{2}_mean=0.522679,rateTK02Brlens{2}_median=0.46009,rateTK02Brlens{2}_95%HPD={0.014422,1.165751},effectivebrlenTK02Brlens{3}_mean=0.354551,effectivebrlenTK02Brlens{3}_median=0.334543,effectivebrlenTK02Brlens{3}_95%HPD={0.001428,0.734306},rateTK02Brlens{3}_mean=0.639242,rateTK02Brlens{3}_median=0.677786,rateTK02Brlens{3}_95%HPD={0.005475,1.115006}]:97.58898,Kawasphenodon[&prob=1.0,prob_stddev=0.0,prob_range={1.0,1.0},prob(percent)="100",prob+-sd="100+-0",height_mean=0.439136535,height_median=0.41665,height_95%HPD={0.23572722,0.689943},age_mean=77.5212062,age_median=77.8853083,age_95%HPD={70.8891954,83.5999698},length_mean=0.197562617,length_median=0.1388255,length_95%HPD={1.27415E-5,0.5717557},effectivebrlenTK02Brlens{1}_mean=0.108555,effectivebrlenTK02Brlens{1}_median=0.053296,effectivebrlenTK02Brlens{1}_95%HPD={1.0E-5,0.423073},rateTK02Brlens{1}_mean=0.546674,rateTK02Brlens{1}_median=0.526581,rateTK02Brlens{1}_95%HPD={0.001027,1.051374},effectivebrlenTK02Brlens{2}_mean=0.11319,effectivebrlenTK02Brlens{2}_median=0.057864,effectivebrlenTK02Brlens{2}_95%HPD={1.4E-5,0.437436},rateTK02Brlens{2}_mean=0.61504,rateTK02Brlens{2}_median=0.586321,rateTK02Brlens{2}_95%HPD={0.023911,1.214104},effectivebrlenTK02Brlens{3}_mean=0.131557,effectivebrlenTK02Brlens{3}_median=0.071937,effectivebrlenTK02Brlens{3}_95%HPD={3.0E-6,0.46562},rateTK02Brlens{3}_mean=0.675514,rateTK02Brlens{3}_median=0.730248,rateTK02Brlens{3}_95%HPD={0.00474,1.13014}]:19.70367)[&prob=0.830487995,prob_stddev=0.0454094845,prob_range={0.784102399,0.884156843},prob(percent)="83",prob+-sd="83+-5",height_mean=0.59707489,height_median=0.5418336,height_95%HPD={0.2615344,1.075724},age_mean=103.027695,age_median=97.5889783,age_95%HPD={71.8546095,148.081217},length_mean=0.362092891,length_median=0.3417906,length_95%HPD={0.03398243,0.7360078},effectivebrlenTK02Brlens{1}_mean=0.181455,effectivebrlenTK02Brlens{1}_median=0.155409,effectivebrlenTK02Brlens{1}_95%HPD={0.013458,0.412901},rateTK02Brlens{1}_mean=0.559618,rateTK02Brlens{1}_median=0.528674,rateTK02Brlens{1}_95%HPD={0.115874,1.035564},effectivebrlenTK02Brlens{2}_mean=0.184671,effectivebrlenTK02Brlens{2}_median=0.165413,effectivebrlenTK02Brlens{2}_95%HPD={0.015313,0.387778},rateTK02Brlens{2}_mean=0.587739,rateTK02Brlens{2}_median=0.541532,rateTK02Brlens{2}_95%HPD={0.126333,1.131977},effectivebrlenTK02Brlens{3}_mean=0.226976,effectivebrlenTK02Brlens{3}_median=0.191535,effectivebrlenTK02Brlens{3}_95%HPD={0.011798,0.519849},rateTK02Brlens{3}_mean=0.679447,rateTK02Brlens{3}_median=0.70281,rateTK02Brlens{3}_95%HPD={0.120739,1.105697}]:133.2168,Cynosphenodon_huizachalensis[&prob=1.0,prob_stddev=0.0,prob_range={1.0,1.0},prob(percent)="100",prob+-sd="100+-0",height_mean=1.05392629,height_median=1.00103158,height_95%HPD={0.58919265,1.6535383},age_mean=186.162382,age_median=185.8685,age_95%HPD={182.70001,190.199015},length_mean=0.0863439943,length_median=0.05912304,length_95%HPD={2.934037E-8,0.2441543},effectivebrlenTK02Brlens{1}_mean=0.073851,effectivebrlenTK02Brlens{1}_median=0.040144,effectivebrlenTK02Brlens{1}_95%HPD={0.0,0.227076},rateTK02Brlens{1}_mean=0.742734,rateTK02Brlens{1}_median=0.769057,rateTK02Brlens{1}_95%HPD={0.178565,1.193121},effectivebrlenTK02Brlens{2}_mean=0.076476,effectivebrlenTK02Brlens{2}_median=0.041492,effectivebrlenTK02Brlens{2}_95%HPD={0.0,0.235493},rateTK02Brlens{2}_mean=0.759977,rateTK02Brlens{2}_median=0.772901,rateTK02Brlens{2}_95%HPD={0.184605,1.279463},effectivebrlenTK02Brlens{3}_mean=0.075184,effectivebrlenTK02Brlens{3}_median=0.04399,effectivebrlenTK02Brlens{3}_95%HPD={0.0,0.227374},rateTK02Brlens{3}_mean=0.803675,rateTK02Brlens{3}_median=0.867439,rateTK02Brlens{3}_95%HPD={0.194195,1.225202}]:44.93724,Sphenotitan_leyesi[&prob=1.0,prob_stddev=0.0,prob_range={1.0,1.0},prob(percent)="100",prob+-sd="100+-0",height_mean=1.20108871,height_median=1.14042519,height_95%HPD={0.66213186,1.87825457},age_mean=212.116728,age_median=211.066618,age_95%HPD={208.499988,219.314192},length_mean=0.0397026516,length_median=0.02500228,length_95%HPD={2.339811E-6,0.1228385},effectivebrlenTK02Brlens{1}_mean=0.034218,effectivebrlenTK02Brlens{1}_median=0.018362,effectivebrlenTK02Brlens{1}_95%HPD={2.0E-6,0.113962},rateTK02Brlens{1}_mean=0.809214,rateTK02Brlens{1}_median=0.825835,rateTK02Brlens{1}_95%HPD={0.372087,1.16161},effectivebrlenTK02Brlens{2}_mean=0.034207,effectivebrlenTK02Brlens{2}_median=0.017566,effectivebrlenTK02Brlens{2}_95%HPD={2.0E-6,0.115761},rateTK02Brlens{2}_mean=0.796241,rateTK02Brlens{2}_median=0.803716,rateTK02Brlens{2}_95%HPD={0.330775,1.239913},effectivebrlenTK02Brlens{3}_mean=0.033866,effectivebrlenTK02Brlens{3}_median=0.019353,effectivebrlenTK02Brlens{3}_95%HPD={1.0E-6,0.110738},rateTK02Brlens{3}_mean=0.832315,rateTK02Brlens{3}_median=0.883582,rateTK02Brlens{3}_95%HPD={0.341392,1.18813}]:19.73912,((Priosphenodon_avelasi[&prob=1.0,prob_stddev=0.0,prob_range={1.0,1.0},prob(percent)="100",prob+-sd="100+-0",height_mean=0.542573195,height_median=0.51527492,height_95%HPD={0.29676105,0.8478658},age_mean=95.8378518,age_median=96.1730252,age_95%HPD={90.5691344,100.499921},length_mean=0.18294025,length_median=0.156749,length_95%HPD={3.629551E-5,0.4234318},effectivebrlenTK02Brlens{1}_mean=0.098911,effectivebrlenTK02Brlens{1}_median=0.082173,effectivebrlenTK02Brlens{1}_95%HPD={3.2E-5,0.247087},rateTK02Brlens{1}_mean=0.619647,rateTK02Brlens{1}_median=0.622908,rateTK02Brlens{1}_95%HPD={0.002201,1.097471},effectivebrlenTK02Brlens{2}_mean=0.065654,effectivebrlenTK02Brlens{2}_median=0.056506,effectivebrlenTK02Brlens{2}_95%HPD={1.83E-4,0.154692},rateTK02Brlens{2}_mean=0.502297,rateTK02Brlens{2}_median=0.447058,rateTK02Brlens{2}_95%HPD={0.005371,1.122416},effectivebrlenTK02Brlens{3}_mean=0.124031,effectivebrlenTK02Brlens{3}_median=0.103992,effectivebrlenTK02Brlens{3}_95%HPD={7.0E-6,0.304073},rateTK02Brlens{3}_mean=0.732762,rateTK02Brlens{3}_median=0.782038,rateTK02Brlens{3}_95%HPD={0.06573,1.200699}]:31.74955,Toxolophosaurus_cloudi[&prob=1.0,prob_stddev=0.0,prob_range={1.0,1.0},prob(percent)="100",prob+-sd="100+-0",height_mean=0.665238558,height_median=0.63155818,height_95%HPD={0.36391603,1.04285497},age_mean=117.479,age_median=117.445207,age_95%HPD={110.132867,124.382419},length_mean=0.0823716289,length_median=0.05313862,length_95%HPD={1.013477E-5,0.2632176},effectivebrlenTK02Brlens{1}_mean=0.045719,effectivebrlenTK02Brlens{1}_median=0.027653,effectivebrlenTK02Brlens{1}_95%HPD={1.0E-6,0.15232},rateTK02Brlens{1}_mean=0.628167,rateTK02Brlens{1}_median=0.635103,rateTK02Brlens{1}_95%HPD={9.48E-4,1.091059},effectivebrlenTK02Brlens{2}_mean=0.029272,effectivebrlenTK02Brlens{2}_median=0.019368,effectivebrlenTK02Brlens{2}_95%HPD={2.0E-6,0.090711},rateTK02Brlens{2}_mean=0.513255,rateTK02Brlens{2}_median=0.464459,rateTK02Brlens{2}_95%HPD={0.00454,1.117878},effectivebrlenTK02Brlens{3}_mean=0.056142,effectivebrlenTK02Brlens{3}_median=0.034395,effectivebrlenTK02Brlens{3}_95%HPD={0.0,0.186259},rateTK02Brlens{3}_mean=0.736788,rateTK02Brlens{3}_median=0.787124,rateTK02Brlens{3}_95%HPD={0.089225,1.207359}]:10.47737)[&prob=0.650709437,prob_stddev=0.070899777,prob_range={0.583015744,0.741436206},prob(percent)="65",prob+-sd="65+-7",height_mean=0.758619415,height_median=0.71469308,height_95%HPD={0.38969366,1.2331199},age_mean=130.294837,age_median=127.922577,age_95%HPD={111.536597,154.075438},length_mean=0.17093711,length_median=0.1594112,length_95%HPD={5.739199E-6,0.3665269},effectivebrlenTK02Brlens{1}_mean=0.095122,effectivebrlenTK02Brlens{1}_median=0.077953,effectivebrlenTK02Brlens{1}_95%HPD={3.0E-6,0.236839},rateTK02Brlens{1}_mean=0.5969,rateTK02Brlens{1}_median=0.5802,rateTK02Brlens{1}_95%HPD={0.078949,1.114811},effectivebrlenTK02Brlens{2}_mean=0.066558,effectivebrlenTK02Brlens{2}_median=0.055605,effectivebrlenTK02Brlens{2}_95%HPD={2.0E-6,0.161388},rateTK02Brlens{2}_mean=0.456346,rateTK02Brlens{2}_median=0.392918,rateTK02Brlens{2}_95%HPD={0.054715,1.015125},effectivebrlenTK02Brlens{3}_mean=0.11704,effectivebrlenTK02Brlens{3}_median=0.102317,effectivebrlenTK02Brlens{3}_95%HPD={2.0E-6,0.275135},rateTK02Brlens{3}_mean=0.720372,rateTK02Brlens{3}_median=0.759308,rateTK02Brlens{3}_95%HPD={0.129156,1.172017}]:35.39241,Eilenodon_robustus[&prob=1.0,prob_stddev=0.0,prob_range={1.0,1.0},prob(percent)="100",prob+-sd="100+-0",height_mean=0.876816504,height_median=0.83271649,height_95%HPD={0.488597001,1.37488243},age_mean=154.859682,age_median=154.837611,age_95%HPD={153.000468,156.598871},length_mean=0.0525067834,length_median=0.03185955,length_95%HPD={4.910625E-6,0.175567},effectivebrlenTK02Brlens{1}_mean=0.032966,effectivebrlenTK02Brlens{1}_median=0.018667,effectivebrlenTK02Brlens{1}_95%HPD={1.0E-6,0.113218},rateTK02Brlens{1}_mean=0.668982,rateTK02Brlens{1}_median=0.681275,rateTK02Brlens{1}_95%HPD={0.120347,1.134496},effectivebrlenTK02Brlens{2}_mean=0.025999,effectivebrlenTK02Brlens{2}_median=0.015018,effectivebrlenTK02Brlens{2}_95%HPD={0.0,0.085363},rateTK02Brlens{2}_mean=0.579921,rateTK02Brlens{2}_median=0.555878,rateTK02Brlens{2}_95%HPD={0.037972,1.128792},effectivebrlenTK02Brlens{3}_mean=0.038354,effectivebrlenTK02Brlens{3}_median=0.02196,effectivebrlenTK02Brlens{3}_95%HPD={2.0E-6,0.129806},rateTK02Brlens{3}_mean=0.76407,rateTK02Brlens{3}_median=0.814195,rateTK02Brlens{3}_95%HPD={0.175414,1.193723}]:8.477374)[&prob=0.533141298,prob_stddev=0.0996274271,prob_range={0.429706337,0.667714803},prob(percent)="53",prob+-sd="53+-10",height_mean=0.992181379,height_median=0.9395534,height_95%HPD={0.520285013,1.5959836},age_mean=166.002071,age_median=163.314986,age_95%HPD={153.516999,186.271483},length_mean=0.244926382,length_median=0.2392676,length_95%HPD={0.01478198,0.4394767},effectivebrlenTK02Brlens{1}_mean=0.150678,effectivebrlenTK02Brlens{1}_median=0.141805,effectivebrlenTK02Brlens{1}_95%HPD={1.1E-5,0.29204},rateTK02Brlens{1}_mean=0.635239,rateTK02Brlens{1}_median=0.61874,rateTK02Brlens{1}_95%HPD={0.216463,1.094865},effectivebrlenTK02Brlens{2}_mean=0.119537,effectivebrlenTK02Brlens{2}_median=0.114822,effectivebrlenTK02Brlens{2}_95%HPD={0.006006,0.225053},rateTK02Brlens{2}_mean=0.519543,rateTK02Brlens{2}_median=0.488485,rateTK02Brlens{2}_95%HPD={0.185214,0.93596},effectivebrlenTK02Brlens{3}_mean=0.172518,effectivebrlenTK02Brlens{3}_median=0.166948,effectivebrlenTK02Brlens{3}_95%HPD={7.0E-6,0.322316},rateTK02Brlens{3}_mean=0.732113,rateTK02Brlens{3}_median=0.768772,rateTK02Brlens{3}_95%HPD={0.209497,1.11631}]:67.49075)[&prob=0.625551383,prob_stddev=0.0510392893,prob_range={0.578371351,0.688870124},prob(percent)="63",prob+-sd="63+-5",height_mean=1.32927418,height_median=1.26080769,height_95%HPD={0.721189087,2.09493998},age_mean=231.20464,age_median=230.805736,age_95%HPD={218.084621,244.766228},length_mean=0.0834114112,length_median=0.07650322,length_95%HPD={0.00880854,0.1702966},effectivebrlenTK02Brlens{1}_mean=0.069135,effectivebrlenTK02Brlens{1}_median=0.064287,effectivebrlenTK02Brlens{1}_95%HPD={0.00827,0.137251},rateTK02Brlens{1}_mean=0.850495,rateTK02Brlens{1}_median=0.852766,rateTK02Brlens{1}_95%HPD={0.556182,1.10779},effectivebrlenTK02Brlens{2}_mean=0.068056,effectivebrlenTK02Brlens{2}_median=0.062942,effectivebrlenTK02Brlens{2}_95%HPD={0.007591,0.136039},rateTK02Brlens{2}_mean=0.840962,rateTK02Brlens{2}_median=0.841257,rateTK02Brlens{2}_95%HPD={0.495421,1.15619},effectivebrlenTK02Brlens{3}_mean=0.069041,effectivebrlenTK02Brlens{3}_median=0.063468,effectivebrlenTK02Brlens{3}_95%HPD={0.008175,0.140388},rateTK02Brlens{3}_mean=0.8499,rateTK02Brlens{3}_median=0.88644,rateTK02Brlens{3}_95%HPD={0.493165,1.131852}]:14.201)[&prob=0.828235242,prob_stddev=0.0242091534,prob_range={0.798435573,0.855079388},prob(percent)="83",prob+-sd="83+-2",height_mean=1.36908696,height_median=1.30033976,height_95%HPD={0.78047958,2.1413848},age_mean=245.370561,age_median=245.006738,age_95%HPD={231.379238,259.995002},length_mean=0.139127033,length_median=0.1208606,length_95%HPD={0.01697902,0.2995987},effectivebrlenTK02Brlens{1}_mean=0.129796,effectivebrlenTK02Brlens{1}_median=0.112627,effectivebrlenTK02Brlens{1}_95%HPD={0.016781,0.279836},rateTK02Brlens{1}_mean=0.938491,rateTK02Brlens{1}_median=0.948389,rateTK02Brlens{1}_95%HPD={0.699054,1.159762},effectivebrlenTK02Brlens{2}_mean=0.128536,effectivebrlenTK02Brlens{2}_median=0.112927,effectivebrlenTK02Brlens{2}_95%HPD={0.017803,0.273425},rateTK02Brlens{2}_mean=0.938006,rateTK02Brlens{2}_median=0.94112,rateTK02Brlens{2}_95%HPD={0.65502,1.210577},effectivebrlenTK02Brlens{3}_mean=0.127829,effectivebrlenTK02Brlens{3}_median=0.110904,effectivebrlenTK02Brlens{3}_95%HPD={0.015625,0.274883},rateTK02Brlens{3}_mean=0.925707,rateTK02Brlens{3}_median=0.951647,rateTK02Brlens{3}_95%HPD={0.641893,1.140526}]:17.33986)[&prob=0.742625082,prob_stddev=0.0148716021,prob_range={0.72325863,0.756847146},prob(percent)="74",prob+-sd="74+-1",height_mean=1.46999254,height_median=1.39879204,height_95%HPD={0.82746173,2.28682047},age_mean=262.461854,age_median=262.346593,age_95%HPD={243.62618,281.447122},length_mean=0.125190633,length_median=0.1129646,length_95%HPD={0.01234896,0.2639959},effectivebrlenTK02Brlens{1}_mean=0.120343,effectivebrlenTK02Brlens{1}_median=0.109859,effectivebrlenTK02Brlens{1}_95%HPD={0.012934,0.249141},rateTK02Brlens{1}_mean=0.9709,rateTK02Brlens{1}_median=0.977926,rateTK02Brlens{1}_95%HPD={0.782821,1.139148},effectivebrlenTK02Brlens{2}_mean=0.118682,effectivebrlenTK02Brlens{2}_median=0.108081,effectivebrlenTK02Brlens{2}_95%HPD={0.012572,0.246161},rateTK02Brlens{2}_mean=0.958474,rateTK02Brlens{2}_median=0.966939,rateTK02Brlens{2}_95%HPD={0.737906,1.164361},effectivebrlenTK02Brlens{3}_mean=0.118349,effectivebrlenTK02Brlens{3}_median=0.108548,effectivebrlenTK02Brlens{3}_95%HPD={0.012053,0.241673},rateTK02Brlens{3}_mean=0.958526,rateTK02Brlens{3}_median=0.97506,rateTK02Brlens{3}_95%HPD={0.764843,1.114651}]:24.549)[&prob=1.0,prob_stddev=0.0,prob_range={1.0,1.0},prob(percent)="100",prob+-sd="100+-0",height_mean=1.62065331,height_median=1.5415224,height_95%HPD={0.92322882,2.53015404},age_mean=286.678107,age_median=286.89559,age_95%HPD={275.848214,297.364646},length_mean=0.0217316386,length_median=0.01527647,length_95%HPD={1.022578E-5,0.06402222},effectivebrlenTK02Brlens{1}_mean=0.021754,effectivebrlenTK02Brlens{1}_median=0.01529,effectivebrlenTK02Brlens{1}_95%HPD={1.0E-5,0.06414},rateTK02Brlens{1}_mean=1.001271,rateTK02Brlens{1}_median=1.000052,rateTK02Brlens{1}_95%HPD={0.93799,1.065154},effectivebrlenTK02Brlens{2}_mean=0.020958,effectivebrlenTK02Brlens{2}_median=0.015043,effectivebrlenTK02Brlens{2}_95%HPD={1.0E-5,0.060651},rateTK02Brlens{2}_mean=0.98119,rateTK02Brlens{2}_median=0.989822,rateTK02Brlens{2}_95%HPD={0.887465,1.043164},effectivebrlenTK02Brlens{3}_mean=0.021555,effectivebrlenTK02Brlens{3}_median=0.015232,effectivebrlenTK02Brlens{3}_95%HPD={1.0E-5,0.063229},rateTK02Brlens{3}_mean=0.996394,rateTK02Brlens{3}_median=0.998493,rateTK02Brlens{3}_95%HPD={0.937439,1.046541}]:3.525888)[&prob=1.0,prob_stddev=0.0,prob_range={1.0,1.0},prob(percent)="100",prob+-sd="100+-0",height_mean=1.64238495,height_median=1.56167737,height_95%HPD={0.923651437,2.55657319},age_mean=290.449239,age_median=290.421478,age_95%HPD={281.56014,299.550461},length_mean=0.0,length_median=0.0,length_95%HPD={0.0,0.0},effectivebrlenTK02Brlens{1}_mean=1.0,effectivebrlenTK02Brlens{1}_median=1.0,effectivebrlenTK02Brlens{1}_95%HPD={1.0,1.0},rateTK02Brlens{1}_mean=1.0,rateTK02Brlens{1}_median=1.0,rateTK02Brlens{1}_95%HPD={1.0,1.0},effectivebrlenTK02Brlens{2}_mean=1.0,effectivebrlenTK02Brlens{2}_median=1.0,effectivebrlenTK02Brlens{2}_95%HPD={1.0,1.0},rateTK02Brlens{2}_mean=1.0,rateTK02Brlens{2}_median=1.0,rateTK02Brlens{2}_95%HPD={1.0,1.0},effectivebrlenTK02Brlens{3}_mean=1.0,effectivebrlenTK02Brlens{3}_median=1.0,effectivebrlenTK02Brlens{3}_95%HPD={1.0,1.0},rateTK02Brlens{3}_mean=1.0,rateTK02Brlens{3}_median=1.0,rateTK02Brlens{3}_95%HPD={1.0,1.0}];
end;

begin figtree;
	set appearance.backgroundColorAttribute="Default";
	set appearance.backgroundColour=#ffffff;
	set appearance.branchColorAttribute="User selection";
	set appearance.branchColorGradient=false;
	set appearance.branchLineWidth=1.0;
	set appearance.branchMinLineWidth=0.0;
	set appearance.branchWidthAttribute="Fixed";
	set appearance.foregroundColour=#000000;
	set appearance.hilightingGradient=false;
	set appearance.selectionColour=#2d3680;
	set branchLabels.colorAttribute="User selection";
	set branchLabels.displayAttribute="Branch times";
	set branchLabels.fontName="Arial";
	set branchLabels.fontSize=9;
	set branchLabels.fontStyle=0;
	set branchLabels.isShown=false;
	set branchLabels.significantDigits=4;
	set layout.expansion=0;
	set layout.layoutType="RECTILINEAR";
	set layout.zoom=0;
	set legend.attribute=null;
	set legend.fontSize=10.0;
	set legend.isShown=false;
	set legend.significantDigits=4;
	set nodeBars.barWidth=4.0;
	set nodeBars.displayAttribute=null;
	set nodeBars.isShown=false;
	set nodeLabels.colorAttribute="User selection";
	set nodeLabels.displayAttribute="prob";
	set nodeLabels.fontName="Arial";
	set nodeLabels.fontSize=9;
	set nodeLabels.fontStyle=0;
	set nodeLabels.isShown=true;
	set nodeLabels.significantDigits=2;
	set nodeShape.colourAttribute=null;
	set nodeShape.isShown=false;
	set nodeShape.minSize=10.0;
	set nodeShape.scaleType=Width;
	set nodeShape.shapeType=Circle;
	set nodeShape.size=4.0;
	set nodeShape.sizeAttribute=null;
	set polarLayout.alignTipLabels=false;
	set polarLayout.angularRange=0;
	set polarLayout.rootAngle=0;
	set polarLayout.rootLength=100;
	set polarLayout.showRoot=true;
	set radialLayout.spread=0.0;
	set rectilinearLayout.alignTipLabels=false;
	set rectilinearLayout.curvature=0;
	set rectilinearLayout.rootLength=100;
	set scale.offsetAge=0.0;
	set scale.rootAge=1.0;
	set scale.scaleFactor=1.0;
	set scale.scaleRoot=false;
	set scaleAxis.automaticScale=true;
	set scaleAxis.fontSize=8.0;
	set scaleAxis.isShown=false;
	set scaleAxis.lineWidth=1.0;
	set scaleAxis.majorTicks=1.0;
	set scaleAxis.origin=0.0;
	set scaleAxis.reverseAxis=false;
	set scaleAxis.showGrid=true;
	set scaleBar.automaticScale=true;
	set scaleBar.fontSize=10.0;
	set scaleBar.isShown=true;
	set scaleBar.lineWidth=1.0;
	set scaleBar.scaleRange=0.0;
	set tipLabels.colorAttribute="User selection";
	set tipLabels.displayAttribute="Names";
	set tipLabels.fontName="Arial";
	set tipLabels.fontSize=14;
	set tipLabels.fontStyle=2;
	set tipLabels.isShown=true;
	set tipLabels.significantDigits=4;
	set trees.order=false;
	set trees.orderType="increasing";
	set trees.rooting=false;
	set trees.rootingType="User Selection";
	set trees.transform=false;
	set trees.transformType="cladogram";
end;
