# Supplementary material for: Sphenodontian phylogeny and the impact of model choice in Bayesian morphological clock estimates of divergence times and evolutionary rates
Source: BMC Biol. 2020 Dec 7;18:191. doi: 10.1186/s12915-020-00901-5 (PMC7720557; doi:10.1186/s12915-020-00901-5)
Supplement: Supplementary file 6 — Additional file 6. Input files including the dataset and all necessary coding (see Mr. Bayes blocks) to reproduce the analyses. [file 12915_2020_901_MOESM6_ESM.zip › InputFiles&OutputTrees/BayesCalibrated/Diversity(NoSA)/BayesCal_TK02_ln_p3_StartTr_3per_60G_DvNoSA_NoR/PRIOR/BayesCal_TK02_ln_p3_StartTr_3per_DvNoSA_AllCom.t.con.tre]

#NEXUS
[ID: 7076251108]
begin taxa;
	dimensions ntax=35;
	taxlabels
		Prolacerta_broomi
		Palaeagama_vielhaueri
		Sophineta_cracoviensis
		Megachirella_wachtleri
		Marmoretta_oxoniensis
		Huehuecuetzpalli_mixtecus
		Eichstaettisaurus_schroederi
		Ardeosaurus_brevipes
		Gephyrosaurus_bridensis
		Diphydontosaurus_avonis
		Planocephalosaurus_robinsonae
		Clevosaurus_hudsoni
		Clevosaurus_cambrica
		Clevosaurus_brasiliensis
		Clevosaurus_bairdi
		Clevosaurus_petilus
		Clevosaurus_sp_SAM
		Homeosaurus_maximiliani
		Homeosaurus_parvipes
		Sapheosaurus_thiollerei
		Oenosaurus_muehlheimensis
		Piocormus_laticeps
		Derasmosaurus_pietraroiae
		Palaeopleurosaurus_posidoniae
		Pleurosaurus_ginsburgi
		Pleurosaurus_goldfussi
		Kallimodon_pulchellus
		Leptosaurus_neptunius
		Sphenodon_punctatus
		Kawasphenodon
		Cynosphenodon_huizachalensis
		Sphenotitan_leyesi
		Priosphenodon_avelasi
		Eilenodon_robustus
		Toxolophosaurus_cloudi
		;
end;
begin trees;
	translate
		1	Prolacerta_broomi,
		2	Palaeagama_vielhaueri,
		3	Sophineta_cracoviensis,
		4	Megachirella_wachtleri,
		5	Marmoretta_oxoniensis,
		6	Huehuecuetzpalli_mixtecus,
		7	Eichstaettisaurus_schroederi,
		8	Ardeosaurus_brevipes,
		9	Gephyrosaurus_bridensis,
		10	Diphydontosaurus_avonis,
		11	Planocephalosaurus_robinsonae,
		12	Clevosaurus_hudsoni,
		13	Clevosaurus_cambrica,
		14	Clevosaurus_brasiliensis,
		15	Clevosaurus_bairdi,
		16	Clevosaurus_petilus,
		17	Clevosaurus_sp_SAM,
		18	Homeosaurus_maximiliani,
		19	Homeosaurus_parvipes,
		20	Sapheosaurus_thiollerei,
		21	Oenosaurus_muehlheimensis,
		22	Piocormus_laticeps,
		23	Derasmosaurus_pietraroiae,
		24	Palaeopleurosaurus_posidoniae,
		25	Pleurosaurus_ginsburgi,
		26	Pleurosaurus_goldfussi,
		27	Kallimodon_pulchellus,
		28	Leptosaurus_neptunius,
		29	Sphenodon_punctatus,
		30	Kawasphenodon,
		31	Cynosphenodon_huizachalensis,
		32	Sphenotitan_leyesi,
		33	Priosphenodon_avelasi,
		34	Eilenodon_robustus,
		35	Toxolophosaurus_cloudi
		;
   tree con_all_compat = [&R] (1[&prob=1.00000000e+00,prob_stddev=0.00000000e+00,prob_range={1.00000000e+00,1.00000000e+00},prob(percent)="100",prob+-sd="100+-0",height_mean=7.09477831e-01,height_median=5.45781377e-01,height_95%HPD={5.35968627e-02,1.81432635e+00},age_mean=2.49728596e+02,age_median=2.49820995e+02,age_95%HPD={2.47490539e+02,2.51899779e+02}]:3.320507e+01[&length_mean=9.39604511e-02,length_median=7.17498300e-02,length_95%HPD={6.84419900e-03,2.41405900e-01},effectivebrlenTK02Brlens{1}_mean=0.093948,effectivebrlenTK02Brlens{1}_median=0.071615,effectivebrlenTK02Brlens{1}_95%HPD={0.006856,0.241115},rateTK02Brlens{1}_mean=0.999969,rateTK02Brlens{1}_median=1.000002,rateTK02Brlens{1}_95%HPD={0.930736,1.059359},effectivebrlenTK02Brlens{2}_mean=0.093972,effectivebrlenTK02Brlens{2}_median=0.071474,effectivebrlenTK02Brlens{2}_95%HPD={0.006810,0.242063},rateTK02Brlens{2}_mean=1.000098,rateTK02Brlens{2}_median=0.999780,rateTK02Brlens{2}_95%HPD={0.900611,1.098740},effectivebrlenTK02Brlens{3}_mean=0.093998,effectivebrlenTK02Brlens{3}_median=0.071535,effectivebrlenTK02Brlens{3}_95%HPD={0.006778,0.241936},rateTK02Brlens{3}_mean=1.000130,rateTK02Brlens{3}_median=0.999975,rateTK02Brlens{3}_95%HPD={0.909615,1.090083}],(2[&prob=1.00000000e+00,prob_stddev=0.00000000e+00,prob_range={1.00000000e+00,1.00000000e+00},prob(percent)="100",prob+-sd="100+-0",height_mean=7.16712546e-01,height_median=5.51253751e-01,height_95%HPD={5.54118192e-02,1.83176042e+00},age_mean=2.52310214e+02,age_median=2.52092121e+02,age_95%HPD={2.47500041e+02,2.57341787e+02}]:1.193236e+01[&length_mean=1.67268509e-02,length_median=8.34267200e-03,length_95%HPD={0.00000000e+00,6.05794400e-02},effectivebrlenTK02Brlens{1}_mean=0.016755,effectivebrlenTK02Brlens{1}_median=0.008325,effectivebrlenTK02Brlens{1}_95%HPD={0.000000,0.060797},rateTK02Brlens{1}_mean=1.000659,rateTK02Brlens{1}_median=1.000007,rateTK02Brlens{1}_95%HPD={0.877665,1.109777},effectivebrlenTK02Brlens{2}_mean=0.016707,effectivebrlenTK02Brlens{2}_median=0.008282,effectivebrlenTK02Brlens{2}_95%HPD={0.000000,0.060787},rateTK02Brlens{2}_mean=0.997458,rateTK02Brlens{2}_median=0.998842,rateTK02Brlens{2}_95%HPD={0.825541,1.180282},effectivebrlenTK02Brlens{3}_mean=0.016670,effectivebrlenTK02Brlens{3}_median=0.008318,effectivebrlenTK02Brlens{3}_95%HPD={0.000000,0.060348},rateTK02Brlens{3}_mean=0.999192,rateTK02Brlens{3}_median=0.999586,rateTK02Brlens{3}_95%HPD={0.826097,1.160818}],(3[&prob=1.00000000e+00,prob_stddev=0.00000000e+00,prob_range={1.00000000e+00,1.00000000e+00},prob(percent)="100",prob+-sd="100+-0",height_mean=7.04528376e-01,height_median=5.42040753e-01,height_95%HPD={5.40947882e-02,1.80171804e+00},age_mean=2.47998026e+02,age_median=2.47997253e+02,age_95%HPD={2.47518853e+02,2.48467176e+02}]:5.948528e+00[&length_mean=1.80560130e-02,length_median=9.51406700e-03,length_95%HPD={5.61370800e-08,6.37259800e-02},effectivebrlenTK02Brlens{1}_mean=0.018084,effectivebrlenTK02Brlens{1}_median=0.009494,effectivebrlenTK02Brlens{1}_95%HPD={0.000000,0.064026},rateTK02Brlens{1}_mean=1.000730,rateTK02Brlens{1}_median=1.000014,rateTK02Brlens{1}_95%HPD={0.872739,1.122997},effectivebrlenTK02Brlens{2}_mean=0.018004,effectivebrlenTK02Brlens{2}_median=0.009423,effectivebrlenTK02Brlens{2}_95%HPD={0.000000,0.063598},rateTK02Brlens{2}_mean=0.997276,rateTK02Brlens{2}_median=0.999391,rateTK02Brlens{2}_95%HPD={0.803795,1.186984},effectivebrlenTK02Brlens{3}_mean=0.017997,effectivebrlenTK02Brlens{3}_median=0.009478,effectivebrlenTK02Brlens{3}_95%HPD={0.000000,0.063428},rateTK02Brlens{3}_mean=0.999274,rateTK02Brlens{3}_median=0.999486,rateTK02Brlens{3}_95%HPD={0.814708,1.174587}],(4[&prob=1.00000000e+00,prob_stddev=0.00000000e+00,prob_range={1.00000000e+00,1.00000000e+00},prob(percent)="100",prob+-sd="100+-0",height_mean=6.93179965e-01,height_median=5.33470832e-01,height_95%HPD={5.61738967e-02,1.77460855e+00},age_mean=2.44002280e+02,age_median=2.44003174e+02,age_95%HPD={2.43545681e+02,2.44495112e+02}]:3.885964e+00[&length_mean=2.26032748e-02,length_median=1.32953600e-02,length_95%HPD={1.89425700e-08,7.59223400e-02},effectivebrlenTK02Brlens{1}_mean=0.022651,effectivebrlenTK02Brlens{1}_median=0.013270,effectivebrlenTK02Brlens{1}_95%HPD={0.000000,0.076270},rateTK02Brlens{1}_mean=1.000708,rateTK02Brlens{1}_median=1.000020,rateTK02Brlens{1}_95%HPD={0.868650,1.129345},effectivebrlenTK02Brlens{2}_mean=0.022599,effectivebrlenTK02Brlens{2}_median=0.013167,effectivebrlenTK02Brlens{2}_95%HPD={0.000000,0.076228},rateTK02Brlens{2}_mean=0.997607,rateTK02Brlens{2}_median=0.999341,rateTK02Brlens{2}_95%HPD={0.793286,1.192991},effectivebrlenTK02Brlens{3}_mean=0.022523,effectivebrlenTK02Brlens{3}_median=0.013240,effectivebrlenTK02Brlens{3}_95%HPD={0.000000,0.075390},rateTK02Brlens{3}_mean=0.999441,rateTK02Brlens{3}_median=0.999459,rateTK02Brlens{3}_95%HPD={0.805374,1.183935}],(((((((((5[&prob=1.00000000e+00,prob_stddev=0.00000000e+00,prob_range={1.00000000e+00,1.00000000e+00},prob(percent)="100",prob+-sd="100+-0",height_mean=4.50197837e-01,height_median=3.46425104e-01,height_95%HPD={3.35585591e-02,1.14809820e+00},age_mean=1.58586208e+02,age_median=1.58067633e+02,age_95%HPD={1.52103358e+02,1.65950930e+02}]:3.074345e+00[&length_mean=2.05768721e-02,length_median=9.13620500e-03,length_95%HPD={0.00000000e+00,7.85700700e-02},effectivebrlenTK02Brlens{1}_mean=0.020530,effectivebrlenTK02Brlens{1}_median=0.008995,effectivebrlenTK02Brlens{1}_95%HPD={0.000000,0.078172},rateTK02Brlens{1}_mean=0.995513,rateTK02Brlens{1}_median=1.000170,rateTK02Brlens{1}_95%HPD={0.706058,1.243177},effectivebrlenTK02Brlens{2}_mean=0.020565,effectivebrlenTK02Brlens{2}_median=0.008860,effectivebrlenTK02Brlens{2}_95%HPD={0.000000,0.079405},rateTK02Brlens{2}_mean=0.995033,rateTK02Brlens{2}_median=0.997854,rateTK02Brlens{2}_95%HPD={0.589690,1.368641},effectivebrlenTK02Brlens{3}_mean=0.020457,effectivebrlenTK02Brlens{3}_median=0.008967,effectivebrlenTK02Brlens{3}_95%HPD={0.000000,0.078255},rateTK02Brlens{3}_mean=1.003458,rateTK02Brlens{3}_median=0.999053,rateTK02Brlens{3}_95%HPD={0.587505,1.379021}],34[&prob=1.00000000e+00,prob_stddev=0.00000000e+00,prob_range={1.00000000e+00,1.00000000e+00},prob(percent)="100",prob+-sd="100+-0",height_mean=4.39861555e-01,height_median=3.38375112e-01,height_95%HPD={3.12061909e-02,1.12306939e+00},age_mean=1.54836149e+02,age_median=1.54804241e+02,age_95%HPD={1.53000057e+02,1.56587782e+02}]:6.337737e+00[&length_mean=1.84276781e-02,length_median=8.40507300e-03,length_95%HPD={0.00000000e+00,6.90285300e-02},effectivebrlenTK02Brlens{1}_mean=0.018417,effectivebrlenTK02Brlens{1}_median=0.008298,effectivebrlenTK02Brlens{1}_95%HPD={0.000000,0.069384},rateTK02Brlens{1}_mean=0.994745,rateTK02Brlens{1}_median=1.000142,rateTK02Brlens{1}_95%HPD={0.700429,1.236124},effectivebrlenTK02Brlens{2}_mean=0.018502,effectivebrlenTK02Brlens{2}_median=0.008170,effectivebrlenTK02Brlens{2}_95%HPD={0.000000,0.070201},rateTK02Brlens{2}_mean=0.994744,rateTK02Brlens{2}_median=0.997039,rateTK02Brlens{2}_95%HPD={0.598266,1.401311},effectivebrlenTK02Brlens{3}_mean=0.018235,effectivebrlenTK02Brlens{3}_median=0.008291,effectivebrlenTK02Brlens{3}_95%HPD={0.000000,0.068184},rateTK02Brlens{3}_mean=1.003245,rateTK02Brlens{3}_median=0.999086,rateTK02Brlens{3}_95%HPD={0.607669,1.410114}])[&prob=4.19768450e-02,prob_stddev=1.13134571e-03,prob_range={4.11768627e-02,4.27768272e-02},prob(percent)="4",prob+-sd="4+-0",height_mean=4.45769574e-01,height_median=3.50658603e-01,height_95%HPD={4.40365329e-02,1.13106366e+00},age_mean=1.62347395e+02,age_median=1.61141978e+02,age_95%HPD={1.53874186e+02,1.73495359e+02}]:1.501818e+01[&length_mean=2.32406910e-02,length_median=1.13751100e-02,length_95%HPD={3.80490000e-06,8.31705400e-02},effectivebrlenTK02Brlens{1}_mean=0.022980,effectivebrlenTK02Brlens{1}_median=0.011179,effectivebrlenTK02Brlens{1}_95%HPD={0.000004,0.081597},rateTK02Brlens{1}_mean=0.991910,rateTK02Brlens{1}_median=1.000128,rateTK02Brlens{1}_95%HPD={0.734877,1.251287},effectivebrlenTK02Brlens{2}_mean=0.022974,effectivebrlenTK02Brlens{2}_median=0.011240,effectivebrlenTK02Brlens{2}_95%HPD={0.000004,0.085047},rateTK02Brlens{2}_mean=0.990438,rateTK02Brlens{2}_median=0.989428,rateTK02Brlens{2}_95%HPD={0.589071,1.339240},effectivebrlenTK02Brlens{3}_mean=0.023120,effectivebrlenTK02Brlens{3}_median=0.011185,effectivebrlenTK02Brlens{3}_95%HPD={0.000004,0.084188},rateTK02Brlens{3}_mean=0.995768,rateTK02Brlens{3}_median=0.998988,rateTK02Brlens{3}_95%HPD={0.607846,1.323473}],(((((((6[&prob=1.00000000e+00,prob_stddev=0.00000000e+00,prob_range={1.00000000e+00,1.00000000e+00},prob(percent)="100",prob+-sd="100+-0",height_mean=2.91165627e-01,height_median=2.24202661e-01,height_95%HPD={1.86537555e-02,7.41223970e-01},age_mean=1.02498017e+02,age_median=1.02508075e+02,age_95%HPD={1.00007118e+02,1.04747473e+02}]:5.871954e+00[&length_mean=2.69096446e-02,length_median=1.33141000e-02,length_95%HPD={1.15949200e-08,9.83133800e-02},effectivebrlenTK02Brlens{1}_mean=0.027037,effectivebrlenTK02Brlens{1}_median=0.013087,effectivebrlenTK02Brlens{1}_95%HPD={0.000000,0.099196},rateTK02Brlens{1}_mean=0.998185,rateTK02Brlens{1}_median=1.000411,rateTK02Brlens{1}_95%HPD={0.678580,1.310219},effectivebrlenTK02Brlens{2}_mean=0.026842,effectivebrlenTK02Brlens{2}_median=0.012721,effectivebrlenTK02Brlens{2}_95%HPD={0.000000,0.098922},rateTK02Brlens{2}_mean=0.990240,rateTK02Brlens{2}_median=0.994482,rateTK02Brlens{2}_95%HPD={0.535520,1.454424},effectivebrlenTK02Brlens{3}_mean=0.026804,effectivebrlenTK02Brlens{3}_median=0.012940,effectivebrlenTK02Brlens{3}_95%HPD={0.000000,0.098170},rateTK02Brlens{3}_mean=1.002204,rateTK02Brlens{3}_median=0.999190,rateTK02Brlens{3}_95%HPD={0.516928,1.429390}],((29[&prob=1.00000000e+00,prob_stddev=0.00000000e+00,prob_range={1.00000000e+00,1.00000000e+00},prob(percent)="100",prob+-sd="100+-0",height_mean=0.00000000e+00,height_median=0.00000000e+00,height_95%HPD={0.00000000e+00,0.00000000e+00},age_mean=0.00000000e+00,age_median=0.00000000e+00,age_95%HPD={0.00000000e+00,0.00000000e+00}]:8.489418e+01[&length_mean=2.61008663e-01,length_median=2.00547600e-01,length_95%HPD={2.12788700e-02,6.66365000e-01},effectivebrlenTK02Brlens{1}_mean=0.262592,effectivebrlenTK02Brlens{1}_median=0.194095,effectivebrlenTK02Brlens{1}_95%HPD={0.017077,0.692423},rateTK02Brlens{1}_mean=0.998152,rateTK02Brlens{1}_median=1.000411,rateTK02Brlens{1}_95%HPD={0.638811,1.344665},effectivebrlenTK02Brlens{2}_mean=0.261252,effectivebrlenTK02Brlens{2}_median=0.189138,effectivebrlenTK02Brlens{2}_95%HPD={0.017803,0.698038},rateTK02Brlens{2}_mean=0.992905,rateTK02Brlens{2}_median=0.997574,rateTK02Brlens{2}_95%HPD={0.495112,1.489013},effectivebrlenTK02Brlens{3}_mean=0.258300,effectivebrlenTK02Brlens{3}_median=0.192746,effectivebrlenTK02Brlens{3}_95%HPD={0.001481,0.675412},rateTK02Brlens{3}_mean=1.002681,rateTK02Brlens{3}_median=0.999173,rateTK02Brlens{3}_95%HPD={0.492414,1.498420}],30[&prob=1.00000000e+00,prob_stddev=0.00000000e+00,prob_range={1.00000000e+00,1.00000000e+00},prob(percent)="100",prob+-sd="100+-0",height_mean=2.22901545e-01,height_median=1.71140547e-01,height_95%HPD={1.59778320e-02,5.69095320e-01},age_mean=7.84194379e+01,age_median=7.91458951e+01,age_95%HPD={7.13587813e+01,8.35999657e+01}]:5.748284e+00[&length_mean=3.75798326e-02,length_median=2.06252600e-02,length_95%HPD={0.00000000e+00,1.29922700e-01},effectivebrlenTK02Brlens{1}_mean=0.037866,effectivebrlenTK02Brlens{1}_median=0.020314,effectivebrlenTK02Brlens{1}_95%HPD={0.000000,0.132511},rateTK02Brlens{1}_mean=0.998492,rateTK02Brlens{1}_median=1.000444,rateTK02Brlens{1}_95%HPD={0.642754,1.325268},effectivebrlenTK02Brlens{2}_mean=0.037475,effectivebrlenTK02Brlens{2}_median=0.019659,effectivebrlenTK02Brlens{2}_95%HPD={0.000000,0.132271},rateTK02Brlens{2}_mean=0.992811,rateTK02Brlens{2}_median=0.995969,rateTK02Brlens{2}_95%HPD={0.519557,1.469900},effectivebrlenTK02Brlens{3}_mean=0.037191,effectivebrlenTK02Brlens{3}_median=0.019860,effectivebrlenTK02Brlens{3}_95%HPD={0.000000,0.130665},rateTK02Brlens{3}_mean=1.002256,rateTK02Brlens{3}_median=0.999198,rateTK02Brlens{3}_95%HPD={0.514378,1.481229}])[&prob=7.11928624e-01,prob_stddev=4.53323940e-02,prob_range={6.79873781e-01,7.43983467e-01},prob(percent)="71",prob+-sd="71+-5",height_mean=2.51749929e-01,height_median=1.93211400e-01,height_95%HPD={2.10980900e-02,6.45328600e-01},age_mean=8.62903783e+01,age_median=8.48941792e+01,age_95%HPD={7.13441110e+01,1.02464152e+02}]:1.564887e+01[&length_mean=6.35954448e-02,length_median=4.31995100e-02,length_95%HPD={9.93212900e-07,1.88696200e-01},effectivebrlenTK02Brlens{1}_mean=0.063989,effectivebrlenTK02Brlens{1}_median=0.041969,effectivebrlenTK02Brlens{1}_95%HPD={0.000001,0.193765},rateTK02Brlens{1}_mean=0.996949,rateTK02Brlens{1}_median=1.000457,rateTK02Brlens{1}_95%HPD={0.654450,1.341855},effectivebrlenTK02Brlens{2}_mean=0.063661,effectivebrlenTK02Brlens{2}_median=0.041132,effectivebrlenTK02Brlens{2}_95%HPD={0.000001,0.193877},rateTK02Brlens{2}_mean=0.992477,rateTK02Brlens{2}_median=0.996003,rateTK02Brlens{2}_95%HPD={0.544695,1.474773},effectivebrlenTK02Brlens{3}_mean=0.062890,effectivebrlenTK02Brlens{3}_median=0.041786,effectivebrlenTK02Brlens{3}_95%HPD={0.000001,0.188581},rateTK02Brlens{3}_mean=1.001759,rateTK02Brlens{3}_median=0.999195,rateTK02Brlens{3}_95%HPD={0.505459,1.462023}],33[&prob=1.00000000e+00,prob_stddev=0.00000000e+00,prob_range={1.00000000e+00,1.00000000e+00},prob(percent)="100",prob+-sd="100+-0",height_mean=2.70870754e-01,height_median=2.08593670e-01,height_95%HPD={2.09472260e-02,6.94191530e-01},age_mean=9.53337929e+01,age_median=9.54368680e+01,age_95%HPD={9.03629671e+01,1.00499738e+02}]:5.106176e+00[&length_mean=3.11235806e-02,length_median=1.71515400e-02,length_95%HPD={4.90370100e-08,1.07359600e-01},effectivebrlenTK02Brlens{1}_mean=0.031288,effectivebrlenTK02Brlens{1}_median=0.016806,effectivebrlenTK02Brlens{1}_95%HPD={0.000000,0.109047},rateTK02Brlens{1}_mean=0.997833,rateTK02Brlens{1}_median=1.000430,rateTK02Brlens{1}_95%HPD={0.680200,1.324558},effectivebrlenTK02Brlens{2}_mean=0.030755,effectivebrlenTK02Brlens{2}_median=0.016378,effectivebrlenTK02Brlens{2}_95%HPD={0.000000,0.107380},rateTK02Brlens{2}_mean=0.988538,rateTK02Brlens{2}_median=0.994373,rateTK02Brlens{2}_95%HPD={0.528857,1.445816},effectivebrlenTK02Brlens{3}_mean=0.030861,effectivebrlenTK02Brlens{3}_median=0.016595,effectivebrlenTK02Brlens{3}_95%HPD={0.000000,0.107521},rateTK02Brlens{3}_mean=1.001877,rateTK02Brlens{3}_median=0.999208,rateTK02Brlens{3}_95%HPD={0.518076,1.445051}])[&prob=4.02902158e-01,prob_stddev=3.81514914e-02,prob_range={3.75924979e-01,4.29879336e-01},prob(percent)="40",prob+-sd="40+-4",height_mean=3.06117435e-01,height_median=2.36496890e-01,height_95%HPD={2.10825400e-02,7.74352700e-01},age_mean=1.01546824e+02,age_median=1.00543044e+02,age_95%HPD={9.02199489e+01,1.13897061e+02}]:7.836985e+00[&length_mean=4.06668568e-02,length_median=2.42588900e-02,length_95%HPD={2.77265400e-06,1.32665300e-01},effectivebrlenTK02Brlens{1}_mean=0.040854,effectivebrlenTK02Brlens{1}_median=0.023699,effectivebrlenTK02Brlens{1}_95%HPD={0.000002,0.135509},rateTK02Brlens{1}_mean=0.995563,rateTK02Brlens{1}_median=1.000465,rateTK02Brlens{1}_95%HPD={0.620099,1.320220},effectivebrlenTK02Brlens{2}_mean=0.041056,effectivebrlenTK02Brlens{2}_median=0.023190,effectivebrlenTK02Brlens{2}_95%HPD={0.000003,0.137889},rateTK02Brlens{2}_mean=0.996330,rateTK02Brlens{2}_median=0.994744,rateTK02Brlens{2}_95%HPD={0.505431,1.473956},effectivebrlenTK02Brlens{3}_mean=0.040574,effectivebrlenTK02Brlens{3}_median=0.023559,effectivebrlenTK02Brlens{3}_95%HPD={0.000003,0.135547},rateTK02Brlens{3}_mean=1.004977,rateTK02Brlens{3}_median=0.999193,rateTK02Brlens{3}_95%HPD={0.533678,1.465397}])[&prob=2.87338059e-01,prob_stddev=4.31954077e-02,prob_range={2.56794293e-01,3.17881825e-01},prob(percent)="29",prob+-sd="29+-4",height_mean=3.31139121e-01,height_median=2.59194640e-01,height_95%HPD={2.74932913e-02,8.34417100e-01},age_mean=1.10265838e+02,age_median=1.08380030e+02,age_95%HPD={1.00427705e+02,1.24762587e+02}]:6.761586e+00[&length_mean=4.06982330e-02,length_median=2.17843800e-02,length_95%HPD={5.64104600e-06,1.42470600e-01},effectivebrlenTK02Brlens{1}_mean=0.040558,effectivebrlenTK02Brlens{1}_median=0.021420,effectivebrlenTK02Brlens{1}_95%HPD={0.000005,0.142765},rateTK02Brlens{1}_mean=0.996003,rateTK02Brlens{1}_median=1.000437,rateTK02Brlens{1}_95%HPD={0.652225,1.319693},effectivebrlenTK02Brlens{2}_mean=0.040722,effectivebrlenTK02Brlens{2}_median=0.021133,effectivebrlenTK02Brlens{2}_95%HPD={0.000007,0.142963},rateTK02Brlens{2}_mean=0.993398,rateTK02Brlens{2}_median=0.994418,rateTK02Brlens{2}_95%HPD={0.483633,1.465688},effectivebrlenTK02Brlens{3}_mean=0.039814,effectivebrlenTK02Brlens{3}_median=0.021182,effectivebrlenTK02Brlens{3}_95%HPD={0.000005,0.143349},rateTK02Brlens{3}_mean=0.998536,rateTK02Brlens{3}_median=0.999146,rateTK02Brlens{3}_95%HPD={0.491102,1.397611}],23[&prob=1.00000000e+00,prob_stddev=0.00000000e+00,prob_range={1.00000000e+00,1.00000000e+00},prob(percent)="100",prob+-sd="100+-0",height_mean=3.02689507e-01,height_median=2.33003640e-01,height_95%HPD={2.23155150e-02,7.72966190e-01},age_mean=1.06598394e+02,age_median=1.06519322e+02,age_95%HPD={1.00527536e+02,1.12367089e+02}]:8.622294e+00[&length_mean=2.62408735e-02,length_median=1.21221400e-02,length_95%HPD={1.58328800e-08,9.92143400e-02},effectivebrlenTK02Brlens{1}_mean=0.026228,effectivebrlenTK02Brlens{1}_median=0.011961,effectivebrlenTK02Brlens{1}_95%HPD={0.000000,0.099570},rateTK02Brlens{1}_mean=0.997403,rateTK02Brlens{1}_median=1.000399,rateTK02Brlens{1}_95%HPD={0.675274,1.304466},effectivebrlenTK02Brlens{2}_mean=0.026201,effectivebrlenTK02Brlens{2}_median=0.011692,effectivebrlenTK02Brlens{2}_95%HPD={0.000000,0.099661},rateTK02Brlens{2}_mean=0.990595,rateTK02Brlens{2}_median=0.995606,rateTK02Brlens{2}_95%HPD={0.541583,1.429913},effectivebrlenTK02Brlens{3}_mean=0.026184,effectivebrlenTK02Brlens{3}_median=0.011882,effectivebrlenTK02Brlens{3}_95%HPD={0.000000,0.099927},rateTK02Brlens{3}_mean=1.004822,rateTK02Brlens{3}_median=0.999184,rateTK02Brlens{3}_95%HPD={0.528182,1.421162}])[&prob=4.25757205e-01,prob_stddev=4.61180508e-02,prob_range={3.93146819e-01,4.58367592e-01},prob(percent)="43",prob+-sd="43+-5",height_mean=3.55282907e-01,height_median=2.73807340e-01,height_95%HPD={2.82111328e-02,9.04812750e-01},age_mean=1.16784240e+02,age_median=1.15141616e+02,age_95%HPD={1.03201630e+02,1.33558060e+02}]:1.162572e+01[&length_mean=5.14219310e-02,length_median=3.13507500e-02,length_95%HPD={3.23410900e-06,1.69565200e-01},effectivebrlenTK02Brlens{1}_mean=0.051786,effectivebrlenTK02Brlens{1}_median=0.030685,effectivebrlenTK02Brlens{1}_95%HPD={0.000003,0.172482},rateTK02Brlens{1}_mean=0.997104,rateTK02Brlens{1}_median=1.000435,rateTK02Brlens{1}_95%HPD={0.668342,1.330440},effectivebrlenTK02Brlens{2}_mean=0.051297,effectivebrlenTK02Brlens{2}_median=0.030253,effectivebrlenTK02Brlens{2}_95%HPD={0.000003,0.170722},rateTK02Brlens{2}_mean=0.994906,rateTK02Brlens{2}_median=0.996591,rateTK02Brlens{2}_95%HPD={0.523688,1.464661},effectivebrlenTK02Brlens{3}_mean=0.050997,effectivebrlenTK02Brlens{3}_median=0.030435,effectivebrlenTK02Brlens{3}_95%HPD={0.000003,0.168984},rateTK02Brlens{3}_mean=1.002905,rateTK02Brlens{3}_median=0.999163,rateTK02Brlens{3}_95%HPD={0.517390,1.426910}],35[&prob=1.00000000e+00,prob_stddev=0.00000000e+00,prob_range={1.00000000e+00,1.00000000e+00},prob(percent)="100",prob+-sd="100+-0",height_mean=3.33222737e-01,height_median=2.56130220e-01,height_95%HPD={2.31593871e-02,8.48865470e-01},age_mean=1.17321395e+02,age_median=1.17222065e+02,age_95%HPD={1.10000447e+02,1.24241484e+02}]:9.545271e+00[&length_mean=3.01584188e-02,length_median=1.27676100e-02,length_95%HPD={0.00000000e+00,1.18106400e-01},effectivebrlenTK02Brlens{1}_mean=0.030293,effectivebrlenTK02Brlens{1}_median=0.012609,effectivebrlenTK02Brlens{1}_95%HPD={0.000000,0.118915},rateTK02Brlens{1}_mean=0.998464,rateTK02Brlens{1}_median=1.000384,rateTK02Brlens{1}_95%HPD={0.692669,1.296510},effectivebrlenTK02Brlens{2}_mean=0.030181,effectivebrlenTK02Brlens{2}_median=0.012337,effectivebrlenTK02Brlens{2}_95%HPD={0.000000,0.119132},rateTK02Brlens{2}_mean=0.992304,rateTK02Brlens{2}_median=0.996119,rateTK02Brlens{2}_95%HPD={0.556868,1.416623},effectivebrlenTK02Brlens{3}_mean=0.030137,effectivebrlenTK02Brlens{3}_median=0.012481,effectivebrlenTK02Brlens{3}_95%HPD={0.000000,0.118965},rateTK02Brlens{3}_mean=1.005495,rateTK02Brlens{3}_median=0.999151,rateTK02Brlens{3}_95%HPD={0.569948,1.428738}])[&prob=6.47352281e-01,prob_stddev=7.55958917e-02,prob_range={5.93897913e-01,7.00806649e-01},prob(percent)="65",prob+-sd="65+-8",height_mean=3.93110714e-01,height_median=3.04256487e-01,height_95%HPD={3.00289335e-02,1.00426129e+00},age_mean=1.28590370e+02,age_median=1.26767336e+02,age_95%HPD={1.12722161e+02,1.48507661e+02}]:2.804344e+01[&length_mean=9.29803035e-02,length_median=6.60387400e-02,length_95%HPD={4.74891500e-06,2.59855700e-01},effectivebrlenTK02Brlens{1}_mean=0.093615,effectivebrlenTK02Brlens{1}_median=0.063805,effectivebrlenTK02Brlens{1}_95%HPD={0.000005,0.270482},rateTK02Brlens{1}_mean=0.995541,rateTK02Brlens{1}_median=1.000374,rateTK02Brlens{1}_95%HPD={0.693302,1.291201},effectivebrlenTK02Brlens{2}_mean=0.093601,effectivebrlenTK02Brlens{2}_median=0.063086,effectivebrlenTK02Brlens{2}_95%HPD={0.000005,0.271008},rateTK02Brlens{2}_mean=0.994586,rateTK02Brlens{2}_median=0.994754,rateTK02Brlens{2}_95%HPD={0.561899,1.387575},effectivebrlenTK02Brlens{3}_mean=0.091804,effectivebrlenTK02Brlens{3}_median=0.064268,effectivebrlenTK02Brlens{3}_95%HPD={0.000005,0.259407},rateTK02Brlens{3}_mean=1.001666,rateTK02Brlens{3}_median=0.999074,rateTK02Brlens{3}_95%HPD={0.548128,1.386693}],7[&prob=1.00000000e+00,prob_stddev=0.00000000e+00,prob_range={1.00000000e+00,1.00000000e+00},prob(percent)="100",prob+-sd="100+-0",height_mean=4.33212514e-01,height_median=3.33414916e-01,height_95%HPD={3.11071462e-02,1.10537053e+00},age_mean=1.52499606e+02,age_median=1.52498946e+02,age_95%HPD={1.50008891e+02,1.54739551e+02}]:2.311829e+00[&length_mean=1.97708430e-02,length_median=9.83712400e-03,length_95%HPD={2.24699600e-07,7.10899100e-02},effectivebrlenTK02Brlens{1}_mean=0.019808,effectivebrlenTK02Brlens{1}_median=0.009643,effectivebrlenTK02Brlens{1}_95%HPD={0.000000,0.071980},rateTK02Brlens{1}_mean=0.995645,rateTK02Brlens{1}_median=1.000174,rateTK02Brlens{1}_95%HPD={0.722358,1.257492},effectivebrlenTK02Brlens{2}_mean=0.019851,effectivebrlenTK02Brlens{2}_median=0.009523,effectivebrlenTK02Brlens{2}_95%HPD={0.000000,0.072318},rateTK02Brlens{2}_mean=0.995931,rateTK02Brlens{2}_median=0.997879,rateTK02Brlens{2}_95%HPD={0.602286,1.407301},effectivebrlenTK02Brlens{3}_mean=0.019612,effectivebrlenTK02Brlens{3}_median=0.009669,effectivebrlenTK02Brlens{3}_95%HPD={0.000000,0.070711},rateTK02Brlens{3}_mean=1.005657,rateTK02Brlens{3}_median=0.999120,rateTK02Brlens{3}_95%HPD={0.595297,1.392429}])[&prob=3.56436524e-02,prob_stddev=3.64544728e-03,prob_range={3.30659319e-02,3.82213729e-02},prob(percent)="4",prob+-sd="4+-0",height_mean=4.78543454e-01,height_median=3.70674830e-01,height_95%HPD={2.21953122e-02,1.25040464e+00},age_mean=1.55850599e+02,age_median=1.54810775e+02,age_95%HPD={1.50077013e+02,1.64058868e+02}]:4.960294e+00[&length_mean=2.35184617e-02,length_median=9.83724000e-03,length_95%HPD={1.09229900e-06,9.27510800e-02},effectivebrlenTK02Brlens{1}_mean=0.023602,effectivebrlenTK02Brlens{1}_median=0.009599,effectivebrlenTK02Brlens{1}_95%HPD={0.000001,0.095470},rateTK02Brlens{1}_mean=0.995312,rateTK02Brlens{1}_median=1.000380,rateTK02Brlens{1}_95%HPD={0.734316,1.265266},effectivebrlenTK02Brlens{2}_mean=0.024281,effectivebrlenTK02Brlens{2}_median=0.009589,effectivebrlenTK02Brlens{2}_95%HPD={0.000001,0.094081},rateTK02Brlens{2}_mean=0.994993,rateTK02Brlens{2}_median=0.989498,rateTK02Brlens{2}_95%HPD={0.639253,1.428297},effectivebrlenTK02Brlens{3}_mean=0.023714,effectivebrlenTK02Brlens{3}_median=0.009650,effectivebrlenTK02Brlens{3}_95%HPD={0.000001,0.092548},rateTK02Brlens{3}_mean=1.001114,rateTK02Brlens{3}_median=0.999147,rateTK02Brlens{3}_95%HPD={0.585970,1.448113}],(22[&prob=1.00000000e+00,prob_stddev=0.00000000e+00,prob_range={1.00000000e+00,1.00000000e+00},prob(percent)="100",prob+-sd="100+-0",height_mean=4.33276902e-01,height_median=3.33277082e-01,height_95%HPD={3.48956081e-02,1.11014599e+00},age_mean=1.52508238e+02,age_median=1.52511764e+02,age_95%HPD={1.50173406e+02,1.54905186e+02}]:2.859332e+00[&length_mean=1.97527412e-02,length_median=9.83369500e-03,length_95%HPD={0.00000000e+00,7.07640000e-02},effectivebrlenTK02Brlens{1}_mean=0.019837,effectivebrlenTK02Brlens{1}_median=0.009682,effectivebrlenTK02Brlens{1}_95%HPD={0.000000,0.071580},rateTK02Brlens{1}_mean=0.995354,rateTK02Brlens{1}_median=1.000151,rateTK02Brlens{1}_95%HPD={0.710446,1.254365},effectivebrlenTK02Brlens{2}_mean=0.019890,effectivebrlenTK02Brlens{2}_median=0.009510,effectivebrlenTK02Brlens{2}_95%HPD={0.000000,0.072072},rateTK02Brlens{2}_mean=0.993825,rateTK02Brlens{2}_median=0.996699,rateTK02Brlens{2}_95%HPD={0.586962,1.401876},effectivebrlenTK02Brlens{3}_mean=0.019597,effectivebrlenTK02Brlens{3}_median=0.009689,effectivebrlenTK02Brlens{3}_95%HPD={0.000000,0.070357},rateTK02Brlens{3}_mean=1.002739,rateTK02Brlens{3}_median=0.999050,rateTK02Brlens{3}_95%HPD={0.605147,1.392431}],25[&prob=1.00000000e+00,prob_stddev=0.00000000e+00,prob_range={1.00000000e+00,1.00000000e+00},prob(percent)="100",prob+-sd="100+-0",height_mean=4.29155910e-01,height_median=3.30166098e-01,height_95%HPD={3.50847755e-02,1.10017968e+00},age_mean=1.51067818e+02,age_median=1.51074587e+02,age_95%HPD={1.50111748e+02,1.52098634e+02}]:4.296509e+00[&length_mean=2.11051522e-02,length_median=1.13683600e-02,length_95%HPD={2.17762500e-07,7.23667200e-02},effectivebrlenTK02Brlens{1}_mean=0.021101,effectivebrlenTK02Brlens{1}_median=0.011134,effectivebrlenTK02Brlens{1}_95%HPD={0.000000,0.073232},rateTK02Brlens{1}_mean=0.994794,rateTK02Brlens{1}_median=1.000146,rateTK02Brlens{1}_95%HPD={0.700511,1.257968},effectivebrlenTK02Brlens{2}_mean=0.021171,effectivebrlenTK02Brlens{2}_median=0.011030,effectivebrlenTK02Brlens{2}_95%HPD={0.000000,0.073838},rateTK02Brlens{2}_mean=0.996294,rateTK02Brlens{2}_median=0.998794,rateTK02Brlens{2}_95%HPD={0.594225,1.396765},effectivebrlenTK02Brlens{3}_mean=0.020955,effectivebrlenTK02Brlens{3}_median=0.011164,effectivebrlenTK02Brlens{3}_95%HPD={0.000000,0.072297},rateTK02Brlens{3}_mean=1.004043,rateTK02Brlens{3}_median=0.999068,rateTK02Brlens{3}_95%HPD={0.575931,1.390185}])[&prob=5.57765383e-02,prob_stddev=1.07163580e-02,prob_range={4.81989289e-02,6.33541477e-02},prob(percent)="6",prob+-sd="6+-1",height_mean=4.07962465e-01,height_median=3.10695635e-01,height_95%HPD={3.24243181e-02,1.04084818e+00},age_mean=1.56874171e+02,age_median=1.55371096e+02,age_95%HPD={1.50529306e+02,1.66997319e+02}]:4.399973e+00[&length_mean=2.05964676e-02,length_median=1.02437500e-02,length_95%HPD={4.46764500e-06,7.38276200e-02},effectivebrlenTK02Brlens{1}_mean=0.020524,effectivebrlenTK02Brlens{1}_median=0.010096,effectivebrlenTK02Brlens{1}_95%HPD={0.000004,0.073831},rateTK02Brlens{1}_mean=0.992766,rateTK02Brlens{1}_median=1.000022,rateTK02Brlens{1}_95%HPD={0.801230,1.288892},effectivebrlenTK02Brlens{2}_mean=0.020294,effectivebrlenTK02Brlens{2}_median=0.009786,effectivebrlenTK02Brlens{2}_95%HPD={0.000004,0.075529},rateTK02Brlens{2}_mean=0.982117,rateTK02Brlens{2}_median=0.988055,rateTK02Brlens{2}_95%HPD={0.643586,1.348116},effectivebrlenTK02Brlens{3}_mean=0.020159,effectivebrlenTK02Brlens{3}_median=0.009976,effectivebrlenTK02Brlens{3}_95%HPD={0.000005,0.073094},rateTK02Brlens{3}_mean=0.992282,rateTK02Brlens{3}_median=0.998955,rateTK02Brlens{3}_95%HPD={0.590138,1.398951}])[&prob=1.23330593e-03,prob_stddev=7.69943607e-04,prob_range={6.88873581e-04,1.77773827e-03},prob(percent)="0",prob+-sd="0+-0",height_mean=4.46428699e-01,height_median=3.85774378e-01,height_95%HPD={5.80915280e-02,9.80365874e-01},age_mean=1.60988181e+02,age_median=1.59771069e+02,age_95%HPD={1.52636360e+02,1.71730306e+02}]:7.554855e+00[&length_mean=1.57717699e-02,length_median=9.54740300e-03,length_95%HPD={2.47605700e-05,5.00075600e-02},effectivebrlenTK02Brlens{1}_mean=0.015765,effectivebrlenTK02Brlens{1}_median=0.009526,effectivebrlenTK02Brlens{1}_95%HPD={0.000024,0.049923},rateTK02Brlens{1}_mean=0.997170,rateTK02Brlens{1}_median=0.998368,rateTK02Brlens{1}_95%HPD={0.871405,1.225790},effectivebrlenTK02Brlens{2}_mean=0.015649,effectivebrlenTK02Brlens{2}_median=0.009575,effectivebrlenTK02Brlens{2}_95%HPD={0.000021,0.049210},rateTK02Brlens{2}_mean=0.995696,rateTK02Brlens{2}_median=1.006757,rateTK02Brlens{2}_95%HPD={0.739601,1.160642},effectivebrlenTK02Brlens{3}_mean=0.014614,effectivebrlenTK02Brlens{3}_median=0.008429,effectivebrlenTK02Brlens{3}_95%HPD={0.000025,0.042388},rateTK02Brlens{3}_mean=0.927530,rateTK02Brlens{3}_median=0.998521,rateTK02Brlens{3}_95%HPD={0.493708,1.148039}],((19[&prob=1.00000000e+00,prob_stddev=0.00000000e+00,prob_range={1.00000000e+00,1.00000000e+00},prob(percent)="100",prob+-sd="100+-0",height_mean=4.33240110e-01,height_median=3.33254868e-01,height_95%HPD={2.80050152e-02,1.10278669e+00},age_mean=1.52503832e+02,age_median=1.52509413e+02,age_95%HPD={1.50187533e+02,1.54919630e+02}]:3.038123e+00[&length_mean=1.95153455e-02,length_median=9.74035200e-03,length_95%HPD={1.46895800e-07,6.96507200e-02},effectivebrlenTK02Brlens{1}_mean=0.019523,effectivebrlenTK02Brlens{1}_median=0.009558,effectivebrlenTK02Brlens{1}_95%HPD={0.000000,0.070102},rateTK02Brlens{1}_mean=0.994671,rateTK02Brlens{1}_median=1.000170,rateTK02Brlens{1}_95%HPD={0.714474,1.249827},effectivebrlenTK02Brlens{2}_mean=0.019719,effectivebrlenTK02Brlens{2}_median=0.009456,effectivebrlenTK02Brlens{2}_95%HPD={0.000000,0.071433},rateTK02Brlens{2}_mean=0.997830,rateTK02Brlens{2}_median=0.999249,rateTK02Brlens{2}_95%HPD={0.620034,1.415107},effectivebrlenTK02Brlens{3}_mean=0.019333,effectivebrlenTK02Brlens{3}_median=0.009604,effectivebrlenTK02Brlens{3}_95%HPD={0.000000,0.069283},rateTK02Brlens{3}_mean=1.004774,rateTK02Brlens{3}_median=0.999066,rateTK02Brlens{3}_95%HPD={0.601040,1.382901}],27[&prob=1.00000000e+00,prob_stddev=0.00000000e+00,prob_range={1.00000000e+00,1.00000000e+00},prob(percent)="100",prob+-sd="100+-0",height_mean=4.33244149e-01,height_median=3.33477649e-01,height_95%HPD={3.30997827e-02,1.10824771e+00},age_mean=1.52506803e+02,age_median=1.52507715e+02,age_95%HPD={1.50218421e+02,1.54944603e+02}]:3.039821e+00[&length_mean=1.96438540e-02,length_median=9.43931700e-03,length_95%HPD={0.00000000e+00,7.23948200e-02},effectivebrlenTK02Brlens{1}_mean=0.019684,effectivebrlenTK02Brlens{1}_median=0.009258,effectivebrlenTK02Brlens{1}_95%HPD={0.000000,0.072896},rateTK02Brlens{1}_mean=0.995606,rateTK02Brlens{1}_median=1.000235,rateTK02Brlens{1}_95%HPD={0.698937,1.226807},effectivebrlenTK02Brlens{2}_mean=0.019599,effectivebrlenTK02Brlens{2}_median=0.009119,effectivebrlenTK02Brlens{2}_95%HPD={0.000000,0.073141},rateTK02Brlens{2}_mean=0.991819,rateTK02Brlens{2}_median=0.995462,rateTK02Brlens{2}_95%HPD={0.588868,1.384064},effectivebrlenTK02Brlens{3}_mean=0.019453,effectivebrlenTK02Brlens{3}_median=0.009273,effectivebrlenTK02Brlens{3}_95%HPD={0.000000,0.072247},rateTK02Brlens{3}_mean=1.001097,rateTK02Brlens{3}_median=0.999065,rateTK02Brlens{3}_95%HPD={0.575367,1.378668}])[&prob=5.69987334e-02,prob_stddev=2.89121681e-03,prob_range={5.49543343e-02,5.90431324e-02},prob(percent)="6",prob+-sd="6+-0",height_mean=4.37989944e-01,height_median=3.43922655e-01,height_95%HPD={4.27524718e-02,1.10360028e+00},age_mean=1.56821581e+02,age_median=1.55547536e+02,age_95%HPD={1.50936006e+02,1.65938325e+02}]:7.641867e+00[&length_mean=2.56769030e-02,length_median=1.14272800e-02,length_95%HPD={1.75518500e-06,9.88497100e-02},effectivebrlenTK02Brlens{1}_mean=0.025799,effectivebrlenTK02Brlens{1}_median=0.011196,effectivebrlenTK02Brlens{1}_95%HPD={0.000002,0.101069},rateTK02Brlens{1}_mean=0.995122,rateTK02Brlens{1}_median=1.000151,rateTK02Brlens{1}_95%HPD={0.734572,1.242315},effectivebrlenTK02Brlens{2}_mean=0.025936,effectivebrlenTK02Brlens{2}_median=0.011117,effectivebrlenTK02Brlens{2}_95%HPD={0.000002,0.100414},rateTK02Brlens{2}_mean=0.995230,rateTK02Brlens{2}_median=0.996817,rateTK02Brlens{2}_95%HPD={0.634726,1.351495},effectivebrlenTK02Brlens{3}_mean=0.025840,effectivebrlenTK02Brlens{3}_median=0.011370,effectivebrlenTK02Brlens{3}_95%HPD={0.000002,0.099764},rateTK02Brlens{3}_mean=1.018462,rateTK02Brlens{3}_median=0.999266,rateTK02Brlens{3}_95%HPD={0.542265,1.408882}],(21[&prob=1.00000000e+00,prob_stddev=0.00000000e+00,prob_range={1.00000000e+00,1.00000000e+00},prob(percent)="100",prob+-sd="100+-0",height_mean=4.29161194e-01,height_median=3.30141680e-01,height_95%HPD={3.48124351e-02,1.09936788e+00},age_mean=1.51067651e+02,age_median=1.51078606e+02,age_95%HPD={1.50108050e+02,1.52098828e+02}]:2.821699e+00[&length_mean=2.16065978e-02,length_median=1.14887200e-02,length_95%HPD={1.73013500e-07,7.37999900e-02},effectivebrlenTK02Brlens{1}_mean=0.021639,effectivebrlenTK02Brlens{1}_median=0.011253,effectivebrlenTK02Brlens{1}_95%HPD={0.000000,0.074527},rateTK02Brlens{1}_mean=0.994269,rateTK02Brlens{1}_median=1.000154,rateTK02Brlens{1}_95%HPD={0.732482,1.271670},effectivebrlenTK02Brlens{2}_mean=0.021639,effectivebrlenTK02Brlens{2}_median=0.011144,effectivebrlenTK02Brlens{2}_95%HPD={0.000000,0.075014},rateTK02Brlens{2}_mean=0.995139,rateTK02Brlens{2}_median=0.998408,rateTK02Brlens{2}_95%HPD={0.583528,1.396036},effectivebrlenTK02Brlens{3}_mean=0.021485,effectivebrlenTK02Brlens{3}_median=0.011290,effectivebrlenTK02Brlens{3}_95%HPD={0.000000,0.073391},rateTK02Brlens{3}_mean=1.002810,rateTK02Brlens{3}_median=0.999025,rateTK02Brlens{3}_95%HPD={0.597944,1.396961}],28[&prob=1.00000000e+00,prob_stddev=0.00000000e+00,prob_range={1.00000000e+00,1.00000000e+00},prob(percent)="100",prob+-sd="100+-0",height_mean=4.29159127e-01,height_median=3.30182461e-01,height_95%HPD={3.00903027e-02,1.09523301e+00},age_mean=1.51066438e+02,age_median=1.51076949e+02,age_95%HPD={1.50112531e+02,1.52100005e+02}]:2.823355e+00[&length_mean=2.04348303e-02,length_median=1.11447400e-02,length_95%HPD={4.50491900e-08,7.01926900e-02},effectivebrlenTK02Brlens{1}_mean=0.020434,effectivebrlenTK02Brlens{1}_median=0.010939,effectivebrlenTK02Brlens{1}_95%HPD={0.000000,0.070817},rateTK02Brlens{1}_mean=0.992840,rateTK02Brlens{1}_median=1.000202,rateTK02Brlens{1}_95%HPD={0.699346,1.249594},effectivebrlenTK02Brlens{2}_mean=0.020489,effectivebrlenTK02Brlens{2}_median=0.010793,effectivebrlenTK02Brlens{2}_95%HPD={0.000000,0.071284},rateTK02Brlens{2}_mean=0.993779,rateTK02Brlens{2}_median=0.995997,rateTK02Brlens{2}_95%HPD={0.592212,1.404380},effectivebrlenTK02Brlens{3}_mean=0.020205,effectivebrlenTK02Brlens{3}_median=0.010956,effectivebrlenTK02Brlens{3}_95%HPD={0.000000,0.069398},rateTK02Brlens{3}_mean=1.003818,rateTK02Brlens{3}_median=0.999039,rateTK02Brlens{3}_95%HPD={0.571720,1.378486}])[&prob=6.72540610e-02,prob_stddev=3.84971804e-03,prob_range={6.45318993e-02,6.99762228e-02},prob(percent)="7",prob+-sd="7+-0",height_mean=4.63703248e-01,height_median=3.51866973e-01,height_95%HPD={3.25661988e-02,1.22214344e+00},age_mean=1.55295722e+02,age_median=1.53900305e+02,age_95%HPD={1.50478859e+02,1.64086518e+02}]:9.289098e+00[&length_mean=1.99302859e-02,length_median=9.86714200e-03,length_95%HPD={5.42960800e-06,7.21181400e-02},effectivebrlenTK02Brlens{1}_mean=0.019958,effectivebrlenTK02Brlens{1}_median=0.009762,effectivebrlenTK02Brlens{1}_95%HPD={0.000005,0.072110},rateTK02Brlens{1}_mean=0.996240,rateTK02Brlens{1}_median=1.000190,rateTK02Brlens{1}_95%HPD={0.741993,1.273559},effectivebrlenTK02Brlens{2}_mean=0.019778,effectivebrlenTK02Brlens{2}_median=0.009541,effectivebrlenTK02Brlens{2}_95%HPD={0.000005,0.070671},rateTK02Brlens{2}_mean=0.988868,rateTK02Brlens{2}_median=0.996800,rateTK02Brlens{2}_95%HPD={0.589900,1.345053},effectivebrlenTK02Brlens{3}_mean=0.019763,effectivebrlenTK02Brlens{3}_median=0.009631,effectivebrlenTK02Brlens{3}_95%HPD={0.000006,0.072111},rateTK02Brlens{3}_mean=1.005316,rateTK02Brlens{3}_median=0.999047,rateTK02Brlens{3}_95%HPD={0.562131,1.445716}])[&prob=2.33328148e-03,prob_stddev=1.16277198e-03,prob_range={1.51107753e-03,3.15548543e-03},prob(percent)="0",prob+-sd="0+-0",height_mean=4.26478314e-01,height_median=2.98964997e-01,height_95%HPD={6.32706420e-02,1.17366096e+00},age_mean=1.65068114e+02,age_median=1.63189403e+02,age_95%HPD={1.52319722e+02,1.85225449e+02}]:4.136521e+00[&length_mean=3.39110627e-02,length_median=2.55628600e-02,length_95%HPD={2.11163500e-04,8.10953200e-02},effectivebrlenTK02Brlens{1}_mean=0.035899,effectivebrlenTK02Brlens{1}_median=0.027536,effectivebrlenTK02Brlens{1}_95%HPD={0.000211,0.082055},rateTK02Brlens{1}_mean=1.048774,rateTK02Brlens{1}_median=0.999778,rateTK02Brlens{1}_95%HPD={0.952570,1.592385},effectivebrlenTK02Brlens{2}_mean=0.035474,effectivebrlenTK02Brlens{2}_median=0.025789,effectivebrlenTK02Brlens{2}_95%HPD={0.000191,0.086864},rateTK02Brlens{2}_mean=1.020607,rateTK02Brlens{2}_median=1.041983,rateTK02Brlens{2}_95%HPD={0.797718,1.212322},effectivebrlenTK02Brlens{3}_mean=0.033755,effectivebrlenTK02Brlens{3}_median=0.025950,effectivebrlenTK02Brlens{3}_95%HPD={0.000160,0.077647},rateTK02Brlens{3}_mean=0.987583,rateTK02Brlens{3}_median=0.989098,rateTK02Brlens{3}_95%HPD={0.727642,1.250389}])[&prob=2.11106420e-04,prob_stddev=7.85656742e-05,prob_range={1.55552099e-04,2.66660741e-04},prob(percent)="0",prob+-sd="0+-0",height_mean=4.74225012e-01,height_median=4.26877519e-01,height_95%HPD={4.39569187e-02,1.05849839e+00},age_mean=1.67414131e+02,age_median=1.67325924e+02,age_95%HPD={1.56718495e+02,1.77059483e+02}]:2.069263e+00[&length_mean=1.85561579e-02,length_median=8.48136400e-03,length_95%HPD={3.70213200e-04,6.88499000e-02},effectivebrlenTK02Brlens{1}_mean=0.019229,effectivebrlenTK02Brlens{1}_median=0.008467,effectivebrlenTK02Brlens{1}_95%HPD={0.000370,0.069446},rateTK02Brlens{1}_mean=1.005686,rateTK02Brlens{1}_median=1.000503,rateTK02Brlens{1}_95%HPD={0.602347,1.224384},effectivebrlenTK02Brlens{2}_mean=0.018165,effectivebrlenTK02Brlens{2}_median=0.008376,effectivebrlenTK02Brlens{2}_95%HPD={0.000390,0.068800},rateTK02Brlens{2}_mean=0.974213,rateTK02Brlens{2}_median=0.990369,rateTK02Brlens{2}_95%HPD={0.742176,1.137007},effectivebrlenTK02Brlens{3}_mean=0.018721,effectivebrlenTK02Brlens{3}_median=0.008937,effectivebrlenTK02Brlens{3}_95%HPD={0.000383,0.068681},rateTK02Brlens{3}_mean=0.996379,rateTK02Brlens{3}_median=0.999243,rateTK02Brlens{3}_95%HPD={0.823771,1.134313}],((8[&prob=1.00000000e+00,prob_stddev=0.00000000e+00,prob_range={1.00000000e+00,1.00000000e+00},prob(percent)="100",prob+-sd="100+-0",height_mean=4.33235644e-01,height_median=3.33117809e-01,height_95%HPD={3.03573045e-02,1.10567106e+00},age_mean=1.52497574e+02,age_median=1.52484844e+02,age_95%HPD={1.50133309e+02,1.54869243e+02}]:3.428560e+00[&length_mean=1.99988255e-02,length_median=9.85431800e-03,length_95%HPD={0.00000000e+00,7.12296400e-02},effectivebrlenTK02Brlens{1}_mean=0.019965,effectivebrlenTK02Brlens{1}_median=0.009675,effectivebrlenTK02Brlens{1}_95%HPD={0.000000,0.071560},rateTK02Brlens{1}_mean=0.992388,rateTK02Brlens{1}_median=1.000161,rateTK02Brlens{1}_95%HPD={0.714527,1.248505},effectivebrlenTK02Brlens{2}_mean=0.020059,effectivebrlenTK02Brlens{2}_median=0.009573,effectivebrlenTK02Brlens{2}_95%HPD={0.000000,0.072482},rateTK02Brlens{2}_mean=0.995333,rateTK02Brlens{2}_median=0.999054,rateTK02Brlens{2}_95%HPD={0.577915,1.388851},effectivebrlenTK02Brlens{3}_mean=0.019870,effectivebrlenTK02Brlens{3}_median=0.009711,effectivebrlenTK02Brlens{3}_95%HPD={0.000000,0.070976},rateTK02Brlens{3}_mean=1.004751,rateTK02Brlens{3}_median=0.999074,rateTK02Brlens{3}_95%HPD={0.599539,1.375211}],26[&prob=1.00000000e+00,prob_stddev=0.00000000e+00,prob_range={1.00000000e+00,1.00000000e+00},prob(percent)="100",prob+-sd="100+-0",height_mean=4.33232931e-01,height_median=3.33372030e-01,height_95%HPD={2.96940220e-02,1.10513075e+00},age_mean=1.52500918e+02,age_median=1.52499365e+02,age_95%HPD={1.50267013e+02,1.54999366e+02}]:3.414038e+00[&length_mean=1.99383320e-02,length_median=9.87667100e-03,length_95%HPD={0.00000000e+00,7.13697600e-02},effectivebrlenTK02Brlens{1}_mean=0.019973,effectivebrlenTK02Brlens{1}_median=0.009683,effectivebrlenTK02Brlens{1}_95%HPD={0.000000,0.071956},rateTK02Brlens{1}_mean=0.994260,rateTK02Brlens{1}_median=1.000163,rateTK02Brlens{1}_95%HPD={0.689059,1.236251},effectivebrlenTK02Brlens{2}_mean=0.019968,effectivebrlenTK02Brlens{2}_median=0.009593,effectivebrlenTK02Brlens{2}_95%HPD={0.000000,0.072067},rateTK02Brlens{2}_mean=0.996879,rateTK02Brlens{2}_median=0.998810,rateTK02Brlens{2}_95%HPD={0.577733,1.387518},effectivebrlenTK02Brlens{3}_mean=0.019722,effectivebrlenTK02Brlens{3}_median=0.009728,effectivebrlenTK02Brlens{3}_95%HPD={0.000000,0.070793},rateTK02Brlens{3}_mean=1.004994,rateTK02Brlens{3}_median=0.999090,rateTK02Brlens{3}_95%HPD={0.592976,1.393084}])[&prob=5.60543099e-02,prob_stddev=1.09991944e-04,prob_range={5.59765339e-02,5.61320860e-02},prob(percent)="6",prob+-sd="6+-0",height_mean=4.35542411e-01,height_median=3.27067508e-01,height_95%HPD={2.20804060e-02,1.14509469e+00},age_mean=1.57253076e+02,age_median=1.55913404e+02,age_95%HPD={1.50812259e+02,1.66308514e+02}]:4.183368e+00[&length_mean=2.10814586e-02,length_median=9.72955600e-03,length_95%HPD={2.61635700e-06,8.05642400e-02},effectivebrlenTK02Brlens{1}_mean=0.021446,effectivebrlenTK02Brlens{1}_median=0.009678,effectivebrlenTK02Brlens{1}_95%HPD={0.000003,0.080960},rateTK02Brlens{1}_mean=0.996379,rateTK02Brlens{1}_median=1.000141,rateTK02Brlens{1}_95%HPD={0.742810,1.241426},effectivebrlenTK02Brlens{2}_mean=0.021851,effectivebrlenTK02Brlens{2}_median=0.009514,effectivebrlenTK02Brlens{2}_95%HPD={0.000003,0.086194},rateTK02Brlens{2}_mean=1.006939,rateTK02Brlens{2}_median=1.000757,rateTK02Brlens{2}_95%HPD={0.616820,1.440012},effectivebrlenTK02Brlens{3}_mean=0.021011,effectivebrlenTK02Brlens{3}_median=0.009377,effectivebrlenTK02Brlens{3}_95%HPD={0.000003,0.079650},rateTK02Brlens{3}_mean=1.007418,rateTK02Brlens{3}_median=0.999132,rateTK02Brlens{3}_95%HPD={0.651080,1.359100}],(18[&prob=1.00000000e+00,prob_stddev=0.00000000e+00,prob_range={1.00000000e+00,1.00000000e+00},prob(percent)="100",prob+-sd="100+-0",height_mean=4.33221413e-01,height_median=3.33281210e-01,height_95%HPD={3.54899162e-02,1.10956961e+00},age_mean=1.52493346e+02,age_median=1.52482870e+02,age_95%HPD={1.50015414e+02,1.54746413e+02}]:3.718497e+00[&length_mean=1.94365833e-02,length_median=9.70069700e-03,length_95%HPD={1.16004800e-08,6.95986900e-02},effectivebrlenTK02Brlens{1}_mean=0.019492,effectivebrlenTK02Brlens{1}_median=0.009499,effectivebrlenTK02Brlens{1}_95%HPD={0.000000,0.070283},rateTK02Brlens{1}_mean=0.994561,rateTK02Brlens{1}_median=1.000233,rateTK02Brlens{1}_95%HPD={0.693854,1.235802},effectivebrlenTK02Brlens{2}_mean=0.019471,effectivebrlenTK02Brlens{2}_median=0.009427,effectivebrlenTK02Brlens{2}_95%HPD={0.000000,0.070178},rateTK02Brlens{2}_mean=0.995372,rateTK02Brlens{2}_median=0.999299,rateTK02Brlens{2}_95%HPD={0.573949,1.367832},effectivebrlenTK02Brlens{3}_mean=0.019352,effectivebrlenTK02Brlens{3}_median=0.009539,effectivebrlenTK02Brlens{3}_95%HPD={0.000000,0.069821},rateTK02Brlens{3}_mean=1.003840,rateTK02Brlens{3}_median=0.999087,rateTK02Brlens{3}_95%HPD={0.604918,1.388951}],20[&prob=1.00000000e+00,prob_stddev=0.00000000e+00,prob_range={1.00000000e+00,1.00000000e+00},prob(percent)="100",prob+-sd="100+-0",height_mean=4.36158975e-01,height_median=3.35563790e-01,height_95%HPD={3.53275440e-02,1.11757935e+00},age_mean=1.53535803e+02,age_median=1.53527795e+02,age_95%HPD={1.52101135e+02,1.54851336e+02}]:2.673573e+00[&length_mean=1.86239138e-02,length_median=8.82458900e-03,length_95%HPD={1.02433600e-07,6.86639400e-02},effectivebrlenTK02Brlens{1}_mean=0.018641,effectivebrlenTK02Brlens{1}_median=0.008655,effectivebrlenTK02Brlens{1}_95%HPD={0.000000,0.069133},rateTK02Brlens{1}_mean=0.994623,rateTK02Brlens{1}_median=1.000205,rateTK02Brlens{1}_95%HPD={0.719377,1.265083},effectivebrlenTK02Brlens{2}_mean=0.018574,effectivebrlenTK02Brlens{2}_median=0.008545,effectivebrlenTK02Brlens{2}_95%HPD={0.000000,0.068899},rateTK02Brlens{2}_mean=0.994837,rateTK02Brlens{2}_median=0.999132,rateTK02Brlens{2}_95%HPD={0.592835,1.395751},effectivebrlenTK02Brlens{3}_mean=0.018484,effectivebrlenTK02Brlens{3}_median=0.008714,effectivebrlenTK02Brlens{3}_95%HPD={0.000000,0.067894},rateTK02Brlens{3}_mean=1.004535,rateTK02Brlens{3}_median=0.999051,rateTK02Brlens{3}_95%HPD={0.610877,1.391462}])[&prob=5.19988445e-02,prob_stddev=2.82836427e-04,prob_range={5.17988489e-02,5.21988400e-02},prob(percent)="5",prob+-sd="5+-0",height_mean=4.80840630e-01,height_median=3.69356498e-01,height_95%HPD={1.51635156e-02,1.20265797e+00},age_mean=1.57611347e+02,age_median=1.56201368e+02,age_95%HPD={1.52262544e+02,1.66392873e+02}]:3.895404e+00[&length_mean=2.20872018e-02,length_median=1.03799500e-02,length_95%HPD={9.76759800e-07,8.24383200e-02},effectivebrlenTK02Brlens{1}_mean=0.021793,effectivebrlenTK02Brlens{1}_median=0.010223,effectivebrlenTK02Brlens{1}_95%HPD={0.000001,0.080759},rateTK02Brlens{1}_mean=0.988525,rateTK02Brlens{1}_median=1.000261,rateTK02Brlens{1}_95%HPD={0.726363,1.255579},effectivebrlenTK02Brlens{2}_mean=0.021906,effectivebrlenTK02Brlens{2}_median=0.009963,effectivebrlenTK02Brlens{2}_95%HPD={0.000001,0.083654},rateTK02Brlens{2}_mean=0.986153,rateTK02Brlens{2}_median=0.996226,rateTK02Brlens{2}_95%HPD={0.575116,1.327050},effectivebrlenTK02Brlens{3}_mean=0.021909,effectivebrlenTK02Brlens{3}_median=0.010293,effectivebrlenTK02Brlens{3}_95%HPD={0.000001,0.081767},rateTK02Brlens{3}_mean=1.014984,rateTK02Brlens{3}_median=0.999178,rateTK02Brlens{3}_95%HPD={0.529769,1.380447}])[&prob=1.72218395e-03,prob_stddev=2.04270753e-04,prob_range={1.57774272e-03,1.86662519e-03},prob(percent)="0",prob+-sd="0+-0",height_mean=4.73548522e-01,height_median=3.65446671e-01,height_95%HPD={3.93622317e-02,1.10134682e+00},age_mean=1.62448567e+02,age_median=1.60096771e+02,age_95%HPD={1.53899530e+02,1.74276173e+02}]:9.298416e+00[&length_mean=2.55983384e-02,length_median=1.24639700e-02,length_95%HPD={1.62376200e-05,8.08023200e-02},effectivebrlenTK02Brlens{1}_mean=0.024507,effectivebrlenTK02Brlens{1}_median=0.012280,effectivebrlenTK02Brlens{1}_95%HPD={0.000016,0.078073},rateTK02Brlens{1}_mean=0.971954,rateTK02Brlens{1}_median=1.000403,rateTK02Brlens{1}_95%HPD={0.621896,1.031579},effectivebrlenTK02Brlens{2}_mean=0.023812,effectivebrlenTK02Brlens{2}_median=0.013236,effectivebrlenTK02Brlens{2}_95%HPD={0.000015,0.078486},rateTK02Brlens{2}_mean=0.989009,rateTK02Brlens{2}_median=0.999633,rateTK02Brlens{2}_95%HPD={0.627723,1.230078},effectivebrlenTK02Brlens{3}_mean=0.027508,effectivebrlenTK02Brlens{3}_median=0.012874,effectivebrlenTK02Brlens{3}_95%HPD={0.000016,0.097526},rateTK02Brlens{3}_mean=1.037818,rateTK02Brlens{3}_median=1.008295,rateTK02Brlens{3}_95%HPD={0.559679,1.309707}])[&prob=3.11104198e-03,prob_stddev=1.28847706e-03,prob_range={2.19995111e-03,4.02213284e-03},prob(percent)="0",prob+-sd="0+-0",height_mean=5.30947302e-01,height_median=4.07080537e-01,height_95%HPD={5.90928617e-02,1.25510707e+00},age_mean=1.71380424e+02,age_median=1.69395187e+02,age_95%HPD={1.58687030e+02,1.90546268e+02}]:6.764971e+00[&length_mean=3.14647289e-02,length_median=1.72483600e-02,length_95%HPD={9.07136300e-05,1.16717600e-01},effectivebrlenTK02Brlens{1}_mean=0.030211,effectivebrlenTK02Brlens{1}_median=0.016962,effectivebrlenTK02Brlens{1}_95%HPD={0.000091,0.112383},rateTK02Brlens{1}_mean=0.958915,rateTK02Brlens{1}_median=0.998968,rateTK02Brlens{1}_95%HPD={0.670572,1.076813},effectivebrlenTK02Brlens{2}_mean=0.030433,effectivebrlenTK02Brlens{2}_median=0.017088,effectivebrlenTK02Brlens{2}_95%HPD={0.000084,0.104536},rateTK02Brlens{2}_mean=0.958619,rateTK02Brlens{2}_median=0.942500,rateTK02Brlens{2}_95%HPD={0.678583,1.271367},effectivebrlenTK02Brlens{3}_mean=0.030762,effectivebrlenTK02Brlens{3}_median=0.017552,effectivebrlenTK02Brlens{3}_95%HPD={0.000106,0.106259},rateTK02Brlens{3}_mean=1.038067,rateTK02Brlens{3}_median=0.999199,rateTK02Brlens{3}_95%HPD={0.714730,1.301967}])[&prob=2.45261216e-01,prob_stddev=9.22989541e-02,prob_range={1.79996000e-01,3.10526433e-01},prob(percent)="25",prob+-sd="25+-9",height_mean=5.91210798e-01,height_median=4.53223058e-01,height_95%HPD={5.14081100e-02,1.51834996e+00},age_mean=1.77280958e+02,age_median=1.76160159e+02,age_95%HPD={1.62639511e+02,1.94634977e+02}]:1.019778e+01[&length_mean=5.74048843e-02,length_median=3.79594400e-02,length_95%HPD={5.32754800e-06,1.76640600e-01},effectivebrlenTK02Brlens{1}_mean=0.056581,effectivebrlenTK02Brlens{1}_median=0.036556,effectivebrlenTK02Brlens{1}_95%HPD={0.000005,0.176745},rateTK02Brlens{1}_mean=0.981468,rateTK02Brlens{1}_median=1.000051,rateTK02Brlens{1}_95%HPD={0.651906,1.185338},effectivebrlenTK02Brlens{2}_mean=0.056275,effectivebrlenTK02Brlens{2}_median=0.035691,effectivebrlenTK02Brlens{2}_95%HPD={0.000005,0.175598},rateTK02Brlens{2}_mean=0.978241,rateTK02Brlens{2}_median=0.978832,rateTK02Brlens{2}_95%HPD={0.633460,1.337876},effectivebrlenTK02Brlens{3}_mean=0.057163,effectivebrlenTK02Brlens{3}_median=0.038069,effectivebrlenTK02Brlens{3}_95%HPD={0.000005,0.172828},rateTK02Brlens{3}_mean=1.011368,rateTK02Brlens{3}_median=0.999067,rateTK02Brlens{3}_95%HPD={0.607259,1.341794}],24[&prob=1.00000000e+00,prob_stddev=0.00000000e+00,prob_range={1.00000000e+00,1.00000000e+00},prob(percent)="100",prob+-sd="100+-0",height_mean=5.08808623e-01,height_median=3.91034538e-01,height_95%HPD={3.31264475e-02,1.29354997e+00},age_mean=1.79095324e+02,age_median=1.79175864e+02,age_95%HPD={1.74698694e+02,1.83696298e+02}]:7.182069e+00[&length_mean=3.26893877e-02,length_median=1.78264700e-02,length_95%HPD={6.82874700e-08,1.12568700e-01},effectivebrlenTK02Brlens{1}_mean=0.032810,effectivebrlenTK02Brlens{1}_median=0.017670,effectivebrlenTK02Brlens{1}_95%HPD={0.000000,0.113888},rateTK02Brlens{1}_mean=0.998598,rateTK02Brlens{1}_median=1.000077,rateTK02Brlens{1}_95%HPD={0.764616,1.217579},effectivebrlenTK02Brlens{2}_mean=0.032684,effectivebrlenTK02Brlens{2}_median=0.017479,effectivebrlenTK02Brlens{2}_95%HPD={0.000000,0.113385},rateTK02Brlens{2}_mean=0.996170,rateTK02Brlens{2}_median=0.997716,rateTK02Brlens{2}_95%HPD={0.634638,1.341667},effectivebrlenTK02Brlens{3}_mean=0.032448,effectivebrlenTK02Brlens{3}_median=0.017591,effectivebrlenTK02Brlens{3}_95%HPD={0.000000,0.111865},rateTK02Brlens{3}_mean=1.000633,rateTK02Brlens{3}_median=0.999050,rateTK02Brlens{3}_95%HPD={0.647611,1.324893}])[&prob=1.60318660e-01,prob_stddev=6.34967779e-02,prob_range={1.15419657e-01,2.05217662e-01},prob(percent)="16",prob+-sd="16+-6",height_mean=6.44896410e-01,height_median=5.00312866e-01,height_95%HPD={4.22137221e-02,1.61840638e+00},age_mean=1.87558418e+02,age_median=1.86357934e+02,age_95%HPD={1.75687370e+02,2.01497961e+02}]:6.872242e+00[&length_mean=4.46001497e-02,length_median=2.88057900e-02,length_95%HPD={9.62840800e-06,1.36705200e-01},effectivebrlenTK02Brlens{1}_mean=0.044483,effectivebrlenTK02Brlens{1}_median=0.028232,effectivebrlenTK02Brlens{1}_95%HPD={0.000006,0.138909},rateTK02Brlens{1}_mean=0.989045,rateTK02Brlens{1}_median=1.000063,rateTK02Brlens{1}_95%HPD={0.696735,1.188656},effectivebrlenTK02Brlens{2}_mean=0.045496,effectivebrlenTK02Brlens{2}_median=0.028056,effectivebrlenTK02Brlens{2}_95%HPD={0.000010,0.143640},rateTK02Brlens{2}_mean=0.997471,rateTK02Brlens{2}_median=0.995247,rateTK02Brlens{2}_95%HPD={0.671885,1.433200},effectivebrlenTK02Brlens{3}_mean=0.043897,effectivebrlenTK02Brlens{3}_median=0.028574,effectivebrlenTK02Brlens{3}_95%HPD={0.000006,0.133280},rateTK02Brlens{3}_mean=1.001133,rateTK02Brlens{3}_median=0.999005,rateTK02Brlens{3}_95%HPD={0.605579,1.330256}],31[&prob=1.00000000e+00,prob_stddev=0.00000000e+00,prob_range={1.00000000e+00,1.00000000e+00},prob(percent)="100",prob+-sd="100+-0",height_mean=5.30857749e-01,height_median=4.08657295e-01,height_95%HPD={3.99869292e-02,1.35599380e+00},age_mean=1.86859261e+02,age_median=1.86911035e+02,age_95%HPD={1.83141762e+02,1.90799910e+02}]:6.319140e+00[&length_mean=2.99046659e-02,length_median=1.73373600e-02,length_95%HPD={1.31684700e-08,1.01011500e-01},effectivebrlenTK02Brlens{1}_mean=0.030023,effectivebrlenTK02Brlens{1}_median=0.017263,effectivebrlenTK02Brlens{1}_95%HPD={0.000000,0.101975},rateTK02Brlens{1}_mean=0.999213,rateTK02Brlens{1}_median=1.000058,rateTK02Brlens{1}_95%HPD={0.770166,1.202106},effectivebrlenTK02Brlens{2}_mean=0.029898,effectivebrlenTK02Brlens{2}_median=0.016996,effectivebrlenTK02Brlens{2}_95%HPD={0.000000,0.101836},rateTK02Brlens{2}_mean=0.996343,rateTK02Brlens{2}_median=0.998000,rateTK02Brlens{2}_95%HPD={0.652477,1.329860},effectivebrlenTK02Brlens{3}_mean=0.029702,effectivebrlenTK02Brlens{3}_median=0.017145,effectivebrlenTK02Brlens{3}_95%HPD={0.000000,0.099786},rateTK02Brlens{3}_mean=1.001061,rateTK02Brlens{3}_median=0.999023,rateTK02Brlens{3}_95%HPD={0.671983,1.308312}])[&prob=9.74089465e-02,prob_stddev=3.93614028e-02,prob_range={6.95762316e-02,1.25241661e-01},prob(percent)="10",prob+-sd="10+-4",height_mean=7.01033369e-01,height_median=5.35046605e-01,height_95%HPD={4.87287596e-02,1.79267404e+00},age_mean=1.94286573e+02,age_median=1.93230176e+02,age_95%HPD={1.84170488e+02,2.05832820e+02}]:9.701239e+00[&length_mean=4.18239859e-02,length_median=2.67963600e-02,length_95%HPD={9.93133900e-06,1.30287500e-01},effectivebrlenTK02Brlens{1}_mean=0.041778,effectivebrlenTK02Brlens{1}_median=0.026027,effectivebrlenTK02Brlens{1}_95%HPD={0.000010,0.132036},rateTK02Brlens{1}_mean=0.991066,rateTK02Brlens{1}_median=1.000048,rateTK02Brlens{1}_95%HPD={0.726872,1.208602},effectivebrlenTK02Brlens{2}_mean=0.042488,effectivebrlenTK02Brlens{2}_median=0.025712,effectivebrlenTK02Brlens{2}_95%HPD={0.000010,0.138218},rateTK02Brlens{2}_mean=0.999327,rateTK02Brlens{2}_median=0.996828,rateTK02Brlens{2}_95%HPD={0.632812,1.441017},effectivebrlenTK02Brlens{3}_mean=0.042143,effectivebrlenTK02Brlens{3}_median=0.026284,effectivebrlenTK02Brlens{3}_95%HPD={0.000012,0.133687},rateTK02Brlens{3}_mean=1.005206,rateTK02Brlens{3}_median=0.998945,rateTK02Brlens{3}_95%HPD={0.642031,1.358464}],(9[&prob=1.00000000e+00,prob_stddev=0.00000000e+00,prob_range={1.00000000e+00,1.00000000e+00},prob(percent)="100",prob+-sd="100+-0",height_mean=5.58654940e-01,height_median=4.29785215e-01,height_95%HPD={4.25043077e-02,1.42970424e+00},age_mean=1.96621944e+02,age_median=1.96744433e+02,age_95%HPD={1.91961597e+02,2.01399086e+02}]:4.119289e+00[&length_mean=2.40206226e-02,length_median=1.38210200e-02,length_95%HPD={3.23487500e-08,8.05153000e-02},effectivebrlenTK02Brlens{1}_mean=0.024133,effectivebrlenTK02Brlens{1}_median=0.013739,effectivebrlenTK02Brlens{1}_95%HPD={0.000000,0.081308},rateTK02Brlens{1}_mean=1.000115,rateTK02Brlens{1}_median=1.000039,rateTK02Brlens{1}_95%HPD={0.788126,1.203500},effectivebrlenTK02Brlens{2}_mean=0.023986,effectivebrlenTK02Brlens{2}_median=0.013542,effectivebrlenTK02Brlens{2}_95%HPD={0.000000,0.081238},rateTK02Brlens{2}_mean=0.994365,rateTK02Brlens{2}_median=0.997089,rateTK02Brlens{2}_95%HPD={0.655075,1.307121},effectivebrlenTK02Brlens{3}_mean=0.023853,effectivebrlenTK02Brlens{3}_median=0.013679,effectivebrlenTK02Brlens{3}_95%HPD={0.000000,0.079758},rateTK02Brlens{3}_mean=1.000669,rateTK02Brlens{3}_median=0.999023,rateTK02Brlens{3}_95%HPD={0.679989,1.280074}],17[&prob=1.00000000e+00,prob_stddev=0.00000000e+00,prob_range={1.00000000e+00,1.00000000e+00},prob(percent)="100",prob+-sd="100+-0",height_mean=5.47285727e-01,height_median=4.20994178e-01,height_95%HPD={3.98430626e-02,1.39606064e+00},age_mean=1.92619109e+02,age_median=1.92952099e+02,age_95%HPD={1.83787079e+02,2.01299364e+02}]:7.911624e+00[&length_mean=2.62471654e-02,length_median=1.50055900e-02,length_95%HPD={7.43603800e-07,8.84923400e-02},effectivebrlenTK02Brlens{1}_mean=0.026303,effectivebrlenTK02Brlens{1}_median=0.014905,effectivebrlenTK02Brlens{1}_95%HPD={0.000001,0.089135},rateTK02Brlens{1}_mean=0.999672,rateTK02Brlens{1}_median=1.000062,rateTK02Brlens{1}_95%HPD={0.777712,1.203744},effectivebrlenTK02Brlens{2}_mean=0.026221,effectivebrlenTK02Brlens{2}_median=0.014688,effectivebrlenTK02Brlens{2}_95%HPD={0.000001,0.089401},rateTK02Brlens{2}_mean=0.996794,rateTK02Brlens{2}_median=0.998958,rateTK02Brlens{2}_95%HPD={0.659446,1.316510},effectivebrlenTK02Brlens{3}_mean=0.026033,effectivebrlenTK02Brlens{3}_median=0.014843,effectivebrlenTK02Brlens{3}_95%HPD={0.000001,0.087667},rateTK02Brlens{3}_mean=0.999267,rateTK02Brlens{3}_median=0.999011,rateTK02Brlens{3}_95%HPD={0.688034,1.307954}])[&prob=6.94317904e-02,prob_stddev=1.58702662e-03,prob_range={6.83095931e-02,7.05539877e-02},prob(percent)="7",prob+-sd="7+-0",height_mean=5.90128540e-01,height_median=4.48461131e-01,height_95%HPD={4.78254016e-02,1.51427092e+00},age_mean=2.01362360e+02,age_median=2.00863723e+02,age_95%HPD={1.91844255e+02,2.10624070e+02}]:2.067693e+00[&length_mean=2.27244769e-02,length_median=1.26210700e-02,length_95%HPD={4.82839200e-06,7.76863700e-02},effectivebrlenTK02Brlens{1}_mean=0.022797,effectivebrlenTK02Brlens{1}_median=0.012407,effectivebrlenTK02Brlens{1}_95%HPD={0.000005,0.079392},rateTK02Brlens{1}_mean=0.999401,rateTK02Brlens{1}_median=1.000051,rateTK02Brlens{1}_95%HPD={0.790411,1.207128},effectivebrlenTK02Brlens{2}_mean=0.022612,effectivebrlenTK02Brlens{2}_median=0.012293,effectivebrlenTK02Brlens{2}_95%HPD={0.000005,0.079299},rateTK02Brlens{2}_mean=0.989565,rateTK02Brlens{2}_median=0.996434,rateTK02Brlens{2}_95%HPD={0.643629,1.285428},effectivebrlenTK02Brlens{3}_mean=0.022569,effectivebrlenTK02Brlens{3}_median=0.012507,effectivebrlenTK02Brlens{3}_95%HPD={0.000005,0.078174},rateTK02Brlens{3}_mean=0.995537,rateTK02Brlens{3}_median=0.998938,rateTK02Brlens{3}_95%HPD={0.690298,1.257724}])[&prob=1.88440257e-02,prob_stddev=5.05962942e-03,prob_range={1.52663274e-02,2.24217240e-02},prob(percent)="2",prob+-sd="2+-1",height_mean=7.46890901e-01,height_median=5.69811019e-01,height_95%HPD={5.49816961e-02,1.85885522e+00},age_mean=2.03777906e+02,age_median=2.02931415e+02,age_95%HPD={1.93163238e+02,2.14228994e+02}]:8.000862e+00[&length_mean=2.63142617e-02,length_median=1.50368000e-02,length_95%HPD={1.39422400e-05,8.62992900e-02},effectivebrlenTK02Brlens{1}_mean=0.026416,effectivebrlenTK02Brlens{1}_median=0.014762,effectivebrlenTK02Brlens{1}_95%HPD={0.000014,0.088163},rateTK02Brlens{1}_mean=0.999054,rateTK02Brlens{1}_median=1.000110,rateTK02Brlens{1}_95%HPD={0.714772,1.182430},effectivebrlenTK02Brlens{2}_mean=0.026947,effectivebrlenTK02Brlens{2}_median=0.014675,effectivebrlenTK02Brlens{2}_95%HPD={0.000011,0.087491},rateTK02Brlens{2}_mean=1.019852,rateTK02Brlens{2}_median=1.000608,rateTK02Brlens{2}_95%HPD={0.706172,1.567429},effectivebrlenTK02Brlens{3}_mean=0.025785,effectivebrlenTK02Brlens{3}_median=0.014814,effectivebrlenTK02Brlens{3}_95%HPD={0.000015,0.081080},rateTK02Brlens{3}_mean=0.993721,rateTK02Brlens{3}_median=0.998991,rateTK02Brlens{3}_95%HPD={0.680065,1.289863}],(12[&prob=1.00000000e+00,prob_stddev=0.00000000e+00,prob_range={1.00000000e+00,1.00000000e+00},prob(percent)="100",prob+-sd="100+-0",height_mean=5.68481970e-01,height_median=4.37182559e-01,height_95%HPD={3.83989710e-02,1.44585782e+00},age_mean=2.00090419e+02,age_median=2.00211267e+02,age_95%HPD={1.91916177e+02,2.08046045e+02}]:7.347754e+00[&length_mean=2.18156575e-02,length_median=1.17964100e-02,length_95%HPD={3.14918400e-08,7.59386200e-02},effectivebrlenTK02Brlens{1}_mean=0.021902,effectivebrlenTK02Brlens{1}_median=0.011732,effectivebrlenTK02Brlens{1}_95%HPD={0.000000,0.076586},rateTK02Brlens{1}_mean=1.000285,rateTK02Brlens{1}_median=1.000054,rateTK02Brlens{1}_95%HPD={0.796199,1.204564},effectivebrlenTK02Brlens{2}_mean=0.021882,effectivebrlenTK02Brlens{2}_median=0.011566,effectivebrlenTK02Brlens{2}_95%HPD={0.000000,0.077045},rateTK02Brlens{2}_mean=0.996908,rateTK02Brlens{2}_median=0.997481,rateTK02Brlens{2}_95%HPD={0.691048,1.312738},effectivebrlenTK02Brlens{3}_mean=0.021668,effectivebrlenTK02Brlens{3}_median=0.011679,effectivebrlenTK02Brlens{3}_95%HPD={0.000000,0.075560},rateTK02Brlens{3}_mean=1.000475,rateTK02Brlens{3}_median=0.999072,rateTK02Brlens{3}_95%HPD={0.709663,1.301817}],(15[&prob=1.00000000e+00,prob_stddev=0.00000000e+00,prob_range={1.00000000e+00,1.00000000e+00},prob(percent)="100",prob+-sd="100+-0",height_mean=5.69042512e-01,height_median=4.37819872e-01,height_95%HPD={4.24919265e-02,1.45348737e+00},age_mean=2.00306117e+02,age_median=2.00310667e+02,age_95%HPD={1.99400162e+02,2.01299192e+02}]:2.913968e+00[&length_mean=2.09943848e-02,length_median=1.17540100e-02,length_95%HPD={0.00000000e+00,7.13225000e-02},effectivebrlenTK02Brlens{1}_mean=0.021097,effectivebrlenTK02Brlens{1}_median=0.011664,effectivebrlenTK02Brlens{1}_95%HPD={0.000000,0.071957},rateTK02Brlens{1}_mean=1.000222,rateTK02Brlens{1}_median=1.000046,rateTK02Brlens{1}_95%HPD={0.781348,1.190420},effectivebrlenTK02Brlens{2}_mean=0.020977,effectivebrlenTK02Brlens{2}_median=0.011521,effectivebrlenTK02Brlens{2}_95%HPD={0.000000,0.071628},rateTK02Brlens{2}_mean=0.996242,rateTK02Brlens{2}_median=0.998297,rateTK02Brlens{2}_95%HPD={0.667139,1.298471},effectivebrlenTK02Brlens{3}_mean=0.020837,effectivebrlenTK02Brlens{3}_median=0.011623,effectivebrlenTK02Brlens{3}_95%HPD={0.000000,0.070753},rateTK02Brlens{3}_mean=0.998265,rateTK02Brlens{3}_median=0.998985,rateTK02Brlens{3}_95%HPD={0.700265,1.291452}],16[&prob=1.00000000e+00,prob_stddev=0.00000000e+00,prob_range={1.00000000e+00,1.00000000e+00},prob(percent)="100",prob+-sd="100+-0",height_mean=5.69037714e-01,height_median=4.37882412e-01,height_95%HPD={4.06512013e-02,1.45166110e+00},age_mean=2.00304996e+02,age_median=2.00309469e+02,age_95%HPD={1.99388897e+02,2.01285870e+02}]:2.915167e+00[&length_mean=2.10265970e-02,length_median=1.17445200e-02,length_95%HPD={1.90548200e-07,7.16354500e-02},effectivebrlenTK02Brlens{1}_mean=0.021121,effectivebrlenTK02Brlens{1}_median=0.011680,effectivebrlenTK02Brlens{1}_95%HPD={0.000000,0.072600},rateTK02Brlens{1}_mean=1.000569,rateTK02Brlens{1}_median=1.000023,rateTK02Brlens{1}_95%HPD={0.799557,1.201090},effectivebrlenTK02Brlens{2}_mean=0.020985,effectivebrlenTK02Brlens{2}_median=0.011512,effectivebrlenTK02Brlens{2}_95%HPD={0.000000,0.072318},rateTK02Brlens{2}_mean=0.994397,rateTK02Brlens{2}_median=0.996751,rateTK02Brlens{2}_95%HPD={0.677576,1.304095},effectivebrlenTK02Brlens{3}_mean=0.020935,effectivebrlenTK02Brlens{3}_median=0.011637,effectivebrlenTK02Brlens{3}_95%HPD={0.000000,0.071367},rateTK02Brlens{3}_mean=1.001368,rateTK02Brlens{3}_median=0.999079,rateTK02Brlens{3}_95%HPD={0.691971,1.288491}])[&prob=8.66758516e-02,prob_stddev=1.41418214e-04,prob_range={8.65758539e-02,8.67758494e-02},prob(percent)="9",prob+-sd="9+-0",height_mean=6.07932789e-01,height_median=4.62289211e-01,height_95%HPD={4.54698268e-02,1.60181054e+00},age_mean=2.04565111e+02,age_median=2.03224636e+02,age_95%HPD={1.99665906e+02,2.12848945e+02}]:4.334385e+00[&length_mean=2.00681993e-02,length_median=1.08328200e-02,length_95%HPD={4.12678300e-07,6.98807600e-02},effectivebrlenTK02Brlens{1}_mean=0.020162,effectivebrlenTK02Brlens{1}_median=0.010805,effectivebrlenTK02Brlens{1}_95%HPD={0.000000,0.070200},rateTK02Brlens{1}_mean=1.000545,rateTK02Brlens{1}_median=1.000048,rateTK02Brlens{1}_95%HPD={0.796148,1.171837},effectivebrlenTK02Brlens{2}_mean=0.020259,effectivebrlenTK02Brlens{2}_median=0.010592,effectivebrlenTK02Brlens{2}_95%HPD={0.000000,0.071259},rateTK02Brlens{2}_mean=1.000788,rateTK02Brlens{2}_median=0.998584,rateTK02Brlens{2}_95%HPD={0.687742,1.319055},effectivebrlenTK02Brlens{3}_mean=0.019907,effectivebrlenTK02Brlens{3}_median=0.010618,effectivebrlenTK02Brlens{3}_95%HPD={0.000000,0.068490},rateTK02Brlens{3}_mean=1.001092,rateTK02Brlens{3}_median=0.999069,rateTK02Brlens{3}_95%HPD={0.692439,1.286026}])[&prob=1.21775072e-02,prob_stddev=7.54230473e-04,prob_range={1.16441857e-02,1.27108286e-02},prob(percent)="1",prob+-sd="1+-0",height_mean=6.67458243e-01,height_median=5.09755285e-01,height_95%HPD={5.50319092e-02,1.73270450e+00},age_mean=2.08896412e+02,age_median=2.07559021e+02,age_95%HPD={2.00227923e+02,2.20022793e+02}]:3.373256e+00[&length_mean=2.25704558e-02,length_median=1.06742600e-02,length_95%HPD={2.32671600e-05,8.78211400e-02},effectivebrlenTK02Brlens{1}_mean=0.022771,effectivebrlenTK02Brlens{1}_median=0.010684,effectivebrlenTK02Brlens{1}_95%HPD={0.000023,0.089807},rateTK02Brlens{1}_mean=1.004292,rateTK02Brlens{1}_median=1.000064,rateTK02Brlens{1}_95%HPD={0.815456,1.170786},effectivebrlenTK02Brlens{2}_mean=0.023844,effectivebrlenTK02Brlens{2}_median=0.010669,effectivebrlenTK02Brlens{2}_95%HPD={0.000022,0.088443},rateTK02Brlens{2}_mean=1.002468,rateTK02Brlens{2}_median=0.997231,rateTK02Brlens{2}_95%HPD={0.698182,1.302208},effectivebrlenTK02Brlens{3}_mean=0.022088,effectivebrlenTK02Brlens{3}_median=0.010752,effectivebrlenTK02Brlens{3}_95%HPD={0.000018,0.087795},rateTK02Brlens{3}_mean=0.996072,rateTK02Brlens{3}_median=0.999213,rateTK02Brlens{3}_95%HPD={0.745146,1.240804}])[&prob=6.15541877e-03,prob_stddev=1.57131348e-03,prob_range={5.04433235e-03,7.26650519e-03},prob(percent)="1",prob+-sd="1+-0",height_mean=8.42987787e-01,height_median=6.13117321e-01,height_95%HPD={4.47105768e-02,2.24589689e+00},age_mean=2.12228264e+02,age_median=2.10932277e+02,age_95%HPD={2.01317533e+02,2.23041938e+02}]:4.770552e+00[&length_mean=2.39635554e-02,length_median=1.34983300e-02,length_95%HPD={5.58846600e-05,7.80738700e-02},effectivebrlenTK02Brlens{1}_mean=0.023988,effectivebrlenTK02Brlens{1}_median=0.013647,effectivebrlenTK02Brlens{1}_95%HPD={0.000054,0.079207},rateTK02Brlens{1}_mean=0.992721,rateTK02Brlens{1}_median=1.000076,rateTK02Brlens{1}_95%HPD={0.770959,1.153875},effectivebrlenTK02Brlens{2}_mean=0.024402,effectivebrlenTK02Brlens{2}_median=0.013004,effectivebrlenTK02Brlens{2}_95%HPD={0.000052,0.079209},rateTK02Brlens{2}_mean=0.999573,rateTK02Brlens{2}_median=0.985053,rateTK02Brlens{2}_95%HPD={0.734276,1.362714},effectivebrlenTK02Brlens{3}_mean=0.023370,effectivebrlenTK02Brlens{3}_median=0.012818,effectivebrlenTK02Brlens{3}_95%HPD={0.000056,0.076674},rateTK02Brlens{3}_mean=0.986778,rateTK02Brlens{3}_median=0.998991,rateTK02Brlens{3}_95%HPD={0.596261,1.230827}],(10[&prob=1.00000000e+00,prob_stddev=0.00000000e+00,prob_range={1.00000000e+00,1.00000000e+00},prob(percent)="100",prob+-sd="100+-0",height_mean=5.81653670e-01,height_median=4.47571207e-01,height_95%HPD={3.91880127e-02,1.48142460e+00},age_mean=2.04749602e+02,age_median=2.04679169e+02,age_95%HPD={2.01300999e+02,2.08082296e+02}]:4.114049e+00[&length_mean=1.87449494e-02,length_median=9.49771300e-03,length_95%HPD={1.02180700e-07,6.64975900e-02},effectivebrlenTK02Brlens{1}_mean=0.018820,effectivebrlenTK02Brlens{1}_median=0.009444,effectivebrlenTK02Brlens{1}_95%HPD={0.000000,0.066900},rateTK02Brlens{1}_mean=1.000921,rateTK02Brlens{1}_median=1.000065,rateTK02Brlens{1}_95%HPD={0.801282,1.193326},effectivebrlenTK02Brlens{2}_mean=0.018787,effectivebrlenTK02Brlens{2}_median=0.009323,effectivebrlenTK02Brlens{2}_95%HPD={0.000000,0.067228},rateTK02Brlens{2}_mean=0.996198,rateTK02Brlens{2}_median=0.997406,rateTK02Brlens{2}_95%HPD={0.677622,1.300355},effectivebrlenTK02Brlens{3}_mean=0.018626,effectivebrlenTK02Brlens{3}_median=0.009434,effectivebrlenTK02Brlens{3}_95%HPD={0.000000,0.066211},rateTK02Brlens{3}_mean=1.001049,rateTK02Brlens{3}_median=0.999101,rateTK02Brlens{3}_95%HPD={0.706468,1.277665}],13[&prob=1.00000000e+00,prob_stddev=0.00000000e+00,prob_range={1.00000000e+00,1.00000000e+00},prob(percent)="100",prob+-sd="100+-0",height_mean=5.81679999e-01,height_median=4.47682785e-01,height_95%HPD={4.28092970e-02,1.48460826e+00},age_mean=2.04754108e+02,age_median=2.04693644e+02,age_95%HPD={2.01300116e+02,2.08084582e+02}]:4.099574e+00[&length_mean=1.87718382e-02,length_median=9.45858300e-03,length_95%HPD={6.03679700e-08,6.70379200e-02},effectivebrlenTK02Brlens{1}_mean=0.018860,effectivebrlenTK02Brlens{1}_median=0.009403,effectivebrlenTK02Brlens{1}_95%HPD={0.000000,0.067380},rateTK02Brlens{1}_mean=1.000711,rateTK02Brlens{1}_median=1.000029,rateTK02Brlens{1}_95%HPD={0.788569,1.188499},effectivebrlenTK02Brlens{2}_mean=0.018866,effectivebrlenTK02Brlens{2}_median=0.009326,effectivebrlenTK02Brlens{2}_95%HPD={0.000000,0.067809},rateTK02Brlens{2}_mean=0.998245,rateTK02Brlens{2}_median=0.998968,rateTK02Brlens{2}_95%HPD={0.687752,1.300412},effectivebrlenTK02Brlens{3}_mean=0.018672,effectivebrlenTK02Brlens{3}_median=0.009364,effectivebrlenTK02Brlens{3}_95%HPD={0.000000,0.066827},rateTK02Brlens{3}_mean=0.999789,rateTK02Brlens{3}_median=0.999029,rateTK02Brlens{3}_95%HPD={0.714534,1.280381}])[&prob=6.54541010e-02,prob_stddev=1.24133765e-03,prob_range={6.45763427e-02,6.63318593e-02},prob(percent)="7",prob+-sd="7+-0",height_mean=5.98378101e-01,height_median=4.59204401e-01,height_95%HPD={4.55025107e-02,1.46584438e+00},age_mean=2.09742092e+02,age_median=2.08793218e+02,age_95%HPD={2.02251330e+02,2.18710916e+02}]:6.909611e+00[&length_mean=1.95611692e-02,length_median=9.46951900e-03,length_95%HPD={3.76721900e-07,7.02090200e-02},effectivebrlenTK02Brlens{1}_mean=0.019597,effectivebrlenTK02Brlens{1}_median=0.009423,effectivebrlenTK02Brlens{1}_95%HPD={0.000000,0.070368},rateTK02Brlens{1}_mean=0.998545,rateTK02Brlens{1}_median=1.000034,rateTK02Brlens{1}_95%HPD={0.804589,1.184163},effectivebrlenTK02Brlens{2}_mean=0.019763,effectivebrlenTK02Brlens{2}_median=0.009336,effectivebrlenTK02Brlens{2}_95%HPD={0.000000,0.072393},rateTK02Brlens{2}_mean=0.996422,rateTK02Brlens{2}_median=0.996771,rateTK02Brlens{2}_95%HPD={0.704466,1.311176},effectivebrlenTK02Brlens{3}_mean=0.019390,effectivebrlenTK02Brlens{3}_median=0.009295,effectivebrlenTK02Brlens{3}_95%HPD={0.000000,0.068870},rateTK02Brlens{3}_mean=0.998742,rateTK02Brlens{3}_median=0.999018,rateTK02Brlens{3}_95%HPD={0.722804,1.275994}])[&prob=9.16646297e-03,prob_stddev=4.44681716e-03,prob_range={6.02208840e-03,1.23108375e-02},prob(percent)="1",prob+-sd="1+-0",height_mean=8.15335566e-01,height_median=5.34895486e-01,height_95%HPD={7.95115016e-02,2.51467453e+00},age_mean=2.17699135e+02,age_median=2.15702829e+02,age_95%HPD={2.04068318e+02,2.34640787e+02}]:7.307620e+00[&length_mean=4.12833287e-02,length_median=1.53278800e-02,length_95%HPD={3.05976400e-05,1.44571400e-01},effectivebrlenTK02Brlens{1}_mean=0.041262,effectivebrlenTK02Brlens{1}_median=0.015230,effectivebrlenTK02Brlens{1}_95%HPD={0.000020,0.145904},rateTK02Brlens{1}_mean=0.992598,rateTK02Brlens{1}_median=0.999952,rateTK02Brlens{1}_95%HPD={0.837528,1.134092},effectivebrlenTK02Brlens{2}_mean=0.046633,effectivebrlenTK02Brlens{2}_median=0.015182,effectivebrlenTK02Brlens{2}_95%HPD={0.000031,0.169042},rateTK02Brlens{2}_mean=1.024056,rateTK02Brlens{2}_median=1.001857,rateTK02Brlens{2}_95%HPD={0.702665,1.391315},effectivebrlenTK02Brlens{3}_mean=0.041003,effectivebrlenTK02Brlens{3}_median=0.015114,effectivebrlenTK02Brlens{3}_95%HPD={0.000023,0.140817},rateTK02Brlens{3}_mean=1.002999,rateTK02Brlens{3}_median=0.999203,rateTK02Brlens{3}_95%HPD={0.697716,1.241992}],(11[&prob=1.00000000e+00,prob_stddev=0.00000000e+00,prob_range={1.00000000e+00,1.00000000e+00},prob(percent)="100",prob+-sd="100+-0",height_mean=5.81739692e-01,height_median=4.47660357e-01,height_95%HPD={4.66391215e-02,1.48981153e+00},age_mean=2.04782860e+02,age_median=2.04724279e+02,age_95%HPD={2.01300267e+02,2.08079742e+02}]:6.227316e+00[&length_mean=1.85869177e-02,length_median=9.35761700e-03,length_95%HPD={1.00332900e-08,6.65060500e-02},effectivebrlenTK02Brlens{1}_mean=0.018674,effectivebrlenTK02Brlens{1}_median=0.009322,effectivebrlenTK02Brlens{1}_95%HPD={0.000000,0.066967},rateTK02Brlens{1}_mean=1.000630,rateTK02Brlens{1}_median=1.000016,rateTK02Brlens{1}_95%HPD={0.812946,1.201473},effectivebrlenTK02Brlens{2}_mean=0.018579,effectivebrlenTK02Brlens{2}_median=0.009166,effectivebrlenTK02Brlens{2}_95%HPD={0.000000,0.066707},rateTK02Brlens{2}_mean=0.994452,rateTK02Brlens{2}_median=0.996691,rateTK02Brlens{2}_95%HPD={0.669573,1.285120},effectivebrlenTK02Brlens{3}_mean=0.018485,effectivebrlenTK02Brlens{3}_median=0.009302,effectivebrlenTK02Brlens{3}_95%HPD={0.000000,0.066171},rateTK02Brlens{3}_mean=1.001225,rateTK02Brlens{3}_median=0.999080,rateTK02Brlens{3}_95%HPD={0.700843,1.282102}],14[&prob=1.00000000e+00,prob_stddev=0.00000000e+00,prob_range={1.00000000e+00,1.00000000e+00},prob(percent)="100",prob+-sd="100+-0",height_mean=5.94277260e-01,height_median=4.56920699e-01,height_95%HPD={4.34357173e-02,1.51838700e+00},age_mean=2.09228765e+02,age_median=2.08508630e+02,age_95%HPD={2.01300020e+02,2.18517149e+02}]:2.442966e+00[&length_mean=1.82307127e-02,length_median=8.91132400e-03,length_95%HPD={1.35366400e-07,6.60111300e-02},effectivebrlenTK02Brlens{1}_mean=0.018314,effectivebrlenTK02Brlens{1}_median=0.008866,effectivebrlenTK02Brlens{1}_95%HPD={0.000000,0.066543},rateTK02Brlens{1}_mean=1.000781,rateTK02Brlens{1}_median=1.000044,rateTK02Brlens{1}_95%HPD={0.796349,1.180424},effectivebrlenTK02Brlens{2}_mean=0.018299,effectivebrlenTK02Brlens{2}_median=0.008759,effectivebrlenTK02Brlens{2}_95%HPD={0.000000,0.066353},rateTK02Brlens{2}_mean=0.997381,rateTK02Brlens{2}_median=0.997700,rateTK02Brlens{2}_95%HPD={0.692935,1.284935},effectivebrlenTK02Brlens{3}_mean=0.018102,effectivebrlenTK02Brlens{3}_median=0.008833,effectivebrlenTK02Brlens{3}_95%HPD={0.000000,0.065083},rateTK02Brlens{3}_mean=1.000268,rateTK02Brlens{3}_median=0.999125,rateTK02Brlens{3}_95%HPD={0.701368,1.265105}])[&prob=5.37543610e-02,prob_stddev=6.75664798e-03,prob_range={4.89766894e-02,5.85320326e-02},prob(percent)="5",prob+-sd="5+-1",height_mean=6.15377072e-01,height_median=4.59034864e-01,height_95%HPD={5.35704184e-02,1.61710974e+00},age_mean=2.12174942e+02,age_median=2.10951596e+02,age_95%HPD={2.02341770e+02,2.23525328e+02}]:1.205885e+01[&length_mean=2.27068406e-02,length_median=1.02272900e-02,length_95%HPD={2.49696600e-07,8.55452300e-02},effectivebrlenTK02Brlens{1}_mean=0.022756,effectivebrlenTK02Brlens{1}_median=0.010198,effectivebrlenTK02Brlens{1}_95%HPD={0.000000,0.085183},rateTK02Brlens{1}_mean=0.999355,rateTK02Brlens{1}_median=0.999984,rateTK02Brlens{1}_95%HPD={0.834923,1.179734},effectivebrlenTK02Brlens{2}_mean=0.023518,effectivebrlenTK02Brlens{2}_median=0.010036,effectivebrlenTK02Brlens{2}_95%HPD={0.000000,0.090266},rateTK02Brlens{2}_mean=0.998780,rateTK02Brlens{2}_median=0.999634,rateTK02Brlens{2}_95%HPD={0.717455,1.322592},effectivebrlenTK02Brlens{3}_mean=0.022530,effectivebrlenTK02Brlens{3}_median=0.010216,effectivebrlenTK02Brlens{3}_95%HPD={0.000000,0.086766},rateTK02Brlens{3}_mean=1.006686,rateTK02Brlens{3}_median=0.999291,rateTK02Brlens{3}_95%HPD={0.722109,1.281275}])[&prob=1.38152486e-01,prob_stddev=2.47324742e-02,prob_range={1.20663985e-01,1.55640986e-01},prob(percent)="14",prob+-sd="14+-2",height_mean=7.28862974e-01,height_median=5.60351095e-01,height_95%HPD={6.30323897e-02,1.85279460e+00},age_mean=2.24387376e+02,age_median=2.23010449e+02,age_95%HPD={2.10553802e+02,2.42036648e+02}]:8.985255e+00[&length_mean=3.64796815e-02,length_median=2.03282100e-02,length_95%HPD={5.14033200e-06,1.23925200e-01},effectivebrlenTK02Brlens{1}_mean=0.036658,effectivebrlenTK02Brlens{1}_median=0.020209,effectivebrlenTK02Brlens{1}_95%HPD={0.000005,0.125291},rateTK02Brlens{1}_mean=1.001440,rateTK02Brlens{1}_median=1.000043,rateTK02Brlens{1}_95%HPD={0.791031,1.185172},effectivebrlenTK02Brlens{2}_mean=0.036417,effectivebrlenTK02Brlens{2}_median=0.019831,effectivebrlenTK02Brlens{2}_95%HPD={0.000005,0.123485},rateTK02Brlens{2}_mean=0.993313,rateTK02Brlens{2}_median=0.994062,rateTK02Brlens{2}_95%HPD={0.706710,1.273862},effectivebrlenTK02Brlens{3}_mean=0.036452,effectivebrlenTK02Brlens{3}_median=0.020336,effectivebrlenTK02Brlens{3}_95%HPD={0.000006,0.124107},rateTK02Brlens{3}_mean=1.004999,rateTK02Brlens{3}_median=0.999227,rateTK02Brlens{3}_95%HPD={0.782341,1.247172}],32[&prob=1.00000000e+00,prob_stddev=0.00000000e+00,prob_range={1.00000000e+00,1.00000000e+00},prob(percent)="100",prob+-sd="100+-0",height_mean=6.14991665e-01,height_median=4.73013077e-01,height_95%HPD={4.67521867e-02,1.57351930e+00},age_mean=2.16504626e+02,age_median=2.15863708e+02,age_95%HPD={2.08500191e+02,2.25716873e+02}]:1.613200e+01[&length_mean=2.03266962e-02,length_median=9.37479300e-03,length_95%HPD={0.00000000e+00,7.64256900e-02},effectivebrlenTK02Brlens{1}_mean=0.020415,effectivebrlenTK02Brlens{1}_median=0.009332,effectivebrlenTK02Brlens{1}_95%HPD={0.000000,0.077138},rateTK02Brlens{1}_mean=1.000719,rateTK02Brlens{1}_median=1.000022,rateTK02Brlens{1}_95%HPD={0.818009,1.168827},effectivebrlenTK02Brlens{2}_mean=0.020280,effectivebrlenTK02Brlens{2}_median=0.009243,effectivebrlenTK02Brlens{2}_95%HPD={0.000000,0.076318},rateTK02Brlens{2}_mean=0.996244,rateTK02Brlens{2}_median=0.997439,rateTK02Brlens{2}_95%HPD={0.713034,1.275650},effectivebrlenTK02Brlens{3}_mean=0.020215,effectivebrlenTK02Brlens{3}_median=0.009332,effectivebrlenTK02Brlens{3}_95%HPD={0.000000,0.075997},rateTK02Brlens{3}_mean=1.001241,rateTK02Brlens{3}_median=0.999186,rateTK02Brlens{3}_95%HPD={0.734295,1.256313}])[&prob=6.44852337e-01,prob_stddev=8.55108798e-02,prob_range={5.84387014e-01,7.05317660e-01},prob(percent)="64",prob+-sd="64+-9",height_mean=7.10447185e-01,height_median=5.46318129e-01,height_95%HPD={5.58268395e-02,1.80456637e+00},age_mean=2.32949310e+02,age_median=2.31995704e+02,age_95%HPD={2.16684114e+02,2.50521247e+02}]:1.589343e+01[&length_mean=6.26010633e-02,length_median=4.30371800e-02,length_95%HPD={8.54398000e-06,1.82949700e-01},effectivebrlenTK02Brlens{1}_mean=0.062839,effectivebrlenTK02Brlens{1}_median=0.042768,effectivebrlenTK02Brlens{1}_95%HPD={0.000009,0.184812},rateTK02Brlens{1}_mean=1.000255,rateTK02Brlens{1}_median=1.000026,rateTK02Brlens{1}_95%HPD={0.840050,1.136219},effectivebrlenTK02Brlens{2}_mean=0.062832,effectivebrlenTK02Brlens{2}_median=0.042419,effectivebrlenTK02Brlens{2}_95%HPD={0.000008,0.184052},rateTK02Brlens{2}_mean=0.998001,rateTK02Brlens{2}_median=0.997665,rateTK02Brlens{2}_95%HPD={0.759347,1.218847},effectivebrlenTK02Brlens{3}_mean=0.062322,effectivebrlenTK02Brlens{3}_median=0.042897,effectivebrlenTK02Brlens{3}_95%HPD={0.000008,0.181621},rateTK02Brlens{3}_mean=1.000028,rateTK02Brlens{3}_median=0.999329,rateTK02Brlens{3}_95%HPD={0.788549,1.193134}])[&prob=3.26970512e-01,prob_stddev=4.96535061e-02,prob_range={2.91860181e-01,3.62080843e-01},prob(percent)="33",prob+-sd="33+-5",height_mean=7.62880788e-01,height_median=5.79355382e-01,height_95%HPD={5.60279215e-02,1.95540743e+00},age_mean=2.49240507e+02,age_median=2.47889138e+02,age_95%HPD={2.43520545e+02,2.58950987e+02}]:6.056643e+00[&length_mean=2.50135162e-02,length_median=1.49021800e-02,length_95%HPD={4.76517500e-07,8.18874400e-02},effectivebrlenTK02Brlens{1}_mean=0.025095,effectivebrlenTK02Brlens{1}_median=0.014849,effectivebrlenTK02Brlens{1}_95%HPD={0.000000,0.082195},rateTK02Brlens{1}_mean=1.000100,rateTK02Brlens{1}_median=1.000022,rateTK02Brlens{1}_95%HPD={0.872553,1.124170},effectivebrlenTK02Brlens{2}_mean=0.024951,effectivebrlenTK02Brlens{2}_median=0.014792,effectivebrlenTK02Brlens{2}_95%HPD={0.000000,0.081540},rateTK02Brlens{2}_mean=0.997029,rateTK02Brlens{2}_median=0.997835,rateTK02Brlens{2}_95%HPD={0.783765,1.178482},effectivebrlenTK02Brlens{3}_mean=0.024861,effectivebrlenTK02Brlens{3}_median=0.014818,effectivebrlenTK02Brlens{3}_95%HPD={0.000000,0.081322},rateTK02Brlens{3}_mean=0.999004,rateTK02Brlens{3}_median=0.999491,rateTK02Brlens{3}_95%HPD={0.806909,1.172915}])[&prob=3.15015222e-01,prob_stddev=3.66116042e-02,prob_range={2.89126908e-01,3.40903535e-01},prob(percent)="32",prob+-sd="32+-4",height_mean=7.63672499e-01,height_median=5.80654248e-01,height_95%HPD={5.96269025e-02,1.97434849e+00},age_mean=2.55178007e+02,age_median=2.53945780e+02,age_95%HPD={2.47551757e+02,2.66220822e+02}]:1.007870e+01[&length_mean=2.44959603e-02,length_median=1.45625600e-02,length_95%HPD={1.70535800e-06,8.02879200e-02},effectivebrlenTK02Brlens{1}_mean=0.024564,effectivebrlenTK02Brlens{1}_median=0.014535,effectivebrlenTK02Brlens{1}_95%HPD={0.000002,0.080511},rateTK02Brlens{1}_mean=1.000434,rateTK02Brlens{1}_median=1.000028,rateTK02Brlens{1}_95%HPD={0.886438,1.104737},effectivebrlenTK02Brlens{2}_mean=0.024596,effectivebrlenTK02Brlens{2}_median=0.014429,effectivebrlenTK02Brlens{2}_95%HPD={0.000001,0.080337},rateTK02Brlens{2}_mean=0.998715,rateTK02Brlens{2}_median=0.998420,rateTK02Brlens{2}_95%HPD={0.812800,1.169602},effectivebrlenTK02Brlens{3}_mean=0.024321,effectivebrlenTK02Brlens{3}_median=0.014498,effectivebrlenTK02Brlens{3}_95%HPD={0.000002,0.079596},rateTK02Brlens{3}_mean=0.998183,rateTK02Brlens{3}_median=0.999577,rateTK02Brlens{3}_95%HPD={0.835981,1.150463}])[&prob=1.00000000e+00,prob_stddev=0.00000000e+00,prob_range={1.00000000e+00,1.00000000e+00},prob(percent)="100",prob+-sd="100+-0",height_mean=7.51074322e-01,height_median=5.79431756e-01,height_95%HPD={5.43912887e-02,1.90808299e+00},age_mean=2.65171606e+02,age_median=2.64024478e+02,age_95%HPD={2.51230992e+02,2.81331812e+02}]:1.900159e+01[&length_mean=5.23639594e-02,length_median=3.52725700e-02,length_95%HPD={4.28778700e-06,1.55619900e-01},effectivebrlenTK02Brlens{1}_mean=0.052410,effectivebrlenTK02Brlens{1}_median=0.035237,effectivebrlenTK02Brlens{1}_95%HPD={0.000004,0.156259},rateTK02Brlens{1}_mean=1.000098,rateTK02Brlens{1}_median=1.000005,rateTK02Brlens{1}_95%HPD={0.948858,1.044926},effectivebrlenTK02Brlens{2}_mean=0.052403,effectivebrlenTK02Brlens{2}_median=0.035175,effectivebrlenTK02Brlens{2}_95%HPD={0.000004,0.155857},rateTK02Brlens{2}_mean=0.999040,rateTK02Brlens{2}_median=0.999628,rateTK02Brlens{2}_95%HPD={0.922634,1.072548},effectivebrlenTK02Brlens{3}_mean=0.052217,effectivebrlenTK02Brlens{3}_median=0.035301,effectivebrlenTK02Brlens{3}_95%HPD={0.000004,0.154758},rateTK02Brlens{3}_mean=0.999789,rateTK02Brlens{3}_median=0.999825,rateTK02Brlens{3}_95%HPD={0.926537,1.067330}])[&prob=1.00000000e+00,prob_stddev=0.00000000e+00,prob_range={1.00000000e+00,1.00000000e+00},prob(percent)="100",prob+-sd="100+-0",height_mean=8.03438282e-01,height_median=6.18426650e-01,height_95%HPD={5.58661202e-02,2.04922434e+00},age_mean=2.83016023e+02,age_median=2.83026065e+02,age_95%HPD={2.73104929e+02,2.92845279e+02}][&length_mean=0.00000000e+00,length_median=0.00000000e+00,length_95%HPD={0.00000000e+00,0.00000000e+00},effectivebrlenTK02Brlens{1}_mean=1.000000,effectivebrlenTK02Brlens{1}_median=1.000000,effectivebrlenTK02Brlens{1}_95%HPD={1.000000,1.000000},rateTK02Brlens{1}_mean=1.000000,rateTK02Brlens{1}_median=1.000000,rateTK02Brlens{1}_95%HPD={1.000000,1.000000},effectivebrlenTK02Brlens{2}_mean=1.000000,effectivebrlenTK02Brlens{2}_median=1.000000,effectivebrlenTK02Brlens{2}_95%HPD={1.000000,1.000000},rateTK02Brlens{2}_mean=1.000000,rateTK02Brlens{2}_median=1.000000,rateTK02Brlens{2}_95%HPD={1.000000,1.000000},effectivebrlenTK02Brlens{3}_mean=1.000000,effectivebrlenTK02Brlens{3}_median=1.000000,effectivebrlenTK02Brlens{3}_95%HPD={1.000000,1.000000},rateTK02Brlens{3}_mean=1.000000,rateTK02Brlens{3}_median=1.000000,rateTK02Brlens{3}_95%HPD={1.000000,1.000000}];
end;
