# Supplementary material for: Sphenodontian phylogeny and the impact of model choice in Bayesian morphological clock estimates of divergence times and evolutionary rates
Source: BMC Biol. 2020 Dec 7;18:191. doi: 10.1186/s12915-020-00901-5 (PMC7720557; doi:10.1186/s12915-020-00901-5)
Supplement: Supplementary file 6 — Additional file 6. Input files including the dataset and all necessary coding (see Mr. Bayes blocks) to reproduce the analyses. [file 12915_2020_901_MOESM6_ESM.zip › InputFiles&OutputTrees/BayesCalibrated/Diversity(NoSA)/BayesCal_TK02_ln_p3_StartTr_3per_60G_DvNoSA_NoR/PRIOR/stdout.txt]

CIPRES_THREADSPP=1
CIPRES_NP=8
paramfile=paramfile.txt
CIPRES_THREADSPP=1
CIPRES_NP=8
paramfile=paramfile.txt
CIPRES_THREADSPP=1
CIPRES_NP=8
paramfile=paramfile.txt
CIPRES_THREADSPP=1
CIPRES_NP=8
paramfile=paramfile.txt
CIPRES_THREADSPP=1
CIPRES_NP=8
paramfile=paramfile.txt
CIPRES_THREADSPP=1
CIPRES_NP=8
paramfile=paramfile.txt
CIPRES_THREADSPP=1
CIPRES_NP=8
paramfile=paramfile.txt
CIPRES_THREADSPP=1
CIPRES_NP=8
paramfile=paramfile.txt
running: /projects/ps-ngbt/opt/comet/mrbayes.centos7/3.2.7a.openmpi/mb < paramfile.txt
running: /projects/ps-ngbt/opt/comet/mrbayes.centos7/3.2.7a.openmpi/mb < paramfile.txt
running: /projects/ps-ngbt/opt/comet/mrbayes.centos7/3.2.7a.openmpi/mb < paramfile.txt
running: /projects/ps-ngbt/opt/comet/mrbayes.centos7/3.2.7a.openmpi/mb < paramfile.txt
running: /projects/ps-ngbt/opt/comet/mrbayes.centos7/3.2.7a.openmpi/mb < paramfile.txt
running: /projects/ps-ngbt/opt/comet/mrbayes.centos7/3.2.7a.openmpi/mb < paramfile.txt
running: /projects/ps-ngbt/opt/comet/mrbayes.centos7/3.2.7a.openmpi/mb < paramfile.txt
running: /projects/ps-ngbt/opt/comet/mrbayes.centos7/3.2.7a.openmpi/mb < paramfile.txt


                            MrBayes 3.2.7a x86_64

                      (Bayesian Analysis of Phylogeny)

                             (Parallel version)
                         (8 processors available)

              Distributed under the GNU General Public License


               Type "help" or "help <command>" for information
                     on the commands that are available.

                   Type "about" for authorship and general
                       information about the program.


MrBayes > 
   Setting autoclose to yes

MrBayes > 
   Setting nowarnings to yes

MrBayes > 
   Executing file "infile.nex"
   UNIX line termination
   Longest line length = 2180
   Parsing file
   Expecting NEXUS formatted file
   Reading data block
      Allocated taxon set
      Allocated matrix
      Defining new matrix with 35 taxa and 131 characters
      Data is Standard
      Gaps coded as -
      Missing data coded as ?
      WARNING: MrBayes does not support 'symbols' specification; default symbols assumed
      Taxon  1 -> Prolacerta_broomi
      Taxon  2 -> Palaeagama_vielhaueri
      Taxon  3 -> Sophineta_cracoviensis
      Taxon  4 -> Megachirella_wachtleri
      Taxon  5 -> Marmoretta_oxoniensis
      Taxon  6 -> Huehuecuetzpalli_mixtecus
      Taxon  7 -> Eichstaettisaurus_schroederi
      Taxon  8 -> Ardeosaurus_brevipes
      Taxon  9 -> Gephyrosaurus_bridensis
      Taxon 10 -> Diphydontosaurus_avonis
      Taxon 11 -> Planocephalosaurus_robinsonae
      Taxon 12 -> Clevosaurus_hudsoni
      Taxon 13 -> Clevosaurus_cambrica
      Taxon 14 -> Clevosaurus_brasiliensis
      Taxon 15 -> Clevosaurus_bairdi
      Taxon 16 -> Clevosaurus_petilus
      Taxon 17 -> Clevosaurus_sp_SAM
      Taxon 18 -> Homeosaurus_maximiliani
      Taxon 19 -> Homeosaurus_parvipes
      Taxon 20 -> Sapheosaurus_thiollerei
      Taxon 21 -> Oenosaurus_muehlheimensis
      Taxon 22 -> Piocormus_laticeps
      Taxon 23 -> Derasmosaurus_pietraroiae
      Taxon 24 -> Palaeopleurosaurus_posidoniae
      Taxon 25 -> Pleurosaurus_ginsburgi
      Taxon 26 -> Pleurosaurus_goldfussi
      Taxon 27 -> Kallimodon_pulchellus
      Taxon 28 -> Leptosaurus_neptunius
      Taxon 29 -> Sphenodon_punctatus
      Taxon 30 -> Kawasphenodon
      Taxon 31 -> Cynosphenodon_huizachalensis
      Taxon 32 -> Sphenotitan_leyesi
      Taxon 33 -> Priosphenodon_avelasi
      Taxon 34 -> Eilenodon_robustus
      Taxon 35 -> Toxolophosaurus_cloudi
      Successfully read matrix
      Matrix contains polymorphisms, interpreted as ambiguity
      Setting default partition (does not divide up characters)
      Setting model defaults
      Seed (for generating default start values) = 1586273800
      WARNING: There is one character incompatible with the specified
               coding bias. This character will be excluded.
      Setting output file names to "infile.nex.run<i>.<p|t>"
   Exiting data block
   Reading trees block
      Successfully read tree 'starttreeMCT'
   Exiting trees block
   Reading mrbayes block
      Setting autoclose to yes
      Setting nowarnings to yes
      Setting outgroup to taxon "Prolacerta_broomi"
      Defining charset called 'Skull'
      Defining charset called 'Mandible_Dentition'
      Defining charset called 'Postcranium'
      Defining partition called 'p3'
      Setting p3 as the partition, dividing characters into 3 parts.
      Setting model defaults
      Seed (for generating default start values) = 589969858
      WARNING: There is one character incompatible with the specified
               coding bias. This character will be excluded.
      Enabling Coding Variable for partition 1
      Enabling Coding Variable for partition 2
      Enabling Coding Variable for partition 3
      Setting Rates to Gamma for partition 1
      Setting Rates to Gamma for partition 2
      Setting Rates to Gamma for partition 3
      Successfully set likelihood model parameters to all
         applicable data partitions 
      WARNING: There is one character incompatible with the specified
               coding bias. This character will be excluded.
      Defining constraint called 'ingroup'
      Setting age of taxon 'Prolacerta_broomi' to Uniform(247.20,251.90)
      Setting age of taxon 'Palaeagama_vielhaueri' to Uniform(247.50,258.00)
      Setting age of taxon 'Sophineta_cracoviensis' to Uniform(247.50,248.50)
      Setting age of taxon 'Megachirella_wachtleri' to Uniform(243.50,244.50)
      Setting age of taxon 'Marmoretta_oxoniensis' to Uniform(152.10,167.00)
      Setting age of taxon 'Eichstaettisaurus_schroederi' to Uniform(150.00,155.00)
      Setting age of taxon 'Ardeosaurus_brevipes' to Uniform(150.00,155.00)
      Setting age of taxon 'Huehuecuetzpalli_mixtecus' to Uniform(100.00,105.00)
      Setting age of taxon 'Gephyrosaurus_bridensis' to Uniform(191.40,201.40)
      Setting age of taxon 'Diphydontosaurus_avonis' to Uniform(201.30,208.50)
      Setting age of taxon 'Planocephalosaurus_robinsonae' to Uniform(201.30,208.50)
      Setting age of taxon 'Clevosaurus_hudsoni' to Uniform(191.40,208.50)
      Setting age of taxon 'Clevosaurus_cambrica' to Uniform(201.30,208.50)
      Setting age of taxon 'Clevosaurus_brasiliensis' to Uniform(201.30,220.00)
      Setting age of taxon 'Clevosaurus_bairdi' to Uniform(199.30,201.30)
      Setting age of taxon 'Clevosaurus_petilus' to Uniform(199.30,201.30)
      Setting age of taxon 'Clevosaurus_sp_SAM' to Uniform(182.70,201.30)
      Setting age of taxon 'Homeosaurus_maximiliani' to Uniform(150.00,155.00)
      Setting age of taxon 'Homeosaurus_parvipes' to Uniform(150.00,155.00)
      Setting age of taxon 'Sapheosaurus_thiollerei' to Uniform(152.10,155.00)
      Setting age of taxon 'Oenosaurus_muehlheimensis' to Uniform(150.00,152.10)
      Setting age of taxon 'Piocormus_laticeps' to Uniform(150.00,155.00)
      Setting age of taxon 'Derasmosaurus_pietraroiae' to Uniform(100.50,113.00)
      Setting age of taxon 'Palaeopleurosaurus_posidoniae' to Uniform(174.20,183.70)
      Setting age of taxon 'Pleurosaurus_goldfussi' to Uniform(150.00,155.00)
      Setting age of taxon 'Pleurosaurus_ginsburgi' to Uniform(150.00,152.10)
      Setting age of taxon 'Kallimodon_pulchellus' to Uniform(150.00,155.00)
      Setting age of taxon 'Leptosaurus_neptunius' to Uniform(150.00,152.10)
      Setting age of taxon 'Kawasphenodon' to Uniform(70.00,83.60)
      Setting age of taxon 'Cynosphenodon_huizachalensis' to Uniform(182.70,190.80)
      Setting age of taxon 'Sphenotitan_leyesi' to Uniform(208.50,227.00)
      Setting age of taxon 'Priosphenodon_avelasi' to Uniform(89.80,100.50)
      Setting age of taxon 'Eilenodon_robustus' to Uniform(153.00,156.80)
      Setting age of taxon 'Toxolophosaurus_cloudi' to Uniform(110.00,125.00)
      Setting Brlenspr to Clock:Fossilization for partition 1
      Setting Brlenspr to Clock:Fossilization for partition 2
      Setting Brlenspr to Clock:Fossilization for partition 3
      Successfully set prior model parameters to all
      applicable data partitions 
      WARNING: There is one character incompatible with the specified
               coding bias. This character will be excluded.
      Setting Speciationpr to Exponential(10.00) for partition 1
      Setting Speciationpr to Exponential(10.00) for partition 2
      Setting Speciationpr to Exponential(10.00) for partition 3
      Successfully set prior model parameters to all
      applicable data partitions 
      WARNING: There is one character incompatible with the specified
               coding bias. This character will be excluded.
      Setting Extinctionpr to Beta(1.00,1.00) for partition 1
      Setting Extinctionpr to Beta(1.00,1.00) for partition 2
      Setting Extinctionpr to Beta(1.00,1.00) for partition 3
      Successfully set prior model parameters to all
      applicable data partitions 
      WARNING: There is one character incompatible with the specified
               coding bias. This character will be excluded.
      Setting Fossilizationpr to Beta(1.00,1.00) for partition 1
      Setting Fossilizationpr to Beta(1.00,1.00) for partition 2
      Setting Fossilizationpr to Beta(1.00,1.00) for partition 3
      Successfully set prior model parameters to all
      applicable data partitions 
      WARNING: There is one character incompatible with the specified
               coding bias. This character will be excluded.
      Setting Sampleprob to 1.00000000 for partition 1
      Setting Sampleprob to 1.00000000 for partition 2
      Setting Sampleprob to 1.00000000 for partition 3
      Successfully set prior model parameters to all
      applicable data partitions 
      WARNING: There is one character incompatible with the specified
               coding bias. This character will be excluded.
      Setting SampleStrat to Diversity for partition 1
      Setting SampleStrat to Diversity for partition 2
      Setting SampleStrat to Diversity for partition 3
      Successfully set prior model parameters to all
      applicable data partitions 
      WARNING: There is one character incompatible with the specified
               coding bias. This character will be excluded.
      Setting Treeagepr to Truncatednormal(247.20,287.50,5.00)
      Setting Treeagepr to Truncatednormal(247.20,287.50,5.00)
      Setting Treeagepr to Truncatednormal(247.20,287.50,5.00)
      Successfully set prior model parameters to all
      applicable data partitions 
      WARNING: There is one character incompatible with the specified
               coding bias. This character will be excluded.
      Setting Clockvarpr to TK02 for partition 1
      Setting Clockvarpr to TK02 for partition 2
      Setting Clockvarpr to TK02 for partition 3
      Successfully set prior model parameters to all
      applicable data partitions 
      WARNING: There is one character incompatible with the specified
               coding bias. This character will be excluded.
      Setting TK02varpr to Exponential(10.00) for partition 1
      Setting TK02varpr to Exponential(10.00) for partition 2
      Setting TK02varpr to Exponential(10.00) for partition 3
      Successfully set prior model parameters to all
      applicable data partitions 
      WARNING: There is one character incompatible with the specified
               coding bias. This character will be excluded.
      Unlinking
      WARNING: There is one character incompatible with the specified
               coding bias. This character will be excluded.
      Setting Clockratepr to Lognormal(-3.91,1.02)
      Setting Clockratepr to Lognormal(-3.91,1.02)
      Setting Clockratepr to Lognormal(-3.91,1.02)
      Successfully set prior model parameters to all
      applicable data partitions 
      WARNING: There is one character incompatible with the specified
               coding bias. This character will be excluded.
      Setting Topologypr to Constraints for partition 1
      Setting Topologypr to Constraints for partition 2
      Setting Topologypr to Constraints for partition 3
      Successfully set prior model parameters to all
      applicable data partitions 
      WARNING: There is one character incompatible with the specified
               coding bias. This character will be excluded.
      Setting Nodeagepr to Calibrated for partition 1
      Setting Nodeagepr to Calibrated for partition 2
      Setting Nodeagepr to Calibrated for partition 3
      Successfully set prior model parameters to all
      applicable data partitions 
      WARNING: There is one character incompatible with the specified
               coding bias. This character will be excluded.
      Setting number of generations to 600000000
      Using relative burnin (a fraction of samples discarded).
      Setting burnin fraction to 0.25
      Setting print frequency to 10000
      Setting sample frequency to 10000
      Setting heating parameter to 0.020000
      Setting number of runs to 2
      Setting number of chains to 4
      Setting number of swaps per swapping cycle to 2
      Running without data (WARNING: use this only for checking priors!)
      Setting chain output file names to "infile.nex.run<i>.<p/t>"
      Successfully set chain parameters
      Moves that will be used by MCMC sampler (rel. proposal prob. > 0.0):

         1 -- Move        = Multiplier(Alpha{all})
              Type        = Multiplier
              Parameter   = Alpha{all} [param. 2] (Shape of scaled gamma distribution of site rates)
              Tuningparam = lambda (Multiplier tuning parameter)
                   lambda = 0.811
              Targetrate  = 0.250
              Rel. prob.  = 1.0

         2 -- Move        = ExtSprClock(Tau{all},V{all})
              Type        = Extending SPR for clock trees
              Parameters  = Tau{all} [param. 4] (Topology)
                            V{all} [param. 5] (Branch lengths)
              Tuningparam = p_ext (Extension probability)
                    p_ext = 0.500
              Rel. prob.  = 10.0

         3 -- Move        = NNIClock(Tau{all},V{all})
              Type        = NNI move for clock trees
              Parameters  = Tau{all} [param. 4] (Topology)
                            V{all} [param. 5] (Branch lengths)
              Rel. prob.  = 12.0

         4 -- Move        = ParsSPRClock(Tau{all},V{all})
              Type        = Parsimony-biased SPR for clock trees
              Parameters  = Tau{all} [param. 4] (Topology)
                            V{all} [param. 5] (Branch lengths)
              Tuningparam = warp (parsimony warp factor)
                     warp = 0.100
              Rel. prob.  = 8.0

         5 -- Move        = AddBranch(V{all})
              Type        = Add branch for FossilizedBD
              Parameters  = V{all} [param. 5] (Branch lengths)
                            TK02Brlens{1} [param. 12] (Branch rates of TK02 relaxed clock)
                            TK02Brlens{2} [param. 13] (Branch rates of TK02 relaxed clock)
                            TK02Brlens{3} [param. 14] (Branch rates of TK02 relaxed clock)
              Rel. prob.  = 15.0

         6 -- Move        = DelBranch(V{all})
              Type        = Delete branch for FossilizedBD
              Parameters  = V{all} [param. 5] (Branch lengths)
                            TK02Brlens{1} [param. 12] (Branch rates of TK02 relaxed clock)
                            TK02Brlens{2} [param. 13] (Branch rates of TK02 relaxed clock)
                            TK02Brlens{3} [param. 14] (Branch rates of TK02 relaxed clock)
              Rel. prob.  = 15.0

         7 -- Move        = NodesliderClock(V{all})
              Type        = Node depth window slider (clock-constrained)
              Parameters  = V{all} [param. 5] (Branch lengths)
                            TK02Brlens{1} [param. 12] (Branch rates of TK02 relaxed clock)
                            TK02Brlens{2} [param. 13] (Branch rates of TK02 relaxed clock)
                            TK02Brlens{3} [param. 14] (Branch rates of TK02 relaxed clock)
              Tuningparam = delta (Window size)
                    delta = 0.050
              Targetrate  = 0.250
              Rel. prob.  = 20.0

         8 -- Move        = TreeStretch(V{all})
              Type        = Tree stretch
              Parameters  = V{all} [param. 5] (Branch lengths)
                            TK02Brlens{1} [param. 12] (Branch rates of TK02 relaxed clock)
                            TK02Brlens{2} [param. 13] (Branch rates of TK02 relaxed clock)
                            TK02Brlens{3} [param. 14] (Branch rates of TK02 relaxed clock)
              Tuningparam = lambda (Multiplier tuning parameter)
                   lambda = 0.020
              Targetrate  = 0.250
              Rel. prob.  = 3.0

         9 -- Move        = Multiplier(Net_speciation{all})
              Type        = Multiplier
              Parameter   = Net_speciation{all} [param. 6] (Speciation rate)
              Tuningparam = lambda (Multiplier tuning parameter)
                   lambda = 0.191
              Targetrate  = 0.250
              Rel. prob.  = 3.0

        10 -- Move        = Slider(Relative_extinction{all})
              Type        = Sliding window
              Parameter   = Relative_extinction{all} [param. 7] (Extinction rate)
              Tuningparam = delta (Sliding window size)
                    delta = 0.100
              Targetrate  = 0.250
              Rel. prob.  = 3.0

        11 -- Move        = Slider(Relative_fossilization{all})
              Type        = Sliding window
              Parameter   = Relative_fossilization{all} [param. 8] (Fossilization rate)
              Tuningparam = delta (Sliding window size)
                    delta = 0.100
              Targetrate  = 0.250
              Rel. prob.  = 3.0

        12 -- Move        = Multiplier(TK02var{1})
              Type        = Multiplier
              Parameters  = TK02var{1} [param. 9] (Variance of lognormal distribution of branch rates)
                            TK02Brlens{1} [param. 12] (Branch rates of TK02 relaxed clock)
              Tuningparam = lambda (Multiplier tuning parameter)
                   lambda = 0.191
              Targetrate  = 0.250
              Rel. prob.  = 2.0

        13 -- Move        = Multiplier(TK02var{2})
              Type        = Multiplier
              Parameters  = TK02var{2} [param. 10] (Variance of lognormal distribution of branch rates)
                            TK02Brlens{2} [param. 13] (Branch rates of TK02 relaxed clock)
              Tuningparam = lambda (Multiplier tuning parameter)
                   lambda = 0.191
              Targetrate  = 0.250
              Rel. prob.  = 2.0

        14 -- Move        = Multiplier(TK02var{3})
              Type        = Multiplier
              Parameters  = TK02var{3} [param. 11] (Variance of lognormal distribution of branch rates)
                            TK02Brlens{3} [param. 14] (Branch rates of TK02 relaxed clock)
              Tuningparam = lambda (Multiplier tuning parameter)
                   lambda = 0.191
              Targetrate  = 0.250
              Rel. prob.  = 2.0

        15 -- Move        = Multiplier(TK02Brlens{1})
              Type        = Multiplier
              Parameter   = TK02Brlens{1} [param. 12] (Branch rates of TK02 relaxed clock)
              Tuningparam = lambda (Multiplier tuning parameter)
                   lambda = 0.191
              Targetrate  = 0.250
              Rel. prob.  = 15.0

        16 -- Move        = Multiplier(TK02Brlens{2})
              Type        = Multiplier
              Parameter   = TK02Brlens{2} [param. 13] (Branch rates of TK02 relaxed clock)
              Tuningparam = lambda (Multiplier tuning parameter)
                   lambda = 0.191
              Targetrate  = 0.250
              Rel. prob.  = 15.0

        17 -- Move        = Multiplier(TK02Brlens{3})
              Type        = Multiplier
              Parameter   = TK02Brlens{3} [param. 14] (Branch rates of TK02 relaxed clock)
              Tuningparam = lambda (Multiplier tuning parameter)
                   lambda = 0.191
              Targetrate  = 0.250
              Rel. prob.  = 15.0

        18 -- Move        = Multiplier(Clockrate{all})
              Type        = Multiplier
              Parameter   = Clockrate{all} [param. 15] (Base rate of clock)
              Tuningparam = lambda (Multiplier tuning parameter)
                   lambda = 0.811
              Targetrate  = 0.250
              Rel. prob.  = 3.0

      Use 'Showmoves allavailable=yes' to see a list of all available moves
      Active parameters: 

                             Partition(s)
         Parameters          1  2  3
         ---------------------------
         Statefreq           1  1  1
         Shape               2  2  2
         Ratemultiplier      3  3  3
         Topology            4  4  4
         Brlens              5  5  5
         Speciationrate      6  6  6
         Extinctionrate      7  7  7
         Fossilizationrate   8  8  8
         TK02var             9 10 11
         TK02branchrates    12 13 14
         Clockrate          15 15 15
         ---------------------------

         Parameters can be linked or unlinked across partitions using 'link' and 'unlink'

         1 --  Parameter  = Alpha_symdir{all}
               Type       = Symmetric diricihlet/beta distribution alpha_i parameter
               Prior      = Symmetric dirichlet with all parameters equal to infinity
               Partitions = All

         2 --  Parameter  = Alpha{all}
               Type       = Shape of scaled gamma distribution of site rates
               Prior      = Exponential(1.00)
               Partitions = All
               Moves      = Multiplier(Alpha{all}) <prob 1.0>
               Startvals  = (1.000)

         3 --  Parameter  = Ratemultiplier{all}
               Type       = Partition-specific rate multiplier
               Prior      = Fixed(1.0)
               Partitions = All

         4 --  Parameter  = Tau{all}
               Type       = Topology
               Prior      = Prior on topology obeys the following constraints:
                            -- Hard constraint "ingroup"
               Partitions = All
               Subparam.  = V{all}
               Moves      = ExtSprClock(Tau{all},V{all}) <prob 10.0>, 
                            NNIClock(Tau{all},V{all}) <prob 12.0>, 
                            ParsSPRClock(Tau{all},V{all}) <prob 8.0>
               Not used   = ExtFossilSprClock, ExtSsClock, ParsFossilSPRClock
               Startvals  = tree 'mcmc.tree_1'  [run 1, chain 1]
                            tree 'mcmc.tree_2'  [run 1, chain 2]
                            tree 'mcmc.tree_3'  [run 1, chain 3]
                            tree 'mcmc.tree_4'  [run 1, chain 4]
                            tree 'mcmc.tree_5'  [run 2, chain 1]
                            tree 'mcmc.tree_6'  [run 2, chain 2]
                            tree 'mcmc.tree_7'  [run 2, chain 3]
                            tree 'mcmc.tree_8'  [run 2, chain 4]

         5 --  Parameter  = V{all}
               Type       = Branch lengths
               Prior      = Clock:Fossilization
                            Node depths are constrained by the following age constraints:
                            -- The age of terminal "Prolacerta_broomi" is Uniform(247.20,251.90)
                            -- The age of terminal "Palaeagama_vielhaueri" is Uniform(247.50,258.00)
                            -- The age of terminal "Sophineta_cracoviensis" is Uniform(247.50,248.50)
                            -- The age of terminal "Megachirella_wachtleri" is Uniform(243.50,244.50)
                            -- The age of terminal "Marmoretta_oxoniensis" is Uniform(152.10,167.00)
                            -- The age of terminal "Huehuecuetzpalli_mixtecus" is Uniform(100.00,105.00)
                            -- The age of terminal "Eichstaettisaurus_schroederi" is Uniform(150.00,155.00)
                            -- The age of terminal "Ardeosaurus_brevipes" is Uniform(150.00,155.00)
                            -- The age of terminal "Gephyrosaurus_bridensis" is Uniform(191.40,201.40)
                            -- The age of terminal "Diphydontosaurus_avonis" is Uniform(201.30,208.50)
                            -- The age of terminal "Planocephalosaurus_robinsonae" is Uniform(201.30,208.50)
                            -- The age of terminal "Clevosaurus_hudsoni" is Uniform(191.40,208.50)
                            -- The age of terminal "Clevosaurus_cambrica" is Uniform(201.30,208.50)
                            -- The age of terminal "Clevosaurus_brasiliensis" is Uniform(201.30,220.00)
                            -- The age of terminal "Clevosaurus_bairdi" is Uniform(199.30,201.30)
                            -- The age of terminal "Clevosaurus_petilus" is Uniform(199.30,201.30)
                            -- The age of terminal "Clevosaurus_sp_SAM" is Uniform(182.70,201.30)
                            -- The age of terminal "Homeosaurus_maximiliani" is Uniform(150.00,155.00)
                            -- The age of terminal "Homeosaurus_parvipes" is Uniform(150.00,155.00)
                            -- The age of terminal "Sapheosaurus_thiollerei" is Uniform(152.10,155.00)
                            -- The age of terminal "Oenosaurus_muehlheimensis" is Uniform(150.00,152.10)
                            -- The age of terminal "Piocormus_laticeps" is Uniform(150.00,155.00)
                            -- The age of terminal "Derasmosaurus_pietraroiae" is Uniform(100.50,113.00)
                            -- The age of terminal "Palaeopleurosaurus_posidoniae" is Uniform(174.20,183.70)
                            -- The age of terminal "Pleurosaurus_ginsburgi" is Uniform(150.00,152.10)
                            -- The age of terminal "Pleurosaurus_goldfussi" is Uniform(150.00,155.00)
                            -- The age of terminal "Kallimodon_pulchellus" is Uniform(150.00,155.00)
                            -- The age of terminal "Leptosaurus_neptunius" is Uniform(150.00,152.10)
                            -- The age of terminal "Kawasphenodon" is Uniform(70.00,83.60)
                            -- The age of terminal "Cynosphenodon_huizachalensis" is Uniform(182.70,190.80)
                            -- The age of terminal "Sphenotitan_leyesi" is Uniform(208.50,227.00)
                            -- The age of terminal "Priosphenodon_avelasi" is Uniform(89.80,100.50)
                            -- The age of terminal "Eilenodon_robustus" is Uniform(153.00,156.80)
                            -- The age of terminal "Toxolophosaurus_cloudi" is Uniform(110.00,125.00)
                            -- Tree age has a Truncatednormal(247.20,287.50,5.00) distribution
               Partitions = All
               Subparams  = TK02Brlens{1}, TK02Brlens{2} and TK02Brlens{3}
               Moves      = AddBranch(V{all}) <prob 15.0>, DelBranch(V{all}) <prob 15.0>, 
                            NodesliderClock(V{all}) <prob 20.0>, TreeStretch(V{all}) <prob 3.0>
               Startvals  = tree 'mcmc.tree_1'  [run 1, chain 1]
                            tree 'mcmc.tree_2'  [run 1, chain 2]
                            tree 'mcmc.tree_3'  [run 1, chain 3]
                            tree 'mcmc.tree_4'  [run 1, chain 4]
                            tree 'mcmc.tree_5'  [run 2, chain 1]
                            tree 'mcmc.tree_6'  [run 2, chain 2]
                            tree 'mcmc.tree_7'  [run 2, chain 3]
                            tree 'mcmc.tree_8'  [run 2, chain 4]

         6 --  Parameter  = Net_speciation{all}
               Type       = Speciation rate
               Prior      = Exponential(10.00)
               Partitions = All
               Moves      = Multiplier(Net_speciation{all}) <prob 3.0>
               Not used   = Slider
               Startvals  = (0.100)

         7 --  Parameter  = Relative_extinction{all}
               Type       = Extinction rate
               Prior      = Beta(1.00,1.00)
               Partitions = All
               Moves      = Slider(Relative_extinction{all}) <prob 3.0>
               Startvals  = (0.900)

         8 --  Parameter  = Relative_fossilization{all}
               Type       = Fossilization rate
               Prior      = Beta(1.00,1.00)
               Partitions = All
               Moves      = Slider(Relative_fossilization{all}) <prob 3.0>
               Startvals  = (0.100)

         9 --  Parameter  = TK02var{1}
               Type       = Variance of lognormal distribution of branch rates
               Prior      = Exponential(10.00)
               Partition  = 1
               Subparam.  = TK02Brlens{1}
               Moves      = Multiplier(TK02var{1}) <prob 2.0>
               Startvals  = (0.200)

        10 --  Parameter  = TK02var{2}
               Type       = Variance of lognormal distribution of branch rates
               Prior      = Exponential(10.00)
               Partition  = 2
               Subparam.  = TK02Brlens{2}
               Moves      = Multiplier(TK02var{2}) <prob 2.0>
               Startvals  = (0.200)

        11 --  Parameter  = TK02var{3}
               Type       = Variance of lognormal distribution of branch rates
               Prior      = Exponential(10.00)
               Partition  = 3
               Subparam.  = TK02Brlens{3}
               Moves      = Multiplier(TK02var{3}) <prob 2.0>
               Startvals  = (0.200)

        12 --  Parameter  = TK02Brlens{1}
               Type       = Branch rates of TK02 relaxed clock
               Prior      = LogNormal (expectation = r_0, variance = TK02var{1} * v) 
                               [r_0 is beginning rate of branch, v is branch length]
               Partition  = 1

        13 --  Parameter  = TK02Brlens{2}
               Type       = Branch rates of TK02 relaxed clock
               Prior      = LogNormal (expectation = r_0, variance = TK02var{2} * v) 
                               [r_0 is beginning rate of branch, v is branch length]
               Partition  = 2

        14 --  Parameter  = TK02Brlens{3}
               Type       = Branch rates of TK02 relaxed clock
               Prior      = LogNormal (expectation = r_0, variance = TK02var{3} * v) 
                               [r_0 is beginning rate of branch, v is branch length]
               Partition  = 3

        15 --  Parameter  = Clockrate{all}
               Type       = Base rate of clock
               Prior      = Lognormal(-3.91,1.02)
                            The clock rate varies according to a Brownian motion model
               Partitions = All
               Moves      = Multiplier(Clockrate{all}) <prob 3.0>
               Startvals  = (0.020)

      Successfully set starting values
      Setting 'Starttree' to "Current"
      Setting number of perturbations to start tree to 3
      Successfully set chain parameters
      Running Markov chain
      MCMC stamp = 7076251108
      Seed = 977721037
      Swapseed = 1586273800
      Model settings:

         Settings for partition 1 --
            Datatype  = Standard
            Coding    = Variable
            # States  = Variable, up to 10
                        State frequencies are fixed to be equal
            Rates     = Gamma
                        The distribution is approximated using 4 categories.
                        Shape parameter is exponentially
                        distributed with parameter (1.00).

         Settings for partition 2 --
            Datatype  = Standard
            Coding    = Variable
            # States  = Variable, up to 10
                        State frequencies are fixed to be equal
            Rates     = Gamma
                        The distribution is approximated using 4 categories.
                        Shape parameter is exponentially
                        distributed with parameter (1.00).

         Settings for partition 3 --
            Datatype  = Standard
            Coding    = Variable
            # States  = Variable, up to 10
                        State frequencies are fixed to be equal
            Rates     = Gamma
                        The distribution is approximated using 4 categories.
                        Shape parameter is exponentially
                        distributed with parameter (1.00).

      Active parameters: 

                             Partition(s)
         Parameters          1  2  3
         ---------------------------
         Statefreq           1  1  1
         Shape               2  2  2
         Ratemultiplier      3  3  3
         Topology            4  4  4
         Brlens              5  5  5
         Speciationrate      6  6  6
         Extinctionrate      7  7  7
         Fossilizationrate   8  8  8
         TK02var             9 10 11
         TK02branchrates    12 13 14
         Clockrate          15 15 15
         ---------------------------

         Parameters can be linked or unlinked across partitions using 'link' and 'unlink'

         1 --  Parameter  = Alpha_symdir{all}
               Type       = Symmetric diricihlet/beta distribution alpha_i parameter
               Prior      = Symmetric dirichlet with all parameters equal to infinity
               Partitions = All

         2 --  Parameter  = Alpha{all}
               Type       = Shape of scaled gamma distribution of site rates
               Prior      = Exponential(1.00)
               Partitions = All

         3 --  Parameter  = Ratemultiplier{all}
               Type       = Partition-specific rate multiplier
               Prior      = Fixed(1.0)
               Partitions = All

         4 --  Parameter  = Tau{all}
               Type       = Topology
               Prior      = Prior on topology obeys the following constraints:
                            -- Hard constraint "ingroup"
               Partitions = All
               Subparam.  = V{all}

         5 --  Parameter  = V{all}
               Type       = Branch lengths
               Prior      = Clock:Fossilization
                            Node depths are constrained by the following age constraints:
                            -- The age of terminal "Prolacerta_broomi" is Uniform(247.20,251.90)
                            -- The age of terminal "Palaeagama_vielhaueri" is Uniform(247.50,258.00)
                            -- The age of terminal "Sophineta_cracoviensis" is Uniform(247.50,248.50)
                            -- The age of terminal "Megachirella_wachtleri" is Uniform(243.50,244.50)
                            -- The age of terminal "Marmoretta_oxoniensis" is Uniform(152.10,167.00)
                            -- The age of terminal "Huehuecuetzpalli_mixtecus" is Uniform(100.00,105.00)
                            -- The age of terminal "Eichstaettisaurus_schroederi" is Uniform(150.00,155.00)
                            -- The age of terminal "Ardeosaurus_brevipes" is Uniform(150.00,155.00)
                            -- The age of terminal "Gephyrosaurus_bridensis" is Uniform(191.40,201.40)
                            -- The age of terminal "Diphydontosaurus_avonis" is Uniform(201.30,208.50)
                            -- The age of terminal "Planocephalosaurus_robinsonae" is Uniform(201.30,208.50)
                            -- The age of terminal "Clevosaurus_hudsoni" is Uniform(191.40,208.50)
                            -- The age of terminal "Clevosaurus_cambrica" is Uniform(201.30,208.50)
                            -- The age of terminal "Clevosaurus_brasiliensis" is Uniform(201.30,220.00)
                            -- The age of terminal "Clevosaurus_bairdi" is Uniform(199.30,201.30)
                            -- The age of terminal "Clevosaurus_petilus" is Uniform(199.30,201.30)
                            -- The age of terminal "Clevosaurus_sp_SAM" is Uniform(182.70,201.30)
                            -- The age of terminal "Homeosaurus_maximiliani" is Uniform(150.00,155.00)
                            -- The age of terminal "Homeosaurus_parvipes" is Uniform(150.00,155.00)
                            -- The age of terminal "Sapheosaurus_thiollerei" is Uniform(152.10,155.00)
                            -- The age of terminal "Oenosaurus_muehlheimensis" is Uniform(150.00,152.10)
                            -- The age of terminal "Piocormus_laticeps" is Uniform(150.00,155.00)
                            -- The age of terminal "Derasmosaurus_pietraroiae" is Uniform(100.50,113.00)
                            -- The age of terminal "Palaeopleurosaurus_posidoniae" is Uniform(174.20,183.70)
                            -- The age of terminal "Pleurosaurus_ginsburgi" is Uniform(150.00,152.10)
                            -- The age of terminal "Pleurosaurus_goldfussi" is Uniform(150.00,155.00)
                            -- The age of terminal "Kallimodon_pulchellus" is Uniform(150.00,155.00)
                            -- The age of terminal "Leptosaurus_neptunius" is Uniform(150.00,152.10)
                            -- The age of terminal "Kawasphenodon" is Uniform(70.00,83.60)
                            -- The age of terminal "Cynosphenodon_huizachalensis" is Uniform(182.70,190.80)
                            -- The age of terminal "Sphenotitan_leyesi" is Uniform(208.50,227.00)
                            -- The age of terminal "Priosphenodon_avelasi" is Uniform(89.80,100.50)
                            -- The age of terminal "Eilenodon_robustus" is Uniform(153.00,156.80)
                            -- The age of terminal "Toxolophosaurus_cloudi" is Uniform(110.00,125.00)
                            -- Tree age has a Truncatednormal(247.20,287.50,5.00) distribution
               Partitions = All
               Subparams  = TK02Brlens{1}, TK02Brlens{2} and TK02Brlens{3}

         6 --  Parameter  = Net_speciation{all}
               Type       = Speciation rate
               Prior      = Exponential(10.00)
               Partitions = All

         7 --  Parameter  = Relative_extinction{all}
               Type       = Extinction rate
               Prior      = Beta(1.00,1.00)
               Partitions = All

         8 --  Parameter  = Relative_fossilization{all}
               Type       = Fossilization rate
               Prior      = Beta(1.00,1.00)
               Partitions = All

         9 --  Parameter  = TK02var{1}
               Type       = Variance of lognormal distribution of branch rates
               Prior      = Exponential(10.00)
               Partition  = 1
               Subparam.  = TK02Brlens{1}

        10 --  Parameter  = TK02var{2}
               Type       = Variance of lognormal distribution of branch rates
               Prior      = Exponential(10.00)
               Partition  = 2
               Subparam.  = TK02Brlens{2}

        11 --  Parameter  = TK02var{3}
               Type       = Variance of lognormal distribution of branch rates
               Prior      = Exponential(10.00)
               Partition  = 3
               Subparam.  = TK02Brlens{3}

        12 --  Parameter  = TK02Brlens{1}
               Type       = Branch rates of TK02 relaxed clock
               Prior      = LogNormal (expectation = r_0, variance = TK02var{1} * v) 
                               [r_0 is beginning rate of branch, v is branch length]
               Partition  = 1

        13 --  Parameter  = TK02Brlens{2}
               Type       = Branch rates of TK02 relaxed clock
               Prior      = LogNormal (expectation = r_0, variance = TK02var{2} * v) 
                               [r_0 is beginning rate of branch, v is branch length]
               Partition  = 2

        14 --  Parameter  = TK02Brlens{3}
               Type       = Branch rates of TK02 relaxed clock
               Prior      = LogNormal (expectation = r_0, variance = TK02var{3} * v) 
                               [r_0 is beginning rate of branch, v is branch length]
               Partition  = 3

        15 --  Parameter  = Clockrate{all}
               Type       = Base rate of clock
               Prior      = Lognormal(-3.91,1.02)
                            The clock rate varies according to a Brownian motion model
               Partitions = All


      Number of chains per MPI processor = 1

      The MCMC sampler will use the following moves:
         With prob.  Chain will use move
            0.68 %   Multiplier(Alpha{all})
            6.80 %   ExtSprClock(Tau{all},V{all})
            8.16 %   NNIClock(Tau{all},V{all})
            5.44 %   ParsSPRClock(Tau{all},V{all})
           10.20 %   AddBranch(V{all})
           10.20 %   DelBranch(V{all})
           13.61 %   NodesliderClock(V{all})
            2.04 %   TreeStretch(V{all})
            2.04 %   Multiplier(Net_speciation{all})
            2.04 %   Slider(Relative_extinction{all})
            2.04 %   Slider(Relative_fossilization{all})
            1.36 %   Multiplier(TK02var{1})
            1.36 %   Multiplier(TK02var{2})
            1.36 %   Multiplier(TK02var{3})
           10.20 %   Multiplier(TK02Brlens{1})
           10.20 %   Multiplier(TK02Brlens{2})
           10.20 %   Multiplier(TK02Brlens{3})
            2.04 %   Multiplier(Clockrate{all})

      Division 1 has 48 unique site patterns
      Division 2 has 47 unique site patterns
      Division 3 has 41 unique site patterns
      Initializing conditional likelihoods
      Using standard non-SSE likelihood calculator for division 1 (single-precision)
      Using standard non-SSE likelihood calculator for division 2 (single-precision)
      Using standard non-SSE likelihood calculator for division 3 (single-precision)
      Randomly perturbing starting trees
      Broke constraints when perturbing tree
      Broke constraints when perturbing tree
      Broke constraints when perturbing tree
      Broke constraints when perturbing tree
      Broke constraints when perturbing tree
      Broke constraints when perturbing tree
      Broke constraints when perturbing tree
      Broke constraints when perturbing tree

      Initial log likelihoods and log prior probs for run 1:
         Chain 1 -- 0.000000 -- -1973.649769

      There are 7 more chains on other processor(s)


      Using a relative burnin of 25.0 % for diagnostics

      Chain results (600000000 generations requested):

         0 -- [0.000] [...7 remote chains...] 

      Average standard deviation of split frequencies: 0.217571

      10000 -- (0.000) [...7 remote chains...] -- 0:00:00

      Average standard deviation of split frequencies: 0.274184


      Average standard deviation of split frequencies: 0.274184

      20000 -- [0.000] [...7 remote chains...] -- 8:19:59

      Average standard deviation of split frequencies: 0.204572


      Average standard deviation of split frequencies: 0.204572

      30000 -- [0.000] [...7 remote chains...] -- 5:33:19

      Average standard deviation of split frequencies: 0.246178


      Average standard deviation of split frequencies: 0.246178

      40000 -- [0.000] [...7 remote chains...] -- 8:19:58

      Average standard deviation of split frequencies: 0.195549


      Average standard deviation of split frequencies: 0.195549

      50000 -- [0.000] [...7 remote chains...] -- 9:59:57

      Average standard deviation of split frequencies: 0.162067


      Average standard deviation of split frequencies: 0.162067

      60000 -- [0.000] [...7 remote chains...] -- 8:19:57

      Average standard deviation of split frequencies: 0.136038


      Average standard deviation of split frequencies: 0.136038

      70000 -- [0.000] [...7 remote chains...] -- 9:31:21

      Average standard deviation of split frequencies: 0.137189


      Average standard deviation of split frequencies: 0.137189

      80000 -- (0.000) [...7 remote chains...] -- 8:19:56

      Average standard deviation of split frequencies: 0.117308


      Average standard deviation of split frequencies: 0.117308

      90000 -- [0.000] [...7 remote chains...] -- 9:15:28

      Average standard deviation of split frequencies: 0.103014


      Average standard deviation of split frequencies: 0.103014

      100000 -- [0.000] [...7 remote chains...] -- 8:19:55

      Average standard deviation of split frequencies: 0.092775


      Average standard deviation of split frequencies: 0.092775

      110000 -- [0.000] [...7 remote chains...] -- 9:05:21

      Average standard deviation of split frequencies: 0.092821


      Average standard deviation of split frequencies: 0.092821

      120000 -- [0.000] [...7 remote chains...] -- 9:43:13

      Average standard deviation of split frequencies: 0.085197


      Average standard deviation of split frequencies: 0.085197

      130000 -- (0.000) [...7 remote chains...] -- 8:58:20

      Average standard deviation of split frequencies: 0.163554


      Average standard deviation of split frequencies: 0.163554

      140000 -- [0.000] [...7 remote chains...] -- 9:31:17

      Average standard deviation of split frequencies: 0.150293


      Average standard deviation of split frequencies: 0.150293

      150000 -- [0.000] [...7 remote chains...] -- 8:53:12

      Average standard deviation of split frequencies: 0.143631


      Average standard deviation of split frequencies: 0.143631

      160000 -- [0.000] [...7 remote chains...] -- 9:22:21

      Average standard deviation of split frequencies: 0.132844


      Average standard deviation of split frequencies: 0.132844

      170000 -- [0.000] [...7 remote chains...] -- 8:49:15

      Average standard deviation of split frequencies: 0.122060


      Average standard deviation of split frequencies: 0.122060

      180000 -- (0.000) [...7 remote chains...] -- 9:15:23

      Average standard deviation of split frequencies: 0.114745


      Average standard deviation of split frequencies: 0.114745

      190000 -- [0.000] [...7 remote chains...] -- 8:46:08

      Average standard deviation of split frequencies: 0.114883


      Average standard deviation of split frequencies: 0.114883

      200000 -- [0.000] [...7 remote chains...] -- 9:09:49

      Average standard deviation of split frequencies: 0.111896


      Average standard deviation of split frequencies: 0.111896

      210000 -- [0.000] [...7 remote chains...] -- 8:43:37

      Average standard deviation of split frequencies: 0.106449


      Average standard deviation of split frequencies: 0.106449

      220000 -- (0.000) [...7 remote chains...] -- 9:05:15

      Average standard deviation of split frequencies: 0.101690


      Average standard deviation of split frequencies: 0.101690

      230000 -- (0.000) [...7 remote chains...] -- 8:41:32

      Average standard deviation of split frequencies: 0.103502


      Average standard deviation of split frequencies: 0.103502

      240000 -- (0.000) [...7 remote chains...] -- 9:01:27

      Average standard deviation of split frequencies: 0.099312


      Average standard deviation of split frequencies: 0.099312

      250000 -- (0.000) [...7 remote chains...] -- 8:39:46

      Average standard deviation of split frequencies: 0.093330


      Average standard deviation of split frequencies: 0.093330

      260000 -- [0.000] [...7 remote chains...] -- 8:58:13

      Average standard deviation of split frequencies: 0.126474


      Average standard deviation of split frequencies: 0.126474

      270000 -- [0.000] [...7 remote chains...] -- 9:15:18

      Average standard deviation of split frequencies: 0.124666


      Average standard deviation of split frequencies: 0.124666

      280000 -- [0.000] [...7 remote chains...] -- 8:55:27

      Average standard deviation of split frequencies: 0.115432


      Average standard deviation of split frequencies: 0.115432

      290000 -- [0.000] [...7 remote chains...] -- 9:11:27

      Average standard deviation of split frequencies: 0.109448


      Average standard deviation of split frequencies: 0.109448

      300000 -- [0.000] [...7 remote chains...] -- 8:53:04

      Average standard deviation of split frequencies: 0.106519


      Average standard deviation of split frequencies: 0.106519

      310000 -- [0.000] [...7 remote chains...] -- 9:08:06

      Average standard deviation of split frequencies: 0.106347


      Average standard deviation of split frequencies: 0.106347

      320000 -- [0.000] [...7 remote chains...] -- 8:50:58

      Average standard deviation of split frequencies: 0.103971


      Average standard deviation of split frequencies: 0.103971

      330000 -- [0.000] [...7 remote chains...] -- 9:05:09

      Average standard deviation of split frequencies: 0.100949


      Average standard deviation of split frequencies: 0.100949

      340000 -- [0.000] [...7 remote chains...] -- 9:18:30

      Average standard deviation of split frequencies: 0.099819


      Average standard deviation of split frequencies: 0.099819

      350000 -- (0.000) [...7 remote chains...] -- 9:02:32

      Average standard deviation of split frequencies: 0.099790


      Average standard deviation of split frequencies: 0.099790

      360000 -- (0.000) [...7 remote chains...] -- 9:15:13

      Average standard deviation of split frequencies: 0.095544


      Average standard deviation of split frequencies: 0.095544

      370000 -- (0.000) [...7 remote chains...] -- 9:00:12

      Average standard deviation of split frequencies: 0.089946


      Average standard deviation of split frequencies: 0.089946

      380000 -- (0.000) [...7 remote chains...] -- 9:12:16

      Average standard deviation of split frequencies: 0.087041


      Average standard deviation of split frequencies: 0.087041

      390000 -- (0.000) [...7 remote chains...] -- 8:58:06

      Average standard deviation of split frequencies: 0.087291


      Average standard deviation of split frequencies: 0.087291

      400000 -- (0.000) [...7 remote chains...] -- 9:09:38

      Average standard deviation of split frequencies: 0.103229


      Average standard deviation of split frequencies: 0.103229

      410000 -- (0.000) [...7 remote chains...] -- 9:20:35

      Average standard deviation of split frequencies: 0.100665


      Average standard deviation of split frequencies: 0.100665

      420000 -- (0.000) [...7 remote chains...] -- 9:07:14

      Average standard deviation of split frequencies: 0.096550


      Average standard deviation of split frequencies: 0.096550

      430000 -- (0.000) [...7 remote chains...] -- 9:17:44

      Average standard deviation of split frequencies: 0.095427


      Average standard deviation of split frequencies: 0.095427

      440000 -- [0.000] [...7 remote chains...] -- 9:05:03

      Average standard deviation of split frequencies: 0.093707


      Average standard deviation of split frequencies: 0.093707

      450000 -- [0.000] [...7 remote chains...] -- 9:15:08

      Average standard deviation of split frequencies: 0.092291


      Average standard deviation of split frequencies: 0.092291

      460000 -- (0.000) [...7 remote chains...] -- 9:03:03

      Average standard deviation of split frequencies: 0.090926


      Average standard deviation of split frequencies: 0.090926

      470000 -- [0.000] [...7 remote chains...] -- 9:12:45

      Average standard deviation of split frequencies: 0.091086


      Average standard deviation of split frequencies: 0.091086

      480000 -- [0.000] [...7 remote chains...] -- 9:01:14

      Average standard deviation of split frequencies: 0.087755


      Average standard deviation of split frequencies: 0.087755

      490000 -- [0.000] [...7 remote chains...] -- 9:10:34

      Average standard deviation of split frequencies: 0.086483


      Average standard deviation of split frequencies: 0.086483

      500000 -- (0.000) [...7 remote chains...] -- 9:19:32

      Average standard deviation of split frequencies: 0.084500


      Average standard deviation of split frequencies: 0.084500

      510000 -- [0.000] [...7 remote chains...] -- 9:08:33

      Average standard deviation of split frequencies: 0.085997


      Average standard deviation of split frequencies: 0.085997

      520000 -- [0.000] [...7 remote chains...] -- 9:17:12

      Average standard deviation of split frequencies: 0.085335


      Average standard deviation of split frequencies: 0.085335

      530000 -- (0.000) [...7 remote chains...] -- 9:06:41

      Average standard deviation of split frequencies: 0.093821


      Average standard deviation of split frequencies: 0.093821

      540000 -- (0.000) [...7 remote chains...] -- 9:15:03

      Average standard deviation of split frequencies: 0.091613


      Average standard deviation of split frequencies: 0.091613

      550000 -- (0.000) [...7 remote chains...] -- 9:04:57

      Average standard deviation of split frequencies: 0.092488


      Average standard deviation of split frequencies: 0.092488

      560000 -- (0.000) [...7 remote chains...] -- 9:13:03

      Average standard deviation of split frequencies: 0.091589


      Average standard deviation of split frequencies: 0.091589

      570000 -- (0.000) [...7 remote chains...] -- 9:03:20

      Average standard deviation of split frequencies: 0.089617


      Average standard deviation of split frequencies: 0.089617

      580000 -- [0.000] [...7 remote chains...] -- 9:11:11

      Average standard deviation of split frequencies: 0.088631


      Average standard deviation of split frequencies: 0.088631

      590000 -- (0.000) [...7 remote chains...] -- 9:18:46

      Average standard deviation of split frequencies: 0.092495


      Average standard deviation of split frequencies: 0.092495

      600000 -- (0.000) [...7 remote chains...] -- 9:09:27

      Average standard deviation of split frequencies: 0.093786


      Average standard deviation of split frequencies: 0.093786

      610000 -- (0.000) [...7 remote chains...] -- 9:16:48

      Average standard deviation of split frequencies: 0.094281


      Average standard deviation of split frequencies: 0.094281

      620000 -- (0.000) [...7 remote chains...] -- 9:07:49

      Average standard deviation of split frequencies: 0.092597


      Average standard deviation of split frequencies: 0.092597

      630000 -- (0.000) [...7 remote chains...] -- 9:14:58

      Average standard deviation of split frequencies: 0.092231


      Average standard deviation of split frequencies: 0.092231

      640000 -- (0.000) [...7 remote chains...] -- 9:06:17

      Average standard deviation of split frequencies: 0.091860


      Average standard deviation of split frequencies: 0.091860

      650000 -- (0.000) [...7 remote chains...] -- 9:13:14

      Average standard deviation of split frequencies: 0.088683


      Average standard deviation of split frequencies: 0.088683

      660000 -- (0.000) [...7 remote chains...] -- 9:19:59

      Average standard deviation of split frequencies: 0.096294


      Average standard deviation of split frequencies: 0.096294

      670000 -- (0.000) [...7 remote chains...] -- 9:11:37

      Average standard deviation of split frequencies: 0.097246


      Average standard deviation of split frequencies: 0.097246

      680000 -- (0.000) [...7 remote chains...] -- 9:18:11

      Average standard deviation of split frequencies: 0.096321


      Average standard deviation of split frequencies: 0.096321

      690000 -- (0.000) [...7 remote chains...] -- 9:10:05

      Average standard deviation of split frequencies: 0.094293


      Average standard deviation of split frequencies: 0.094293

      700000 -- (0.000) [...7 remote chains...] -- 9:16:29

      Average standard deviation of split frequencies: 0.091830


      Average standard deviation of split frequencies: 0.091830

      710000 -- (0.000) [...7 remote chains...] -- 9:08:38

      Average standard deviation of split frequencies: 0.091498


      Average standard deviation of split frequencies: 0.091498

      720000 -- (0.000) [...7 remote chains...] -- 9:14:53

      Average standard deviation of split frequencies: 0.090156


      Average standard deviation of split frequencies: 0.090156

      730000 -- (0.000) [...7 remote chains...] -- 9:07:16

      Average standard deviation of split frequencies: 0.087464


      Average standard deviation of split frequencies: 0.087464

      740000 -- (0.000) [...7 remote chains...] -- 9:13:22

      Average standard deviation of split frequencies: 0.084864


      Average standard deviation of split frequencies: 0.084864

      750000 -- (0.000) [...7 remote chains...] -- 9:05:59

      Average standard deviation of split frequencies: 0.086982


      Average standard deviation of split frequencies: 0.086982

      760000 -- (0.000) [...7 remote chains...] -- 9:11:55

      Average standard deviation of split frequencies: 0.085901


      Average standard deviation of split frequencies: 0.085901

      770000 -- (0.000) [...7 remote chains...] -- 9:17:43

      Average standard deviation of split frequencies: 0.084157


      Average standard deviation of split frequencies: 0.084157

      780000 -- (0.000) [...7 remote chains...] -- 9:10:33

      Average standard deviation of split frequencies: 0.080387


      Average standard deviation of split frequencies: 0.080387

      790000 -- (0.000) [...7 remote chains...] -- 9:16:13

      Average standard deviation of split frequencies: 0.081471


      Average standard deviation of split frequencies: 0.081471

      800000 -- (0.000) [...7 remote chains...] -- 9:09:16

      Average standard deviation of split frequencies: 0.087744


      Average standard deviation of split frequencies: 0.087744

      810000 -- (0.000) [...7 remote chains...] -- 9:14:48

      Average standard deviation of split frequencies: 0.085845


      Average standard deviation of split frequencies: 0.085845

      820000 -- (0.000) [...7 remote chains...] -- 9:08:01

      Average standard deviation of split frequencies: 0.083086


      Average standard deviation of split frequencies: 0.083086

      830000 -- (0.000) [...7 remote chains...] -- 9:13:27

      Average standard deviation of split frequencies: 0.084398


      Average standard deviation of split frequencies: 0.084398

      840000 -- (0.000) [...7 remote chains...] -- 9:06:51

      Average standard deviation of split frequencies: 0.082581


      Average standard deviation of split frequencies: 0.082581

      850000 -- (0.000) [...7 remote chains...] -- 9:12:09

      Average standard deviation of split frequencies: 0.079776


      Average standard deviation of split frequencies: 0.079776

      860000 -- (0.000) [...7 remote chains...] -- 9:17:20

      Average standard deviation of split frequencies: 0.077802


      Average standard deviation of split frequencies: 0.077802

      870000 -- (0.000) [...7 remote chains...] -- 9:10:55

      Average standard deviation of split frequencies: 0.078734


      Average standard deviation of split frequencies: 0.078734

      880000 -- (0.000) [...7 remote chains...] -- 9:16:00

      Average standard deviation of split frequencies: 0.077595


      Average standard deviation of split frequencies: 0.077595

      890000 -- (0.000) [...7 remote chains...] -- 9:09:44

      Average standard deviation of split frequencies: 0.076529


      Average standard deviation of split frequencies: 0.076529

      900000 -- (0.000) [...7 remote chains...] -- 9:14:43

      Average standard deviation of split frequencies: 0.074854


      Average standard deviation of split frequencies: 0.074854

      910000 -- (0.000) [...7 remote chains...] -- 9:19:35

      Average standard deviation of split frequencies: 0.076226


      Average standard deviation of split frequencies: 0.076226

      920000 -- (0.000) [...7 remote chains...] -- 9:13:29

      Average standard deviation of split frequencies: 0.074818


      Average standard deviation of split frequencies: 0.074818

      930000 -- (0.000) [...7 remote chains...] -- 9:18:16

      Average standard deviation of split frequencies: 0.079963


      Average standard deviation of split frequencies: 0.079963

      940000 -- (0.000) [...7 remote chains...] -- 9:12:19

      Average standard deviation of split frequencies: 0.078567


      Average standard deviation of split frequencies: 0.078567

      950000 -- (0.000) [...7 remote chains...] -- 9:17:00

      Average standard deviation of split frequencies: 0.078014


      Average standard deviation of split frequencies: 0.078014

      960000 -- (0.000) [...7 remote chains...] -- 9:11:12

      Average standard deviation of split frequencies: 0.076684


      Average standard deviation of split frequencies: 0.076684

      970000 -- (0.000) [...7 remote chains...] -- 9:15:48

      Average standard deviation of split frequencies: 0.075789


      Average standard deviation of split frequencies: 0.075789

      980000 -- (0.000) [...7 remote chains...] -- 9:10:07

      Average standard deviation of split frequencies: 0.074419


      Average standard deviation of split frequencies: 0.074419

      990000 -- (0.000) [...7 remote chains...] -- 9:14:38

      Average standard deviation of split frequencies: 0.074813


      Average standard deviation of split frequencies: 0.074813

      1000000 -- (0.000) [...7 remote chains...] -- 9:19:04

      Average standard deviation of split frequencies: 0.073478


      Average standard deviation of split frequencies: 0.073478

      1010000 -- (0.000) [...7 remote chains...] -- 9:13:31

      Average standard deviation of split frequencies: 0.072559


      Average standard deviation of split frequencies: 0.072559

      1020000 -- (0.000) [...7 remote chains...] -- 9:17:52

      Average standard deviation of split frequencies: 0.072636


      Average standard deviation of split frequencies: 0.072636

      1030000 -- (0.000) [...7 remote chains...] -- 9:12:26

      Average standard deviation of split frequencies: 0.073298


      Average standard deviation of split frequencies: 0.073298

      1040000 -- (0.000) [...7 remote chains...] -- 9:16:43

      Average standard deviation of split frequencies: 0.072588


      Average standard deviation of split frequencies: 0.072588

      1050000 -- (0.000) [...7 remote chains...] -- 9:11:24

      Average standard deviation of split frequencies: 0.072415


      Average standard deviation of split frequencies: 0.072415

      1060000 -- (0.000) [...7 remote chains...] -- 9:15:37

      Average standard deviation of split frequencies: 0.078013


      Average standard deviation of split frequencies: 0.078013

      1070000 -- (0.000) [...7 remote chains...] -- 9:19:44

      Average standard deviation of split frequencies: 0.078152


      Average standard deviation of split frequencies: 0.078152

      1080000 -- (0.000) [...7 remote chains...] -- 9:14:33

      Average standard deviation of split frequencies: 0.077609


      Average standard deviation of split frequencies: 0.077609

      1090000 -- (0.000) [...7 remote chains...] -- 9:18:36

      Average standard deviation of split frequencies: 0.076404


      Average standard deviation of split frequencies: 0.076404

      1100000 -- (0.000) [...7 remote chains...] -- 9:13:31

      Average standard deviation of split frequencies: 0.075761


      Average standard deviation of split frequencies: 0.075761

      1110000 -- (0.000) [...7 remote chains...] -- 9:17:31

      Average standard deviation of split frequencies: 0.075761


      Average standard deviation of split frequencies: 0.075761

      1120000 -- (0.000) [...7 remote chains...] -- 9:12:32

      Average standard deviation of split frequencies: 0.074998


      Average standard deviation of split frequencies: 0.074998

      1130000 -- (0.000) [...7 remote chains...] -- 9:16:28

      Average standard deviation of split frequencies: 0.072895


      Average standard deviation of split frequencies: 0.072895

      1140000 -- (0.000) [...7 remote chains...] -- 9:11:34

      Average standard deviation of split frequencies: 0.072421


      Average standard deviation of split frequencies: 0.072421

      1150000 -- (0.000) [...7 remote chains...] -- 9:15:27

      Average standard deviation of split frequencies: 0.072906


      Average standard deviation of split frequencies: 0.072906

      1160000 -- (0.000) [...7 remote chains...] -- 9:19:15

      Average standard deviation of split frequencies: 0.072318


      Average standard deviation of split frequencies: 0.072318

      1170000 -- (0.000) [...7 remote chains...] -- 9:14:28

      Average standard deviation of split frequencies: 0.070921


      Average standard deviation of split frequencies: 0.070921

      1180000 -- (0.000) [...7 remote chains...] -- 9:18:13

      Average standard deviation of split frequencies: 0.070149


      Average standard deviation of split frequencies: 0.070149

      1190000 -- (0.000) [...7 remote chains...] -- 9:13:31

      Average standard deviation of split frequencies: 0.069161


      Average standard deviation of split frequencies: 0.069161

      1200000 -- (0.000) [...7 remote chains...] -- 9:17:13

      Average standard deviation of split frequencies: 0.070316


      Average standard deviation of split frequencies: 0.070316

      1210000 -- (0.000) [...7 remote chains...] -- 9:12:36

      Average standard deviation of split frequencies: 0.069299


      Average standard deviation of split frequencies: 0.069299

      1220000 -- (0.000) [...7 remote chains...] -- 9:16:14

      Average standard deviation of split frequencies: 0.067836


      Average standard deviation of split frequencies: 0.067836

      1230000 -- (0.000) [...7 remote chains...] -- 9:19:49

      Average standard deviation of split frequencies: 0.066817


      Average standard deviation of split frequencies: 0.066817

      1240000 -- (0.000) [...7 remote chains...] -- 9:15:18

      Average standard deviation of split frequencies: 0.065456


      Average standard deviation of split frequencies: 0.065456

      1250000 -- (0.000) [...7 remote chains...] -- 9:18:50

      Average standard deviation of split frequencies: 0.063861


      Average standard deviation of split frequencies: 0.063861

      1260000 -- (0.000) [...7 remote chains...] -- 9:14:23

      Average standard deviation of split frequencies: 0.064009


      Average standard deviation of split frequencies: 0.064009

      1270000 -- (0.000) [...7 remote chains...] -- 9:17:52

      Average standard deviation of split frequencies: 0.064424


      Average standard deviation of split frequencies: 0.064424

      1280000 -- (0.000) [...7 remote chains...] -- 9:21:18

      Average standard deviation of split frequencies: 0.063411


      Average standard deviation of split frequencies: 0.063411

      1290000 -- (0.000) [...7 remote chains...] -- 9:16:56

      Average standard deviation of split frequencies: 0.063060


      Average standard deviation of split frequencies: 0.063060

      1300000 -- (0.000) [...7 remote chains...] -- 9:20:19

      Average standard deviation of split frequencies: 0.062449


      Average standard deviation of split frequencies: 0.062449

      1310000 -- (0.000) [...7 remote chains...] -- 9:16:02

      Average standard deviation of split frequencies: 0.062835


      Average standard deviation of split frequencies: 0.062835

      1320000 -- (0.000) [...7 remote chains...] -- 9:19:22

      Average standard deviation of split frequencies: 0.062508


      Average standard deviation of split frequencies: 0.062508

      1330000 -- (0.000) [...7 remote chains...] -- 9:22:39

      Average standard deviation of split frequencies: 0.065693


      Average standard deviation of split frequencies: 0.065693

      1340000 -- (0.000) [...7 remote chains...] -- 9:18:27

      Average standard deviation of split frequencies: 0.065858


      Average standard deviation of split frequencies: 0.065858

      1350000 -- (0.000) [...7 remote chains...] -- 9:21:41

      Average standard deviation of split frequencies: 0.065447


      Average standard deviation of split frequencies: 0.065447

      1360000 -- (0.000) [...7 remote chains...] -- 9:17:33

      Average standard deviation of split frequencies: 0.064646


      Average standard deviation of split frequencies: 0.064646

      1370000 -- (0.000) [...7 remote chains...] -- 9:20:45

      Average standard deviation of split frequencies: 0.064804


      Average standard deviation of split frequencies: 0.064804

      1380000 -- (0.000) [...7 remote chains...] -- 9:23:55

      Average standard deviation of split frequencies: 0.063772


      Average standard deviation of split frequencies: 0.063772

      1390000 -- (0.000) [...7 remote chains...] -- 9:19:51

      Average standard deviation of split frequencies: 0.064753


      Average standard deviation of split frequencies: 0.064753

      1400000 -- (0.000) [...7 remote chains...] -- 9:22:58

      Average standard deviation of split frequencies: 0.063979


      Average standard deviation of split frequencies: 0.063979

      1410000 -- (0.000) [...7 remote chains...] -- 9:18:58

      Average standard deviation of split frequencies: 0.064483


      Average standard deviation of split frequencies: 0.064483

      1420000 -- (0.000) [...7 remote chains...] -- 9:22:02

      Average standard deviation of split frequencies: 0.064714


      Average standard deviation of split frequencies: 0.064714

      1430000 -- (0.000) [...7 remote chains...] -- 9:18:06

      Average standard deviation of split frequencies: 0.065280


      Average standard deviation of split frequencies: 0.065280

      1440000 -- (0.000) [...7 remote chains...] -- 9:21:09

      Average standard deviation of split frequencies: 0.065158


      Average standard deviation of split frequencies: 0.065158

      1450000 -- (0.000) [...7 remote chains...] -- 9:17:16

      Average standard deviation of split frequencies: 0.064464


      Average standard deviation of split frequencies: 0.064464

      1460000 -- (0.000) [...7 remote chains...] -- 9:20:16

      Average standard deviation of split frequencies: 0.067950


      Average standard deviation of split frequencies: 0.067950

      1470000 -- [0.000] [...7 remote chains...] -- 9:23:14

      Average standard deviation of split frequencies: 0.067168


      Average standard deviation of split frequencies: 0.067168

      1480000 -- (0.000) [...7 remote chains...] -- 9:19:25

      Average standard deviation of split frequencies: 0.067053


      Average standard deviation of split frequencies: 0.067053

      1490000 -- (0.000) [...7 remote chains...] -- 9:22:21

      Average standard deviation of split frequencies: 0.066999


      Average standard deviation of split frequencies: 0.066999

      1500000 -- (0.000) [...7 remote chains...] -- 9:18:36

      Average standard deviation of split frequencies: 0.066679


      Average standard deviation of split frequencies: 0.066679

      1510000 -- (0.000) [...7 remote chains...] -- 9:21:29

      Average standard deviation of split frequencies: 0.066679


      Average standard deviation of split frequencies: 0.066679

      1520000 -- (0.000) [...7 remote chains...] -- 9:24:21

      Average standard deviation of split frequencies: 0.064562


      Average standard deviation of split frequencies: 0.064562

      1530000 -- (0.000) [...7 remote chains...] -- 9:20:39

      Average standard deviation of split frequencies: 0.064005


      Average standard deviation of split frequencies: 0.064005

      1540000 -- (0.000) [...7 remote chains...] -- 9:23:29

      Average standard deviation of split frequencies: 0.064466


      Average standard deviation of split frequencies: 0.064466

      1550000 -- (0.000) [...7 remote chains...] -- 9:19:50

      Average standard deviation of split frequencies: 0.064832


      Average standard deviation of split frequencies: 0.064832

      1560000 -- (0.000) [...7 remote chains...] -- 9:22:38

      Average standard deviation of split frequencies: 0.064665


      Average standard deviation of split frequencies: 0.064665

      1570000 -- (0.000) [...7 remote chains...] -- 9:19:02

      Average standard deviation of split frequencies: 0.065104


      Average standard deviation of split frequencies: 0.065104

      1580000 -- (0.000) [...7 remote chains...] -- 9:21:48

      Average standard deviation of split frequencies: 0.065416


      Average standard deviation of split frequencies: 0.065416

      1590000 -- (0.000) [...7 remote chains...] -- 9:18:15

      Average standard deviation of split frequencies: 0.065576


      Average standard deviation of split frequencies: 0.065576

      1600000 -- (0.000) [...7 remote chains...] -- 9:21:00

      Average standard deviation of split frequencies: 0.069101


      Average standard deviation of split frequencies: 0.069101

      1610000 -- (0.000) [...7 remote chains...] -- 9:17:30

      Average standard deviation of split frequencies: 0.069348


      Average standard deviation of split frequencies: 0.069348

      1620000 -- (0.000) [...7 remote chains...] -- 9:20:12

      Average standard deviation of split frequencies: 0.069184


      Average standard deviation of split frequencies: 0.069184

      1630000 -- (0.000) [...7 remote chains...] -- 9:22:53

      Average standard deviation of split frequencies: 0.069668


      Average standard deviation of split frequencies: 0.069668

      1640000 -- (0.000) [...7 remote chains...] -- 9:19:26

      Average standard deviation of split frequencies: 0.069976


      Average standard deviation of split frequencies: 0.069976

      1650000 -- (0.000) [...7 remote chains...] -- 9:22:05

      Average standard deviation of split frequencies: 0.069202


      Average standard deviation of split frequencies: 0.069202

      1660000 -- (0.000) [...7 remote chains...] -- 9:18:41

      Average standard deviation of split frequencies: 0.068999


      Average standard deviation of split frequencies: 0.068999

      1670000 -- (0.000) [...7 remote chains...] -- 9:21:18

      Average standard deviation of split frequencies: 0.069244


      Average standard deviation of split frequencies: 0.069244

      1680000 -- (0.000) [...7 remote chains...] -- 9:17:57

      Average standard deviation of split frequencies: 0.069328


      Average standard deviation of split frequencies: 0.069328

      1690000 -- (0.000) [...7 remote chains...] -- 9:20:32

      Average standard deviation of split frequencies: 0.069097


      Average standard deviation of split frequencies: 0.069097

      1700000 -- (0.000) [...7 remote chains...] -- 9:17:14

      Average standard deviation of split frequencies: 0.069084


      Average standard deviation of split frequencies: 0.069084

      1710000 -- (0.000) [...7 remote chains...] -- 9:19:48

      Average standard deviation of split frequencies: 0.068649


      Average standard deviation of split frequencies: 0.068649

      1720000 -- (0.000) [...7 remote chains...] -- 9:22:20

      Average standard deviation of split frequencies: 0.068121


      Average standard deviation of split frequencies: 0.068121

      1730000 -- (0.000) [...7 remote chains...] -- 9:19:04

      Average standard deviation of split frequencies: 0.070367


      Average standard deviation of split frequencies: 0.070367

      1740000 -- (0.000) [...7 remote chains...] -- 9:21:35

      Average standard deviation of split frequencies: 0.070118


      Average standard deviation of split frequencies: 0.070118

      1750000 -- (0.000) [...7 remote chains...] -- 9:18:22

      Average standard deviation of split frequencies: 0.071100


      Average standard deviation of split frequencies: 0.071100

      1760000 -- (0.000) [...7 remote chains...] -- 9:20:51

      Average standard deviation of split frequencies: 0.070142


      Average standard deviation of split frequencies: 0.070142

      1770000 -- (0.000) [...7 remote chains...] -- 9:17:40

      Average standard deviation of split frequencies: 0.070081


      Average standard deviation of split frequencies: 0.070081

      1780000 -- (0.000) [...7 remote chains...] -- 9:20:07

      Average standard deviation of split frequencies: 0.068447


      Average standard deviation of split frequencies: 0.068447

      1790000 -- (0.000) [...7 remote chains...] -- 9:16:59

      Average standard deviation of split frequencies: 0.068001


      Average standard deviation of split frequencies: 0.068001

      1800000 -- (0.000) [...7 remote chains...] -- 9:19:25

      Average standard deviation of split frequencies: 0.067681


      Average standard deviation of split frequencies: 0.067681

      1810000 -- [0.000] [...7 remote chains...] -- 9:21:50

      Average standard deviation of split frequencies: 0.067365


      Average standard deviation of split frequencies: 0.067365

      1820000 -- (0.000) [...7 remote chains...] -- 9:18:44

      Average standard deviation of split frequencies: 0.066698


      Average standard deviation of split frequencies: 0.066698

      1830000 -- (0.000) [...7 remote chains...] -- 9:21:07

      Average standard deviation of split frequencies: 0.068113


      Average standard deviation of split frequencies: 0.068113

      1840000 -- (0.000) [...7 remote chains...] -- 9:18:03

      Average standard deviation of split frequencies: 0.067771


      Average standard deviation of split frequencies: 0.067771

      1850000 -- (0.000) [...7 remote chains...] -- 9:20:25

      Average standard deviation of split frequencies: 0.067286


      Average standard deviation of split frequencies: 0.067286

      1860000 -- (0.000) [...7 remote chains...] -- 9:17:24

      Average standard deviation of split frequencies: 0.070788


      Average standard deviation of split frequencies: 0.070788

      1870000 -- (0.000) [...7 remote chains...] -- 9:19:44

      Average standard deviation of split frequencies: 0.070788


      Average standard deviation of split frequencies: 0.070788

      1880000 -- (0.000) [...7 remote chains...] -- 9:16:45

      Average standard deviation of split frequencies: 0.070481


      Average standard deviation of split frequencies: 0.070481

      1890000 -- (0.000) [...7 remote chains...] -- 9:19:04

      Average standard deviation of split frequencies: 0.069893


      Average standard deviation of split frequencies: 0.069893

      1900000 -- (0.000) [...7 remote chains...] -- 9:16:07

      Average standard deviation of split frequencies: 0.068005


      Average standard deviation of split frequencies: 0.068005

      1910000 -- (0.000) [...7 remote chains...] -- 9:18:25

      Average standard deviation of split frequencies: 0.067292


      Average standard deviation of split frequencies: 0.067292

      1920000 -- (0.000) [...7 remote chains...] -- 9:15:30

      Average standard deviation of split frequencies: 0.066737


      Average standard deviation of split frequencies: 0.066737

      1930000 -- (0.000) [...7 remote chains...] -- 9:17:47

      Average standard deviation of split frequencies: 0.066308


      Average standard deviation of split frequencies: 0.066308

      1940000 -- (0.000) [...7 remote chains...] -- 9:20:02

      Average standard deviation of split frequencies: 0.066119


      Average standard deviation of split frequencies: 0.066119

      1950000 -- (0.000) [...7 remote chains...] -- 9:17:09

      Average standard deviation of split frequencies: 0.064423


      Average standard deviation of split frequencies: 0.064423

      1960000 -- (0.000) [...7 remote chains...] -- 9:19:23

      Average standard deviation of split frequencies: 0.063182


      Average standard deviation of split frequencies: 0.063182

      1970000 -- (0.000) [...7 remote chains...] -- 9:16:32

      Average standard deviation of split frequencies: 0.063197


      Average standard deviation of split frequencies: 0.063197

      1980000 -- (0.000) [...7 remote chains...] -- 9:18:45

      Average standard deviation of split frequencies: 0.061587


      Average standard deviation of split frequencies: 0.061587

      1990000 -- (0.000) [...7 remote chains...] -- 9:15:56

      Average standard deviation of split frequencies: 0.062664


      Average standard deviation of split frequencies: 0.062664

      2000000 -- (0.000) [...7 remote chains...] -- 9:18:08

      Average standard deviation of split frequencies: 0.064762


      Average standard deviation of split frequencies: 0.064762

      2010000 -- (0.000) [...7 remote chains...] -- 9:15:20

      Average standard deviation of split frequencies: 0.064159


      Average standard deviation of split frequencies: 0.064159

      2020000 -- (0.000) [...7 remote chains...] -- 9:17:31

      Average standard deviation of split frequencies: 0.063932


      Average standard deviation of split frequencies: 0.063932

      2030000 -- (0.000) [...7 remote chains...] -- 9:19:40

      Average standard deviation of split frequencies: 0.064604


      Average standard deviation of split frequencies: 0.064604

      2040000 -- (0.000) [...7 remote chains...] -- 9:16:55

      Average standard deviation of split frequencies: 0.064673


      Average standard deviation of split frequencies: 0.064673

      2050000 -- (0.000) [...7 remote chains...] -- 9:19:03

      Average standard deviation of split frequencies: 0.063965


      Average standard deviation of split frequencies: 0.063965

      2060000 -- (0.000) [...7 remote chains...] -- 9:16:20

      Average standard deviation of split frequencies: 0.063169


      Average standard deviation of split frequencies: 0.063169

      2070000 -- (0.000) [...7 remote chains...] -- 9:18:27

      Average standard deviation of split frequencies: 0.063362


      Average standard deviation of split frequencies: 0.063362

      2080000 -- (0.000) [...7 remote chains...] -- 9:15:45

      Average standard deviation of split frequencies: 0.063150


      Average standard deviation of split frequencies: 0.063150

      2090000 -- (0.000) [...7 remote chains...] -- 9:17:51

      Average standard deviation of split frequencies: 0.062282


      Average standard deviation of split frequencies: 0.062282

      2100000 -- (0.000) [...7 remote chains...] -- 9:15:11

      Average standard deviation of split frequencies: 0.061890


      Average standard deviation of split frequencies: 0.061890

      2110000 -- (0.000) [...7 remote chains...] -- 9:17:16

      Average standard deviation of split frequencies: 0.062354


      Average standard deviation of split frequencies: 0.062354

      2120000 -- (0.000) [...7 remote chains...] -- 9:14:38

      Average standard deviation of split frequencies: 0.061962


      Average standard deviation of split frequencies: 0.061962

      2130000 -- (0.000) [...7 remote chains...] -- 9:16:42

      Average standard deviation of split frequencies: 0.062785


      Average standard deviation of split frequencies: 0.062785

      2140000 -- (0.000) [...7 remote chains...] -- 9:14:05

      Average standard deviation of split frequencies: 0.062596


      Average standard deviation of split frequencies: 0.062596

      2150000 -- (0.000) [...7 remote chains...] -- 9:16:08

      Average standard deviation of split frequencies: 0.062078


      Average standard deviation of split frequencies: 0.062078

      2160000 -- (0.000) [...7 remote chains...] -- 9:18:10

      Average standard deviation of split frequencies: 0.061697


      Average standard deviation of split frequencies: 0.061697

      2170000 -- (0.000) [...7 remote chains...] -- 9:15:35

      Average standard deviation of split frequencies: 0.061581


      Average standard deviation of split frequencies: 0.061581

      2180000 -- [0.000] [...7 remote chains...] -- 9:17:35

      Average standard deviation of split frequencies: 0.061394


      Average standard deviation of split frequencies: 0.061394

      2190000 -- (0.000) [...7 remote chains...] -- 9:15:02

      Average standard deviation of split frequencies: 0.061394


      Average standard deviation of split frequencies: 0.061394

      2200000 -- (0.000) [...7 remote chains...] -- 9:17:02

      Average standard deviation of split frequencies: 0.060839


      Average standard deviation of split frequencies: 0.060839

      2210000 -- (0.000) [...7 remote chains...] -- 9:14:30

      Average standard deviation of split frequencies: 0.060900


      Average standard deviation of split frequencies: 0.060900

      2220000 -- (0.000) [...7 remote chains...] -- 9:16:29

      Average standard deviation of split frequencies: 0.060386


      Average standard deviation of split frequencies: 0.060386

      2230000 -- (0.000) [...7 remote chains...] -- 9:13:59

      Average standard deviation of split frequencies: 0.060987


      Average standard deviation of split frequencies: 0.060987

      2240000 -- (0.000) [...7 remote chains...] -- 9:15:57

      Average standard deviation of split frequencies: 0.060669


      Average standard deviation of split frequencies: 0.060669

      2250000 -- (0.000) [...7 remote chains...] -- 9:17:54

      Average standard deviation of split frequencies: 0.060229


      Average standard deviation of split frequencies: 0.060229

      2260000 -- [0.000] [...7 remote chains...] -- 9:15:25

      Average standard deviation of split frequencies: 0.062497


      Average standard deviation of split frequencies: 0.062497

      2270000 -- (0.000) [...7 remote chains...] -- 9:17:21

      Average standard deviation of split frequencies: 0.063343


      Average standard deviation of split frequencies: 0.063343

      2280000 -- (0.000) [...7 remote chains...] -- 9:14:54

      Average standard deviation of split frequencies: 0.061940


      Average standard deviation of split frequencies: 0.061940

      2290000 -- [0.000] [...7 remote chains...] -- 9:16:49

      Average standard deviation of split frequencies: 0.062127


      Average standard deviation of split frequencies: 0.062127

      2300000 -- (0.000) [...7 remote chains...] -- 9:14:23

      Average standard deviation of split frequencies: 0.061409


      Average standard deviation of split frequencies: 0.061409

      2310000 -- [0.000] [...7 remote chains...] -- 9:16:17

      Average standard deviation of split frequencies: 0.063131


      Average standard deviation of split frequencies: 0.063131

      2320000 -- [0.000] [...7 remote chains...] -- 9:18:10

      Average standard deviation of split frequencies: 0.062446


      Average standard deviation of split frequencies: 0.062446

      2330000 -- [0.000] [...7 remote chains...] -- 9:15:46

      Average standard deviation of split frequencies: 0.062548


      Average standard deviation of split frequencies: 0.062548

      2340000 -- [0.000] [...7 remote chains...] -- 9:17:38

      Average standard deviation of split frequencies: 0.062194


      Average standard deviation of split frequencies: 0.062194

      2350000 -- [0.000] [...7 remote chains...] -- 9:15:15

      Average standard deviation of split frequencies: 0.061559


      Average standard deviation of split frequencies: 0.061559

      2360000 -- [0.000] [...7 remote chains...] -- 9:17:07

      Average standard deviation of split frequencies: 0.061484


      Average standard deviation of split frequencies: 0.061484

      2370000 -- (0.000) [...7 remote chains...] -- 9:14:45

      Average standard deviation of split frequencies: 0.061589


      Average standard deviation of split frequencies: 0.061589

      2380000 -- [0.000] [...7 remote chains...] -- 9:16:36

      Average standard deviation of split frequencies: 0.060463


      Average standard deviation of split frequencies: 0.060463

      2390000 -- [0.000] [...7 remote chains...] -- 9:14:16

      Average standard deviation of split frequencies: 0.059594


      Average standard deviation of split frequencies: 0.059594

      2400000 -- (0.000) [...7 remote chains...] -- 9:16:06

      Average standard deviation of split frequencies: 0.061459


      Average standard deviation of split frequencies: 0.061459

      2410000 -- [0.000] [...7 remote chains...] -- 9:17:54

      Average standard deviation of split frequencies: 0.061121


      Average standard deviation of split frequencies: 0.061121

      2420000 -- [0.000] [...7 remote chains...] -- 9:15:36

      Average standard deviation of split frequencies: 0.060352


      Average standard deviation of split frequencies: 0.060352

      2430000 -- [0.000] [...7 remote chains...] -- 9:17:24

      Average standard deviation of split frequencies: 0.059656


      Average standard deviation of split frequencies: 0.059656

      2440000 -- [0.000] [...7 remote chains...] -- 9:15:06

      Average standard deviation of split frequencies: 0.059475


      Average standard deviation of split frequencies: 0.059475

      2450000 -- (0.000) [...7 remote chains...] -- 9:16:54

      Average standard deviation of split frequencies: 0.058971


      Average standard deviation of split frequencies: 0.058971

      2460000 -- (0.000) [...7 remote chains...] -- 9:14:37

      Average standard deviation of split frequencies: 0.058382


      Average standard deviation of split frequencies: 0.058382

      2470000 -- (0.000) [...7 remote chains...] -- 9:16:24

      Average standard deviation of split frequencies: 0.058020


      Average standard deviation of split frequencies: 0.058020

      2480000 -- (0.000) [...7 remote chains...] -- 9:14:09

      Average standard deviation of split frequencies: 0.057687


      Average standard deviation of split frequencies: 0.057687

      2490000 -- [0.000] [...7 remote chains...] -- 9:15:54

      Average standard deviation of split frequencies: 0.057615


      Average standard deviation of split frequencies: 0.057615

      2500000 -- [0.000] [...7 remote chains...] -- 9:17:40

      Average standard deviation of split frequencies: 0.057395


      Average standard deviation of split frequencies: 0.057395

      2510000 -- [0.000] [...7 remote chains...] -- 9:15:26

      Average standard deviation of split frequencies: 0.057310


      Average standard deviation of split frequencies: 0.057310

      2520000 -- [0.000] [...7 remote chains...] -- 9:17:10

      Average standard deviation of split frequencies: 0.057147


      Average standard deviation of split frequencies: 0.057147

      2530000 -- [0.000] [...7 remote chains...] -- 9:14:57

      Average standard deviation of split frequencies: 0.057207


      Average standard deviation of split frequencies: 0.057207

      2540000 -- [0.000] [...7 remote chains...] -- 9:16:41

      Average standard deviation of split frequencies: 0.057084


      Average standard deviation of split frequencies: 0.057084

      2550000 -- [0.000] [...7 remote chains...] -- 9:14:29

      Average standard deviation of split frequencies: 0.057399


      Average standard deviation of split frequencies: 0.057399

      2560000 -- [0.000] [...7 remote chains...] -- 9:16:12

      Average standard deviation of split frequencies: 0.057573


      Average standard deviation of split frequencies: 0.057573

      2570000 -- (0.000) [...7 remote chains...] -- 9:17:54

      Average standard deviation of split frequencies: 0.057386


      Average standard deviation of split frequencies: 0.057386

      2580000 -- [0.000] [...7 remote chains...] -- 9:15:44

      Average standard deviation of split frequencies: 0.057607


      Average standard deviation of split frequencies: 0.057607

      2590000 -- [0.000] [...7 remote chains...] -- 9:17:25

      Average standard deviation of split frequencies: 0.057374


      Average standard deviation of split frequencies: 0.057374

      2600000 -- [0.000] [...7 remote chains...] -- 9:15:16

      Average standard deviation of split frequencies: 0.057723


      Average standard deviation of split frequencies: 0.057723

      2610000 -- (0.000) [...7 remote chains...] -- 9:16:57

      Average standard deviation of split frequencies: 0.057510


      Average standard deviation of split frequencies: 0.057510

      2620000 -- [0.000] [...7 remote chains...] -- 9:14:49

      Average standard deviation of split frequencies: 0.057450


      Average standard deviation of split frequencies: 0.057450

      2630000 -- [0.000] [...7 remote chains...] -- 9:16:29

      Average standard deviation of split frequencies: 0.058227


      Average standard deviation of split frequencies: 0.058227

      2640000 -- [0.000] [...7 remote chains...] -- 9:14:22

      Average standard deviation of split frequencies: 0.058818


      Average standard deviation of split frequencies: 0.058818

      2650000 -- (0.000) [...7 remote chains...] -- 9:16:01

      Average standard deviation of split frequencies: 0.059051


      Average standard deviation of split frequencies: 0.059051

      2660000 -- [0.000] [...7 remote chains...] -- 9:17:40

      Average standard deviation of split frequencies: 0.059721


      Average standard deviation of split frequencies: 0.059721

      2670000 -- (0.000) [...7 remote chains...] -- 9:15:34

      Average standard deviation of split frequencies: 0.060140


      Average standard deviation of split frequencies: 0.060140

      2680000 -- [0.000] [...7 remote chains...] -- 9:17:12

      Average standard deviation of split frequencies: 0.060009


      Average standard deviation of split frequencies: 0.060009

      2690000 -- [0.000] [...7 remote chains...] -- 9:15:07

      Average standard deviation of split frequencies: 0.059879


      Average standard deviation of split frequencies: 0.059879

      2700000 -- [0.000] [...7 remote chains...] -- 9:16:44

      Average standard deviation of split frequencies: 0.060135


      Average standard deviation of split frequencies: 0.060135

      2710000 -- [0.000] [...7 remote chains...] -- 9:18:21

      Average standard deviation of split frequencies: 0.060377


      Average standard deviation of split frequencies: 0.060377

      2720000 -- [0.000] [...7 remote chains...] -- 9:16:17

      Average standard deviation of split frequencies: 0.060563


      Average standard deviation of split frequencies: 0.060563

      2730000 -- (0.000) [...7 remote chains...] -- 9:17:53

      Average standard deviation of split frequencies: 0.060589


      Average standard deviation of split frequencies: 0.060589

      2740000 -- [0.000] [...7 remote chains...] -- 9:15:50

      Average standard deviation of split frequencies: 0.060375


      Average standard deviation of split frequencies: 0.060375

      2750000 -- [0.000] [...7 remote chains...] -- 9:17:26

      Average standard deviation of split frequencies: 0.060137


      Average standard deviation of split frequencies: 0.060137

      2760000 -- [0.000] [...7 remote chains...] -- 9:15:24

      Average standard deviation of split frequencies: 0.059848


      Average standard deviation of split frequencies: 0.059848

      2770000 -- [0.000] [...7 remote chains...] -- 9:16:59

      Average standard deviation of split frequencies: 0.059483


      Average standard deviation of split frequencies: 0.059483

      2780000 -- (0.000) [...7 remote chains...] -- 9:14:58

      Average standard deviation of split frequencies: 0.058849


      Average standard deviation of split frequencies: 0.058849

      2790000 -- (0.000) [...7 remote chains...] -- 9:16:32

      Average standard deviation of split frequencies: 0.058849


      Average standard deviation of split frequencies: 0.058849

      2800000 -- [0.000] [...7 remote chains...] -- 9:18:05

      Average standard deviation of split frequencies: 0.059987


      Average standard deviation of split frequencies: 0.059987

      2810000 -- [0.000] [...7 remote chains...] -- 9:16:06

      Average standard deviation of split frequencies: 0.059620


      Average standard deviation of split frequencies: 0.059620

      2820000 -- [0.000] [...7 remote chains...] -- 9:17:39

      Average standard deviation of split frequencies: 0.059507


      Average standard deviation of split frequencies: 0.059507

      2830000 -- [0.000] [...7 remote chains...] -- 9:15:40

      Average standard deviation of split frequencies: 0.059341


      Average standard deviation of split frequencies: 0.059341

      2840000 -- [0.000] [...7 remote chains...] -- 9:17:12

      Average standard deviation of split frequencies: 0.059476


      Average standard deviation of split frequencies: 0.059476

      2850000 -- [0.000] [...7 remote chains...] -- 9:15:14

      Average standard deviation of split frequencies: 0.059775


      Average standard deviation of split frequencies: 0.059775

      2860000 -- [0.000] [...7 remote chains...] -- 9:16:46

      Average standard deviation of split frequencies: 0.059744


      Average standard deviation of split frequencies: 0.059744

      2870000 -- [0.000] [...7 remote chains...] -- 9:18:17

      Average standard deviation of split frequencies: 0.060153


      Average standard deviation of split frequencies: 0.060153

      2880000 -- (0.000) [...7 remote chains...] -- 9:16:20

      Average standard deviation of split frequencies: 0.059795


      Average standard deviation of split frequencies: 0.059795

      2890000 -- (0.000) [...7 remote chains...] -- 9:17:51

      Average standard deviation of split frequencies: 0.058385


      Average standard deviation of split frequencies: 0.058385

      2900000 -- (0.000) [...7 remote chains...] -- 9:15:55

      Average standard deviation of split frequencies: 0.058355


      Average standard deviation of split frequencies: 0.058355

      2910000 -- (0.000) [...7 remote chains...] -- 9:17:25

      Average standard deviation of split frequencies: 0.058355


      Average standard deviation of split frequencies: 0.058355

      2920000 -- [0.000] [...7 remote chains...] -- 9:15:30

      Average standard deviation of split frequencies: 0.057933


      Average standard deviation of split frequencies: 0.057933

      2930000 -- [0.000] [...7 remote chains...] -- 9:16:59

      Average standard deviation of split frequencies: 0.057346


      Average standard deviation of split frequencies: 0.057346

      2940000 -- [0.000] [...7 remote chains...] -- 9:18:28

      Average standard deviation of split frequencies: 0.056680


      Average standard deviation of split frequencies: 0.056680

      2950000 -- [0.000] [...7 remote chains...] -- 9:16:34

      Average standard deviation of split frequencies: 0.056516


      Average standard deviation of split frequencies: 0.056516

      2960000 -- [0.000] [...7 remote chains...] -- 9:18:02

      Average standard deviation of split frequencies: 0.055775


      Average standard deviation of split frequencies: 0.055775

      2970000 -- [0.000] [...7 remote chains...] -- 9:16:09

      Average standard deviation of split frequencies: 0.055243


      Average standard deviation of split frequencies: 0.055243

      2980000 -- (0.000) [...7 remote chains...] -- 9:17:37

      Average standard deviation of split frequencies: 0.054919


      Average standard deviation of split frequencies: 0.054919

      2990000 -- (0.000) [...7 remote chains...] -- 9:15:44

      Average standard deviation of split frequencies: 0.055076


      Average standard deviation of split frequencies: 0.055076

      3000000 -- (0.000) [...7 remote chains...] -- 9:17:12

      Average standard deviation of split frequencies: 0.055380


      Average standard deviation of split frequencies: 0.055380

      3010000 -- (0.000) [...7 remote chains...] -- 9:15:20

      Average standard deviation of split frequencies: 0.055136


      Average standard deviation of split frequencies: 0.055136

      3020000 -- (0.000) [...7 remote chains...] -- 9:16:47

      Average standard deviation of split frequencies: 0.054841


      Average standard deviation of split frequencies: 0.054841

      3030000 -- (0.000) [...7 remote chains...] -- 9:18:13

      Average standard deviation of split frequencies: 0.054126


      Average standard deviation of split frequencies: 0.054126

      3040000 -- (0.000) [...7 remote chains...] -- 9:16:22

      Average standard deviation of split frequencies: 0.054360


      Average standard deviation of split frequencies: 0.054360

      3050000 -- (0.000) [...7 remote chains...] -- 9:17:48

      Average standard deviation of split frequencies: 0.053837


      Average standard deviation of split frequencies: 0.053837

      3060000 -- (0.000) [...7 remote chains...] -- 9:15:58

      Average standard deviation of split frequencies: 0.053649


      Average standard deviation of split frequencies: 0.053649

      3070000 -- (0.000) [...7 remote chains...] -- 9:17:23

      Average standard deviation of split frequencies: 0.053246


      Average standard deviation of split frequencies: 0.053246

      3080000 -- (0.000) [...7 remote chains...] -- 9:18:48

      Average standard deviation of split frequencies: 0.053017


      Average standard deviation of split frequencies: 0.053017

      3090000 -- (0.000) [...7 remote chains...] -- 9:16:59

      Average standard deviation of split frequencies: 0.052654


      Average standard deviation of split frequencies: 0.052654

      3100000 -- (0.000) [...7 remote chains...] -- 9:18:23

      Average standard deviation of split frequencies: 0.052882


      Average standard deviation of split frequencies: 0.052882

      3110000 -- (0.000) [...7 remote chains...] -- 9:16:35

      Average standard deviation of split frequencies: 0.052921


      Average standard deviation of split frequencies: 0.052921

      3120000 -- [0.000] [...7 remote chains...] -- 9:17:58

      Average standard deviation of split frequencies: 0.052773


      Average standard deviation of split frequencies: 0.052773

      3130000 -- (0.000) [...7 remote chains...] -- 9:16:11

      Average standard deviation of split frequencies: 0.052658


      Average standard deviation of split frequencies: 0.052658

      3140000 -- [0.000] [...7 remote chains...] -- 9:17:34

      Average standard deviation of split frequencies: 0.052511


      Average standard deviation of split frequencies: 0.052511

      3150000 -- (0.000) [...7 remote chains...] -- 9:18:57

      Average standard deviation of split frequencies: 0.051840


      Average standard deviation of split frequencies: 0.051840

      3160000 -- (0.000) [...7 remote chains...] -- 9:17:10

      Average standard deviation of split frequencies: 0.050870


      Average standard deviation of split frequencies: 0.050870

      3170000 -- (0.000) [...7 remote chains...] -- 9:18:32

      Average standard deviation of split frequencies: 0.050874


      Average standard deviation of split frequencies: 0.050874

      3180000 -- (0.000) [...7 remote chains...] -- 9:16:46

      Average standard deviation of split frequencies: 0.050877


      Average standard deviation of split frequencies: 0.050877

      3190000 -- (0.000) [...7 remote chains...] -- 9:18:08

      Average standard deviation of split frequencies: 0.051707


      Average standard deviation of split frequencies: 0.051707

      3200000 -- (0.000) [...7 remote chains...] -- 9:16:23

      Average standard deviation of split frequencies: 0.052967


      Average standard deviation of split frequencies: 0.052967

      3210000 -- (0.000) [...7 remote chains...] -- 9:17:44

      Average standard deviation of split frequencies: 0.052902


      Average standard deviation of split frequencies: 0.052902

      3220000 -- (0.000) [...7 remote chains...] -- 9:16:00

      Average standard deviation of split frequencies: 0.052838


      Average standard deviation of split frequencies: 0.052838

      3230000 -- (0.000) [...7 remote chains...] -- 9:17:21

      Average standard deviation of split frequencies: 0.051781


      Average standard deviation of split frequencies: 0.051781

      3240000 -- (0.000) [...7 remote chains...] -- 9:18:41

      Average standard deviation of split frequencies: 0.051421


      Average standard deviation of split frequencies: 0.051421

      3250000 -- (0.000) [...7 remote chains...] -- 9:16:58

      Average standard deviation of split frequencies: 0.050841


      Average standard deviation of split frequencies: 0.050841

      3260000 -- (0.000) [...7 remote chains...] -- 9:18:17

      Average standard deviation of split frequencies: 0.050413


      Average standard deviation of split frequencies: 0.050413

      3270000 -- (0.000) [...7 remote chains...] -- 9:16:34

      Average standard deviation of split frequencies: 0.050518


      Average standard deviation of split frequencies: 0.050518

      3280000 -- (0.000) [...7 remote chains...] -- 9:17:54

      Average standard deviation of split frequencies: 0.050814


      Average standard deviation of split frequencies: 0.050814

      3290000 -- (0.000) [...7 remote chains...] -- 9:19:13

      Average standard deviation of split frequencies: 0.050324


      Average standard deviation of split frequencies: 0.050324

      3300000 -- [0.000] [...7 remote chains...] -- 9:17:31

      Average standard deviation of split frequencies: 0.050335


      Average standard deviation of split frequencies: 0.050335

      3310000 -- [0.000] [...7 remote chains...] -- 9:18:50

      Average standard deviation of split frequencies: 0.050971


      Average standard deviation of split frequencies: 0.050971

      3320000 -- [0.000] [...7 remote chains...] -- 9:17:08

      Average standard deviation of split frequencies: 0.050984


      Average standard deviation of split frequencies: 0.050984

      3330000 -- [0.000] [...7 remote chains...] -- 9:18:26

      Average standard deviation of split frequencies: 0.051302


      Average standard deviation of split frequencies: 0.051302

      3340000 -- [0.000] [...7 remote chains...] -- 9:19:44

      Average standard deviation of split frequencies: 0.051320


      Average standard deviation of split frequencies: 0.051320

      3350000 -- [0.000] [...7 remote chains...] -- 9:18:03

      Average standard deviation of split frequencies: 0.051114


      Average standard deviation of split frequencies: 0.051114

      3360000 -- (0.000) [...7 remote chains...] -- 9:19:21

      Average standard deviation of split frequencies: 0.051214


      Average standard deviation of split frequencies: 0.051214

      3370000 -- (0.000) [...7 remote chains...] -- 9:17:40

      Average standard deviation of split frequencies: 0.050476


      Average standard deviation of split frequencies: 0.050476

      3380000 -- (0.000) [...7 remote chains...] -- 9:18:57

      Average standard deviation of split frequencies: 0.050351


      Average standard deviation of split frequencies: 0.050351

      3390000 -- (0.000) [...7 remote chains...] -- 9:20:14

      Average standard deviation of split frequencies: 0.049913


      Average standard deviation of split frequencies: 0.049913

      3400000 -- (0.000) [...7 remote chains...] -- 9:18:34

      Average standard deviation of split frequencies: 0.049931


      Average standard deviation of split frequencies: 0.049931

      3410000 -- (0.000) [...7 remote chains...] -- 9:19:50

      Average standard deviation of split frequencies: 0.049384


      Average standard deviation of split frequencies: 0.049384

      3420000 -- (0.000) [...7 remote chains...] -- 9:18:12

      Average standard deviation of split frequencies: 0.049333


      Average standard deviation of split frequencies: 0.049333

      3430000 -- (0.000) [...7 remote chains...] -- 9:19:27

      Average standard deviation of split frequencies: 0.048982


      Average standard deviation of split frequencies: 0.048982

      3440000 -- (0.000) [...7 remote chains...] -- 9:17:49

      Average standard deviation of split frequencies: 0.048793


      Average standard deviation of split frequencies: 0.048793

      3450000 -- (0.000) [...7 remote chains...] -- 9:19:05

      Average standard deviation of split frequencies: 0.048744


      Average standard deviation of split frequencies: 0.048744

      3460000 -- (0.000) [...7 remote chains...] -- 9:20:20

      Average standard deviation of split frequencies: 0.050237


      Average standard deviation of split frequencies: 0.050237

      3470000 -- (0.000) [...7 remote chains...] -- 9:18:42

      Average standard deviation of split frequencies: 0.050469


      Average standard deviation of split frequencies: 0.050469

      3480000 -- (0.000) [...7 remote chains...] -- 9:19:57

      Average standard deviation of split frequencies: 0.051054


      Average standard deviation of split frequencies: 0.051054

      3490000 -- (0.000) [...7 remote chains...] -- 9:18:20

      Average standard deviation of split frequencies: 0.051447


      Average standard deviation of split frequencies: 0.051447

      3500000 -- (0.000) [...7 remote chains...] -- 9:19:34

      Average standard deviation of split frequencies: 0.051180


      Average standard deviation of split frequencies: 0.051180

      3510000 -- (0.000) [...7 remote chains...] -- 9:20:48

      Average standard deviation of split frequencies: 0.050673


      Average standard deviation of split frequencies: 0.050673

      3520000 -- (0.000) [...7 remote chains...] -- 9:19:12

      Average standard deviation of split frequencies: 0.050842


      Average standard deviation of split frequencies: 0.050842

      3530000 -- (0.000) [...7 remote chains...] -- 9:20:25

      Average standard deviation of split frequencies: 0.050857


      Average standard deviation of split frequencies: 0.050857

      3540000 -- (0.000) [...7 remote chains...] -- 9:18:49

      Average standard deviation of split frequencies: 0.050806


      Average standard deviation of split frequencies: 0.050806

      3550000 -- (0.000) [...7 remote chains...] -- 9:20:02

      Average standard deviation of split frequencies: 0.049639


      Average standard deviation of split frequencies: 0.049639

      3560000 -- (0.000) [...7 remote chains...] -- 9:18:27

      Average standard deviation of split frequencies: 0.049387


      Average standard deviation of split frequencies: 0.049387

      3570000 -- (0.000) [...7 remote chains...] -- 9:19:40

      Average standard deviation of split frequencies: 0.049473


      Average standard deviation of split frequencies: 0.049473

      3580000 -- (0.000) [...7 remote chains...] -- 9:20:52

      Average standard deviation of split frequencies: 0.049894


      Average standard deviation of split frequencies: 0.049894

      3590000 -- (0.000) [...7 remote chains...] -- 9:19:18

      Average standard deviation of split frequencies: 0.050028


      Average standard deviation of split frequencies: 0.050028

      3600000 -- (0.000) [...7 remote chains...] -- 9:20:30

      Average standard deviation of split frequencies: 0.049721


      Average standard deviation of split frequencies: 0.049721

      3610000 -- (0.000) [...7 remote chains...] -- 9:18:56

      Average standard deviation of split frequencies: 0.049827


      Average standard deviation of split frequencies: 0.049827

      3620000 -- (0.000) [...7 remote chains...] -- 9:20:08

      Average standard deviation of split frequencies: 0.049644


      Average standard deviation of split frequencies: 0.049644

      3630000 -- (0.000) [...7 remote chains...] -- 9:18:35

      Average standard deviation of split frequencies: 0.049644


      Average standard deviation of split frequencies: 0.049644

      3640000 -- (0.000) [...7 remote chains...] -- 9:19:46

      Average standard deviation of split frequencies: 0.049678


      Average standard deviation of split frequencies: 0.049678

      3650000 -- (0.000) [...7 remote chains...] -- 9:20:57

      Average standard deviation of split frequencies: 0.049855


      Average standard deviation of split frequencies: 0.049855

      3660000 -- [0.000] [...7 remote chains...] -- 9:19:24

      Average standard deviation of split frequencies: 0.049816


      Average standard deviation of split frequencies: 0.049816

      3670000 -- (0.000) [...7 remote chains...] -- 9:20:34

      Average standard deviation of split frequencies: 0.049959


      Average standard deviation of split frequencies: 0.049959

      3680000 -- [0.000] [...7 remote chains...] -- 9:19:03

      Average standard deviation of split frequencies: 0.049991


      Average standard deviation of split frequencies: 0.049991

      3690000 -- (0.000) [...7 remote chains...] -- 9:20:13

      Average standard deviation of split frequencies: 0.050164


      Average standard deviation of split frequencies: 0.050164

      3700000 -- (0.000) [...7 remote chains...] -- 9:21:22

      Average standard deviation of split frequencies: 0.050125


      Average standard deviation of split frequencies: 0.050125

      3710000 -- (0.000) [...7 remote chains...] -- 9:19:51

      Average standard deviation of split frequencies: 0.050477


      Average standard deviation of split frequencies: 0.050477

      3720000 -- (0.000) [...7 remote chains...] -- 9:21:00

      Average standard deviation of split frequencies: 0.050227


      Average standard deviation of split frequencies: 0.050227

      3730000 -- (0.000) [...7 remote chains...] -- 9:19:30

      Average standard deviation of split frequencies: 0.051853


      Average standard deviation of split frequencies: 0.051853

      3740000 -- (0.000) [...7 remote chains...] -- 9:20:39

      Average standard deviation of split frequencies: 0.052277


      Average standard deviation of split frequencies: 0.052277

      3750000 -- (0.000) [...7 remote chains...] -- 9:19:09

      Average standard deviation of split frequencies: 0.052353


      Average standard deviation of split frequencies: 0.052353

      3760000 -- (0.000) [...7 remote chains...] -- 9:20:17

      Average standard deviation of split frequencies: 0.052168


      Average standard deviation of split frequencies: 0.052168

      3770000 -- (0.000) [...7 remote chains...] -- 9:18:48

      Average standard deviation of split frequencies: 0.051758


      Average standard deviation of split frequencies: 0.051758

      3780000 -- (0.000) [...7 remote chains...] -- 9:19:56

      Average standard deviation of split frequencies: 0.052027


      Average standard deviation of split frequencies: 0.052027

      3790000 -- (0.000) [...7 remote chains...] -- 9:18:27

      Average standard deviation of split frequencies: 0.052103


      Average standard deviation of split frequencies: 0.052103

      3800000 -- (0.000) [...7 remote chains...] -- 9:19:35

      Average standard deviation of split frequencies: 0.052070


      Average standard deviation of split frequencies: 0.052070

      3810000 -- (0.000) [...7 remote chains...] -- 9:20:43

      Average standard deviation of split frequencies: 0.051160


      Average standard deviation of split frequencies: 0.051160

      3820000 -- (0.000) [...7 remote chains...] -- 9:19:14

      Average standard deviation of split frequencies: 0.051560


      Average standard deviation of split frequencies: 0.051560

      3830000 -- (0.000) [...7 remote chains...] -- 9:20:22

      Average standard deviation of split frequencies: 0.051632


      Average standard deviation of split frequencies: 0.051632

      3840000 -- (0.000) [...7 remote chains...] -- 9:18:54

      Average standard deviation of split frequencies: 0.051525


      Average standard deviation of split frequencies: 0.051525

      3850000 -- (0.000) [...7 remote chains...] -- 9:20:01

      Average standard deviation of split frequencies: 0.051204


      Average standard deviation of split frequencies: 0.051204

      3860000 -- (0.000) [...7 remote chains...] -- 9:18:33

      Average standard deviation of split frequencies: 0.050955


      Average standard deviation of split frequencies: 0.050955

      3870000 -- (0.000) [...7 remote chains...] -- 9:19:40

      Average standard deviation of split frequencies: 0.051396


      Average standard deviation of split frequencies: 0.051396

      3880000 -- (0.000) [...7 remote chains...] -- 9:18:13

      Average standard deviation of split frequencies: 0.051147


      Average standard deviation of split frequencies: 0.051147

      3890000 -- (0.000) [...7 remote chains...] -- 9:19:19

      Average standard deviation of split frequencies: 0.050973


      Average standard deviation of split frequencies: 0.050973

      3900000 -- (0.000) [...7 remote chains...] -- 9:17:53

      Average standard deviation of split frequencies: 0.050726


      Average standard deviation of split frequencies: 0.050726

      3910000 -- (0.000) [...7 remote chains...] -- 9:18:59

      Average standard deviation of split frequencies: 0.050143


      Average standard deviation of split frequencies: 0.050143

      3920000 -- (0.000) [...7 remote chains...] -- 9:20:05

      Average standard deviation of split frequencies: 0.049973


      Average standard deviation of split frequencies: 0.049973

      3930000 -- (0.000) [...7 remote chains...] -- 9:18:39

      Average standard deviation of split frequencies: 0.050022


      Average standard deviation of split frequencies: 0.050022

      3940000 -- (0.000) [...7 remote chains...] -- 9:19:45

      Average standard deviation of split frequencies: 0.050430


      Average standard deviation of split frequencies: 0.050430

      3950000 -- (0.000) [...7 remote chains...] -- 9:18:19

      Average standard deviation of split frequencies: 0.052304


      Average standard deviation of split frequencies: 0.052304

      3960000 -- (0.000) [...7 remote chains...] -- 9:19:24

      Average standard deviation of split frequencies: 0.051268


      Average standard deviation of split frequencies: 0.051268

      3970000 -- (0.000) [...7 remote chains...] -- 9:17:59

      Average standard deviation of split frequencies: 0.051670


      Average standard deviation of split frequencies: 0.051670

      3980000 -- [0.000] [...7 remote chains...] -- 9:19:04

      Average standard deviation of split frequencies: 0.052069


      Average standard deviation of split frequencies: 0.052069

      3990000 -- (0.000) [...7 remote chains...] -- 9:20:09

      Average standard deviation of split frequencies: 0.052569


      Average standard deviation of split frequencies: 0.052569

      4000000 -- (0.000) [...7 remote chains...] -- 9:18:45

      Average standard deviation of split frequencies: 0.053738


      Average standard deviation of split frequencies: 0.053738

      4010000 -- (0.000) [...7 remote chains...] -- 9:19:49

      Average standard deviation of split frequencies: 0.054292


      Average standard deviation of split frequencies: 0.054292

      4020000 -- (0.000) [...7 remote chains...] -- 9:18:25

      Average standard deviation of split frequencies: 0.054112


      Average standard deviation of split frequencies: 0.054112

      4030000 -- (0.000) [...7 remote chains...] -- 9:19:29

      Average standard deviation of split frequencies: 0.054550


      Average standard deviation of split frequencies: 0.054550

      4040000 -- (0.000) [...7 remote chains...] -- 9:18:05

      Average standard deviation of split frequencies: 0.054879


      Average standard deviation of split frequencies: 0.054879

      4050000 -- (0.000) [...7 remote chains...] -- 9:19:09

      Average standard deviation of split frequencies: 0.054447


      Average standard deviation of split frequencies: 0.054447

      4060000 -- (0.000) [...7 remote chains...] -- 9:20:13

      Average standard deviation of split frequencies: 0.054689


      Average standard deviation of split frequencies: 0.054689

      4070000 -- (0.000) [...7 remote chains...] -- 9:18:50

      Average standard deviation of split frequencies: 0.054899


      Average standard deviation of split frequencies: 0.054899

      4080000 -- (0.000) [...7 remote chains...] -- 9:19:53

      Average standard deviation of split frequencies: 0.054651


      Average standard deviation of split frequencies: 0.054651

      4090000 -- (0.000) [...7 remote chains...] -- 9:18:30

      Average standard deviation of split frequencies: 0.054404


      Average standard deviation of split frequencies: 0.054404

      4100000 -- (0.000) [...7 remote chains...] -- 9:19:33

      Average standard deviation of split frequencies: 0.054505


      Average standard deviation of split frequencies: 0.054505

      4110000 -- (0.000) [...7 remote chains...] -- 9:18:11

      Average standard deviation of split frequencies: 0.054227


      Average standard deviation of split frequencies: 0.054227

      4120000 -- (0.000) [...7 remote chains...] -- 9:19:14

      Average standard deviation of split frequencies: 0.054122


      Average standard deviation of split frequencies: 0.054122

      4130000 -- (0.000) [...7 remote chains...] -- 9:20:16

      Average standard deviation of split frequencies: 0.054223


      Average standard deviation of split frequencies: 0.054223

      4140000 -- (0.000) [...7 remote chains...] -- 9:18:55

      Average standard deviation of split frequencies: 0.054187


      Average standard deviation of split frequencies: 0.054187

      4150000 -- (0.000) [...7 remote chains...] -- 9:19:57

      Average standard deviation of split frequencies: 0.053912


      Average standard deviation of split frequencies: 0.053912

      4160000 -- (0.000) [...7 remote chains...] -- 9:18:36

      Average standard deviation of split frequencies: 0.053808


      Average standard deviation of split frequencies: 0.053808

      4170000 -- (0.000) [...7 remote chains...] -- 9:19:37

      Average standard deviation of split frequencies: 0.053500


      Average standard deviation of split frequencies: 0.053500

      4180000 -- (0.000) [...7 remote chains...] -- 9:18:17

      Average standard deviation of split frequencies: 0.053263


      Average standard deviation of split frequencies: 0.053263

      4190000 -- (0.000) [...7 remote chains...] -- 9:19:18

      Average standard deviation of split frequencies: 0.053467


      Average standard deviation of split frequencies: 0.053467

      4200000 -- (0.000) [...7 remote chains...] -- 9:20:20

      Average standard deviation of split frequencies: 0.053569


      Average standard deviation of split frequencies: 0.053569

      4210000 -- (0.000) [...7 remote chains...] -- 9:18:59

      Average standard deviation of split frequencies: 0.053265


      Average standard deviation of split frequencies: 0.053265

      4220000 -- (0.000) [...7 remote chains...] -- 9:20:00

      Average standard deviation of split frequencies: 0.052974


      Average standard deviation of split frequencies: 0.052974

      4230000 -- (0.000) [...7 remote chains...] -- 9:18:40

      Average standard deviation of split frequencies: 0.052974


      Average standard deviation of split frequencies: 0.052974

      4240000 -- (0.000) [...7 remote chains...] -- 9:19:41

      Average standard deviation of split frequencies: 0.052743


      Average standard deviation of split frequencies: 0.052743

      4250000 -- (0.000) [...7 remote chains...] -- 9:18:22

      Average standard deviation of split frequencies: 0.052708


      Average standard deviation of split frequencies: 0.052708

      4260000 -- (0.000) [...7 remote chains...] -- 9:19:22

      Average standard deviation of split frequencies: 0.054176


      Average standard deviation of split frequencies: 0.054176

      4270000 -- (0.000) [...7 remote chains...] -- 9:18:03

      Average standard deviation of split frequencies: 0.054382


      Average standard deviation of split frequencies: 0.054382

      4280000 -- (0.000) [...7 remote chains...] -- 9:19:04

      Average standard deviation of split frequencies: 0.054351


      Average standard deviation of split frequencies: 0.054351

      4290000 -- (0.000) [...7 remote chains...] -- 9:20:04

      Average standard deviation of split frequencies: 0.054456


      Average standard deviation of split frequencies: 0.054456

      4300000 -- (0.000) [...7 remote chains...] -- 9:18:45

      Average standard deviation of split frequencies: 0.054561


      Average standard deviation of split frequencies: 0.054561

      4310000 -- (0.000) [...7 remote chains...] -- 9:19:45

      Average standard deviation of split frequencies: 0.054424


      Average standard deviation of split frequencies: 0.054424

      4320000 -- (0.000) [...7 remote chains...] -- 9:18:27

      Average standard deviation of split frequencies: 0.054597


      Average standard deviation of split frequencies: 0.054597

      4330000 -- (0.000) [...7 remote chains...] -- 9:19:26

      Average standard deviation of split frequencies: 0.054565


      Average standard deviation of split frequencies: 0.054565

      4340000 -- (0.000) [...7 remote chains...] -- 9:18:08

      Average standard deviation of split frequencies: 0.053733


      Average standard deviation of split frequencies: 0.053733

      4350000 -- (0.000) [...7 remote chains...] -- 9:19:08

      Average standard deviation of split frequencies: 0.053274


      Average standard deviation of split frequencies: 0.053274

      4360000 -- (0.000) [...7 remote chains...] -- 9:17:50

      Average standard deviation of split frequencies: 0.053242


      Average standard deviation of split frequencies: 0.053242

      4370000 -- (0.000) [...7 remote chains...] -- 9:18:49

      Average standard deviation of split frequencies: 0.053080


      Average standard deviation of split frequencies: 0.053080

      4380000 -- (0.000) [...7 remote chains...] -- 9:19:48

      Average standard deviation of split frequencies: 0.053309


      Average standard deviation of split frequencies: 0.053309

      4390000 -- (0.000) [...7 remote chains...] -- 9:18:31

      Average standard deviation of split frequencies: 0.052660


      Average standard deviation of split frequencies: 0.052660

      4400000 -- (0.000) [...7 remote chains...] -- 9:19:30

      Average standard deviation of split frequencies: 0.051684


      Average standard deviation of split frequencies: 0.051684

      4410000 -- (0.000) [...7 remote chains...] -- 9:18:13

      Average standard deviation of split frequencies: 0.051322


      Average standard deviation of split frequencies: 0.051322

      4420000 -- (0.000) [...7 remote chains...] -- 9:19:11

      Average standard deviation of split frequencies: 0.051511


      Average standard deviation of split frequencies: 0.051511

      4430000 -- (0.000) [...7 remote chains...] -- 9:17:55

      Average standard deviation of split frequencies: 0.050432


      Average standard deviation of split frequencies: 0.050432

      4440000 -- (0.000) [...7 remote chains...] -- 9:18:53

      Average standard deviation of split frequencies: 0.050347


      Average standard deviation of split frequencies: 0.050347

      4450000 -- (0.000) [...7 remote chains...] -- 9:17:37

      Average standard deviation of split frequencies: 0.050197


      Average standard deviation of split frequencies: 0.050197

      4460000 -- (0.000) [...7 remote chains...] -- 9:18:35

      Average standard deviation of split frequencies: 0.050376


      Average standard deviation of split frequencies: 0.050376

      4470000 -- (0.000) [...7 remote chains...] -- 9:19:33

      Average standard deviation of split frequencies: 0.050376


      Average standard deviation of split frequencies: 0.050376

      4480000 -- (0.000) [...7 remote chains...] -- 9:18:18

      Average standard deviation of split frequencies: 0.050292


      Average standard deviation of split frequencies: 0.050292

      4490000 -- (0.000) [...7 remote chains...] -- 9:19:15

      Average standard deviation of split frequencies: 0.050078


      Average standard deviation of split frequencies: 0.050078

      4500000 -- (0.000) [...7 remote chains...] -- 9:20:12

      Average standard deviation of split frequencies: 0.049995


      Average standard deviation of split frequencies: 0.049995

      4510000 -- (0.000) [...7 remote chains...] -- 9:18:57

      Average standard deviation of split frequencies: 0.049930


      Average standard deviation of split frequencies: 0.049930

      4520000 -- (0.000) [...7 remote chains...] -- 9:19:54

      Average standard deviation of split frequencies: 0.049978


      Average standard deviation of split frequencies: 0.049978

      4530000 -- (0.000) [...7 remote chains...] -- 9:18:39

      Average standard deviation of split frequencies: 0.050168


      Average standard deviation of split frequencies: 0.050168

      4540000 -- (0.000) [...7 remote chains...] -- 9:19:36

      Average standard deviation of split frequencies: 0.049555


      Average standard deviation of split frequencies: 0.049555

      4550000 -- (0.000) [...7 remote chains...] -- 9:18:22

      Average standard deviation of split frequencies: 0.049688


      Average standard deviation of split frequencies: 0.049688

      4560000 -- (0.000) [...7 remote chains...] -- 9:19:18

      Average standard deviation of split frequencies: 0.049277


      Average standard deviation of split frequencies: 0.049277

      4570000 -- (0.000) [...7 remote chains...] -- 9:18:04

      Average standard deviation of split frequencies: 0.049532


      Average standard deviation of split frequencies: 0.049532

      4580000 -- (0.000) [...7 remote chains...] -- 9:19:01

      Average standard deviation of split frequencies: 0.049388


      Average standard deviation of split frequencies: 0.049388

      4590000 -- (0.000) [...7 remote chains...] -- 9:17:47

      Average standard deviation of split frequencies: 0.049322


      Average standard deviation of split frequencies: 0.049322

      4600000 -- (0.000) [...7 remote chains...] -- 9:18:43

      Average standard deviation of split frequencies: 0.049180


      Average standard deviation of split frequencies: 0.049180

      4610000 -- (0.000) [...7 remote chains...] -- 9:19:39

      Average standard deviation of split frequencies: 0.049038


      Average standard deviation of split frequencies: 0.049038

      4620000 -- (0.000) [...7 remote chains...] -- 9:18:26

      Average standard deviation of split frequencies: 0.049028


      Average standard deviation of split frequencies: 0.049028

      4630000 -- (0.000) [...7 remote chains...] -- 9:19:21

      Average standard deviation of split frequencies: 0.049421


      Average standard deviation of split frequencies: 0.049421

      4640000 -- (0.000) [...7 remote chains...] -- 9:18:09

      Average standard deviation of split frequencies: 0.049933


      Average standard deviation of split frequencies: 0.049933

      4650000 -- (0.000) [...7 remote chains...] -- 9:19:04

      Average standard deviation of split frequencies: 0.050051


      Average standard deviation of split frequencies: 0.050051

      4660000 -- (0.000) [...7 remote chains...] -- 9:17:51

      Average standard deviation of split frequencies: 0.051545


      Average standard deviation of split frequencies: 0.051545

      4670000 -- (0.000) [...7 remote chains...] -- 9:18:47

      Average standard deviation of split frequencies: 0.050429


      Average standard deviation of split frequencies: 0.050429

      4680000 -- (0.000) [...7 remote chains...] -- 9:17:34

      Average standard deviation of split frequencies: 0.050480


      Average standard deviation of split frequencies: 0.050480

      4690000 -- (0.000) [...7 remote chains...] -- 9:18:29

      Average standard deviation of split frequencies: 0.050014


      Average standard deviation of split frequencies: 0.050014

      4700000 -- (0.000) [...7 remote chains...] -- 9:17:18

      Average standard deviation of split frequencies: 0.049679


      Average standard deviation of split frequencies: 0.049679

      4710000 -- (0.000) [...7 remote chains...] -- 9:18:12

      Average standard deviation of split frequencies: 0.050066


      Average standard deviation of split frequencies: 0.050066

      4720000 -- (0.000) [...7 remote chains...] -- 9:19:07

      Average standard deviation of split frequencies: 0.049610


      Average standard deviation of split frequencies: 0.049610

      4730000 -- (0.000) [...7 remote chains...] -- 9:17:56

      Average standard deviation of split frequencies: 0.049470


      Average standard deviation of split frequencies: 0.049470

      4740000 -- (0.000) [...7 remote chains...] -- 9:18:50

      Average standard deviation of split frequencies: 0.049579


      Average standard deviation of split frequencies: 0.049579

      4750000 -- (0.000) [...7 remote chains...] -- 9:17:39

      Average standard deviation of split frequencies: 0.050136


      Average standard deviation of split frequencies: 0.050136

      4760000 -- (0.000) [...7 remote chains...] -- 9:18:33

      Average standard deviation of split frequencies: 0.050058


      Average standard deviation of split frequencies: 0.050058

      4770000 -- (0.000) [...7 remote chains...] -- 9:17:22

      Average standard deviation of split frequencies: 0.049857


      Average standard deviation of split frequencies: 0.049857

      4780000 -- (0.000) [...7 remote chains...] -- 9:18:16

      Average standard deviation of split frequencies: 0.050148


      Average standard deviation of split frequencies: 0.050148

      4790000 -- (0.000) [...7 remote chains...] -- 9:17:06

      Average standard deviation of split frequencies: 0.050087


      Average standard deviation of split frequencies: 0.050087

      4800000 -- (0.000) [...7 remote chains...] -- 9:18:00

      Average standard deviation of split frequencies: 0.050132


      Average standard deviation of split frequencies: 0.050132

      4810000 -- (0.000) [...7 remote chains...] -- 9:16:49

      Average standard deviation of split frequencies: 0.050115


      Average standard deviation of split frequencies: 0.050115

      4820000 -- (0.000) [...7 remote chains...] -- 9:17:43

      Average standard deviation of split frequencies: 0.050160


      Average standard deviation of split frequencies: 0.050160

      4830000 -- (0.000) [...7 remote chains...] -- 9:18:36

      Average standard deviation of split frequencies: 0.050647


      Average standard deviation of split frequencies: 0.050647

      4840000 -- (0.000) [...7 remote chains...] -- 9:17:27

      Average standard deviation of split frequencies: 0.050382


      Average standard deviation of split frequencies: 0.050382

      4850000 -- (0.000) [...7 remote chains...] -- 9:18:20

      Average standard deviation of split frequencies: 0.050557


      Average standard deviation of split frequencies: 0.050557

      4860000 -- (0.000) [...7 remote chains...] -- 9:17:10

      Average standard deviation of split frequencies: 0.050419


      Average standard deviation of split frequencies: 0.050419

      4870000 -- (0.000) [...7 remote chains...] -- 9:18:03

      Average standard deviation of split frequencies: 0.050232


      Average standard deviation of split frequencies: 0.050232

      4880000 -- (0.000) [...7 remote chains...] -- 9:16:54

      Average standard deviation of split frequencies: 0.050530


      Average standard deviation of split frequencies: 0.050530

      4890000 -- (0.000) [...7 remote chains...] -- 9:17:47

      Average standard deviation of split frequencies: 0.050454


      Average standard deviation of split frequencies: 0.050454

      4900000 -- (0.000) [...7 remote chains...] -- 9:18:39

      Average standard deviation of split frequencies: 0.050503


      Average standard deviation of split frequencies: 0.050503

      4910000 -- (0.000) [...7 remote chains...] -- 9:17:31

      Average standard deviation of split frequencies: 0.051183


      Average standard deviation of split frequencies: 0.051183

      4920000 -- (0.000) [...7 remote chains...] -- 9:18:23

      Average standard deviation of split frequencies: 0.051600


      Average standard deviation of split frequencies: 0.051600

      4930000 -- (0.000) [...7 remote chains...] -- 9:17:14

      Average standard deviation of split frequencies: 0.051778


      Average standard deviation of split frequencies: 0.051778

      4940000 -- [0.000] [...7 remote chains...] -- 9:18:07

      Average standard deviation of split frequencies: 0.051639


      Average standard deviation of split frequencies: 0.051639

      4950000 -- (0.000) [...7 remote chains...] -- 9:16:58

      Average standard deviation of split frequencies: 0.051196


      Average standard deviation of split frequencies: 0.051196

      4960000 -- (0.000) [...7 remote chains...] -- 9:17:51

      Average standard deviation of split frequencies: 0.050869


      Average standard deviation of split frequencies: 0.050869

      4970000 -- (0.000) [...7 remote chains...] -- 9:18:42

      Average standard deviation of split frequencies: 0.051170


      Average standard deviation of split frequencies: 0.051170

      4980000 -- (0.000) [...7 remote chains...] -- 9:17:34

      Average standard deviation of split frequencies: 0.051520


      Average standard deviation of split frequencies: 0.051520

      4990000 -- [0.000] [...7 remote chains...] -- 9:18:26

      Average standard deviation of split frequencies: 0.052797


      Average standard deviation of split frequencies: 0.052797

      5000000 -- (0.000) [...7 remote chains...] -- 9:17:19

      Average standard deviation of split frequencies: 0.051893


      Average standard deviation of split frequencies: 0.051893

      5010000 -- (0.000) [...7 remote chains...] -- 9:18:10

      Average standard deviation of split frequencies: 0.052166


      Average standard deviation of split frequencies: 0.052166

      5020000 -- (0.000) [...7 remote chains...] -- 9:19:01

      Average standard deviation of split frequencies: 0.052320


      Average standard deviation of split frequencies: 0.052320

      5030000 -- (0.000) [...7 remote chains...] -- 9:17:54

      Average standard deviation of split frequencies: 0.053525


      Average standard deviation of split frequencies: 0.053525

      5040000 -- (0.000) [...7 remote chains...] -- 9:18:45

      Average standard deviation of split frequencies: 0.052182


      Average standard deviation of split frequencies: 0.052182

      5050000 -- (0.000) [...7 remote chains...] -- 9:17:38

      Average standard deviation of split frequencies: 0.052161


      Average standard deviation of split frequencies: 0.052161

      5060000 -- (0.000) [...7 remote chains...] -- 9:18:29

      Average standard deviation of split frequencies: 0.054021


      Average standard deviation of split frequencies: 0.054021

      5070000 -- (0.000) [...7 remote chains...] -- 9:17:22

      Average standard deviation of split frequencies: 0.054087


      Average standard deviation of split frequencies: 0.054087

      5080000 -- (0.000) [...7 remote chains...] -- 9:18:13

      Average standard deviation of split frequencies: 0.054408


      Average standard deviation of split frequencies: 0.054408

      5090000 -- (0.000) [...7 remote chains...] -- 9:17:07

      Average standard deviation of split frequencies: 0.054332


      Average standard deviation of split frequencies: 0.054332

      5100000 -- (0.000) [...7 remote chains...] -- 9:17:57

      Average standard deviation of split frequencies: 0.054190


      Average standard deviation of split frequencies: 0.054190

      5110000 -- (0.000) [...7 remote chains...] -- 9:18:48

      Average standard deviation of split frequencies: 0.053993


      Average standard deviation of split frequencies: 0.053993

      5120000 -- (0.000) [...7 remote chains...] -- 9:17:42

      Average standard deviation of split frequencies: 0.054181


      Average standard deviation of split frequencies: 0.054181

      5130000 -- (0.000) [...7 remote chains...] -- 9:18:32

      Average standard deviation of split frequencies: 0.054368


      Average standard deviation of split frequencies: 0.054368

      5140000 -- (0.000) [...7 remote chains...] -- 9:17:26

      Average standard deviation of split frequencies: 0.054358


      Average standard deviation of split frequencies: 0.054358

      5150000 -- (0.000) [...7 remote chains...] -- 9:18:16

      Average standard deviation of split frequencies: 0.054031


      Average standard deviation of split frequencies: 0.054031

      5160000 -- (0.000) [...7 remote chains...] -- 9:19:06

      Average standard deviation of split frequencies: 0.054348


      Average standard deviation of split frequencies: 0.054348

      5170000 -- (0.000) [...7 remote chains...] -- 9:18:00

      Average standard deviation of split frequencies: 0.054208


      Average standard deviation of split frequencies: 0.054208

      5180000 -- (0.000) [...7 remote chains...] -- 9:18:50

      Average standard deviation of split frequencies: 0.053940


      Average standard deviation of split frequencies: 0.053940

      5190000 -- (0.000) [...7 remote chains...] -- 9:17:45

      Average standard deviation of split frequencies: 0.054004


      Average standard deviation of split frequencies: 0.054004

      5200000 -- (0.000) [...7 remote chains...] -- 9:18:34

      Average standard deviation of split frequencies: 0.053182


      Average standard deviation of split frequencies: 0.053182

      5210000 -- (0.000) [...7 remote chains...] -- 9:17:29

      Average standard deviation of split frequencies: 0.052846


      Average standard deviation of split frequencies: 0.052846

      5220000 -- (0.000) [...7 remote chains...] -- 9:18:19

      Average standard deviation of split frequencies: 0.053045


      Average standard deviation of split frequencies: 0.053045

      5230000 -- (0.000) [...7 remote chains...] -- 9:17:14

      Average standard deviation of split frequencies: 0.052845


      Average standard deviation of split frequencies: 0.052845

      5240000 -- (0.000) [...7 remote chains...] -- 9:18:03

      Average standard deviation of split frequencies: 0.052777


      Average standard deviation of split frequencies: 0.052777

      5250000 -- (0.000) [...7 remote chains...] -- 9:18:52

      Average standard deviation of split frequencies: 0.052975


      Average standard deviation of split frequencies: 0.052975

      5260000 -- (0.000) [...7 remote chains...] -- 9:17:48

      Average standard deviation of split frequencies: 0.053106


      Average standard deviation of split frequencies: 0.053106

      5270000 -- (0.000) [...7 remote chains...] -- 9:18:37

      Average standard deviation of split frequencies: 0.052548


      Average standard deviation of split frequencies: 0.052548

      5280000 -- (0.000) [...7 remote chains...] -- 9:17:33

      Average standard deviation of split frequencies: 0.052670


      Average standard deviation of split frequencies: 0.052670

      5290000 -- (0.000) [...7 remote chains...] -- 9:18:21

      Average standard deviation of split frequencies: 0.052665


      Average standard deviation of split frequencies: 0.052665

      5300000 -- (0.000) [...7 remote chains...] -- 9:17:17

      Average standard deviation of split frequencies: 0.052786


      Average standard deviation of split frequencies: 0.052786

      5310000 -- (0.000) [...7 remote chains...] -- 9:18:06

      Average standard deviation of split frequencies: 0.052217


      Average standard deviation of split frequencies: 0.052217

      5320000 -- (0.000) [...7 remote chains...] -- 9:18:54

      Average standard deviation of split frequencies: 0.052275


      Average standard deviation of split frequencies: 0.052275

      5330000 -- (0.000) [...7 remote chains...] -- 9:17:51

      Average standard deviation of split frequencies: 0.052208


      Average standard deviation of split frequencies: 0.052208

      5340000 -- (0.000) [...7 remote chains...] -- 9:18:39

      Average standard deviation of split frequencies: 0.052141


      Average standard deviation of split frequencies: 0.052141

      5350000 -- (0.000) [...7 remote chains...] -- 9:17:36

      Average standard deviation of split frequencies: 0.051401


      Average standard deviation of split frequencies: 0.051401

      5360000 -- (0.000) [...7 remote chains...] -- 9:18:23

      Average standard deviation of split frequencies: 0.051339


      Average standard deviation of split frequencies: 0.051339

      5370000 -- (0.000) [...7 remote chains...] -- 9:17:21

      Average standard deviation of split frequencies: 0.051211


      Average standard deviation of split frequencies: 0.051211

      5380000 -- (0.000) [...7 remote chains...] -- 9:18:08

      Average standard deviation of split frequencies: 0.050762


      Average standard deviation of split frequencies: 0.050762

      5390000 -- (0.000) [...7 remote chains...] -- 9:18:56

      Average standard deviation of split frequencies: 0.050568


      Average standard deviation of split frequencies: 0.050568

      5400000 -- (0.000) [...7 remote chains...] -- 9:17:53

      Average standard deviation of split frequencies: 0.050508


      Average standard deviation of split frequencies: 0.050508

      5410000 -- [0.000] [...7 remote chains...] -- 9:18:41

      Average standard deviation of split frequencies: 0.050448


      Average standard deviation of split frequencies: 0.050448

      5420000 -- (0.000) [...7 remote chains...] -- 9:17:38

      Average standard deviation of split frequencies: 0.050003


      Average standard deviation of split frequencies: 0.050003

      5430000 -- (0.000) [...7 remote chains...] -- 9:18:26

      Average standard deviation of split frequencies: 0.050067


      Average standard deviation of split frequencies: 0.050067

      5440000 -- (0.000) [...7 remote chains...] -- 9:19:13

      Average standard deviation of split frequencies: 0.050073


      Average standard deviation of split frequencies: 0.050073

      5450000 -- [0.000] [...7 remote chains...] -- 9:18:11

      Average standard deviation of split frequencies: 0.050015


      Average standard deviation of split frequencies: 0.050015

      5460000 -- (0.000) [...7 remote chains...] -- 9:18:58

      Average standard deviation of split frequencies: 0.050886


      Average standard deviation of split frequencies: 0.050886

      5470000 -- (0.000) [...7 remote chains...] -- 9:17:56

      Average standard deviation of split frequencies: 0.050687


      Average standard deviation of split frequencies: 0.050687

      5480000 -- (0.000) [...7 remote chains...] -- 9:18:43

      Average standard deviation of split frequencies: 0.048882


      Average standard deviation of split frequencies: 0.048882

      5490000 -- (0.000) [...7 remote chains...] -- 9:17:41

      Average standard deviation of split frequencies: 0.048827


      Average standard deviation of split frequencies: 0.048827

      5500000 -- (0.000) [...7 remote chains...] -- 9:18:28

      Average standard deviation of split frequencies: 0.048899


      Average standard deviation of split frequencies: 0.048899

      5510000 -- (0.000) [...7 remote chains...] -- 9:19:14

      Average standard deviation of split frequencies: 0.048393


      Average standard deviation of split frequencies: 0.048393

      5520000 -- (0.000) [...7 remote chains...] -- 9:18:13

      Average standard deviation of split frequencies: 0.048339


      Average standard deviation of split frequencies: 0.048339

      5530000 -- (0.000) [...7 remote chains...] -- 9:18:59

      Average standard deviation of split frequencies: 0.048034


      Average standard deviation of split frequencies: 0.048034

      5540000 -- (0.000) [...7 remote chains...] -- 9:17:58

      Average standard deviation of split frequencies: 0.047731


      Average standard deviation of split frequencies: 0.047731

      5550000 -- (0.000) [...7 remote chains...] -- 9:18:44

      Average standard deviation of split frequencies: 0.047480


      Average standard deviation of split frequencies: 0.047480

      5560000 -- (0.000) [...7 remote chains...] -- 9:17:43

      Average standard deviation of split frequencies: 0.047303


      Average standard deviation of split frequencies: 0.047303

      5570000 -- (0.000) [...7 remote chains...] -- 9:18:30

      Average standard deviation of split frequencies: 0.047003


      Average standard deviation of split frequencies: 0.047003

      5580000 -- (0.000) [...7 remote chains...] -- 9:19:15

      Average standard deviation of split frequencies: 0.046891


      Average standard deviation of split frequencies: 0.046891

      5590000 -- [0.000] [...7 remote chains...] -- 9:18:15

      Average standard deviation of split frequencies: 0.046579


      Average standard deviation of split frequencies: 0.046579

      5600000 -- (0.000) [...7 remote chains...] -- 9:19:01

      Average standard deviation of split frequencies: 0.046469


      Average standard deviation of split frequencies: 0.046469

      5610000 -- (0.000) [...7 remote chains...] -- 9:18:00

      Average standard deviation of split frequencies: 0.046296


      Average standard deviation of split frequencies: 0.046296

      5620000 -- (0.000) [...7 remote chains...] -- 9:18:46

      Average standard deviation of split frequencies: 0.046311


      Average standard deviation of split frequencies: 0.046311

      5630000 -- (0.000) [...7 remote chains...] -- 9:19:31

      Average standard deviation of split frequencies: 0.047642


      Average standard deviation of split frequencies: 0.047642

      5640000 -- (0.000) [...7 remote chains...] -- 9:18:31

      Average standard deviation of split frequencies: 0.047337


      Average standard deviation of split frequencies: 0.047337

      5650000 -- (0.000) [...7 remote chains...] -- 9:19:17

      Average standard deviation of split frequencies: 0.046906


      Average standard deviation of split frequencies: 0.046906

      5660000 -- (0.000) [...7 remote chains...] -- 9:18:17

      Average standard deviation of split frequencies: 0.046923


      Average standard deviation of split frequencies: 0.046923

      5670000 -- (0.000) [...7 remote chains...] -- 9:19:02

      Average standard deviation of split frequencies: 0.046808


      Average standard deviation of split frequencies: 0.046808

      5680000 -- (0.000) [...7 remote chains...] -- 9:18:02

      Average standard deviation of split frequencies: 0.046304


      Average standard deviation of split frequencies: 0.046304

      5690000 -- (0.000) [...7 remote chains...] -- 9:18:47

      Average standard deviation of split frequencies: 0.044424


      Average standard deviation of split frequencies: 0.044424

      5700000 -- (0.000) [...7 remote chains...] -- 9:19:32

      Average standard deviation of split frequencies: 0.043090


      Average standard deviation of split frequencies: 0.043090

      5710000 -- (0.000) [...7 remote chains...] -- 9:18:33

      Average standard deviation of split frequencies: 0.042796


      Average standard deviation of split frequencies: 0.042796

      5720000 -- [0.000] [...7 remote chains...] -- 9:19:18

      Average standard deviation of split frequencies: 0.042697


      Average standard deviation of split frequencies: 0.042697

      5730000 -- (0.000) [...7 remote chains...] -- 9:20:02

      Average standard deviation of split frequencies: 0.046347


      Average standard deviation of split frequencies: 0.046347

      5740000 -- (0.000) [...7 remote chains...] -- 9:19:03

      Average standard deviation of split frequencies: 0.046240


      Average standard deviation of split frequencies: 0.046240

      5750000 -- [0.000] [...7 remote chains...] -- 9:19:48

      Average standard deviation of split frequencies: 0.046240


      Average standard deviation of split frequencies: 0.046240

      5760000 -- [0.000] [...7 remote chains...] -- 9:18:49

      Average standard deviation of split frequencies: 0.046269


      Average standard deviation of split frequencies: 0.046269

      5770000 -- (0.000) [...7 remote chains...] -- 9:19:33

      Average standard deviation of split frequencies: 0.045959


      Average standard deviation of split frequencies: 0.045959

      5780000 -- (0.000) [...7 remote chains...] -- 9:18:34

      Average standard deviation of split frequencies: 0.045190


      Average standard deviation of split frequencies: 0.045190

      5790000 -- (0.000) [...7 remote chains...] -- 9:19:19

      Average standard deviation of split frequencies: 0.045190


      Average standard deviation of split frequencies: 0.045190

      5800000 -- (0.000) [...7 remote chains...] -- 9:18:20

      Average standard deviation of split frequencies: 0.045086


      Average standard deviation of split frequencies: 0.045086

      5810000 -- (0.000) [...7 remote chains...] -- 9:19:04

      Average standard deviation of split frequencies: 0.043751


      Average standard deviation of split frequencies: 0.043751

      5820000 -- (0.000) [...7 remote chains...] -- 9:19:48

      Average standard deviation of split frequencies: 0.043899


      Average standard deviation of split frequencies: 0.043899

      5830000 -- (0.000) [...7 remote chains...] -- 9:18:50

      Average standard deviation of split frequencies: 0.043651


      Average standard deviation of split frequencies: 0.043651

      5840000 -- (0.000) [...7 remote chains...] -- 9:19:34

      Average standard deviation of split frequencies: 0.043861


      Average standard deviation of split frequencies: 0.043861

      5850000 -- (0.000) [...7 remote chains...] -- 9:18:36

      Average standard deviation of split frequencies: 0.043885


      Average standard deviation of split frequencies: 0.043885

      5860000 -- (0.000) [...7 remote chains...] -- 9:19:19

      Average standard deviation of split frequencies: 0.044190


      Average standard deviation of split frequencies: 0.044190

      5870000 -- (0.000) [...7 remote chains...] -- 9:18:22

      Average standard deviation of split frequencies: 0.043613


      Average standard deviation of split frequencies: 0.043613

      5880000 -- (0.000) [...7 remote chains...] -- 9:19:05

      Average standard deviation of split frequencies: 0.043386


      Average standard deviation of split frequencies: 0.043386

      5890000 -- [0.000] [...7 remote chains...] -- 9:19:48

      Average standard deviation of split frequencies: 0.043288


      Average standard deviation of split frequencies: 0.043288

      5900000 -- (0.000) [...7 remote chains...] -- 9:18:51

      Average standard deviation of split frequencies: 0.043063


      Average standard deviation of split frequencies: 0.043063

      5910000 -- (0.000) [...7 remote chains...] -- 9:19:34

      Average standard deviation of split frequencies: 0.043191


      Average standard deviation of split frequencies: 0.043191

      5920000 -- (0.000) [...7 remote chains...] -- 9:18:37

      Average standard deviation of split frequencies: 0.043157


      Average standard deviation of split frequencies: 0.043157

      5930000 -- (0.000) [...7 remote chains...] -- 9:19:20

      Average standard deviation of split frequencies: 0.043124


      Average standard deviation of split frequencies: 0.043124

      5940000 -- [0.000] [...7 remote chains...] -- 9:18:23

      Average standard deviation of split frequencies: 0.043344


      Average standard deviation of split frequencies: 0.043344

      5950000 -- (0.000) [...7 remote chains...] -- 9:19:06

      Average standard deviation of split frequencies: 0.042521


      Average standard deviation of split frequencies: 0.042521

      5960000 -- (0.000) [...7 remote chains...] -- 9:18:09

      Average standard deviation of split frequencies: 0.041827


      Average standard deviation of split frequencies: 0.041827

      5970000 -- (0.000) [...7 remote chains...] -- 9:18:52

      Average standard deviation of split frequencies: 0.041794


      Average standard deviation of split frequencies: 0.041794

      5980000 -- (0.000) [...7 remote chains...] -- 9:19:35

      Average standard deviation of split frequencies: 0.041088


      Average standard deviation of split frequencies: 0.041088

      5990000 -- (0.000) [...7 remote chains...] -- 9:18:38

      Average standard deviation of split frequencies: 0.040680


      Average standard deviation of split frequencies: 0.040680

      6000000 -- (0.000) [...7 remote chains...] -- 9:19:21

      Average standard deviation of split frequencies: 0.039636


      Average standard deviation of split frequencies: 0.039636

      6010000 -- (0.000) [...7 remote chains...] -- 9:20:03

      Average standard deviation of split frequencies: 0.039673


      Average standard deviation of split frequencies: 0.039673

      6020000 -- (0.000) [...7 remote chains...] -- 9:19:07

      Average standard deviation of split frequencies: 0.039523


      Average standard deviation of split frequencies: 0.039523

      6030000 -- (0.000) [...7 remote chains...] -- 9:19:49

      Average standard deviation of split frequencies: 0.039336


      Average standard deviation of split frequencies: 0.039336

      6040000 -- (0.000) [...7 remote chains...] -- 9:18:53

      Average standard deviation of split frequencies: 0.039062


      Average standard deviation of split frequencies: 0.039062

      6050000 -- (0.000) [...7 remote chains...] -- 9:19:35

      Average standard deviation of split frequencies: 0.038976


      Average standard deviation of split frequencies: 0.038976

      6060000 -- [0.000] [...7 remote chains...] -- 9:18:39

      Average standard deviation of split frequencies: 0.039015


      Average standard deviation of split frequencies: 0.039015

      6070000 -- (0.000) [...7 remote chains...] -- 9:19:21

      Average standard deviation of split frequencies: 0.038891


      Average standard deviation of split frequencies: 0.038891

      6080000 -- [0.000] [...7 remote chains...] -- 9:20:03

      Average standard deviation of split frequencies: 0.038991


      Average standard deviation of split frequencies: 0.038991

      6090000 -- (0.000) [...7 remote chains...] -- 9:19:07

      Average standard deviation of split frequencies: 0.037647


      Average standard deviation of split frequencies: 0.037647

      6100000 -- (0.000) [...7 remote chains...] -- 9:19:49

      Average standard deviation of split frequencies: 0.037743


      Average standard deviation of split frequencies: 0.037743

      6110000 -- [0.000] [...7 remote chains...] -- 9:18:53

      Average standard deviation of split frequencies: 0.038454


      Average standard deviation of split frequencies: 0.038454

      6120000 -- (0.000) [...7 remote chains...] -- 9:19:35

      Average standard deviation of split frequencies: 0.038666


      Average standard deviation of split frequencies: 0.038666

      6130000 -- (0.000) [...7 remote chains...] -- 9:18:40

      Average standard deviation of split frequencies: 0.038582


      Average standard deviation of split frequencies: 0.038582

      6140000 -- (0.000) [...7 remote chains...] -- 9:19:21

      Average standard deviation of split frequencies: 0.038440


      Average standard deviation of split frequencies: 0.038440

      6150000 -- (0.000) [...7 remote chains...] -- 9:20:03

      Average standard deviation of split frequencies: 0.038146


      Average standard deviation of split frequencies: 0.038146

      6160000 -- (0.000) [...7 remote chains...] -- 9:19:08

      Average standard deviation of split frequencies: 0.038122


      Average standard deviation of split frequencies: 0.038122

      6170000 -- (0.000) [...7 remote chains...] -- 9:19:49

      Average standard deviation of split frequencies: 0.038157


      Average standard deviation of split frequencies: 0.038157

      6180000 -- (0.000) [...7 remote chains...] -- 9:18:54

      Average standard deviation of split frequencies: 0.038250


      Average standard deviation of split frequencies: 0.038250

      6190000 -- (0.000) [...7 remote chains...] -- 9:19:35

      Average standard deviation of split frequencies: 0.037783


      Average standard deviation of split frequencies: 0.037783

      6200000 -- (0.000) [...7 remote chains...] -- 9:18:40

      Average standard deviation of split frequencies: 0.037526


      Average standard deviation of split frequencies: 0.037526

      6210000 -- (0.000) [...7 remote chains...] -- 9:19:22

      Average standard deviation of split frequencies: 0.037504


      Average standard deviation of split frequencies: 0.037504

      6220000 -- (0.000) [...7 remote chains...] -- 9:20:02

      Average standard deviation of split frequencies: 0.037715


      Average standard deviation of split frequencies: 0.037715

      6230000 -- (0.000) [...7 remote chains...] -- 9:19:08

      Average standard deviation of split frequencies: 0.037947


      Average standard deviation of split frequencies: 0.037947

      6240000 -- (0.000) [...7 remote chains...] -- 9:19:49

      Average standard deviation of split frequencies: 0.038156


      Average standard deviation of split frequencies: 0.038156

      6250000 -- (0.000) [...7 remote chains...] -- 9:18:55

      Average standard deviation of split frequencies: 0.038306


      Average standard deviation of split frequencies: 0.038306

      6260000 -- (0.000) [...7 remote chains...] -- 9:19:35

      Average standard deviation of split frequencies: 0.038283


      Average standard deviation of split frequencies: 0.038283

      6270000 -- (0.000) [...7 remote chains...] -- 9:20:16

      Average standard deviation of split frequencies: 0.038629


      Average standard deviation of split frequencies: 0.038629

      6280000 -- (0.000) [...7 remote chains...] -- 9:19:22

      Average standard deviation of split frequencies: 0.038720


      Average standard deviation of split frequencies: 0.038720

      6290000 -- (0.000) [...7 remote chains...] -- 9:20:02

      Average standard deviation of split frequencies: 0.038926


      Average standard deviation of split frequencies: 0.038926

      6300000 -- (0.000) [...7 remote chains...] -- 9:19:08

      Average standard deviation of split frequencies: 0.039245


      Average standard deviation of split frequencies: 0.039245

      6310000 -- (0.000) [...7 remote chains...] -- 9:19:49

      Average standard deviation of split frequencies: 0.039073


      Average standard deviation of split frequencies: 0.039073

      6320000 -- (0.000) [...7 remote chains...] -- 9:18:55

      Average standard deviation of split frequencies: 0.039220


      Average standard deviation of split frequencies: 0.039220

      6330000 -- (0.000) [...7 remote chains...] -- 9:19:35

      Average standard deviation of split frequencies: 0.039009


      Average standard deviation of split frequencies: 0.039009

      6340000 -- (0.000) [...7 remote chains...] -- 9:18:42

      Average standard deviation of split frequencies: 0.039311


      Average standard deviation of split frequencies: 0.039311

      6350000 -- (0.000) [...7 remote chains...] -- 9:19:22

      Average standard deviation of split frequencies: 0.039366


      Average standard deviation of split frequencies: 0.039366

      6360000 -- (0.000) [...7 remote chains...] -- 9:20:02

      Average standard deviation of split frequencies: 0.039612


      Average standard deviation of split frequencies: 0.039612

      6370000 -- (0.000) [...7 remote chains...] -- 9:19:08

      Average standard deviation of split frequencies: 0.039803


      Average standard deviation of split frequencies: 0.039803

      6380000 -- (0.000) [...7 remote chains...] -- 9:19:48

      Average standard deviation of split frequencies: 0.039720


      Average standard deviation of split frequencies: 0.039720

      6390000 -- (0.000) [...7 remote chains...] -- 9:18:55

      Average standard deviation of split frequencies: 0.039829


      Average standard deviation of split frequencies: 0.039829

      6400000 -- (0.000) [...7 remote chains...] -- 9:19:35

      Average standard deviation of split frequencies: 0.040314


      Average standard deviation of split frequencies: 0.040314

      6410000 -- (0.000) [...7 remote chains...] -- 9:18:42

      Average standard deviation of split frequencies: 0.040513


      Average standard deviation of split frequencies: 0.040513

      6420000 -- (0.000) [...7 remote chains...] -- 9:19:22

      Average standard deviation of split frequencies: 0.039528


      Average standard deviation of split frequencies: 0.039528

      6430000 -- (0.000) [...7 remote chains...] -- 9:18:29

      Average standard deviation of split frequencies: 0.039040


      Average standard deviation of split frequencies: 0.039040

      6440000 -- (0.000) [...7 remote chains...] -- 9:19:09

      Average standard deviation of split frequencies: 0.039121


      Average standard deviation of split frequencies: 0.039121

      6450000 -- (0.000) [...7 remote chains...] -- 9:19:48

      Average standard deviation of split frequencies: 0.039203


      Average standard deviation of split frequencies: 0.039203

      6460000 -- (0.000) [...7 remote chains...] -- 9:18:55

      Average standard deviation of split frequencies: 0.039176


      Average standard deviation of split frequencies: 0.039176

      6470000 -- (0.000) [...7 remote chains...] -- 9:19:35

      Average standard deviation of split frequencies: 0.039230


      Average standard deviation of split frequencies: 0.039230

      6480000 -- (0.000) [...7 remote chains...] -- 9:18:42

      Average standard deviation of split frequencies: 0.039257


      Average standard deviation of split frequencies: 0.039257

      6490000 -- (0.000) [...7 remote chains...] -- 9:19:22

      Average standard deviation of split frequencies: 0.039176


      Average standard deviation of split frequencies: 0.039176

      6500000 -- (0.000) [...7 remote chains...] -- 9:18:29

      Average standard deviation of split frequencies: 0.039310


      Average standard deviation of split frequencies: 0.039310

      6510000 -- (0.000) [...7 remote chains...] -- 9:19:09

      Average standard deviation of split frequencies: 0.039257


      Average standard deviation of split frequencies: 0.039257

      6520000 -- (0.000) [...7 remote chains...] -- 9:18:17

      Average standard deviation of split frequencies: 0.039391


      Average standard deviation of split frequencies: 0.039391

      6530000 -- (0.000) [...7 remote chains...] -- 9:18:56

      Average standard deviation of split frequencies: 0.039097


      Average standard deviation of split frequencies: 0.039097

      6540000 -- (0.000) [...7 remote chains...] -- 9:18:04

      Average standard deviation of split frequencies: 0.039177


      Average standard deviation of split frequencies: 0.039177

      6550000 -- (0.000) [...7 remote chains...] -- 9:18:43

      Average standard deviation of split frequencies: 0.039018


      Average standard deviation of split frequencies: 0.039018

      6560000 -- (0.000) [...7 remote chains...] -- 9:17:51

      Average standard deviation of split frequencies: 0.039204


      Average standard deviation of split frequencies: 0.039204

      6570000 -- (0.000) [...7 remote chains...] -- 9:18:30

      Average standard deviation of split frequencies: 0.039125


      Average standard deviation of split frequencies: 0.039125

      6580000 -- (0.000) [...7 remote chains...] -- 9:19:08

      Average standard deviation of split frequencies: 0.038993


      Average standard deviation of split frequencies: 0.038993

      6590000 -- (0.000) [...7 remote chains...] -- 9:18:17

      Average standard deviation of split frequencies: 0.039284


      Average standard deviation of split frequencies: 0.039284

      6600000 -- (0.000) [...7 remote chains...] -- 9:18:56

      Average standard deviation of split frequencies: 0.039314


      Average standard deviation of split frequencies: 0.039314

      6610000 -- (0.000) [...7 remote chains...] -- 9:18:04

      Average standard deviation of split frequencies: 0.039399


      Average standard deviation of split frequencies: 0.039399

      6620000 -- (0.000) [...7 remote chains...] -- 9:18:43

      Average standard deviation of split frequencies: 0.039648


      Average standard deviation of split frequencies: 0.039648

      6630000 -- (0.000) [...7 remote chains...] -- 9:17:52

      Average standard deviation of split frequencies: 0.039866


      Average standard deviation of split frequencies: 0.039866

      6640000 -- (0.000) [...7 remote chains...] -- 9:18:30

      Average standard deviation of split frequencies: 0.039786


      Average standard deviation of split frequencies: 0.039786

      6650000 -- (0.000) [...7 remote chains...] -- 9:17:39

      Average standard deviation of split frequencies: 0.039435


      Average standard deviation of split frequencies: 0.039435

      6660000 -- (0.000) [...7 remote chains...] -- 9:18:17

      Average standard deviation of split frequencies: 0.039193


      Average standard deviation of split frequencies: 0.039193

      6670000 -- (0.000) [...7 remote chains...] -- 9:18:56

      Average standard deviation of split frequencies: 0.039085


      Average standard deviation of split frequencies: 0.039085

      6680000 -- (0.000) [...7 remote chains...] -- 9:18:05

      Average standard deviation of split frequencies: 0.038790


      Average standard deviation of split frequencies: 0.038790

      6690000 -- (0.000) [...7 remote chains...] -- 9:18:43

      Average standard deviation of split frequencies: 0.038551


      Average standard deviation of split frequencies: 0.038551

      6700000 -- (0.000) [...7 remote chains...] -- 9:17:52

      Average standard deviation of split frequencies: 0.038258


      Average standard deviation of split frequencies: 0.038258

      6710000 -- (0.000) [...7 remote chains...] -- 9:18:30

      Average standard deviation of split frequencies: 0.038528


      Average standard deviation of split frequencies: 0.038528

      6720000 -- (0.000) [...7 remote chains...] -- 9:17:40

      Average standard deviation of split frequencies: 0.038721


      Average standard deviation of split frequencies: 0.038721

      6730000 -- (0.000) [...7 remote chains...] -- 9:18:18

      Average standard deviation of split frequencies: 0.038752


      Average standard deviation of split frequencies: 0.038752

      6740000 -- (0.000) [...7 remote chains...] -- 9:17:27

      Average standard deviation of split frequencies: 0.038568


      Average standard deviation of split frequencies: 0.038568

      6750000 -- (0.000) [...7 remote chains...] -- 9:18:05

      Average standard deviation of split frequencies: 0.038676


      Average standard deviation of split frequencies: 0.038676

      6760000 -- (0.000) [...7 remote chains...] -- 9:18:43

      Average standard deviation of split frequencies: 0.038867


      Average standard deviation of split frequencies: 0.038867

      6770000 -- (0.000) [...7 remote chains...] -- 9:17:53

      Average standard deviation of split frequencies: 0.038951


      Average standard deviation of split frequencies: 0.038951

      6780000 -- (0.000) [...7 remote chains...] -- 9:18:30

      Average standard deviation of split frequencies: 0.038982


      Average standard deviation of split frequencies: 0.038982

      6790000 -- (0.000) [...7 remote chains...] -- 9:17:40

      Average standard deviation of split frequencies: 0.039035


      Average standard deviation of split frequencies: 0.039035

      6800000 -- (0.000) [...7 remote chains...] -- 9:18:18

      Average standard deviation of split frequencies: 0.040406


      Average standard deviation of split frequencies: 0.040406

      6810000 -- (0.000) [...7 remote chains...] -- 9:18:55

      Average standard deviation of split frequencies: 0.040106


      Average standard deviation of split frequencies: 0.040106

      6820000 -- (0.000) [...7 remote chains...] -- 9:18:05

      Average standard deviation of split frequencies: 0.039918


      Average standard deviation of split frequencies: 0.039918

      6830000 -- (0.000) [...7 remote chains...] -- 9:18:43

      Average standard deviation of split frequencies: 0.039918


      Average standard deviation of split frequencies: 0.039918

      6840000 -- (0.000) [...7 remote chains...] -- 9:17:53

      Average standard deviation of split frequencies: 0.039950


      Average standard deviation of split frequencies: 0.039950

      6850000 -- (0.000) [...7 remote chains...] -- 9:18:30

      Average standard deviation of split frequencies: 0.039708


      Average standard deviation of split frequencies: 0.039708

      6860000 -- (0.000) [...7 remote chains...] -- 9:17:41

      Average standard deviation of split frequencies: 0.039466


      Average standard deviation of split frequencies: 0.039466

      6870000 -- (0.000) [...7 remote chains...] -- 9:18:18

      Average standard deviation of split frequencies: 0.039521


      Average standard deviation of split frequencies: 0.039521

      6880000 -- (0.000) [...7 remote chains...] -- 9:17:29

      Average standard deviation of split frequencies: 0.039335


      Average standard deviation of split frequencies: 0.039335

      6890000 -- (0.000) [...7 remote chains...] -- 9:18:06

      Average standard deviation of split frequencies: 0.039423


      Average standard deviation of split frequencies: 0.039423

      6900000 -- (0.000) [...7 remote chains...] -- 9:18:43

      Average standard deviation of split frequencies: 0.039238


      Average standard deviation of split frequencies: 0.039238

      6910000 -- (0.000) [...7 remote chains...] -- 9:17:53

      Average standard deviation of split frequencies: 0.039184


      Average standard deviation of split frequencies: 0.039184

      6920000 -- (0.000) [...7 remote chains...] -- 9:18:30

      Average standard deviation of split frequencies: 0.038836


      Average standard deviation of split frequencies: 0.038836

      6930000 -- (0.000) [...7 remote chains...] -- 9:17:41

      Average standard deviation of split frequencies: 0.038871


      Average standard deviation of split frequencies: 0.038871

      6940000 -- (0.000) [...7 remote chains...] -- 9:18:18

      Average standard deviation of split frequencies: 0.038633


      Average standard deviation of split frequencies: 0.038633

      6950000 -- (0.000) [...7 remote chains...] -- 9:18:55

      Average standard deviation of split frequencies: 0.038417


      Average standard deviation of split frequencies: 0.038417

      6960000 -- (0.000) [...7 remote chains...] -- 9:18:06

      Average standard deviation of split frequencies: 0.038343


      Average standard deviation of split frequencies: 0.038343

      6970000 -- (0.000) [...7 remote chains...] -- 9:18:42

      Average standard deviation of split frequencies: 0.038324


      Average standard deviation of split frequencies: 0.038324

      6980000 -- (0.000) [...7 remote chains...] -- 9:17:54

      Average standard deviation of split frequencies: 0.038197


      Average standard deviation of split frequencies: 0.038197

      6990000 -- (0.000) [...7 remote chains...] -- 9:18:30

      Average standard deviation of split frequencies: 0.038197


      Average standard deviation of split frequencies: 0.038197

      7000000 -- [0.000] [...7 remote chains...] -- 9:19:06

      Average standard deviation of split frequencies: 0.038178


      Average standard deviation of split frequencies: 0.038178

      7010000 -- (0.000) [...7 remote chains...] -- 9:18:18

      Average standard deviation of split frequencies: 0.037999


      Average standard deviation of split frequencies: 0.037999

      7020000 -- (0.000) [...7 remote chains...] -- 9:18:54

      Average standard deviation of split frequencies: 0.037873


      Average standard deviation of split frequencies: 0.037873

      7030000 -- (0.000) [...7 remote chains...] -- 9:18:06

      Average standard deviation of split frequencies: 0.037445


      Average standard deviation of split frequencies: 0.037445

      7040000 -- (0.000) [...7 remote chains...] -- 9:18:42

      Average standard deviation of split frequencies: 0.037641


      Average standard deviation of split frequencies: 0.037641

      7050000 -- (0.000) [...7 remote chains...] -- 9:17:54

      Average standard deviation of split frequencies: 0.037517


      Average standard deviation of split frequencies: 0.037517

      7060000 -- (0.000) [...7 remote chains...] -- 9:18:30

      Average standard deviation of split frequencies: 0.037872


      Average standard deviation of split frequencies: 0.037872

      7070000 -- (0.000) [...7 remote chains...] -- 9:19:06

      Average standard deviation of split frequencies: 0.037979


      Average standard deviation of split frequencies: 0.037979

      7080000 -- (0.000) [...7 remote chains...] -- 9:18:18

      Average standard deviation of split frequencies: 0.037641


      Average standard deviation of split frequencies: 0.037641

      7090000 -- (0.000) [...7 remote chains...] -- 9:18:54

      Average standard deviation of split frequencies: 0.037465


      Average standard deviation of split frequencies: 0.037465

      7100000 -- (0.000) [...7 remote chains...] -- 9:18:06

      Average standard deviation of split frequencies: 0.037289


      Average standard deviation of split frequencies: 0.037289

      7110000 -- (0.000) [...7 remote chains...] -- 9:18:42

      Average standard deviation of split frequencies: 0.036759


      Average standard deviation of split frequencies: 0.036759

      7120000 -- (0.000) [...7 remote chains...] -- 9:17:54

      Average standard deviation of split frequencies: 0.036585


      Average standard deviation of split frequencies: 0.036585

      7130000 -- (0.000) [...7 remote chains...] -- 9:18:30

      Average standard deviation of split frequencies: 0.036569


      Average standard deviation of split frequencies: 0.036569

      7140000 -- (0.000) [...7 remote chains...] -- 9:19:05

      Average standard deviation of split frequencies: 0.036501


      Average standard deviation of split frequencies: 0.036501

      7150000 -- (0.000) [...7 remote chains...] -- 9:18:18

      Average standard deviation of split frequencies: 0.036080


      Average standard deviation of split frequencies: 0.036080

      7160000 -- (0.000) [...7 remote chains...] -- 9:18:53

      Average standard deviation of split frequencies: 0.036013


      Average standard deviation of split frequencies: 0.036013

      7170000 -- (0.000) [...7 remote chains...] -- 9:18:06

      Average standard deviation of split frequencies: 0.036279


      Average standard deviation of split frequencies: 0.036279

      7180000 -- (0.000) [...7 remote chains...] -- 9:18:41

      Average standard deviation of split frequencies: 0.036312


      Average standard deviation of split frequencies: 0.036312

      7190000 -- (0.000) [...7 remote chains...] -- 9:17:54

      Average standard deviation of split frequencies: 0.036060


      Average standard deviation of split frequencies: 0.036060

      7200000 -- (0.000) [...7 remote chains...] -- 9:18:29

      Average standard deviation of split frequencies: 0.035604


      Average standard deviation of split frequencies: 0.035604

      7210000 -- (0.000) [...7 remote chains...] -- 9:17:42

      Average standard deviation of split frequencies: 0.035695


      Average standard deviation of split frequencies: 0.035695

      7220000 -- (0.000) [...7 remote chains...] -- 9:18:17

      Average standard deviation of split frequencies: 0.035629


      Average standard deviation of split frequencies: 0.035629

      7230000 -- (0.000) [...7 remote chains...] -- 9:18:52

      Average standard deviation of split frequencies: 0.035525


      Average standard deviation of split frequencies: 0.035525

      7240000 -- (0.000) [...7 remote chains...] -- 9:18:06

      Average standard deviation of split frequencies: 0.035667


      Average standard deviation of split frequencies: 0.035667

      7250000 -- (0.000) [...7 remote chains...] -- 9:18:41

      Average standard deviation of split frequencies: 0.035342


      Average standard deviation of split frequencies: 0.035342

      7260000 -- (0.000) [...7 remote chains...] -- 9:17:54

      Average standard deviation of split frequencies: 0.035122


      Average standard deviation of split frequencies: 0.035122

      7270000 -- (0.000) [...7 remote chains...] -- 9:18:29

      Average standard deviation of split frequencies: 0.034656


      Average standard deviation of split frequencies: 0.034656

      7280000 -- (0.000) [...7 remote chains...] -- 9:19:04

      Average standard deviation of split frequencies: 0.034644


      Average standard deviation of split frequencies: 0.034644

      7290000 -- (0.000) [...7 remote chains...] -- 9:18:17

      Average standard deviation of split frequencies: 0.034323


      Average standard deviation of split frequencies: 0.034323

      7300000 -- (0.000) [...7 remote chains...] -- 9:18:52

      Average standard deviation of split frequencies: 0.034364


      Average standard deviation of split frequencies: 0.034364

      7310000 -- (0.000) [...7 remote chains...] -- 9:18:05

      Average standard deviation of split frequencies: 0.034209


      Average standard deviation of split frequencies: 0.034209

      7320000 -- (0.000) [...7 remote chains...] -- 9:18:40

      Average standard deviation of split frequencies: 0.034353


      Average standard deviation of split frequencies: 0.034353

      7330000 -- (0.000) [...7 remote chains...] -- 9:17:54

      Average standard deviation of split frequencies: 0.034188


      Average standard deviation of split frequencies: 0.034188

      7340000 -- (0.000) [...7 remote chains...] -- 9:18:28

      Average standard deviation of split frequencies: 0.033869


      Average standard deviation of split frequencies: 0.033869

      7350000 -- (0.000) [...7 remote chains...] -- 9:19:03

      Average standard deviation of split frequencies: 0.033613


      Average standard deviation of split frequencies: 0.033613

      7360000 -- (0.000) [...7 remote chains...] -- 9:18:17

      Average standard deviation of split frequencies: 0.033450


      Average standard deviation of split frequencies: 0.033450

      7370000 -- (0.000) [...7 remote chains...] -- 9:18:51

      Average standard deviation of split frequencies: 0.033339


      Average standard deviation of split frequencies: 0.033339

      7380000 -- (0.000) [...7 remote chains...] -- 9:18:05

      Average standard deviation of split frequencies: 0.033279


      Average standard deviation of split frequencies: 0.033279

      7390000 -- (0.000) [...7 remote chains...] -- 9:18:39

      Average standard deviation of split frequencies: 0.032913


      Average standard deviation of split frequencies: 0.032913

      7400000 -- (0.000) [...7 remote chains...] -- 9:17:53

      Average standard deviation of split frequencies: 0.033066


      Average standard deviation of split frequencies: 0.033066

      7410000 -- (0.000) [...7 remote chains...] -- 9:18:28

      Average standard deviation of split frequencies: 0.033113


      Average standard deviation of split frequencies: 0.033113

      7420000 -- (0.000) [...7 remote chains...] -- 9:19:02

      Average standard deviation of split frequencies: 0.032842


      Average standard deviation of split frequencies: 0.032842

      7430000 -- (0.000) [...7 remote chains...] -- 9:18:16

      Average standard deviation of split frequencies: 0.032846


      Average standard deviation of split frequencies: 0.032846

      7440000 -- (0.000) [...7 remote chains...] -- 9:18:50

      Average standard deviation of split frequencies: 0.032686


      Average standard deviation of split frequencies: 0.032686

      7450000 -- (0.000) [...7 remote chains...] -- 9:18:05

      Average standard deviation of split frequencies: 0.032779


      Average standard deviation of split frequencies: 0.032779

      7460000 -- (0.000) [...7 remote chains...] -- 9:18:39

      Average standard deviation of split frequencies: 0.032872


      Average standard deviation of split frequencies: 0.032872

      7470000 -- (0.000) [...7 remote chains...] -- 9:17:53

      Average standard deviation of split frequencies: 0.032620


      Average standard deviation of split frequencies: 0.032620

      7480000 -- (0.000) [...7 remote chains...] -- 9:18:27

      Average standard deviation of split frequencies: 0.032562


      Average standard deviation of split frequencies: 0.032562

      7490000 -- (0.000) [...7 remote chains...] -- 9:17:42

      Average standard deviation of split frequencies: 0.032354


      Average standard deviation of split frequencies: 0.032354

      7500000 -- (0.000) [...7 remote chains...] -- 9:18:16

      Average standard deviation of split frequencies: 0.032397


      Average standard deviation of split frequencies: 0.032397

      7510000 -- [0.000] [...7 remote chains...] -- 9:18:49

      Average standard deviation of split frequencies: 0.032597


      Average standard deviation of split frequencies: 0.032597

      7520000 -- (0.000) [...7 remote chains...] -- 9:18:04

      Average standard deviation of split frequencies: 0.032640


      Average standard deviation of split frequencies: 0.032640

      7530000 -- (0.000) [...7 remote chains...] -- 9:18:38

      Average standard deviation of split frequencies: 0.032832


      Average standard deviation of split frequencies: 0.032832

      7540000 -- (0.000) [...7 remote chains...] -- 9:17:53

      Average standard deviation of split frequencies: 0.033073


      Average standard deviation of split frequencies: 0.033073

      7550000 -- (0.000) [...7 remote chains...] -- 9:18:26

      Average standard deviation of split frequencies: 0.033323


      Average standard deviation of split frequencies: 0.033323

      7560000 -- (0.000) [...7 remote chains...] -- 9:17:41

      Average standard deviation of split frequencies: 0.033363


      Average standard deviation of split frequencies: 0.033363

      7570000 -- (0.000) [...7 remote chains...] -- 9:18:15

      Average standard deviation of split frequencies: 0.033454


      Average standard deviation of split frequencies: 0.033454

      7580000 -- (0.000) [...7 remote chains...] -- 9:18:48

      Average standard deviation of split frequencies: 0.033395


      Average standard deviation of split frequencies: 0.033395

      7590000 -- (0.000) [...7 remote chains...] -- 9:18:04

      Average standard deviation of split frequencies: 0.033693


      Average standard deviation of split frequencies: 0.033693

      7600000 -- (0.000) [...7 remote chains...] -- 9:18:37

      Average standard deviation of split frequencies: 0.033900


      Average standard deviation of split frequencies: 0.033900

      7610000 -- (0.000) [...7 remote chains...] -- 9:17:52

      Average standard deviation of split frequencies: 0.033996


      Average standard deviation of split frequencies: 0.033996

      7620000 -- (0.000) [...7 remote chains...] -- 9:18:26

      Average standard deviation of split frequencies: 0.033885


      Average standard deviation of split frequencies: 0.033885

      7630000 -- (0.000) [...7 remote chains...] -- 9:17:41

      Average standard deviation of split frequencies: 0.034090


      Average standard deviation of split frequencies: 0.034090

      7640000 -- (0.000) [...7 remote chains...] -- 9:18:14

      Average standard deviation of split frequencies: 0.033980


      Average standard deviation of split frequencies: 0.033980

      7650000 -- (0.000) [...7 remote chains...] -- 9:18:47

      Average standard deviation of split frequencies: 0.033716


      Average standard deviation of split frequencies: 0.033716

      7660000 -- [0.000] [...7 remote chains...] -- 9:18:03

      Average standard deviation of split frequencies: 0.033606


      Average standard deviation of split frequencies: 0.033606

      7670000 -- (0.000) [...7 remote chains...] -- 9:18:36

      Average standard deviation of split frequencies: 0.033606


      Average standard deviation of split frequencies: 0.033606

      7680000 -- [0.000] [...7 remote chains...] -- 9:19:09

      Average standard deviation of split frequencies: 0.033752


      Average standard deviation of split frequencies: 0.033752

      7690000 -- [0.000] [...7 remote chains...] -- 9:18:25

      Average standard deviation of split frequencies: 0.033745


      Average standard deviation of split frequencies: 0.033745

      7700000 -- (0.000) [...7 remote chains...] -- 9:18:58

      Average standard deviation of split frequencies: 0.033686


      Average standard deviation of split frequencies: 0.033686

      7710000 -- (0.000) [...7 remote chains...] -- 9:18:13

      Average standard deviation of split frequencies: 0.033585


      Average standard deviation of split frequencies: 0.033585

      7720000 -- [0.000] [...7 remote chains...] -- 9:18:46

      Average standard deviation of split frequencies: 0.033476


      Average standard deviation of split frequencies: 0.033476

      7730000 -- (0.000) [...7 remote chains...] -- 9:19:19

      Average standard deviation of split frequencies: 0.033621


      Average standard deviation of split frequencies: 0.033621

      7740000 -- (0.000) [...7 remote chains...] -- 9:18:35

      Average standard deviation of split frequencies: 0.033665


      Average standard deviation of split frequencies: 0.033665

      7750000 -- (0.000) [...7 remote chains...] -- 9:19:08

      Average standard deviation of split frequencies: 0.033462


      Average standard deviation of split frequencies: 0.033462

      7760000 -- (0.000) [...7 remote chains...] -- 9:18:24

      Average standard deviation of split frequencies: 0.033304


      Average standard deviation of split frequencies: 0.033304

      7770000 -- [0.000] [...7 remote chains...] -- 9:18:56

      Average standard deviation of split frequencies: 0.033095


      Average standard deviation of split frequencies: 0.033095

      7780000 -- (0.000) [...7 remote chains...] -- 9:18:13

      Average standard deviation of split frequencies: 0.032736


      Average standard deviation of split frequencies: 0.032736

      7790000 -- [0.000] [...7 remote chains...] -- 9:18:45

      Average standard deviation of split frequencies: 0.033139


      Average standard deviation of split frequencies: 0.033139

      7800000 -- (0.000) [...7 remote chains...] -- 9:18:02

      Average standard deviation of split frequencies: 0.033234


      Average standard deviation of split frequencies: 0.033234

      7810000 -- (0.000) [...7 remote chains...] -- 9:18:34

      Average standard deviation of split frequencies: 0.033328


      Average standard deviation of split frequencies: 0.033328

      7820000 -- (0.000) [...7 remote chains...] -- 9:19:06

      Average standard deviation of split frequencies: 0.033421


      Average standard deviation of split frequencies: 0.033421

      7830000 -- (0.000) [...7 remote chains...] -- 9:18:23

      Average standard deviation of split frequencies: 0.033271


      Average standard deviation of split frequencies: 0.033271

      7840000 -- (0.000) [...7 remote chains...] -- 9:18:55

      Average standard deviation of split frequencies: 0.033364


      Average standard deviation of split frequencies: 0.033364

      7850000 -- (0.000) [...7 remote chains...] -- 9:18:12

      Average standard deviation of split frequencies: 0.033308


      Average standard deviation of split frequencies: 0.033308

      7860000 -- [0.000] [...7 remote chains...] -- 9:18:44

      Average standard deviation of split frequencies: 0.033351


      Average standard deviation of split frequencies: 0.033351

      7870000 -- [0.000] [...7 remote chains...] -- 9:18:01

      Average standard deviation of split frequencies: 0.033650


      Average standard deviation of split frequencies: 0.033650

      7880000 -- [0.000] [...7 remote chains...] -- 9:18:33

      Average standard deviation of split frequencies: 0.033942


      Average standard deviation of split frequencies: 0.033942

      7890000 -- (0.000) [...7 remote chains...] -- 9:19:05

      Average standard deviation of split frequencies: 0.034083


      Average standard deviation of split frequencies: 0.034083

      7900000 -- [0.000] [...7 remote chains...] -- 9:18:22

      Average standard deviation of split frequencies: 0.034076


      Average standard deviation of split frequencies: 0.034076

      7910000 -- [0.000] [...7 remote chains...] -- 9:18:54

      Average standard deviation of split frequencies: 0.034125


      Average standard deviation of split frequencies: 0.034125

      7920000 -- [0.000] [...7 remote chains...] -- 9:18:11

      Average standard deviation of split frequencies: 0.034018


      Average standard deviation of split frequencies: 0.034018

      7930000 -- (0.000) [...7 remote chains...] -- 9:18:43

      Average standard deviation of split frequencies: 0.034159


      Average standard deviation of split frequencies: 0.034159

      7940000 -- (0.000) [...7 remote chains...] -- 9:18:00

      Average standard deviation of split frequencies: 0.034201


      Average standard deviation of split frequencies: 0.034201

      7950000 -- [0.000] [...7 remote chains...] -- 9:18:32

      Average standard deviation of split frequencies: 0.034497


      Average standard deviation of split frequencies: 0.034497

      7960000 -- [0.000] [...7 remote chains...] -- 9:19:03

      Average standard deviation of split frequencies: 0.034784


      Average standard deviation of split frequencies: 0.034784

      7970000 -- [0.000] [...7 remote chains...] -- 9:18:21

      Average standard deviation of split frequencies: 0.035070


      Average standard deviation of split frequencies: 0.035070

      7980000 -- [0.000] [...7 remote chains...] -- 9:18:52

      Average standard deviation of split frequencies: 0.035159


      Average standard deviation of split frequencies: 0.035159

      7990000 -- (0.000) [...7 remote chains...] -- 9:18:10

      Average standard deviation of split frequencies: 0.035404


      Average standard deviation of split frequencies: 0.035404

      8000000 -- (0.000) [...7 remote chains...] -- 9:18:42

      Average standard deviation of split frequencies: 0.035395


      Average standard deviation of split frequencies: 0.035395

      8010000 -- [0.000] [...7 remote chains...] -- 9:17:59

      Average standard deviation of split frequencies: 0.035385


      Average standard deviation of split frequencies: 0.035385

      8020000 -- (0.000) [...7 remote chains...] -- 9:18:31

      Average standard deviation of split frequencies: 0.035375


      Average standard deviation of split frequencies: 0.035375

      8030000 -- [0.000] [...7 remote chains...] -- 9:19:02

      Average standard deviation of split frequencies: 0.035766


      Average standard deviation of split frequencies: 0.035766

      8040000 -- [0.000] [...7 remote chains...] -- 9:18:20

      Average standard deviation of split frequencies: 0.035902


      Average standard deviation of split frequencies: 0.035902

      8050000 -- [0.000] [...7 remote chains...] -- 9:18:51

      Average standard deviation of split frequencies: 0.035842


      Average standard deviation of split frequencies: 0.035842

      8060000 -- (0.000) [...7 remote chains...] -- 9:18:09

      Average standard deviation of split frequencies: 0.035832


      Average standard deviation of split frequencies: 0.035832

      8070000 -- (0.000) [...7 remote chains...] -- 9:18:40

      Average standard deviation of split frequencies: 0.036026


      Average standard deviation of split frequencies: 0.036026

      8080000 -- (0.000) [...7 remote chains...] -- 9:17:58

      Average standard deviation of split frequencies: 0.034994


      Average standard deviation of split frequencies: 0.034994

      8090000 -- (0.000) [...7 remote chains...] -- 9:18:29

      Average standard deviation of split frequencies: 0.034983


      Average standard deviation of split frequencies: 0.034983

      8100000 -- (0.000) [...7 remote chains...] -- 9:19:01

      Average standard deviation of split frequencies: 0.034926


      Average standard deviation of split frequencies: 0.034926

      8110000 -- (0.000) [...7 remote chains...] -- 9:18:19

      Average standard deviation of split frequencies: 0.034740


      Average standard deviation of split frequencies: 0.034740

      8120000 -- [0.000] [...7 remote chains...] -- 9:18:50

      Average standard deviation of split frequencies: 0.034961


      Average standard deviation of split frequencies: 0.034961

      8130000 -- (0.000) [...7 remote chains...] -- 9:18:08

      Average standard deviation of split frequencies: 0.034950


      Average standard deviation of split frequencies: 0.034950

      8140000 -- [0.000] [...7 remote chains...] -- 9:18:39

      Average standard deviation of split frequencies: 0.034939


      Average standard deviation of split frequencies: 0.034939

      8150000 -- [0.000] [...7 remote chains...] -- 9:17:57

      Average standard deviation of split frequencies: 0.035032


      Average standard deviation of split frequencies: 0.035032

      8160000 -- (0.000) [...7 remote chains...] -- 9:18:28

      Average standard deviation of split frequencies: 0.035205


      Average standard deviation of split frequencies: 0.035205

      8170000 -- [0.000] [...7 remote chains...] -- 9:18:59

      Average standard deviation of split frequencies: 0.035471


      Average standard deviation of split frequencies: 0.035471

      8180000 -- (0.000) [...7 remote chains...] -- 9:18:17

      Average standard deviation of split frequencies: 0.035505


      Average standard deviation of split frequencies: 0.035505

      8190000 -- (0.000) [...7 remote chains...] -- 9:18:48

      Average standard deviation of split frequencies: 0.035321


      Average standard deviation of split frequencies: 0.035321

      8200000 -- [0.000] [...7 remote chains...] -- 9:18:07

      Average standard deviation of split frequencies: 0.035493


      Average standard deviation of split frequencies: 0.035493

      8210000 -- [0.000] [...7 remote chains...] -- 9:18:37

      Average standard deviation of split frequencies: 0.035527


      Average standard deviation of split frequencies: 0.035527

      8220000 -- (0.000) [...7 remote chains...] -- 9:17:56

      Average standard deviation of split frequencies: 0.035332


      Average standard deviation of split frequencies: 0.035332

      8230000 -- [0.000] [...7 remote chains...] -- 9:18:27

      Average standard deviation of split frequencies: 0.035241


      Average standard deviation of split frequencies: 0.035241

      8240000 -- [0.000] [...7 remote chains...] -- 9:18:57

      Average standard deviation of split frequencies: 0.035367


      Average standard deviation of split frequencies: 0.035367

      8250000 -- [0.000] [...7 remote chains...] -- 9:18:16

      Average standard deviation of split frequencies: 0.035447


      Average standard deviation of split frequencies: 0.035447

      8260000 -- [0.000] [...7 remote chains...] -- 9:18:47

      Average standard deviation of split frequencies: 0.036627


      Average standard deviation of split frequencies: 0.036627

      8270000 -- [0.000] [...7 remote chains...] -- 9:18:06

      Average standard deviation of split frequencies: 0.036769


      Average standard deviation of split frequencies: 0.036769

      8280000 -- [0.000] [...7 remote chains...] -- 9:18:36

      Average standard deviation of split frequencies: 0.036805


      Average standard deviation of split frequencies: 0.036805

      8290000 -- [0.000] [...7 remote chains...] -- 9:17:55

      Average standard deviation of split frequencies: 0.036840


      Average standard deviation of split frequencies: 0.036840

      8300000 -- [0.000] [...7 remote chains...] -- 9:18:25

      Average standard deviation of split frequencies: 0.036923


      Average standard deviation of split frequencies: 0.036923

      8310000 -- [0.000] [...7 remote chains...] -- 9:18:56

      Average standard deviation of split frequencies: 0.037112


      Average standard deviation of split frequencies: 0.037112

      8320000 -- [0.000] [...7 remote chains...] -- 9:18:15

      Average standard deviation of split frequencies: 0.037147


      Average standard deviation of split frequencies: 0.037147

      8330000 -- [0.000] [...7 remote chains...] -- 9:18:45

      Average standard deviation of split frequencies: 0.037181


      Average standard deviation of split frequencies: 0.037181

      8340000 -- [0.000] [...7 remote chains...] -- 9:18:04

      Average standard deviation of split frequencies: 0.037404


      Average standard deviation of split frequencies: 0.037404

      8350000 -- [0.000] [...7 remote chains...] -- 9:18:35

      Average standard deviation of split frequencies: 0.037498


      Average standard deviation of split frequencies: 0.037498

      8360000 -- [0.000] [...7 remote chains...] -- 9:17:54

      Average standard deviation of split frequencies: 0.037626


      Average standard deviation of split frequencies: 0.037626

      8370000 -- [0.000] [...7 remote chains...] -- 9:18:24

      Average standard deviation of split frequencies: 0.037613


      Average standard deviation of split frequencies: 0.037613

      8380000 -- [0.000] [...7 remote chains...] -- 9:18:54

      Average standard deviation of split frequencies: 0.037740


      Average standard deviation of split frequencies: 0.037740

      8390000 -- [0.000] [...7 remote chains...] -- 9:18:14

      Average standard deviation of split frequencies: 0.037834


      Average standard deviation of split frequencies: 0.037834

      8400000 -- (0.000) [...7 remote chains...] -- 9:18:44

      Average standard deviation of split frequencies: 0.037494


      Average standard deviation of split frequencies: 0.037494

      8410000 -- (0.000) [...7 remote chains...] -- 9:18:03

      Average standard deviation of split frequencies: 0.037388


      Average standard deviation of split frequencies: 0.037388

      8420000 -- [0.000] [...7 remote chains...] -- 9:18:33

      Average standard deviation of split frequencies: 0.037468


      Average standard deviation of split frequencies: 0.037468

      8430000 -- [0.000] [...7 remote chains...] -- 9:17:53

      Average standard deviation of split frequencies: 0.037794


      Average standard deviation of split frequencies: 0.037794

      8440000 -- [0.000] [...7 remote chains...] -- 9:18:23

      Average standard deviation of split frequencies: 0.037921


      Average standard deviation of split frequencies: 0.037921

      8450000 -- [0.000] [...7 remote chains...] -- 9:18:52

      Average standard deviation of split frequencies: 0.038046


      Average standard deviation of split frequencies: 0.038046

      8460000 -- (0.000) [...7 remote chains...] -- 9:18:12

      Average standard deviation of split frequencies: 0.038172


      Average standard deviation of split frequencies: 0.038172

      8470000 -- (0.000) [...7 remote chains...] -- 9:18:42

      Average standard deviation of split frequencies: 0.038033


      Average standard deviation of split frequencies: 0.038033

      8480000 -- (0.000) [...7 remote chains...] -- 9:18:02

      Average standard deviation of split frequencies: 0.038158


      Average standard deviation of split frequencies: 0.038158

      8490000 -- (0.000) [...7 remote chains...] -- 9:18:31

      Average standard deviation of split frequencies: 0.038145


      Average standard deviation of split frequencies: 0.038145

      8500000 -- (0.000) [...7 remote chains...] -- 9:17:51

      Average standard deviation of split frequencies: 0.036827


      Average standard deviation of split frequencies: 0.036827

      8510000 -- (0.000) [...7 remote chains...] -- 9:18:21

      Average standard deviation of split frequencies: 0.036739


      Average standard deviation of split frequencies: 0.036739

      8520000 -- (0.000) [...7 remote chains...] -- 9:17:41

      Average standard deviation of split frequencies: 0.036416


      Average standard deviation of split frequencies: 0.036416

      8530000 -- [0.000] [...7 remote chains...] -- 9:18:11

      Average standard deviation of split frequencies: 0.037782


      Average standard deviation of split frequencies: 0.037782

      8540000 -- [0.000] [...7 remote chains...] -- 9:18:40

      Average standard deviation of split frequencies: 0.037723


      Average standard deviation of split frequencies: 0.037723

      8550000 -- (0.000) [...7 remote chains...] -- 9:18:00

      Average standard deviation of split frequencies: 0.037494


      Average standard deviation of split frequencies: 0.037494

      8560000 -- [0.000] [...7 remote chains...] -- 9:18:30

      Average standard deviation of split frequencies: 0.037481


      Average standard deviation of split frequencies: 0.037481

      8570000 -- [0.000] [...7 remote chains...] -- 9:17:50

      Average standard deviation of split frequencies: 0.037515


      Average standard deviation of split frequencies: 0.037515

      8580000 -- (0.000) [...7 remote chains...] -- 9:18:20

      Average standard deviation of split frequencies: 0.037457


      Average standard deviation of split frequencies: 0.037457

      8590000 -- [0.000] [...7 remote chains...] -- 9:17:40

      Average standard deviation of split frequencies: 0.037091


      Average standard deviation of split frequencies: 0.037091

      8600000 -- (0.000) [...7 remote chains...] -- 9:18:09

      Average standard deviation of split frequencies: 0.037079


      Average standard deviation of split frequencies: 0.037079

      8610000 -- [0.000] [...7 remote chains...] -- 9:18:38

      Average standard deviation of split frequencies: 0.037068


      Average standard deviation of split frequencies: 0.037068

      8620000 -- [0.000] [...7 remote chains...] -- 9:17:59

      Average standard deviation of split frequencies: 0.037101


      Average standard deviation of split frequencies: 0.037101

      8630000 -- (0.000) [...7 remote chains...] -- 9:18:28

      Average standard deviation of split frequencies: 0.035617


      Average standard deviation of split frequencies: 0.035617

      8640000 -- [0.000] [...7 remote chains...] -- 9:18:57

      Average standard deviation of split frequencies: 0.035867


      Average standard deviation of split frequencies: 0.035867

      8650000 -- [0.000] [...7 remote chains...] -- 9:19:26

      Average standard deviation of split frequencies: 0.036073


      Average standard deviation of split frequencies: 0.036073

      8660000 -- [0.000] [...7 remote chains...] -- 9:18:47

      Average standard deviation of split frequencies: 0.036279


      Average standard deviation of split frequencies: 0.036279

      8670000 -- [0.000] [...7 remote chains...] -- 9:19:16

      Average standard deviation of split frequencies: 0.036452


      Average standard deviation of split frequencies: 0.036452

      8680000 -- (0.000) [...7 remote chains...] -- 9:18:37

      Average standard deviation of split frequencies: 0.036180


      Average standard deviation of split frequencies: 0.036180

      8690000 -- (0.000) [...7 remote chains...] -- 9:19:06

      Average standard deviation of split frequencies: 0.036124


      Average standard deviation of split frequencies: 0.036124

      8700000 -- (0.000) [...7 remote chains...] -- 9:19:34

      Average standard deviation of split frequencies: 0.036112


      Average standard deviation of split frequencies: 0.036112

      8710000 -- [0.000] [...7 remote chains...] -- 9:18:55

      Average standard deviation of split frequencies: 0.035982


      Average standard deviation of split frequencies: 0.035982

      8720000 -- [0.000] [...7 remote chains...] -- 9:19:24

      Average standard deviation of split frequencies: 0.036014


      Average standard deviation of split frequencies: 0.036014

      8730000 -- [0.000] [...7 remote chains...] -- 9:18:45

      Average standard deviation of split frequencies: 0.036304


      Average standard deviation of split frequencies: 0.036304

      8740000 -- [0.000] [...7 remote chains...] -- 9:19:14

      Average standard deviation of split frequencies: 0.036593


      Average standard deviation of split frequencies: 0.036593

      8750000 -- [0.000] [...7 remote chains...] -- 9:18:35

      Average standard deviation of split frequencies: 0.036679


      Average standard deviation of split frequencies: 0.036679

      8760000 -- [0.000] [...7 remote chains...] -- 9:19:04

      Average standard deviation of split frequencies: 0.036881


      Average standard deviation of split frequencies: 0.036881

      8770000 -- (0.000) [...7 remote chains...] -- 9:19:32

      Average standard deviation of split frequencies: 0.036911


      Average standard deviation of split frequencies: 0.036911

      8780000 -- [0.000] [...7 remote chains...] -- 9:18:53

      Average standard deviation of split frequencies: 0.037112


      Average standard deviation of split frequencies: 0.037112

      8790000 -- (0.000) [...7 remote chains...] -- 9:19:22

      Average standard deviation of split frequencies: 0.037027


      Average standard deviation of split frequencies: 0.037027

      8800000 -- [0.000] [...7 remote chains...] -- 9:18:43

      Average standard deviation of split frequencies: 0.038467


      Average standard deviation of split frequencies: 0.038467

      8810000 -- [0.000] [...7 remote chains...] -- 9:19:12

      Average standard deviation of split frequencies: 0.038282


      Average standard deviation of split frequencies: 0.038282

      8820000 -- (0.000) [...7 remote chains...] -- 9:18:33

      Average standard deviation of split frequencies: 0.038267


      Average standard deviation of split frequencies: 0.038267

      8830000 -- (0.000) [...7 remote chains...] -- 9:19:02

      Average standard deviation of split frequencies: 0.038523


      Average standard deviation of split frequencies: 0.038523

      8840000 -- (0.000) [...7 remote chains...] -- 9:19:30

      Average standard deviation of split frequencies: 0.038806


      Average standard deviation of split frequencies: 0.038806

      8850000 -- (0.000) [...7 remote chains...] -- 9:18:51

      Average standard deviation of split frequencies: 0.039003


      Average standard deviation of split frequencies: 0.039003

      8860000 -- [0.000] [...7 remote chains...] -- 9:19:20

      Average standard deviation of split frequencies: 0.039156


      Average standard deviation of split frequencies: 0.039156

      8870000 -- (0.000) [...7 remote chains...] -- 9:18:41

      Average standard deviation of split frequencies: 0.038986


      Average standard deviation of split frequencies: 0.038986

      8880000 -- (0.000) [...7 remote chains...] -- 9:19:10

      Average standard deviation of split frequencies: 0.039225


      Average standard deviation of split frequencies: 0.039225

      8890000 -- [0.000] [...7 remote chains...] -- 9:18:31

      Average standard deviation of split frequencies: 0.039378


      Average standard deviation of split frequencies: 0.039378

      8900000 -- [0.000] [...7 remote chains...] -- 9:18:59

      Average standard deviation of split frequencies: 0.039277


      Average standard deviation of split frequencies: 0.039277

      8910000 -- (0.000) [...7 remote chains...] -- 9:18:21

      Average standard deviation of split frequencies: 0.039234


      Average standard deviation of split frequencies: 0.039234

      8920000 -- [0.000] [...7 remote chains...] -- 9:18:49

      Average standard deviation of split frequencies: 0.039091


      Average standard deviation of split frequencies: 0.039091

      8930000 -- [0.000] [...7 remote chains...] -- 9:18:11

      Average standard deviation of split frequencies: 0.039202


      Average standard deviation of split frequencies: 0.039202

      8940000 -- (0.000) [...7 remote chains...] -- 9:18:39

      Average standard deviation of split frequencies: 0.039480


      Average standard deviation of split frequencies: 0.039480

      8950000 -- (0.000) [...7 remote chains...] -- 9:19:07

      Average standard deviation of split frequencies: 0.039396


      Average standard deviation of split frequencies: 0.039396

      8960000 -- (0.000) [...7 remote chains...] -- 9:18:29

      Average standard deviation of split frequencies: 0.039590


      Average standard deviation of split frequencies: 0.039590

      8970000 -- (0.000) [...7 remote chains...] -- 9:18:57

      Average standard deviation of split frequencies: 0.039909


      Average standard deviation of split frequencies: 0.039909

      8980000 -- (0.000) [...7 remote chains...] -- 9:18:19

      Average standard deviation of split frequencies: 0.040143


      Average standard deviation of split frequencies: 0.040143

      8990000 -- (0.000) [...7 remote chains...] -- 9:18:47

      Average standard deviation of split frequencies: 0.040268


      Average standard deviation of split frequencies: 0.040268

      9000000 -- (0.000) [...7 remote chains...] -- 9:18:10

      Average standard deviation of split frequencies: 0.040334


      Average standard deviation of split frequencies: 0.040334

      9010000 -- (0.000) [...7 remote chains...] -- 9:18:37

      Average standard deviation of split frequencies: 0.040484


      Average standard deviation of split frequencies: 0.040484

      9020000 -- (0.000) [...7 remote chains...] -- 9:18:00

      Average standard deviation of split frequencies: 0.040633


      Average standard deviation of split frequencies: 0.040633

      9030000 -- [0.000] [...7 remote chains...] -- 9:18:27

      Average standard deviation of split frequencies: 0.040466


      Average standard deviation of split frequencies: 0.040466

      9040000 -- (0.000) [...7 remote chains...] -- 9:17:50

      Average standard deviation of split frequencies: 0.040489


      Average standard deviation of split frequencies: 0.040489

      9050000 -- [0.000] [...7 remote chains...] -- 9:18:18

      Average standard deviation of split frequencies: 0.040305


      Average standard deviation of split frequencies: 0.040305

      9060000 -- [0.000] [...7 remote chains...] -- 9:18:45

      Average standard deviation of split frequencies: 0.040204


      Average standard deviation of split frequencies: 0.040204

      9070000 -- [0.000] [...7 remote chains...] -- 9:18:08

      Average standard deviation of split frequencies: 0.040204


      Average standard deviation of split frequencies: 0.040204

      9080000 -- [0.000] [...7 remote chains...] -- 9:18:35

      Average standard deviation of split frequencies: 0.040228


      Average standard deviation of split frequencies: 0.040228

      9090000 -- (0.000) [...7 remote chains...] -- 9:17:58

      Average standard deviation of split frequencies: 0.040128


      Average standard deviation of split frequencies: 0.040128

      9100000 -- [0.000] [...7 remote chains...] -- 9:18:25

      Average standard deviation of split frequencies: 0.040152


      Average standard deviation of split frequencies: 0.040152

      9110000 -- (0.000) [...7 remote chains...] -- 9:17:48

      Average standard deviation of split frequencies: 0.040193


      Average standard deviation of split frequencies: 0.040193

      9120000 -- [0.000] [...7 remote chains...] -- 9:18:16

      Average standard deviation of split frequencies: 0.040259


      Average standard deviation of split frequencies: 0.040259

      9130000 -- (0.000) [...7 remote chains...] -- 9:17:38

      Average standard deviation of split frequencies: 0.040447


      Average standard deviation of split frequencies: 0.040447

      9140000 -- [0.000] [...7 remote chains...] -- 9:18:06

      Average standard deviation of split frequencies: 0.040430


      Average standard deviation of split frequencies: 0.040430

      9150000 -- [0.000] [...7 remote chains...] -- 9:18:33

      Average standard deviation of split frequencies: 0.040718


      Average standard deviation of split frequencies: 0.040718

      9160000 -- [0.000] [...7 remote chains...] -- 9:17:56

      Average standard deviation of split frequencies: 0.040782


      Average standard deviation of split frequencies: 0.040782

      9170000 -- [0.000] [...7 remote chains...] -- 9:18:23

      Average standard deviation of split frequencies: 0.040928


      Average standard deviation of split frequencies: 0.040928

      9180000 -- [0.000] [...7 remote chains...] -- 9:17:46

      Average standard deviation of split frequencies: 0.041156


      Average standard deviation of split frequencies: 0.041156

      9190000 -- [0.000] [...7 remote chains...] -- 9:18:14

      Average standard deviation of split frequencies: 0.041279


      Average standard deviation of split frequencies: 0.041279

      9200000 -- [0.000] [...7 remote chains...] -- 9:17:37

      Average standard deviation of split frequencies: 0.041628


      Average standard deviation of split frequencies: 0.041628

      9210000 -- [0.000] [...7 remote chains...] -- 9:18:04

      Average standard deviation of split frequencies: 0.041732


      Average standard deviation of split frequencies: 0.041732

      9220000 -- (0.000) [...7 remote chains...] -- 9:18:31

      Average standard deviation of split frequencies: 0.041794


      Average standard deviation of split frequencies: 0.041794

      9230000 -- [0.000] [...7 remote chains...] -- 9:17:54

      Average standard deviation of split frequencies: 0.041998


      Average standard deviation of split frequencies: 0.041998

      9240000 -- [0.000] [...7 remote chains...] -- 9:18:21

      Average standard deviation of split frequencies: 0.042060


      Average standard deviation of split frequencies: 0.042060

      9250000 -- [0.000] [...7 remote chains...] -- 9:17:45

      Average standard deviation of split frequencies: 0.042203


      Average standard deviation of split frequencies: 0.042203

      9260000 -- (0.000) [...7 remote chains...] -- 9:18:12

      Average standard deviation of split frequencies: 0.042589


      Average standard deviation of split frequencies: 0.042589

      9270000 -- [0.000] [...7 remote chains...] -- 9:18:39

      Average standard deviation of split frequencies: 0.042792


      Average standard deviation of split frequencies: 0.042792

      9280000 -- (0.000) [...7 remote chains...] -- 9:18:02

      Average standard deviation of split frequencies: 0.042934


      Average standard deviation of split frequencies: 0.042934

      9290000 -- (0.000) [...7 remote chains...] -- 9:18:29

      Average standard deviation of split frequencies: 0.043115


      Average standard deviation of split frequencies: 0.043115

      9300000 -- (0.000) [...7 remote chains...] -- 9:17:53

      Average standard deviation of split frequencies: 0.043215


      Average standard deviation of split frequencies: 0.043215

      9310000 -- [0.000] [...7 remote chains...] -- 9:18:19

      Average standard deviation of split frequencies: 0.043418


      Average standard deviation of split frequencies: 0.043418

      9320000 -- [0.000] [...7 remote chains...] -- 9:17:43

      Average standard deviation of split frequencies: 0.043558


      Average standard deviation of split frequencies: 0.043558

      9330000 -- (0.000) [...7 remote chains...] -- 9:18:10

      Average standard deviation of split frequencies: 0.043818


      Average standard deviation of split frequencies: 0.043818

      9340000 -- (0.000) [...7 remote chains...] -- 9:17:33

      Average standard deviation of split frequencies: 0.043877


      Average standard deviation of split frequencies: 0.043877

      9350000 -- [0.000] [...7 remote chains...] -- 9:18:00

      Average standard deviation of split frequencies: 0.043998


      Average standard deviation of split frequencies: 0.043998

      9360000 -- [0.000] [...7 remote chains...] -- 9:18:27

      Average standard deviation of split frequencies: 0.044257


      Average standard deviation of split frequencies: 0.044257

      9370000 -- [0.000] [...7 remote chains...] -- 9:17:51

      Average standard deviation of split frequencies: 0.044315


      Average standard deviation of split frequencies: 0.044315

      9380000 -- [0.000] [...7 remote chains...] -- 9:18:17

      Average standard deviation of split frequencies: 0.044493


      Average standard deviation of split frequencies: 0.044493

      9390000 -- (0.000) [...7 remote chains...] -- 9:17:41

      Average standard deviation of split frequencies: 0.044412


      Average standard deviation of split frequencies: 0.044412

      9400000 -- (0.000) [...7 remote chains...] -- 9:18:08

      Average standard deviation of split frequencies: 0.044430


      Average standard deviation of split frequencies: 0.044430

      9410000 -- (0.000) [...7 remote chains...] -- 9:17:32

      Average standard deviation of split frequencies: 0.044487


      Average standard deviation of split frequencies: 0.044487

      9420000 -- (0.000) [...7 remote chains...] -- 9:17:58

      Average standard deviation of split frequencies: 0.044424


      Average standard deviation of split frequencies: 0.044424

      9430000 -- (0.000) [...7 remote chains...] -- 9:18:25

      Average standard deviation of split frequencies: 0.044624


      Average standard deviation of split frequencies: 0.044624

      9440000 -- [0.000] [...7 remote chains...] -- 9:17:49

      Average standard deviation of split frequencies: 0.044680


      Average standard deviation of split frequencies: 0.044680

      9450000 -- (0.000) [...7 remote chains...] -- 9:18:15

      Average standard deviation of split frequencies: 0.044737


      Average standard deviation of split frequencies: 0.044737

      9460000 -- [0.000] [...7 remote chains...] -- 9:17:39

      Average standard deviation of split frequencies: 0.044913


      Average standard deviation of split frequencies: 0.044913

      9470000 -- (0.000) [...7 remote chains...] -- 9:18:06

      Average standard deviation of split frequencies: 0.044992


      Average standard deviation of split frequencies: 0.044992

      9480000 -- (0.000) [...7 remote chains...] -- 9:18:32

      Average standard deviation of split frequencies: 0.044691


      Average standard deviation of split frequencies: 0.044691

      9490000 -- (0.000) [...7 remote chains...] -- 9:17:56

      Average standard deviation of split frequencies: 0.044588


      Average standard deviation of split frequencies: 0.044588

      9500000 -- (0.000) [...7 remote chains...] -- 9:18:23

      Average standard deviation of split frequencies: 0.044249


      Average standard deviation of split frequencies: 0.044249

      9510000 -- (0.000) [...7 remote chains...] -- 9:17:47

      Average standard deviation of split frequencies: 0.044011


      Average standard deviation of split frequencies: 0.044011

      9520000 -- (0.000) [...7 remote chains...] -- 9:18:13

      Average standard deviation of split frequencies: 0.043910


      Average standard deviation of split frequencies: 0.043910

      9530000 -- [0.000] [...7 remote chains...] -- 9:18:39

      Average standard deviation of split frequencies: 0.044007


      Average standard deviation of split frequencies: 0.044007

      9540000 -- (0.000) [...7 remote chains...] -- 9:18:04

      Average standard deviation of split frequencies: 0.044024


      Average standard deviation of split frequencies: 0.044024

      9550000 -- (0.000) [...7 remote chains...] -- 9:18:30

      Average standard deviation of split frequencies: 0.044221


      Average standard deviation of split frequencies: 0.044221

      9560000 -- [0.000] [...7 remote chains...] -- 9:17:54

      Average standard deviation of split frequencies: 0.044278


      Average standard deviation of split frequencies: 0.044278

      9570000 -- (0.000) [...7 remote chains...] -- 9:18:20

      Average standard deviation of split frequencies: 0.044374


      Average standard deviation of split frequencies: 0.044374

      9580000 -- (0.000) [...7 remote chains...] -- 9:18:46

      Average standard deviation of split frequencies: 0.044391


      Average standard deviation of split frequencies: 0.044391

      9590000 -- (0.000) [...7 remote chains...] -- 9:18:11

      Average standard deviation of split frequencies: 0.044901


      Average standard deviation of split frequencies: 0.044901

      9600000 -- [0.000] [...7 remote chains...] -- 9:18:37

      Average standard deviation of split frequencies: 0.044917


      Average standard deviation of split frequencies: 0.044917

      9610000 -- [0.000] [...7 remote chains...] -- 9:18:02

      Average standard deviation of split frequencies: 0.045090


      Average standard deviation of split frequencies: 0.045090

      9620000 -- [0.000] [...7 remote chains...] -- 9:18:28

      Average standard deviation of split frequencies: 0.045106


      Average standard deviation of split frequencies: 0.045106

      9630000 -- (0.000) [...7 remote chains...] -- 9:18:53

      Average standard deviation of split frequencies: 0.045028


      Average standard deviation of split frequencies: 0.045028

      9640000 -- (0.000) [...7 remote chains...] -- 9:18:18

      Average standard deviation of split frequencies: 0.043950


      Average standard deviation of split frequencies: 0.043950

      9650000 -- (0.000) [...7 remote chains...] -- 9:18:44

      Average standard deviation of split frequencies: 0.044039


      Average standard deviation of split frequencies: 0.044039

      9660000 -- [0.000] [...7 remote chains...] -- 9:18:09

      Average standard deviation of split frequencies: 0.044278


      Average standard deviation of split frequencies: 0.044278

      9670000 -- (0.000) [...7 remote chains...] -- 9:18:35

      Average standard deviation of split frequencies: 0.044204


      Average standard deviation of split frequencies: 0.044204

      9680000 -- (0.000) [...7 remote chains...] -- 9:19:00

      Average standard deviation of split frequencies: 0.043918


      Average standard deviation of split frequencies: 0.043918

      9690000 -- (0.000) [...7 remote chains...] -- 9:19:26

      Average standard deviation of split frequencies: 0.043746


      Average standard deviation of split frequencies: 0.043746

      9700000 -- [0.000] [...7 remote chains...] -- 9:18:51

      Average standard deviation of split frequencies: 0.043760


      Average standard deviation of split frequencies: 0.043760

      9710000 -- (0.000) [...7 remote chains...] -- 9:19:17

      Average standard deviation of split frequencies: 0.043574


      Average standard deviation of split frequencies: 0.043574

      9720000 -- [0.000] [...7 remote chains...] -- 9:18:42

      Average standard deviation of split frequencies: 0.043701


      Average standard deviation of split frequencies: 0.043701

      9730000 -- (0.000) [...7 remote chains...] -- 9:19:07

      Average standard deviation of split frequencies: 0.043529


      Average standard deviation of split frequencies: 0.043529

      9740000 -- (0.000) [...7 remote chains...] -- 9:19:33

      Average standard deviation of split frequencies: 0.043618


      Average standard deviation of split frequencies: 0.043618

      9750000 -- (0.000) [...7 remote chains...] -- 9:18:58

      Average standard deviation of split frequencies: 0.043730


      Average standard deviation of split frequencies: 0.043730

      9760000 -- (0.000) [...7 remote chains...] -- 9:19:23

      Average standard deviation of split frequencies: 0.043559


      Average standard deviation of split frequencies: 0.043559

      9770000 -- (0.000) [...7 remote chains...] -- 9:19:49

      Average standard deviation of split frequencies: 0.043388


      Average standard deviation of split frequencies: 0.043388

      9780000 -- (0.000) [...7 remote chains...] -- 9:19:14

      Average standard deviation of split frequencies: 0.043218


      Average standard deviation of split frequencies: 0.043218

      9790000 -- (0.000) [...7 remote chains...] -- 9:19:39

      Average standard deviation of split frequencies: 0.042996


      Average standard deviation of split frequencies: 0.042996

      9800000 -- (0.000) [...7 remote chains...] -- 9:19:05

      Average standard deviation of split frequencies: 0.042827


      Average standard deviation of split frequencies: 0.042827

      9810000 -- (0.000) [...7 remote chains...] -- 9:19:30

      Average standard deviation of split frequencies: 0.042584


      Average standard deviation of split frequencies: 0.042584

      9820000 -- (0.000) [...7 remote chains...] -- 9:19:55

      Average standard deviation of split frequencies: 0.042527


      Average standard deviation of split frequencies: 0.042527

      9830000 -- [0.000] [...7 remote chains...] -- 9:19:21

      Average standard deviation of split frequencies: 0.042821


      Average standard deviation of split frequencies: 0.042821

      9840000 -- (0.000) [...7 remote chains...] -- 9:19:46

      Average standard deviation of split frequencies: 0.042764


      Average standard deviation of split frequencies: 0.042764

      9850000 -- (0.000) [...7 remote chains...] -- 9:19:11

      Average standard deviation of split frequencies: 0.042080


      Average standard deviation of split frequencies: 0.042080

      9860000 -- (0.000) [...7 remote chains...] -- 9:19:36

      Average standard deviation of split frequencies: 0.042501


      Average standard deviation of split frequencies: 0.042501

      9870000 -- (0.000) [...7 remote chains...] -- 9:20:02

      Average standard deviation of split frequencies: 0.042648


      Average standard deviation of split frequencies: 0.042648

      9880000 -- (0.000) [...7 remote chains...] -- 9:19:27

      Average standard deviation of split frequencies: 0.042591


      Average standard deviation of split frequencies: 0.042591

      9890000 -- (0.000) [...7 remote chains...] -- 9:19:52

      Average standard deviation of split frequencies: 0.042533


      Average standard deviation of split frequencies: 0.042533

      9900000 -- (0.000) [...7 remote chains...] -- 9:19:18

      Average standard deviation of split frequencies: 0.042476


      Average standard deviation of split frequencies: 0.042476

      9910000 -- (0.000) [...7 remote chains...] -- 9:19:43

      Average standard deviation of split frequencies: 0.042622


      Average standard deviation of split frequencies: 0.042622

      9920000 -- (0.000) [...7 remote chains...] -- 9:19:08

      Average standard deviation of split frequencies: 0.042456


      Average standard deviation of split frequencies: 0.042456

      9930000 -- (0.000) [...7 remote chains...] -- 9:19:33

      Average standard deviation of split frequencies: 0.042289


      Average standard deviation of split frequencies: 0.042289

      9940000 -- (0.000) [...7 remote chains...] -- 9:19:58

      Average standard deviation of split frequencies: 0.042233


      Average standard deviation of split frequencies: 0.042233

      9950000 -- (0.000) [...7 remote chains...] -- 9:19:24

      Average standard deviation of split frequencies: 0.041905


      Average standard deviation of split frequencies: 0.041905

      9960000 -- (0.000) [...7 remote chains...] -- 9:19:49

      Average standard deviation of split frequencies: 0.041885


      Average standard deviation of split frequencies: 0.041885

      9970000 -- (0.000) [...7 remote chains...] -- 9:19:15

      Average standard deviation of split frequencies: 0.041902


      Average standard deviation of split frequencies: 0.041902

      9980000 -- (0.000) [...7 remote chains...] -- 9:19:40

      Average standard deviation of split frequencies: 0.041810


      Average standard deviation of split frequencies: 0.041810

      9990000 -- [0.000] [...7 remote chains...] -- 9:19:06

      Average standard deviation of split frequencies: 0.041846


      Average standard deviation of split frequencies: 0.041846

      10000000 -- (0.000) [...7 remote chains...] -- 9:19:31

      Average standard deviation of split frequencies: 0.041790


      Average standard deviation of split frequencies: 0.041790

      10010000 -- (0.000) [...7 remote chains...] -- 9:18:56

      Average standard deviation of split frequencies: 0.041807


      Average standard deviation of split frequencies: 0.041807

      10020000 -- (0.000) [...7 remote chains...] -- 9:19:21

      Average standard deviation of split frequencies: 0.041716


      Average standard deviation of split frequencies: 0.041716

      10030000 -- (0.000) [...7 remote chains...] -- 9:19:46

      Average standard deviation of split frequencies: 0.041932


      Average standard deviation of split frequencies: 0.041932

      10040000 -- (0.000) [...7 remote chains...] -- 9:19:12

      Average standard deviation of split frequencies: 0.041368


      Average standard deviation of split frequencies: 0.041368

      10050000 -- (0.000) [...7 remote chains...] -- 9:19:37

      Average standard deviation of split frequencies: 0.041244


      Average standard deviation of split frequencies: 0.041244

      10060000 -- (0.000) [...7 remote chains...] -- 9:19:03

      Average standard deviation of split frequencies: 0.041293


      Average standard deviation of split frequencies: 0.041293

      10070000 -- (0.000) [...7 remote chains...] -- 9:19:28

      Average standard deviation of split frequencies: 0.041258


      Average standard deviation of split frequencies: 0.041258

      10080000 -- (0.000) [...7 remote chains...] -- 9:19:52

      Average standard deviation of split frequencies: 0.041169


      Average standard deviation of split frequencies: 0.041169

      10090000 -- (0.000) [...7 remote chains...] -- 9:19:18

      Average standard deviation of split frequencies: 0.040942


      Average standard deviation of split frequencies: 0.040942

      10100000 -- (0.000) [...7 remote chains...] -- 9:19:43

      Average standard deviation of split frequencies: 0.040854


      Average standard deviation of split frequencies: 0.040854

      10110000 -- (0.000) [...7 remote chains...] -- 9:19:09

      Average standard deviation of split frequencies: 0.040819


      Average standard deviation of split frequencies: 0.040819

      10120000 -- (0.000) [...7 remote chains...] -- 9:19:34

      Average standard deviation of split frequencies: 0.040765


      Average standard deviation of split frequencies: 0.040765

      10130000 -- (0.000) [...7 remote chains...] -- 9:19:00

      Average standard deviation of split frequencies: 0.041527


      Average standard deviation of split frequencies: 0.041527

      10140000 -- (0.000) [...7 remote chains...] -- 9:19:25

      Average standard deviation of split frequencies: 0.041366


      Average standard deviation of split frequencies: 0.041366

      10150000 -- (0.000) [...7 remote chains...] -- 9:19:49

      Average standard deviation of split frequencies: 0.041437


      Average standard deviation of split frequencies: 0.041437

      10160000 -- (0.000) [...7 remote chains...] -- 9:19:15

      Average standard deviation of split frequencies: 0.041205


      Average standard deviation of split frequencies: 0.041205

      10170000 -- (0.000) [...7 remote chains...] -- 9:19:40

      Average standard deviation of split frequencies: 0.041151


      Average standard deviation of split frequencies: 0.041151

      10180000 -- (0.000) [...7 remote chains...] -- 9:20:04

      Average standard deviation of split frequencies: 0.041423


      Average standard deviation of split frequencies: 0.041423

      10190000 -- (0.000) [...7 remote chains...] -- 9:19:31

      Average standard deviation of split frequencies: 0.041429


      Average standard deviation of split frequencies: 0.041429

      10200000 -- (0.000) [...7 remote chains...] -- 9:19:55

      Average standard deviation of split frequencies: 0.041309


      Average standard deviation of split frequencies: 0.041309

      10210000 -- (0.000) [...7 remote chains...] -- 9:19:21

      Average standard deviation of split frequencies: 0.041124


      Average standard deviation of split frequencies: 0.041124

      10220000 -- (0.000) [...7 remote chains...] -- 9:19:46

      Average standard deviation of split frequencies: 0.041037


      Average standard deviation of split frequencies: 0.041037

      10230000 -- (0.000) [...7 remote chains...] -- 9:20:10

      Average standard deviation of split frequencies: 0.041005


      Average standard deviation of split frequencies: 0.041005

      10240000 -- (0.000) [...7 remote chains...] -- 9:19:37

      Average standard deviation of split frequencies: 0.040984


      Average standard deviation of split frequencies: 0.040984

      10250000 -- (0.000) [...7 remote chains...] -- 9:20:01

      Average standard deviation of split frequencies: 0.040898


      Average standard deviation of split frequencies: 0.040898

      10260000 -- (0.000) [...7 remote chains...] -- 9:19:28

      Average standard deviation of split frequencies: 0.040681


      Average standard deviation of split frequencies: 0.040681

      10270000 -- (0.000) [...7 remote chains...] -- 9:19:52

      Average standard deviation of split frequencies: 0.040714


      Average standard deviation of split frequencies: 0.040714

      10280000 -- (0.000) [...7 remote chains...] -- 9:19:18

      Average standard deviation of split frequencies: 0.040694


      Average standard deviation of split frequencies: 0.040694

      10290000 -- (0.000) [...7 remote chains...] -- 9:19:43

      Average standard deviation of split frequencies: 0.040707


      Average standard deviation of split frequencies: 0.040707

      10300000 -- (0.000) [...7 remote chains...] -- 9:20:07

      Average standard deviation of split frequencies: 0.040654


      Average standard deviation of split frequencies: 0.040654

      10310000 -- (0.000) [...7 remote chains...] -- 9:19:34

      Average standard deviation of split frequencies: 0.040687


      Average standard deviation of split frequencies: 0.040687

      10320000 -- (0.000) [...7 remote chains...] -- 9:19:58

      Average standard deviation of split frequencies: 0.040862


      Average standard deviation of split frequencies: 0.040862

      10330000 -- (0.000) [...7 remote chains...] -- 9:19:24

      Average standard deviation of split frequencies: 0.040745


      Average standard deviation of split frequencies: 0.040745

      10340000 -- (0.000) [...7 remote chains...] -- 9:19:48

      Average standard deviation of split frequencies: 0.040790


      Average standard deviation of split frequencies: 0.040790

      10350000 -- (0.000) [...7 remote chains...] -- 9:20:12

      Average standard deviation of split frequencies: 0.040725


      Average standard deviation of split frequencies: 0.040725

      10360000 -- (0.000) [...7 remote chains...] -- 9:19:39

      Average standard deviation of split frequencies: 0.040542


      Average standard deviation of split frequencies: 0.040542

      10370000 -- (0.000) [...7 remote chains...] -- 9:20:03

      Average standard deviation of split frequencies: 0.040263


      Average standard deviation of split frequencies: 0.040263

      10380000 -- (0.000) [...7 remote chains...] -- 9:19:30

      Average standard deviation of split frequencies: 0.040277


      Average standard deviation of split frequencies: 0.040277

      10390000 -- (0.000) [...7 remote chains...] -- 9:19:54

      Average standard deviation of split frequencies: 0.040179


      Average standard deviation of split frequencies: 0.040179

      10400000 -- (0.000) [...7 remote chains...] -- 9:19:21

      Average standard deviation of split frequencies: 0.040096


      Average standard deviation of split frequencies: 0.040096

      10410000 -- (0.000) [...7 remote chains...] -- 9:19:45

      Average standard deviation of split frequencies: 0.039980


      Average standard deviation of split frequencies: 0.039980

      10420000 -- (0.000) [...7 remote chains...] -- 9:20:09

      Average standard deviation of split frequencies: 0.039703


      Average standard deviation of split frequencies: 0.039703

      10430000 -- (0.000) [...7 remote chains...] -- 9:19:36

      Average standard deviation of split frequencies: 0.039542


      Average standard deviation of split frequencies: 0.039542

      10440000 -- (0.000) [...7 remote chains...] -- 9:20:00

      Average standard deviation of split frequencies: 0.039556


      Average standard deviation of split frequencies: 0.039556

      10450000 -- (0.000) [...7 remote chains...] -- 9:19:27

      Average standard deviation of split frequencies: 0.039698


      Average standard deviation of split frequencies: 0.039698

      10460000 -- (0.000) [...7 remote chains...] -- 9:19:51

      Average standard deviation of split frequencies: 0.039808


      Average standard deviation of split frequencies: 0.039808

      10470000 -- (0.000) [...7 remote chains...] -- 9:19:18

      Average standard deviation of split frequencies: 0.040033


      Average standard deviation of split frequencies: 0.040033

      10480000 -- (0.000) [...7 remote chains...] -- 9:19:42

      Average standard deviation of split frequencies: 0.040079


      Average standard deviation of split frequencies: 0.040079

      10490000 -- (0.000) [...7 remote chains...] -- 9:20:06

      Average standard deviation of split frequencies: 0.040092


      Average standard deviation of split frequencies: 0.040092

      10500000 -- (0.000) [...7 remote chains...] -- 9:19:33

      Average standard deviation of split frequencies: 0.040137


      Average standard deviation of split frequencies: 0.040137

      10510000 -- (0.000) [...7 remote chains...] -- 9:19:57

      Average standard deviation of split frequencies: 0.040265


      Average standard deviation of split frequencies: 0.040265

      10520000 -- (0.000) [...7 remote chains...] -- 9:19:24

      Average standard deviation of split frequencies: 0.040342


      Average standard deviation of split frequencies: 0.040342

      10530000 -- (0.000) [...7 remote chains...] -- 9:19:48

      Average standard deviation of split frequencies: 0.040387


      Average standard deviation of split frequencies: 0.040387

      10540000 -- (0.000) [...7 remote chains...] -- 9:19:15

      Average standard deviation of split frequencies: 0.040304


      Average standard deviation of split frequencies: 0.040304

      10550000 -- (0.000) [...7 remote chains...] -- 9:19:39

      Average standard deviation of split frequencies: 0.040591


      Average standard deviation of split frequencies: 0.040591

      10560000 -- (0.000) [...7 remote chains...] -- 9:20:02

      Average standard deviation of split frequencies: 0.040412


      Average standard deviation of split frequencies: 0.040412

      10570000 -- (0.000) [...7 remote chains...] -- 9:19:30

      Average standard deviation of split frequencies: 0.040362


      Average standard deviation of split frequencies: 0.040362

      10580000 -- (0.000) [...7 remote chains...] -- 9:19:53

      Average standard deviation of split frequencies: 0.040279


      Average standard deviation of split frequencies: 0.040279

      10590000 -- (0.000) [...7 remote chains...] -- 9:19:21

      Average standard deviation of split frequencies: 0.040470


      Average standard deviation of split frequencies: 0.040470

      10600000 -- (0.000) [...7 remote chains...] -- 9:19:44

      Average standard deviation of split frequencies: 0.040324


      Average standard deviation of split frequencies: 0.040324

      10610000 -- (0.000) [...7 remote chains...] -- 9:19:12

      Average standard deviation of split frequencies: 0.040083


      Average standard deviation of split frequencies: 0.040083

      10620000 -- (0.000) [...7 remote chains...] -- 9:19:35

      Average standard deviation of split frequencies: 0.039906


      Average standard deviation of split frequencies: 0.039906

      10630000 -- (0.000) [...7 remote chains...] -- 9:19:03

      Average standard deviation of split frequencies: 0.040001


      Average standard deviation of split frequencies: 0.040001

      10640000 -- (0.000) [...7 remote chains...] -- 9:19:26

      Average standard deviation of split frequencies: 0.039951


      Average standard deviation of split frequencies: 0.039951

      10650000 -- (0.000) [...7 remote chains...] -- 9:19:50

      Average standard deviation of split frequencies: 0.039901


      Average standard deviation of split frequencies: 0.039901

      10660000 -- (0.000) [...7 remote chains...] -- 9:19:18

      Average standard deviation of split frequencies: 0.039851


      Average standard deviation of split frequencies: 0.039851

      10670000 -- (0.000) [...7 remote chains...] -- 9:19:41

      Average standard deviation of split frequencies: 0.039788


      Average standard deviation of split frequencies: 0.039788

      10680000 -- (0.000) [...7 remote chains...] -- 9:19:09

      Average standard deviation of split frequencies: 0.039706


      Average standard deviation of split frequencies: 0.039706

      10690000 -- (0.000) [...7 remote chains...] -- 9:19:32

      Average standard deviation of split frequencies: 0.039596


      Average standard deviation of split frequencies: 0.039596

      10700000 -- (0.000) [...7 remote chains...] -- 9:19:00

      Average standard deviation of split frequencies: 0.039395


      Average standard deviation of split frequencies: 0.039395

      10710000 -- (0.000) [...7 remote chains...] -- 9:19:23

      Average standard deviation of split frequencies: 0.039183


      Average standard deviation of split frequencies: 0.039183

      10720000 -- (0.000) [...7 remote chains...] -- 9:19:46

      Average standard deviation of split frequencies: 0.039043


      Average standard deviation of split frequencies: 0.039043

      10730000 -- (0.000) [...7 remote chains...] -- 9:19:14

      Average standard deviation of split frequencies: 0.038964


      Average standard deviation of split frequencies: 0.038964

      10740000 -- (0.000) [...7 remote chains...] -- 9:19:37

      Average standard deviation of split frequencies: 0.038856


      Average standard deviation of split frequencies: 0.038856

      10750000 -- (0.000) [...7 remote chains...] -- 9:19:06

      Average standard deviation of split frequencies: 0.038795


      Average standard deviation of split frequencies: 0.038795

      10760000 -- (0.000) [...7 remote chains...] -- 9:19:29

      Average standard deviation of split frequencies: 0.038838


      Average standard deviation of split frequencies: 0.038838

      10770000 -- (0.000) [...7 remote chains...] -- 9:18:57

      Average standard deviation of split frequencies: 0.038729


      Average standard deviation of split frequencies: 0.038729

      10780000 -- (0.000) [...7 remote chains...] -- 9:19:20

      Average standard deviation of split frequencies: 0.038832


      Average standard deviation of split frequencies: 0.038832

      10790000 -- (0.000) [...7 remote chains...] -- 9:18:48

      Average standard deviation of split frequencies: 0.038892


      Average standard deviation of split frequencies: 0.038892

      10800000 -- (0.000) [...7 remote chains...] -- 9:19:11

      Average standard deviation of split frequencies: 0.038830


      Average standard deviation of split frequencies: 0.038830

      10810000 -- (0.000) [...7 remote chains...] -- 9:19:34

      Average standard deviation of split frequencies: 0.038752


      Average standard deviation of split frequencies: 0.038752

      10820000 -- (0.000) [...7 remote chains...] -- 9:19:02

      Average standard deviation of split frequencies: 0.038766


      Average standard deviation of split frequencies: 0.038766

      10830000 -- (0.000) [...7 remote chains...] -- 9:19:25

      Average standard deviation of split frequencies: 0.038735


      Average standard deviation of split frequencies: 0.038735

      10840000 -- (0.000) [...7 remote chains...] -- 9:18:54

      Average standard deviation of split frequencies: 0.038811


      Average standard deviation of split frequencies: 0.038811

      10850000 -- (0.000) [...7 remote chains...] -- 9:19:17

      Average standard deviation of split frequencies: 0.038702


      Average standard deviation of split frequencies: 0.038702

      10860000 -- (0.000) [...7 remote chains...] -- 9:18:45

      Average standard deviation of split frequencies: 0.038562


      Average standard deviation of split frequencies: 0.038562

      10870000 -- (0.000) [...7 remote chains...] -- 9:19:08

      Average standard deviation of split frequencies: 0.038500


      Average standard deviation of split frequencies: 0.038500

      10880000 -- (0.000) [...7 remote chains...] -- 9:19:31

      Average standard deviation of split frequencies: 0.038483


      Average standard deviation of split frequencies: 0.038483

      10890000 -- (0.000) [...7 remote chains...] -- 9:18:59

      Average standard deviation of split frequencies: 0.038406


      Average standard deviation of split frequencies: 0.038406

      10900000 -- (0.000) [...7 remote chains...] -- 9:19:22

      Average standard deviation of split frequencies: 0.038328


      Average standard deviation of split frequencies: 0.038328

      10910000 -- (0.000) [...7 remote chains...] -- 9:18:51

      Average standard deviation of split frequencies: 0.038266


      Average standard deviation of split frequencies: 0.038266

      10920000 -- (0.000) [...7 remote chains...] -- 9:19:13

      Average standard deviation of split frequencies: 0.038127


      Average standard deviation of split frequencies: 0.038127

      10930000 -- (0.000) [...7 remote chains...] -- 9:19:36

      Average standard deviation of split frequencies: 0.038343


      Average standard deviation of split frequencies: 0.038343

      10940000 -- (0.000) [...7 remote chains...] -- 9:19:05

      Average standard deviation of split frequencies: 0.038232


      Average standard deviation of split frequencies: 0.038232

      10950000 -- (0.000) [...7 remote chains...] -- 9:19:27

      Average standard deviation of split frequencies: 0.038073


      Average standard deviation of split frequencies: 0.038073

      10960000 -- (0.000) [...7 remote chains...] -- 9:18:56

      Average standard deviation of split frequencies: 0.038090


      Average standard deviation of split frequencies: 0.038090

      10970000 -- (0.000) [...7 remote chains...] -- 9:19:19

      Average standard deviation of split frequencies: 0.038076


      Average standard deviation of split frequencies: 0.038076

      10980000 -- (0.000) [...7 remote chains...] -- 9:18:48

      Average standard deviation of split frequencies: 0.037998


      Average standard deviation of split frequencies: 0.037998

      10990000 -- (0.000) [...7 remote chains...] -- 9:19:10

      Average standard deviation of split frequencies: 0.037712


      Average standard deviation of split frequencies: 0.037712

      11000000 -- (0.000) [...7 remote chains...] -- 9:19:33

      Average standard deviation of split frequencies: 0.037794


      Average standard deviation of split frequencies: 0.037794

      11010000 -- (0.000) [...7 remote chains...] -- 9:19:01

      Average standard deviation of split frequencies: 0.037906


      Average standard deviation of split frequencies: 0.037906

      11020000 -- (0.000) [...7 remote chains...] -- 9:19:24

      Average standard deviation of split frequencies: 0.038113


      Average standard deviation of split frequencies: 0.038113

      11030000 -- (0.000) [...7 remote chains...] -- 9:18:53

      Average standard deviation of split frequencies: 0.038430


      Average standard deviation of split frequencies: 0.038430

      11040000 -- (0.000) [...7 remote chains...] -- 9:19:15

      Average standard deviation of split frequencies: 0.038573


      Average standard deviation of split frequencies: 0.038573

      11050000 -- (0.000) [...7 remote chains...] -- 9:19:38

      Average standard deviation of split frequencies: 0.038716


      Average standard deviation of split frequencies: 0.038716

      11060000 -- (0.000) [...7 remote chains...] -- 9:19:07

      Average standard deviation of split frequencies: 0.038921


      Average standard deviation of split frequencies: 0.038921

      11070000 -- (0.000) [...7 remote chains...] -- 9:19:29

      Average standard deviation of split frequencies: 0.039173


      Average standard deviation of split frequencies: 0.039173

      11080000 -- (0.000) [...7 remote chains...] -- 9:18:58

      Average standard deviation of split frequencies: 0.039221


      Average standard deviation of split frequencies: 0.039221

      11090000 -- (0.000) [...7 remote chains...] -- 9:19:20

      Average standard deviation of split frequencies: 0.039205


      Average standard deviation of split frequencies: 0.039205

      11100000 -- (0.000) [...7 remote chains...] -- 9:18:50

      Average standard deviation of split frequencies: 0.039127


      Average standard deviation of split frequencies: 0.039127

      11110000 -- (0.000) [...7 remote chains...] -- 9:19:12

      Average standard deviation of split frequencies: 0.039221


      Average standard deviation of split frequencies: 0.039221

      11120000 -- (0.000) [...7 remote chains...] -- 9:18:41

      Average standard deviation of split frequencies: 0.039174


      Average standard deviation of split frequencies: 0.039174

      11130000 -- (0.000) [...7 remote chains...] -- 9:19:03

      Average standard deviation of split frequencies: 0.039158


      Average standard deviation of split frequencies: 0.039158

      11140000 -- (0.000) [...7 remote chains...] -- 9:19:26

      Average standard deviation of split frequencies: 0.039143


      Average standard deviation of split frequencies: 0.039143

      11150000 -- (0.000) [...7 remote chains...] -- 9:18:55

      Average standard deviation of split frequencies: 0.039018


      Average standard deviation of split frequencies: 0.039018

      11160000 -- (0.000) [...7 remote chains...] -- 9:19:17

      Average standard deviation of split frequencies: 0.038909


      Average standard deviation of split frequencies: 0.038909

      11170000 -- (0.000) [...7 remote chains...] -- 9:19:39

      Average standard deviation of split frequencies: 0.038862


      Average standard deviation of split frequencies: 0.038862

      11180000 -- (0.000) [...7 remote chains...] -- 9:19:09

      Average standard deviation of split frequencies: 0.038629


      Average standard deviation of split frequencies: 0.038629

      11190000 -- (0.000) [...7 remote chains...] -- 9:19:31

      Average standard deviation of split frequencies: 0.038629


      Average standard deviation of split frequencies: 0.038629

      11200000 -- (0.000) [...7 remote chains...] -- 9:19:00

      Average standard deviation of split frequencies: 0.038490


      Average standard deviation of split frequencies: 0.038490

      11210000 -- (0.000) [...7 remote chains...] -- 9:19:22

      Average standard deviation of split frequencies: 0.038257


      Average standard deviation of split frequencies: 0.038257

      11220000 -- (0.000) [...7 remote chains...] -- 9:19:44

      Average standard deviation of split frequencies: 0.037994


      Average standard deviation of split frequencies: 0.037994

      11230000 -- (0.000) [...7 remote chains...] -- 9:19:14

      Average standard deviation of split frequencies: 0.038119


      Average standard deviation of split frequencies: 0.038119

      11240000 -- (0.000) [...7 remote chains...] -- 9:19:36

      Average standard deviation of split frequencies: 0.037918


      Average standard deviation of split frequencies: 0.037918

      11250000 -- (0.000) [...7 remote chains...] -- 9:19:05

      Average standard deviation of split frequencies: 0.037843


      Average standard deviation of split frequencies: 0.037843

      11260000 -- (0.000) [...7 remote chains...] -- 9:19:27

      Average standard deviation of split frequencies: 0.037829


      Average standard deviation of split frequencies: 0.037829

      11270000 -- (0.000) [...7 remote chains...] -- 9:19:49

      Average standard deviation of split frequencies: 0.037891


      Average standard deviation of split frequencies: 0.037891

      11280000 -- (0.000) [...7 remote chains...] -- 9:19:19

      Average standard deviation of split frequencies: 0.037753


      Average standard deviation of split frequencies: 0.037753

      11290000 -- (0.000) [...7 remote chains...] -- 9:19:40

      Average standard deviation of split frequencies: 0.037821


      Average standard deviation of split frequencies: 0.037821

      11300000 -- (0.000) [...7 remote chains...] -- 9:19:10

      Average standard deviation of split frequencies: 0.037836


      Average standard deviation of split frequencies: 0.037836

      11310000 -- (0.000) [...7 remote chains...] -- 9:19:32

      Average standard deviation of split frequencies: 0.037985


      Average standard deviation of split frequencies: 0.037985

      11320000 -- (0.000) [...7 remote chains...] -- 9:19:02

      Average standard deviation of split frequencies: 0.038029


      Average standard deviation of split frequencies: 0.038029

      11330000 -- (0.000) [...7 remote chains...] -- 9:19:24

      Average standard deviation of split frequencies: 0.038044


      Average standard deviation of split frequencies: 0.038044

      11340000 -- [0.000] [...7 remote chains...] -- 9:19:45

      Average standard deviation of split frequencies: 0.037970


      Average standard deviation of split frequencies: 0.037970

      11350000 -- (0.000) [...7 remote chains...] -- 9:19:15

      Average standard deviation of split frequencies: 0.037792


      Average standard deviation of split frequencies: 0.037792

      11360000 -- (0.000) [...7 remote chains...] -- 9:19:37

      Average standard deviation of split frequencies: 0.037511


      Average standard deviation of split frequencies: 0.037511

      11370000 -- (0.000) [...7 remote chains...] -- 9:19:07

      Average standard deviation of split frequencies: 0.037201


      Average standard deviation of split frequencies: 0.037201

      11380000 -- (0.000) [...7 remote chains...] -- 9:19:28

      Average standard deviation of split frequencies: 0.036980


      Average standard deviation of split frequencies: 0.036980

      11390000 -- (0.000) [...7 remote chains...] -- 9:19:50

      Average standard deviation of split frequencies: 0.036625


      Average standard deviation of split frequencies: 0.036625

      11400000 -- (0.000) [...7 remote chains...] -- 9:19:20

      Average standard deviation of split frequencies: 0.036347


      Average standard deviation of split frequencies: 0.036347

      11410000 -- (0.000) [...7 remote chains...] -- 9:19:42

      Average standard deviation of split frequencies: 0.036039


      Average standard deviation of split frequencies: 0.036039

      11420000 -- (0.000) [...7 remote chains...] -- 9:19:12

      Average standard deviation of split frequencies: 0.035938


      Average standard deviation of split frequencies: 0.035938

      11430000 -- (0.000) [...7 remote chains...] -- 9:19:33

      Average standard deviation of split frequencies: 0.035732


      Average standard deviation of split frequencies: 0.035732

      11440000 -- (0.000) [...7 remote chains...] -- 9:19:03

      Average standard deviation of split frequencies: 0.035573


      Average standard deviation of split frequencies: 0.035573

      11450000 -- (0.000) [...7 remote chains...] -- 9:19:25

      Average standard deviation of split frequencies: 0.035443


      Average standard deviation of split frequencies: 0.035443

      11460000 -- (0.000) [...7 remote chains...] -- 9:19:46

      Average standard deviation of split frequencies: 0.035256


      Average standard deviation of split frequencies: 0.035256

      11470000 -- (0.000) [...7 remote chains...] -- 9:19:16

      Average standard deviation of split frequencies: 0.035050


      Average standard deviation of split frequencies: 0.035050

      11480000 -- (0.000) [...7 remote chains...] -- 9:19:38

      Average standard deviation of split frequencies: 0.034775


      Average standard deviation of split frequencies: 0.034775

      11490000 -- (0.000) [...7 remote chains...] -- 9:19:08

      Average standard deviation of split frequencies: 0.034589


      Average standard deviation of split frequencies: 0.034589

      11500000 -- (0.000) [...7 remote chains...] -- 9:19:30

      Average standard deviation of split frequencies: 0.034461


      Average standard deviation of split frequencies: 0.034461

      11510000 -- (0.000) [...7 remote chains...] -- 9:19:00

      Average standard deviation of split frequencies: 0.034344


      Average standard deviation of split frequencies: 0.034344

      11520000 -- (0.000) [...7 remote chains...] -- 9:19:21

      Average standard deviation of split frequencies: 0.034158


      Average standard deviation of split frequencies: 0.034158

      11530000 -- (0.000) [...7 remote chains...] -- 9:18:52

      Average standard deviation of split frequencies: 0.033944


      Average standard deviation of split frequencies: 0.033944

      11540000 -- (0.000) [...7 remote chains...] -- 9:19:13

      Average standard deviation of split frequencies: 0.033788


      Average standard deviation of split frequencies: 0.033788

      11550000 -- (0.000) [...7 remote chains...] -- 9:18:43

      Average standard deviation of split frequencies: 0.033584


      Average standard deviation of split frequencies: 0.033584

      11560000 -- (0.000) [...7 remote chains...] -- 9:19:05

      Average standard deviation of split frequencies: 0.033517


      Average standard deviation of split frequencies: 0.033517

      11570000 -- (0.000) [...7 remote chains...] -- 9:18:35

      Average standard deviation of split frequencies: 0.033391


      Average standard deviation of split frequencies: 0.033391

      11580000 -- (0.000) [...7 remote chains...] -- 9:18:56

      Average standard deviation of split frequencies: 0.033207


      Average standard deviation of split frequencies: 0.033207

      11590000 -- (0.000) [...7 remote chains...] -- 9:19:18

      Average standard deviation of split frequencies: 0.033004


      Average standard deviation of split frequencies: 0.033004

      11600000 -- (0.000) [...7 remote chains...] -- 9:18:48

      Average standard deviation of split frequencies: 0.032804


      Average standard deviation of split frequencies: 0.032804

      11610000 -- (0.000) [...7 remote chains...] -- 9:19:09

      Average standard deviation of split frequencies: 0.032556


      Average standard deviation of split frequencies: 0.032556

      11620000 -- (0.000) [...7 remote chains...] -- 9:19:31

      Average standard deviation of split frequencies: 0.032630


      Average standard deviation of split frequencies: 0.032630

      11630000 -- (0.000) [...7 remote chains...] -- 9:19:01

      Average standard deviation of split frequencies: 0.032370


      Average standard deviation of split frequencies: 0.032370

      11640000 -- (0.000) [...7 remote chains...] -- 9:19:22

      Average standard deviation of split frequencies: 0.032217


      Average standard deviation of split frequencies: 0.032217

      11650000 -- (0.000) [...7 remote chains...] -- 9:18:53

      Average standard deviation of split frequencies: 0.032007


      Average standard deviation of split frequencies: 0.032007

      11660000 -- (0.000) [...7 remote chains...] -- 9:19:14

      Average standard deviation of split frequencies: 0.032057


      Average standard deviation of split frequencies: 0.032057

      11670000 -- (0.000) [...7 remote chains...] -- 9:19:35

      Average standard deviation of split frequencies: 0.032173


      Average standard deviation of split frequencies: 0.032173

      11680000 -- (0.000) [...7 remote chains...] -- 9:19:06

      Average standard deviation of split frequencies: 0.032222


      Average standard deviation of split frequencies: 0.032222

      11690000 -- (0.000) [...7 remote chains...] -- 9:19:27

      Average standard deviation of split frequencies: 0.032186


      Average standard deviation of split frequencies: 0.032186

      11700000 -- (0.000) [...7 remote chains...] -- 9:18:58

      Average standard deviation of split frequencies: 0.032264


      Average standard deviation of split frequencies: 0.032264

      11710000 -- (0.000) [...7 remote chains...] -- 9:19:19

      Average standard deviation of split frequencies: 0.032321


      Average standard deviation of split frequencies: 0.032321

      11720000 -- (0.000) [...7 remote chains...] -- 9:19:40

      Average standard deviation of split frequencies: 0.032227


      Average standard deviation of split frequencies: 0.032227

      11730000 -- (0.000) [...7 remote chains...] -- 9:19:10

      Average standard deviation of split frequencies: 0.032248


      Average standard deviation of split frequencies: 0.032248

      11740000 -- (0.000) [...7 remote chains...] -- 9:19:31

      Average standard deviation of split frequencies: 0.032211


      Average standard deviation of split frequencies: 0.032211

      11750000 -- (0.000) [...7 remote chains...] -- 9:19:02

      Average standard deviation of split frequencies: 0.032183


      Average standard deviation of split frequencies: 0.032183

      11760000 -- (0.000) [...7 remote chains...] -- 9:19:23

      Average standard deviation of split frequencies: 0.032061


      Average standard deviation of split frequencies: 0.032061

      11770000 -- (0.000) [...7 remote chains...] -- 9:18:54

      Average standard deviation of split frequencies: 0.032139


      Average standard deviation of split frequencies: 0.032139

      11780000 -- (0.000) [...7 remote chains...] -- 9:19:15

      Average standard deviation of split frequencies: 0.032216


      Average standard deviation of split frequencies: 0.032216

      11790000 -- (0.000) [...7 remote chains...] -- 9:19:36

      Average standard deviation of split frequencies: 0.032416


      Average standard deviation of split frequencies: 0.032416

      11800000 -- (0.000) [...7 remote chains...] -- 9:19:07

      Average standard deviation of split frequencies: 0.032665


      Average standard deviation of split frequencies: 0.032665

      11810000 -- (0.000) [...7 remote chains...] -- 9:19:28

      Average standard deviation of split frequencies: 0.032742


      Average standard deviation of split frequencies: 0.032742

      11820000 -- (0.000) [...7 remote chains...] -- 9:18:59

      Average standard deviation of split frequencies: 0.032904


      Average standard deviation of split frequencies: 0.032904

      11830000 -- (0.000) [...7 remote chains...] -- 9:19:19

      Average standard deviation of split frequencies: 0.032847


      Average standard deviation of split frequencies: 0.032847

      11840000 -- (0.000) [...7 remote chains...] -- 9:18:51

      Average standard deviation of split frequencies: 0.032838


      Average standard deviation of split frequencies: 0.032838

      11850000 -- (0.000) [...7 remote chains...] -- 9:19:11

      Average standard deviation of split frequencies: 0.032915


      Average standard deviation of split frequencies: 0.032915

      11860000 -- (0.000) [...7 remote chains...] -- 9:18:42

      Average standard deviation of split frequencies: 0.032992


      Average standard deviation of split frequencies: 0.032992

      11870000 -- (0.000) [...7 remote chains...] -- 9:19:03

      Average standard deviation of split frequencies: 0.033133


      Average standard deviation of split frequencies: 0.033133

      11880000 -- (0.000) [...7 remote chains...] -- 9:19:24

      Average standard deviation of split frequencies: 0.033266


      Average standard deviation of split frequencies: 0.033266

      11890000 -- (0.000) [...7 remote chains...] -- 9:18:55

      Average standard deviation of split frequencies: 0.032957


      Average standard deviation of split frequencies: 0.032957

      11900000 -- (0.000) [...7 remote chains...] -- 9:19:16

      Average standard deviation of split frequencies: 0.033029


      Average standard deviation of split frequencies: 0.033029

      11910000 -- (0.000) [...7 remote chains...] -- 9:18:47

      Average standard deviation of split frequencies: 0.033247


      Average standard deviation of split frequencies: 0.033247

      11920000 -- (0.000) [...7 remote chains...] -- 9:19:08

      Average standard deviation of split frequencies: 0.033292


      Average standard deviation of split frequencies: 0.033292

      11930000 -- (0.000) [...7 remote chains...] -- 9:19:28

      Average standard deviation of split frequencies: 0.033445


      Average standard deviation of split frequencies: 0.033445

      11940000 -- (0.000) [...7 remote chains...] -- 9:19:00

      Average standard deviation of split frequencies: 0.033353


      Average standard deviation of split frequencies: 0.033353

      11950000 -- [0.000] [...7 remote chains...] -- 9:19:20

      Average standard deviation of split frequencies: 0.033326


      Average standard deviation of split frequencies: 0.033326

      11960000 -- (0.000) [...7 remote chains...] -- 9:18:52

      Average standard deviation of split frequencies: 0.033343


      Average standard deviation of split frequencies: 0.033343

      11970000 -- (0.000) [...7 remote chains...] -- 9:19:12

      Average standard deviation of split frequencies: 0.033550


      Average standard deviation of split frequencies: 0.033550

      11980000 -- (0.000) [...7 remote chains...] -- 9:18:44

      Average standard deviation of split frequencies: 0.033540


      Average standard deviation of split frequencies: 0.033540

      11990000 -- (0.000) [...7 remote chains...] -- 9:19:04

      Average standard deviation of split frequencies: 0.033540


      Average standard deviation of split frequencies: 0.033540

      12000000 -- (0.000) [...7 remote chains...] -- 9:19:25

      Average standard deviation of split frequencies: 0.033611


      Average standard deviation of split frequencies: 0.033611

      12010000 -- (0.000) [...7 remote chains...] -- 9:18:56

      Average standard deviation of split frequencies: 0.033574


      Average standard deviation of split frequencies: 0.033574

      12020000 -- (0.000) [...7 remote chains...] -- 9:19:16

      Average standard deviation of split frequencies: 0.033429


      Average standard deviation of split frequencies: 0.033429

      12030000 -- (0.000) [...7 remote chains...] -- 9:18:48

      Average standard deviation of split frequencies: 0.033132


      Average standard deviation of split frequencies: 0.033132

      12040000 -- (0.000) [...7 remote chains...] -- 9:19:08

      Average standard deviation of split frequencies: 0.033068


      Average standard deviation of split frequencies: 0.033068

      12050000 -- (0.000) [...7 remote chains...] -- 9:19:29

      Average standard deviation of split frequencies: 0.033058


      Average standard deviation of split frequencies: 0.033058

      12060000 -- (0.000) [...7 remote chains...] -- 9:19:00

      Average standard deviation of split frequencies: 0.032968


      Average standard deviation of split frequencies: 0.032968

      12070000 -- (0.000) [...7 remote chains...] -- 9:19:21

      Average standard deviation of split frequencies: 0.032887


      Average standard deviation of split frequencies: 0.032887

      12080000 -- (0.000) [...7 remote chains...] -- 9:18:52

      Average standard deviation of split frequencies: 0.032824


      Average standard deviation of split frequencies: 0.032824

      12090000 -- (0.000) [...7 remote chains...] -- 9:19:13

      Average standard deviation of split frequencies: 0.032788


      Average standard deviation of split frequencies: 0.032788

      12100000 -- (0.000) [...7 remote chains...] -- 9:18:44

      Average standard deviation of split frequencies: 0.032672


      Average standard deviation of split frequencies: 0.032672

      12110000 -- (0.000) [...7 remote chains...] -- 9:19:05

      Average standard deviation of split frequencies: 0.032645


      Average standard deviation of split frequencies: 0.032645

      12120000 -- (0.000) [...7 remote chains...] -- 9:18:36

      Average standard deviation of split frequencies: 0.032609


      Average standard deviation of split frequencies: 0.032609

      12130000 -- (0.000) [...7 remote chains...] -- 9:18:57

      Average standard deviation of split frequencies: 0.032546


      Average standard deviation of split frequencies: 0.032546

      12140000 -- (0.000) [...7 remote chains...] -- 9:18:28

      Average standard deviation of split frequencies: 0.032591


      Average standard deviation of split frequencies: 0.032591

      12150000 -- (0.000) [...7 remote chains...] -- 9:18:49

      Average standard deviation of split frequencies: 0.032698


      Average standard deviation of split frequencies: 0.032698

      12160000 -- (0.000) [...7 remote chains...] -- 9:19:09

      Average standard deviation of split frequencies: 0.032502


      Average standard deviation of split frequencies: 0.032502

      12170000 -- (0.000) [...7 remote chains...] -- 9:18:41

      Average standard deviation of split frequencies: 0.032440


      Average standard deviation of split frequencies: 0.032440

      12180000 -- (0.000) [...7 remote chains...] -- 9:19:01

      Average standard deviation of split frequencies: 0.032457


      Average standard deviation of split frequencies: 0.032457

      12190000 -- (0.000) [...7 remote chains...] -- 9:18:33

      Average standard deviation of split frequencies: 0.032564


      Average standard deviation of split frequencies: 0.032564

      12200000 -- (0.000) [...7 remote chains...] -- 9:18:53

      Average standard deviation of split frequencies: 0.032661


      Average standard deviation of split frequencies: 0.032661

      12210000 -- (0.000) [...7 remote chains...] -- 9:18:25

      Average standard deviation of split frequencies: 0.032679


      Average standard deviation of split frequencies: 0.032679

      12220000 -- (0.000) [...7 remote chains...] -- 9:18:45

      Average standard deviation of split frequencies: 0.032803


      Average standard deviation of split frequencies: 0.032803

      12230000 -- (0.000) [...7 remote chains...] -- 9:19:05

      Average standard deviation of split frequencies: 0.032962


      Average standard deviation of split frequencies: 0.032962

      12240000 -- (0.000) [...7 remote chains...] -- 9:18:37

      Average standard deviation of split frequencies: 0.033165


      Average standard deviation of split frequencies: 0.033165

      12250000 -- (0.000) [...7 remote chains...] -- 9:18:57

      Average standard deviation of split frequencies: 0.033315


      Average standard deviation of split frequencies: 0.033315

      12260000 -- (0.000) [...7 remote chains...] -- 9:18:29

      Average standard deviation of split frequencies: 0.033437


      Average standard deviation of split frequencies: 0.033437

      12270000 -- (0.000) [...7 remote chains...] -- 9:18:49

      Average standard deviation of split frequencies: 0.033517


      Average standard deviation of split frequencies: 0.033517

      12280000 -- (0.000) [...7 remote chains...] -- 9:19:09

      Average standard deviation of split frequencies: 0.033560


      Average standard deviation of split frequencies: 0.033560

      12290000 -- (0.000) [...7 remote chains...] -- 9:18:41

      Average standard deviation of split frequencies: 0.033391


      Average standard deviation of split frequencies: 0.033391

      12300000 -- (0.000) [...7 remote chains...] -- 9:19:01

      Average standard deviation of split frequencies: 0.033408


      Average standard deviation of split frequencies: 0.033408

      12310000 -- (0.000) [...7 remote chains...] -- 9:18:34

      Average standard deviation of split frequencies: 0.033593


      Average standard deviation of split frequencies: 0.033593

      12320000 -- (0.000) [...7 remote chains...] -- 9:18:54

      Average standard deviation of split frequencies: 0.033714


      Average standard deviation of split frequencies: 0.033714

      12330000 -- (0.000) [...7 remote chains...] -- 9:19:13

      Average standard deviation of split frequencies: 0.033862


      Average standard deviation of split frequencies: 0.033862

      12340000 -- (0.000) [...7 remote chains...] -- 9:18:46

      Average standard deviation of split frequencies: 0.033957


      Average standard deviation of split frequencies: 0.033957

      12350000 -- (0.000) [...7 remote chains...] -- 9:19:06

      Average standard deviation of split frequencies: 0.033878


      Average standard deviation of split frequencies: 0.033878

      12360000 -- (0.000) [...7 remote chains...] -- 9:18:38

      Average standard deviation of split frequencies: 0.034026


      Average standard deviation of split frequencies: 0.034026

      12370000 -- (0.000) [...7 remote chains...] -- 9:18:58

      Average standard deviation of split frequencies: 0.034147


      Average standard deviation of split frequencies: 0.034147

      12380000 -- (0.000) [...7 remote chains...] -- 9:19:17

      Average standard deviation of split frequencies: 0.034215


      Average standard deviation of split frequencies: 0.034215

      12390000 -- (0.000) [...7 remote chains...] -- 9:18:50

      Average standard deviation of split frequencies: 0.034189


      Average standard deviation of split frequencies: 0.034189

      12400000 -- (0.000) [...7 remote chains...] -- 9:19:10

      Average standard deviation of split frequencies: 0.034388


      Average standard deviation of split frequencies: 0.034388

      12410000 -- (0.000) [...7 remote chains...] -- 9:18:42

      Average standard deviation of split frequencies: 0.034298


      Average standard deviation of split frequencies: 0.034298

      12420000 -- (0.000) [...7 remote chains...] -- 9:19:02

      Average standard deviation of split frequencies: 0.034209


      Average standard deviation of split frequencies: 0.034209

      12430000 -- (0.000) [...7 remote chains...] -- 9:19:21

      Average standard deviation of split frequencies: 0.034209


      Average standard deviation of split frequencies: 0.034209

      12440000 -- (0.000) [...7 remote chains...] -- 9:18:54

      Average standard deviation of split frequencies: 0.034277


      Average standard deviation of split frequencies: 0.034277

      12450000 -- (0.000) [...7 remote chains...] -- 9:19:14

      Average standard deviation of split frequencies: 0.034319


      Average standard deviation of split frequencies: 0.034319

      12460000 -- (0.000) [...7 remote chains...] -- 9:18:46

      Average standard deviation of split frequencies: 0.034438


      Average standard deviation of split frequencies: 0.034438

      12470000 -- (0.000) [...7 remote chains...] -- 9:19:06

      Average standard deviation of split frequencies: 0.034438


      Average standard deviation of split frequencies: 0.034438

      12480000 -- (0.000) [...7 remote chains...] -- 9:18:38

      Average standard deviation of split frequencies: 0.034558


      Average standard deviation of split frequencies: 0.034558

      12490000 -- (0.000) [...7 remote chains...] -- 9:18:58

      Average standard deviation of split frequencies: 0.034677


      Average standard deviation of split frequencies: 0.034677

      12500000 -- (0.000) [...7 remote chains...] -- 9:19:18

      Average standard deviation of split frequencies: 0.034770


      Average standard deviation of split frequencies: 0.034770

      12510000 -- (0.000) [...7 remote chains...] -- 9:18:50

      Average standard deviation of split frequencies: 0.034744


      Average standard deviation of split frequencies: 0.034744

      12520000 -- (0.000) [...7 remote chains...] -- 9:19:10

      Average standard deviation of split frequencies: 0.034914


      Average standard deviation of split frequencies: 0.034914

      12530000 -- (0.000) [...7 remote chains...] -- 9:18:42

      Average standard deviation of split frequencies: 0.034903


      Average standard deviation of split frequencies: 0.034903

      12540000 -- (0.000) [...7 remote chains...] -- 9:19:02

      Average standard deviation of split frequencies: 0.034944


      Average standard deviation of split frequencies: 0.034944

      12550000 -- (0.000) [...7 remote chains...] -- 9:19:21

      Average standard deviation of split frequencies: 0.034892


      Average standard deviation of split frequencies: 0.034892

      12560000 -- (0.000) [...7 remote chains...] -- 9:18:54

      Average standard deviation of split frequencies: 0.035114


      Average standard deviation of split frequencies: 0.035114

      12570000 -- (0.000) [...7 remote chains...] -- 9:19:14

      Average standard deviation of split frequencies: 0.035180


      Average standard deviation of split frequencies: 0.035180

      12580000 -- (0.000) [...7 remote chains...] -- 9:18:46

      Average standard deviation of split frequencies: 0.035246


      Average standard deviation of split frequencies: 0.035246

      12590000 -- (0.000) [...7 remote chains...] -- 9:19:06

      Average standard deviation of split frequencies: 0.034988


      Average standard deviation of split frequencies: 0.034988

      12600000 -- (0.000) [...7 remote chains...] -- 9:18:39

      Average standard deviation of split frequencies: 0.034770


      Average standard deviation of split frequencies: 0.034770

      12610000 -- (0.000) [...7 remote chains...] -- 9:18:58

      Average standard deviation of split frequencies: 0.034734


      Average standard deviation of split frequencies: 0.034734

      12620000 -- (0.000) [...7 remote chains...] -- 9:19:17

      Average standard deviation of split frequencies: 0.034594


      Average standard deviation of split frequencies: 0.034594

      12630000 -- (0.000) [...7 remote chains...] -- 9:18:50

      Average standard deviation of split frequencies: 0.034645


      Average standard deviation of split frequencies: 0.034645

      12640000 -- (0.000) [...7 remote chains...] -- 9:19:10

      Average standard deviation of split frequencies: 0.034635


      Average standard deviation of split frequencies: 0.034635

      12650000 -- (0.000) [...7 remote chains...] -- 9:18:43

      Average standard deviation of split frequencies: 0.034573


      Average standard deviation of split frequencies: 0.034573

      12660000 -- (0.000) [...7 remote chains...] -- 9:19:02

      Average standard deviation of split frequencies: 0.034336


      Average standard deviation of split frequencies: 0.034336

      12670000 -- (0.000) [...7 remote chains...] -- 9:19:21

      Average standard deviation of split frequencies: 0.034362


      Average standard deviation of split frequencies: 0.034362

      12680000 -- (0.000) [...7 remote chains...] -- 9:18:54

      Average standard deviation of split frequencies: 0.034247


      Average standard deviation of split frequencies: 0.034247

      12690000 -- (0.000) [...7 remote chains...] -- 9:19:13

      Average standard deviation of split frequencies: 0.034285


      Average standard deviation of split frequencies: 0.034285

      12700000 -- (0.000) [...7 remote chains...] -- 9:18:46

      Average standard deviation of split frequencies: 0.034070


      Average standard deviation of split frequencies: 0.034070

      12710000 -- (0.000) [...7 remote chains...] -- 9:19:06

      Average standard deviation of split frequencies: 0.034146


      Average standard deviation of split frequencies: 0.034146

      12720000 -- (0.000) [...7 remote chains...] -- 9:19:25

      Average standard deviation of split frequencies: 0.034034


      Average standard deviation of split frequencies: 0.034034

      12730000 -- (0.000) [...7 remote chains...] -- 9:18:58

      Average standard deviation of split frequencies: 0.033973


      Average standard deviation of split frequencies: 0.033973

      12740000 -- (0.000) [...7 remote chains...] -- 9:19:17

      Average standard deviation of split frequencies: 0.033785


      Average standard deviation of split frequencies: 0.033785

      12750000 -- (0.000) [...7 remote chains...] -- 9:18:50

      Average standard deviation of split frequencies: 0.033632


      Average standard deviation of split frequencies: 0.033632

      12760000 -- (0.000) [...7 remote chains...] -- 9:19:09

      Average standard deviation of split frequencies: 0.033597


      Average standard deviation of split frequencies: 0.033597

      12770000 -- (0.000) [...7 remote chains...] -- 9:18:43

      Average standard deviation of split frequencies: 0.033536


      Average standard deviation of split frequencies: 0.033536

      12780000 -- (0.000) [...7 remote chains...] -- 9:19:02

      Average standard deviation of split frequencies: 0.033654


      Average standard deviation of split frequencies: 0.033654

      12790000 -- (0.000) [...7 remote chains...] -- 9:18:35

      Average standard deviation of split frequencies: 0.033679


      Average standard deviation of split frequencies: 0.033679

      12800000 -- (0.000) [...7 remote chains...] -- 9:18:54

      Average standard deviation of split frequencies: 0.033374


      Average standard deviation of split frequencies: 0.033374

      12810000 -- (0.000) [...7 remote chains...] -- 9:18:27

      Average standard deviation of split frequencies: 0.033523


      Average standard deviation of split frequencies: 0.033523

      12820000 -- (0.000) [...7 remote chains...] -- 9:18:46

      Average standard deviation of split frequencies: 0.033514


      Average standard deviation of split frequencies: 0.033514

      12830000 -- (0.000) [...7 remote chains...] -- 9:19:06

      Average standard deviation of split frequencies: 0.033619


      Average standard deviation of split frequencies: 0.033619

      12840000 -- (0.000) [...7 remote chains...] -- 9:18:39

      Average standard deviation of split frequencies: 0.033427


      Average standard deviation of split frequencies: 0.033427

      12850000 -- (0.000) [...7 remote chains...] -- 9:18:58

      Average standard deviation of split frequencies: 0.033314


      Average standard deviation of split frequencies: 0.033314

      12860000 -- (0.000) [...7 remote chains...] -- 9:18:31

      Average standard deviation of split frequencies: 0.033149


      Average standard deviation of split frequencies: 0.033149

      12870000 -- (0.000) [...7 remote chains...] -- 9:18:50

      Average standard deviation of split frequencies: 0.033175


      Average standard deviation of split frequencies: 0.033175

      12880000 -- (0.000) [...7 remote chains...] -- 9:18:24

      Average standard deviation of split frequencies: 0.033284


      Average standard deviation of split frequencies: 0.033284

      12890000 -- (0.000) [...7 remote chains...] -- 9:18:43

      Average standard deviation of split frequencies: 0.033164


      Average standard deviation of split frequencies: 0.033164

      12900000 -- (0.000) [...7 remote chains...] -- 9:18:16

      Average standard deviation of split frequencies: 0.033178


      Average standard deviation of split frequencies: 0.033178

      12910000 -- (0.000) [...7 remote chains...] -- 9:18:35

      Average standard deviation of split frequencies: 0.033227


      Average standard deviation of split frequencies: 0.033227

      12920000 -- (0.000) [...7 remote chains...] -- 9:18:54

      Average standard deviation of split frequencies: 0.033047


      Average standard deviation of split frequencies: 0.033047

      12930000 -- (0.000) [...7 remote chains...] -- 9:18:27

      Average standard deviation of split frequencies: 0.032952


      Average standard deviation of split frequencies: 0.032952

      12940000 -- (0.000) [...7 remote chains...] -- 9:18:46

      Average standard deviation of split frequencies: 0.032866


      Average standard deviation of split frequencies: 0.032866

      12950000 -- (0.000) [...7 remote chains...] -- 9:18:20

      Average standard deviation of split frequencies: 0.032837


      Average standard deviation of split frequencies: 0.032837

      12960000 -- (0.000) [...7 remote chains...] -- 9:18:39

      Average standard deviation of split frequencies: 0.032928


      Average standard deviation of split frequencies: 0.032928

      12970000 -- (0.000) [...7 remote chains...] -- 9:18:58

      Average standard deviation of split frequencies: 0.032895


      Average standard deviation of split frequencies: 0.032895

      12980000 -- (0.000) [...7 remote chains...] -- 9:18:31

      Average standard deviation of split frequencies: 0.032861


      Average standard deviation of split frequencies: 0.032861

      12990000 -- (0.000) [...7 remote chains...] -- 9:18:50

      Average standard deviation of split frequencies: 0.032736


      Average standard deviation of split frequencies: 0.032736

      13000000 -- (0.000) [...7 remote chains...] -- 9:19:09

      Average standard deviation of split frequencies: 0.032288


      Average standard deviation of split frequencies: 0.032288

      13010000 -- (0.000) [...7 remote chains...] -- 9:18:42

      Average standard deviation of split frequencies: 0.032159


      Average standard deviation of split frequencies: 0.032159

      13020000 -- (0.000) [...7 remote chains...] -- 9:19:01

      Average standard deviation of split frequencies: 0.032078


      Average standard deviation of split frequencies: 0.032078

      13030000 -- (0.000) [...7 remote chains...] -- 9:18:35

      Average standard deviation of split frequencies: 0.031981


      Average standard deviation of split frequencies: 0.031981

      13040000 -- (0.000) [...7 remote chains...] -- 9:18:54

      Average standard deviation of split frequencies: 0.031900


      Average standard deviation of split frequencies: 0.031900

      13050000 -- (0.000) [...7 remote chains...] -- 9:18:27

      Average standard deviation of split frequencies: 0.031748


      Average standard deviation of split frequencies: 0.031748

      13060000 -- (0.000) [...7 remote chains...] -- 9:18:46

      Average standard deviation of split frequencies: 0.031763


      Average standard deviation of split frequencies: 0.031763

      13070000 -- (0.000) [...7 remote chains...] -- 9:19:05

      Average standard deviation of split frequencies: 0.032041


      Average standard deviation of split frequencies: 0.032041

      13080000 -- (0.000) [...7 remote chains...] -- 9:18:39

      Average standard deviation of split frequencies: 0.031822


      Average standard deviation of split frequencies: 0.031822

      13090000 -- (0.000) [...7 remote chains...] -- 9:18:57

      Average standard deviation of split frequencies: 0.031674


      Average standard deviation of split frequencies: 0.031674

      13100000 -- (0.000) [...7 remote chains...] -- 9:18:31

      Average standard deviation of split frequencies: 0.031665


      Average standard deviation of split frequencies: 0.031665

      13110000 -- (0.000) [...7 remote chains...] -- 9:18:50

      Average standard deviation of split frequencies: 0.031480


      Average standard deviation of split frequencies: 0.031480

      13120000 -- (0.000) [...7 remote chains...] -- 9:18:24

      Average standard deviation of split frequencies: 0.031424


      Average standard deviation of split frequencies: 0.031424

      13130000 -- (0.000) [...7 remote chains...] -- 9:18:42

      Average standard deviation of split frequencies: 0.031462


      Average standard deviation of split frequencies: 0.031462

      13140000 -- (0.000) [...7 remote chains...] -- 9:19:01

      Average standard deviation of split frequencies: 0.031430


      Average standard deviation of split frequencies: 0.031430

      13150000 -- (0.000) [...7 remote chains...] -- 9:18:35

      Average standard deviation of split frequencies: 0.031199


      Average standard deviation of split frequencies: 0.031199

      13160000 -- (0.000) [...7 remote chains...] -- 9:18:53

      Average standard deviation of split frequencies: 0.031283


      Average standard deviation of split frequencies: 0.031283

      13170000 -- (0.000) [...7 remote chains...] -- 9:18:27

      Average standard deviation of split frequencies: 0.031366


      Average standard deviation of split frequencies: 0.031366

      13180000 -- (0.000) [...7 remote chains...] -- 9:18:46

      Average standard deviation of split frequencies: 0.031243


      Average standard deviation of split frequencies: 0.031243

      13190000 -- (0.000) [...7 remote chains...] -- 9:18:20

      Average standard deviation of split frequencies: 0.031335


      Average standard deviation of split frequencies: 0.031335

      13200000 -- (0.000) [...7 remote chains...] -- 9:18:38

      Average standard deviation of split frequencies: 0.031253


      Average standard deviation of split frequencies: 0.031253

      13210000 -- (0.000) [...7 remote chains...] -- 9:18:57

      Average standard deviation of split frequencies: 0.031174


      Average standard deviation of split frequencies: 0.031174

      13220000 -- (0.000) [...7 remote chains...] -- 9:18:31

      Average standard deviation of split frequencies: 0.031010


      Average standard deviation of split frequencies: 0.031010

      13230000 -- [0.000] [...7 remote chains...] -- 9:18:49

      Average standard deviation of split frequencies: 0.031000


      Average standard deviation of split frequencies: 0.031000

      13240000 -- (0.000) [...7 remote chains...] -- 9:18:23

      Average standard deviation of split frequencies: 0.030969


      Average standard deviation of split frequencies: 0.030969

      13250000 -- (0.000) [...7 remote chains...] -- 9:18:42

      Average standard deviation of split frequencies: 0.030890


      Average standard deviation of split frequencies: 0.030890

      13260000 -- [0.000] [...7 remote chains...] -- 9:18:16

      Average standard deviation of split frequencies: 0.030835


      Average standard deviation of split frequencies: 0.030835

      13270000 -- (0.000) [...7 remote chains...] -- 9:18:34

      Average standard deviation of split frequencies: 0.030693


      Average standard deviation of split frequencies: 0.030693

      13280000 -- [0.000] [...7 remote chains...] -- 9:18:08

      Average standard deviation of split frequencies: 0.030663


      Average standard deviation of split frequencies: 0.030663

      13290000 -- (0.000) [...7 remote chains...] -- 9:18:27

      Average standard deviation of split frequencies: 0.030632


      Average standard deviation of split frequencies: 0.030632

      13300000 -- [0.000] [...7 remote chains...] -- 9:18:45

      Average standard deviation of split frequencies: 0.030648


      Average standard deviation of split frequencies: 0.030648

      13310000 -- [0.000] [...7 remote chains...] -- 9:18:19

      Average standard deviation of split frequencies: 0.030554


      Average standard deviation of split frequencies: 0.030554

      13320000 -- (0.000) [...7 remote chains...] -- 9:18:38

      Average standard deviation of split frequencies: 0.030523


      Average standard deviation of split frequencies: 0.030523

      13330000 -- (0.000) [...7 remote chains...] -- 9:18:12

      Average standard deviation of split frequencies: 0.030540


      Average standard deviation of split frequencies: 0.030540

      13340000 -- (0.000) [...7 remote chains...] -- 9:18:30

      Average standard deviation of split frequencies: 0.030439


      Average standard deviation of split frequencies: 0.030439

      13350000 -- (0.000) [...7 remote chains...] -- 9:18:49

      Average standard deviation of split frequencies: 0.030345


      Average standard deviation of split frequencies: 0.030345

      13360000 -- (0.000) [...7 remote chains...] -- 9:18:23

      Average standard deviation of split frequencies: 0.030315


      Average standard deviation of split frequencies: 0.030315

      13370000 -- (0.000) [...7 remote chains...] -- 9:18:41

      Average standard deviation of split frequencies: 0.030307


      Average standard deviation of split frequencies: 0.030307

      13380000 -- (0.000) [...7 remote chains...] -- 9:18:16

      Average standard deviation of split frequencies: 0.030209


      Average standard deviation of split frequencies: 0.030209

      13390000 -- (0.000) [...7 remote chains...] -- 9:18:34

      Average standard deviation of split frequencies: 0.030005


      Average standard deviation of split frequencies: 0.030005

      13400000 -- (0.000) [...7 remote chains...] -- 9:18:52

      Average standard deviation of split frequencies: 0.030020


      Average standard deviation of split frequencies: 0.030020

      13410000 -- (0.000) [...7 remote chains...] -- 9:18:26

      Average standard deviation of split frequencies: 0.029990


      Average standard deviation of split frequencies: 0.029990

      13420000 -- (0.000) [...7 remote chains...] -- 9:18:45

      Average standard deviation of split frequencies: 0.030164


      Average standard deviation of split frequencies: 0.030164

      13430000 -- (0.000) [...7 remote chains...] -- 9:18:19

      Average standard deviation of split frequencies: 0.030164


      Average standard deviation of split frequencies: 0.030164

      13440000 -- [0.000] [...7 remote chains...] -- 9:18:37

      Average standard deviation of split frequencies: 0.030247


      Average standard deviation of split frequencies: 0.030247

      13450000 -- (0.000) [...7 remote chains...] -- 9:18:55

      Average standard deviation of split frequencies: 0.030308


      Average standard deviation of split frequencies: 0.030308

      13460000 -- (0.000) [...7 remote chains...] -- 9:18:30

      Average standard deviation of split frequencies: 0.030346


      Average standard deviation of split frequencies: 0.030346

      13470000 -- [0.000] [...7 remote chains...] -- 9:18:48

      Average standard deviation of split frequencies: 0.030413


      Average standard deviation of split frequencies: 0.030413

      13480000 -- [0.000] [...7 remote chains...] -- 9:18:22

      Average standard deviation of split frequencies: 0.030473


      Average standard deviation of split frequencies: 0.030473

      13490000 -- (0.000) [...7 remote chains...] -- 9:18:41

      Average standard deviation of split frequencies: 0.030488


      Average standard deviation of split frequencies: 0.030488

      13500000 -- (0.000) [...7 remote chains...] -- 9:18:59

      Average standard deviation of split frequencies: 0.030458


      Average standard deviation of split frequencies: 0.030458

      13510000 -- (0.000) [...7 remote chains...] -- 9:19:17

      Average standard deviation of split frequencies: 0.030311


      Average standard deviation of split frequencies: 0.030311

      13520000 -- (0.000) [...7 remote chains...] -- 9:18:51

      Average standard deviation of split frequencies: 0.030235


      Average standard deviation of split frequencies: 0.030235

      13530000 -- (0.000) [...7 remote chains...] -- 9:19:09

      Average standard deviation of split frequencies: 0.030182


      Average standard deviation of split frequencies: 0.030182

      13540000 -- (0.000) [...7 remote chains...] -- 9:19:27

      Average standard deviation of split frequencies: 0.030152


      Average standard deviation of split frequencies: 0.030152

      13550000 -- (0.000) [...7 remote chains...] -- 9:19:02

      Average standard deviation of split frequencies: 0.030083


      Average standard deviation of split frequencies: 0.030083

      13560000 -- [0.000] [...7 remote chains...] -- 9:19:20

      Average standard deviation of split frequencies: 0.030146


      Average standard deviation of split frequencies: 0.030146

      13570000 -- (0.000) [...7 remote chains...] -- 9:18:54

      Average standard deviation of split frequencies: 0.030070


      Average standard deviation of split frequencies: 0.030070

      13580000 -- (0.000) [...7 remote chains...] -- 9:19:12

      Average standard deviation of split frequencies: 0.030064


      Average standard deviation of split frequencies: 0.030064

      13590000 -- [0.000] [...7 remote chains...] -- 9:18:47

      Average standard deviation of split frequencies: 0.030017


      Average standard deviation of split frequencies: 0.030017

      13600000 -- (0.000) [...7 remote chains...] -- 9:19:05

      Average standard deviation of split frequencies: 0.029988


      Average standard deviation of split frequencies: 0.029988

      13610000 -- [0.000] [...7 remote chains...] -- 9:19:23

      Average standard deviation of split frequencies: 0.029936


      Average standard deviation of split frequencies: 0.029936

      13620000 -- (0.000) [...7 remote chains...] -- 9:18:58

      Average standard deviation of split frequencies: 0.029860


      Average standard deviation of split frequencies: 0.029860

      13630000 -- (0.000) [...7 remote chains...] -- 9:19:16

      Average standard deviation of split frequencies: 0.029814


      Average standard deviation of split frequencies: 0.029814

      13640000 -- (0.000) [...7 remote chains...] -- 9:19:33

      Average standard deviation of split frequencies: 0.029739


      Average standard deviation of split frequencies: 0.029739

      13650000 -- (0.000) [...7 remote chains...] -- 9:19:08

      Average standard deviation of split frequencies: 0.029641


      Average standard deviation of split frequencies: 0.029641

      13660000 -- (0.000) [...7 remote chains...] -- 9:19:26

      Average standard deviation of split frequencies: 0.029566


      Average standard deviation of split frequencies: 0.029566

      13670000 -- (0.000) [...7 remote chains...] -- 9:19:01

      Average standard deviation of split frequencies: 0.029704


      Average standard deviation of split frequencies: 0.029704

      13680000 -- (0.000) [...7 remote chains...] -- 9:19:19

      Average standard deviation of split frequencies: 0.029629


      Average standard deviation of split frequencies: 0.029629

      13690000 -- (0.000) [...7 remote chains...] -- 9:18:54

      Average standard deviation of split frequencies: 0.029623


      Average standard deviation of split frequencies: 0.029623

      13700000 -- (0.000) [...7 remote chains...] -- 9:19:11

      Average standard deviation of split frequencies: 0.029640


      Average standard deviation of split frequencies: 0.029640

      13710000 -- (0.000) [...7 remote chains...] -- 9:18:46

      Average standard deviation of split frequencies: 0.029762


      Average standard deviation of split frequencies: 0.029762

      13720000 -- (0.000) [...7 remote chains...] -- 9:19:04

      Average standard deviation of split frequencies: 0.029686


      Average standard deviation of split frequencies: 0.029686

      13730000 -- [0.000] [...7 remote chains...] -- 9:19:22

      Average standard deviation of split frequencies: 0.029799


      Average standard deviation of split frequencies: 0.029799

      13740000 -- (0.000) [...7 remote chains...] -- 9:18:57

      Average standard deviation of split frequencies: 0.029794


      Average standard deviation of split frequencies: 0.029794

      13750000 -- (0.000) [...7 remote chains...] -- 9:19:14

      Average standard deviation of split frequencies: 0.030491


      Average standard deviation of split frequencies: 0.030491

      13760000 -- (0.000) [...7 remote chains...] -- 9:18:49

      Average standard deviation of split frequencies: 0.030485


      Average standard deviation of split frequencies: 0.030485

      13770000 -- (0.000) [...7 remote chains...] -- 9:19:07

      Average standard deviation of split frequencies: 0.030383


      Average standard deviation of split frequencies: 0.030383

      13780000 -- (0.000) [...7 remote chains...] -- 9:19:25

      Average standard deviation of split frequencies: 0.030402


      Average standard deviation of split frequencies: 0.030402

      13790000 -- (0.000) [...7 remote chains...] -- 9:19:00

      Average standard deviation of split frequencies: 0.030549


      Average standard deviation of split frequencies: 0.030549

      13800000 -- (0.000) [...7 remote chains...] -- 9:19:17

      Average standard deviation of split frequencies: 0.030495


      Average standard deviation of split frequencies: 0.030495

      13810000 -- (0.000) [...7 remote chains...] -- 9:18:52

      Average standard deviation of split frequencies: 0.030441


      Average standard deviation of split frequencies: 0.030441

      13820000 -- (0.000) [...7 remote chains...] -- 9:19:10

      Average standard deviation of split frequencies: 0.030290


      Average standard deviation of split frequencies: 0.030290

      13830000 -- (0.000) [...7 remote chains...] -- 9:19:28

      Average standard deviation of split frequencies: 0.030266


      Average standard deviation of split frequencies: 0.030266

      13840000 -- (0.000) [...7 remote chains...] -- 9:19:03

      Average standard deviation of split frequencies: 0.030261


      Average standard deviation of split frequencies: 0.030261

      13850000 -- (0.000) [...7 remote chains...] -- 9:19:20

      Average standard deviation of split frequencies: 0.030256


      Average standard deviation of split frequencies: 0.030256

      13860000 -- (0.000) [...7 remote chains...] -- 9:18:56

      Average standard deviation of split frequencies: 0.029988


      Average standard deviation of split frequencies: 0.029988

      13870000 -- (0.000) [...7 remote chains...] -- 9:19:13

      Average standard deviation of split frequencies: 0.029988


      Average standard deviation of split frequencies: 0.029988

      13880000 -- (0.000) [...7 remote chains...] -- 9:18:48

      Average standard deviation of split frequencies: 0.029984


      Average standard deviation of split frequencies: 0.029984

      13890000 -- (0.000) [...7 remote chains...] -- 9:19:06

      Average standard deviation of split frequencies: 0.030031


      Average standard deviation of split frequencies: 0.030031

      13900000 -- (0.000) [...7 remote chains...] -- 9:19:23

      Average standard deviation of split frequencies: 0.029952


      Average standard deviation of split frequencies: 0.029952

      13910000 -- (0.000) [...7 remote chains...] -- 9:18:59

      Average standard deviation of split frequencies: 0.029927


      Average standard deviation of split frequencies: 0.029927

      13920000 -- (0.000) [...7 remote chains...] -- 9:19:16

      Average standard deviation of split frequencies: 0.029973


      Average standard deviation of split frequencies: 0.029973

      13930000 -- (0.000) [...7 remote chains...] -- 9:19:33

      Average standard deviation of split frequencies: 0.029920


      Average standard deviation of split frequencies: 0.029920

      13940000 -- (0.000) [...7 remote chains...] -- 9:19:09

      Average standard deviation of split frequencies: 0.029991


      Average standard deviation of split frequencies: 0.029991

      13950000 -- (0.000) [...7 remote chains...] -- 9:19:26

      Average standard deviation of split frequencies: 0.029966


      Average standard deviation of split frequencies: 0.029966

      13960000 -- (0.000) [...7 remote chains...] -- 9:19:01

      Average standard deviation of split frequencies: 0.029763


      Average standard deviation of split frequencies: 0.029763

      13970000 -- (0.000) [...7 remote chains...] -- 9:19:19

      Average standard deviation of split frequencies: 0.029584


      Average standard deviation of split frequencies: 0.029584

      13980000 -- [0.000] [...7 remote chains...] -- 9:18:54

      Average standard deviation of split frequencies: 0.029457


      Average standard deviation of split frequencies: 0.029457

      13990000 -- (0.000) [...7 remote chains...] -- 9:19:12

      Average standard deviation of split frequencies: 0.029307


      Average standard deviation of split frequencies: 0.029307

      14000000 -- (0.000) [...7 remote chains...] -- 9:19:29

      Average standard deviation of split frequencies: 0.029080


      Average standard deviation of split frequencies: 0.029080

      14010000 -- (0.000) [...7 remote chains...] -- 9:19:04

      Average standard deviation of split frequencies: 0.029027


      Average standard deviation of split frequencies: 0.029027

      14020000 -- (0.000) [...7 remote chains...] -- 9:19:22

      Average standard deviation of split frequencies: 0.029099


      Average standard deviation of split frequencies: 0.029099

      14030000 -- (0.000) [...7 remote chains...] -- 9:18:57

      Average standard deviation of split frequencies: 0.028950


      Average standard deviation of split frequencies: 0.028950

      14040000 -- (0.000) [...7 remote chains...] -- 9:19:14

      Average standard deviation of split frequencies: 0.028873


      Average standard deviation of split frequencies: 0.028873

      14050000 -- (0.000) [...7 remote chains...] -- 9:18:50

      Average standard deviation of split frequencies: 0.028771


      Average standard deviation of split frequencies: 0.028771

      14060000 -- (0.000) [...7 remote chains...] -- 9:19:07

      Average standard deviation of split frequencies: 0.028595


      Average standard deviation of split frequencies: 0.028595

      14070000 -- (0.000) [...7 remote chains...] -- 9:18:43

      Average standard deviation of split frequencies: 0.028471


      Average standard deviation of split frequencies: 0.028471

      14080000 -- (0.000) [...7 remote chains...] -- 9:19:00

      Average standard deviation of split frequencies: 0.028370


      Average standard deviation of split frequencies: 0.028370

      14090000 -- (0.000) [...7 remote chains...] -- 9:19:17

      Average standard deviation of split frequencies: 0.028293


      Average standard deviation of split frequencies: 0.028293

      14100000 -- (0.000) [...7 remote chains...] -- 9:18:53

      Average standard deviation of split frequencies: 0.028143


      Average standard deviation of split frequencies: 0.028143

      14110000 -- (0.000) [...7 remote chains...] -- 9:19:10

      Average standard deviation of split frequencies: 0.028118


      Average standard deviation of split frequencies: 0.028118

      14120000 -- (0.000) [...7 remote chains...] -- 9:18:46

      Average standard deviation of split frequencies: 0.028067


      Average standard deviation of split frequencies: 0.028067

      14130000 -- [0.000] [...7 remote chains...] -- 9:19:03

      Average standard deviation of split frequencies: 0.028139


      Average standard deviation of split frequencies: 0.028139

      14140000 -- [0.000] [...7 remote chains...] -- 9:18:39

      Average standard deviation of split frequencies: 0.028137


      Average standard deviation of split frequencies: 0.028137

      14150000 -- (0.000) [...7 remote chains...] -- 9:18:56

      Average standard deviation of split frequencies: 0.028113


      Average standard deviation of split frequencies: 0.028113

      14160000 -- (0.000) [...7 remote chains...] -- 9:19:13

      Average standard deviation of split frequencies: 0.028135


      Average standard deviation of split frequencies: 0.028135

      14170000 -- (0.000) [...7 remote chains...] -- 9:18:49

      Average standard deviation of split frequencies: 0.028084


      Average standard deviation of split frequencies: 0.028084

      14180000 -- (0.000) [...7 remote chains...] -- 9:19:06

      Average standard deviation of split frequencies: 0.027960


      Average standard deviation of split frequencies: 0.027960

      14190000 -- (0.000) [...7 remote chains...] -- 9:18:42

      Average standard deviation of split frequencies: 0.027910


      Average standard deviation of split frequencies: 0.027910

      14200000 -- (0.000) [...7 remote chains...] -- 9:18:59

      Average standard deviation of split frequencies: 0.027811


      Average standard deviation of split frequencies: 0.027811

      14210000 -- (0.000) [...7 remote chains...] -- 9:18:34

      Average standard deviation of split frequencies: 0.027686


      Average standard deviation of split frequencies: 0.027686

      14220000 -- (0.000) [...7 remote chains...] -- 9:18:51

      Average standard deviation of split frequencies: 0.027783


      Average standard deviation of split frequencies: 0.027783

      14230000 -- (0.000) [...7 remote chains...] -- 9:19:09

      Average standard deviation of split frequencies: 0.027955


      Average standard deviation of split frequencies: 0.027955

      14240000 -- (0.000) [...7 remote chains...] -- 9:18:44

      Average standard deviation of split frequencies: 0.027904


      Average standard deviation of split frequencies: 0.027904

      14250000 -- (0.000) [...7 remote chains...] -- 9:19:01

      Average standard deviation of split frequencies: 0.027878


      Average standard deviation of split frequencies: 0.027878

      14260000 -- (0.000) [...7 remote chains...] -- 9:18:37

      Average standard deviation of split frequencies: 0.027827


      Average standard deviation of split frequencies: 0.027827

      14270000 -- (0.000) [...7 remote chains...] -- 9:18:54

      Average standard deviation of split frequencies: 0.027925


      Average standard deviation of split frequencies: 0.027925

      14280000 -- (0.000) [...7 remote chains...] -- 9:19:11

      Average standard deviation of split frequencies: 0.027850


      Average standard deviation of split frequencies: 0.027850

      14290000 -- (0.000) [...7 remote chains...] -- 9:18:47

      Average standard deviation of split frequencies: 0.027776


      Average standard deviation of split frequencies: 0.027776

      14300000 -- (0.000) [...7 remote chains...] -- 9:19:04

      Average standard deviation of split frequencies: 0.027920


      Average standard deviation of split frequencies: 0.027920

      14310000 -- (0.000) [...7 remote chains...] -- 9:18:40

      Average standard deviation of split frequencies: 0.027701


      Average standard deviation of split frequencies: 0.027701

      14320000 -- (0.000) [...7 remote chains...] -- 9:18:57

      Average standard deviation of split frequencies: 0.027748


      Average standard deviation of split frequencies: 0.027748

      14330000 -- (0.000) [...7 remote chains...] -- 9:19:14

      Average standard deviation of split frequencies: 0.027601


      Average standard deviation of split frequencies: 0.027601

      14340000 -- (0.000) [...7 remote chains...] -- 9:18:50

      Average standard deviation of split frequencies: 0.027478


      Average standard deviation of split frequencies: 0.027478

      14350000 -- (0.000) [...7 remote chains...] -- 9:19:07

      Average standard deviation of split frequencies: 0.027308


      Average standard deviation of split frequencies: 0.027308

      14360000 -- (0.000) [...7 remote chains...] -- 9:19:24

      Average standard deviation of split frequencies: 0.027185


      Average standard deviation of split frequencies: 0.027185

      14370000 -- (0.000) [...7 remote chains...] -- 9:19:00

      Average standard deviation of split frequencies: 0.027111


      Average standard deviation of split frequencies: 0.027111

      14380000 -- (0.000) [...7 remote chains...] -- 9:19:17

      Average standard deviation of split frequencies: 0.027111


      Average standard deviation of split frequencies: 0.027111

      14390000 -- (0.000) [...7 remote chains...] -- 9:18:53

      Average standard deviation of split frequencies: 0.027014


      Average standard deviation of split frequencies: 0.027014

      14400000 -- (0.000) [...7 remote chains...] -- 9:19:10

      Average standard deviation of split frequencies: 0.026964


      Average standard deviation of split frequencies: 0.026964

      14410000 -- (0.000) [...7 remote chains...] -- 9:18:46

      Average standard deviation of split frequencies: 0.027060


      Average standard deviation of split frequencies: 0.027060

      14420000 -- (0.000) [...7 remote chains...] -- 9:19:02

      Average standard deviation of split frequencies: 0.027036


      Average standard deviation of split frequencies: 0.027036

      14430000 -- (0.000) [...7 remote chains...] -- 9:19:19

      Average standard deviation of split frequencies: 0.026939


      Average standard deviation of split frequencies: 0.026939

      14440000 -- (0.000) [...7 remote chains...] -- 9:18:55

      Average standard deviation of split frequencies: 0.026582


      Average standard deviation of split frequencies: 0.026582

      14450000 -- (0.000) [...7 remote chains...] -- 9:19:12

      Average standard deviation of split frequencies: 0.026604


      Average standard deviation of split frequencies: 0.026604

      14460000 -- (0.000) [...7 remote chains...] -- 9:18:48

      Average standard deviation of split frequencies: 0.026696


      Average standard deviation of split frequencies: 0.026696

      14470000 -- (0.000) [...7 remote chains...] -- 9:19:05

      Average standard deviation of split frequencies: 0.026556


      Average standard deviation of split frequencies: 0.026556

      14480000 -- (0.000) [...7 remote chains...] -- 9:18:41

      Average standard deviation of split frequencies: 0.026671


      Average standard deviation of split frequencies: 0.026671

      14490000 -- (0.000) [...7 remote chains...] -- 9:18:58

      Average standard deviation of split frequencies: 0.026693


      Average standard deviation of split frequencies: 0.026693

      14500000 -- (0.000) [...7 remote chains...] -- 9:18:34

      Average standard deviation of split frequencies: 0.026692


      Average standard deviation of split frequencies: 0.026692

      14510000 -- (0.000) [...7 remote chains...] -- 9:18:51

      Average standard deviation of split frequencies: 0.026715


      Average standard deviation of split frequencies: 0.026715

      14520000 -- (0.000) [...7 remote chains...] -- 9:19:08

      Average standard deviation of split frequencies: 0.026737


      Average standard deviation of split frequencies: 0.026737

      14530000 -- (0.000) [...7 remote chains...] -- 9:18:44

      Average standard deviation of split frequencies: 0.027969


      Average standard deviation of split frequencies: 0.027969

      14540000 -- (0.000) [...7 remote chains...] -- 9:19:01

      Average standard deviation of split frequencies: 0.028068


      Average standard deviation of split frequencies: 0.028068

      14550000 -- (0.000) [...7 remote chains...] -- 9:18:37

      Average standard deviation of split frequencies: 0.027919


      Average standard deviation of split frequencies: 0.027919

      14560000 -- (0.000) [...7 remote chains...] -- 9:18:54

      Average standard deviation of split frequencies: 0.027993


      Average standard deviation of split frequencies: 0.027993

      14570000 -- (0.000) [...7 remote chains...] -- 9:18:30

      Average standard deviation of split frequencies: 0.027917


      Average standard deviation of split frequencies: 0.027917

      14580000 -- (0.000) [...7 remote chains...] -- 9:18:47

      Average standard deviation of split frequencies: 0.027817


      Average standard deviation of split frequencies: 0.027817

      14590000 -- (0.000) [...7 remote chains...] -- 9:19:03

      Average standard deviation of split frequencies: 0.027693


      Average standard deviation of split frequencies: 0.027693

      14600000 -- (0.000) [...7 remote chains...] -- 9:18:40

      Average standard deviation of split frequencies: 0.027643


      Average standard deviation of split frequencies: 0.027643

      14610000 -- (0.000) [...7 remote chains...] -- 9:18:56

      Average standard deviation of split frequencies: 0.026905


      Average standard deviation of split frequencies: 0.026905

      14620000 -- (0.000) [...7 remote chains...] -- 9:18:33

      Average standard deviation of split frequencies: 0.027072


      Average standard deviation of split frequencies: 0.027072

      14630000 -- (0.000) [...7 remote chains...] -- 9:18:49

      Average standard deviation of split frequencies: 0.027167


      Average standard deviation of split frequencies: 0.027167

      14640000 -- (0.000) [...7 remote chains...] -- 9:19:06

      Average standard deviation of split frequencies: 0.027166


      Average standard deviation of split frequencies: 0.027166

      14650000 -- (0.000) [...7 remote chains...] -- 9:18:42

      Average standard deviation of split frequencies: 0.027261


      Average standard deviation of split frequencies: 0.027261

      14660000 -- (0.000) [...7 remote chains...] -- 9:18:59

      Average standard deviation of split frequencies: 0.027331


      Average standard deviation of split frequencies: 0.027331

      14670000 -- (0.000) [...7 remote chains...] -- 9:18:35

      Average standard deviation of split frequencies: 0.027497


      Average standard deviation of split frequencies: 0.027497

      14680000 -- (0.000) [...7 remote chains...] -- 9:18:52

      Average standard deviation of split frequencies: 0.027472


      Average standard deviation of split frequencies: 0.027472

      14690000 -- (0.000) [...7 remote chains...] -- 9:19:08

      Average standard deviation of split frequencies: 0.027543


      Average standard deviation of split frequencies: 0.027543

      14700000 -- (0.000) [...7 remote chains...] -- 9:18:45

      Average standard deviation of split frequencies: 0.027399


      Average standard deviation of split frequencies: 0.027399

      14710000 -- (0.000) [...7 remote chains...] -- 9:19:01

      Average standard deviation of split frequencies: 0.027446


      Average standard deviation of split frequencies: 0.027446

      14720000 -- (0.000) [...7 remote chains...] -- 9:18:38

      Average standard deviation of split frequencies: 0.027493


      Average standard deviation of split frequencies: 0.027493

      14730000 -- (0.000) [...7 remote chains...] -- 9:18:54

      Average standard deviation of split frequencies: 0.027515


      Average standard deviation of split frequencies: 0.027515

      14740000 -- (0.000) [...7 remote chains...] -- 9:19:11

      Average standard deviation of split frequencies: 0.027490


      Average standard deviation of split frequencies: 0.027490

      14750000 -- (0.000) [...7 remote chains...] -- 9:18:47

      Average standard deviation of split frequencies: 0.027419


      Average standard deviation of split frequencies: 0.027419

      14760000 -- (0.000) [...7 remote chains...] -- 9:19:04

      Average standard deviation of split frequencies: 0.027347


      Average standard deviation of split frequencies: 0.027347

      14770000 -- (0.000) [...7 remote chains...] -- 9:19:20

      Average standard deviation of split frequencies: 0.027323


      Average standard deviation of split frequencies: 0.027323

      14780000 -- (0.000) [...7 remote chains...] -- 9:18:57

      Average standard deviation of split frequencies: 0.027298


      Average standard deviation of split frequencies: 0.027298

      14790000 -- (0.000) [...7 remote chains...] -- 9:19:13

      Average standard deviation of split frequencies: 0.027133


      Average standard deviation of split frequencies: 0.027133

      14800000 -- (0.000) [...7 remote chains...] -- 9:19:29

      Average standard deviation of split frequencies: 0.027250


      Average standard deviation of split frequencies: 0.027250

      14810000 -- (0.000) [...7 remote chains...] -- 9:19:06

      Average standard deviation of split frequencies: 0.027273


      Average standard deviation of split frequencies: 0.027273

      14820000 -- (0.000) [...7 remote chains...] -- 9:19:22

      Average standard deviation of split frequencies: 0.027295


      Average standard deviation of split frequencies: 0.027295

      14830000 -- (0.000) [...7 remote chains...] -- 9:18:59

      Average standard deviation of split frequencies: 0.027319


      Average standard deviation of split frequencies: 0.027319

      14840000 -- (0.000) [...7 remote chains...] -- 9:19:16

      Average standard deviation of split frequencies: 0.027224


      Average standard deviation of split frequencies: 0.027224

      14850000 -- (0.000) [...7 remote chains...] -- 9:19:32

      Average standard deviation of split frequencies: 0.027176


      Average standard deviation of split frequencies: 0.027176

      14860000 -- (0.000) [...7 remote chains...] -- 9:19:09

      Average standard deviation of split frequencies: 0.027057


      Average standard deviation of split frequencies: 0.027057

      14870000 -- (0.000) [...7 remote chains...] -- 9:19:25

      Average standard deviation of split frequencies: 0.026964


      Average standard deviation of split frequencies: 0.026964

      14880000 -- (0.000) [...7 remote chains...] -- 9:19:41

      Average standard deviation of split frequencies: 0.026893


      Average standard deviation of split frequencies: 0.026893

      14890000 -- (0.000) [...7 remote chains...] -- 9:19:18

      Average standard deviation of split frequencies: 0.026845


      Average standard deviation of split frequencies: 0.026845

      14900000 -- (0.000) [...7 remote chains...] -- 9:19:34

      Average standard deviation of split frequencies: 0.026844


      Average standard deviation of split frequencies: 0.026844

      14910000 -- (0.000) [...7 remote chains...] -- 9:19:11

      Average standard deviation of split frequencies: 0.026868


      Average standard deviation of split frequencies: 0.026868

      14920000 -- (0.000) [...7 remote chains...] -- 9:19:27

      Average standard deviation of split frequencies: 0.026867


      Average standard deviation of split frequencies: 0.026867

      14930000 -- (0.000) [...7 remote chains...] -- 9:19:43

      Average standard deviation of split frequencies: 0.026843


      Average standard deviation of split frequencies: 0.026843

      14940000 -- (0.000) [...7 remote chains...] -- 9:19:20

      Average standard deviation of split frequencies: 0.026796


      Average standard deviation of split frequencies: 0.026796

      14950000 -- (0.000) [...7 remote chains...] -- 9:19:36

      Average standard deviation of split frequencies: 0.026726


      Average standard deviation of split frequencies: 0.026726

      14960000 -- (0.000) [...7 remote chains...] -- 9:19:52

      Average standard deviation of split frequencies: 0.026702


      Average standard deviation of split frequencies: 0.026702

      14970000 -- (0.000) [...7 remote chains...] -- 9:19:29

      Average standard deviation of split frequencies: 0.026632


      Average standard deviation of split frequencies: 0.026632

      14980000 -- (0.000) [...7 remote chains...] -- 9:19:45

      Average standard deviation of split frequencies: 0.026585


      Average standard deviation of split frequencies: 0.026585

      14990000 -- (0.000) [...7 remote chains...] -- 9:19:22

      Average standard deviation of split frequencies: 0.026562


      Average standard deviation of split frequencies: 0.026562

      15000000 -- (0.000) [...7 remote chains...] -- 9:19:39

      Average standard deviation of split frequencies: 0.026538


      Average standard deviation of split frequencies: 0.026538

      15010000 -- (0.000) [...7 remote chains...] -- 9:19:16

      Average standard deviation of split frequencies: 0.026217


      Average standard deviation of split frequencies: 0.026217

      15020000 -- (0.000) [...7 remote chains...] -- 9:19:32

      Average standard deviation of split frequencies: 0.026261


      Average standard deviation of split frequencies: 0.026261

      15030000 -- (0.000) [...7 remote chains...] -- 9:19:48

      Average standard deviation of split frequencies: 0.026396


      Average standard deviation of split frequencies: 0.026396

      15040000 -- (0.000) [...7 remote chains...] -- 9:19:25

      Average standard deviation of split frequencies: 0.026372


      Average standard deviation of split frequencies: 0.026372

      15050000 -- (0.000) [...7 remote chains...] -- 9:19:41

      Average standard deviation of split frequencies: 0.026461


      Average standard deviation of split frequencies: 0.026461

      15060000 -- (0.000) [...7 remote chains...] -- 9:19:18

      Average standard deviation of split frequencies: 0.026437


      Average standard deviation of split frequencies: 0.026437

      15070000 -- (0.000) [...7 remote chains...] -- 9:19:34

      Average standard deviation of split frequencies: 0.026437


      Average standard deviation of split frequencies: 0.026437

      15080000 -- (0.000) [...7 remote chains...] -- 9:19:11

      Average standard deviation of split frequencies: 0.026392


      Average standard deviation of split frequencies: 0.026392

      15090000 -- (0.000) [...7 remote chains...] -- 9:19:27

      Average standard deviation of split frequencies: 0.026480


      Average standard deviation of split frequencies: 0.026480

      15100000 -- (0.000) [...7 remote chains...] -- 9:19:04

      Average standard deviation of split frequencies: 0.026456


      Average standard deviation of split frequencies: 0.026456

      15110000 -- (0.000) [...7 remote chains...] -- 9:19:20

      Average standard deviation of split frequencies: 0.026434


      Average standard deviation of split frequencies: 0.026434

      15120000 -- (0.000) [...7 remote chains...] -- 9:19:36

      Average standard deviation of split frequencies: 0.026411


      Average standard deviation of split frequencies: 0.026411

      15130000 -- (0.000) [...7 remote chains...] -- 9:19:13

      Average standard deviation of split frequencies: 0.026410


      Average standard deviation of split frequencies: 0.026410

      15140000 -- (0.000) [...7 remote chains...] -- 9:19:29

      Average standard deviation of split frequencies: 0.026475


      Average standard deviation of split frequencies: 0.026475

      15150000 -- (0.000) [...7 remote chains...] -- 9:19:06

      Average standard deviation of split frequencies: 0.026013


      Average standard deviation of split frequencies: 0.026013

      15160000 -- (0.000) [...7 remote chains...] -- 9:19:22

      Average standard deviation of split frequencies: 0.025947


      Average standard deviation of split frequencies: 0.025947

      15170000 -- (0.000) [...7 remote chains...] -- 9:19:38

      Average standard deviation of split frequencies: 0.025967


      Average standard deviation of split frequencies: 0.025967

      15180000 -- (0.000) [...7 remote chains...] -- 9:19:15

      Average standard deviation of split frequencies: 0.026051


      Average standard deviation of split frequencies: 0.026051

      15190000 -- (0.000) [...7 remote chains...] -- 9:19:31

      Average standard deviation of split frequencies: 0.026137


      Average standard deviation of split frequencies: 0.026137

      15200000 -- (0.000) [...7 remote chains...] -- 9:19:09

      Average standard deviation of split frequencies: 0.026157


      Average standard deviation of split frequencies: 0.026157

      15210000 -- (0.000) [...7 remote chains...] -- 9:19:24

      Average standard deviation of split frequencies: 0.026176


      Average standard deviation of split frequencies: 0.026176

      15220000 -- (0.000) [...7 remote chains...] -- 9:19:40

      Average standard deviation of split frequencies: 0.026175


      Average standard deviation of split frequencies: 0.026175

      15230000 -- (0.000) [...7 remote chains...] -- 9:19:18

      Average standard deviation of split frequencies: 0.026175


      Average standard deviation of split frequencies: 0.026175

      15240000 -- (0.000) [...7 remote chains...] -- 9:19:33

      Average standard deviation of split frequencies: 0.026216


      Average standard deviation of split frequencies: 0.026216

      15250000 -- (0.000) [...7 remote chains...] -- 9:19:11

      Average standard deviation of split frequencies: 0.026236


      Average standard deviation of split frequencies: 0.026236

      15260000 -- (0.000) [...7 remote chains...] -- 9:19:26

      Average standard deviation of split frequencies: 0.026255


      Average standard deviation of split frequencies: 0.026255

      15270000 -- (0.000) [...7 remote chains...] -- 9:19:04

      Average standard deviation of split frequencies: 0.026298


      Average standard deviation of split frequencies: 0.026298

      15280000 -- (0.000) [...7 remote chains...] -- 9:19:20

      Average standard deviation of split frequencies: 0.026339


      Average standard deviation of split frequencies: 0.026339

      15290000 -- (0.000) [...7 remote chains...] -- 9:19:35

      Average standard deviation of split frequencies: 0.026337


      Average standard deviation of split frequencies: 0.026337

      15300000 -- (0.000) [...7 remote chains...] -- 9:19:13

      Average standard deviation of split frequencies: 0.026378


      Average standard deviation of split frequencies: 0.026378

      15310000 -- (0.000) [...7 remote chains...] -- 9:19:29

      Average standard deviation of split frequencies: 0.026420


      Average standard deviation of split frequencies: 0.026420

      15320000 -- (0.000) [...7 remote chains...] -- 9:19:06

      Average standard deviation of split frequencies: 0.026461


      Average standard deviation of split frequencies: 0.026461

      15330000 -- (0.000) [...7 remote chains...] -- 9:19:22

      Average standard deviation of split frequencies: 0.026332


      Average standard deviation of split frequencies: 0.026332

      15340000 -- (0.000) [...7 remote chains...] -- 9:19:37

      Average standard deviation of split frequencies: 0.026309


      Average standard deviation of split frequencies: 0.026309

      15350000 -- (0.000) [...7 remote chains...] -- 9:19:15

      Average standard deviation of split frequencies: 0.026394


      Average standard deviation of split frequencies: 0.026394

      15360000 -- (0.000) [...7 remote chains...] -- 9:19:31

      Average standard deviation of split frequencies: 0.026392


      Average standard deviation of split frequencies: 0.026392

      15370000 -- (0.000) [...7 remote chains...] -- 9:19:08

      Average standard deviation of split frequencies: 0.026348


      Average standard deviation of split frequencies: 0.026348

      15380000 -- (0.000) [...7 remote chains...] -- 9:19:24

      Average standard deviation of split frequencies: 0.026304


      Average standard deviation of split frequencies: 0.026304

      15390000 -- (0.000) [...7 remote chains...] -- 9:19:01

      Average standard deviation of split frequencies: 0.026536


      Average standard deviation of split frequencies: 0.026536

      15400000 -- (0.000) [...7 remote chains...] -- 9:19:17

      Average standard deviation of split frequencies: 0.026429


      Average standard deviation of split frequencies: 0.026429

      15410000 -- (0.000) [...7 remote chains...] -- 9:19:33

      Average standard deviation of split frequencies: 0.026427


      Average standard deviation of split frequencies: 0.026427

      15420000 -- (0.000) [...7 remote chains...] -- 9:19:10

      Average standard deviation of split frequencies: 0.026468


      Average standard deviation of split frequencies: 0.026468

      15430000 -- (0.000) [...7 remote chains...] -- 9:19:26

      Average standard deviation of split frequencies: 0.026489


      Average standard deviation of split frequencies: 0.026489

      15440000 -- (0.000) [...7 remote chains...] -- 9:19:04

      Average standard deviation of split frequencies: 0.026445


      Average standard deviation of split frequencies: 0.026445

      15450000 -- (0.000) [...7 remote chains...] -- 9:19:19

      Average standard deviation of split frequencies: 0.026401


      Average standard deviation of split frequencies: 0.026401

      15460000 -- (0.000) [...7 remote chains...] -- 9:18:57

      Average standard deviation of split frequencies: 0.026357


      Average standard deviation of split frequencies: 0.026357

      15470000 -- (0.000) [...7 remote chains...] -- 9:19:12

      Average standard deviation of split frequencies: 0.026399


      Average standard deviation of split frequencies: 0.026399

      15480000 -- (0.000) [...7 remote chains...] -- 9:18:50

      Average standard deviation of split frequencies: 0.026355


      Average standard deviation of split frequencies: 0.026355

      15490000 -- (0.000) [...7 remote chains...] -- 9:19:06

      Average standard deviation of split frequencies: 0.026333


      Average standard deviation of split frequencies: 0.026333

      15500000 -- (0.000) [...7 remote chains...] -- 9:19:21

      Average standard deviation of split frequencies: 0.026373


      Average standard deviation of split frequencies: 0.026373

      15510000 -- (0.000) [...7 remote chains...] -- 9:18:59

      Average standard deviation of split frequencies: 0.026373


      Average standard deviation of split frequencies: 0.026373

      15520000 -- (0.000) [...7 remote chains...] -- 9:19:14

      Average standard deviation of split frequencies: 0.026309


      Average standard deviation of split frequencies: 0.026309

      15530000 -- (0.000) [...7 remote chains...] -- 9:18:52

      Average standard deviation of split frequencies: 0.026223


      Average standard deviation of split frequencies: 0.026223

      15540000 -- (0.000) [...7 remote chains...] -- 9:19:08

      Average standard deviation of split frequencies: 0.026159


      Average standard deviation of split frequencies: 0.026159

      15550000 -- (0.000) [...7 remote chains...] -- 9:19:23

      Average standard deviation of split frequencies: 0.026243


      Average standard deviation of split frequencies: 0.026243

      15560000 -- (0.000) [...7 remote chains...] -- 9:19:39

      Average standard deviation of split frequencies: 0.026262


      Average standard deviation of split frequencies: 0.026262

      15570000 -- (0.000) [...7 remote chains...] -- 9:19:16

      Average standard deviation of split frequencies: 0.026323


      Average standard deviation of split frequencies: 0.026323

      15580000 -- (0.000) [...7 remote chains...] -- 9:19:32

      Average standard deviation of split frequencies: 0.026300


      Average standard deviation of split frequencies: 0.026300

      15590000 -- (0.000) [...7 remote chains...] -- 9:19:47

      Average standard deviation of split frequencies: 0.026238


      Average standard deviation of split frequencies: 0.026238

      15600000 -- (0.000) [...7 remote chains...] -- 9:19:25

      Average standard deviation of split frequencies: 0.026483


      Average standard deviation of split frequencies: 0.026483

      15610000 -- (0.000) [...7 remote chains...] -- 9:19:40

      Average standard deviation of split frequencies: 0.026504


      Average standard deviation of split frequencies: 0.026504

      15620000 -- (0.000) [...7 remote chains...] -- 9:19:18

      Average standard deviation of split frequencies: 0.026438


      Average standard deviation of split frequencies: 0.026438

      15630000 -- (0.000) [...7 remote chains...] -- 9:19:34

      Average standard deviation of split frequencies: 0.026481


      Average standard deviation of split frequencies: 0.026481

      15640000 -- (0.000) [...7 remote chains...] -- 9:19:12

      Average standard deviation of split frequencies: 0.026394


      Average standard deviation of split frequencies: 0.026394

      15650000 -- (0.000) [...7 remote chains...] -- 9:19:27

      Average standard deviation of split frequencies: 0.026285


      Average standard deviation of split frequencies: 0.026285

      15660000 -- (0.000) [...7 remote chains...] -- 9:19:05

      Average standard deviation of split frequencies: 0.026328


      Average standard deviation of split frequencies: 0.026328

      15670000 -- (0.000) [...7 remote chains...] -- 9:19:20

      Average standard deviation of split frequencies: 0.026521


      Average standard deviation of split frequencies: 0.026521

      15680000 -- (0.000) [...7 remote chains...] -- 9:19:36

      Average standard deviation of split frequencies: 0.026584


      Average standard deviation of split frequencies: 0.026584

      15690000 -- (0.000) [...7 remote chains...] -- 9:19:14

      Average standard deviation of split frequencies: 0.026647


      Average standard deviation of split frequencies: 0.026647

      15700000 -- (0.000) [...7 remote chains...] -- 9:19:29

      Average standard deviation of split frequencies: 0.026689


      Average standard deviation of split frequencies: 0.026689

      15710000 -- (0.000) [...7 remote chains...] -- 9:19:07

      Average standard deviation of split frequencies: 0.026668


      Average standard deviation of split frequencies: 0.026668

      15720000 -- (0.000) [...7 remote chains...] -- 9:19:22

      Average standard deviation of split frequencies: 0.026666


      Average standard deviation of split frequencies: 0.026666

      15730000 -- (0.000) [...7 remote chains...] -- 9:19:37

      Average standard deviation of split frequencies: 0.026558


      Average standard deviation of split frequencies: 0.026558

      15740000 -- [0.000] [...7 remote chains...] -- 9:19:15

      Average standard deviation of split frequencies: 0.026557


      Average standard deviation of split frequencies: 0.026557

      15750000 -- (0.000) [...7 remote chains...] -- 9:19:31

      Average standard deviation of split frequencies: 0.026514


      Average standard deviation of split frequencies: 0.026514

      15760000 -- (0.000) [...7 remote chains...] -- 9:19:09

      Average standard deviation of split frequencies: 0.026556


      Average standard deviation of split frequencies: 0.026556

      15770000 -- (0.000) [...7 remote chains...] -- 9:19:24

      Average standard deviation of split frequencies: 0.026619


      Average standard deviation of split frequencies: 0.026619

      15780000 -- (0.000) [...7 remote chains...] -- 9:19:02

      Average standard deviation of split frequencies: 0.026724


      Average standard deviation of split frequencies: 0.026724

      15790000 -- (0.000) [...7 remote chains...] -- 9:19:17

      Average standard deviation of split frequencies: 0.026746


      Average standard deviation of split frequencies: 0.026746

      15800000 -- (0.000) [...7 remote chains...] -- 9:19:33

      Average standard deviation of split frequencies: 0.026830


      Average standard deviation of split frequencies: 0.026830

      15810000 -- (0.000) [...7 remote chains...] -- 9:19:11

      Average standard deviation of split frequencies: 0.026828


      Average standard deviation of split frequencies: 0.026828

      15820000 -- (0.000) [...7 remote chains...] -- 9:19:26

      Average standard deviation of split frequencies: 0.026763


      Average standard deviation of split frequencies: 0.026763

      15830000 -- (0.000) [...7 remote chains...] -- 9:19:04

      Average standard deviation of split frequencies: 0.026657


      Average standard deviation of split frequencies: 0.026657

      15840000 -- (0.000) [...7 remote chains...] -- 9:19:19

      Average standard deviation of split frequencies: 0.026762


      Average standard deviation of split frequencies: 0.026762

      15850000 -- (0.000) [...7 remote chains...] -- 9:18:57

      Average standard deviation of split frequencies: 0.026739


      Average standard deviation of split frequencies: 0.026739

      15860000 -- (0.000) [...7 remote chains...] -- 9:19:13

      Average standard deviation of split frequencies: 0.026823


      Average standard deviation of split frequencies: 0.026823

      15870000 -- (0.000) [...7 remote chains...] -- 9:19:28

      Average standard deviation of split frequencies: 0.026696


      Average standard deviation of split frequencies: 0.026696

      15880000 -- (0.000) [...7 remote chains...] -- 9:19:06

      Average standard deviation of split frequencies: 0.026673


      Average standard deviation of split frequencies: 0.026673

      15890000 -- (0.000) [...7 remote chains...] -- 9:19:21

      Average standard deviation of split frequencies: 0.026736


      Average standard deviation of split frequencies: 0.026736

      15900000 -- (0.000) [...7 remote chains...] -- 9:18:59

      Average standard deviation of split frequencies: 0.026713


      Average standard deviation of split frequencies: 0.026713

      15910000 -- (0.000) [...7 remote chains...] -- 9:19:14

      Average standard deviation of split frequencies: 0.026607


      Average standard deviation of split frequencies: 0.026607

      15920000 -- (0.000) [...7 remote chains...] -- 9:19:29

      Average standard deviation of split frequencies: 0.026585


      Average standard deviation of split frequencies: 0.026585

      15930000 -- (0.000) [...7 remote chains...] -- 9:19:08

      Average standard deviation of split frequencies: 0.026521


      Average standard deviation of split frequencies: 0.026521

      15940000 -- (0.000) [...7 remote chains...] -- 9:19:23

      Average standard deviation of split frequencies: 0.026456


      Average standard deviation of split frequencies: 0.026456

      15950000 -- (0.000) [...7 remote chains...] -- 9:19:38

      Average standard deviation of split frequencies: 0.026435


      Average standard deviation of split frequencies: 0.026435

      15960000 -- (0.000) [...7 remote chains...] -- 9:19:16

      Average standard deviation of split frequencies: 0.026350


      Average standard deviation of split frequencies: 0.026350

      15970000 -- (0.000) [...7 remote chains...] -- 9:19:31

      Average standard deviation of split frequencies: 0.026328


      Average standard deviation of split frequencies: 0.026328

      15980000 -- (0.000) [...7 remote chains...] -- 9:19:10

      Average standard deviation of split frequencies: 0.026243


      Average standard deviation of split frequencies: 0.026243

      15990000 -- (0.000) [...7 remote chains...] -- 9:19:25

      Average standard deviation of split frequencies: 0.026222


      Average standard deviation of split frequencies: 0.026222

      16000000 -- (0.000) [...7 remote chains...] -- 9:19:40

      Average standard deviation of split frequencies: 0.026284


      Average standard deviation of split frequencies: 0.026284

      16010000 -- (0.000) [...7 remote chains...] -- 9:19:54

      Average standard deviation of split frequencies: 0.026220


      Average standard deviation of split frequencies: 0.026220

      16020000 -- (0.000) [...7 remote chains...] -- 9:19:33

      Average standard deviation of split frequencies: 0.026219


      Average standard deviation of split frequencies: 0.026219

      16030000 -- (0.000) [...7 remote chains...] -- 9:19:48

      Average standard deviation of split frequencies: 0.026156


      Average standard deviation of split frequencies: 0.026156

      16040000 -- (0.000) [...7 remote chains...] -- 9:19:26

      Average standard deviation of split frequencies: 0.026114


      Average standard deviation of split frequencies: 0.026114

      16050000 -- (0.000) [...7 remote chains...] -- 9:19:41

      Average standard deviation of split frequencies: 0.026113


      Average standard deviation of split frequencies: 0.026113

      16060000 -- (0.000) [...7 remote chains...] -- 9:19:56

      Average standard deviation of split frequencies: 0.026091


      Average standard deviation of split frequencies: 0.026091

      16070000 -- (0.000) [...7 remote chains...] -- 9:20:11

      Average standard deviation of split frequencies: 0.026029


      Average standard deviation of split frequencies: 0.026029

      16080000 -- (0.000) [...7 remote chains...] -- 9:19:49

      Average standard deviation of split frequencies: 0.026049


      Average standard deviation of split frequencies: 0.026049

      16090000 -- (0.000) [...7 remote chains...] -- 9:20:04

      Average standard deviation of split frequencies: 0.025986


      Average standard deviation of split frequencies: 0.025986

      16100000 -- (0.000) [...7 remote chains...] -- 9:20:19

      Average standard deviation of split frequencies: 0.025985


      Average standard deviation of split frequencies: 0.025985

      16110000 -- (0.000) [...7 remote chains...] -- 9:19:58

      Average standard deviation of split frequencies: 0.025901


      Average standard deviation of split frequencies: 0.025901

      16120000 -- (0.000) [...7 remote chains...] -- 9:20:12

      Average standard deviation of split frequencies: 0.025901


      Average standard deviation of split frequencies: 0.025901

      16130000 -- (0.000) [...7 remote chains...] -- 9:19:51

      Average standard deviation of split frequencies: 0.025859


      Average standard deviation of split frequencies: 0.025859

      16140000 -- (0.000) [...7 remote chains...] -- 9:20:06

      Average standard deviation of split frequencies: 0.025900


      Average standard deviation of split frequencies: 0.025900

      16150000 -- (0.000) [...7 remote chains...] -- 9:20:21

      Average standard deviation of split frequencies: 0.025858


      Average standard deviation of split frequencies: 0.025858

      16160000 -- (0.000) [...7 remote chains...] -- 9:19:59

      Average standard deviation of split frequencies: 0.025816


      Average standard deviation of split frequencies: 0.025816

      16170000 -- (0.000) [...7 remote chains...] -- 9:20:14

      Average standard deviation of split frequencies: 0.026874


      Average standard deviation of split frequencies: 0.026874

      16180000 -- (0.000) [...7 remote chains...] -- 9:20:29

      Average standard deviation of split frequencies: 0.026932


      Average standard deviation of split frequencies: 0.026932

      16190000 -- (0.000) [...7 remote chains...] -- 9:20:07

      Average standard deviation of split frequencies: 0.026892


      Average standard deviation of split frequencies: 0.026892

      16200000 -- (0.000) [...7 remote chains...] -- 9:20:22

      Average standard deviation of split frequencies: 0.026950


      Average standard deviation of split frequencies: 0.026950

      16210000 -- (0.000) [...7 remote chains...] -- 9:20:01

      Average standard deviation of split frequencies: 0.026968


      Average standard deviation of split frequencies: 0.026968

      16220000 -- (0.000) [...7 remote chains...] -- 9:20:15

      Average standard deviation of split frequencies: 0.027046


      Average standard deviation of split frequencies: 0.027046

      16230000 -- (0.000) [...7 remote chains...] -- 9:20:30

      Average standard deviation of split frequencies: 0.026945


      Average standard deviation of split frequencies: 0.026945

      16240000 -- (0.000) [...7 remote chains...] -- 9:20:09

      Average standard deviation of split frequencies: 0.026983


      Average standard deviation of split frequencies: 0.026983

      16250000 -- (0.000) [...7 remote chains...] -- 9:20:24

      Average standard deviation of split frequencies: 0.026981


      Average standard deviation of split frequencies: 0.026981

      16260000 -- (0.000) [...7 remote chains...] -- 9:20:38

      Average standard deviation of split frequencies: 0.026979


      Average standard deviation of split frequencies: 0.026979

      16270000 -- (0.000) [...7 remote chains...] -- 9:20:17

      Average standard deviation of split frequencies: 0.026779


      Average standard deviation of split frequencies: 0.026779

      16280000 -- (0.000) [...7 remote chains...] -- 9:20:32

      Average standard deviation of split frequencies: 0.026718


      Average standard deviation of split frequencies: 0.026718

      16290000 -- (0.000) [...7 remote chains...] -- 9:20:10

      Average standard deviation of split frequencies: 0.026636


      Average standard deviation of split frequencies: 0.026636

      16300000 -- (0.000) [...7 remote chains...] -- 9:20:25

      Average standard deviation of split frequencies: 0.026654


      Average standard deviation of split frequencies: 0.026654

      16310000 -- (0.000) [...7 remote chains...] -- 9:20:04

      Average standard deviation of split frequencies: 0.026634


      Average standard deviation of split frequencies: 0.026634

      16320000 -- (0.000) [...7 remote chains...] -- 9:20:18

      Average standard deviation of split frequencies: 0.026672


      Average standard deviation of split frequencies: 0.026672

      16330000 -- (0.000) [...7 remote chains...] -- 9:20:33

      Average standard deviation of split frequencies: 0.026730


      Average standard deviation of split frequencies: 0.026730

      16340000 -- (0.000) [...7 remote chains...] -- 9:20:12

      Average standard deviation of split frequencies: 0.026609


      Average standard deviation of split frequencies: 0.026609

      16350000 -- (0.000) [...7 remote chains...] -- 9:20:26

      Average standard deviation of split frequencies: 0.026489


      Average standard deviation of split frequencies: 0.026489

      16360000 -- (0.000) [...7 remote chains...] -- 9:20:05

      Average standard deviation of split frequencies: 0.026448


      Average standard deviation of split frequencies: 0.026448

      16370000 -- (0.000) [...7 remote chains...] -- 9:20:20

      Average standard deviation of split frequencies: 0.026407


      Average standard deviation of split frequencies: 0.026407

      16380000 -- (0.000) [...7 remote chains...] -- 9:20:34

      Average standard deviation of split frequencies: 0.026464


      Average standard deviation of split frequencies: 0.026464

      16390000 -- (0.000) [...7 remote chains...] -- 9:20:13

      Average standard deviation of split frequencies: 0.026385


      Average standard deviation of split frequencies: 0.026385

      16400000 -- (0.000) [...7 remote chains...] -- 9:20:28

      Average standard deviation of split frequencies: 0.026443


      Average standard deviation of split frequencies: 0.026443

      16410000 -- (0.000) [...7 remote chains...] -- 9:20:07

      Average standard deviation of split frequencies: 0.026402


      Average standard deviation of split frequencies: 0.026402

      16420000 -- (0.000) [...7 remote chains...] -- 9:20:21

      Average standard deviation of split frequencies: 0.026380


      Average standard deviation of split frequencies: 0.026380

      16430000 -- (0.000) [...7 remote chains...] -- 9:20:36

      Average standard deviation of split frequencies: 0.026400


      Average standard deviation of split frequencies: 0.026400

      16440000 -- (0.000) [...7 remote chains...] -- 9:20:15

      Average standard deviation of split frequencies: 0.026458


      Average standard deviation of split frequencies: 0.026458

      16450000 -- (0.000) [...7 remote chains...] -- 9:20:29

      Average standard deviation of split frequencies: 0.026535


      Average standard deviation of split frequencies: 0.026535

      16460000 -- (0.000) [...7 remote chains...] -- 9:20:08

      Average standard deviation of split frequencies: 0.026553


      Average standard deviation of split frequencies: 0.026553

      16470000 -- (0.000) [...7 remote chains...] -- 9:20:22

      Average standard deviation of split frequencies: 0.026612


      Average standard deviation of split frequencies: 0.026612

      16480000 -- (0.000) [...7 remote chains...] -- 9:20:37

      Average standard deviation of split frequencies: 0.026650


      Average standard deviation of split frequencies: 0.026650

      16490000 -- (0.000) [...7 remote chains...] -- 9:20:16

      Average standard deviation of split frequencies: 0.026628


      Average standard deviation of split frequencies: 0.026628

      16500000 -- (0.000) [...7 remote chains...] -- 9:20:30

      Average standard deviation of split frequencies: 0.026567


      Average standard deviation of split frequencies: 0.026567

      16510000 -- (0.000) [...7 remote chains...] -- 9:20:09

      Average standard deviation of split frequencies: 0.026548


      Average standard deviation of split frequencies: 0.026548

      16520000 -- (0.000) [...7 remote chains...] -- 9:20:24

      Average standard deviation of split frequencies: 0.026487


      Average standard deviation of split frequencies: 0.026487

      16530000 -- (0.000) [...7 remote chains...] -- 9:20:03

      Average standard deviation of split frequencies: 0.026525


      Average standard deviation of split frequencies: 0.026525

      16540000 -- (0.000) [...7 remote chains...] -- 9:20:17

      Average standard deviation of split frequencies: 0.026562


      Average standard deviation of split frequencies: 0.026562

      16550000 -- (0.000) [...7 remote chains...] -- 9:20:32

      Average standard deviation of split frequencies: 0.026719


      Average standard deviation of split frequencies: 0.026719

      16560000 -- (0.000) [...7 remote chains...] -- 9:20:11

      Average standard deviation of split frequencies: 0.026737


      Average standard deviation of split frequencies: 0.026737

      16570000 -- (0.000) [...7 remote chains...] -- 9:20:25

      Average standard deviation of split frequencies: 0.026696


      Average standard deviation of split frequencies: 0.026696

      16580000 -- (0.000) [...7 remote chains...] -- 9:20:39

      Average standard deviation of split frequencies: 0.026635


      Average standard deviation of split frequencies: 0.026635

      16590000 -- (0.000) [...7 remote chains...] -- 9:20:19

      Average standard deviation of split frequencies: 0.026753


      Average standard deviation of split frequencies: 0.026753

      16600000 -- (0.000) [...7 remote chains...] -- 9:20:33

      Average standard deviation of split frequencies: 0.026692


      Average standard deviation of split frequencies: 0.026692

      16610000 -- (0.000) [...7 remote chains...] -- 9:20:12

      Average standard deviation of split frequencies: 0.026651


      Average standard deviation of split frequencies: 0.026651

      16620000 -- (0.000) [...7 remote chains...] -- 9:20:26

      Average standard deviation of split frequencies: 0.026630


      Average standard deviation of split frequencies: 0.026630

      16630000 -- (0.000) [...7 remote chains...] -- 9:20:41

      Average standard deviation of split frequencies: 0.026708


      Average standard deviation of split frequencies: 0.026708

      16640000 -- (0.000) [...7 remote chains...] -- 9:20:20

      Average standard deviation of split frequencies: 0.026823


      Average standard deviation of split frequencies: 0.026823

      16650000 -- (0.000) [...7 remote chains...] -- 9:20:34

      Average standard deviation of split frequencies: 0.026802


      Average standard deviation of split frequencies: 0.026802

      16660000 -- (0.000) [...7 remote chains...] -- 9:20:13

      Average standard deviation of split frequencies: 0.026878


      Average standard deviation of split frequencies: 0.026878

      16670000 -- (0.000) [...7 remote chains...] -- 9:20:28

      Average standard deviation of split frequencies: 0.026858


      Average standard deviation of split frequencies: 0.026858

      16680000 -- (0.000) [...7 remote chains...] -- 9:20:42

      Average standard deviation of split frequencies: 0.026837


      Average standard deviation of split frequencies: 0.026837

      16690000 -- (0.000) [...7 remote chains...] -- 9:20:21

      Average standard deviation of split frequencies: 0.026777


      Average standard deviation of split frequencies: 0.026777

      16700000 -- (0.000) [...7 remote chains...] -- 9:20:35

      Average standard deviation of split frequencies: 0.026677


      Average standard deviation of split frequencies: 0.026677

      16710000 -- (0.000) [...7 remote chains...] -- 9:20:15

      Average standard deviation of split frequencies: 0.026716


      Average standard deviation of split frequencies: 0.026716

      16720000 -- (0.000) [...7 remote chains...] -- 9:20:29

      Average standard deviation of split frequencies: 0.026714


      Average standard deviation of split frequencies: 0.026714

      16730000 -- (0.000) [...7 remote chains...] -- 9:20:43

      Average standard deviation of split frequencies: 0.026596


      Average standard deviation of split frequencies: 0.026596

      16740000 -- (0.000) [...7 remote chains...] -- 9:20:22

      Average standard deviation of split frequencies: 0.026497


      Average standard deviation of split frequencies: 0.026497

      16750000 -- (0.000) [...7 remote chains...] -- 9:20:36

      Average standard deviation of split frequencies: 0.026517


      Average standard deviation of split frequencies: 0.026517

      16760000 -- (0.000) [...7 remote chains...] -- 9:20:51

      Average standard deviation of split frequencies: 0.026515


      Average standard deviation of split frequencies: 0.026515

      16770000 -- (0.000) [...7 remote chains...] -- 9:20:30

      Average standard deviation of split frequencies: 0.026436


      Average standard deviation of split frequencies: 0.026436

      16780000 -- (0.000) [...7 remote chains...] -- 9:20:44

      Average standard deviation of split frequencies: 0.026338


      Average standard deviation of split frequencies: 0.026338

      16790000 -- (0.000) [...7 remote chains...] -- 9:20:24

      Average standard deviation of split frequencies: 0.026202


      Average standard deviation of split frequencies: 0.026202

      16800000 -- (0.000) [...7 remote chains...] -- 9:20:38

      Average standard deviation of split frequencies: 0.026123


      Average standard deviation of split frequencies: 0.026123

      16810000 -- (0.000) [...7 remote chains...] -- 9:20:52

      Average standard deviation of split frequencies: 0.026045


      Average standard deviation of split frequencies: 0.026045

      16820000 -- (0.000) [...7 remote chains...] -- 9:20:31

      Average standard deviation of split frequencies: 0.026082


      Average standard deviation of split frequencies: 0.026082

      16830000 -- (0.000) [...7 remote chains...] -- 9:20:45

      Average standard deviation of split frequencies: 0.026005


      Average standard deviation of split frequencies: 0.026005

      16840000 -- (0.000) [...7 remote chains...] -- 9:20:59

      Average standard deviation of split frequencies: 0.026003


      Average standard deviation of split frequencies: 0.026003

      16850000 -- (0.000) [...7 remote chains...] -- 9:20:39

      Average standard deviation of split frequencies: 0.025983


      Average standard deviation of split frequencies: 0.025983

      16860000 -- (0.000) [...7 remote chains...] -- 9:20:53

      Average standard deviation of split frequencies: 0.026020


      Average standard deviation of split frequencies: 0.026020

      16870000 -- (0.000) [...7 remote chains...] -- 9:20:32

      Average standard deviation of split frequencies: 0.026078


      Average standard deviation of split frequencies: 0.026078

      16880000 -- (0.000) [...7 remote chains...] -- 9:20:46

      Average standard deviation of split frequencies: 0.026038


      Average standard deviation of split frequencies: 0.026038

      16890000 -- (0.000) [...7 remote chains...] -- 9:20:26

      Average standard deviation of split frequencies: 0.025941


      Average standard deviation of split frequencies: 0.025941

      16900000 -- (0.000) [...7 remote chains...] -- 9:20:40

      Average standard deviation of split frequencies: 0.025786


      Average standard deviation of split frequencies: 0.025786

      16910000 -- (0.000) [...7 remote chains...] -- 9:20:54

      Average standard deviation of split frequencies: 0.025670


      Average standard deviation of split frequencies: 0.025670

      16920000 -- (0.000) [...7 remote chains...] -- 9:20:33

      Average standard deviation of split frequencies: 0.025650


      Average standard deviation of split frequencies: 0.025650

      16930000 -- (0.000) [...7 remote chains...] -- 9:20:47

      Average standard deviation of split frequencies: 0.025630


      Average standard deviation of split frequencies: 0.025630

      16940000 -- (0.000) [...7 remote chains...] -- 9:20:27

      Average standard deviation of split frequencies: 0.025648


      Average standard deviation of split frequencies: 0.025648

      16950000 -- (0.000) [...7 remote chains...] -- 9:20:41

      Average standard deviation of split frequencies: 0.025610


      Average standard deviation of split frequencies: 0.025610

      16960000 -- (0.000) [...7 remote chains...] -- 9:20:55

      Average standard deviation of split frequencies: 0.025513


      Average standard deviation of split frequencies: 0.025513

      16970000 -- (0.000) [...7 remote chains...] -- 9:20:35

      Average standard deviation of split frequencies: 0.025397


      Average standard deviation of split frequencies: 0.025397

      16980000 -- (0.000) [...7 remote chains...] -- 9:20:48

      Average standard deviation of split frequencies: 0.025416


      Average standard deviation of split frequencies: 0.025416

      16990000 -- (0.000) [...7 remote chains...] -- 9:21:02

      Average standard deviation of split frequencies: 0.025244


      Average standard deviation of split frequencies: 0.025244

      17000000 -- (0.000) [...7 remote chains...] -- 9:20:42

      Average standard deviation of split frequencies: 0.025205


      Average standard deviation of split frequencies: 0.025205

      17010000 -- (0.000) [...7 remote chains...] -- 9:20:56

      Average standard deviation of split frequencies: 0.025147


      Average standard deviation of split frequencies: 0.025147

      17020000 -- (0.000) [...7 remote chains...] -- 9:20:36

      Average standard deviation of split frequencies: 0.025146


      Average standard deviation of split frequencies: 0.025146

      17030000 -- (0.000) [...7 remote chains...] -- 9:20:50

      Average standard deviation of split frequencies: 0.025032


      Average standard deviation of split frequencies: 0.025032

      17040000 -- (0.000) [...7 remote chains...] -- 9:20:29

      Average standard deviation of split frequencies: 0.025050


      Average standard deviation of split frequencies: 0.025050

      17050000 -- (0.000) [...7 remote chains...] -- 9:20:43

      Average standard deviation of split frequencies: 0.025050


      Average standard deviation of split frequencies: 0.025050

      17060000 -- (0.000) [...7 remote chains...] -- 9:20:23

      Average standard deviation of split frequencies: 0.025068


      Average standard deviation of split frequencies: 0.025068

      17070000 -- (0.000) [...7 remote chains...] -- 9:20:37

      Average standard deviation of split frequencies: 0.025011


      Average standard deviation of split frequencies: 0.025011

      17080000 -- (0.000) [...7 remote chains...] -- 9:20:51

      Average standard deviation of split frequencies: 0.025030


      Average standard deviation of split frequencies: 0.025030

      17090000 -- (0.000) [...7 remote chains...] -- 9:20:30

      Average standard deviation of split frequencies: 0.024877


      Average standard deviation of split frequencies: 0.024877

      17100000 -- (0.000) [...7 remote chains...] -- 9:20:44

      Average standard deviation of split frequencies: 0.024915


      Average standard deviation of split frequencies: 0.024915

      17110000 -- (0.000) [...7 remote chains...] -- 9:20:24

      Average standard deviation of split frequencies: 0.024877


      Average standard deviation of split frequencies: 0.024877

      17120000 -- (0.000) [...7 remote chains...] -- 9:20:38

      Average standard deviation of split frequencies: 0.024857


      Average standard deviation of split frequencies: 0.024857

      17130000 -- (0.000) [...7 remote chains...] -- 9:20:51

      Average standard deviation of split frequencies: 0.024819


      Average standard deviation of split frequencies: 0.024819

      17140000 -- (0.000) [...7 remote chains...] -- 9:20:31

      Average standard deviation of split frequencies: 0.024781


      Average standard deviation of split frequencies: 0.024781

      17150000 -- (0.000) [...7 remote chains...] -- 9:20:45

      Average standard deviation of split frequencies: 0.024781


      Average standard deviation of split frequencies: 0.024781

      17160000 -- (0.000) [...7 remote chains...] -- 9:20:25

      Average standard deviation of split frequencies: 0.024762


      Average standard deviation of split frequencies: 0.024762

      17170000 -- (0.000) [...7 remote chains...] -- 9:20:39

      Average standard deviation of split frequencies: 0.024837


      Average standard deviation of split frequencies: 0.024837

      17180000 -- (0.000) [...7 remote chains...] -- 9:20:19

      Average standard deviation of split frequencies: 0.024893


      Average standard deviation of split frequencies: 0.024893

      17190000 -- (0.000) [...7 remote chains...] -- 9:20:32

      Average standard deviation of split frequencies: 0.024799


      Average standard deviation of split frequencies: 0.024799

      17200000 -- (0.000) [...7 remote chains...] -- 9:20:46

      Average standard deviation of split frequencies: 0.024874


      Average standard deviation of split frequencies: 0.024874

      17210000 -- (0.000) [...7 remote chains...] -- 9:20:26

      Average standard deviation of split frequencies: 0.024968


      Average standard deviation of split frequencies: 0.024968

      17220000 -- (0.000) [...7 remote chains...] -- 9:20:40

      Average standard deviation of split frequencies: 0.025005


      Average standard deviation of split frequencies: 0.025005

      17230000 -- (0.000) [...7 remote chains...] -- 9:20:20

      Average standard deviation of split frequencies: 0.025156


      Average standard deviation of split frequencies: 0.025156

      17240000 -- (0.000) [...7 remote chains...] -- 9:20:33

      Average standard deviation of split frequencies: 0.025212


      Average standard deviation of split frequencies: 0.025212

      17250000 -- (0.000) [...7 remote chains...] -- 9:20:13

      Average standard deviation of split frequencies: 0.025268


      Average standard deviation of split frequencies: 0.025268

      17260000 -- (0.000) [...7 remote chains...] -- 9:20:27

      Average standard deviation of split frequencies: 0.025399


      Average standard deviation of split frequencies: 0.025399

      17270000 -- (0.000) [...7 remote chains...] -- 9:20:41

      Average standard deviation of split frequencies: 0.025455


      Average standard deviation of split frequencies: 0.025455

      17280000 -- (0.000) [...7 remote chains...] -- 9:20:21

      Average standard deviation of split frequencies: 0.025549


      Average standard deviation of split frequencies: 0.025549

      17290000 -- (0.000) [...7 remote chains...] -- 9:20:34

      Average standard deviation of split frequencies: 0.025585


      Average standard deviation of split frequencies: 0.025585

      17300000 -- (0.000) [...7 remote chains...] -- 9:20:14

      Average standard deviation of split frequencies: 0.025622


      Average standard deviation of split frequencies: 0.025622

      17310000 -- (0.000) [...7 remote chains...] -- 9:20:28

      Average standard deviation of split frequencies: 0.025678


      Average standard deviation of split frequencies: 0.025678

      17320000 -- (0.000) [...7 remote chains...] -- 9:20:42

      Average standard deviation of split frequencies: 0.025733


      Average standard deviation of split frequencies: 0.025733

      17330000 -- (0.000) [...7 remote chains...] -- 9:20:22

      Average standard deviation of split frequencies: 0.025467


      Average standard deviation of split frequencies: 0.025467

      17340000 -- (0.000) [...7 remote chains...] -- 9:20:35

      Average standard deviation of split frequencies: 0.025584


      Average standard deviation of split frequencies: 0.025584

      17350000 -- (0.000) [...7 remote chains...] -- 9:20:15

      Average standard deviation of split frequencies: 0.025661


      Average standard deviation of split frequencies: 0.025661

      17360000 -- (0.000) [...7 remote chains...] -- 9:20:29

      Average standard deviation of split frequencies: 0.025738


      Average standard deviation of split frequencies: 0.025738

      17370000 -- (0.000) [...7 remote chains...] -- 9:20:09

      Average standard deviation of split frequencies: 0.025757


      Average standard deviation of split frequencies: 0.025757

      17380000 -- (0.000) [...7 remote chains...] -- 9:20:23

      Average standard deviation of split frequencies: 0.025834


      Average standard deviation of split frequencies: 0.025834

      17390000 -- (0.000) [...7 remote chains...] -- 9:20:36

      Average standard deviation of split frequencies: 0.025834


      Average standard deviation of split frequencies: 0.025834

      17400000 -- (0.000) [...7 remote chains...] -- 9:20:50

      Average standard deviation of split frequencies: 0.025795


      Average standard deviation of split frequencies: 0.025795

      17410000 -- (0.000) [...7 remote chains...] -- 9:20:30

      Average standard deviation of split frequencies: 0.025872


      Average standard deviation of split frequencies: 0.025872

      17420000 -- (0.000) [...7 remote chains...] -- 9:20:43

      Average standard deviation of split frequencies: 0.026026


      Average standard deviation of split frequencies: 0.026026

      17430000 -- (0.000) [...7 remote chains...] -- 9:20:23

      Average standard deviation of split frequencies: 0.026238


      Average standard deviation of split frequencies: 0.026238

      17440000 -- (0.000) [...7 remote chains...] -- 9:20:37

      Average standard deviation of split frequencies: 0.026392


      Average standard deviation of split frequencies: 0.026392

      17450000 -- (0.000) [...7 remote chains...] -- 9:20:51

      Average standard deviation of split frequencies: 0.026507


      Average standard deviation of split frequencies: 0.026507

      17460000 -- (0.000) [...7 remote chains...] -- 9:20:31

      Average standard deviation of split frequencies: 0.026564


      Average standard deviation of split frequencies: 0.026564

      17470000 -- (0.000) [...7 remote chains...] -- 9:20:44

      Average standard deviation of split frequencies: 0.026641


      Average standard deviation of split frequencies: 0.026641

      17480000 -- (0.000) [...7 remote chains...] -- 9:20:24

      Average standard deviation of split frequencies: 0.026697


      Average standard deviation of split frequencies: 0.026697

      17490000 -- (0.000) [...7 remote chains...] -- 9:20:38

      Average standard deviation of split frequencies: 0.026696


      Average standard deviation of split frequencies: 0.026696

      17500000 -- (0.000) [...7 remote chains...] -- 9:20:18

      Average standard deviation of split frequencies: 0.026695


      Average standard deviation of split frequencies: 0.026695

      17510000 -- (0.000) [...7 remote chains...] -- 9:20:32

      Average standard deviation of split frequencies: 0.026830


      Average standard deviation of split frequencies: 0.026830

      17520000 -- (0.000) [...7 remote chains...] -- 9:20:45

      Average standard deviation of split frequencies: 0.026809


      Average standard deviation of split frequencies: 0.026809

      17530000 -- (0.000) [...7 remote chains...] -- 9:20:25

      Average standard deviation of split frequencies: 0.026808


      Average standard deviation of split frequencies: 0.026808

      17540000 -- (0.000) [...7 remote chains...] -- 9:20:39

      Average standard deviation of split frequencies: 0.026903


      Average standard deviation of split frequencies: 0.026903

      17550000 -- (0.000) [...7 remote chains...] -- 9:20:19

      Average standard deviation of split frequencies: 0.026922


      Average standard deviation of split frequencies: 0.026922

      17560000 -- (0.000) [...7 remote chains...] -- 9:20:32

      Average standard deviation of split frequencies: 0.027017


      Average standard deviation of split frequencies: 0.027017

      17570000 -- (0.000) [...7 remote chains...] -- 9:20:13

      Average standard deviation of split frequencies: 0.027073


      Average standard deviation of split frequencies: 0.027073

      17580000 -- (0.000) [...7 remote chains...] -- 9:20:26

      Average standard deviation of split frequencies: 0.027129


      Average standard deviation of split frequencies: 0.027129

      17590000 -- (0.000) [...7 remote chains...] -- 9:20:06

      Average standard deviation of split frequencies: 0.027129


      Average standard deviation of split frequencies: 0.027129

      17600000 -- (0.000) [...7 remote chains...] -- 9:20:20

      Average standard deviation of split frequencies: 0.027204


      Average standard deviation of split frequencies: 0.027204

      17610000 -- (0.000) [...7 remote chains...] -- 9:20:33

      Average standard deviation of split frequencies: 0.027164


      Average standard deviation of split frequencies: 0.027164

      17620000 -- (0.000) [...7 remote chains...] -- 9:20:14

      Average standard deviation of split frequencies: 0.027105


      Average standard deviation of split frequencies: 0.027105

      17630000 -- (0.000) [...7 remote chains...] -- 9:20:27

      Average standard deviation of split frequencies: 0.027105


      Average standard deviation of split frequencies: 0.027105

      17640000 -- (0.000) [...7 remote chains...] -- 9:20:07

      Average standard deviation of split frequencies: 0.027066


      Average standard deviation of split frequencies: 0.027066

      17650000 -- (0.000) [...7 remote chains...] -- 9:20:21

      Average standard deviation of split frequencies: 0.027064


      Average standard deviation of split frequencies: 0.027064

      17660000 -- (0.000) [...7 remote chains...] -- 9:20:34

      Average standard deviation of split frequencies: 0.027082


      Average standard deviation of split frequencies: 0.027082

      17670000 -- (0.000) [...7 remote chains...] -- 9:20:14

      Average standard deviation of split frequencies: 0.027158


      Average standard deviation of split frequencies: 0.027158

      17680000 -- (0.000) [...7 remote chains...] -- 9:20:28

      Average standard deviation of split frequencies: 0.027100


      Average standard deviation of split frequencies: 0.027100

      17690000 -- (0.000) [...7 remote chains...] -- 9:20:08

      Average standard deviation of split frequencies: 0.027098


      Average standard deviation of split frequencies: 0.027098

      17700000 -- (0.000) [...7 remote chains...] -- 9:20:22

      Average standard deviation of split frequencies: 0.027154


      Average standard deviation of split frequencies: 0.027154

      17710000 -- (0.000) [...7 remote chains...] -- 9:20:02

      Average standard deviation of split frequencies: 0.027192


      Average standard deviation of split frequencies: 0.027192

      17720000 -- (0.000) [...7 remote chains...] -- 9:20:15

      Average standard deviation of split frequencies: 0.027248


      Average standard deviation of split frequencies: 0.027248

      17730000 -- (0.000) [...7 remote chains...] -- 9:19:56

      Average standard deviation of split frequencies: 0.027341


      Average standard deviation of split frequencies: 0.027341

      17740000 -- (0.000) [...7 remote chains...] -- 9:20:09

      Average standard deviation of split frequencies: 0.027339


      Average standard deviation of split frequencies: 0.027339

      17750000 -- (0.000) [...7 remote chains...] -- 9:20:22

      Average standard deviation of split frequencies: 0.027358


      Average standard deviation of split frequencies: 0.027358

      17760000 -- (0.000) [...7 remote chains...] -- 9:20:03

      Average standard deviation of split frequencies: 0.027376


      Average standard deviation of split frequencies: 0.027376

      17770000 -- (0.000) [...7 remote chains...] -- 9:20:16

      Average standard deviation of split frequencies: 0.027431


      Average standard deviation of split frequencies: 0.027431

      17780000 -- (0.000) [...7 remote chains...] -- 9:19:57

      Average standard deviation of split frequencies: 0.027505


      Average standard deviation of split frequencies: 0.027505

      17790000 -- (0.000) [...7 remote chains...] -- 9:20:10

      Average standard deviation of split frequencies: 0.027524


      Average standard deviation of split frequencies: 0.027524

      17800000 -- (0.000) [...7 remote chains...] -- 9:19:50

      Average standard deviation of split frequencies: 0.027484


      Average standard deviation of split frequencies: 0.027484

      17810000 -- (0.000) [...7 remote chains...] -- 9:20:04

      Average standard deviation of split frequencies: 0.027426


      Average standard deviation of split frequencies: 0.027426

      17820000 -- (0.000) [...7 remote chains...] -- 9:19:44

      Average standard deviation of split frequencies: 0.027387


      Average standard deviation of split frequencies: 0.027387

      17830000 -- (0.000) [...7 remote chains...] -- 9:19:58

      Average standard deviation of split frequencies: 0.027443


      Average standard deviation of split frequencies: 0.027443

      17840000 -- (0.000) [...7 remote chains...] -- 9:19:38

      Average standard deviation of split frequencies: 0.027536


      Average standard deviation of split frequencies: 0.027536

      17850000 -- (0.000) [...7 remote chains...] -- 9:19:51

      Average standard deviation of split frequencies: 0.027572


      Average standard deviation of split frequencies: 0.027572

      17860000 -- (0.000) [...7 remote chains...] -- 9:20:05

      Average standard deviation of split frequencies: 0.027608


      Average standard deviation of split frequencies: 0.027608

      17870000 -- (0.000) [...7 remote chains...] -- 9:19:45

      Average standard deviation of split frequencies: 0.027570


      Average standard deviation of split frequencies: 0.027570

      17880000 -- (0.000) [...7 remote chains...] -- 9:19:58

      Average standard deviation of split frequencies: 0.027456


      Average standard deviation of split frequencies: 0.027456

      17890000 -- (0.000) [...7 remote chains...] -- 9:19:39

      Average standard deviation of split frequencies: 0.027510


      Average standard deviation of split frequencies: 0.027510

      17900000 -- (0.000) [...7 remote chains...] -- 9:19:52

      Average standard deviation of split frequencies: 0.027527


      Average standard deviation of split frequencies: 0.027527

      17910000 -- (0.000) [...7 remote chains...] -- 9:20:05

      Average standard deviation of split frequencies: 0.027584


      Average standard deviation of split frequencies: 0.027584

      17920000 -- (0.000) [...7 remote chains...] -- 9:19:46

      Average standard deviation of split frequencies: 0.027657


      Average standard deviation of split frequencies: 0.027657

      17930000 -- (0.000) [...7 remote chains...] -- 9:19:59

      Average standard deviation of split frequencies: 0.027637


      Average standard deviation of split frequencies: 0.027637

      17940000 -- (0.000) [...7 remote chains...] -- 9:19:40

      Average standard deviation of split frequencies: 0.027522


      Average standard deviation of split frequencies: 0.027522

      17950000 -- (0.000) [...7 remote chains...] -- 9:19:53

      Average standard deviation of split frequencies: 0.027597


      Average standard deviation of split frequencies: 0.027597

      17960000 -- (0.000) [...7 remote chains...] -- 9:19:34

      Average standard deviation of split frequencies: 0.027652


      Average standard deviation of split frequencies: 0.027652

      17970000 -- (0.000) [...7 remote chains...] -- 9:19:47

      Average standard deviation of split frequencies: 0.027725


      Average standard deviation of split frequencies: 0.027725

      17980000 -- (0.000) [...7 remote chains...] -- 9:20:00

      Average standard deviation of split frequencies: 0.027742


      Average standard deviation of split frequencies: 0.027742

      17990000 -- (0.000) [...7 remote chains...] -- 9:19:41

      Average standard deviation of split frequencies: 0.027929


      Average standard deviation of split frequencies: 0.027929

      18000000 -- (0.000) [...7 remote chains...] -- 9:19:54

      Average standard deviation of split frequencies: 0.027927


      Average standard deviation of split frequencies: 0.027927

      18010000 -- (0.000) [...7 remote chains...] -- 9:19:35

      Average standard deviation of split frequencies: 0.027850


      Average standard deviation of split frequencies: 0.027850

      18020000 -- (0.000) [...7 remote chains...] -- 9:19:48

      Average standard deviation of split frequencies: 0.027960


      Average standard deviation of split frequencies: 0.027960

      18030000 -- (0.000) [...7 remote chains...] -- 9:20:01

      Average standard deviation of split frequencies: 0.028147


      Average standard deviation of split frequencies: 0.028147

      18040000 -- (0.000) [...7 remote chains...] -- 9:19:42

      Average standard deviation of split frequencies: 0.028163


      Average standard deviation of split frequencies: 0.028163

      18050000 -- (0.000) [...7 remote chains...] -- 9:19:55

      Average standard deviation of split frequencies: 0.028180


      Average standard deviation of split frequencies: 0.028180

      18060000 -- (0.000) [...7 remote chains...] -- 9:19:35

      Average standard deviation of split frequencies: 0.028234


      Average standard deviation of split frequencies: 0.028234

      18070000 -- (0.000) [...7 remote chains...] -- 9:19:48

      Average standard deviation of split frequencies: 0.028159


      Average standard deviation of split frequencies: 0.028159

      18080000 -- (0.000) [...7 remote chains...] -- 9:19:29

      Average standard deviation of split frequencies: 0.028176


      Average standard deviation of split frequencies: 0.028176

      18090000 -- (0.000) [...7 remote chains...] -- 9:19:42

      Average standard deviation of split frequencies: 0.028099


      Average standard deviation of split frequencies: 0.028099

      18100000 -- (0.000) [...7 remote chains...] -- 9:19:55

      Average standard deviation of split frequencies: 0.028153


      Average standard deviation of split frequencies: 0.028153

      18110000 -- (0.000) [...7 remote chains...] -- 9:19:36

      Average standard deviation of split frequencies: 0.028041


      Average standard deviation of split frequencies: 0.028041

      18120000 -- (0.000) [...7 remote chains...] -- 9:19:49

      Average standard deviation of split frequencies: 0.028002


      Average standard deviation of split frequencies: 0.028002

      18130000 -- (0.000) [...7 remote chains...] -- 9:19:30

      Average standard deviation of split frequencies: 0.028074


      Average standard deviation of split frequencies: 0.028074

      18140000 -- (0.000) [...7 remote chains...] -- 9:19:43

      Average standard deviation of split frequencies: 0.028054


      Average standard deviation of split frequencies: 0.028054

      18150000 -- (0.000) [...7 remote chains...] -- 9:19:56

      Average standard deviation of split frequencies: 0.027998


      Average standard deviation of split frequencies: 0.027998

      18160000 -- (0.000) [...7 remote chains...] -- 9:19:37

      Average standard deviation of split frequencies: 0.027959


      Average standard deviation of split frequencies: 0.027959

      18170000 -- (0.000) [...7 remote chains...] -- 9:19:50

      Average standard deviation of split frequencies: 0.027883


      Average standard deviation of split frequencies: 0.027883

      18180000 -- (0.000) [...7 remote chains...] -- 9:19:31

      Average standard deviation of split frequencies: 0.027844


      Average standard deviation of split frequencies: 0.027844

      18190000 -- (0.000) [...7 remote chains...] -- 9:19:44

      Average standard deviation of split frequencies: 0.027751


      Average standard deviation of split frequencies: 0.027751

      18200000 -- (0.000) [...7 remote chains...] -- 9:19:57

      Average standard deviation of split frequencies: 0.027731


      Average standard deviation of split frequencies: 0.027731

      18210000 -- (0.000) [...7 remote chains...] -- 9:19:38

      Average standard deviation of split frequencies: 0.027637


      Average standard deviation of split frequencies: 0.027637

      18220000 -- (0.000) [...7 remote chains...] -- 9:19:51

      Average standard deviation of split frequencies: 0.027488


      Average standard deviation of split frequencies: 0.027488

      18230000 -- (0.000) [...7 remote chains...] -- 9:19:32

      Average standard deviation of split frequencies: 0.027469


      Average standard deviation of split frequencies: 0.027469

      18240000 -- (0.000) [...7 remote chains...] -- 9:19:45

      Average standard deviation of split frequencies: 0.027394


      Average standard deviation of split frequencies: 0.027394

      18250000 -- (0.000) [...7 remote chains...] -- 9:19:26

      Average standard deviation of split frequencies: 0.027337


      Average standard deviation of split frequencies: 0.027337

      18260000 -- (0.000) [...7 remote chains...] -- 9:19:39

      Average standard deviation of split frequencies: 0.027280


      Average standard deviation of split frequencies: 0.027280

      18270000 -- (0.000) [...7 remote chains...] -- 9:19:51

      Average standard deviation of split frequencies: 0.027243


      Average standard deviation of split frequencies: 0.027243

      18280000 -- (0.000) [...7 remote chains...] -- 9:19:33

      Average standard deviation of split frequencies: 0.027205


      Average standard deviation of split frequencies: 0.027205

      18290000 -- (0.000) [...7 remote chains...] -- 9:19:45

      Average standard deviation of split frequencies: 0.027167


      Average standard deviation of split frequencies: 0.027167

      18300000 -- (0.000) [...7 remote chains...] -- 9:19:26

      Average standard deviation of split frequencies: 0.027129


      Average standard deviation of split frequencies: 0.027129

      18310000 -- (0.000) [...7 remote chains...] -- 9:19:39

      Average standard deviation of split frequencies: 0.027165


      Average standard deviation of split frequencies: 0.027165

      18320000 -- (0.000) [...7 remote chains...] -- 9:19:52

      Average standard deviation of split frequencies: 0.027146


      Average standard deviation of split frequencies: 0.027146

      18330000 -- (0.000) [...7 remote chains...] -- 9:19:33

      Average standard deviation of split frequencies: 0.027126


      Average standard deviation of split frequencies: 0.027126

      18340000 -- (0.000) [...7 remote chains...] -- 9:19:46

      Average standard deviation of split frequencies: 0.027106


      Average standard deviation of split frequencies: 0.027106

      18350000 -- (0.000) [...7 remote chains...] -- 9:19:27

      Average standard deviation of split frequencies: 0.027161


      Average standard deviation of split frequencies: 0.027161

      18360000 -- (0.000) [...7 remote chains...] -- 9:19:40

      Average standard deviation of split frequencies: 0.027196


      Average standard deviation of split frequencies: 0.027196

      18370000 -- (0.000) [...7 remote chains...] -- 9:19:53

      Average standard deviation of split frequencies: 0.027085


      Average standard deviation of split frequencies: 0.027085

      18380000 -- (0.000) [...7 remote chains...] -- 9:20:06

      Average standard deviation of split frequencies: 0.027157


      Average standard deviation of split frequencies: 0.027157

      18390000 -- (0.000) [...7 remote chains...] -- 9:19:47

      Average standard deviation of split frequencies: 0.027194


      Average standard deviation of split frequencies: 0.027194

      18400000 -- (0.000) [...7 remote chains...] -- 9:20:00

      Average standard deviation of split frequencies: 0.027156


      Average standard deviation of split frequencies: 0.027156

      18410000 -- (0.000) [...7 remote chains...] -- 9:19:41

      Average standard deviation of split frequencies: 0.027099


      Average standard deviation of split frequencies: 0.027099

      18420000 -- (0.000) [...7 remote chains...] -- 9:19:53

      Average standard deviation of split frequencies: 0.027062


      Average standard deviation of split frequencies: 0.027062

      18430000 -- (0.000) [...7 remote chains...] -- 9:19:35

      Average standard deviation of split frequencies: 0.027007


      Average standard deviation of split frequencies: 0.027007

      18440000 -- (0.000) [...7 remote chains...] -- 9:19:47

      Average standard deviation of split frequencies: 0.026969


      Average standard deviation of split frequencies: 0.026969

      18450000 -- (0.000) [...7 remote chains...] -- 9:20:00

      Average standard deviation of split frequencies: 0.026968


      Average standard deviation of split frequencies: 0.026968

      18460000 -- (0.000) [...7 remote chains...] -- 9:19:41

      Average standard deviation of split frequencies: 0.026839


      Average standard deviation of split frequencies: 0.026839

      18470000 -- (0.000) [...7 remote chains...] -- 9:19:54

      Average standard deviation of split frequencies: 0.026711


      Average standard deviation of split frequencies: 0.026711

      18480000 -- (0.000) [...7 remote chains...] -- 9:20:07

      Average standard deviation of split frequencies: 0.026656


      Average standard deviation of split frequencies: 0.026656

      18490000 -- (0.000) [...7 remote chains...] -- 9:19:48

      Average standard deviation of split frequencies: 0.026655


      Average standard deviation of split frequencies: 0.026655

      18500000 -- (0.000) [...7 remote chains...] -- 9:20:01

      Average standard deviation of split frequencies: 0.026654


      Average standard deviation of split frequencies: 0.026654

      18510000 -- (0.000) [...7 remote chains...] -- 9:19:42

      Average standard deviation of split frequencies: 0.026690


      Average standard deviation of split frequencies: 0.026690

      18520000 -- (0.000) [...7 remote chains...] -- 9:19:55

      Average standard deviation of split frequencies: 0.026689


      Average standard deviation of split frequencies: 0.026689

      18530000 -- (0.000) [...7 remote chains...] -- 9:20:07

      Average standard deviation of split frequencies: 0.026375


      Average standard deviation of split frequencies: 0.026375

      18540000 -- (0.000) [...7 remote chains...] -- 9:19:49

      Average standard deviation of split frequencies: 0.026259


      Average standard deviation of split frequencies: 0.026259

      18550000 -- (0.000) [...7 remote chains...] -- 9:20:01

      Average standard deviation of split frequencies: 0.026200


      Average standard deviation of split frequencies: 0.026200

      18560000 -- (0.000) [...7 remote chains...] -- 9:20:14

      Average standard deviation of split frequencies: 0.026084


      Average standard deviation of split frequencies: 0.026084

      18570000 -- (0.000) [...7 remote chains...] -- 9:19:55

      Average standard deviation of split frequencies: 0.026065
[truncated: 11,440,946 more chars]
