# Supplementary material for: Sphenodontian phylogeny and the impact of model choice in Bayesian morphological clock estimates of divergence times and evolutionary rates
Source: BMC Biol. 2020 Dec 7;18:191. doi: 10.1186/s12915-020-00901-5 (PMC7720557; doi:10.1186/s12915-020-00901-5)
Supplement: Supplementary file 6 — Additional file 6. Input files including the dataset and all necessary coding (see Mr. Bayes blocks) to reproduce the analyses. [file 12915_2020_901_MOESM6_ESM.zip › InputFiles&OutputTrees/BayesCalibrated/Diversity(NoSA)/BayesCal_TK02_ln_p3_StartTr_3per_60G_DvNoSA_NoR_LExct/BayesCal_TK02_ln_p3_StartTr_3per_DvNoSA_NoR_LExct_AllCom.t.con.tre]

#NEXUS
begin taxa;
	dimensions ntax=35;
	taxlabels
	Ardeosaurus_brevipes
	Clevosaurus_bairdi
	Clevosaurus_brasiliensis
	Clevosaurus_cambrica
	Clevosaurus_hudsoni
	Clevosaurus_petilus
	Clevosaurus_sp_SAM
	Cynosphenodon_huizachalensis
	Derasmosaurus_pietraroiae
	Diphydontosaurus_avonis
	Eichstaettisaurus_schroederi
	Eilenodon_robustus
	Gephyrosaurus_bridensis
	Homeosaurus_maximiliani
	Homeosaurus_parvipes
	Huehuecuetzpalli_mixtecus
	Kallimodon_pulchellus
	Kawasphenodon
	Leptosaurus_neptunius
	Marmoretta_oxoniensis
	Megachirella_wachtleri
	Oenosaurus_muehlheimensis
	Palaeagama_vielhaueri
	Palaeopleurosaurus_posidoniae
	Piocormus_laticeps
	Planocephalosaurus_robinsonae
	Pleurosaurus_ginsburgi
	Pleurosaurus_goldfussi
	Priosphenodon_avelasi
	Prolacerta_broomi
	Sapheosaurus_thiollerei
	Sophineta_cracoviensis
	Sphenodon_punctatus
	Sphenotitan_leyesi
	Toxolophosaurus_cloudi
;
end;

begin trees;
	tree con_all_compat = [&R] (Prolacerta_broomi[&prob=1.0,prob_stddev=0.0,prob_range={1.0,1.0},prob(percent)="100",prob+-sd="100+-0",height_mean=1.40916069,height_median=1.34808628,height_95%HPD={0.787024328,2.16173255},age_mean=249.662153,age_median=249.717529,age_95%HPD={247.468833,251.899801},length_mean=0.229540665,length_median=0.2204934,length_95%HPD={0.1293702,0.3477345},effectivebrlenTK02Brlens{1}_mean=0.225465,effectivebrlenTK02Brlens{1}_median=0.21566,effectivebrlenTK02Brlens{1}_95%HPD={0.126309,0.34739},rateTK02Brlens{1}_mean=0.984848,rateTK02Brlens{1}_median=0.98259,rateTK02Brlens{1}_95%HPD={0.787954,1.179949},effectivebrlenTK02Brlens{2}_mean=0.221772,effectivebrlenTK02Brlens{2}_median=0.211754,effectivebrlenTK02Brlens{2}_95%HPD={0.122138,0.341917},rateTK02Brlens{2}_mean=0.970204,rateTK02Brlens{2}_median=0.967124,rateTK02Brlens{2}_95%HPD={0.739048,1.199271},effectivebrlenTK02Brlens{3}_mean=0.234047,effectivebrlenTK02Brlens{3}_median=0.222493,effectivebrlenTK02Brlens{3}_95%HPD={0.126135,0.364867},rateTK02Brlens{3}_mean=1.01884,rateTK02Brlens{3}_median=1.007258,rateTK02Brlens{3}_95%HPD={0.834445,1.225841}]:40.99257,((((Palaeagama_vielhaueri[&prob=1.0,prob_stddev=0.0,prob_range={1.0,1.0},prob(percent)="100",prob+-sd="100+-0",height_mean=1.42152008,height_median=1.36007661,height_95%HPD={0.79584715,2.18230129},age_mean=251.86906,age_median=251.462073,age_95%HPD={247.50006,257.128411},length_mean=0.0565009331,length_median=0.04281047,length_95%HPD={1.272758E-5,0.1529627},effectivebrlenTK02Brlens{1}_mean=0.058978,effectivebrlenTK02Brlens{1}_median=0.044902,effectivebrlenTK02Brlens{1}_95%HPD={1.6E-5,0.158607},rateTK02Brlens{1}_mean=1.061805,rateTK02Brlens{1}_median=1.038536,rateTK02Brlens{1}_95%HPD={0.706759,1.457116},effectivebrlenTK02Brlens{2}_mean=0.044897,effectivebrlenTK02Brlens{2}_median=0.031051,effectivebrlenTK02Brlens{2}_95%HPD={6.0E-6,0.135155},rateTK02Brlens{2}_mean=0.775364,rateTK02Brlens{2}_median=0.79331,rateTK02Brlens{2}_95%HPD={0.300826,1.179338},effectivebrlenTK02Brlens{3}_mean=0.056596,effectivebrlenTK02Brlens{3}_median=0.042715,effectivebrlenTK02Brlens{3}_95%HPD={1.3E-5,0.153261},rateTK02Brlens{3}_mean=1.009798,rateTK02Brlens{3}_median=1.004278,rateTK02Brlens{3}_95%HPD={0.696579,1.338884}]:6.236593,Sophineta_cracoviensis[&prob=1.0,prob_stddev=0.0,prob_range={1.0,1.0},prob(percent)="100",prob+-sd="100+-0",height_mean=1.39971193,height_median=1.33919991,height_95%HPD={0.786236012,2.14960856},age_mean=248.001213,age_median=248.001434,age_95%HPD={247.550791,248.499949},length_mean=0.0586921596,length_median=0.05099876,length_95%HPD={6.862962E-6,0.1361951},effectivebrlenTK02Brlens{1}_mean=0.061643,effectivebrlenTK02Brlens{1}_median=0.05307,effectivebrlenTK02Brlens{1}_95%HPD={8.0E-6,0.144303},rateTK02Brlens{1}_mean=1.067096,rateTK02Brlens{1}_median=1.043464,rateTK02Brlens{1}_95%HPD={0.699953,1.490969},effectivebrlenTK02Brlens{2}_mean=0.043726,effectivebrlenTK02Brlens{2}_median=0.036053,effectivebrlenTK02Brlens{2}_95%HPD={1.0E-6,0.109251},rateTK02Brlens{2}_mean=0.745026,rateTK02Brlens{2}_median=0.761239,rateTK02Brlens{2}_95%HPD={0.257933,1.148995},effectivebrlenTK02Brlens{3}_mean=0.058937,effectivebrlenTK02Brlens{3}_median=0.050598,effectivebrlenTK02Brlens{3}_95%HPD={8.0E-6,0.138764},rateTK02Brlens{3}_mean=1.010384,rateTK02Brlens{3}_median=1.004003,rateTK02Brlens{3}_95%HPD={0.668961,1.351212}]:9.697233)[&prob=0.510794325,prob_stddev=0.0139538464,prob_range={0.499061122,0.530082999},prob(percent)="51",prob+-sd="51+-1",height_mean=1.42471455,height_median=1.36558605,height_95%HPD={0.80317464,2.16652424},age_mean=258.536102,age_median=257.698667,age_95%HPD={248.967415,269.871967},length_mean=0.0651239486,length_median=0.05959201,length_95%HPD={6.99903E-6,0.1418112},effectivebrlenTK02Brlens{1}_mean=0.067636,effectivebrlenTK02Brlens{1}_median=0.06175,effectivebrlenTK02Brlens{1}_95%HPD={9.0E-6,0.147434},rateTK02Brlens{1}_mean=1.05019,rateTK02Brlens{1}_median=1.029164,rateTK02Brlens{1}_95%HPD={0.748535,1.386657},effectivebrlenTK02Brlens{2}_mean=0.052034,effectivebrlenTK02Brlens{2}_median=0.045124,effectivebrlenTK02Brlens{2}_95%HPD={8.0E-6,0.123108},rateTK02Brlens{2}_mean=0.78878,rateTK02Brlens{2}_median=0.809715,rateTK02Brlens{2}_95%HPD={0.380525,1.123987},effectivebrlenTK02Brlens{3}_mean=0.065441,effectivebrlenTK02Brlens{3}_median=0.059555,effectivebrlenTK02Brlens{3}_95%HPD={7.0E-6,0.143358},rateTK02Brlens{3}_mean=1.009775,rateTK02Brlens{3}_median=1.00434,rateTK02Brlens{3}_95%HPD={0.73621,1.291975}]:13.33855,(Megachirella_wachtleri[&prob=1.0,prob_stddev=0.0,prob_range={1.0,1.0},prob(percent)="100",prob+-sd="100+-0",height_mean=1.37706089,height_median=1.31749387,height_95%HPD={0.778973062,2.12026194},age_mean=243.987949,age_median=243.98204,age_95%HPD={243.500277,244.44667},length_mean=0.0738766167,length_median=0.05352954,length_95%HPD={3.145984E-6,0.1978433},effectivebrlenTK02Brlens{1}_mean=0.081184,effectivebrlenTK02Brlens{1}_median=0.058843,effectivebrlenTK02Brlens{1}_95%HPD={4.0E-6,0.217822},rateTK02Brlens{1}_mean=1.119678,rateTK02Brlens{1}_median=1.084982,rateTK02Brlens{1}_95%HPD={0.737968,1.567708},effectivebrlenTK02Brlens{2}_mean=0.053507,effectivebrlenTK02Brlens{2}_median=0.033636,effectivebrlenTK02Brlens{2}_95%HPD={2.0E-6,0.162311},rateTK02Brlens{2}_mean=0.696009,rateTK02Brlens{2}_median=0.707776,rateTK02Brlens{2}_95%HPD={0.241032,1.095987},effectivebrlenTK02Brlens{3}_mean=0.074905,effectivebrlenTK02Brlens{3}_median=0.054353,effectivebrlenTK02Brlens{3}_95%HPD={3.0E-6,0.200735},rateTK02Brlens{3}_mean=1.026638,rateTK02Brlens{3}_median=1.013794,rateTK02Brlens{3}_95%HPD={0.687773,1.376188}]:6.094964,((Marmoretta_oxoniensis[&prob=1.0,prob_stddev=0.0,prob_range={1.0,1.0},prob(percent)="100",prob+-sd="100+-0",height_mean=0.903538625,height_median=0.86425713,height_95%HPD={0.50713924,1.39319833},age_mean=160.083855,age_median=160.343445,age_95%HPD={153.027431,166.999911},length_mean=0.135840161,length_median=0.09325751,length_95%HPD={3.979881E-5,0.4184196},effectivebrlenTK02Brlens{1}_mean=0.154235,effectivebrlenTK02Brlens{1}_median=0.10966,effectivebrlenTK02Brlens{1}_95%HPD={4.4E-5,0.45136},rateTK02Brlens{1}_mean=1.212468,rateTK02Brlens{1}_median=1.163635,rateTK02Brlens{1}_95%HPD={0.563185,1.9627},effectivebrlenTK02Brlens{2}_mean=0.064462,effectivebrlenTK02Brlens{2}_median=0.041009,effectivebrlenTK02Brlens{2}_95%HPD={5.0E-6,0.207181},rateTK02Brlens{2}_mean=0.527647,rateTK02Brlens{2}_median=0.494293,rateTK02Brlens{2}_95%HPD={0.053371,1.040932},effectivebrlenTK02Brlens{3}_mean=0.136709,effectivebrlenTK02Brlens{3}_median=0.089318,effectivebrlenTK02Brlens{3}_95%HPD={3.0E-6,0.432928},rateTK02Brlens{3}_mean=1.005914,rateTK02Brlens{3}_median=0.996626,rateTK02Brlens{3}_95%HPD={0.409453,1.57799}]:10.58687,Huehuecuetzpalli_mixtecus[&prob=1.0,prob_stddev=0.0,prob_range={1.0,1.0},prob(percent)="100",prob+-sd="100+-0",height_mean=0.5792098,height_median=0.554152423,height_95%HPD={0.324055272,0.888602391},age_mean=102.626323,age_median=102.688677,age_95%HPD={100.287939,104.999873},length_mean=0.411053884,length_median=0.3850968,length_95%HPD={0.1957095,0.6814613},effectivebrlenTK02Brlens{1}_mean=0.5241,effectivebrlenTK02Brlens{1}_median=0.473538,effectivebrlenTK02Brlens{1}_95%HPD={0.188836,0.978163},rateTK02Brlens{1}_mean=1.28143,rateTK02Brlens{1}_median=1.220604,rateTK02Brlens{1}_95%HPD={0.64514,2.055005},effectivebrlenTK02Brlens{2}_mean=0.17205,effectivebrlenTK02Brlens{2}_median=0.153495,effectivebrlenTK02Brlens{2}_95%HPD={0.009856,0.373353},rateTK02Brlens{2}_mean=0.45979,rateTK02Brlens{2}_median=0.402602,rateTK02Brlens{2}_95%HPD={0.02181,1.018802},effectivebrlenTK02Brlens{3}_mean=0.403077,effectivebrlenTK02Brlens{3}_median=0.368157,effectivebrlenTK02Brlens{3}_95%HPD={0.111407,0.765421},rateTK02Brlens{3}_mean=0.993429,rateTK02Brlens{3}_median=0.986181,rateTK02Brlens{3}_95%HPD={0.360373,1.616877}]:68.24164)[&prob=0.632412418,prob_stddev=0.0126128696,prob_range={0.619893112,0.647548361},prob(percent)="63",prob+-sd="63+-1",height_mean=0.962367582,height_median=0.917539694,height_95%HPD={0.530177281,1.49847887},age_mean=172.939144,age_median=170.930316,age_95%HPD={153.992766,194.767033},length_mean=0.15193798,length_median=0.1315543,length_95%HPD={1.208449E-5,0.34891},effectivebrlenTK02Brlens{1}_mean=0.182931,effectivebrlenTK02Brlens{1}_median=0.155637,effectivebrlenTK02Brlens{1}_95%HPD={1.0E-5,0.427601},rateTK02Brlens{1}_mean=1.228521,rateTK02Brlens{1}_median=1.17518,rateTK02Brlens{1}_95%HPD={0.707099,1.888659},effectivebrlenTK02Brlens{2}_mean=0.075617,effectivebrlenTK02Brlens{2}_median=0.062476,effectivebrlenTK02Brlens{2}_95%HPD={4.0E-6,0.18508},rateTK02Brlens{2}_mean=0.535184,rateTK02Brlens{2}_median=0.497058,rateTK02Brlens{2}_95%HPD={0.117103,1.02115},effectivebrlenTK02Brlens{3}_mean=0.150105,effectivebrlenTK02Brlens{3}_median=0.126508,effectivebrlenTK02Brlens{3}_95%HPD={2.2E-5,0.355962},rateTK02Brlens{3}_mean=1.004964,rateTK02Brlens{3}_median=0.99526,rateTK02Brlens{3}_95%HPD={0.4687,1.520413}]:26.49823,(Eichstaettisaurus_schroederi[&prob=1.0,prob_stddev=0.0,prob_range={1.0,1.0},prob(percent)="100",prob+-sd="100+-0",height_mean=0.860993762,height_median=0.823814545,height_95%HPD={0.48102672,1.32062575},age_mean=152.547211,age_median=152.574302,age_95%HPD={150.262313,154.998391},length_mean=0.0725261657,length_median=0.06358588,length_95%HPD={0.005603495,0.158613},effectivebrlenTK02Brlens{1}_mean=0.089965,effectivebrlenTK02Brlens{1}_median=0.078407,effectivebrlenTK02Brlens{1}_95%HPD={0.00764,0.197799},rateTK02Brlens{1}_mean=1.28921,rateTK02Brlens{1}_median=1.225643,rateTK02Brlens{1}_95%HPD={0.662048,2.055133},effectivebrlenTK02Brlens{2}_mean=0.037238,effectivebrlenTK02Brlens{2}_median=0.029249,effectivebrlenTK02Brlens{2}_95%HPD={2.0E-6,0.098483},rateTK02Brlens{2}_mean=0.534677,rateTK02Brlens{2}_median=0.509875,rateTK02Brlens{2}_95%HPD={3.14E-4,1.093395},effectivebrlenTK02Brlens{3}_mean=0.075179,effectivebrlenTK02Brlens{3}_median=0.064075,effectivebrlenTK02Brlens{3}_95%HPD={0.003111,0.17062},rateTK02Brlens{3}_mean=1.052183,rateTK02Brlens{3}_median=1.025104,rateTK02Brlens{3}_95%HPD={0.453356,1.673881}]:11.49639,Ardeosaurus_brevipes[&prob=1.0,prob_stddev=0.0,prob_range={1.0,1.0},prob(percent)="100",prob+-sd="100+-0",height_mean=0.859888391,height_median=0.82280736,height_95%HPD={0.482735432,1.32068045},age_mean=152.354607,age_median=152.286303,age_95%HPD={150.000087,154.703369},length_mean=0.0750064994,length_median=0.06577735,length_95%HPD={0.01103506,0.160937},effectivebrlenTK02Brlens{1}_mean=0.093713,effectivebrlenTK02Brlens{1}_median=0.081463,effectivebrlenTK02Brlens{1}_95%HPD={0.012766,0.202236},rateTK02Brlens{1}_mean=1.292952,rateTK02Brlens{1}_median=1.230007,rateTK02Brlens{1}_95%HPD={0.650724,2.037286},effectivebrlenTK02Brlens{2}_mean=0.038038,effectivebrlenTK02Brlens{2}_median=0.030173,effectivebrlenTK02Brlens{2}_95%HPD={8.0E-6,0.099274},rateTK02Brlens{2}_mean=0.530563,rateTK02Brlens{2}_median=0.506069,rateTK02Brlens{2}_95%HPD={2.36E-4,1.09078},effectivebrlenTK02Brlens{3}_mean=0.077781,effectivebrlenTK02Brlens{3}_median=0.066393,effectivebrlenTK02Brlens{3}_95%HPD={0.00866,0.174768},rateTK02Brlens{3}_mean=1.05119,rateTK02Brlens{3}_median=1.024891,rateTK02Brlens{3}_95%HPD={0.462277,1.686898}]:11.78439)[&prob=0.880876324,prob_stddev=0.00225782587,prob_range={0.878379129,0.883534627},prob(percent)="88",prob+-sd="88+-0",height_mean=0.929261404,height_median=0.890670594,height_95%HPD={0.5258637,1.4196333},age_mean=165.286217,age_median=164.070693,age_95%HPD={154.376326,178.936022},length_mean=0.170697643,length_median=0.145916,length_95%HPD={3.443808E-5,0.3956478},effectivebrlenTK02Brlens{1}_mean=0.21357,effectivebrlenTK02Brlens{1}_median=0.176272,effectivebrlenTK02Brlens{1}_95%HPD={4.8E-5,0.514967},rateTK02Brlens{1}_mean=1.265796,rateTK02Brlens{1}_median=1.204754,rateTK02Brlens{1}_95%HPD={0.712582,1.938324},effectivebrlenTK02Brlens{2}_mean=0.084964,effectivebrlenTK02Brlens{2}_median=0.068408,effectivebrlenTK02Brlens{2}_95%HPD={6.0E-6,0.2137},rateTK02Brlens{2}_mean=0.533619,rateTK02Brlens{2}_median=0.505891,rateTK02Brlens{2}_95%HPD={0.061182,1.04202},effectivebrlenTK02Brlens{3}_mean=0.176304,effectivebrlenTK02Brlens{3}_median=0.144803,effectivebrlenTK02Brlens{3}_95%HPD={6.3E-5,0.430389},rateTK02Brlens{3}_mean=1.040077,rateTK02Brlens{3}_median=1.018286,rateTK02Brlens{3}_95%HPD={0.523717,1.592526}]:33.35785)[&prob=0.924648059,prob_stddev=0.00811914152,prob_range={0.916212042,0.934934056},prob(percent)="92",prob+-sd="92+-1",height_mean=1.11658919,height_median=1.06469638,height_95%HPD={0.610357454,1.72929885},age_mean=199.41253,age_median=197.428545,age_95%HPD={172.082702,232.263541},length_mean=0.276569262,length_median=0.2659111,length_95%HPD={0.04713232,0.5141247},effectivebrlenTK02Brlens{1}_mean=0.32901,effectivebrlenTK02Brlens{1}_median=0.304005,effectivebrlenTK02Brlens{1}_95%HPD={0.033447,0.65632},rateTK02Brlens{1}_mean=1.179493,rateTK02Brlens{1}_median=1.13864,rateTK02Brlens{1}_95%HPD={0.776058,1.691347},effectivebrlenTK02Brlens{2}_mean=0.163862,effectivebrlenTK02Brlens{2}_median=0.150787,effectivebrlenTK02Brlens{2}_95%HPD={0.012664,0.335476},rateTK02Brlens{2}_mean=0.60674,rateTK02Brlens{2}_median=0.590399,rateTK02Brlens{2}_95%HPD={0.208559,1.026645},effectivebrlenTK02Brlens{3}_mean=0.28347,effectivebrlenTK02Brlens{3}_median=0.26736,effectivebrlenTK02Brlens{3}_95%HPD={0.041085,0.546712},rateTK02Brlens{3}_mean=1.030462,rateTK02Brlens{3}_median=1.016382,rateTK02Brlens{3}_95%HPD={0.645748,1.427353}]:52.64846)[&prob=0.610404329,prob_stddev=0.0158288203,prob_range={0.596282264,0.631759647},prob(percent)="61",prob+-sd="61+-2",height_mean=1.37554913,height_median=1.31652922,height_95%HPD={0.776043712,2.09856714},age_mean=251.23651,age_median=250.077004,age_95%HPD={243.610041,261.927426},length_mean=0.105869793,length_median=0.1003685,length_95%HPD={0.01057217,0.2056655},effectivebrlenTK02Brlens{1}_mean=0.115632,effectivebrlenTK02Brlens{1}_median=0.108227,effectivebrlenTK02Brlens{1}_95%HPD={0.010796,0.23061},rateTK02Brlens{1}_mean=1.09273,rateTK02Brlens{1}_median=1.065681,rateTK02Brlens{1}_95%HPD={0.797311,1.449008},effectivebrlenTK02Brlens{2}_mean=0.077051,effectivebrlenTK02Brlens{2}_median=0.070376,effectivebrlenTK02Brlens{2}_95%HPD={0.003984,0.160041},rateTK02Brlens{2}_mean=0.728421,rateTK02Brlens{2}_median=0.740256,rateTK02Brlens{2}_95%HPD={0.354442,1.059521},effectivebrlenTK02Brlens{3}_mean=0.107764,effectivebrlenTK02Brlens{3}_median=0.101573,effectivebrlenTK02Brlens{3}_95%HPD={0.011367,0.212885},rateTK02Brlens{3}_mean=1.022006,rateTK02Brlens{3}_median=1.012304,rateTK02Brlens{3}_95%HPD={0.756633,1.309483}]:20.96021)[&prob=0.208392129,prob_stddev=0.0131660453,prob_range={0.195953378,0.226530816},prob(percent)="21",prob+-sd="21+-1",height_mean=1.46917649,height_median=1.40499299,height_95%HPD={0.84700821,2.24937262},age_mean=271.547721,age_median=271.037218,age_95%HPD={259.265238,284.570242},length_mean=0.0532347088,length_median=0.04481385,length_95%HPD={1.977248E-6,0.1317554},effectivebrlenTK02Brlens{1}_mean=0.05649,effectivebrlenTK02Brlens{1}_median=0.046405,effectivebrlenTK02Brlens{1}_95%HPD={2.0E-6,0.14312},rateTK02Brlens{1}_mean=1.0496,rateTK02Brlens{1}_median=1.031723,rateTK02Brlens{1}_95%HPD={0.840955,1.312391},effectivebrlenTK02Brlens{2}_mean=0.045925,effectivebrlenTK02Brlens{2}_median=0.038447,effectivebrlenTK02Brlens{2}_95%HPD={1.0E-6,0.114261},rateTK02Brlens{2}_mean=0.860811,rateTK02Brlens{2}_median=0.890999,rateTK02Brlens{2}_95%HPD={0.533453,1.101932},effectivebrlenTK02Brlens{3}_mean=0.053476,effectivebrlenTK02Brlens{3}_median=0.044942,effectivebrlenTK02Brlens{3}_95%HPD={2.0E-6,0.132712},rateTK02Brlens{3}_mean=1.006083,rateTK02Brlens{3}_median=1.002832,rateTK02Brlens{3}_95%HPD={0.812285,1.208498}]:2.676961,Gephyrosaurus_bridensis[&prob=1.0,prob_stddev=0.0,prob_range={1.0,1.0},prob(percent)="100",prob+-sd="100+-0",height_mean=1.11494692,height_median=1.06681846,height_95%HPD={0.621719818,1.70895781},age_mean=197.549083,age_median=198.05476,age_95%HPD={192.41924,201.399987},length_mean=0.324613814,length_median=0.3202337,length_95%HPD={0.0871887,0.5598453},effectivebrlenTK02Brlens{1}_mean=0.310876,effectivebrlenTK02Brlens{1}_median=0.303376,effectivebrlenTK02Brlens{1}_95%HPD={0.071199,0.552458},rateTK02Brlens{1}_mean=0.97553,rateTK02Brlens{1}_median=0.974574,rateTK02Brlens{1}_95%HPD={0.52176,1.437123},effectivebrlenTK02Brlens{2}_mean=0.211368,effectivebrlenTK02Brlens{2}_median=0.201312,effectivebrlenTK02Brlens{2}_95%HPD={0.025544,0.406757},rateTK02Brlens{2}_mean=0.670333,rateTK02Brlens{2}_median=0.671057,rateTK02Brlens{2}_95%HPD={0.181989,1.138155},effectivebrlenTK02Brlens{3}_mean=0.322537,effectivebrlenTK02Brlens{3}_median=0.313557,effectivebrlenTK02Brlens{3}_95%HPD={0.069572,0.571826},rateTK02Brlens{3}_mean=1.001779,rateTK02Brlens{3}_median=0.99406,rateTK02Brlens{3}_95%HPD={0.606506,1.407522}]:75.65942)[&prob=0.607904357,prob_stddev=0.024378042,prob_range={0.583582405,0.639581782},prob(percent)="61",prob+-sd="61+-2",height_mean=1.55389671,height_median=1.48722326,height_95%HPD={0.88651293,2.38033198},age_mean=274.071887,age_median=273.714179,age_95%HPD={261.767849,287.319098},length_mean=0.0746481407,length_median=0.06881224,length_95%HPD={3.056934E-5,0.1556431},effectivebrlenTK02Brlens{1}_mean=0.076822,effectivebrlenTK02Brlens{1}_median=0.069951,effectivebrlenTK02Brlens{1}_95%HPD={3.0E-5,0.163377},rateTK02Brlens{1}_mean=1.024075,rateTK02Brlens{1}_median=1.014685,rateTK02Brlens{1}_95%HPD={0.848697,1.208396},effectivebrlenTK02Brlens{2}_mean=0.063968,effectivebrlenTK02Brlens{2}_median=0.059855,effectivebrlenTK02Brlens{2}_95%HPD={2.5E-5,0.129515},rateTK02Brlens{2}_mean=0.877383,rateTK02Brlens{2}_median=0.887298,rateTK02Brlens{2}_95%HPD={0.66592,1.069057},effectivebrlenTK02Brlens{3}_mean=0.074798,effectivebrlenTK02Brlens{3}_median=0.068621,effectivebrlenTK02Brlens{3}_95%HPD={2.6E-5,0.157273},rateTK02Brlens{3}_mean=1.001218,rateTK02Brlens{3}_median=0.999435,rateTK02Brlens{3}_95%HPD={0.844499,1.161977}]:13.33947,(Diphydontosaurus_avonis[&prob=1.0,prob_stddev=0.0,prob_range={1.0,1.0},prob(percent)="100",prob+-sd="100+-0",height_mean=1.1566494,height_median=1.10667598,height_95%HPD={0.65034737,1.7768959},age_mean=204.942353,age_median=204.966792,age_95%HPD={201.664793,208.499779},length_mean=0.278334223,length_median=0.2741063,length_95%HPD={0.068506,0.4836469},effectivebrlenTK02Brlens{1}_mean=0.269321,effectivebrlenTK02Brlens{1}_median=0.262424,effectivebrlenTK02Brlens{1}_95%HPD={0.057869,0.480266},rateTK02Brlens{1}_mean=0.976135,rateTK02Brlens{1}_median=0.971662,rateTK02Brlens{1}_95%HPD={0.579774,1.361319},effectivebrlenTK02Brlens{2}_mean=0.258759,effectivebrlenTK02Brlens{2}_median=0.251324,effectivebrlenTK02Brlens{2}_95%HPD={0.059091,0.463571},rateTK02Brlens{2}_mean=0.953267,rateTK02Brlens{2}_median=0.94731,rateTK02Brlens{2}_95%HPD={0.479449,1.451774},effectivebrlenTK02Brlens{3}_mean=0.257918,effectivebrlenTK02Brlens{3}_median=0.252097,effectivebrlenTK02Brlens{3}_95%HPD={0.048089,0.466177},rateTK02Brlens{3}_mean=0.929846,rateTK02Brlens{3}_median=0.940244,rateTK02Brlens{3}_95%HPD={0.522466,1.293337}]:57.48523,((Planocephalosaurus_robinsonae[&prob=1.0,prob_stddev=0.0,prob_range={1.0,1.0},prob(percent)="100",prob+-sd="100+-0",height_mean=1.15701406,height_median=1.10685564,height_95%HPD={0.65126261,1.78018794},age_mean=204.992631,age_median=205.040542,age_95%HPD={201.688653,208.498919},length_mean=0.141933572,length_median=0.1355292,length_95%HPD={0.001937196,0.2612649},effectivebrlenTK02Brlens{1}_mean=0.127453,effectivebrlenTK02Brlens{1}_median=0.122513,effectivebrlenTK02Brlens{1}_95%HPD={0.003956,0.23175},rateTK02Brlens{1}_mean=0.926079,rateTK02Brlens{1}_median=0.927967,rateTK02Brlens{1}_95%HPD={0.525168,1.31158},effectivebrlenTK02Brlens{2}_mean=0.12227,effectivebrlenTK02Brlens{2}_median=0.115102,effectivebrlenTK02Brlens{2}_95%HPD={0.002511,0.231915},rateTK02Brlens{2}_mean=0.905707,rateTK02Brlens{2}_median=0.904897,rateTK02Brlens{2}_95%HPD={0.336531,1.437081},effectivebrlenTK02Brlens{3}_mean=0.122376,effectivebrlenTK02Brlens{3}_median=0.116165,effectivebrlenTK02Brlens{3}_95%HPD={0.001675,0.229707},rateTK02Brlens{3}_mean=0.879949,rateTK02Brlens{3}_median=0.897727,rateTK02Brlens{3}_95%HPD={0.444776,1.255035}]:26.08628,(((Clevosaurus_hudsoni[&prob=1.0,prob_stddev=0.0,prob_range={1.0,1.0},prob(percent)="100",prob+-sd="100+-0",height_mean=1.13801014,height_median=1.08866418,height_95%HPD={0.63329236,1.74940544},age_mean=201.591662,age_median=202.20657,age_95%HPD={193.264122,208.49998},length_mean=0.058893175,length_median=0.05358779,length_95%HPD={0.00722387,0.1210715},effectivebrlenTK02Brlens{1}_mean=0.050898,effectivebrlenTK02Brlens{1}_median=0.047169,effectivebrlenTK02Brlens{1}_95%HPD={0.007872,0.101674},rateTK02Brlens{1}_mean=0.90385,rateTK02Brlens{1}_median=0.911332,rateTK02Brlens{1}_95%HPD={0.447093,1.309247},effectivebrlenTK02Brlens{2}_mean=0.042107,effectivebrlenTK02Brlens{2}_median=0.038326,effectivebrlenTK02Brlens{2}_95%HPD={0.00438,0.087335},rateTK02Brlens{2}_mean=0.785359,rateTK02Brlens{2}_median=0.7884,rateTK02Brlens{2}_95%HPD={0.167977,1.386972},effectivebrlenTK02Brlens{3}_mean=0.051688,effectivebrlenTK02Brlens{3}_median=0.04711,effectivebrlenTK02Brlens{3}_95%HPD={0.006181,0.106213},rateTK02Brlens{3}_mean=0.902444,rateTK02Brlens{3}_median=0.912169,rateTK02Brlens{3}_95%HPD={0.448713,1.291804}]:8.568569,Clevosaurus_cambrica[&prob=1.0,prob_stddev=0.0,prob_range={1.0,1.0},prob(percent)="100",prob+-sd="100+-0",height_mean=1.15411249,height_median=1.1039816,height_95%HPD={0.646920335,1.77191124},age_mean=204.48352,age_median=204.292118,age_95%HPD={201.300044,207.969735},length_mean=0.0348093311,length_median=0.0303548,length_95%HPD={1.319216E-5,0.07877408},effectivebrlenTK02Brlens{1}_mean=0.030191,effectivebrlenTK02Brlens{1}_median=0.026848,effectivebrlenTK02Brlens{1}_95%HPD={7.0E-6,0.066646},rateTK02Brlens{1}_mean=0.905775,rateTK02Brlens{1}_median=0.91365,rateTK02Brlens{1}_95%HPD={0.458383,1.309938},effectivebrlenTK02Brlens{2}_mean=0.02489,effectivebrlenTK02Brlens{2}_median=0.021575,effectivebrlenTK02Brlens{2}_95%HPD={5.0E-6,0.057417},rateTK02Brlens{2}_mean=0.782946,rateTK02Brlens{2}_median=0.786666,rateTK02Brlens{2}_95%HPD={0.155672,1.390586},effectivebrlenTK02Brlens{3}_mean=0.030624,effectivebrlenTK02Brlens{3}_median=0.026755,effectivebrlenTK02Brlens{3}_95%HPD={1.1E-5,0.069524},rateTK02Brlens{3}_mean=0.904102,rateTK02Brlens{3}_median=0.91304,rateTK02Brlens{3}_95%HPD={0.45682,1.306992}]:6.48302)[&prob=0.394534505,prob_stddev=0.00559822163,prob_range={0.390073444,0.402728859},prob(percent)="39",prob+-sd="39+-1",height_mean=1.17630342,height_median=1.1255662,height_95%HPD={0.660464014,1.80005828},age_mean=211.062581,age_median=210.775139,age_95%HPD={204.000458,218.241488},length_mean=0.0333808978,length_median=0.02762154,length_95%HPD={2.905015E-6,0.08348079},effectivebrlenTK02Brlens{1}_mean=0.029067,effectivebrlenTK02Brlens{1}_median=0.024331,effectivebrlenTK02Brlens{1}_95%HPD={2.0E-6,0.071255},rateTK02Brlens{1}_mean=0.901891,rateTK02Brlens{1}_median=0.910234,rateTK02Brlens{1}_95%HPD={0.466501,1.270686},effectivebrlenTK02Brlens{2}_mean=0.024605,effectivebrlenTK02Brlens{2}_median=0.019988,effectivebrlenTK02Brlens{2}_95%HPD={2.0E-6,0.06295},rateTK02Brlens{2}_mean=0.788856,rateTK02Brlens{2}_median=0.787885,rateTK02Brlens{2}_95%HPD={0.222785,1.364137},effectivebrlenTK02Brlens{3}_mean=0.029291,effectivebrlenTK02Brlens{3}_median=0.024276,effectivebrlenTK02Brlens{3}_95%HPD={2.0E-6,0.073232},rateTK02Brlens{3}_mean=0.900148,rateTK02Brlens{3}_median=0.912896,rateTK02Brlens{3}_95%HPD={0.473515,1.273412}]:3.582401,(Clevosaurus_bairdi[&prob=1.0,prob_stddev=0.0,prob_range={1.0,1.0},prob(percent)="100",prob+-sd="100+-0",height_mean=1.13028617,height_median=1.08145128,height_95%HPD={0.635474028,1.73618134},age_mean=200.264809,age_median=200.247116,age_95%HPD={199.300017,201.188876},length_mean=0.0389968827,length_median=0.0305189,length_95%HPD={5.351072E-7,0.1030889},effectivebrlenTK02Brlens{1}_mean=0.033643,effectivebrlenTK02Brlens{1}_median=0.026543,effectivebrlenTK02Brlens{1}_95%HPD={0.0,0.088083},rateTK02Brlens{1}_mean=0.898682,rateTK02Brlens{1}_median=0.906418,rateTK02Brlens{1}_95%HPD={0.438851,1.348822},effectivebrlenTK02Brlens{2}_mean=0.028268,effectivebrlenTK02Brlens{2}_median=0.021496,effectivebrlenTK02Brlens{2}_95%HPD={0.0,0.077184},rateTK02Brlens{2}_mean=0.786948,rateTK02Brlens{2}_median=0.785888,rateTK02Brlens{2}_95%HPD={0.158771,1.433581},effectivebrlenTK02Brlens{3}_mean=0.034106,effectivebrlenTK02Brlens{3}_median=0.026402,effectivebrlenTK02Brlens{3}_95%HPD={1.0E-6,0.091332},rateTK02Brlens{3}_mean=0.895239,rateTK02Brlens{3}_median=0.9094,rateTK02Brlens{3}_95%HPD={0.415889,1.314925}]:5.772569,(Clevosaurus_petilus[&prob=1.0,prob_stddev=0.0,prob_range={1.0,1.0},prob(percent)="100",prob+-sd="100+-0",height_mean=1.13055814,height_median=1.08164521,height_95%HPD={0.63349975,1.73446694},age_mean=200.312397,age_median=200.319219,age_95%HPD={199.402618,201.298677},length_mean=0.0274982106,length_median=0.02035949,length_95%HPD={4.794592E-6,0.07717964},effectivebrlenTK02Brlens{1}_mean=0.02344,effectivebrlenTK02Brlens{1}_median=0.017534,effectivebrlenTK02Brlens{1}_95%HPD={4.0E-6,0.06507},rateTK02Brlens{1}_mean=0.892451,rateTK02Brlens{1}_median=0.902872,rateTK02Brlens{1}_95%HPD={0.413169,1.346038},effectivebrlenTK02Brlens{2}_mean=0.019849,effectivebrlenTK02Brlens{2}_median=0.014376,effectivebrlenTK02Brlens{2}_95%HPD={1.0E-6,0.056905},rateTK02Brlens{2}_mean=0.787446,rateTK02Brlens{2}_median=0.789089,rateTK02Brlens{2}_95%HPD={0.123078,1.416172},effectivebrlenTK02Brlens{3}_mean=0.024023,effectivebrlenTK02Brlens{3}_median=0.017573,effectivebrlenTK02Brlens{3}_95%HPD={2.0E-6,0.068262},rateTK02Brlens{3}_mean=0.898338,rateTK02Brlens{3}_median=0.910215,rateTK02Brlens{3}_95%HPD={0.402766,1.31424}]:2.008022,Clevosaurus_sp_SAM[&prob=1.0,prob_stddev=0.0,prob_range={1.0,1.0},prob(percent)="100",prob+-sd="100+-0",height_mean=1.10600337,height_median=1.05830719,height_95%HPD={0.614723053,1.69886911},age_mean=195.947043,age_median=197.214947,age_95%HPD={186.612806,201.299977},length_mean=0.0462926311,length_median=0.03739128,length_95%HPD={5.260158E-6,0.1169789},effectivebrlenTK02Brlens{1}_mean=0.039378,effectivebrlenTK02Brlens{1}_median=0.032009,effectivebrlenTK02Brlens{1}_95%HPD={3.3E-5,0.098723},rateTK02Brlens{1}_mean=0.89165,rateTK02Brlens{1}_median=0.901455,rateTK02Brlens{1}_95%HPD={0.389962,1.347397},effectivebrlenTK02Brlens{2}_mean=0.033057,effectivebrlenTK02Brlens{2}_median=0.025692,effectivebrlenTK02Brlens{2}_95%HPD={1.0E-6,0.087659},rateTK02Brlens{2}_mean=0.781772,rateTK02Brlens{2}_median=0.782643,rateTK02Brlens{2}_95%HPD={0.118564,1.447542},effectivebrlenTK02Brlens{3}_mean=0.040518,effectivebrlenTK02Brlens{3}_median=0.03228,effectivebrlenTK02Brlens{3}_95%HPD={6.0E-6,0.10433},rateTK02Brlens{3}_mean=0.897274,rateTK02Brlens{3}_median=0.908311,rateTK02Brlens{3}_95%HPD={0.416924,1.348793}]:5.112293)[&prob=0.445895046,prob_stddev=0.0081050168,prob_range={0.433939623,0.451772758},prob(percent)="45",prob+-sd="45+-1",height_mean=1.13974363,height_median=1.09020452,height_95%HPD={0.64040549,1.75152231},age_mean=202.981432,age_median=202.32724,age_95%HPD={199.448955,207.968559},length_mean=0.0332076072,length_median=0.02722674,length_95%HPD={1.924694E-7,0.08380805},effectivebrlenTK02Brlens{1}_mean=0.028249,effectivebrlenTK02Brlens{1}_median=0.023607,effectivebrlenTK02Brlens{1}_95%HPD={0.0,0.069783},rateTK02Brlens{1}_mean=0.890115,rateTK02Brlens{1}_median=0.900739,rateTK02Brlens{1}_95%HPD={0.433429,1.328094},effectivebrlenTK02Brlens{2}_mean=0.024051,effectivebrlenTK02Brlens{2}_median=0.019221,effectivebrlenTK02Brlens{2}_95%HPD={0.0,0.06265},rateTK02Brlens{2}_mean=0.784989,rateTK02Brlens{2}_median=0.781858,rateTK02Brlens{2}_95%HPD={0.139428,1.39089},effectivebrlenTK02Brlens{3}_mean=0.029362,effectivebrlenTK02Brlens{3}_median=0.02374,effectivebrlenTK02Brlens{3}_95%HPD={0.0,0.075385},rateTK02Brlens{3}_mean=0.902229,rateTK02Brlens{3}_median=0.911973,rateTK02Brlens{3}_95%HPD={0.416104,1.304005}]:3.692445)[&prob=0.510427662,prob_stddev=9.86690738E-4,prob_range={0.50961656,0.511816535},prob(percent)="51",prob+-sd="51+-0",height_mean=1.16633142,height_median=1.11619201,height_95%HPD={0.6510463,1.78775253},age_mean=206.67425,age_median=206.019685,age_95%HPD={200.952346,213.906351},length_mean=0.0455369658,length_median=0.03885543,length_95%HPD={4.234634E-6,0.1085688},effectivebrlenTK02Brlens{1}_mean=0.039258,effectivebrlenTK02Brlens{1}_median=0.033962,effectivebrlenTK02Brlens{1}_95%HPD={7.0E-6,0.091884},rateTK02Brlens{1}_mean=0.896921,rateTK02Brlens{1}_median=0.902492,rateTK02Brlens{1}_95%HPD={0.442391,1.28941},effectivebrlenTK02Brlens{2}_mean=0.033612,effectivebrlenTK02Brlens{2}_median=0.02826,effectivebrlenTK02Brlens{2}_95%HPD={2.0E-6,0.081677},rateTK02Brlens{2}_mean=0.794544,rateTK02Brlens{2}_median=0.789428,rateTK02Brlens{2}_95%HPD={0.201089,1.388167},effectivebrlenTK02Brlens{3}_mean=0.039528,effectivebrlenTK02Brlens{3}_median=0.03372,effectivebrlenTK02Brlens{3}_95%HPD={2.0E-6,0.093839},rateTK02Brlens{3}_mean=0.894684,rateTK02Brlens{3}_median=0.908816,rateTK02Brlens{3}_95%HPD={0.431975,1.272457}]:8.337855)[&prob=0.405228831,prob_stddev=0.0100894172,prob_range={0.392040088,0.4160176},prob(percent)="41",prob+-sd="41+-1",height_mean=1.22897898,height_median=1.17644551,height_95%HPD={0.690216371,1.88452977},age_mean=214.713735,age_median=214.35754,age_95%HPD={207.769413,222.479499},length_mean=0.0334863967,length_median=0.02895171,length_95%HPD={4.965245E-6,0.07818293},effectivebrlenTK02Brlens{1}_mean=0.029487,effectivebrlenTK02Brlens{1}_median=0.02556,effectivebrlenTK02Brlens{1}_95%HPD={5.0E-6,0.068598},rateTK02Brlens{1}_mean=0.90359,rateTK02Brlens{1}_median=0.90581,rateTK02Brlens{1}_95%HPD={0.509541,1.278576},effectivebrlenTK02Brlens{2}_mean=0.025358,effectivebrlenTK02Brlens{2}_median=0.021721,effectivebrlenTK02Brlens{2}_95%HPD={6.0E-6,0.059966},rateTK02Brlens{2}_mean=0.80399,rateTK02Brlens{2}_median=0.799448,rateTK02Brlens{2}_95%HPD={0.27104,1.360771},effectivebrlenTK02Brlens{3}_mean=0.029555,effectivebrlenTK02Brlens{3}_median=0.025359,effectivebrlenTK02Brlens{3}_95%HPD={4.0E-6,0.069644},rateTK02Brlens{3}_mean=0.900097,rateTK02Brlens{3}_median=0.909492,rateTK02Brlens{3}_95%HPD={0.455576,1.246867}]:5.34305,Clevosaurus_brasiliensis[&prob=1.0,prob_stddev=0.0,prob_range={1.0,1.0},prob(percent)="100",prob+-sd="100+-0",height_mean=1.18902498,height_median=1.13778555,height_95%HPD={0.663565996,1.8269379},age_mean=210.672632,age_median=210.712509,age_95%HPD={201.961176,219.65114},length_mean=0.0350501229,length_median=0.02947604,length_95%HPD={1.714084E-5,0.08509729},effectivebrlenTK02Brlens{1}_mean=0.030194,effectivebrlenTK02Brlens{1}_median=0.02602,effectivebrlenTK02Brlens{1}_95%HPD={1.8E-5,0.071089},rateTK02Brlens{1}_mean=0.902648,rateTK02Brlens{1}_median=0.909352,rateTK02Brlens{1}_95%HPD={0.475455,1.298891},effectivebrlenTK02Brlens{2}_mean=0.026057,effectivebrlenTK02Brlens{2}_median=0.021906,effectivebrlenTK02Brlens{2}_95%HPD={1.1E-5,0.06329},rateTK02Brlens{2}_mean=0.809023,rateTK02Brlens{2}_median=0.808026,rateTK02Brlens{2}_95%HPD={0.223948,1.381711},effectivebrlenTK02Brlens{3}_mean=0.030503,effectivebrlenTK02Brlens{3}_median=0.025497,effectivebrlenTK02Brlens{3}_95%HPD={1.9E-5,0.074428},rateTK02Brlens{3}_mean=0.892531,rateTK02Brlens{3}_median=0.907895,rateTK02Brlens{3}_95%HPD={0.448931,1.274967}]:8.988082)[&prob=0.810707659,prob_stddev=0.0156473992,prob_range={0.793835624,0.827168587},prob(percent)="81",prob+-sd="81+-2",height_mean=1.244812,height_median=1.19124657,height_95%HPD={0.692603802,1.90349476},age_mean=220.046702,age_median=219.70059,age_95%HPD={210.701314,229.632077},length_mean=0.087067471,length_median=0.07790768,length_95%HPD={7.523645E-6,0.1901886},effectivebrlenTK02Brlens{1}_mean=0.076173,effectivebrlenTK02Brlens{1}_median=0.069028,effectivebrlenTK02Brlens{1}_95%HPD={6.0E-6,0.162634},rateTK02Brlens{1}_mean=0.900499,rateTK02Brlens{1}_median=0.904786,rateTK02Brlens{1}_95%HPD={0.542252,1.213219},effectivebrlenTK02Brlens{2}_mean=0.069864,effectivebrlenTK02Brlens{2}_median=0.062704,effectivebrlenTK02Brlens{2}_95%HPD={7.0E-6,0.151904},rateTK02Brlens{2}_mean=0.836622,rateTK02Brlens{2}_median=0.831541,rateTK02Brlens{2}_95%HPD={0.369001,1.341879},effectivebrlenTK02Brlens{3}_mean=0.075301,effectivebrlenTK02Brlens{3}_median=0.067774,effectivebrlenTK02Brlens{3}_95%HPD={7.0E-6,0.16283},rateTK02Brlens{3}_mean=0.88406,rateTK02Brlens{3}_median=0.899924,rateTK02Brlens{3}_95%HPD={0.497802,1.210959}]:11.42623)[&prob=0.470541994,prob_stddev=0.0303183767,prob_range={0.428539683,0.498205575},prob(percent)="47",prob+-sd="47+-3",height_mean=1.32063822,height_median=1.26638127,height_95%HPD={0.731031714,2.01891163},age_mean=231.752575,age_median=231.126824,age_95%HPD={218.231586,246.623465},length_mean=0.0776687853,length_median=0.07003831,length_95%HPD={7.651113E-6,0.170962},effectivebrlenTK02Brlens{1}_mean=0.068769,effectivebrlenTK02Brlens{1}_median=0.062068,effectivebrlenTK02Brlens{1}_95%HPD={8.0E-6,0.151163},rateTK02Brlens{1}_mean=0.899981,rateTK02Brlens{1}_median=0.902773,rateTK02Brlens{1}_95%HPD={0.593809,1.180776},effectivebrlenTK02Brlens{2}_mean=0.064091,effectivebrlenTK02Brlens{2}_median=0.058015,effectivebrlenTK02Brlens{2}_95%HPD={8.0E-6,0.139744},rateTK02Brlens{2}_mean=0.859491,rateTK02Brlens{2}_median=0.851085,rateTK02Brlens{2}_95%HPD={0.45717,1.289601},effectivebrlenTK02Brlens{3}_mean=0.065955,effectivebrlenTK02Brlens{3}_median=0.059587,effectivebrlenTK02Brlens{3}_95%HPD={8.0E-6,0.144791},rateTK02Brlens{3}_mean=0.867235,rateTK02Brlens{3}_median=0.88108,rateTK02Brlens{3}_95%HPD={0.520808,1.170077}]:13.77635,((((Homeosaurus_maximiliani[&prob=1.0,prob_stddev=0.0,prob_range={1.0,1.0},prob(percent)="100",prob+-sd="100+-0",height_mean=0.861018455,height_median=0.823582474,height_95%HPD={0.482281712,1.32151566},age_mean=152.554772,age_median=152.578974,age_95%HPD={150.27057,154.998772},length_mean=0.0482058596,length_median=0.03589621,length_95%HPD={5.68619E-6,0.1313737},effectivebrlenTK02Brlens{1}_mean=0.03257,effectivebrlenTK02Brlens{1}_median=0.024671,effectivebrlenTK02Brlens{1}_95%HPD={4.0E-6,0.085674},rateTK02Brlens{1}_mean=0.737394,rateTK02Brlens{1}_median=0.745775,rateTK02Brlens{1}_95%HPD={0.181569,1.216216},effectivebrlenTK02Brlens{2}_mean=0.036292,effectivebrlenTK02Brlens{2}_median=0.026368,effectivebrlenTK02Brlens{2}_95%HPD={1.0E-6,0.102347},rateTK02Brlens{2}_mean=0.809533,rateTK02Brlens{2}_median=0.806602,rateTK02Brlens{2}_95%HPD={0.167683,1.483374},effectivebrlenTK02Brlens{3}_mean=0.034699,effectivebrlenTK02Brlens{3}_median=0.025709,effectivebrlenTK02Brlens{3}_95%HPD={4.0E-6,0.095166},rateTK02Brlens{3}_mean=0.768895,rateTK02Brlens{3}_median=0.786613,rateTK02Brlens{3}_95%HPD={0.193906,1.263206}]:6.450544,Homeosaurus_parvipes[&prob=1.0,prob_stddev=0.0,prob_range={1.0,1.0},prob(percent)="100",prob+-sd="100+-0",height_mean=0.860884887,height_median=0.82379206,height_95%HPD={0.48017539,1.31913934},age_mean=152.533299,age_median=152.54742,age_95%HPD={150.267652,154.999098},length_mean=0.0475142262,length_median=0.03602356,length_95%HPD={2.246524E-5,0.1270214},effectivebrlenTK02Brlens{1}_mean=0.03226,effectivebrlenTK02Brlens{1}_median=0.024918,effectivebrlenTK02Brlens{1}_95%HPD={2.6E-5,0.084358},rateTK02Brlens{1}_mean=0.739928,rateTK02Brlens{1}_median=0.747186,rateTK02Brlens{1}_95%HPD={0.180385,1.208753},effectivebrlenTK02Brlens{2}_mean=0.035557,effectivebrlenTK02Brlens{2}_median=0.026396,effectivebrlenTK02Brlens{2}_95%HPD={2.0E-6,0.097961},rateTK02Brlens{2}_mean=0.807017,rateTK02Brlens{2}_median=0.803916,rateTK02Brlens{2}_95%HPD={0.147235,1.468201},effectivebrlenTK02Brlens{3}_mean=0.033914,effectivebrlenTK02Brlens{3}_median=0.025735,effectivebrlenTK02Brlens{3}_95%HPD={1.1E-5,0.09108},rateTK02Brlens{3}_mean=0.766529,rateTK02Brlens{3}_median=0.784046,rateTK02Brlens{3}_95%HPD={0.198118,1.270859}]:6.482099)[&prob=0.955200498,prob_stddev=0.00218507302,prob_range={0.952200531,0.957267141},prob(percent)="96",prob+-sd="96+-0",height_mean=0.906537268,height_median=0.86664698,height_95%HPD={0.5047739,1.39770122},age_mean=160.515754,age_median=159.029519,age_95%HPD={151.978368,173.013112},length_mean=0.178768057,length_median=0.164788,length_95%HPD={0.01734429,0.3623729},effectivebrlenTK02Brlens{1}_mean=0.125951,effectivebrlenTK02Brlens{1}_median=0.117092,effectivebrlenTK02Brlens{1}_95%HPD={0.013103,0.252337},rateTK02Brlens{1}_mean=0.74291,rateTK02Brlens{1}_median=0.745689,rateTK02Brlens{1}_95%HPD={0.291895,1.133612},effectivebrlenTK02Brlens{2}_mean=0.131998,effectivebrlenTK02Brlens{2}_median=0.122989,effectivebrlenTK02Brlens{2}_95%HPD={0.01336,0.26213},rateTK02Brlens{2}_mean=0.798117,rateTK02Brlens{2}_median=0.785989,rateTK02Brlens{2}_95%HPD={0.259212,1.375796},effectivebrlenTK02Brlens{3}_mean=0.13221,effectivebrlenTK02Brlens{3}_median=0.123087,effectivebrlenTK02Brlens{3}_95%HPD={0.012046,0.26188},rateTK02Brlens{3}_mean=0.782037,rateTK02Brlens{3}_median=0.792862,rateTK02Brlens{3}_95%HPD={0.288329,1.19239}]:33.01956,(((Sapheosaurus_thiollerei[&prob=1.0,prob_stddev=0.0,prob_range={1.0,1.0},prob(percent)="100",prob+-sd="100+-0",height_mean=0.866562568,height_median=0.82905984,height_95%HPD={0.48687514,1.3308787},age_mean=153.538243,age_median=153.533244,age_95%HPD={152.102363,154.851608},length_mean=0.0280054645,length_median=0.02080567,length_95%HPD={8.52585E-7,0.0777758},effectivebrlenTK02Brlens{1}_mean=0.016727,effectivebrlenTK02Brlens{1}_median=0.012546,effectivebrlenTK02Brlens{1}_95%HPD={0.0,0.046265},rateTK02Brlens{1}_mean=0.669978,rateTK02Brlens{1}_median=0.688903,rateTK02Brlens{1}_95%HPD={0.093254,1.148482},effectivebrlenTK02Brlens{2}_mean=0.02006,effectivebrlenTK02Brlens{2}_median=0.01501,effectivebrlenTK02Brlens{2}_95%HPD={0.0,0.055566},rateTK02Brlens{2}_mean=0.789595,rateTK02Brlens{2}_median=0.788077,rateTK02Brlens{2}_95%HPD={0.163622,1.414857},effectivebrlenTK02Brlens{3}_mean=0.020003,effectivebrlenTK02Brlens{3}_median=0.014869,effectivebrlenTK02Brlens{3}_95%HPD={0.0,0.055597},rateTK02Brlens{3}_mean=0.767151,rateTK02Brlens{3}_median=0.787548,rateTK02Brlens{3}_95%HPD={0.188621,1.243865}]:2.493859,Piocormus_laticeps[&prob=1.0,prob_stddev=0.0,prob_range={1.0,1.0},prob(percent)="100",prob+-sd="100+-0",height_mean=0.861571224,height_median=0.824246941,height_95%HPD={0.481982438,1.32199183},age_mean=152.654462,age_median=152.72468,age_95%HPD={150.323196,154.999965},length_mean=0.0316227163,length_median=0.02200151,length_95%HPD={2.047258E-6,0.0939434},effectivebrlenTK02Brlens{1}_mean=0.019218,effectivebrlenTK02Brlens{1}_median=0.013241,effectivebrlenTK02Brlens{1}_95%HPD={1.0E-6,0.057822},rateTK02Brlens{1}_mean=0.670109,rateTK02Brlens{1}_median=0.690684,rateTK02Brlens{1}_95%HPD={0.090938,1.149509},effectivebrlenTK02Brlens{2}_mean=0.02275,effectivebrlenTK02Brlens{2}_median=0.015558,effectivebrlenTK02Brlens{2}_95%HPD={0.0,0.068684},rateTK02Brlens{2}_mean=0.781755,rateTK02Brlens{2}_median=0.781494,rateTK02Brlens{2}_95%HPD={0.145127,1.406442},effectivebrlenTK02Brlens{3}_mean=0.022505,effectivebrlenTK02Brlens{3}_median=0.015661,effectivebrlenTK02Brlens{3}_95%HPD={0.0,0.067117},rateTK02Brlens{3}_mean=0.764979,rateTK02Brlens{3}_median=0.783511,rateTK02Brlens{3}_95%HPD={0.162403,1.22204}]:3.302423)[&prob=0.416289819,prob_stddev=0.0115679754,prob_range={0.402362196,0.429984111},prob(percent)="42",prob+-sd="42+-1",height_mean=0.882790044,height_median=0.84340088,height_95%HPD={0.49582513,1.35915644},age_mean=156.781423,age_median=156.027103,age_95%HPD={152.395503,162.717962},length_mean=0.0350235114,length_median=0.02592611,length_95%HPD={2.768802E-6,0.09876813},effectivebrlenTK02Brlens{1}_mean=0.021041,effectivebrlenTK02Brlens{1}_median=0.015572,effectivebrlenTK02Brlens{1}_95%HPD={2.0E-6,0.059085},rateTK02Brlens{1}_mean=0.668406,rateTK02Brlens{1}_median=0.684653,rateTK02Brlens{1}_95%HPD={0.115075,1.132213},effectivebrlenTK02Brlens{2}_mean=0.023817,effectivebrlenTK02Brlens{2}_median=0.01791,effectivebrlenTK02Brlens{2}_95%HPD={1.0E-6,0.065787},rateTK02Brlens{2}_mean=0.766005,rateTK02Brlens{2}_median=0.7602,rateTK02Brlens{2}_95%HPD={0.121485,1.326724},effectivebrlenTK02Brlens{3}_mean=0.025327,effectivebrlenTK02Brlens{3}_median=0.018521,effectivebrlenTK02Brlens{3}_95%HPD={3.0E-6,0.072381},rateTK02Brlens{3}_mean=0.769647,rateTK02Brlens{3}_median=0.789462,rateTK02Brlens{3}_95%HPD={0.185866,1.214164}]:4.896412,Oenosaurus_muehlheimensis[&prob=1.0,prob_stddev=0.0,prob_range={1.0,1.0},prob(percent)="100",prob+-sd="100+-0",height_mean=0.85250577,height_median=0.81570421,height_95%HPD={0.47953441,1.30953045},age_mean=151.047093,age_median=151.04575,age_95%HPD={150.000881,151.993806},length_mean=0.0485400781,length_median=0.03974619,length_95%HPD={7.477307E-5,0.1159779},effectivebrlenTK02Brlens{1}_mean=0.029654,effectivebrlenTK02Brlens{1}_median=0.024576,effectivebrlenTK02Brlens{1}_95%HPD={1.0E-6,0.071421},rateTK02Brlens{1}_mean=0.671142,rateTK02Brlens{1}_median=0.689738,rateTK02Brlens{1}_95%HPD={0.086747,1.138964},effectivebrlenTK02Brlens{2}_mean=0.035121,effectivebrlenTK02Brlens{2}_median=0.029394,effectivebrlenTK02Brlens{2}_95%HPD={6.4E-5,0.082617},rateTK02Brlens{2}_mean=0.79535,rateTK02Brlens{2}_median=0.789654,rateTK02Brlens{2}_95%HPD={0.182182,1.41064},effectivebrlenTK02Brlens{3}_mean=0.035251,effectivebrlenTK02Brlens{3}_median=0.028765,effectivebrlenTK02Brlens{3}_95%HPD={1.8E-5,0.085901},rateTK02Brlens{3}_mean=0.768025,rateTK02Brlens{3}_median=0.788228,rateTK02Brlens{3}_95%HPD={0.172895,1.225184}]:9.877764)[&prob=0.90159276,prob_stddev=0.0114515511,prob_range={0.887790136,0.915745381},prob(percent)="90",prob+-sd="90+-1",height_mean=0.915132816,height_median=0.87339797,height_95%HPD={0.5089697,1.41592551},age_mean=162.073511,age_median=160.923515,age_95%HPD={153.927895,172.960179},length_mean=0.126527662,length_median=0.1129186,length_95%HPD={0.004625936,0.267783},effectivebrlenTK02Brlens{1}_mean=0.081581,effectivebrlenTK02Brlens{1}_median=0.074663,effectivebrlenTK02Brlens{1}_95%HPD={0.004526,0.168259},rateTK02Brlens{1}_mean=0.695264,rateTK02Brlens{1}_median=0.701473,rateTK02Brlens{1}_95%HPD={0.232177,1.112436},effectivebrlenTK02Brlens{2}_mean=0.091164,effectivebrlenTK02Brlens{2}_median=0.081558,effectivebrlenTK02Brlens{2}_95%HPD={0.003156,0.193413},rateTK02Brlens{2}_mean=0.772291,rateTK02Brlens{2}_median=0.761401,rateTK02Brlens{2}_95%HPD={0.219012,1.306818},effectivebrlenTK02Brlens{3}_mean=0.091094,effectivebrlenTK02Brlens{3}_median=0.0838,effectivebrlenTK02Brlens{3}_95%HPD={0.006763,0.185541},rateTK02Brlens{3}_mean=0.775336,rateTK02Brlens{3}_median=0.787288,rateTK02Brlens{3}_95%HPD={0.282001,1.172741}]:21.44784,(Kallimodon_pulchellus[&prob=1.0,prob_stddev=0.0,prob_range={1.0,1.0},prob(percent)="100",prob+-sd="100+-0",height_mean=0.858892719,height_median=0.82187872,height_95%HPD={0.480876301,1.3178696},age_mean=152.1763,age_median=152.021402,age_95%HPD={150.000112,154.626448},length_mean=0.0362936252,length_median=0.02736238,length_95%HPD={2.753494E-5,0.09725351},effectivebrlenTK02Brlens{1}_mean=0.024688,effectivebrlenTK02Brlens{1}_median=0.018781,effectivebrlenTK02Brlens{1}_95%HPD={2.1E-5,0.065553},rateTK02Brlens{1}_mean=0.735193,rateTK02Brlens{1}_median=0.745555,rateTK02Brlens{1}_95%HPD={0.20564,1.18578},effectivebrlenTK02Brlens{2}_mean=0.022374,effectivebrlenTK02Brlens{2}_median=0.016422,effectivebrlenTK02Brlens{2}_95%HPD={6.0E-6,0.062235},rateTK02Brlens{2}_mean=0.70019,rateTK02Brlens{2}_median=0.697599,rateTK02Brlens{2}_95%HPD={0.002307,1.313965},effectivebrlenTK02Brlens{3}_mean=0.026915,effectivebrlenTK02Brlens{3}_median=0.020636,effectivebrlenTK02Brlens{3}_95%HPD={2.9E-5,0.070393},rateTK02Brlens{3}_mean=0.798942,rateTK02Brlens{3}_median=0.811048,rateTK02Brlens{3}_95%HPD={0.262935,1.260148}]:5.150208,Leptosaurus_neptunius[&prob=1.0,prob_stddev=0.0,prob_range={1.0,1.0},prob(percent)="100",prob+-sd="100+-0",height_mean=0.852875517,height_median=0.815925361,height_95%HPD={0.47933738,1.30995205},age_mean=151.112269,age_median=151.142755,age_95%HPD={150.124572,152.099994},length_mean=0.0409217028,length_median=0.03291265,length_95%HPD={1.823076E-5,0.1016575},effectivebrlenTK02Brlens{1}_mean=0.027688,effectivebrlenTK02Brlens{1}_median=0.022555,effectivebrlenTK02Brlens{1}_95%HPD={1.8E-5,0.068472},rateTK02Brlens{1}_mean=0.731159,rateTK02Brlens{1}_median=0.742352,rateTK02Brlens{1}_95%HPD={0.187469,1.186137},effectivebrlenTK02Brlens{2}_mean=0.025446,effectivebrlenTK02Brlens{2}_median=0.019982,effectivebrlenTK02Brlens{2}_95%HPD={5.0E-6,0.066633},rateTK02Brlens{2}_mean=0.700341,rateTK02Brlens{2}_median=0.697214,rateTK02Brlens{2}_95%HPD={0.005052,1.320063},effectivebrlenTK02Brlens{3}_mean=0.030297,effectivebrlenTK02Brlens{3}_median=0.024842,effectivebrlenTK02Brlens{3}_95%HPD={1.9E-5,0.073533},rateTK02Brlens{3}_mean=0.79693,rateTK02Brlens{3}_median=0.809402,rateTK02Brlens{3}_95%HPD={0.244241,1.245695}]:6.028855)[&prob=0.95133943,prob_stddev=0.00632195019,prob_range={0.943567294,0.95893379},prob(percent)="95",prob+-sd="95+-1",height_mean=0.893527599,height_median=0.85402178,height_95%HPD={0.497458632,1.37918247},age_mean=158.220381,age_median=157.17161,age_95%HPD={151.197539,167.69272},length_mean=0.135546079,length_median=0.1216262,length_95%HPD={0.003105571,0.2804149},effectivebrlenTK02Brlens{1}_mean=0.09232,effectivebrlenTK02Brlens{1}_median=0.084957,effectivebrlenTK02Brlens{1}_95%HPD={0.005919,0.187527},rateTK02Brlens{1}_mean=0.727476,rateTK02Brlens{1}_median=0.732779,rateTK02Brlens{1}_95%HPD={0.28444,1.137311},effectivebrlenTK02Brlens{2}_mean=0.088368,effectivebrlenTK02Brlens{2}_median=0.080821,effectivebrlenTK02Brlens{2}_95%HPD={0.003491,0.181695},rateTK02Brlens{2}_mean=0.726251,rateTK02Brlens{2}_median=0.714891,rateTK02Brlens{2}_95%HPD={0.101861,1.299556},effectivebrlenTK02Brlens{3}_mean=0.101513,effectivebrlenTK02Brlens{3}_median=0.094163,effectivebrlenTK02Brlens{3}_95%HPD={0.005556,0.202184},rateTK02Brlens{3}_mean=0.796308,rateTK02Brlens{3}_median=0.803208,rateTK02Brlens{3}_95%HPD={0.325991,1.19572}]:25.19975)[&prob=0.432122976,prob_stddev=0.0315442088,prob_range={0.399728892,0.473883624},prob(percent)="43",prob+-sd="43+-3",height_mean=1.05050979,height_median=0.99698988,height_95%HPD={0.5593081,1.6548743},age_mean=183.544949,age_median=182.371356,age_95%HPD={166.669836,202.838965},length_mean=0.0926363205,length_median=0.0794149,length_95%HPD={5.230196E-6,0.2219604},effectivebrlenTK02Brlens{1}_mean=0.061973,effectivebrlenTK02Brlens{1}_median=0.053785,effectivebrlenTK02Brlens{1}_95%HPD={2.0E-6,0.145679},rateTK02Brlens{1}_mean=0.71146,rateTK02Brlens{1}_median=0.705642,rateTK02Brlens{1}_95%HPD={0.330768,1.102675},effectivebrlenTK02Brlens{2}_mean=0.062185,effectivebrlenTK02Brlens{2}_median=0.052916,effectivebrlenTK02Brlens{2}_95%HPD={2.0E-6,0.149067},rateTK02Brlens{2}_mean=0.72569,rateTK02Brlens{2}_median=0.70749,rateTK02Brlens{2}_95%HPD={0.235141,1.209924},effectivebrlenTK02Brlens{3}_mean=0.071235,effectivebrlenTK02Brlens{3}_median=0.060982,effectivebrlenTK02Brlens{3}_95%HPD={2.0E-6,0.170803},rateTK02Brlens{3}_mean=0.797199,rateTK02Brlens{3}_median=0.803419,rateTK02Brlens{3}_95%HPD={0.346505,1.165801}]:9.677727)[&prob=0.352354418,prob_stddev=0.0266654126,prob_range={0.329607449,0.388295686},prob(percent)="35",prob+-sd="35+-3",height_mean=1.10576376,height_median=1.05299256,height_95%HPD={0.60029942,1.73148849},age_mean=192.801905,age_median=192.049083,age_95%HPD={174.178862,212.794531},length_mean=0.092450513,length_median=0.08159998,length_95%HPD={9.09887E-6,0.2120402},effectivebrlenTK02Brlens{1}_mean=0.066299,effectivebrlenTK02Brlens{1}_median=0.058784,effectivebrlenTK02Brlens{1}_95%HPD={8.0E-6,0.15139},rateTK02Brlens{1}_mean=0.74308,rateTK02Brlens{1}_median=0.736521,rateTK02Brlens{1}_95%HPD={0.383717,1.109002},effectivebrlenTK02Brlens{2}_mean=0.066859,effectivebrlenTK02Brlens{2}_median=0.058054,effectivebrlenTK02Brlens{2}_95%HPD={2.6E-5,0.156816},rateTK02Brlens{2}_mean=0.754864,rateTK02Brlens{2}_median=0.72934,rateTK02Brlens{2}_95%HPD={0.309241,1.251825},effectivebrlenTK02Brlens{3}_mean=0.071041,effectivebrlenTK02Brlens{3}_median=0.062936,effectivebrlenTK02Brlens{3}_95%HPD={2.0E-5,0.162841},rateTK02Brlens{3}_mean=0.794228,rateTK02Brlens{3}_median=0.797857,rateTK02Brlens{3}_95%HPD={0.38474,1.156028}]:17.62152,((Derasmosaurus_pietraroiae[&prob=1.0,prob_stddev=0.0,prob_range={1.0,1.0},prob(percent)="100",prob+-sd="100+-0",height_mean=0.61033663,height_median=0.58397122,height_95%HPD={0.341206473,0.93983698},age_mean=108.153157,age_median=108.775815,age_95%HPD={101.739267,113.000004},length_mean=0.33139027,length_median=0.3157953,length_95%HPD={0.02545169,0.5899299},effectivebrlenTK02Brlens{1}_mean=0.205244,effectivebrlenTK02Brlens{1}_median=0.200275,effectivebrlenTK02Brlens{1}_95%HPD={0.029631,0.377527},rateTK02Brlens{1}_mean=0.676394,rateTK02Brlens{1}_median=0.676078,rateTK02Brlens{1}_95%HPD={0.161407,1.161641},effectivebrlenTK02Brlens{2}_mean=0.202013,effectivebrlenTK02Brlens{2}_median=0.191415,effectivebrlenTK02Brlens{2}_95%HPD={3.79E-4,0.406458},rateTK02Brlens{2}_mean=0.681668,rateTK02Brlens{2}_median=0.668285,rateTK02Brlens{2}_95%HPD={0.024219,1.356381},effectivebrlenTK02Brlens{3}_mean=0.248239,effectivebrlenTK02Brlens{3}_median=0.238131,effectivebrlenTK02Brlens{3}_95%HPD={0.012831,0.450491},rateTK02Brlens{3}_mean=0.790361,rateTK02Brlens{3}_median=0.806682,rateTK02Brlens{3}_95%HPD={0.227521,1.272117}]:58.84142,(Pleurosaurus_ginsburgi[&prob=1.0,prob_stddev=0.0,prob_range={1.0,1.0},prob(percent)="100",prob+-sd="100+-0",height_mean=0.852566062,height_median=0.81570811,height_95%HPD={0.475635237,1.30616951},age_mean=151.057751,age_median=151.060441,age_95%HPD={150.105924,152.097896},length_mean=0.0617234971,length_median=0.05625848,length_95%HPD={7.298501E-6,0.1261178},effectivebrlenTK02Brlens{1}_mean=0.03783,effectivebrlenTK02Brlens{1}_median=0.034654,effectivebrlenTK02Brlens{1}_95%HPD={1.2E-4,0.078035},rateTK02Brlens{1}_mean=0.678019,rateTK02Brlens{1}_median=0.685345,rateTK02Brlens{1}_95%HPD={0.134244,1.15218},effectivebrlenTK02Brlens{2}_mean=0.038669,effectivebrlenTK02Brlens{2}_median=0.034485,effectivebrlenTK02Brlens{2}_95%HPD={3.0E-6,0.086964},rateTK02Brlens{2}_mean=0.695404,rateTK02Brlens{2}_median=0.694332,rateTK02Brlens{2}_95%HPD={7.28E-4,1.312818},effectivebrlenTK02Brlens{3}_mean=0.051956,effectivebrlenTK02Brlens{3}_median=0.04765,effectivebrlenTK02Brlens{3}_95%HPD={4.4E-5,0.105501},rateTK02Brlens{3}_mean=0.876038,rateTK02Brlens{3}_median=0.877818,rateTK02Brlens{3}_95%HPD={0.411056,1.353668}]:11.17561,Pleurosaurus_goldfussi[&prob=1.0,prob_stddev=0.0,prob_range={1.0,1.0},prob(percent)="100",prob+-sd="100+-0",height_mean=0.859865835,height_median=0.82277144,height_95%HPD={0.482508618,1.31984047},age_mean=152.353603,age_median=152.282749,age_95%HPD={149.999999,154.695034},length_mean=0.0593059073,length_median=0.05304782,length_95%HPD={0.007897789,0.1243021},effectivebrlenTK02Brlens{1}_mean=0.036943,effectivebrlenTK02Brlens{1}_median=0.033286,effectivebrlenTK02Brlens{1}_95%HPD={0.003132,0.077536},rateTK02Brlens{1}_mean=0.680978,rateTK02Brlens{1}_median=0.688096,rateTK02Brlens{1}_95%HPD={0.161053,1.176171},effectivebrlenTK02Brlens{2}_mean=0.03706,effectivebrlenTK02Brlens{2}_median=0.032741,effectivebrlenTK02Brlens{2}_95%HPD={3.5E-5,0.082282},rateTK02Brlens{2}_mean=0.695508,rateTK02Brlens{2}_median=0.693059,rateTK02Brlens{2}_95%HPD={0.00144,1.312017},effectivebrlenTK02Brlens{3}_mean=0.05005,effectivebrlenTK02Brlens{3}_median=0.045074,effectivebrlenTK02Brlens{3}_95%HPD={0.00649,0.103816},rateTK02Brlens{3}_mean=0.879203,rateTK02Brlens{3}_median=0.879289,rateTK02Brlens{3}_95%HPD={0.413737,1.346485}]:9.953303)[&prob=0.697858913,prob_stddev=0.015293068,prob_range={0.681770203,0.714169843},prob(percent)="70",prob+-sd="70+-2",height_mean=0.93156821,height_median=0.88887134,height_95%HPD={0.51132046,1.44081981},age_mean=162.889367,age_median=162.236052,age_95%HPD={154.850067,172.33747},length_mean=0.0862996183,length_median=0.0792426,length_95%HPD={1.177981E-5,0.1904674},effectivebrlenTK02Brlens{1}_mean=0.051984,effectivebrlenTK02Brlens{1}_median=0.046276,effectivebrlenTK02Brlens{1}_95%HPD={8.0E-6,0.117078},rateTK02Brlens{1}_mean=0.659073,rateTK02Brlens{1}_median=0.652706,rateTK02Brlens{1}_95%HPD={0.211839,1.100655},effectivebrlenTK02Brlens{2}_mean=0.056828,effectivebrlenTK02Brlens{2}_median=0.048031,effectivebrlenTK02Brlens{2}_95%HPD={1.0E-5,0.13837},rateTK02Brlens{2}_mean=0.704816,rateTK02Brlens{2}_median=0.696781,rateTK02Brlens{2}_95%HPD={0.10093,1.319869},effectivebrlenTK02Brlens{3}_mean=0.072432,effectivebrlenTK02Brlens{3}_median=0.064866,effectivebrlenTK02Brlens{3}_95%HPD={1.3E-5,0.165075},rateTK02Brlens{3}_mean=0.855086,rateTK02Brlens{3}_median=0.858677,rateTK02Brlens{3}_95%HPD={0.403586,1.288635}]:5.381178)[&prob=0.655114943,prob_stddev=0.0242918532,prob_range={0.629281897,0.68759236},prob(percent)="66",prob+-sd="66+-2",height_mean=0.946664689,height_median=0.90421108,height_95%HPD={0.52865676,1.45731628},age_mean=168.696345,age_median=167.61723,age_95%HPD={156.655874,182.86044},length_mean=0.0914740707,length_median=0.08800841,length_95%HPD={2.914435E-5,0.1774076},effectivebrlenTK02Brlens{1}_mean=0.065587,effectivebrlenTK02Brlens{1}_median=0.062476,effectivebrlenTK02Brlens{1}_95%HPD={2.4E-5,0.131855},rateTK02Brlens{1}_mean=0.729361,rateTK02Brlens{1}_median=0.734208,rateTK02Brlens{1}_95%HPD={0.30822,1.129219},effectivebrlenTK02Brlens{2}_mean=0.062678,effectivebrlenTK02Brlens{2}_median=0.057305,effectivebrlenTK02Brlens{2}_95%HPD={3.0E-6,0.133905},rateTK02Brlens{2}_mean=0.722928,rateTK02Brlens{2}_median=0.712923,rateTK02Brlens{2}_95%HPD={0.152419,1.274617},effectivebrlenTK02Brlens{3}_mean=0.074503,effectivebrlenTK02Brlens{3}_median=0.07086,effectivebrlenTK02Brlens{3}_95%HPD={2.6E-5,0.148562},rateTK02Brlens{3}_mean=0.831888,rateTK02Brlens{3}_median=0.839985,rateTK02Brlens{3}_95%HPD={0.374242,1.238986}]:17.46577,Palaeopleurosaurus_posidoniae[&prob=1.0,prob_stddev=0.0,prob_range={1.0,1.0},prob(percent)="100",prob+-sd="100+-0",height_mean=1.00471852,height_median=0.96116635,height_95%HPD={0.563833396,1.54366256},age_mean=178.011723,age_median=177.60179,age_95%HPD={174.200015,182.800648},length_mean=0.0361859668,length_median=0.03017154,length_95%HPD={7.642962E-6,0.08778526},effectivebrlenTK02Brlens{1}_mean=0.024473,effectivebrlenTK02Brlens{1}_median=0.020752,effectivebrlenTK02Brlens{1}_95%HPD={8.0E-6,0.058371},rateTK02Brlens{1}_mean=0.718554,rateTK02Brlens{1}_median=0.727081,rateTK02Brlens{1}_95%HPD={0.255356,1.132414},effectivebrlenTK02Brlens{2}_mean=0.025057,effectivebrlenTK02Brlens{2}_median=0.020997,effectivebrlenTK02Brlens{2}_95%HPD={3.0E-6,0.060569},rateTK02Brlens{2}_mean=0.756395,rateTK02Brlens{2}_median=0.751478,rateTK02Brlens{2}_95%HPD={0.187768,1.36635},effectivebrlenTK02Brlens{3}_mean=0.02896,effectivebrlenTK02Brlens{3}_median=0.024473,effectivebrlenTK02Brlens{3}_95%HPD={6.0E-6,0.069037},rateTK02Brlens{3}_mean=0.837617,rateTK02Brlens{3}_median=0.848639,rateTK02Brlens{3}_95%HPD={0.362871,1.257522}]:7.481206)[&prob=0.808088243,prob_stddev=0.0302011897,prob_range={0.766280375,0.838446239},prob(percent)="81",prob+-sd="81+-3",height_mean=1.05196499,height_median=1.00421988,height_95%HPD={0.58654627,1.62132141},age_mean=185.73682,age_median=185.082995,age_95%HPD={176.533421,196.307616},length_mean=0.127479899,length_median=0.1161796,length_95%HPD={0.01540507,0.2612042},effectivebrlenTK02Brlens{1}_mean=0.090798,effectivebrlenTK02Brlens{1}_median=0.083506,effectivebrlenTK02Brlens{1}_95%HPD={0.010873,0.183007},rateTK02Brlens{1}_mean=0.74188,rateTK02Brlens{1}_median=0.74541,rateTK02Brlens{1}_95%HPD={0.376199,1.105677},effectivebrlenTK02Brlens{2}_mean=0.090376,effectivebrlenTK02Brlens{2}_median=0.082767,effectivebrlenTK02Brlens{2}_95%HPD={0.011673,0.185009},rateTK02Brlens{2}_mean=0.755905,rateTK02Brlens{2}_median=0.740298,rateTK02Brlens{2}_95%HPD={0.276539,1.254757},effectivebrlenTK02Brlens{3}_mean=0.099403,effectivebrlenTK02Brlens{3}_median=0.092135,effectivebrlenTK02Brlens{3}_95%HPD={0.013537,0.197249},rateTK02Brlens{3}_mean=0.814239,rateTK02Brlens{3}_median=0.818013,rateTK02Brlens{3}_95%HPD={0.423715,1.182479}]:24.58761)[&prob=0.470039222,prob_stddev=0.0567681052,prob_range={0.395306719,0.529016344},prob(percent)="47",prob+-sd="47+-6",height_mean=1.22636205,height_median=1.16876345,height_95%HPD={0.65829805,1.93341649},age_mean=210.191635,age_median=209.670605,age_95%HPD={192.931451,228.318694},length_mean=0.117562172,length_median=0.1086141,length_95%HPD={5.302755E-5,0.2380631},effectivebrlenTK02Brlens{1}_mean=0.088173,effectivebrlenTK02Brlens{1}_median=0.082037,effectivebrlenTK02Brlens{1}_95%HPD={7.6E-5,0.176516},rateTK02Brlens{1}_mean=0.769721,rateTK02Brlens{1}_median=0.763509,rateTK02Brlens{1}_95%HPD={0.468649,1.088073},effectivebrlenTK02Brlens{2}_mean=0.087291,effectivebrlenTK02Brlens{2}_median=0.081246,effectivebrlenTK02Brlens{2}_95%HPD={4.6E-5,0.175826},rateTK02Brlens{2}_mean=0.770619,rateTK02Brlens{2}_median=0.752038,rateTK02Brlens{2}_95%HPD={0.378884,1.161102},effectivebrlenTK02Brlens{3}_mean=0.09342,effectivebrlenTK02Brlens{3}_median=0.085576,effectivebrlenTK02Brlens{3}_95%HPD={4.7E-5,0.193394},rateTK02Brlens{3}_mean=0.807504,rateTK02Brlens{3}_median=0.813531,rateTK02Brlens{3}_95%HPD={0.419849,1.141466}]:21.1031,((((Sphenodon_punctatus[&prob=1.0,prob_stddev=0.0,prob_range={1.0,1.0},prob(percent)="100",prob+-sd="100+-0",height_mean=0.0,height_median=0.0,height_95%HPD={0.0,0.0},age_mean=0.0,age_median=0.0,age_95%HPD={0.0,0.0},length_mean=0.589142857,length_median=0.5429761,length_95%HPD={0.2655552,1.025759},effectivebrlenTK02Brlens{1}_mean=0.259786,effectivebrlenTK02Brlens{1}_median=0.235225,effectivebrlenTK02Brlens{1}_95%HPD={0.0017,0.572566},rateTK02Brlens{1}_mean=0.482916,rateTK02Brlens{1}_median=0.443728,rateTK02Brlens{1}_95%HPD={0.002931,1.027088},effectivebrlenTK02Brlens{2}_mean=0.273178,effectivebrlenTK02Brlens{2}_median=0.246358,effectivebrlenTK02Brlens{2}_95%HPD={0.011783,0.599676},rateTK02Brlens{2}_mean=0.529563,rateTK02Brlens{2}_median=0.472865,rateTK02Brlens{2}_95%HPD={0.00791,1.198607},effectivebrlenTK02Brlens{3}_mean=0.315146,effectivebrlenTK02Brlens{3}_median=0.29623,effectivebrlenTK02Brlens{3}_95%HPD={0.001139,0.656172},rateTK02Brlens{3}_mean=0.581708,rateTK02Brlens{3}_median=0.58125,rateTK02Brlens{3}_95%HPD={0.002143,1.107239}]:95.96102,Kawasphenodon[&prob=1.0,prob_stddev=0.0,prob_range={1.0,1.0},prob(percent)="100",prob+-sd="100+-0",height_mean=0.435749101,height_median=0.4163269,height_95%HPD={0.23763126,0.67213002},age_mean=77.1713394,age_median=77.3591775,age_95%HPD={70.7557448,83.5999053},length_mean=0.18646004,length_median=0.1304594,length_95%HPD={1.207047E-5,0.5472184},effectivebrlenTK02Brlens{1}_mean=0.1028,effectivebrlenTK02Brlens{1}_median=0.048767,effectivebrlenTK02Brlens{1}_95%HPD={3.0E-6,0.395568},rateTK02Brlens{1}_mean=0.537394,rateTK02Brlens{1}_median=0.512584,rateTK02Brlens{1}_95%HPD={0.00329,1.071911},effectivebrlenTK02Brlens{2}_mean=0.113066,effectivebrlenTK02Brlens{2}_median=0.055613,effectivebrlenTK02Brlens{2}_95%HPD={3.0E-6,0.451737},rateTK02Brlens{2}_mean=0.632964,rateTK02Brlens{2}_median=0.594853,rateTK02Brlens{2}_95%HPD={0.021346,1.347591},effectivebrlenTK02Brlens{3}_mean=0.113185,effectivebrlenTK02Brlens{3}_median=0.060033,effectivebrlenTK02Brlens{3}_95%HPD={2.0E-6,0.410196},rateTK02Brlens{3}_mean=0.617282,rateTK02Brlens{3}_median=0.629267,rateTK02Brlens{3}_95%HPD={0.003724,1.120466}]:18.60184)[&prob=0.83512961,prob_stddev=0.0579390372,prob_range={0.750213887,0.879223564},prob(percent)="84",prob+-sd="84+-6",height_mean=0.586982783,height_median=0.5368008,height_95%HPD={0.2602902,1.037351},age_mean=101.580611,age_median=95.9610184,age_95%HPD={71.387504,146.131472},length_mean=0.364796389,length_median=0.3427706,length_95%HPD={0.04217047,0.736955},effectivebrlenTK02Brlens{1}_mean=0.182341,effectivebrlenTK02Brlens{1}_median=0.156156,effectivebrlenTK02Brlens{1}_95%HPD={0.010922,0.408935},rateTK02Brlens{1}_mean=0.548581,rateTK02Brlens{1}_median=0.51839,rateTK02Brlens{1}_95%HPD={0.129989,1.037374},effectivebrlenTK02Brlens{2}_mean=0.19018,effectivebrlenTK02Brlens{2}_median=0.170654,effectivebrlenTK02Brlens{2}_95%HPD={0.020751,0.40291},rateTK02Brlens{2}_mean=0.591433,rateTK02Brlens{2}_median=0.547089,rateTK02Brlens{2}_95%HPD={0.126272,1.122725},effectivebrlenTK02Brlens{3}_mean=0.208148,effectivebrlenTK02Brlens{3}_median=0.178986,effectivebrlenTK02Brlens{3}_95%HPD={0.012455,0.467153},rateTK02Brlens{3}_mean=0.623117,rateTK02Brlens{3}_median=0.619175,rateTK02Brlens{3}_95%HPD={0.118397,1.108524}]:92.7184,Cynosphenodon_huizachalensis[&prob=1.0,prob_stddev=0.0,prob_range={1.0,1.0},prob(percent)="100",prob+-sd="100+-0",height_mean=1.05076009,height_median=1.00555124,height_95%HPD={0.58934351,1.61241314},age_mean=186.193477,age_median=185.92297,age_95%HPD={182.700071,190.206817},length_mean=0.0906388499,length_median=0.06804324,length_95%HPD={3.207262E-6,0.2498097},effectivebrlenTK02Brlens{1}_mean=0.078612,effectivebrlenTK02Brlens{1}_median=0.049594,effectivebrlenTK02Brlens{1}_95%HPD={2.0E-6,0.234736},rateTK02Brlens{1}_mean=0.757565,rateTK02Brlens{1}_median=0.787403,rateTK02Brlens{1}_95%HPD={0.184428,1.226419},effectivebrlenTK02Brlens{2}_mean=0.085232,effectivebrlenTK02Brlens{2}_median=0.054968,effectivebrlenTK02Brlens{2}_95%HPD={1.0E-6,0.253583},rateTK02Brlens{2}_mean=0.804808,rateTK02Brlens{2}_median=0.807081,rateTK02Brlens{2}_95%HPD={0.190196,1.4137},effectivebrlenTK02Brlens{3}_mean=0.076744,effectivebrlenTK02Brlens{3}_median=0.051054,effectivebrlenTK02Brlens{3}_95%HPD={1.0E-6,0.224997},rateTK02Brlens{3}_mean=0.767241,rateTK02Brlens{3}_median=0.806959,rateTK02Brlens{3}_95%HPD={0.195835,1.20193}]:2.756451)[&prob=0.429995222,prob_stddev=0.0526411962,prob_range={0.355696048,0.478050244},prob(percent)="43",prob+-sd="43+-5",height_mean=1.14210338,height_median=1.0914555,height_95%HPD={0.6178246,1.778594},age_mean=189.446503,age_median=188.679422,age_95%HPD={182.912131,197.67762},length_mean=0.126121841,length_median=0.1154061,length_95%HPD={0.01211234,0.2580643},effectivebrlenTK02Brlens{1}_mean=0.075389,effectivebrlenTK02Brlens{1}_median=0.066028,effectivebrlenTK02Brlens{1}_95%HPD={0.005222,0.166304},rateTK02Brlens{1}_mean=0.613719,rateTK02Brlens{1}_median=0.595169,rateTK02Brlens{1}_95%HPD={0.245455,1.010928},effectivebrlenTK02Brlens{2}_mean=0.071797,effectivebrlenTK02Brlens{2}_median=0.065121,effectivebrlenTK02Brlens{2}_95%HPD={0.007058,0.149878},rateTK02Brlens{2}_mean=0.595147,rateTK02Brlens{2}_median=0.570656,rateTK02Brlens{2}_95%HPD={0.256906,0.990226},effectivebrlenTK02Brlens{3}_mean=0.078817,effectivebrlenTK02Brlens{3}_median=0.069578,effectivebrlenTK02Brlens{3}_95%HPD={0.00588,0.172481},rateTK02Brlens{3}_mean=0.65416,rateTK02Brlens{3}_median=0.645178,rateTK02Brlens{3}_95%HPD={0.219731,1.104339}]:16.62459,((Priosphenodon_avelasi[&prob=1.0,prob_stddev=0.0,prob_range={1.0,1.0},prob(percent)="100",prob+-sd="100+-0",height_mean=0.540979528,height_median=0.517537004,height_95%HPD={0.30271854,0.832821},age_mean=95.8638182,age_median=96.2084676,age_95%HPD={90.5867747,100.499875},length_mean=0.182152449,length_median=0.1569428,length_95%HPD={5.851754E-6,0.414294},effectivebrlenTK02Brlens{1}_mean=0.098334,effectivebrlenTK02Brlens{1}_median=0.081218,effectivebrlenTK02Brlens{1}_95%HPD={5.0E-6,0.244714},rateTK02Brlens{1}_mean=0.608242,rateTK02Brlens{1}_median=0.612906,rateTK02Brlens{1}_95%HPD={0.001261,1.090791},effectivebrlenTK02Brlens{2}_mean=0.068411,effectivebrlenTK02Brlens{2}_median=0.059142,effectivebrlenTK02Brlens{2}_95%HPD={6.0E-6,0.160075},rateTK02Brlens{2}_mean=0.512941,rateTK02Brlens{2}_median=0.462509,rateTK02Brlens{2}_95%HPD={0.003146,1.155538},effectivebrlenTK02Brlens{3}_mean=0.117585,effectivebrlenTK02Brlens{3}_median=0.09875,effectivebrlenTK02Brlens{3}_95%HPD={4.0E-6,0.28656},rateTK02Brlens{3}_mean=0.703533,rateTK02Brlens{3}_median=0.721989,rateTK02Brlens{3}_95%HPD={0.032073,1.195368}]:31.4038,Toxolophosaurus_cloudi[&prob=1.0,prob_stddev=0.0,prob_range={1.0,1.0},prob(percent)="100",prob+-sd="100+-0",height_mean=0.662908679,height_median=0.63384479,height_95%HPD={0.36525542,1.0195578},age_mean=117.442773,age_median=117.416188,age_95%HPD={110.003322,124.240076},length_mean=0.0808784048,length_median=0.05246792,length_95%HPD={9.989346E-6,0.256772},effectivebrlenTK02Brlens{1}_mean=0.044918,effectivebrlenTK02Brlens{1}_median=0.026941,effectivebrlenTK02Brlens{1}_95%HPD={1.0E-6,0.150126},rateTK02Brlens{1}_mean=0.617038,rateTK02Brlens{1}_median=0.624344,rateTK02Brlens{1}_95%HPD={0.002563,1.081488},effectivebrlenTK02Brlens{2}_mean=0.029995,effectivebrlenTK02Brlens{2}_median=0.019877,effectivebrlenTK02Brlens{2}_95%HPD={4.0E-6,0.093002},rateTK02Brlens{2}_mean=0.529163,rateTK02Brlens{2}_median=0.48599,rateTK02Brlens{2}_95%HPD={0.001728,1.150664},effectivebrlenTK02Brlens{3}_mean=0.052305,effectivebrlenTK02Brlens{3}_median=0.032473,effectivebrlenTK02Brlens{3}_95%HPD={2.0E-6,0.171342},rateTK02Brlens{3}_mean=0.707323,rateTK02Brlens{3}_median=0.727417,rateTK02Brlens{3}_95%HPD={0.045677,1.200804}]:10.19608)[&prob=0.656556594,prob_stddev=0.0534563903,prob_range={0.578349129,0.691947867},prob(percent)="66",prob+-sd="66+-5",height_mean=0.751717393,height_median=0.712007274,height_95%HPD={0.38563845,1.2065103},age_mean=130.006715,age_median=127.612268,age_95%HPD={111.315461,153.690443},length_mean=0.168537876,length_median=0.1573088,length_95%HPD={2.425852E-6,0.361572},effectivebrlenTK02Brlens{1}_mean=0.094033,effectivebrlenTK02Brlens{1}_median=0.077811,effectivebrlenTK02Brlens{1}_95%HPD={1.0E-6,0.233683},rateTK02Brlens{1}_mean=0.594525,rateTK02Brlens{1}_median=0.580539,rateTK02Brlens{1}_95%HPD={0.081427,1.084482},effectivebrlenTK02Brlens{2}_mean=0.068717,effectivebrlenTK02Brlens{2}_median=0.057066,effectivebrlenTK02Brlens{2}_95%HPD={0.0,0.167792},rateTK02Brlens{2}_mean=0.475392,rateTK02Brlens{2}_median=0.410981,rateTK02Brlens{2}_95%HPD={0.060074,1.043916},effectivebrlenTK02Brlens{3}_mean=0.111004,effectivebrlenTK02Brlens{3}_median=0.095523,effectivebrlenTK02Brlens{3}_95%HPD={2.0E-6,0.265391},rateTK02Brlens{3}_mean=0.691973,rateTK02Brlens{3}_median=0.697868,rateTK02Brlens{3}_95%HPD={0.085473,1.171526}]:35.56301,Eilenodon_robustus[&prob=1.0,prob_stddev=0.0,prob_range={1.0,1.0},prob(percent)="100",prob+-sd="100+-0",height_mean=0.87399691,height_median=0.8361397,height_95%HPD={0.48491056,1.33677159},age_mean=154.853258,age_median=154.830801,age_95%HPD={152.999999,156.59663},length_mean=0.0522455884,length_median=0.03198207,length_95%HPD={5.941895E-6,0.1719209},effectivebrlenTK02Brlens{1}_mean=0.032686,effectivebrlenTK02Brlens{1}_median=0.018784,effectivebrlenTK02Brlens{1}_95%HPD={2.0E-6,0.111589},rateTK02Brlens{1}_mean=0.66588,rateTK02Brlens{1}_median=0.674611,rateTK02Brlens{1}_95%HPD={0.119596,1.118512},effectivebrlenTK02Brlens{2}_mean=0.026792,effectivebrlenTK02Brlens{2}_median=0.015736,effectivebrlenTK02Brlens{2}_95%HPD={1.0E-6,0.088825},rateTK02Brlens{2}_mean=0.602823,rateTK02Brlens{2}_median=0.576139,rateTK02Brlens{2}_95%HPD={0.032834,1.197282},effectivebrlenTK02Brlens{3}_mean=0.036284,effectivebrlenTK02Brlens{3}_median=0.021201,effectivebrlenTK02Brlens{3}_95%HPD={1.0E-6,0.122319},rateTK02Brlens{3}_mean=0.731537,rateTK02Brlens{3}_median=0.750397,rateTK02Brlens{3}_95%HPD={0.164911,1.20353}]:8.344475)[&prob=0.515627604,prob_stddev=0.0622430421,prob_range={0.431339652,0.572115865},prob(percent)="52",prob+-sd="52+-6",height_mean=0.986790237,height_median=0.9386706,height_95%HPD={0.52222535,1.56109268},age_mean=165.95092,age_median=163.175276,age_95%HPD={153.250173,186.137321},length_mean=0.24271227,length_median=0.2398296,length_95%HPD={1.177712E-5,0.4198986},effectivebrlenTK02Brlens{1}_mean=0.151077,effectivebrlenTK02Brlens{1}_median=0.142942,effectivebrlenTK02Brlens{1}_95%HPD={6.0E-6,0.293671},rateTK02Brlens{1}_mean=0.64089,rateTK02Brlens{1}_median=0.626884,rateTK02Brlens{1}_95%HPD={0.214917,1.072239},effectivebrlenTK02Brlens{2}_mean=0.120783,effectivebrlenTK02Brlens{2}_median=0.115008,effectivebrlenTK02Brlens{2}_95%HPD={8.0E-6,0.225804},rateTK02Brlens{2}_mean=0.526997,rateTK02Brlens{2}_median=0.492678,rateTK02Brlens{2}_95%HPD={0.188774,0.966541},effectivebrlenTK02Brlens{3}_mean=0.162812,effectivebrlenTK02Brlens{3}_median=0.156711,effectivebrlenTK02Brlens{3}_95%HPD={7.0E-6,0.307452},rateTK02Brlens{3}_mean=0.697398,rateTK02Brlens{3}_median=0.69611,rateTK02Brlens{3}_95%HPD={0.196549,1.142471}]:42.12874)[&prob=0.250397218,prob_stddev=0.0361188889,prob_range={0.197286697,0.275108054},prob(percent)="25",prob+-sd="25+-4",height_mean=1.23960643,height_median=1.1842192,height_95%HPD={0.64640375,1.937866},age_mean=205.158597,age_median=205.304011,age_95%HPD={191.134293,218.299194},length_mean=0.0663579414,length_median=0.05870313,length_95%HPD={5.165515E-5,0.1529676},effectivebrlenTK02Brlens{1}_mean=0.0417,effectivebrlenTK02Brlens{1}_median=0.036682,effectivebrlenTK02Brlens{1}_95%HPD={1.2E-5,0.096476},rateTK02Brlens{1}_mean=0.659449,rateTK02Brlens{1}_median=0.639874,rateTK02Brlens{1}_95%HPD={0.33326,1.031099},effectivebrlenTK02Brlens{2}_mean=0.044517,effectivebrlenTK02Brlens{2}_median=0.038586,effectivebrlenTK02Brlens{2}_95%HPD={1.5E-5,0.104727},rateTK02Brlens{2}_mean=0.69718,rateTK02Brlens{2}_median=0.670375,rateTK02Brlens{2}_95%HPD={0.318233,1.120056},effectivebrlenTK02Brlens{3}_mean=0.045908,effectivebrlenTK02Brlens{3}_median=0.039219,effectivebrlenTK02Brlens{3}_95%HPD={1.2E-5,0.109912},rateTK02Brlens{3}_mean=0.719322,rateTK02Brlens{3}_median=0.718321,rateTK02Brlens{3}_95%HPD={0.278522,1.121346}]:11.62528,Sphenotitan_leyesi[&prob=1.0,prob_stddev=0.0,prob_range={1.0,1.0},prob(percent)="100",prob+-sd="100+-0",height_mean=1.19701482,height_median=1.14483222,height_95%HPD={0.66502293,1.8351492},age_mean=212.073559,age_median=211.015207,age_95%HPD={208.500001,219.2383},length_mean=0.0389436984,length_median=0.02401092,length_95%HPD={1.543467E-6,0.1221661},effectivebrlenTK02Brlens{1}_mean=0.033744,effectivebrlenTK02Brlens{1}_median=0.017773,effectivebrlenTK02Brlens{1}_95%HPD={1.0E-6,0.114521},rateTK02Brlens{1}_mean=0.81781,rateTK02Brlens{1}_median=0.838237,rateTK02Brlens{1}_95%HPD={0.38357,1.1876},effectivebrlenTK02Brlens{2}_mean=0.034883,effectivebrlenTK02Brlens{2}_median=0.017316,effectivebrlenTK02Brlens{2}_95%HPD={1.0E-6,0.120724},rateTK02Brlens{2}_mean=0.829768,rateTK02Brlens{2}_median=0.824246,rateTK02Brlens{2}_95%HPD={0.337195,1.36458},effectivebrlenTK02Brlens{3}_mean=0.03214,effectivebrlenTK02Brlens{3}_median=0.017715,effectivebrlenTK02Brlens{3}_95%HPD={1.0E-6,0.106904},rateTK02Brlens{3}_mean=0.802289,rateTK02Brlens{3}_median=0.826934,rateTK02Brlens{3}_95%HPD={0.348879,1.177295}]:5.914082)[&prob=0.38654015,prob_stddev=0.0511536606,prob_range={0.312307641,0.422939745},prob(percent)="39",prob+-sd="39+-5",height_mean=1.30485608,height_median=1.2461355,height_95%HPD={0.69467806,2.05167518},age_mean=217.900716,age_median=216.929289,age_95%HPD={209.028977,228.695738},length_mean=0.0931505277,length_median=0.08324093,length_95%HPD={1.413265E-4,0.1957197},effectivebrlenTK02Brlens{1}_mean=0.067788,effectivebrlenTK02Brlens{1}_median=0.060104,effectivebrlenTK02Brlens{1}_95%HPD={1.16E-4,0.144425},rateTK02Brlens{1}_mean=0.749519,rateTK02Brlens{1}_median=0.741804,rateTK02Brlens{1}_95%HPD={0.445012,1.057552},effectivebrlenTK02Brlens{2}_mean=0.068219,effectivebrlenTK02Brlens{2}_median=0.060902,effectivebrlenTK02Brlens{2}_95%HPD={0.003755,0.146984},rateTK02Brlens{2}_mean=0.760304,rateTK02Brlens{2}_median=0.74153,rateTK02Brlens{2}_95%HPD={0.405537,1.137645},effectivebrlenTK02Brlens{3}_mean=0.06894,effectivebrlenTK02Brlens{3}_median=0.060526,effectivebrlenTK02Brlens{3}_95%HPD={6.4E-5,0.15006},rateTK02Brlens{3}_mean=0.762697,rateTK02Brlens{3}_median=0.764784,rateTK02Brlens{3}_95%HPD={0.37136,1.121999}]:13.84442)[&prob=0.635717936,prob_stddev=0.046930998,prob_range={0.576082488,0.689870113},prob(percent)="64",prob+-sd="64+-5",height_mean=1.32203056,height_median=1.26373698,height_95%HPD={0.71918448,2.03515067},age_mean=231.168372,age_median=230.77371,age_95%HPD={218.215789,245.220535},length_mean=0.0829278888,length_median=0.0764704,length_95%HPD={0.008832376,0.1680767},effectivebrlenTK02Brlens{1}_mean=0.069496,effectivebrlenTK02Brlens{1}_median=0.064674,effectivebrlenTK02Brlens{1}_95%HPD={0.008416,0.137949},rateTK02Brlens{1}_mean=0.858383,rateTK02Brlens{1}_median=0.862668,rateTK02Brlens{1}_95%HPD={0.574234,1.127266},effectivebrlenTK02Brlens{2}_mean=0.06942,effectivebrlenTK02Brlens{2}_median=0.064271,effectivebrlenTK02Brlens{2}_95%HPD={0.008131,0.139821},rateTK02Brlens{2}_mean=0.863427,rateTK02Brlens{2}_median=0.850283,rateTK02Brlens{2}_95%HPD={0.480987,1.253872},effectivebrlenTK02Brlens{3}_mean=0.067277,effectivebrlenTK02Brlens{3}_median=0.062223,effectivebrlenTK02Brlens{3}_95%HPD={0.008125,0.135606},rateTK02Brlens{3}_mean=0.832222,rateTK02Brlens{3}_median=0.841962,rateTK02Brlens{3}_95%HPD={0.498587,1.131773}]:14.12946)[&prob=0.831179654,prob_stddev=0.0120546279,prob_range={0.813890957,0.839979556},prob(percent)="83",prob+-sd="83+-1",height_mean=1.36555692,height_median=1.30955184,height_95%HPD={0.77457534,2.0777494},age_mean=245.268133,age_median=244.903171,age_95%HPD={230.979023,260.049103},length_mean=0.136723278,length_median=0.1195511,length_95%HPD={0.01933957,0.2927543},effectivebrlenTK02Brlens{1}_mean=0.128233,effectivebrlenTK02Brlens{1}_median=0.111993,effectivebrlenTK02Brlens{1}_95%HPD={0.01746,0.274454},rateTK02Brlens{1}_mean=0.944054,rateTK02Brlens{1}_median=0.946878,rateTK02Brlens{1}_95%HPD={0.698929,1.171468},effectivebrlenTK02Brlens{2}_mean=0.129062,effectivebrlenTK02Brlens{2}_median=0.114552,effectivebrlenTK02Brlens{2}_95%HPD={0.018699,0.270656},rateTK02Brlens{2}_mean=0.963098,rateTK02Brlens{2}_median=0.956688,rateTK02Brlens{2}_95%HPD={0.664159,1.319216},effectivebrlenTK02Brlens{3}_mean=0.124022,effectivebrlenTK02Brlens{3}_median=0.107924,effectivebrlenTK02Brlens{3}_95%HPD={0.016385,0.266154},rateTK02Brlens{3}_mean=0.912169,rateTK02Brlens{3}_median=0.925129,rateTK02Brlens{3}_95%HPD={0.652053,1.135775}]:17.54885)[&prob=0.765858157,prob_stddev=0.0278945647,prob_range={0.746858368,0.806379929},prob(percent)="77",prob+-sd="77+-3",height_mean=1.46792082,height_median=1.40386751,height_95%HPD={0.83648426,2.24254704},age_mean=262.60527,age_median=262.452021,age_95%HPD={243.26703,281.597755},length_mean=0.12493289,length_median=0.1134306,length_95%HPD={0.01241957,0.2593878},effectivebrlenTK02Brlens{1}_mean=0.120795,effectivebrlenTK02Brlens{1}_median=0.110854,effectivebrlenTK02Brlens{1}_95%HPD={0.012737,0.246568},rateTK02Brlens{1}_mean=0.975579,rateTK02Brlens{1}_median=0.977807,rateTK02Brlens{1}_95%HPD={0.790118,1.154104},effectivebrlenTK02Brlens{2}_mean=0.120191,effectivebrlenTK02Brlens{2}_median=0.110251,effectivebrlenTK02Brlens{2}_95%HPD={0.01204,0.245396},rateTK02Brlens{2}_mean=0.973113,rateTK02Brlens{2}_median=0.974412,rateTK02Brlens{2}_95%HPD={0.738075,1.206558},effectivebrlenTK02Brlens{3}_mean=0.117426,effectivebrlenTK02Brlens{3}_median=0.108222,effectivebrlenTK02Brlens{3}_95%HPD={0.012467,0.237427},rateTK02Brlens{3}_mean=0.952875,rateTK02Brlens{3}_median=0.962804,rateTK02Brlens{3}_95%HPD={0.764199,1.109395}]:24.60163)[&prob=1.0,prob_stddev=0.0,prob_range={1.0,1.0},prob(percent)="100",prob+-sd="100+-0",height_mean=1.61682767,height_median=1.54894251,height_95%HPD={0.91639422,2.46296697},age_mean=286.878848,age_median=287.053646,age_95%HPD={275.687059,297.845242},length_mean=0.0218736835,length_median=0.01565995,length_95%HPD={8.916952E-6,0.06358689},effectivebrlenTK02Brlens{1}_mean=0.021917,effectivebrlenTK02Brlens{1}_median=0.01568,effectivebrlenTK02Brlens{1}_95%HPD={3.0E-6,0.063771},rateTK02Brlens{1}_mean=1.001741,rateTK02Brlens{1}_median=1.000573,rateTK02Brlens{1}_95%HPD={0.939249,1.068969},effectivebrlenTK02Brlens{2}_mean=0.021158,effectivebrlenTK02Brlens{2}_median=0.015424,effectivebrlenTK02Brlens{2}_95%HPD={9.0E-6,0.060557},rateTK02Brlens{2}_mean=0.982112,rateTK02Brlens{2}_median=0.988977,rateTK02Brlens{2}_95%HPD={0.897531,1.054054},effectivebrlenTK02Brlens{3}_mean=0.021698,effectivebrlenTK02Brlens{3}_median=0.01561,effectivebrlenTK02Brlens{3}_95%HPD={3.0E-6,0.062831},rateTK02Brlens{3}_mean=0.996184,rateTK02Brlens{3}_median=0.997884,rateTK02Brlens{3}_95%HPD={0.936132,1.051172}]:3.656451)[&prob=1.0,prob_stddev=0.0,prob_range={1.0,1.0},prob(percent)="100",prob+-sd="100+-0",height_mean=1.63870135,height_median=1.56938125,height_95%HPD={0.93421251,2.50423834},age_mean=290.706078,age_median=290.710098,age_95%HPD={281.299483,300.102076},length_mean=0.0,length_median=0.0,length_95%HPD={0.0,0.0},effectivebrlenTK02Brlens{1}_mean=1.0,effectivebrlenTK02Brlens{1}_median=1.0,effectivebrlenTK02Brlens{1}_95%HPD={1.0,1.0},rateTK02Brlens{1}_mean=1.0,rateTK02Brlens{1}_median=1.0,rateTK02Brlens{1}_95%HPD={1.0,1.0},effectivebrlenTK02Brlens{2}_mean=1.0,effectivebrlenTK02Brlens{2}_median=1.0,effectivebrlenTK02Brlens{2}_95%HPD={1.0,1.0},rateTK02Brlens{2}_mean=1.0,rateTK02Brlens{2}_median=1.0,rateTK02Brlens{2}_95%HPD={1.0,1.0},effectivebrlenTK02Brlens{3}_mean=1.0,effectivebrlenTK02Brlens{3}_median=1.0,effectivebrlenTK02Brlens{3}_95%HPD={1.0,1.0},rateTK02Brlens{3}_mean=1.0,rateTK02Brlens{3}_median=1.0,rateTK02Brlens{3}_95%HPD={1.0,1.0}];
end;

begin figtree;
	set appearance.backgroundColorAttribute="Default";
	set appearance.backgroundColour=#ffffff;
	set appearance.branchColorAttribute="User selection";
	set appearance.branchColorGradient=false;
	set appearance.branchLineWidth=1.0;
	set appearance.branchMinLineWidth=0.0;
	set appearance.branchWidthAttribute="Fixed";
	set appearance.foregroundColour=#000000;
	set appearance.hilightingGradient=false;
	set appearance.selectionColour=#2d3680;
	set branchLabels.colorAttribute="User selection";
	set branchLabels.displayAttribute="Branch times";
	set branchLabels.fontName="Arial";
	set branchLabels.fontSize=9;
	set branchLabels.fontStyle=0;
	set branchLabels.isShown=false;
	set branchLabels.significantDigits=4;
	set layout.expansion=0;
	set layout.layoutType="RECTILINEAR";
	set layout.zoom=0;
	set legend.attribute=null;
	set legend.fontSize=10.0;
	set legend.isShown=false;
	set legend.significantDigits=4;
	set nodeBars.barWidth=4.0;
	set nodeBars.displayAttribute=null;
	set nodeBars.isShown=false;
	set nodeLabels.colorAttribute="User selection";
	set nodeLabels.displayAttribute="age_median";
	set nodeLabels.fontName="Arial";
	set nodeLabels.fontSize=9;
	set nodeLabels.fontStyle=0;
	set nodeLabels.isShown=true;
	set nodeLabels.significantDigits=2;
	set nodeShape.colourAttribute=null;
	set nodeShape.isShown=false;
	set nodeShape.minSize=10.0;
	set nodeShape.scaleType=Width;
	set nodeShape.shapeType=Circle;
	set nodeShape.size=4.0;
	set nodeShape.sizeAttribute=null;
	set polarLayout.alignTipLabels=false;
	set polarLayout.angularRange=0;
	set polarLayout.rootAngle=0;
	set polarLayout.rootLength=100;
	set polarLayout.showRoot=true;
	set radialLayout.spread=0.0;
	set rectilinearLayout.alignTipLabels=false;
	set rectilinearLayout.curvature=0;
	set rectilinearLayout.rootLength=100;
	set scale.offsetAge=0.0;
	set scale.rootAge=1.0;
	set scale.scaleFactor=1.0;
	set scale.scaleRoot=false;
	set scaleAxis.automaticScale=true;
	set scaleAxis.fontSize=8.0;
	set scaleAxis.isShown=false;
	set scaleAxis.lineWidth=1.0;
	set scaleAxis.majorTicks=1.0;
	set scaleAxis.origin=0.0;
	set scaleAxis.reverseAxis=false;
	set scaleAxis.showGrid=true;
	set scaleBar.automaticScale=true;
	set scaleBar.fontSize=10.0;
	set scaleBar.isShown=true;
	set scaleBar.lineWidth=1.0;
	set scaleBar.scaleRange=0.0;
	set tipLabels.colorAttribute="User selection";
	set tipLabels.displayAttribute="Names";
	set tipLabels.fontName="Arial";
	set tipLabels.fontSize=14;
	set tipLabels.fontStyle=2;
	set tipLabels.isShown=true;
	set tipLabels.significantDigits=4;
	set trees.order=false;
	set trees.orderType="increasing";
	set trees.rooting=false;
	set trees.rootingType="User Selection";
	set trees.transform=false;
	set trees.transformType="cladogram";
end;
