# Supplementary material for: Sphenodontian phylogeny and the impact of model choice in Bayesian morphological clock estimates of divergence times and evolutionary rates
Source: BMC Biol. 2020 Dec 7;18:191. doi: 10.1186/s12915-020-00901-5 (PMC7720557; doi:10.1186/s12915-020-00901-5)
Supplement: Supplementary file 6 — Additional file 6. Input files including the dataset and all necessary coding (see Mr. Bayes blocks) to reproduce the analyses. [file 12915_2020_901_MOESM6_ESM.zip › InputFiles&OutputTrees/BayesCalibrated/Diversity(NoSA)/BayesCal_TK02_ln_p3_StartTr_3per_60G_DvNoSA_NoR_LExct/PRIOR/BayesCal_TK02_ln_p3_StartTr_3per_DvNoSA_NoR_LExct_AllCom.t.con.tre]

#NEXUS
[ID: 7807150330]
begin taxa;
	dimensions ntax=35;
	taxlabels
		Prolacerta_broomi
		Palaeagama_vielhaueri
		Sophineta_cracoviensis
		Megachirella_wachtleri
		Marmoretta_oxoniensis
		Huehuecuetzpalli_mixtecus
		Eichstaettisaurus_schroederi
		Ardeosaurus_brevipes
		Gephyrosaurus_bridensis
		Diphydontosaurus_avonis
		Planocephalosaurus_robinsonae
		Clevosaurus_hudsoni
		Clevosaurus_cambrica
		Clevosaurus_brasiliensis
		Clevosaurus_bairdi
		Clevosaurus_petilus
		Clevosaurus_sp_SAM
		Homeosaurus_maximiliani
		Homeosaurus_parvipes
		Sapheosaurus_thiollerei
		Oenosaurus_muehlheimensis
		Piocormus_laticeps
		Derasmosaurus_pietraroiae
		Palaeopleurosaurus_posidoniae
		Pleurosaurus_ginsburgi
		Pleurosaurus_goldfussi
		Kallimodon_pulchellus
		Leptosaurus_neptunius
		Sphenodon_punctatus
		Kawasphenodon
		Cynosphenodon_huizachalensis
		Sphenotitan_leyesi
		Priosphenodon_avelasi
		Eilenodon_robustus
		Toxolophosaurus_cloudi
		;
end;
begin trees;
	translate
		1	Prolacerta_broomi,
		2	Palaeagama_vielhaueri,
		3	Sophineta_cracoviensis,
		4	Megachirella_wachtleri,
		5	Marmoretta_oxoniensis,
		6	Huehuecuetzpalli_mixtecus,
		7	Eichstaettisaurus_schroederi,
		8	Ardeosaurus_brevipes,
		9	Gephyrosaurus_bridensis,
		10	Diphydontosaurus_avonis,
		11	Planocephalosaurus_robinsonae,
		12	Clevosaurus_hudsoni,
		13	Clevosaurus_cambrica,
		14	Clevosaurus_brasiliensis,
		15	Clevosaurus_bairdi,
		16	Clevosaurus_petilus,
		17	Clevosaurus_sp_SAM,
		18	Homeosaurus_maximiliani,
		19	Homeosaurus_parvipes,
		20	Sapheosaurus_thiollerei,
		21	Oenosaurus_muehlheimensis,
		22	Piocormus_laticeps,
		23	Derasmosaurus_pietraroiae,
		24	Palaeopleurosaurus_posidoniae,
		25	Pleurosaurus_ginsburgi,
		26	Pleurosaurus_goldfussi,
		27	Kallimodon_pulchellus,
		28	Leptosaurus_neptunius,
		29	Sphenodon_punctatus,
		30	Kawasphenodon,
		31	Cynosphenodon_huizachalensis,
		32	Sphenotitan_leyesi,
		33	Priosphenodon_avelasi,
		34	Eilenodon_robustus,
		35	Toxolophosaurus_cloudi
		;
   tree con_all_compat = [&R] (1[&prob=1.00000000e+00,prob_stddev=0.00000000e+00,prob_range={1.00000000e+00,1.00000000e+00},prob(percent)="100",prob+-sd="100+-0",height_mean=3.76122079e-01,height_median=2.75314817e-01,height_95%HPD={2.31226238e-02,9.92186917e-01},age_mean=2.49728692e+02,age_median=2.49814136e+02,age_95%HPD={2.47492028e+02,2.51899912e+02}]:3.387066e+01[&length_mean=5.09454602e-02,length_median=3.70473100e-02,length_95%HPD={3.23081400e-03,1.36323000e-01},effectivebrlenTK02Brlens{1}_mean=0.050947,effectivebrlenTK02Brlens{1}_median=0.037012,effectivebrlenTK02Brlens{1}_95%HPD={0.003057,0.136079},rateTK02Brlens{1}_mean=1.000018,rateTK02Brlens{1}_median=0.999993,rateTK02Brlens{1}_95%HPD={0.946608,1.053620},effectivebrlenTK02Brlens{2}_mean=0.050933,effectivebrlenTK02Brlens{2}_median=0.037082,effectivebrlenTK02Brlens{2}_95%HPD={0.003160,0.136336},rateTK02Brlens{2}_mean=0.999891,rateTK02Brlens{2}_median=0.999996,rateTK02Brlens{2}_95%HPD={0.955134,1.042439},effectivebrlenTK02Brlens{3}_mean=0.050948,effectivebrlenTK02Brlens{3}_median=0.037020,effectivebrlenTK02Brlens{3}_95%HPD={0.003102,0.136325},rateTK02Brlens{3}_mean=1.000397,rateTK02Brlens{3}_median=0.999983,rateTK02Brlens{3}_95%HPD={0.927753,1.069116}],(2[&prob=1.00000000e+00,prob_stddev=0.00000000e+00,prob_range={1.00000000e+00,1.00000000e+00},prob(percent)="100",prob+-sd="100+-0",height_mean=3.79977130e-01,height_median=2.78088077e-01,height_95%HPD={2.39743993e-02,1.00214487e+00},age_mean=2.52262086e+02,age_median=2.52032263e+02,age_95%HPD={2.47500092e+02,2.57316240e+02}]:1.076071e+01[&length_mean=8.17960945e-03,length_median=3.50432800e-03,length_95%HPD={0.00000000e+00,3.07559400e-02},effectivebrlenTK02Brlens{1}_mean=0.008181,effectivebrlenTK02Brlens{1}_median=0.003500,effectivebrlenTK02Brlens{1}_95%HPD={0.000000,0.030883},rateTK02Brlens{1}_mean=1.000115,rateTK02Brlens{1}_median=0.999930,rateTK02Brlens{1}_95%HPD={0.899787,1.099035},effectivebrlenTK02Brlens{2}_mean=0.008211,effectivebrlenTK02Brlens{2}_median=0.003513,effectivebrlenTK02Brlens{2}_95%HPD={0.000000,0.030863},rateTK02Brlens{2}_mean=1.003821,rateTK02Brlens{2}_median=1.000172,rateTK02Brlens{2}_95%HPD={0.916770,1.084922},effectivebrlenTK02Brlens{3}_mean=0.008022,effectivebrlenTK02Brlens{3}_median=0.003485,effectivebrlenTK02Brlens{3}_95%HPD={0.000000,0.030241},rateTK02Brlens{3}_mean=0.993943,rateTK02Brlens{3}_median=0.999819,rateTK02Brlens{3}_95%HPD={0.848403,1.119476}],(3[&prob=1.00000000e+00,prob_stddev=0.00000000e+00,prob_range={1.00000000e+00,1.00000000e+00},prob(percent)="100",prob+-sd="100+-0",height_mean=3.73496922e-01,height_median=2.73375477e-01,height_95%HPD={2.51199052e-02,9.86653181e-01},age_mean=2.47997142e+02,age_median=2.47998085e+02,age_95%HPD={2.47500028e+02,2.48448433e+02}]:5.333939e+00[&length_mean=9.10440214e-03,length_median=4.43680600e-03,length_95%HPD={1.00652800e-08,3.27159300e-02},effectivebrlenTK02Brlens{1}_mean=0.009103,effectivebrlenTK02Brlens{1}_median=0.004428,effectivebrlenTK02Brlens{1}_95%HPD={0.000000,0.032743},rateTK02Brlens{1}_mean=1.000294,rateTK02Brlens{1}_median=0.999929,rateTK02Brlens{1}_95%HPD={0.895595,1.107647},effectivebrlenTK02Brlens{2}_mean=0.009141,effectivebrlenTK02Brlens{2}_median=0.004451,effectivebrlenTK02Brlens{2}_95%HPD={0.000000,0.032882},rateTK02Brlens{2}_mean=1.004151,rateTK02Brlens{2}_median=1.000223,rateTK02Brlens{2}_95%HPD={0.919156,1.099311},effectivebrlenTK02Brlens{3}_mean=0.008924,effectivebrlenTK02Brlens{3}_median=0.004393,effectivebrlenTK02Brlens{3}_95%HPD={0.000000,0.031979},rateTK02Brlens{3}_mean=0.992416,rateTK02Brlens{3}_median=0.999800,rateTK02Brlens{3}_95%HPD={0.816245,1.116708}],(4[&prob=1.00000000e+00,prob_stddev=0.00000000e+00,prob_range={1.00000000e+00,1.00000000e+00},prob(percent)="100",prob+-sd="100+-0",height_mean=3.67481902e-01,height_median=2.68975330e-01,height_95%HPD={2.31858766e-02,9.69196626e-01},age_mean=2.44001125e+02,age_median=2.44000342e+02,age_95%HPD={2.43544374e+02,2.44492814e+02}]:3.350106e+00[&length_mean=1.09638125e-02,length_median=6.05677300e-03,length_95%HPD={1.06361500e-08,3.69841000e-02},effectivebrlenTK02Brlens{1}_mean=0.010956,effectivebrlenTK02Brlens{1}_median=0.006049,effectivebrlenTK02Brlens{1}_95%HPD={0.000000,0.036983},rateTK02Brlens{1}_mean=1.000227,rateTK02Brlens{1}_median=0.999912,rateTK02Brlens{1}_95%HPD={0.887553,1.111776},effectivebrlenTK02Brlens{2}_mean=0.011009,effectivebrlenTK02Brlens{2}_median=0.006076,effectivebrlenTK02Brlens{2}_95%HPD={0.000000,0.037182},rateTK02Brlens{2}_mean=1.004364,rateTK02Brlens{2}_median=1.000246,rateTK02Brlens{2}_95%HPD={0.914585,1.100891},effectivebrlenTK02Brlens{3}_mean=0.010697,effectivebrlenTK02Brlens{3}_median=0.006001,effectivebrlenTK02Brlens{3}_95%HPD={0.000000,0.035966},rateTK02Brlens{3}_mean=0.990412,rateTK02Brlens{3}_median=0.999743,rateTK02Brlens{3}_95%HPD={0.801794,1.128572}],((((((((5[&prob=1.00000000e+00,prob_stddev=0.00000000e+00,prob_range={1.00000000e+00,1.00000000e+00},prob(percent)="100",prob+-sd="100+-0",height_mean=2.38683959e-01,height_median=1.74807761e-01,height_95%HPD={1.42202278e-02,6.28154848e-01},age_mean=1.58537733e+02,age_median=1.57971204e+02,age_95%HPD={1.52100149e+02,1.65936469e+02}]:1.802886e+01[&length_mean=9.98725065e-03,length_median=4.06764800e-03,length_95%HPD={0.00000000e+00,3.88736700e-02},effectivebrlenTK02Brlens{1}_mean=0.009946,effectivebrlenTK02Brlens{1}_median=0.004040,effectivebrlenTK02Brlens{1}_95%HPD={0.000000,0.038713},rateTK02Brlens{1}_mean=0.999254,rateTK02Brlens{1}_median=0.999562,rateTK02Brlens{1}_95%HPD={0.786544,1.206402},effectivebrlenTK02Brlens{2}_mean=0.010109,effectivebrlenTK02Brlens{2}_median=0.004102,effectivebrlenTK02Brlens{2}_95%HPD={0.000000,0.039421},rateTK02Brlens{2}_mean=1.013328,rateTK02Brlens{2}_median=1.000981,rateTK02Brlens{2}_95%HPD={0.831142,1.202670},effectivebrlenTK02Brlens{3}_mean=0.009462,effectivebrlenTK02Brlens{3}_median=0.003959,effectivebrlenTK02Brlens{3}_95%HPD={0.000000,0.036846},rateTK02Brlens{3}_mean=0.984771,rateTK02Brlens{3}_median=0.999740,rateTK02Brlens{3}_95%HPD={0.561301,1.291716}],((((((6[&prob=1.00000000e+00,prob_stddev=0.00000000e+00,prob_range={1.00000000e+00,1.00000000e+00},prob(percent)="100",prob+-sd="100+-0",height_mean=1.54388016e-01,height_median=1.13010872e-01,height_95%HPD={9.43374910e-03,4.07412417e-01},age_mean=1.02504930e+02,age_median=1.02506371e+02,age_95%HPD={1.00252256e+02,1.04995937e+02}]:4.922708e+00[&length_mean=1.32760507e-02,length_median=6.04581800e-03,length_95%HPD={0.00000000e+00,4.93741300e-02},effectivebrlenTK02Brlens{1}_mean=0.013254,effectivebrlenTK02Brlens{1}_median=0.005983,effectivebrlenTK02Brlens{1}_95%HPD={0.000000,0.049680},rateTK02Brlens{1}_mean=0.999713,rateTK02Brlens{1}_median=0.999546,rateTK02Brlens{1}_95%HPD={0.733207,1.264549},effectivebrlenTK02Brlens{2}_mean=0.013470,effectivebrlenTK02Brlens{2}_median=0.006093,effectivebrlenTK02Brlens{2}_95%HPD={0.000000,0.050036},rateTK02Brlens{2}_mean=1.015153,rateTK02Brlens{2}_median=1.000958,rateTK02Brlens{2}_95%HPD={0.821749,1.263166},effectivebrlenTK02Brlens{3}_mean=0.011889,effectivebrlenTK02Brlens{3}_median=0.005735,effectivebrlenTK02Brlens{3}_95%HPD={0.000000,0.042908},rateTK02Brlens{3}_mean=0.966111,rateTK02Brlens{3}_median=0.999641,rateTK02Brlens{3}_95%HPD={0.397997,1.291753}],((29[&prob=1.00000000e+00,prob_stddev=0.00000000e+00,prob_range={1.00000000e+00,1.00000000e+00},prob(percent)="100",prob+-sd="100+-0",height_mean=0.00000000e+00,height_median=0.00000000e+00,height_95%HPD={0.00000000e+00,0.00000000e+00},age_mean=0.00000000e+00,age_median=0.00000000e+00,age_95%HPD={0.00000000e+00,0.00000000e+00}]:8.296868e+01[&length_mean=1.33016390e-01,length_median=9.70374800e-02,length_95%HPD={9.03906700e-03,3.50620600e-01},effectivebrlenTK02Brlens{1}_mean=0.133309,effectivebrlenTK02Brlens{1}_median=0.095333,effectivebrlenTK02Brlens{1}_95%HPD={0.008425,0.357332},rateTK02Brlens{1}_mean=1.000002,rateTK02Brlens{1}_median=0.999523,rateTK02Brlens{1}_95%HPD={0.708237,1.292970},effectivebrlenTK02Brlens{2}_mean=0.135559,effectivebrlenTK02Brlens{2}_median=0.097707,effectivebrlenTK02Brlens{2}_95%HPD={0.008249,0.360184},rateTK02Brlens{2}_mean=1.014765,rateTK02Brlens{2}_median=1.000968,rateTK02Brlens{2}_95%HPD={0.792441,1.275021},effectivebrlenTK02Brlens{3}_mean=0.117294,effectivebrlenTK02Brlens{3}_median=0.088501,effectivebrlenTK02Brlens{3}_95%HPD={0.008783,0.303737},rateTK02Brlens{3}_mean=0.956989,rateTK02Brlens{3}_median=0.999515,rateTK02Brlens{3}_95%HPD={0.185283,1.314416}],30[&prob=1.00000000e+00,prob_stddev=0.00000000e+00,prob_range={1.00000000e+00,1.00000000e+00},prob(percent)="100",prob+-sd="100+-0",height_mean=1.17253041e-01,height_median=8.57576900e-02,height_95%HPD={6.71548610e-03,3.08638860e-01},age_mean=7.78415630e+01,age_median=7.83453245e+01,age_95%HPD={7.10819291e+01,8.35997289e+01}]:4.623359e+00[&length_mean=1.54352197e-02,length_median=6.98259100e-03,length_95%HPD={0.00000000e+00,5.73771600e-02},effectivebrlenTK02Brlens{1}_mean=0.015428,effectivebrlenTK02Brlens{1}_median=0.006914,effectivebrlenTK02Brlens{1}_95%HPD={0.000000,0.057405},rateTK02Brlens{1}_mean=0.999906,rateTK02Brlens{1}_median=0.999527,rateTK02Brlens{1}_95%HPD={0.716495,1.275676},effectivebrlenTK02Brlens{2}_mean=0.015682,effectivebrlenTK02Brlens{2}_median=0.007036,effectivebrlenTK02Brlens{2}_95%HPD={0.000000,0.058231},rateTK02Brlens{2}_mean=1.014565,rateTK02Brlens{2}_median=1.000987,rateTK02Brlens{2}_95%HPD={0.814238,1.274869},effectivebrlenTK02Brlens{3}_mean=0.014124,effectivebrlenTK02Brlens{3}_median=0.006508,effectivebrlenTK02Brlens{3}_95%HPD={0.000000,0.052171},rateTK02Brlens{3}_mean=0.965080,rateTK02Brlens{3}_median=0.999579,rateTK02Brlens{3}_95%HPD={0.304432,1.314691}])[&prob=7.81238195e-01,prob_stddev=9.69500420e-03,prob_range={7.74382791e-01,7.88093598e-01},prob(percent)="78",prob+-sd="78+-1",height_mean=1.29878897e-01,height_median=9.51231500e-02,height_95%HPD={8.28602200e-03,3.39400800e-01},age_mean=8.39811949e+01,age_median=8.29686834e+01,age_95%HPD={7.07706222e+01,9.86107738e+01}]:1.684207e+01[&length_mean=3.44257554e-02,length_median=2.31974500e-02,length_95%HPD={8.50592200e-08,9.94306600e-02},effectivebrlenTK02Brlens{1}_mean=0.034522,effectivebrlenTK02Brlens{1}_median=0.022789,effectivebrlenTK02Brlens{1}_95%HPD={0.000000,0.100881},rateTK02Brlens{1}_mean=0.999593,rateTK02Brlens{1}_median=0.999520,rateTK02Brlens{1}_95%HPD={0.709563,1.273481},effectivebrlenTK02Brlens{2}_mean=0.035091,effectivebrlenTK02Brlens{2}_median=0.023413,effectivebrlenTK02Brlens{2}_95%HPD={0.000000,0.101956},rateTK02Brlens{2}_mean=1.015472,rateTK02Brlens{2}_median=1.001054,rateTK02Brlens{2}_95%HPD={0.828820,1.283264},effectivebrlenTK02Brlens{3}_mean=0.031110,effectivebrlenTK02Brlens{3}_median=0.021681,effectivebrlenTK02Brlens{3}_95%HPD={0.000000,0.088825},rateTK02Brlens{3}_mean=0.963512,rateTK02Brlens{3}_median=0.999577,rateTK02Brlens{3}_95%HPD={0.329113,1.291731}],33[&prob=1.00000000e+00,prob_stddev=0.00000000e+00,prob_range={1.00000000e+00,1.00000000e+00},prob(percent)="100",prob+-sd="100+-0",height_mean=1.43601560e-01,height_median=1.05039673e-01,height_95%HPD={9.08830521e-03,3.79584869e-01},age_mean=9.53340689e+01,age_median=9.54119358e+01,age_95%HPD={9.03790977e+01,1.00498856e+02}]:4.398814e+00[&length_mean=1.45081108e-02,length_median=7.42357400e-03,length_95%HPD={0.00000000e+00,5.10763500e-02},effectivebrlenTK02Brlens{1}_mean=0.014487,effectivebrlenTK02Brlens{1}_median=0.007346,effectivebrlenTK02Brlens{1}_95%HPD={0.000000,0.051162},rateTK02Brlens{1}_mean=0.999977,rateTK02Brlens{1}_median=0.999520,rateTK02Brlens{1}_95%HPD={0.727076,1.267745},effectivebrlenTK02Brlens{2}_mean=0.014742,effectivebrlenTK02Brlens{2}_median=0.007469,effectivebrlenTK02Brlens{2}_95%HPD={0.000000,0.052067},rateTK02Brlens{2}_mean=1.014325,rateTK02Brlens{2}_median=1.000990,rateTK02Brlens{2}_95%HPD={0.817163,1.259587},effectivebrlenTK02Brlens{3}_mean=0.013325,effectivebrlenTK02Brlens{3}_median=0.007008,effectivebrlenTK02Brlens{3}_95%HPD={0.000000,0.046338},rateTK02Brlens{3}_mean=0.968682,rateTK02Brlens{3}_median=0.999666,rateTK02Brlens{3}_95%HPD={0.370594,1.278618}])[&prob=4.67022955e-01,prob_stddev=1.25547947e-02,prob_range={4.58145375e-01,4.75900536e-01},prob(percent)="47",prob+-sd="47+-1",height_mean=1.64783513e-01,height_median=1.19263120e-01,height_95%HPD={1.01933230e-02,4.39118750e-01},age_mean=1.00754399e+02,age_median=9.98107500e+01,age_95%HPD={9.02023766e+01,1.12819043e+02}]:7.618330e+00[&length_mean=2.38372930e-02,length_median=1.24855000e-02,length_95%HPD={1.12133600e-06,8.23480500e-02},effectivebrlenTK02Brlens{1}_mean=0.023881,effectivebrlenTK02Brlens{1}_median=0.012328,effectivebrlenTK02Brlens{1}_95%HPD={0.000001,0.083194},rateTK02Brlens{1}_mean=0.999039,rateTK02Brlens{1}_median=0.999518,rateTK02Brlens{1}_95%HPD={0.721255,1.282251},effectivebrlenTK02Brlens{2}_mean=0.024236,effectivebrlenTK02Brlens{2}_median=0.012606,effectivebrlenTK02Brlens{2}_95%HPD={0.000001,0.084005},rateTK02Brlens{2}_mean=1.014613,rateTK02Brlens{2}_median=1.001092,rateTK02Brlens{2}_95%HPD={0.833447,1.277368},effectivebrlenTK02Brlens{3}_mean=0.020612,effectivebrlenTK02Brlens{3}_median=0.011680,effectivebrlenTK02Brlens{3}_95%HPD={0.000001,0.069955},rateTK02Brlens{3}_mean=0.954505,rateTK02Brlens{3}_median=0.999294,rateTK02Brlens{3}_95%HPD={0.396069,1.304126}])[&prob=2.95348992e-01,prob_stddev=2.76551173e-03,prob_range={2.93393480e-01,2.97304504e-01},prob(percent)="30",prob+-sd="30+-0",height_mean=1.68354984e-01,height_median=1.25680710e-01,height_95%HPD={1.23485315e-02,4.25962500e-01},age_mean=1.09072190e+02,age_median=1.07429080e+02,age_95%HPD={1.00283160e+02,1.21729139e+02}]:6.919258e+00[&length_mean=1.91765840e-02,length_median=1.03351700e-02,length_95%HPD={5.73348000e-07,6.70209900e-02},effectivebrlenTK02Brlens{1}_mean=0.019243,effectivebrlenTK02Brlens{1}_median=0.010208,effectivebrlenTK02Brlens{1}_95%HPD={0.000001,0.067930},rateTK02Brlens{1}_mean=0.999843,rateTK02Brlens{1}_median=0.999501,rateTK02Brlens{1}_95%HPD={0.723057,1.284439},effectivebrlenTK02Brlens{2}_mean=0.019577,effectivebrlenTK02Brlens{2}_median=0.010401,effectivebrlenTK02Brlens{2}_95%HPD={0.000001,0.068519},rateTK02Brlens{2}_mean=1.016356,rateTK02Brlens{2}_median=1.001094,rateTK02Brlens{2}_95%HPD={0.830887,1.272389},effectivebrlenTK02Brlens{3}_mean=0.017958,effectivebrlenTK02Brlens{3}_median=0.009769,effectivebrlenTK02Brlens{3}_95%HPD={0.000001,0.062531},rateTK02Brlens{3}_mean=0.972939,rateTK02Brlens{3}_median=0.999541,rateTK02Brlens{3}_95%HPD={0.426134,1.317853}],23[&prob=1.00000000e+00,prob_stddev=0.00000000e+00,prob_range={1.00000000e+00,1.00000000e+00},prob(percent)="100",prob+-sd="100+-0",height_mean=1.60447959e-01,height_median=1.17462693e-01,height_95%HPD={1.05682998e-02,4.24173749e-01},age_mean=1.06554562e+02,age_median=1.06439488e+02,age_95%HPD={1.00537827e+02,1.12347590e+02}]:7.908849e+00[&length_mean=1.23087304e-02,length_median=5.29952900e-03,length_95%HPD={0.00000000e+00,4.64534900e-02},effectivebrlenTK02Brlens{1}_mean=0.012313,effectivebrlenTK02Brlens{1}_median=0.005261,effectivebrlenTK02Brlens{1}_95%HPD={0.000000,0.046541},rateTK02Brlens{1}_mean=0.999290,rateTK02Brlens{1}_median=0.999528,rateTK02Brlens{1}_95%HPD={0.739055,1.260796},effectivebrlenTK02Brlens{2}_mean=0.012512,effectivebrlenTK02Brlens{2}_median=0.005358,effectivebrlenTK02Brlens{2}_95%HPD={0.000000,0.047258},rateTK02Brlens{2}_mean=1.015637,rateTK02Brlens{2}_median=1.000950,rateTK02Brlens{2}_95%HPD={0.832027,1.269633},effectivebrlenTK02Brlens{3}_mean=0.011211,effectivebrlenTK02Brlens{3}_median=0.005007,effectivebrlenTK02Brlens{3}_95%HPD={0.000000,0.042245},rateTK02Brlens{3}_mean=0.965893,rateTK02Brlens{3}_median=0.999648,rateTK02Brlens{3}_95%HPD={0.409709,1.282993}])[&prob=4.29434901e-01,prob_stddev=1.11563257e-02,prob_range={4.21546188e-01,4.37323615e-01},prob(percent)="43",prob+-sd="43+-1",height_mean=1.80972438e-01,height_median=1.33149752e-01,height_95%HPD={1.60323210e-02,4.71053840e-01},age_mean=1.15878350e+02,age_median=1.14348337e+02,age_95%HPD={1.03148992e+02,1.31760551e+02}]:1.149985e+01[&length_mean=2.44486734e-02,length_median=1.41490000e-02,length_95%HPD={5.17402000e-07,8.02057500e-02},effectivebrlenTK02Brlens{1}_mean=0.024596,effectivebrlenTK02Brlens{1}_median=0.013955,effectivebrlenTK02Brlens{1}_95%HPD={0.000001,0.081359},rateTK02Brlens{1}_mean=1.000180,rateTK02Brlens{1}_median=0.999523,rateTK02Brlens{1}_95%HPD={0.737305,1.283418},effectivebrlenTK02Brlens{2}_mean=0.024998,effectivebrlenTK02Brlens{2}_median=0.014265,effectivebrlenTK02Brlens{2}_95%HPD={0.000001,0.083022},rateTK02Brlens{2}_mean=1.017489,rateTK02Brlens{2}_median=1.001109,rateTK02Brlens{2}_95%HPD={0.839918,1.273954},effectivebrlenTK02Brlens{3}_mean=0.022561,effectivebrlenTK02Brlens{3}_median=0.013417,effectivebrlenTK02Brlens{3}_95%HPD={0.000001,0.074460},rateTK02Brlens{3}_mean=0.973470,rateTK02Brlens{3}_median=0.999779,rateTK02Brlens{3}_95%HPD={0.431730,1.281959}],35[&prob=1.00000000e+00,prob_stddev=0.00000000e+00,prob_range={1.00000000e+00,1.00000000e+00},prob(percent)="100",prob+-sd="100+-0",height_mean=1.76462389e-01,height_median=1.29118431e-01,height_95%HPD={1.01285548e-02,4.65373063e-01},age_mean=1.17227850e+02,age_median=1.17083128e+02,age_95%HPD={1.10000394e+02,1.24212053e+02}]:8.765063e+00[&length_mean=1.36889022e-02,length_median=5.27376800e-03,length_95%HPD={0.00000000e+00,5.43507800e-02},effectivebrlenTK02Brlens{1}_mean=0.013711,effectivebrlenTK02Brlens{1}_median=0.005211,effectivebrlenTK02Brlens{1}_95%HPD={0.000000,0.054066},rateTK02Brlens{1}_mean=0.999218,rateTK02Brlens{1}_median=0.999558,rateTK02Brlens{1}_95%HPD={0.752501,1.258831},effectivebrlenTK02Brlens{2}_mean=0.013953,effectivebrlenTK02Brlens{2}_median=0.005348,effectivebrlenTK02Brlens{2}_95%HPD={0.000000,0.055246},rateTK02Brlens{2}_mean=1.015527,rateTK02Brlens{2}_median=1.001011,rateTK02Brlens{2}_95%HPD={0.836886,1.256813},effectivebrlenTK02Brlens{3}_mean=0.012577,effectivebrlenTK02Brlens{3}_median=0.004984,effectivebrlenTK02Brlens{3}_95%HPD={0.000000,0.050342},rateTK02Brlens{3}_mean=0.968027,rateTK02Brlens{3}_median=0.999615,rateTK02Brlens{3}_95%HPD={0.441477,1.284771}])[&prob=6.72485056e-01,prob_stddev=4.35253835e-03,prob_range={6.69407347e-01,6.75562765e-01},prob(percent)="67",prob+-sd="67+-0",height_mean=2.02090882e-01,height_median=1.50264801e-01,height_95%HPD={1.75277646e-02,5.24451717e-01},age_mean=1.27634455e+02,age_median=1.25848192e+02,age_95%HPD={1.11890473e+02,1.46770656e+02}]:3.018745e+01[&length_mean=4.91491112e-02,length_median=3.45674200e-02,length_95%HPD={3.61528500e-06,1.35633000e-01},effectivebrlenTK02Brlens{1}_mean=0.049205,effectivebrlenTK02Brlens{1}_median=0.033922,effectivebrlenTK02Brlens{1}_95%HPD={0.000004,0.137723},rateTK02Brlens{1}_mean=0.997315,rateTK02Brlens{1}_median=0.999481,rateTK02Brlens{1}_95%HPD={0.731985,1.228457},effectivebrlenTK02Brlens{2}_mean=0.050187,effectivebrlenTK02Brlens{2}_median=0.034956,effectivebrlenTK02Brlens{2}_95%HPD={0.000004,0.139541},rateTK02Brlens{2}_mean=1.016748,rateTK02Brlens{2}_median=1.001157,rateTK02Brlens{2}_95%HPD={0.849156,1.258870},effectivebrlenTK02Brlens{3}_mean=0.045626,effectivebrlenTK02Brlens{3}_median=0.033080,effectivebrlenTK02Brlens{3}_95%HPD={0.000003,0.124404},rateTK02Brlens{3}_mean=0.977154,rateTK02Brlens{3}_median=0.999921,rateTK02Brlens{3}_95%HPD={0.478769,1.268092}],(25[&prob=1.00000000e+00,prob_stddev=0.00000000e+00,prob_range={1.00000000e+00,1.00000000e+00},prob(percent)="100",prob+-sd="100+-0",height_mean=2.27517271e-01,height_median=1.66558917e-01,height_95%HPD={1.42445017e-02,5.99866928e-01},age_mean=1.51068414e+02,age_median=1.51077514e+02,age_95%HPD={1.50107967e+02,1.52095634e+02}]:2.455165e+00[&length_mean=1.07746485e-02,length_median=5.27104000e-03,length_95%HPD={6.07966600e-08,3.72997500e-02},effectivebrlenTK02Brlens{1}_mean=0.010766,effectivebrlenTK02Brlens{1}_median=0.005217,effectivebrlenTK02Brlens{1}_95%HPD={0.000000,0.037493},rateTK02Brlens{1}_mean=0.998577,rateTK02Brlens{1}_median=0.999530,rateTK02Brlens{1}_95%HPD={0.773588,1.210465},effectivebrlenTK02Brlens{2}_mean=0.010918,effectivebrlenTK02Brlens{2}_median=0.005321,effectivebrlenTK02Brlens{2}_95%HPD={0.000000,0.037896},rateTK02Brlens{2}_mean=1.013346,rateTK02Brlens{2}_median=1.000979,rateTK02Brlens{2}_95%HPD={0.844474,1.226245},effectivebrlenTK02Brlens{3}_mean=0.010033,effectivebrlenTK02Brlens{3}_median=0.005080,effectivebrlenTK02Brlens{3}_95%HPD={0.000000,0.034999},rateTK02Brlens{3}_mean=0.977453,rateTK02Brlens{3}_median=0.999621,rateTK02Brlens{3}_95%HPD={0.474502,1.247682}],28[&prob=1.00000000e+00,prob_stddev=0.00000000e+00,prob_range={1.00000000e+00,1.00000000e+00},prob(percent)="100",prob+-sd="100+-0",height_mean=2.27516575e-01,height_median=1.66565518e-01,height_95%HPD={1.38111863e-02,5.99625953e-01},age_mean=1.51067862e+02,age_median=1.51074820e+02,age_95%HPD={1.50091409e+02,1.52078996e+02}]:2.457859e+00[&length_mean=1.09617120e-02,length_median=5.37776800e-03,length_95%HPD={1.00244400e-08,3.85976500e-02},effectivebrlenTK02Brlens{1}_mean=0.010942,effectivebrlenTK02Brlens{1}_median=0.005339,effectivebrlenTK02Brlens{1}_95%HPD={0.000000,0.038428},rateTK02Brlens{1}_mean=0.999145,rateTK02Brlens{1}_median=0.999546,rateTK02Brlens{1}_95%HPD={0.776590,1.215905},effectivebrlenTK02Brlens{2}_mean=0.011078,effectivebrlenTK02Brlens{2}_median=0.005421,effectivebrlenTK02Brlens{2}_95%HPD={0.000000,0.039004},rateTK02Brlens{2}_mean=1.012870,rateTK02Brlens{2}_median=1.000944,rateTK02Brlens{2}_95%HPD={0.828361,1.206045},effectivebrlenTK02Brlens{3}_mean=0.010267,effectivebrlenTK02Brlens{3}_median=0.005202,effectivebrlenTK02Brlens{3}_95%HPD={0.000000,0.036132},rateTK02Brlens{3}_mean=0.983579,rateTK02Brlens{3}_median=0.999888,rateTK02Brlens{3}_95%HPD={0.494167,1.260255}])[&prob=6.54874336e-02,prob_stddev=4.43110403e-03,prob_range={6.23541699e-02,6.86206973e-02},prob(percent)="7",prob+-sd="7+-0",height_mean=2.53544753e-01,height_median=1.76458525e-01,height_95%HPD={1.49545421e-02,7.07897541e-01},age_mean=1.54947307e+02,age_median=1.53532679e+02,age_95%HPD={1.50162601e+02,1.63299747e+02}]:2.502964e+00[&length_mean=1.35534957e-02,length_median=5.38175400e-03,length_95%HPD={2.75628600e-06,4.46958600e-02},effectivebrlenTK02Brlens{1}_mean=0.013558,effectivebrlenTK02Brlens{1}_median=0.005378,effectivebrlenTK02Brlens{1}_95%HPD={0.000003,0.044675},rateTK02Brlens{1}_mean=0.998643,rateTK02Brlens{1}_median=0.999467,rateTK02Brlens{1}_95%HPD={0.785661,1.170748},effectivebrlenTK02Brlens{2}_mean=0.013756,effectivebrlenTK02Brlens{2}_median=0.005471,effectivebrlenTK02Brlens{2}_95%HPD={0.000003,0.045411},rateTK02Brlens{2}_mean=1.017398,rateTK02Brlens{2}_median=1.000966,rateTK02Brlens{2}_95%HPD={0.823694,1.217375},effectivebrlenTK02Brlens{3}_mean=0.011620,effectivebrlenTK02Brlens{3}_median=0.005119,effectivebrlenTK02Brlens{3}_95%HPD={0.000003,0.040449},rateTK02Brlens{3}_mean=0.967739,rateTK02Brlens{3}_median=0.996247,rateTK02Brlens{3}_95%HPD={0.457092,1.226716}])[&prob=8.44425679e-03,prob_stddev=4.71394045e-04,prob_range={8.11093087e-03,8.77758272e-03},prob(percent)="1",prob+-sd="1+-0",height_mean=2.42222855e-01,height_median=1.81141950e-01,height_95%HPD={2.72825073e-02,6.35474210e-01},age_mean=1.57705077e+02,age_median=1.56035643e+02,age_95%HPD={1.51219409e+02,1.68692139e+02}]:1.291080e+01[&length_mean=1.28849155e-02,length_median=4.99089600e-03,length_95%HPD={3.89722000e-06,5.03005100e-02},effectivebrlenTK02Brlens{1}_mean=0.012981,effectivebrlenTK02Brlens{1}_median=0.004978,effectivebrlenTK02Brlens{1}_95%HPD={0.000004,0.051988},rateTK02Brlens{1}_mean=0.997463,rateTK02Brlens{1}_median=0.999636,rateTK02Brlens{1}_95%HPD={0.787595,1.151238},effectivebrlenTK02Brlens{2}_mean=0.012984,effectivebrlenTK02Brlens{2}_median=0.005202,effectivebrlenTK02Brlens{2}_95%HPD={0.000004,0.050975},rateTK02Brlens{2}_mean=1.016012,rateTK02Brlens{2}_median=1.001108,rateTK02Brlens{2}_95%HPD={0.889754,1.179914},effectivebrlenTK02Brlens{3}_mean=0.010369,effectivebrlenTK02Brlens{3}_median=0.004829,effectivebrlenTK02Brlens{3}_95%HPD={0.000004,0.040540},rateTK02Brlens{3}_mean=0.949903,rateTK02Brlens{3}_median=0.985936,rateTK02Brlens{3}_95%HPD={0.477375,1.192102}],((7[&prob=1.00000000e+00,prob_stddev=0.00000000e+00,prob_range={1.00000000e+00,1.00000000e+00},prob(percent)="100",prob+-sd="100+-0",height_mean=2.29684409e-01,height_median=1.68124096e-01,height_95%HPD={1.46281760e-02,6.05618542e-01},age_mean=1.52513929e+02,age_median=1.52525912e+02,age_95%HPD={1.50260185e+02,1.54990381e+02}]:2.998919e+00[&length_mean=9.76502337e-03,length_median=4.52277400e-03,length_95%HPD={0.00000000e+00,3.59548700e-02},effectivebrlenTK02Brlens{1}_mean=0.009744,effectivebrlenTK02Brlens{1}_median=0.004482,effectivebrlenTK02Brlens{1}_95%HPD={0.000000,0.035833},rateTK02Brlens{1}_mean=0.998771,rateTK02Brlens{1}_median=0.999549,rateTK02Brlens{1}_95%HPD={0.781413,1.218480},effectivebrlenTK02Brlens{2}_mean=0.009887,effectivebrlenTK02Brlens{2}_median=0.004575,effectivebrlenTK02Brlens{2}_95%HPD={0.000000,0.036415},rateTK02Brlens{2}_mean=1.013518,rateTK02Brlens{2}_median=1.000997,rateTK02Brlens{2}_95%HPD={0.836045,1.212135},effectivebrlenTK02Brlens{3}_mean=0.009130,effectivebrlenTK02Brlens{3}_median=0.004368,effectivebrlenTK02Brlens{3}_95%HPD={0.000000,0.033750},rateTK02Brlens{3}_mean=0.980417,rateTK02Brlens{3}_median=0.999698,rateTK02Brlens{3}_95%HPD={0.506536,1.263753}],22[&prob=1.00000000e+00,prob_stddev=0.00000000e+00,prob_range={1.00000000e+00,1.00000000e+00},prob(percent)="100",prob+-sd="100+-0",height_mean=2.29700790e-01,height_median=1.68087011e-01,height_95%HPD={1.50454634e-02,6.07284492e-01},age_mean=1.52511866e+02,age_median=1.52511157e+02,age_95%HPD={1.50263557e+02,1.54999952e+02}]:3.013674e+00[&length_mean=9.29943016e-03,length_median=4.38770200e-03,length_95%HPD={1.57324900e-08,3.35375400e-02},effectivebrlenTK02Brlens{1}_mean=0.009283,effectivebrlenTK02Brlens{1}_median=0.004359,effectivebrlenTK02Brlens{1}_95%HPD={0.000000,0.033539},rateTK02Brlens{1}_mean=0.999588,rateTK02Brlens{1}_median=0.999578,rateTK02Brlens{1}_95%HPD={0.782125,1.217051},effectivebrlenTK02Brlens{2}_mean=0.009434,effectivebrlenTK02Brlens{2}_median=0.004435,effectivebrlenTK02Brlens{2}_95%HPD={0.000000,0.034223},rateTK02Brlens{2}_mean=1.014145,rateTK02Brlens{2}_median=1.000974,rateTK02Brlens{2}_95%HPD={0.839985,1.221694},effectivebrlenTK02Brlens{3}_mean=0.008773,effectivebrlenTK02Brlens{3}_median=0.004251,effectivebrlenTK02Brlens{3}_95%HPD={0.000000,0.031561},rateTK02Brlens{3}_mean=0.978871,rateTK02Brlens{3}_median=0.999488,rateTK02Brlens{3}_95%HPD={0.535327,1.263710}])[&prob=5.38765805e-02,prob_stddev=7.84085429e-03,prob_range={4.83322593e-02,5.94209018e-02},prob(percent)="5",prob+-sd="5+-1",height_mean=2.40432755e-01,height_median=1.77458007e-01,height_95%HPD={1.76119065e-02,6.37563503e-01},age_mean=1.56644461e+02,age_median=1.55524831e+02,age_95%HPD={1.50707477e+02,1.65043806e+02}]:5.134356e+00[&length_mean=1.14705452e-02,length_median=5.24064800e-03,length_95%HPD={9.39455300e-07,4.21745600e-02},effectivebrlenTK02Brlens{1}_mean=0.011464,effectivebrlenTK02Brlens{1}_median=0.005233,effectivebrlenTK02Brlens{1}_95%HPD={0.000001,0.043066},rateTK02Brlens{1}_mean=1.002799,rateTK02Brlens{1}_median=0.999484,rateTK02Brlens{1}_95%HPD={0.814745,1.230768},effectivebrlenTK02Brlens{2}_mean=0.011534,effectivebrlenTK02Brlens{2}_median=0.005264,effectivebrlenTK02Brlens{2}_95%HPD={0.000001,0.042868},rateTK02Brlens{2}_mean=1.008637,rateTK02Brlens{2}_median=1.001011,rateTK02Brlens{2}_95%HPD={0.818089,1.197582},effectivebrlenTK02Brlens{3}_mean=0.010760,effectivebrlenTK02Brlens{3}_median=0.005058,effectivebrlenTK02Brlens{3}_95%HPD={0.000001,0.039389},rateTK02Brlens{3}_mean=0.976985,rateTK02Brlens{3}_median=0.999641,rateTK02Brlens{3}_95%HPD={0.579743,1.285338}],(8[&prob=1.00000000e+00,prob_stddev=0.00000000e+00,prob_range={1.00000000e+00,1.00000000e+00},prob(percent)="100",prob+-sd="100+-0",height_mean=2.29684562e-01,height_median=1.68074261e-01,height_95%HPD={1.39270692e-02,6.05965595e-01},age_mean=1.52516145e+02,age_median=1.52522743e+02,age_95%HPD={1.50243988e+02,1.54969179e+02}]:2.944764e+00[&length_mean=9.47970659e-03,length_median=4.44926400e-03,length_95%HPD={1.04716100e-08,3.44464500e-02},effectivebrlenTK02Brlens{1}_mean=0.009472,effectivebrlenTK02Brlens{1}_median=0.004431,effectivebrlenTK02Brlens{1}_95%HPD={0.000000,0.034513},rateTK02Brlens{1}_mean=1.000267,rateTK02Brlens{1}_median=0.999547,rateTK02Brlens{1}_95%HPD={0.787530,1.218264},effectivebrlenTK02Brlens{2}_mean=0.009609,effectivebrlenTK02Brlens{2}_median=0.004484,effectivebrlenTK02Brlens{2}_95%HPD={0.000000,0.034903},rateTK02Brlens{2}_mean=1.012775,rateTK02Brlens{2}_median=1.000983,rateTK02Brlens{2}_95%HPD={0.847093,1.218091},effectivebrlenTK02Brlens{3}_mean=0.008847,effectivebrlenTK02Brlens{3}_median=0.004300,effectivebrlenTK02Brlens{3}_95%HPD={0.000000,0.032037},rateTK02Brlens{3}_mean=0.978901,rateTK02Brlens{3}_median=0.999708,rateTK02Brlens{3}_95%HPD={0.537133,1.259532}],18[&prob=1.00000000e+00,prob_stddev=0.00000000e+00,prob_range={1.00000000e+00,1.00000000e+00},prob(percent)="100",prob+-sd="100+-0",height_mean=2.29672261e-01,height_median=1.68176432e-01,height_95%HPD={1.43750969e-02,6.05888263e-01},age_mean=1.52495885e+02,age_median=1.52500900e+02,age_95%HPD={1.50196983e+02,1.54927056e+02}]:2.966607e+00[&length_mean=9.81633922e-03,length_median=4.42449500e-03,length_95%HPD={0.00000000e+00,3.53535500e-02},effectivebrlenTK02Brlens{1}_mean=0.009804,effectivebrlenTK02Brlens{1}_median=0.004394,effectivebrlenTK02Brlens{1}_95%HPD={0.000000,0.035320},rateTK02Brlens{1}_mean=0.999177,rateTK02Brlens{1}_median=0.999558,rateTK02Brlens{1}_95%HPD={0.789641,1.216706},effectivebrlenTK02Brlens{2}_mean=0.009944,effectivebrlenTK02Brlens{2}_median=0.004478,effectivebrlenTK02Brlens{2}_95%HPD={0.000000,0.035811},rateTK02Brlens{2}_mean=1.014120,rateTK02Brlens{2}_median=1.000968,rateTK02Brlens{2}_95%HPD={0.844759,1.217118},effectivebrlenTK02Brlens{3}_mean=0.009311,effectivebrlenTK02Brlens{3}_median=0.004311,effectivebrlenTK02Brlens{3}_95%HPD={0.000000,0.033641},rateTK02Brlens{3}_mean=0.986294,rateTK02Brlens{3}_median=0.999882,rateTK02Brlens{3}_95%HPD={0.526857,1.271703}])[&prob=4.92544610e-02,prob_stddev=8.95648686e-04,prob_range={4.86211418e-02,4.98877803e-02},prob(percent)="5",prob+-sd="5+-0",height_mean=2.23416580e-01,height_median=1.67926594e-01,height_95%HPD={1.54421618e-02,5.83735094e-01},age_mean=1.56563854e+02,age_median=1.55467508e+02,age_95%HPD={1.50682323e+02,1.65043803e+02}]:5.191679e+00[&length_mean=1.06442929e-02,length_median=4.62169800e-03,length_95%HPD={2.91156100e-06,4.18540000e-02},effectivebrlenTK02Brlens{1}_mean=0.010629,effectivebrlenTK02Brlens{1}_median=0.004585,effectivebrlenTK02Brlens{1}_95%HPD={0.000003,0.042190},rateTK02Brlens{1}_mean=0.999380,rateTK02Brlens{1}_median=0.999594,rateTK02Brlens{1}_95%HPD={0.803219,1.209341},effectivebrlenTK02Brlens{2}_mean=0.010764,effectivebrlenTK02Brlens{2}_median=0.004723,effectivebrlenTK02Brlens{2}_95%HPD={0.000003,0.042156},rateTK02Brlens{2}_mean=1.013059,rateTK02Brlens{2}_median=1.000918,rateTK02Brlens{2}_95%HPD={0.849175,1.188391},effectivebrlenTK02Brlens{3}_mean=0.010074,effectivebrlenTK02Brlens{3}_median=0.004505,effectivebrlenTK02Brlens{3}_95%HPD={0.000003,0.038307},rateTK02Brlens{3}_mean=0.974692,rateTK02Brlens{3}_median=0.999426,rateTK02Brlens{3}_95%HPD={0.525149,1.223190}])[&prob=1.51107753e-03,prob_stddev=1.00564063e-03,prob_range={7.99982223e-04,2.22217284e-03},prob(percent)="0",prob+-sd="0+-0",height_mean=2.09887132e-01,height_median=1.60170570e-01,height_95%HPD={3.62114574e-02,5.84162760e-01},age_mean=1.61795805e+02,age_median=1.60659186e+02,age_95%HPD={1.53460759e+02,1.73896820e+02}]:8.287253e+00[&length_mean=8.98402418e-03,length_median=5.24016400e-03,length_95%HPD={9.45500600e-05,2.99156100e-02},effectivebrlenTK02Brlens{1}_mean=0.008778,effectivebrlenTK02Brlens{1}_median=0.005095,effectivebrlenTK02Brlens{1}_95%HPD={0.000094,0.028358},rateTK02Brlens{1}_mean=0.991639,rateTK02Brlens{1}_median=0.999545,rateTK02Brlens{1}_95%HPD={0.806767,1.097149},effectivebrlenTK02Brlens{2}_mean=0.009051,effectivebrlenTK02Brlens{2}_median=0.005261,effectivebrlenTK02Brlens{2}_95%HPD={0.000103,0.030119},rateTK02Brlens{2}_mean=1.012194,rateTK02Brlens{2}_median=0.999690,rateTK02Brlens{2}_95%HPD={0.925671,1.138476},effectivebrlenTK02Brlens{3}_mean=0.008877,effectivebrlenTK02Brlens{3}_median=0.005446,effectivebrlenTK02Brlens{3}_95%HPD={0.000098,0.028618},rateTK02Brlens{3}_mean=1.008056,rateTK02Brlens{3}_median=1.012222,rateTK02Brlens{3}_95%HPD={0.656694,1.245863}])[&prob=3.11104198e-04,prob_stddev=2.51410158e-04,prob_range={1.33330370e-04,4.88878025e-04},prob(percent)="0",prob+-sd="0+-0",height_mean=1.75886063e-01,height_median=1.22696828e-01,height_95%HPD={3.43304284e-02,6.18737450e-01},age_mean=1.68424931e+02,age_median=1.68946439e+02,age_95%HPD={1.58895939e+02,1.79706066e+02}]:3.286368e+00[&length_mean=5.54442543e-03,length_median=3.75580400e-03,length_95%HPD={7.06186200e-05,1.60316500e-02},effectivebrlenTK02Brlens{1}_mean=0.005555,effectivebrlenTK02Brlens{1}_median=0.003690,effectivebrlenTK02Brlens{1}_95%HPD={0.000072,0.015862},rateTK02Brlens{1}_mean=0.985212,rateTK02Brlens{1}_median=0.983209,rateTK02Brlens{1}_95%HPD={0.709714,1.159836},effectivebrlenTK02Brlens{2}_mean=0.005536,effectivebrlenTK02Brlens{2}_median=0.003754,effectivebrlenTK02Brlens{2}_95%HPD={0.000071,0.016023},rateTK02Brlens{2}_mean=1.000356,rateTK02Brlens{2}_median=0.999494,rateTK02Brlens{2}_95%HPD={0.987948,1.003059},effectivebrlenTK02Brlens{3}_mean=0.005620,effectivebrlenTK02Brlens{3}_median=0.003543,effectivebrlenTK02Brlens{3}_95%HPD={0.000076,0.017113},rateTK02Brlens{3}_mean=0.977926,rateTK02Brlens{3}_median=1.044945,rateTK02Brlens{3}_95%HPD={0.539323,1.074679}],(((19[&prob=1.00000000e+00,prob_stddev=0.00000000e+00,prob_range={1.00000000e+00,1.00000000e+00},prob(percent)="100",prob+-sd="100+-0",height_mean=2.29660784e-01,height_median=1.68081121e-01,height_95%HPD={1.56696553e-02,6.07079212e-01},age_mean=1.52494916e+02,age_median=1.52490165e+02,age_95%HPD={1.50227077e+02,1.54954830e+02}]:2.365677e+00[&length_mean=9.67612480e-03,length_median=4.48893600e-03,length_95%HPD={0.00000000e+00,3.53705900e-02},effectivebrlenTK02Brlens{1}_mean=0.009675,effectivebrlenTK02Brlens{1}_median=0.004470,effectivebrlenTK02Brlens{1}_95%HPD={0.000000,0.035427},rateTK02Brlens{1}_mean=1.000459,rateTK02Brlens{1}_median=0.999565,rateTK02Brlens{1}_95%HPD={0.776244,1.213724},effectivebrlenTK02Brlens{2}_mean=0.009813,effectivebrlenTK02Brlens{2}_median=0.004536,effectivebrlenTK02Brlens{2}_95%HPD={0.000000,0.035847},rateTK02Brlens{2}_mean=1.013523,rateTK02Brlens{2}_median=1.001000,rateTK02Brlens{2}_95%HPD={0.840981,1.220212},effectivebrlenTK02Brlens{3}_mean=0.008986,effectivebrlenTK02Brlens{3}_median=0.004344,effectivebrlenTK02Brlens{3}_95%HPD={0.000000,0.032562},rateTK02Brlens{3}_mean=0.980113,rateTK02Brlens{3}_median=0.999731,rateTK02Brlens{3}_95%HPD={0.513629,1.254172}],21[&prob=1.00000000e+00,prob_stddev=0.00000000e+00,prob_range={1.00000000e+00,1.00000000e+00},prob(percent)="100",prob+-sd="100+-0",height_mean=2.27524561e-01,height_median=1.66584380e-01,height_95%HPD={1.42165310e-02,5.99935288e-01},age_mean=1.51067273e+02,age_median=1.51070862e+02,age_95%HPD={1.50111570e+02,1.52099700e+02}]:3.784979e+00[&length_mean=1.05112715e-02,length_median=5.32596700e-03,length_95%HPD={0.00000000e+00,3.69103500e-02},effectivebrlenTK02Brlens{1}_mean=0.010498,effectivebrlenTK02Brlens{1}_median=0.005284,effectivebrlenTK02Brlens{1}_95%HPD={0.000000,0.036946},rateTK02Brlens{1}_mean=0.998947,rateTK02Brlens{1}_median=0.999521,rateTK02Brlens{1}_95%HPD={0.782146,1.217643},effectivebrlenTK02Brlens{2}_mean=0.010651,effectivebrlenTK02Brlens{2}_median=0.005367,effectivebrlenTK02Brlens{2}_95%HPD={0.000000,0.037420},rateTK02Brlens{2}_mean=1.012454,rateTK02Brlens{2}_median=1.000923,rateTK02Brlens{2}_95%HPD={0.832249,1.213760},effectivebrlenTK02Brlens{3}_mean=0.009831,effectivebrlenTK02Brlens{3}_median=0.005159,effectivebrlenTK02Brlens{3}_95%HPD={0.000000,0.034224},rateTK02Brlens{3}_mean=0.980693,rateTK02Brlens{3}_median=0.999856,rateTK02Brlens{3}_95%HPD={0.559893,1.290395}])[&prob=5.91986845e-02,prob_stddev=1.03706690e-03,prob_range={5.84653674e-02,5.99320015e-02},prob(percent)="6",prob+-sd="6+-0",height_mean=2.31592403e-01,height_median=1.68452244e-01,height_95%HPD={1.29606857e-02,6.01845272e-01},age_mean=1.56116847e+02,age_median=1.54855841e+02,age_95%HPD={1.50609236e+02,1.65635948e+02}]:4.212639e+00[&length_mean=1.13328183e-02,length_median=5.00871100e-03,length_95%HPD={3.12625200e-06,4.25220300e-02},effectivebrlenTK02Brlens{1}_mean=0.011311,effectivebrlenTK02Brlens{1}_median=0.004975,effectivebrlenTK02Brlens{1}_95%HPD={0.000003,0.043051},rateTK02Brlens{1}_mean=0.996459,rateTK02Brlens{1}_median=0.999451,rateTK02Brlens{1}_95%HPD={0.782211,1.199772},effectivebrlenTK02Brlens{2}_mean=0.011472,effectivebrlenTK02Brlens{2}_median=0.005073,effectivebrlenTK02Brlens{2}_95%HPD={0.000003,0.043209},rateTK02Brlens{2}_mean=1.013844,rateTK02Brlens{2}_median=1.000984,rateTK02Brlens{2}_95%HPD={0.792675,1.186838},effectivebrlenTK02Brlens{3}_mean=0.010774,effectivebrlenTK02Brlens{3}_median=0.004838,effectivebrlenTK02Brlens{3}_95%HPD={0.000003,0.040631},rateTK02Brlens{3}_mean=0.979357,rateTK02Brlens{3}_median=0.999811,rateTK02Brlens{3}_95%HPD={0.529496,1.275140}],(26[&prob=1.00000000e+00,prob_stddev=0.00000000e+00,prob_range={1.00000000e+00,1.00000000e+00},prob(percent)="100",prob+-sd="100+-0",height_mean=2.29686045e-01,height_median=1.68242569e-01,height_95%HPD={1.45163640e-02,6.05267020e-01},age_mean=1.52513491e+02,age_median=1.52515622e+02,age_95%HPD={1.50236945e+02,1.54972056e+02}]:2.815842e+00[&length_mean=9.40190668e-03,length_median=4.35191200e-03,length_95%HPD={0.00000000e+00,3.39764700e-02},effectivebrlenTK02Brlens{1}_mean=0.009404,effectivebrlenTK02Brlens{1}_median=0.004331,effectivebrlenTK02Brlens{1}_95%HPD={0.000000,0.034065},rateTK02Brlens{1}_mean=0.999755,rateTK02Brlens{1}_median=0.999557,rateTK02Brlens{1}_95%HPD={0.784660,1.212246},effectivebrlenTK02Brlens{2}_mean=0.009536,effectivebrlenTK02Brlens{2}_median=0.004390,effectivebrlenTK02Brlens{2}_95%HPD={0.000000,0.034482},rateTK02Brlens{2}_mean=1.014343,rateTK02Brlens{2}_median=1.000996,rateTK02Brlens{2}_95%HPD={0.847151,1.228819},effectivebrlenTK02Brlens{3}_mean=0.008742,effectivebrlenTK02Brlens{3}_median=0.004210,effectivebrlenTK02Brlens{3}_95%HPD={0.000000,0.031239},rateTK02Brlens{3}_mean=0.977546,rateTK02Brlens{3}_median=0.999749,rateTK02Brlens{3}_95%HPD={0.495907,1.257840}],27[&prob=1.00000000e+00,prob_stddev=0.00000000e+00,prob_range={1.00000000e+00,1.00000000e+00},prob(percent)="100",prob+-sd="100+-0",height_mean=2.29690408e-01,height_median=1.68046597e-01,height_95%HPD={1.51679276e-02,6.06634385e-01},age_mean=1.52507994e+02,age_median=1.52505505e+02,age_95%HPD={1.50270450e+02,1.54994332e+02}]:2.825959e+00[&length_mean=9.93323853e-03,length_median=4.47105400e-03,length_95%HPD={0.00000000e+00,3.62527300e-02},effectivebrlenTK02Brlens{1}_mean=0.009911,effectivebrlenTK02Brlens{1}_median=0.004449,effectivebrlenTK02Brlens{1}_95%HPD={0.000000,0.036291},rateTK02Brlens{1}_mean=0.999164,rateTK02Brlens{1}_median=0.999579,rateTK02Brlens{1}_95%HPD={0.785128,1.217663},effectivebrlenTK02Brlens{2}_mean=0.010065,effectivebrlenTK02Brlens{2}_median=0.004516,effectivebrlenTK02Brlens{2}_95%HPD={0.000000,0.036907},rateTK02Brlens{2}_mean=1.012072,rateTK02Brlens{2}_median=1.000959,rateTK02Brlens{2}_95%HPD={0.845556,1.219403},effectivebrlenTK02Brlens{3}_mean=0.009226,effectivebrlenTK02Brlens{3}_median=0.004329,effectivebrlenTK02Brlens{3}_95%HPD={0.000000,0.033679},rateTK02Brlens{3}_mean=0.979389,rateTK02Brlens{3}_median=0.999663,rateTK02Brlens{3}_95%HPD={0.515889,1.274975}])[&prob=5.52321060e-02,prob_stddev=2.37268336e-03,prob_range={5.35543655e-02,5.69098464e-02},prob(percent)="6",prob+-sd="6+-0",height_mean=2.23334463e-01,height_median=1.67040378e-01,height_95%HPD={1.55026869e-02,5.83193433e-01},age_mean=1.56651580e+02,age_median=1.55331465e+02,age_95%HPD={1.50559666e+02,1.65114879e+02}]:3.737015e+00[&length_mean=1.23671014e-02,length_median=5.42983000e-03,length_95%HPD={9.04751500e-07,4.56687300e-02},effectivebrlenTK02Brlens{1}_mean=0.012134,effectivebrlenTK02Brlens{1}_median=0.005361,effectivebrlenTK02Brlens{1}_95%HPD={0.000001,0.045001},rateTK02Brlens{1}_mean=0.992309,rateTK02Brlens{1}_median=0.999473,rateTK02Brlens{1}_95%HPD={0.783681,1.175634},effectivebrlenTK02Brlens{2}_mean=0.012449,effectivebrlenTK02Brlens{2}_median=0.005460,effectivebrlenTK02Brlens{2}_95%HPD={0.000001,0.046860},rateTK02Brlens{2}_mean=1.010280,rateTK02Brlens{2}_median=1.000711,rateTK02Brlens{2}_95%HPD={0.857247,1.204953},effectivebrlenTK02Brlens{3}_mean=0.012130,effectivebrlenTK02Brlens{3}_median=0.005189,effectivebrlenTK02Brlens{3}_95%HPD={0.000001,0.045389},rateTK02Brlens{3}_mean=0.988920,rateTK02Brlens{3}_median=0.999830,rateTK02Brlens{3}_95%HPD={0.527227,1.270479}])[&prob=1.83329259e-03,prob_stddev=1.09991944e-04,prob_range={1.75551654e-03,1.91106864e-03},prob(percent)="0",prob+-sd="0+-0",height_mean=2.87608975e-01,height_median=1.86689077e-01,height_95%HPD={1.73079980e-02,7.97905371e-01},age_mean=1.60880042e+02,age_median=1.59068480e+02,age_95%HPD={1.53880150e+02,1.72359389e+02}]:8.802640e+00[&length_mean=1.63525039e-02,length_median=4.13181200e-03,length_95%HPD={6.90877900e-06,8.63120500e-02},effectivebrlenTK02Brlens{1}_mean=0.016623,effectivebrlenTK02Brlens{1}_median=0.004134,effectivebrlenTK02Brlens{1}_95%HPD={0.000007,0.090464},rateTK02Brlens{1}_mean=0.992769,rateTK02Brlens{1}_median=0.999407,rateTK02Brlens{1}_95%HPD={0.840219,1.074136},effectivebrlenTK02Brlens{2}_mean=0.016429,effectivebrlenTK02Brlens{2}_median=0.003833,effectivebrlenTK02Brlens{2}_95%HPD={0.000007,0.086458},rateTK02Brlens{2}_mean=1.001980,rateTK02Brlens{2}_median=1.001554,rateTK02Brlens{2}_95%HPD={0.771575,1.100152},effectivebrlenTK02Brlens{3}_mean=0.018225,effectivebrlenTK02Brlens{3}_median=0.004096,effectivebrlenTK02Brlens{3}_95%HPD={0.000007,0.120397},rateTK02Brlens{3}_mean=0.997463,rateTK02Brlens{3}_median=1.005567,rateTK02Brlens{3}_95%HPD={0.556403,1.381806}],(20[&prob=1.00000000e+00,prob_stddev=0.00000000e+00,prob_range={1.00000000e+00,1.00000000e+00},prob(percent)="100",prob+-sd="100+-0",height_mean=2.31227815e-01,height_median=1.69219399e-01,height_95%HPD={1.54776430e-02,6.10498114e-01},age_mean=1.53531429e+02,age_median=1.53521287e+02,age_95%HPD={1.52100041e+02,1.54848857e+02}]:3.585786e+00[&length_mean=9.14034702e-03,length_median=4.04483900e-03,length_95%HPD={0.00000000e+00,3.39432400e-02},effectivebrlenTK02Brlens{1}_mean=0.009141,effectivebrlenTK02Brlens{1}_median=0.004006,effectivebrlenTK02Brlens{1}_95%HPD={0.000000,0.033971},rateTK02Brlens{1}_mean=0.999594,rateTK02Brlens{1}_median=0.999539,rateTK02Brlens{1}_95%HPD={0.788382,1.206896},effectivebrlenTK02Brlens{2}_mean=0.009264,effectivebrlenTK02Brlens{2}_median=0.004076,effectivebrlenTK02Brlens{2}_95%HPD={0.000000,0.034488},rateTK02Brlens{2}_mean=1.012636,rateTK02Brlens{2}_median=1.000910,rateTK02Brlens{2}_95%HPD={0.852550,1.236379},effectivebrlenTK02Brlens{3}_mean=0.008602,effectivebrlenTK02Brlens{3}_median=0.003902,effectivebrlenTK02Brlens{3}_95%HPD={0.000000,0.031768},rateTK02Brlens{3}_mean=0.980234,rateTK02Brlens{3}_median=0.999642,rateTK02Brlens{3}_95%HPD={0.501260,1.251808}],34[&prob=1.00000000e+00,prob_stddev=0.00000000e+00,prob_range={1.00000000e+00,1.00000000e+00},prob(percent)="100",prob+-sd="100+-0",height_mean=2.33172359e-01,height_median=1.70677617e-01,height_95%HPD={1.34416681e-02,6.13645425e-01},age_mean=1.54830070e+02,age_median=1.54789905e+02,age_95%HPD={1.53000443e+02,1.56591744e+02}]:2.317167e+00[&length_mean=9.01115952e-03,length_median=3.74149800e-03,length_95%HPD={0.00000000e+00,3.44477500e-02},effectivebrlenTK02Brlens{1}_mean=0.008996,effectivebrlenTK02Brlens{1}_median=0.003719,effectivebrlenTK02Brlens{1}_95%HPD={0.000000,0.034482},rateTK02Brlens{1}_mean=0.998997,rateTK02Brlens{1}_median=0.999502,rateTK02Brlens{1}_95%HPD={0.783640,1.212840},effectivebrlenTK02Brlens{2}_mean=0.009140,effectivebrlenTK02Brlens{2}_median=0.003790,effectivebrlenTK02Brlens{2}_95%HPD={0.000000,0.035040},rateTK02Brlens{2}_mean=1.012903,rateTK02Brlens{2}_median=1.000961,rateTK02Brlens{2}_95%HPD={0.843850,1.218401},effectivebrlenTK02Brlens{3}_mean=0.008400,effectivebrlenTK02Brlens{3}_median=0.003614,effectivebrlenTK02Brlens{3}_95%HPD={0.000000,0.032022},rateTK02Brlens{3}_mean=0.979797,rateTK02Brlens{3}_median=0.999654,rateTK02Brlens{3}_95%HPD={0.544411,1.279149}])[&prob=5.09766450e-02,prob_stddev=6.81950052e-03,prob_range={4.61545299e-02,5.57987600e-02},prob(percent)="5",prob+-sd="5+-1",height_mean=2.50443888e-01,height_median=1.83978058e-01,height_95%HPD={1.62929819e-02,6.70471630e-01},age_mean=1.58491475e+02,age_median=1.57107073e+02,age_95%HPD={1.53099583e+02,1.67008519e+02}]:1.076405e+01[&length_mean=1.27349109e-02,length_median=5.53399500e-03,length_95%HPD={7.63467300e-07,4.71202200e-02},effectivebrlenTK02Brlens{1}_mean=0.012719,effectivebrlenTK02Brlens{1}_median=0.005489,effectivebrlenTK02Brlens{1}_95%HPD={0.000001,0.046864},rateTK02Brlens{1}_mean=0.998324,rateTK02Brlens{1}_median=0.999463,rateTK02Brlens{1}_95%HPD={0.802028,1.237611},effectivebrlenTK02Brlens{2}_mean=0.012896,effectivebrlenTK02Brlens{2}_median=0.005607,effectivebrlenTK02Brlens{2}_95%HPD={0.000001,0.048210},rateTK02Brlens{2}_mean=1.015208,rateTK02Brlens{2}_median=1.000987,rateTK02Brlens{2}_95%HPD={0.867271,1.229455},effectivebrlenTK02Brlens{3}_mean=0.012060,effectivebrlenTK02Brlens{3}_median=0.005390,effectivebrlenTK02Brlens{3}_95%HPD={0.000001,0.044944},rateTK02Brlens{3}_mean=0.976996,rateTK02Brlens{3}_median=0.996826,rateTK02Brlens{3}_95%HPD={0.607498,1.321704}])[&prob=1.25552765e-03,prob_stddev=1.49274781e-03,prob_range={1.99995556e-04,2.31105975e-03},prob(percent)="0",prob+-sd="0+-0",height_mean=1.22592307e-01,height_median=1.06028245e-01,height_95%HPD={3.50777992e-02,2.61060668e-01},age_mean=1.69306110e+02,age_median=1.67871120e+02,age_95%HPD={1.57277522e+02,1.83520486e+02}]:4.361687e+00[&length_mean=1.80155160e-02,length_median=1.82741200e-02,length_95%HPD={1.46757100e-04,3.84926400e-02},effectivebrlenTK02Brlens{1}_mean=0.018538,effectivebrlenTK02Brlens{1}_median=0.018339,effectivebrlenTK02Brlens{1}_95%HPD={0.000147,0.038047},rateTK02Brlens{1}_mean=1.024323,rateTK02Brlens{1}_median=1.004509,rateTK02Brlens{1}_95%HPD={0.951248,1.145237},effectivebrlenTK02Brlens{2}_mean=0.018023,effectivebrlenTK02Brlens{2}_median=0.018273,effectivebrlenTK02Brlens{2}_95%HPD={0.000147,0.038490},rateTK02Brlens{2}_mean=1.003448,rateTK02Brlens{2}_median=0.999934,rateTK02Brlens{2}_95%HPD={0.991255,1.003248},effectivebrlenTK02Brlens{3}_mean=0.019238,effectivebrlenTK02Brlens{3}_median=0.019094,effectivebrlenTK02Brlens{3}_95%HPD={0.000090,0.040044},rateTK02Brlens{3}_mean=1.053590,rateTK02Brlens{3}_median=1.071618,rateTK02Brlens{3}_95%HPD={0.918681,1.150317}])[&prob=2.20883980e-02,prob_stddev=5.24818704e-03,prob_range={1.83773694e-02,2.57994267e-02},prob(percent)="2",prob+-sd="2+-1",height_mean=2.84955487e-01,height_median=2.27615100e-01,height_95%HPD={3.34133048e-02,6.66424074e-01},age_mean=1.73566907e+02,age_median=1.72232807e+02,age_95%HPD={1.60350430e+02,1.89808283e+02}]:3.767253e+00[&length_mean=2.03428513e-02,length_median=1.09084300e-02,length_95%HPD={3.43379300e-06,7.00992500e-02},effectivebrlenTK02Brlens{1}_mean=0.020916,effectivebrlenTK02Brlens{1}_median=0.010840,effectivebrlenTK02Brlens{1}_95%HPD={0.000003,0.076153},rateTK02Brlens{1}_mean=1.003223,rateTK02Brlens{1}_median=0.999597,rateTK02Brlens{1}_95%HPD={0.813633,1.287414},effectivebrlenTK02Brlens{2}_mean=0.020594,effectivebrlenTK02Brlens{2}_median=0.010883,effectivebrlenTK02Brlens{2}_95%HPD={0.000004,0.071059},rateTK02Brlens{2}_mean=1.016335,rateTK02Brlens{2}_median=1.001317,rateTK02Brlens{2}_95%HPD={0.860750,1.188979},effectivebrlenTK02Brlens{3}_mean=0.019830,effectivebrlenTK02Brlens{3}_median=0.010437,effectivebrlenTK02Brlens{3}_95%HPD={0.000004,0.068747},rateTK02Brlens{3}_mean=0.986363,rateTK02Brlens{3}_median=0.999607,rateTK02Brlens{3}_95%HPD={0.649357,1.295424}])[&prob=2.30917091e-01,prob_stddev=1.18634168e-02,prob_range={2.22528388e-01,2.39305793e-01},prob(percent)="23",prob+-sd="23+-1",height_mean=3.01763785e-01,height_median=2.26014940e-01,height_95%HPD={2.54889650e-02,7.71622110e-01},age_mean=1.77094912e+02,age_median=1.76000060e+02,age_95%HPD={1.62839197e+02,1.93810332e+02}]:9.255254e+00[&length_mean=2.66492138e-02,length_median=1.63187700e-02,length_95%HPD={9.14925200e-07,8.56378000e-02},effectivebrlenTK02Brlens{1}_mean=0.026512,effectivebrlenTK02Brlens{1}_median=0.016153,effectivebrlenTK02Brlens{1}_95%HPD={0.000001,0.085194},rateTK02Brlens{1}_mean=0.995711,rateTK02Brlens{1}_median=0.999543,rateTK02Brlens{1}_95%HPD={0.797190,1.202902},effectivebrlenTK02Brlens{2}_mean=0.027087,effectivebrlenTK02Brlens{2}_median=0.016427,effectivebrlenTK02Brlens{2}_95%HPD={0.000001,0.087686},rateTK02Brlens{2}_mean=1.014434,rateTK02Brlens{2}_median=1.001212,rateTK02Brlens{2}_95%HPD={0.885258,1.215889},effectivebrlenTK02Brlens{3}_mean=0.025238,effectivebrlenTK02Brlens{3}_median=0.015981,effectivebrlenTK02Brlens{3}_95%HPD={0.000001,0.079264},rateTK02Brlens{3}_mean=0.986112,rateTK02Brlens{3}_median=0.999913,rateTK02Brlens{3}_95%HPD={0.540504,1.238081}],24[&prob=1.00000000e+00,prob_stddev=0.00000000e+00,prob_range={1.00000000e+00,1.00000000e+00},prob(percent)="100",prob+-sd="100+-0",height_mean=2.69641692e-01,height_median=1.97341948e-01,height_95%HPD={1.64873778e-02,7.12167861e-01},age_mean=1.79032795e+02,age_median=1.79078473e+02,age_95%HPD={1.74686991e+02,1.83699715e+02}]:6.176842e+00[&length_mean=1.46442799e-02,length_median=7.02232700e-03,length_95%HPD={1.53958100e-08,5.29587900e-02},effectivebrlenTK02Brlens{1}_mean=0.014610,effectivebrlenTK02Brlens{1}_median=0.006995,effectivebrlenTK02Brlens{1}_95%HPD={0.000000,0.052970},rateTK02Brlens{1}_mean=0.999437,rateTK02Brlens{1}_median=0.999623,rateTK02Brlens{1}_95%HPD={0.812678,1.187192},effectivebrlenTK02Brlens{2}_mean=0.014802,effectivebrlenTK02Brlens{2}_median=0.007080,effectivebrlenTK02Brlens{2}_95%HPD={0.000000,0.053860},rateTK02Brlens{2}_mean=1.010250,rateTK02Brlens{2}_median=1.000848,rateTK02Brlens{2}_95%HPD={0.848502,1.179122},effectivebrlenTK02Brlens{3}_mean=0.013849,effectivebrlenTK02Brlens{3}_median=0.006849,effectivebrlenTK02Brlens{3}_95%HPD={0.000000,0.049461},rateTK02Brlens{3}_mean=0.983445,rateTK02Brlens{3}_median=0.999712,rateTK02Brlens{3}_95%HPD={0.578754,1.238088}])[&prob=1.91940179e-01,prob_stddev=2.15427079e-02,prob_range={1.76707184e-01,2.07173174e-01},prob(percent)="19",prob+-sd="19+-2",height_mean=3.20748429e-01,height_median=2.44213287e-01,height_95%HPD={1.97441680e-02,8.11412940e-01},age_mean=1.86526705e+02,age_median=1.85255314e+02,age_95%HPD={1.75505767e+02,2.00268794e+02}]:7.460510e+00[&length_mean=2.31401677e-02,length_median=1.45634200e-02,length_95%HPD={5.51964900e-07,7.20577900e-02},effectivebrlenTK02Brlens{1}_mean=0.023221,effectivebrlenTK02Brlens{1}_median=0.014471,effectivebrlenTK02Brlens{1}_95%HPD={0.000001,0.073406},rateTK02Brlens{1}_mean=1.001748,rateTK02Brlens{1}_median=0.999571,rateTK02Brlens{1}_95%HPD={0.795459,1.195965},effectivebrlenTK02Brlens{2}_mean=0.023560,effectivebrlenTK02Brlens{2}_median=0.014750,effectivebrlenTK02Brlens{2}_95%HPD={0.000001,0.073637},rateTK02Brlens{2}_mean=1.014955,rateTK02Brlens{2}_median=1.001277,rateTK02Brlens{2}_95%HPD={0.891160,1.195475},effectivebrlenTK02Brlens{3}_mean=0.022022,effectivebrlenTK02Brlens{3}_median=0.014280,effectivebrlenTK02Brlens{3}_95%HPD={0.000001,0.066707},rateTK02Brlens{3}_mean=0.984252,rateTK02Brlens{3}_median=0.999487,rateTK02Brlens{3}_95%HPD={0.596687,1.246059}],31[&prob=1.00000000e+00,prob_stddev=0.00000000e+00,prob_range={1.00000000e+00,1.00000000e+00},prob(percent)="100",prob+-sd="100+-0",height_mean=2.81435043e-01,height_median=2.06038470e-01,height_95%HPD={1.94581802e-02,7.44738195e-01},age_mean=1.86842796e+02,age_median=1.86894340e+02,age_95%HPD={1.83119996e+02,1.90795098e+02}]:5.821484e+00[&length_mean=1.50129645e-02,length_median=7.70689400e-03,length_95%HPD={1.11243900e-08,5.29743700e-02},effectivebrlenTK02Brlens{1}_mean=0.015003,effectivebrlenTK02Brlens{1}_median=0.007680,effectivebrlenTK02Brlens{1}_95%HPD={0.000000,0.053171},rateTK02Brlens{1}_mean=1.000387,rateTK02Brlens{1}_median=0.999634,rateTK02Brlens{1}_95%HPD={0.813877,1.182511},effectivebrlenTK02Brlens{2}_mean=0.015176,effectivebrlenTK02Brlens{2}_median=0.007747,effectivebrlenTK02Brlens{2}_95%HPD={0.000000,0.053787},rateTK02Brlens{2}_mean=1.009548,rateTK02Brlens{2}_median=1.000773,rateTK02Brlens{2}_95%HPD={0.849072,1.171661},effectivebrlenTK02Brlens{3}_mean=0.014186,effectivebrlenTK02Brlens{3}_median=0.007522,effectivebrlenTK02Brlens{3}_95%HPD={0.000000,0.049566},rateTK02Brlens{3}_mean=0.980841,rateTK02Brlens{3}_median=0.999642,rateTK02Brlens{3}_95%HPD={0.581173,1.205764}])[&prob=1.09808671e-01,prob_stddev=2.84407741e-03,prob_range={1.07797604e-01,1.11819737e-01},prob(percent)="11",prob+-sd="11+-0",height_mean=3.34091096e-01,height_median=2.50644978e-01,height_95%HPD={2.72475015e-02,8.51264571e-01},age_mean=1.93849582e+02,age_median=1.92715824e+02,age_95%HPD={1.83671970e+02,2.05327656e+02}]:9.436352e+00[&length_mean=1.85939393e-02,length_median=1.14234600e-02,length_95%HPD={4.20132600e-07,5.90964000e-02},effectivebrlenTK02Brlens{1}_mean=0.018725,effectivebrlenTK02Brlens{1}_median=0.011314,effectivebrlenTK02Brlens{1}_95%HPD={0.000000,0.059927},rateTK02Brlens{1}_mean=1.002306,rateTK02Brlens{1}_median=0.999433,rateTK02Brlens{1}_95%HPD={0.770741,1.194597},effectivebrlenTK02Brlens{2}_mean=0.018826,effectivebrlenTK02Brlens{2}_median=0.011536,effectivebrlenTK02Brlens{2}_95%HPD={0.000000,0.060513},rateTK02Brlens{2}_mean=1.012798,rateTK02Brlens{2}_median=1.001043,rateTK02Brlens{2}_95%HPD={0.867148,1.158381},effectivebrlenTK02Brlens{3}_mean=0.017870,effectivebrlenTK02Brlens{3}_median=0.011246,effectivebrlenTK02Brlens{3}_95%HPD={0.000000,0.056503},rateTK02Brlens{3}_mean=0.987250,rateTK02Brlens{3}_median=0.999635,rateTK02Brlens{3}_95%HPD={0.566855,1.218377}],(9[&prob=1.00000000e+00,prob_stddev=0.00000000e+00,prob_range={1.00000000e+00,1.00000000e+00},prob(percent)="100",prob+-sd="100+-0",height_mean=2.96255290e-01,height_median=2.16752753e-01,height_95%HPD={1.74582956e-02,7.80870449e-01},age_mean=1.96664154e+02,age_median=1.96805456e+02,age_95%HPD={1.91962726e+02,2.01399825e+02}]:3.538956e+00[&length_mean=1.18854186e-02,length_median=6.29728600e-03,length_95%HPD={0.00000000e+00,4.06989100e-02},effectivebrlenTK02Brlens{1}_mean=0.011883,effectivebrlenTK02Brlens{1}_median=0.006275,effectivebrlenTK02Brlens{1}_95%HPD={0.000000,0.040851},rateTK02Brlens{1}_mean=1.000420,rateTK02Brlens{1}_median=0.999720,rateTK02Brlens{1}_95%HPD={0.831868,1.180222},effectivebrlenTK02Brlens{2}_mean=0.011956,effectivebrlenTK02Brlens{2}_median=0.006322,effectivebrlenTK02Brlens{2}_95%HPD={0.000000,0.040946},rateTK02Brlens{2}_mean=1.009186,rateTK02Brlens{2}_median=1.000746,rateTK02Brlens{2}_95%HPD={0.845827,1.162067},effectivebrlenTK02Brlens{3}_mean=0.011270,effectivebrlenTK02Brlens{3}_median=0.006160,effectivebrlenTK02Brlens{3}_95%HPD={0.000000,0.038178},rateTK02Brlens{3}_mean=0.980209,rateTK02Brlens{3}_median=0.999566,rateTK02Brlens{3}_95%HPD={0.595282,1.203247}],17[&prob=1.00000000e+00,prob_stddev=0.00000000e+00,prob_range={1.00000000e+00,1.00000000e+00},prob(percent)="100",prob+-sd="100+-0",height_mean=2.90219970e-01,height_median=2.12302895e-01,height_95%HPD={1.93016730e-02,7.70570170e-01},age_mean=1.92618116e+02,age_median=1.92936794e+02,age_95%HPD={1.83810028e+02,2.01298086e+02}]:7.407617e+00[&length_mean=1.29835879e-02,length_median=6.58986800e-03,length_95%HPD={0.00000000e+00,4.57030100e-02},effectivebrlenTK02Brlens{1}_mean=0.012985,effectivebrlenTK02Brlens{1}_median=0.006559,effectivebrlenTK02Brlens{1}_95%HPD={0.000000,0.045665},rateTK02Brlens{1}_mean=1.000376,rateTK02Brlens{1}_median=0.999677,rateTK02Brlens{1}_95%HPD={0.824158,1.173949},effectivebrlenTK02Brlens{2}_mean=0.013104,effectivebrlenTK02Brlens{2}_median=0.006621,effectivebrlenTK02Brlens{2}_95%HPD={0.000000,0.046162},rateTK02Brlens{2}_mean=1.009082,rateTK02Brlens{2}_median=1.000754,rateTK02Brlens{2}_95%HPD={0.855899,1.170324},effectivebrlenTK02Brlens{3}_mean=0.012284,effectivebrlenTK02Brlens{3}_median=0.006443,effectivebrlenTK02Brlens{3}_95%HPD={0.000000,0.042456},rateTK02Brlens{3}_mean=0.981244,rateTK02Brlens{3}_median=0.999588,rateTK02Brlens{3}_95%HPD={0.591957,1.205762}])[&prob=7.01428857e-02,prob_stddev=1.02135376e-03,prob_range={6.94206795e-02,7.08650919e-02},prob(percent)="7",prob+-sd="7+-0",height_mean=3.12331643e-01,height_median=2.27766626e-01,height_95%HPD={1.64409531e-02,8.29189386e-01},age_mean=2.00798665e+02,age_median=2.00344412e+02,age_95%HPD={1.91981087e+02,2.09782269e+02}]:1.807765e+00[&length_mean=1.15133026e-02,length_median=5.98610900e-03,length_95%HPD={1.75082700e-06,3.99042000e-02},effectivebrlenTK02Brlens{1}_mean=0.011457,effectivebrlenTK02Brlens{1}_median=0.005938,effectivebrlenTK02Brlens{1}_95%HPD={0.000002,0.039896},rateTK02Brlens{1}_mean=0.997147,rateTK02Brlens{1}_median=0.999773,rateTK02Brlens{1}_95%HPD={0.830903,1.173254},effectivebrlenTK02Brlens{2}_mean=0.011637,effectivebrlenTK02Brlens{2}_median=0.006034,effectivebrlenTK02Brlens{2}_95%HPD={0.000002,0.040255},rateTK02Brlens{2}_mean=1.011308,rateTK02Brlens{2}_median=1.000846,rateTK02Brlens{2}_95%HPD={0.849658,1.206394},effectivebrlenTK02Brlens{3}_mean=0.010987,effectivebrlenTK02Brlens{3}_median=0.005851,effectivebrlenTK02Brlens{3}_95%HPD={0.000001,0.037579},rateTK02Brlens{3}_mean=0.979204,rateTK02Brlens{3}_median=0.996778,rateTK02Brlens{3}_95%HPD={0.589444,1.174618}])[&prob=2.39883558e-02,prob_stddev=9.89927495e-04,prob_range={2.32883714e-02,2.46883403e-02},prob(percent)="2",prob+-sd="2+-0",height_mean=3.58385379e-01,height_median=2.69586407e-01,height_95%HPD={2.73949870e-02,8.91149020e-01},age_mean=2.03041170e+02,age_median=2.02152176e+02,age_95%HPD={1.94057219e+02,2.14533350e+02}]:8.930104e+00[&length_mean=1.22723849e-02,length_median=6.65383300e-03,length_95%HPD={2.24250300e-06,3.78715200e-02},effectivebrlenTK02Brlens{1}_mean=0.012391,effectivebrlenTK02Brlens{1}_median=0.006664,effectivebrlenTK02Brlens{1}_95%HPD={0.000002,0.038351},rateTK02Brlens{1}_mean=1.007418,rateTK02Brlens{1}_median=0.999688,rateTK02Brlens{1}_95%HPD={0.822922,1.302894},effectivebrlenTK02Brlens{2}_mean=0.012522,effectivebrlenTK02Brlens{2}_median=0.006772,effectivebrlenTK02Brlens{2}_95%HPD={0.000002,0.039006},rateTK02Brlens{2}_mean=1.021070,rateTK02Brlens{2}_median=1.001216,rateTK02Brlens{2}_95%HPD={0.929653,1.275581},effectivebrlenTK02Brlens{3}_mean=0.011906,effectivebrlenTK02Brlens{3}_median=0.006621,effectivebrlenTK02Brlens{3}_95%HPD={0.000002,0.037962},rateTK02Brlens{3}_mean=0.994716,rateTK02Brlens{3}_median=1.001426,rateTK02Brlens{3}_95%HPD={0.709187,1.218658}],(12[&prob=1.00000000e+00,prob_stddev=0.00000000e+00,prob_range={1.00000000e+00,1.00000000e+00},prob(percent)="100",prob+-sd="100+-0",height_mean=3.01286915e-01,height_median=2.20748375e-01,height_95%HPD={1.91715378e-02,7.96397970e-01},age_mean=2.00046104e+02,age_median=2.00150075e+02,age_95%HPD={1.92070923e+02,2.08146945e+02}]:6.739484e+00[&length_mean=1.07258407e-02,length_median=5.43731000e-03,length_95%HPD={0.00000000e+00,3.74968800e-02},effectivebrlenTK02Brlens{1}_mean=0.010731,effectivebrlenTK02Brlens{1}_median=0.005413,effectivebrlenTK02Brlens{1}_95%HPD={0.000000,0.037431},rateTK02Brlens{1}_mean=1.000554,rateTK02Brlens{1}_median=0.999711,rateTK02Brlens{1}_95%HPD={0.825726,1.171749},effectivebrlenTK02Brlens{2}_mean=0.010824,effectivebrlenTK02Brlens{2}_median=0.005473,effectivebrlenTK02Brlens{2}_95%HPD={0.000000,0.037904},rateTK02Brlens{2}_mean=1.008358,rateTK02Brlens{2}_median=1.000711,rateTK02Brlens{2}_95%HPD={0.864906,1.160610},effectivebrlenTK02Brlens{3}_mean=0.010156,effectivebrlenTK02Brlens{3}_median=0.005323,effectivebrlenTK02Brlens{3}_95%HPD={0.000000,0.035255},rateTK02Brlens{3}_mean=0.981679,rateTK02Brlens{3}_median=0.999725,rateTK02Brlens{3}_95%HPD={0.621733,1.225298}],(15[&prob=1.00000000e+00,prob_stddev=0.00000000e+00,prob_range={1.00000000e+00,1.00000000e+00},prob(percent)="100",prob+-sd="100+-0",height_mean=3.01673892e-01,height_median=2.20788284e-01,height_95%HPD={1.90187194e-02,7.95631323e-01},age_mean=2.00303477e+02,age_median=2.00302408e+02,age_95%HPD={1.99403639e+02,2.01299972e+02}]:2.515610e+00[&length_mean=1.01784630e-02,length_median=5.20942700e-03,length_95%HPD={2.02666500e-08,3.59907400e-02},effectivebrlenTK02Brlens{1}_mean=0.010180,effectivebrlenTK02Brlens{1}_median=0.005187,effectivebrlenTK02Brlens{1}_95%HPD={0.000000,0.036043},rateTK02Brlens{1}_mean=1.001067,rateTK02Brlens{1}_median=0.999689,rateTK02Brlens{1}_95%HPD={0.830143,1.168322},effectivebrlenTK02Brlens{2}_mean=0.010271,effectivebrlenTK02Brlens{2}_median=0.005234,effectivebrlenTK02Brlens{2}_95%HPD={0.000000,0.036435},rateTK02Brlens{2}_mean=1.008833,rateTK02Brlens{2}_median=1.000749,rateTK02Brlens{2}_95%HPD={0.870846,1.173001},effectivebrlenTK02Brlens{3}_mean=0.009664,effectivebrlenTK02Brlens{3}_median=0.005085,effectivebrlenTK02Brlens{3}_95%HPD={0.000000,0.033834},rateTK02Brlens{3}_mean=0.980538,rateTK02Brlens{3}_median=0.999624,rateTK02Brlens{3}_95%HPD={0.585276,1.196747}],16[&prob=1.00000000e+00,prob_stddev=0.00000000e+00,prob_range={1.00000000e+00,1.00000000e+00},prob(percent)="100",prob+-sd="100+-0",height_mean=3.01663312e-01,height_median=2.20734730e-01,height_95%HPD={1.95963272e-02,7.96078742e-01},age_mean=2.00299673e+02,age_median=2.00297946e+02,age_95%HPD={1.99373724e+02,2.01268104e+02}]:2.520072e+00[&length_mean=1.03643188e-02,length_median=5.24705800e-03,length_95%HPD={0.00000000e+00,3.63289200e-02},effectivebrlenTK02Brlens{1}_mean=0.010364,effectivebrlenTK02Brlens{1}_median=0.005234,effectivebrlenTK02Brlens{1}_95%HPD={0.000000,0.036371},rateTK02Brlens{1}_mean=1.001311,rateTK02Brlens{1}_median=0.999713,rateTK02Brlens{1}_95%HPD={0.837533,1.172253},effectivebrlenTK02Brlens{2}_mean=0.010457,effectivebrlenTK02Brlens{2}_median=0.005288,effectivebrlenTK02Brlens{2}_95%HPD={0.000000,0.036615},rateTK02Brlens{2}_mean=1.008746,rateTK02Brlens{2}_median=1.000718,rateTK02Brlens{2}_95%HPD={0.865300,1.166930},effectivebrlenTK02Brlens{3}_mean=0.009812,effectivebrlenTK02Brlens{3}_median=0.005127,effectivebrlenTK02Brlens{3}_95%HPD={0.000000,0.034085},rateTK02Brlens{3}_mean=0.981244,rateTK02Brlens{3}_median=0.999704,rateTK02Brlens{3}_95%HPD={0.603506,1.207605}])[&prob=9.29757117e-02,prob_stddev=3.39403713e-03,prob_range={9.05757650e-02,9.53756583e-02},prob(percent)="9",prob+-sd="9+-0",height_mean=3.24882456e-01,height_median=2.42269609e-01,height_95%HPD={2.22411562e-02,8.34483797e-01},age_mean=2.04132516e+02,age_median=2.02818018e+02,age_95%HPD={1.99592948e+02,2.12408639e+02}]:4.071540e+00[&length_mean=1.13663563e-02,length_median=5.58417200e-03,length_95%HPD={1.34744700e-07,4.19471900e-02},effectivebrlenTK02Brlens{1}_mean=0.011355,effectivebrlenTK02Brlens{1}_median=0.005542,effectivebrlenTK02Brlens{1}_95%HPD={0.000000,0.042061},rateTK02Brlens{1}_mean=0.999683,rateTK02Brlens{1}_median=0.999596,rateTK02Brlens{1}_95%HPD={0.827374,1.172319},effectivebrlenTK02Brlens{2}_mean=0.011528,effectivebrlenTK02Brlens{2}_median=0.005629,effectivebrlenTK02Brlens{2}_95%HPD={0.000000,0.042927},rateTK02Brlens{2}_mean=1.010509,rateTK02Brlens{2}_median=1.000876,rateTK02Brlens{2}_95%HPD={0.868429,1.177333},effectivebrlenTK02Brlens{3}_mean=0.010940,effectivebrlenTK02Brlens{3}_median=0.005398,effectivebrlenTK02Brlens{3}_95%HPD={0.000000,0.039717},rateTK02Brlens{3}_mean=0.983320,rateTK02Brlens{3}_median=1.000030,rateTK02Brlens{3}_95%HPD={0.578808,1.183892}])[&prob=1.20663985e-02,prob_stddev=1.25705079e-04,prob_range={1.19775116e-02,1.21552854e-02},prob(percent)="1",prob+-sd="1+-0",height_mean=3.18432911e-01,height_median=2.38741859e-01,height_95%HPD={2.45049092e-02,8.48528780e-01},age_mean=2.07912515e+02,age_median=2.06889558e+02,age_95%HPD={2.00482576e+02,2.17718760e+02}]:4.192722e+00[&length_mean=9.81271835e-03,length_median=4.70288100e-03,length_95%HPD={2.24361500e-06,3.63508900e-02},effectivebrlenTK02Brlens{1}_mean=0.009800,effectivebrlenTK02Brlens{1}_median=0.004727,effectivebrlenTK02Brlens{1}_95%HPD={0.000002,0.037407},rateTK02Brlens{1}_mean=0.999557,rateTK02Brlens{1}_median=0.999610,rateTK02Brlens{1}_95%HPD={0.810667,1.145463},effectivebrlenTK02Brlens{2}_mean=0.009875,effectivebrlenTK02Brlens{2}_median=0.004678,effectivebrlenTK02Brlens{2}_95%HPD={0.000002,0.036338},rateTK02Brlens{2}_mean=1.006542,rateTK02Brlens{2}_median=1.000793,rateTK02Brlens{2}_95%HPD={0.879125,1.178620},effectivebrlenTK02Brlens{3}_mean=0.009535,effectivebrlenTK02Brlens{3}_median=0.004685,effectivebrlenTK02Brlens{3}_95%HPD={0.000002,0.035942},rateTK02Brlens{3}_mean=0.999839,rateTK02Brlens{3}_median=1.003734,rateTK02Brlens{3}_95%HPD={0.646422,1.222459}])[&prob=7.61094198e-03,prob_stddev=9.27074956e-04,prob_range={6.95540099e-03,8.26648297e-03},prob(percent)="1",prob+-sd="1+-0",height_mean=3.92380523e-01,height_median=2.92077382e-01,height_95%HPD={2.94611039e-02,1.00365681e+00},age_mean=2.12584382e+02,age_median=2.11082280e+02,age_95%HPD={2.02212202e+02,2.26811225e+02}]:5.052438e+00[&length_mean=1.64791405e-02,length_median=8.37351500e-03,length_95%HPD={5.45109800e-06,6.00006300e-02},effectivebrlenTK02Brlens{1}_mean=0.016897,effectivebrlenTK02Brlens{1}_median=0.008516,effectivebrlenTK02Brlens{1}_95%HPD={0.000006,0.062555},rateTK02Brlens{1}_mean=1.010177,rateTK02Brlens{1}_median=0.999652,rateTK02Brlens{1}_95%HPD={0.836409,1.267354},effectivebrlenTK02Brlens{2}_mean=0.016441,effectivebrlenTK02Brlens{2}_median=0.008618,effectivebrlenTK02Brlens{2}_95%HPD={0.000005,0.057334},rateTK02Brlens{2}_mean=1.006419,rateTK02Brlens{2}_median=1.001055,rateTK02Brlens{2}_95%HPD={0.854659,1.149913},effectivebrlenTK02Brlens{3}_mean=0.016878,effectivebrlenTK02Brlens{3}_median=0.008148,effectivebrlenTK02Brlens{3}_95%HPD={0.000005,0.061911},rateTK02Brlens{3}_mean=1.001382,rateTK02Brlens{3}_median=1.002512,rateTK02Brlens{3}_95%HPD={0.641750,1.171313}],(10[&prob=1.00000000e+00,prob_stddev=0.00000000e+00,prob_range={1.00000000e+00,1.00000000e+00},prob(percent)="100",prob+-sd="100+-0",height_mean=3.08392635e-01,height_median=2.25748144e-01,height_95%HPD={1.95018478e-02,8.13579972e-01},age_mean=2.04764283e+02,age_median=2.04705728e+02,age_95%HPD={2.01300420e+02,2.08080609e+02}]:3.622128e+00[&length_mean=9.25567912e-03,length_median=4.22775100e-03,length_95%HPD={2.77079100e-08,3.37150800e-02},effectivebrlenTK02Brlens{1}_mean=0.009252,effectivebrlenTK02Brlens{1}_median=0.004215,effectivebrlenTK02Brlens{1}_95%HPD={0.000000,0.033836},rateTK02Brlens{1}_mean=1.000709,rateTK02Brlens{1}_median=0.999732,rateTK02Brlens{1}_95%HPD={0.839818,1.168962},effectivebrlenTK02Brlens{2}_mean=0.009343,effectivebrlenTK02Brlens{2}_median=0.004256,effectivebrlenTK02Brlens{2}_95%HPD={0.000000,0.034092},rateTK02Brlens{2}_mean=1.008619,rateTK02Brlens{2}_median=1.000710,rateTK02Brlens{2}_95%HPD={0.869823,1.162121},effectivebrlenTK02Brlens{3}_mean=0.008764,effectivebrlenTK02Brlens{3}_median=0.004138,effectivebrlenTK02Brlens{3}_95%HPD={0.000000,0.031953},rateTK02Brlens{3}_mean=0.982240,rateTK02Brlens{3}_median=0.999576,rateTK02Brlens{3}_95%HPD={0.628240,1.207845}],13[&prob=1.00000000e+00,prob_stddev=0.00000000e+00,prob_range={1.00000000e+00,1.00000000e+00},prob(percent)="100",prob+-sd="100+-0",height_mean=3.08326966e-01,height_median=2.25544978e-01,height_95%HPD={1.92013102e-02,8.13335546e-01},age_mean=2.04743310e+02,age_median=2.04659700e+02,age_95%HPD={2.01300372e+02,2.08079876e+02}]:3.668156e+00[&length_mean=8.76525657e-03,length_median=4.01595400e-03,length_95%HPD={1.00032600e-08,3.19433300e-02},effectivebrlenTK02Brlens{1}_mean=0.008770,effectivebrlenTK02Brlens{1}_median=0.004009,effectivebrlenTK02Brlens{1}_95%HPD={0.000000,0.031970},rateTK02Brlens{1}_mean=1.000683,rateTK02Brlens{1}_median=0.999732,rateTK02Brlens{1}_95%HPD={0.840264,1.167977},effectivebrlenTK02Brlens{2}_mean=0.008861,effectivebrlenTK02Brlens{2}_median=0.004049,effectivebrlenTK02Brlens{2}_95%HPD={0.000000,0.032370},rateTK02Brlens{2}_mean=1.008033,rateTK02Brlens{2}_median=1.000681,rateTK02Brlens{2}_95%HPD={0.874270,1.164994},effectivebrlenTK02Brlens{3}_mean=0.008326,effectivebrlenTK02Brlens{3}_median=0.003919,effectivebrlenTK02Brlens{3}_95%HPD={0.000000,0.030405},rateTK02Brlens{3}_mean=0.980178,rateTK02Brlens{3}_median=0.999643,rateTK02Brlens{3}_95%HPD={0.606764,1.196184}])[&prob=7.44983445e-02,prob_stddev=2.84407741e-03,prob_range={7.24872781e-02,7.65094109e-02},prob(percent)="7",prob+-sd="7+-0",height_mean=3.32851585e-01,height_median=2.47308943e-01,height_95%HPD={2.75776996e-02,8.70134364e-01},age_mean=2.09241610e+02,age_median=2.08327856e+02,age_95%HPD={2.02192131e+02,2.17866597e+02}]:7.806862e+00[&length_mean=1.24791570e-02,length_median=5.57369200e-03,length_95%HPD={8.34406900e-07,4.89672100e-02},effectivebrlenTK02Brlens{1}_mean=0.012422,effectivebrlenTK02Brlens{1}_median=0.005510,effectivebrlenTK02Brlens{1}_95%HPD={0.000001,0.049362},rateTK02Brlens{1}_mean=0.997982,rateTK02Brlens{1}_median=0.999776,rateTK02Brlens{1}_95%HPD={0.837028,1.150246},effectivebrlenTK02Brlens{2}_mean=0.012616,effectivebrlenTK02Brlens{2}_median=0.005576,effectivebrlenTK02Brlens{2}_95%HPD={0.000001,0.049164},rateTK02Brlens{2}_mean=1.010995,rateTK02Brlens{2}_median=1.000813,rateTK02Brlens{2}_95%HPD={0.870190,1.170111},effectivebrlenTK02Brlens{3}_mean=0.012085,effectivebrlenTK02Brlens{3}_median=0.005465,effectivebrlenTK02Brlens{3}_95%HPD={0.000001,0.045734},rateTK02Brlens{3}_mean=0.986997,rateTK02Brlens{3}_median=0.999873,rateTK02Brlens{3}_95%HPD={0.677778,1.205795}])[&prob=8.46647852e-03,prob_stddev=2.26269142e-03,prob_range={6.86651408e-03,1.00664430e-02},prob(percent)="1",prob+-sd="1+-0",height_mean=3.56236671e-01,height_median=2.77950205e-01,height_95%HPD={2.61516841e-02,8.80800693e-01},age_mean=2.17191823e+02,age_median=2.16134718e+02,age_95%HPD={2.06368285e+02,2.31066569e+02}]:5.252468e+00[&length_mean=1.10506820e-02,length_median=6.08225200e-03,length_95%HPD={7.45507500e-07,3.77784000e-02},effectivebrlenTK02Brlens{1}_mean=0.011060,effectivebrlenTK02Brlens{1}_median=0.006020,effectivebrlenTK02Brlens{1}_95%HPD={0.000001,0.039700},rateTK02Brlens{1}_mean=1.001878,rateTK02Brlens{1}_median=0.999578,rateTK02Brlens{1}_95%HPD={0.806417,1.160784},effectivebrlenTK02Brlens{2}_mean=0.011185,effectivebrlenTK02Brlens{2}_median=0.006099,effectivebrlenTK02Brlens{2}_95%HPD={0.000001,0.039669},rateTK02Brlens{2}_mean=1.010795,rateTK02Brlens{2}_median=1.000884,rateTK02Brlens{2}_95%HPD={0.867150,1.168652},effectivebrlenTK02Brlens{3}_mean=0.010658,effectivebrlenTK02Brlens{3}_median=0.005929,effectivebrlenTK02Brlens{3}_95%HPD={0.000001,0.038346},rateTK02Brlens{3}_mean=0.986021,rateTK02Brlens{3}_median=0.999205,rateTK02Brlens{3}_95%HPD={0.704451,1.240894}],(11[&prob=1.00000000e+00,prob_stddev=0.00000000e+00,prob_range={1.00000000e+00,1.00000000e+00},prob(percent)="100",prob+-sd="100+-0",height_mean=3.08357359e-01,height_median=2.25722878e-01,height_95%HPD={1.97235550e-02,8.14187111e-01},age_mean=2.04755391e+02,age_median=2.04685878e+02,age_95%HPD={2.01301985e+02,2.08083727e+02}]:5.589836e+00[&length_mean=9.06813913e-03,length_median=4.17652200e-03,length_95%HPD={0.00000000e+00,3.24425000e-02},effectivebrlenTK02Brlens{1}_mean=0.009080,effectivebrlenTK02Brlens{1}_median=0.004164,effectivebrlenTK02Brlens{1}_95%HPD={0.000000,0.032632},rateTK02Brlens{1}_mean=1.000685,rateTK02Brlens{1}_median=0.999704,rateTK02Brlens{1}_95%HPD={0.842787,1.179860},effectivebrlenTK02Brlens{2}_mean=0.009140,effectivebrlenTK02Brlens{2}_median=0.004206,effectivebrlenTK02Brlens{2}_95%HPD={0.000000,0.032696},rateTK02Brlens{2}_mean=1.008127,rateTK02Brlens{2}_median=1.000714,rateTK02Brlens{2}_95%HPD={0.862674,1.153335},effectivebrlenTK02Brlens{3}_mean=0.008582,effectivebrlenTK02Brlens{3}_median=0.004090,effectivebrlenTK02Brlens{3}_95%HPD={0.000000,0.030770},rateTK02Brlens{3}_mean=0.980748,rateTK02Brlens{3}_median=0.999648,rateTK02Brlens{3}_95%HPD={0.633594,1.223830}],14[&prob=1.00000000e+00,prob_stddev=0.00000000e+00,prob_range={1.00000000e+00,1.00000000e+00},prob(percent)="100",prob+-sd="100+-0",height_mean=3.15030800e-01,height_median=2.30509816e-01,height_95%HPD={1.87281796e-02,8.30188125e-01},age_mean=2.09209693e+02,age_median=2.08503855e+02,age_95%HPD={2.01300777e+02,2.18494896e+02}]:1.771859e+00[&length_mean=8.99276002e-03,length_median=3.99383100e-03,length_95%HPD={0.00000000e+00,3.35953700e-02},effectivebrlenTK02Brlens{1}_mean=0.008997,effectivebrlenTK02Brlens{1}_median=0.003983,effectivebrlenTK02Brlens{1}_95%HPD={0.000000,0.033663},rateTK02Brlens{1}_mean=1.001434,rateTK02Brlens{1}_median=0.999752,rateTK02Brlens{1}_95%HPD={0.840093,1.161195},effectivebrlenTK02Brlens{2}_mean=0.009070,effectivebrlenTK02Brlens{2}_median=0.004026,effectivebrlenTK02Brlens{2}_95%HPD={0.000000,0.033819},rateTK02Brlens{2}_mean=1.008394,rateTK02Brlens{2}_median=1.000674,rateTK02Brlens{2}_95%HPD={0.880856,1.164197},effectivebrlenTK02Brlens{3}_mean=0.008585,effectivebrlenTK02Brlens{3}_median=0.003905,effectivebrlenTK02Brlens{3}_95%HPD={0.000000,0.031685},rateTK02Brlens{3}_mean=0.982973,rateTK02Brlens{3}_median=0.999623,rateTK02Brlens{3}_95%HPD={0.655709,1.216227}])[&prob=5.16544077e-02,prob_stddev=2.87550368e-03,prob_range={4.96211195e-02,5.36876958e-02},prob(percent)="5",prob+-sd="5+-0",height_mean=3.25158486e-01,height_median=2.38392113e-01,height_95%HPD={1.61474463e-02,8.63334108e-01},age_mean=2.11527326e+02,age_median=2.10275714e+02,age_95%HPD={2.02347438e+02,2.22428794e+02}]:1.111147e+01[&length_mean=1.08528859e-02,length_median=4.69919400e-03,length_95%HPD={2.27966800e-06,3.88481900e-02},effectivebrlenTK02Brlens{1}_mean=0.010868,effectivebrlenTK02Brlens{1}_median=0.004688,effectivebrlenTK02Brlens{1}_95%HPD={0.000002,0.038975},rateTK02Brlens{1}_mean=0.999592,rateTK02Brlens{1}_median=0.999740,rateTK02Brlens{1}_95%HPD={0.852000,1.174221},effectivebrlenTK02Brlens{2}_mean=0.010950,effectivebrlenTK02Brlens{2}_median=0.004739,effectivebrlenTK02Brlens{2}_95%HPD={0.000002,0.039359},rateTK02Brlens{2}_mean=1.008084,rateTK02Brlens{2}_median=1.000796,rateTK02Brlens{2}_95%HPD={0.880173,1.154371},effectivebrlenTK02Brlens{3}_mean=0.010226,effectivebrlenTK02Brlens{3}_median=0.004594,effectivebrlenTK02Brlens{3}_95%HPD={0.000002,0.037168},rateTK02Brlens{3}_mean=0.983191,rateTK02Brlens{3}_median=0.999588,rateTK02Brlens{3}_95%HPD={0.676512,1.225408}])[&prob=1.61596409e-01,prob_stddev=2.93207096e-02,prob_range={1.40863536e-01,1.82329282e-01},prob(percent)="16",prob+-sd="16+-3",height_mean=3.71256750e-01,height_median=2.68868338e-01,height_95%HPD={2.57010451e-02,9.82946932e-01},age_mean=2.22906618e+02,age_median=2.21387186e+02,age_95%HPD={2.09740789e+02,2.39714003e+02}]:9.120726e+00[&length_mean=1.82129340e-02,length_median=9.88262800e-03,length_95%HPD={2.68987300e-06,6.20004600e-02},effectivebrlenTK02Brlens{1}_mean=0.018291,effectivebrlenTK02Brlens{1}_median=0.009888,effectivebrlenTK02Brlens{1}_95%HPD={0.000003,0.062297},rateTK02Brlens{1}_mean=1.001996,rateTK02Brlens{1}_median=0.999746,rateTK02Brlens{1}_95%HPD={0.850772,1.155018},effectivebrlenTK02Brlens{2}_mean=0.018317,effectivebrlenTK02Brlens{2}_median=0.009937,effectivebrlenTK02Brlens{2}_95%HPD={0.000003,0.062031},rateTK02Brlens{2}_mean=1.006936,rateTK02Brlens{2}_median=1.000779,rateTK02Brlens{2}_95%HPD={0.911135,1.137873},effectivebrlenTK02Brlens{3}_mean=0.016962,effectivebrlenTK02Brlens{3}_median=0.009580,effectivebrlenTK02Brlens{3}_95%HPD={0.000003,0.056630},rateTK02Brlens{3}_mean=0.972003,rateTK02Brlens{3}_median=0.994520,rateTK02Brlens{3}_95%HPD={0.653043,1.148400}],32[&prob=1.00000000e+00,prob_stddev=0.00000000e+00,prob_range={1.00000000e+00,1.00000000e+00},prob(percent)="100",prob+-sd="100+-0",height_mean=3.25827814e-01,height_median=2.38512698e-01,height_95%HPD={2.03693775e-02,8.58600292e-01},age_mean=2.16383270e+02,age_median=2.15707644e+02,age_95%HPD={2.08499982e+02,2.25629763e+02}]:1.480027e+01[&length_mean=9.96625950e-03,length_median=4.07957800e-03,length_95%HPD={0.00000000e+00,3.80892000e-02},effectivebrlenTK02Brlens{1}_mean=0.009977,effectivebrlenTK02Brlens{1}_median=0.004073,effectivebrlenTK02Brlens{1}_95%HPD={0.000000,0.038173},rateTK02Brlens{1}_mean=1.000801,rateTK02Brlens{1}_median=0.999787,rateTK02Brlens{1}_95%HPD={0.849535,1.151254},effectivebrlenTK02Brlens{2}_mean=0.010037,effectivebrlenTK02Brlens{2}_median=0.004102,effectivebrlenTK02Brlens{2}_95%HPD={0.000000,0.038287},rateTK02Brlens{2}_mean=1.007422,rateTK02Brlens{2}_median=1.000556,rateTK02Brlens{2}_95%HPD={0.877740,1.145084},effectivebrlenTK02Brlens{3}_mean=0.009530,effectivebrlenTK02Brlens{3}_median=0.004001,effectivebrlenTK02Brlens{3}_95%HPD={0.000000,0.036188},rateTK02Brlens{3}_mean=0.984336,rateTK02Brlens{3}_median=0.999580,rateTK02Brlens{3}_95%HPD={0.698816,1.198603}])[&prob=6.75496100e-01,prob_stddev=4.30225632e-02,prob_range={6.45074554e-01,7.05917646e-01},prob(percent)="68",prob+-sd="68+-4",height_mean=3.72405851e-01,height_median=2.75203321e-01,height_95%HPD={2.31380268e-02,9.61954071e-01},age_mean=2.31633780e+02,age_median=2.30507912e+02,age_95%HPD={2.15609960e+02,2.49321341e+02}]:1.684254e+01[&length_mean=3.31901386e-02,length_median=2.27763400e-02,length_95%HPD={3.84057100e-06,9.65566800e-02},effectivebrlenTK02Brlens{1}_mean=0.033247,effectivebrlenTK02Brlens{1}_median=0.022643,effectivebrlenTK02Brlens{1}_95%HPD={0.000004,0.097370},rateTK02Brlens{1}_mean=1.000312,rateTK02Brlens{1}_median=0.999818,rateTK02Brlens{1}_95%HPD={0.874850,1.126588},effectivebrlenTK02Brlens{2}_mean=0.033417,effectivebrlenTK02Brlens{2}_median=0.022870,effectivebrlenTK02Brlens{2}_95%HPD={0.000004,0.097332},rateTK02Brlens{2}_mean=1.006113,rateTK02Brlens{2}_median=1.000587,rateTK02Brlens{2}_95%HPD={0.916312,1.112089},effectivebrlenTK02Brlens{3}_mean=0.032066,effectivebrlenTK02Brlens{3}_median=0.022481,effectivebrlenTK02Brlens{3}_95%HPD={0.000004,0.091383},rateTK02Brlens{3}_mean=0.986786,rateTK02Brlens{3}_median=0.999359,rateTK02Brlens{3}_95%HPD={0.753534,1.148006}])[&prob=3.57980934e-01,prob_stddev=2.53452865e-02,prob_range={3.40059110e-01,3.75902758e-01},prob(percent)="36",prob+-sd="36+-3",height_mean=4.05581755e-01,height_median=3.02595427e-01,height_95%HPD={2.34963876e-02,1.04822357e+00},age_mean=2.48625621e+02,age_median=2.47350448e+02,age_95%HPD={2.43500903e+02,2.57819557e+02}]:5.981576e+00[&length_mean=1.34252254e-02,length_median=7.86149100e-03,length_95%HPD={5.37599600e-08,4.40993600e-02},effectivebrlenTK02Brlens{1}_mean=0.013447,effectivebrlenTK02Brlens{1}_median=0.007828,effectivebrlenTK02Brlens{1}_95%HPD={0.000000,0.044108},rateTK02Brlens{1}_mean=1.001144,rateTK02Brlens{1}_median=0.999912,rateTK02Brlens{1}_95%HPD={0.877591,1.110927},effectivebrlenTK02Brlens{2}_mean=0.013484,effectivebrlenTK02Brlens{2}_median=0.007873,effectivebrlenTK02Brlens{2}_95%HPD={0.000000,0.044061},rateTK02Brlens{2}_mean=1.004350,rateTK02Brlens{2}_median=1.000372,rateTK02Brlens{2}_95%HPD={0.923653,1.091526},effectivebrlenTK02Brlens{3}_mean=0.013063,effectivebrlenTK02Brlens{3}_median=0.007771,effectivebrlenTK02Brlens{3}_95%HPD={0.000000,0.042832},rateTK02Brlens{3}_mean=0.989600,rateTK02Brlens{3}_median=0.999500,rateTK02Brlens{3}_95%HPD={0.811055,1.116406}])[&prob=3.15592987e-01,prob_stddev=1.87614830e-02,prob_range={3.02326615e-01,3.28859359e-01},prob(percent)="32",prob+-sd="32+-2",height_mean=4.23234384e-01,height_median=3.09722808e-01,height_95%HPD={2.85035279e-02,1.11493715e+00},age_mean=2.54478462e+02,age_median=2.53332024e+02,age_95%HPD={2.47567050e+02,2.64899843e+02}]:9.460949e+00[&length_mean=1.35083367e-02,length_median=7.20276000e-03,length_95%HPD={2.15874000e-08,4.57144200e-02},effectivebrlenTK02Brlens{1}_mean=0.013538,effectivebrlenTK02Brlens{1}_median=0.007196,effectivebrlenTK02Brlens{1}_95%HPD={0.000000,0.045786},rateTK02Brlens{1}_mean=1.001161,rateTK02Brlens{1}_median=0.999938,rateTK02Brlens{1}_95%HPD={0.902336,1.104658},effectivebrlenTK02Brlens{2}_mean=0.013564,effectivebrlenTK02Brlens{2}_median=0.007246,effectivebrlenTK02Brlens{2}_95%HPD={0.000000,0.046047},rateTK02Brlens{2}_mean=1.003972,rateTK02Brlens{2}_median=1.000303,rateTK02Brlens{2}_95%HPD={0.936073,1.093749},effectivebrlenTK02Brlens{3}_mean=0.013159,effectivebrlenTK02Brlens{3}_median=0.007150,effectivebrlenTK02Brlens{3}_95%HPD={0.000000,0.044337},rateTK02Brlens{3}_mean=0.991568,rateTK02Brlens{3}_median=0.999489,rateTK02Brlens{3}_95%HPD={0.836799,1.103359}])[&prob=1.00000000e+00,prob_stddev=0.00000000e+00,prob_range={1.00000000e+00,1.00000000e+00},prob(percent)="100",prob+-sd="100+-0",height_mean=3.96647761e-01,height_median=2.90777483e-01,height_95%HPD={2.52320526e-02,1.04239209e+00},age_mean=2.64140298e+02,age_median=2.62792973e+02,age_95%HPD={2.50869845e+02,2.80681791e+02}]:2.089182e+01[&length_mean=3.04197782e-02,length_median=2.04065200e-02,length_95%HPD={2.12596800e-06,9.01148500e-02},effectivebrlenTK02Brlens{1}_mean=0.030428,effectivebrlenTK02Brlens{1}_median=0.020389,effectivebrlenTK02Brlens{1}_95%HPD={0.000002,0.090321},rateTK02Brlens{1}_mean=1.000073,rateTK02Brlens{1}_median=0.999973,rateTK02Brlens{1}_95%HPD={0.956307,1.042099},effectivebrlenTK02Brlens{2}_mean=0.030492,effectivebrlenTK02Brlens{2}_median=0.020440,effectivebrlenTK02Brlens{2}_95%HPD={0.000002,0.090314},rateTK02Brlens{2}_mean=1.001678,rateTK02Brlens{2}_median=1.000077,rateTK02Brlens{2}_95%HPD={0.966418,1.036867},effectivebrlenTK02Brlens{3}_mean=0.030172,effectivebrlenTK02Brlens{3}_median=0.020389,effectivebrlenTK02Brlens{3}_95%HPD={0.000002,0.089081},rateTK02Brlens{3}_mean=0.997280,rateTK02Brlens{3}_median=0.999928,rateTK02Brlens{3}_95%HPD={0.930380,1.047950}])[&prob=1.00000000e+00,prob_stddev=0.00000000e+00,prob_range={1.00000000e+00,1.00000000e+00},prob(percent)="100",prob+-sd="100+-0",height_mean=4.27067539e-01,height_median=3.12783057e-01,height_95%HPD={2.63292180e-02,1.12565110e+00},age_mean=2.83670590e+02,age_median=2.83684791e+02,age_95%HPD={2.73679610e+02,2.93322497e+02}][&length_mean=0.00000000e+00,length_median=0.00000000e+00,length_95%HPD={0.00000000e+00,0.00000000e+00},effectivebrlenTK02Brlens{1}_mean=1.000000,effectivebrlenTK02Brlens{1}_median=1.000000,effectivebrlenTK02Brlens{1}_95%HPD={1.000000,1.000000},rateTK02Brlens{1}_mean=1.000000,rateTK02Brlens{1}_median=1.000000,rateTK02Brlens{1}_95%HPD={1.000000,1.000000},effectivebrlenTK02Brlens{2}_mean=1.000000,effectivebrlenTK02Brlens{2}_median=1.000000,effectivebrlenTK02Brlens{2}_95%HPD={1.000000,1.000000},rateTK02Brlens{2}_mean=1.000000,rateTK02Brlens{2}_median=1.000000,rateTK02Brlens{2}_95%HPD={1.000000,1.000000},effectivebrlenTK02Brlens{3}_mean=1.000000,effectivebrlenTK02Brlens{3}_median=1.000000,effectivebrlenTK02Brlens{3}_95%HPD={1.000000,1.000000},rateTK02Brlens{3}_mean=1.000000,rateTK02Brlens{3}_median=1.000000,rateTK02Brlens{3}_95%HPD={1.000000,1.000000}];
end;
