# Supplementary material for: Sphenodontian phylogeny and the impact of model choice in Bayesian morphological clock estimates of divergence times and evolutionary rates
Source: BMC Biol. 2020 Dec 7;18:191. doi: 10.1186/s12915-020-00901-5 (PMC7720557; doi:10.1186/s12915-020-00901-5)
Supplement: Supplementary file 6 — Additional file 6. Input files including the dataset and all necessary coding (see Mr. Bayes blocks) to reproduce the analyses. [file 12915_2020_901_MOESM6_ESM.zip › InputFiles&OutputTrees/BayesCalibrated/Diversity(NoSA)/BayesCal_TK02_ln_p3_StartTr_3per_60G_DvNoSA_NoR_LExct/PRIOR/stdout.txt]

CIPRES_THREADSPP=1
CIPRES_NP=8
paramfile=paramfile.txt
CIPRES_THREADSPP=1
CIPRES_NP=8
paramfile=paramfile.txt
CIPRES_THREADSPP=1
CIPRES_NP=8
paramfile=paramfile.txt
CIPRES_THREADSPP=1
CIPRES_NP=8
paramfile=paramfile.txt
CIPRES_THREADSPP=1
CIPRES_NP=8
paramfile=paramfile.txt
CIPRES_THREADSPP=1
CIPRES_NP=8
paramfile=paramfile.txt
CIPRES_THREADSPP=1
CIPRES_NP=8
paramfile=paramfile.txt
CIPRES_THREADSPP=1
CIPRES_NP=8
paramfile=paramfile.txt
running: /projects/ps-ngbt/opt/comet/mrbayes.centos7/3.2.7a.openmpi/mb < paramfile.txt
running: /projects/ps-ngbt/opt/comet/mrbayes.centos7/3.2.7a.openmpi/mb < paramfile.txt
running: /projects/ps-ngbt/opt/comet/mrbayes.centos7/3.2.7a.openmpi/mb < paramfile.txt
running: /projects/ps-ngbt/opt/comet/mrbayes.centos7/3.2.7a.openmpi/mb < paramfile.txt
running: /projects/ps-ngbt/opt/comet/mrbayes.centos7/3.2.7a.openmpi/mb < paramfile.txt
running: /projects/ps-ngbt/opt/comet/mrbayes.centos7/3.2.7a.openmpi/mb < paramfile.txt
running: /projects/ps-ngbt/opt/comet/mrbayes.centos7/3.2.7a.openmpi/mb < paramfile.txt
running: /projects/ps-ngbt/opt/comet/mrbayes.centos7/3.2.7a.openmpi/mb < paramfile.txt


                            MrBayes 3.2.7a x86_64

                      (Bayesian Analysis of Phylogeny)

                             (Parallel version)
                         (8 processors available)

              Distributed under the GNU General Public License


               Type "help" or "help <command>" for information
                     on the commands that are available.

                   Type "about" for authorship and general
                       information about the program.


MrBayes > 
   Setting autoclose to yes

MrBayes > 
   Setting nowarnings to yes

MrBayes > 
   Executing file "infile.nex"
   UNIX line termination
   Longest line length = 2180
   Parsing file
   Expecting NEXUS formatted file
   Reading data block
      Allocated taxon set
      Allocated matrix
      Defining new matrix with 35 taxa and 131 characters
      Data is Standard
      Gaps coded as -
      Missing data coded as ?
      WARNING: MrBayes does not support 'symbols' specification; default symbols assumed
      Taxon  1 -> Prolacerta_broomi
      Taxon  2 -> Palaeagama_vielhaueri
      Taxon  3 -> Sophineta_cracoviensis
      Taxon  4 -> Megachirella_wachtleri
      Taxon  5 -> Marmoretta_oxoniensis
      Taxon  6 -> Huehuecuetzpalli_mixtecus
      Taxon  7 -> Eichstaettisaurus_schroederi
      Taxon  8 -> Ardeosaurus_brevipes
      Taxon  9 -> Gephyrosaurus_bridensis
      Taxon 10 -> Diphydontosaurus_avonis
      Taxon 11 -> Planocephalosaurus_robinsonae
      Taxon 12 -> Clevosaurus_hudsoni
      Taxon 13 -> Clevosaurus_cambrica
      Taxon 14 -> Clevosaurus_brasiliensis
      Taxon 15 -> Clevosaurus_bairdi
      Taxon 16 -> Clevosaurus_petilus
      Taxon 17 -> Clevosaurus_sp_SAM
      Taxon 18 -> Homeosaurus_maximiliani
      Taxon 19 -> Homeosaurus_parvipes
      Taxon 20 -> Sapheosaurus_thiollerei
      Taxon 21 -> Oenosaurus_muehlheimensis
      Taxon 22 -> Piocormus_laticeps
      Taxon 23 -> Derasmosaurus_pietraroiae
      Taxon 24 -> Palaeopleurosaurus_posidoniae
      Taxon 25 -> Pleurosaurus_ginsburgi
      Taxon 26 -> Pleurosaurus_goldfussi
      Taxon 27 -> Kallimodon_pulchellus
      Taxon 28 -> Leptosaurus_neptunius
      Taxon 29 -> Sphenodon_punctatus
      Taxon 30 -> Kawasphenodon
      Taxon 31 -> Cynosphenodon_huizachalensis
      Taxon 32 -> Sphenotitan_leyesi
      Taxon 33 -> Priosphenodon_avelasi
      Taxon 34 -> Eilenodon_robustus
      Taxon 35 -> Toxolophosaurus_cloudi
      Successfully read matrix
      Matrix contains polymorphisms, interpreted as ambiguity
      Setting default partition (does not divide up characters)
      Setting model defaults
      Seed (for generating default start values) = 1586273905
      WARNING: There is one character incompatible with the specified
               coding bias. This character will be excluded.
      Setting output file names to "infile.nex.run<i>.<p|t>"
   Exiting data block
   Reading trees block
      Successfully read tree 'starttreeMCT'
   Exiting trees block
   Reading mrbayes block
      Setting autoclose to yes
      Setting nowarnings to yes
      Setting outgroup to taxon "Prolacerta_broomi"
      Defining charset called 'Skull'
      Defining charset called 'Mandible_Dentition'
      Defining charset called 'Postcranium'
      Defining partition called 'p3'
      Setting p3 as the partition, dividing characters into 3 parts.
      Setting model defaults
      Seed (for generating default start values) = 291448535
      WARNING: There is one character incompatible with the specified
               coding bias. This character will be excluded.
      Enabling Coding Variable for partition 1
      Enabling Coding Variable for partition 2
      Enabling Coding Variable for partition 3
      Setting Rates to Gamma for partition 1
      Setting Rates to Gamma for partition 2
      Setting Rates to Gamma for partition 3
      Successfully set likelihood model parameters to all
         applicable data partitions 
      WARNING: There is one character incompatible with the specified
               coding bias. This character will be excluded.
      Defining constraint called 'ingroup'
      Setting age of taxon 'Prolacerta_broomi' to Uniform(247.20,251.90)
      Setting age of taxon 'Palaeagama_vielhaueri' to Uniform(247.50,258.00)
      Setting age of taxon 'Sophineta_cracoviensis' to Uniform(247.50,248.50)
      Setting age of taxon 'Megachirella_wachtleri' to Uniform(243.50,244.50)
      Setting age of taxon 'Marmoretta_oxoniensis' to Uniform(152.10,167.00)
      Setting age of taxon 'Eichstaettisaurus_schroederi' to Uniform(150.00,155.00)
      Setting age of taxon 'Ardeosaurus_brevipes' to Uniform(150.00,155.00)
      Setting age of taxon 'Huehuecuetzpalli_mixtecus' to Uniform(100.00,105.00)
      Setting age of taxon 'Gephyrosaurus_bridensis' to Uniform(191.40,201.40)
      Setting age of taxon 'Diphydontosaurus_avonis' to Uniform(201.30,208.50)
      Setting age of taxon 'Planocephalosaurus_robinsonae' to Uniform(201.30,208.50)
      Setting age of taxon 'Clevosaurus_hudsoni' to Uniform(191.40,208.50)
      Setting age of taxon 'Clevosaurus_cambrica' to Uniform(201.30,208.50)
      Setting age of taxon 'Clevosaurus_brasiliensis' to Uniform(201.30,220.00)
      Setting age of taxon 'Clevosaurus_bairdi' to Uniform(199.30,201.30)
      Setting age of taxon 'Clevosaurus_petilus' to Uniform(199.30,201.30)
      Setting age of taxon 'Clevosaurus_sp_SAM' to Uniform(182.70,201.30)
      Setting age of taxon 'Homeosaurus_maximiliani' to Uniform(150.00,155.00)
      Setting age of taxon 'Homeosaurus_parvipes' to Uniform(150.00,155.00)
      Setting age of taxon 'Sapheosaurus_thiollerei' to Uniform(152.10,155.00)
      Setting age of taxon 'Oenosaurus_muehlheimensis' to Uniform(150.00,152.10)
      Setting age of taxon 'Piocormus_laticeps' to Uniform(150.00,155.00)
      Setting age of taxon 'Derasmosaurus_pietraroiae' to Uniform(100.50,113.00)
      Setting age of taxon 'Palaeopleurosaurus_posidoniae' to Uniform(174.20,183.70)
      Setting age of taxon 'Pleurosaurus_goldfussi' to Uniform(150.00,155.00)
      Setting age of taxon 'Pleurosaurus_ginsburgi' to Uniform(150.00,152.10)
      Setting age of taxon 'Kallimodon_pulchellus' to Uniform(150.00,155.00)
      Setting age of taxon 'Leptosaurus_neptunius' to Uniform(150.00,152.10)
      Setting age of taxon 'Kawasphenodon' to Uniform(70.00,83.60)
      Setting age of taxon 'Cynosphenodon_huizachalensis' to Uniform(182.70,190.80)
      Setting age of taxon 'Sphenotitan_leyesi' to Uniform(208.50,227.00)
      Setting age of taxon 'Priosphenodon_avelasi' to Uniform(89.80,100.50)
      Setting age of taxon 'Eilenodon_robustus' to Uniform(153.00,156.80)
      Setting age of taxon 'Toxolophosaurus_cloudi' to Uniform(110.00,125.00)
      Setting Brlenspr to Clock:Fossilization for partition 1
      Setting Brlenspr to Clock:Fossilization for partition 2
      Setting Brlenspr to Clock:Fossilization for partition 3
      Successfully set prior model parameters to all
      applicable data partitions 
      WARNING: There is one character incompatible with the specified
               coding bias. This character will be excluded.
      Setting Speciationpr to Exponential(10.00) for partition 1
      Setting Speciationpr to Exponential(10.00) for partition 2
      Setting Speciationpr to Exponential(10.00) for partition 3
      Successfully set prior model parameters to all
      applicable data partitions 
      WARNING: There is one character incompatible with the specified
               coding bias. This character will be excluded.
      Setting Extinctionpr to Beta(1.00,100.00) for partition 1
      Setting Extinctionpr to Beta(1.00,100.00) for partition 2
      Setting Extinctionpr to Beta(1.00,100.00) for partition 3
      Successfully set prior model parameters to all
      applicable data partitions 
      WARNING: There is one character incompatible with the specified
               coding bias. This character will be excluded.
      Setting Fossilizationpr to Beta(1.00,1.00) for partition 1
      Setting Fossilizationpr to Beta(1.00,1.00) for partition 2
      Setting Fossilizationpr to Beta(1.00,1.00) for partition 3
      Successfully set prior model parameters to all
      applicable data partitions 
      WARNING: There is one character incompatible with the specified
               coding bias. This character will be excluded.
      Setting Sampleprob to 1.00000000 for partition 1
      Setting Sampleprob to 1.00000000 for partition 2
      Setting Sampleprob to 1.00000000 for partition 3
      Successfully set prior model parameters to all
      applicable data partitions 
      WARNING: There is one character incompatible with the specified
               coding bias. This character will be excluded.
      Setting SampleStrat to Diversity for partition 1
      Setting SampleStrat to Diversity for partition 2
      Setting SampleStrat to Diversity for partition 3
      Successfully set prior model parameters to all
      applicable data partitions 
      WARNING: There is one character incompatible with the specified
               coding bias. This character will be excluded.
      Setting Treeagepr to Truncatednormal(247.20,287.50,5.00)
      Setting Treeagepr to Truncatednormal(247.20,287.50,5.00)
      Setting Treeagepr to Truncatednormal(247.20,287.50,5.00)
      Successfully set prior model parameters to all
      applicable data partitions 
      WARNING: There is one character incompatible with the specified
               coding bias. This character will be excluded.
      Setting Clockvarpr to TK02 for partition 1
      Setting Clockvarpr to TK02 for partition 2
      Setting Clockvarpr to TK02 for partition 3
      Successfully set prior model parameters to all
      applicable data partitions 
      WARNING: There is one character incompatible with the specified
               coding bias. This character will be excluded.
      Setting TK02varpr to Exponential(10.00) for partition 1
      Setting TK02varpr to Exponential(10.00) for partition 2
      Setting TK02varpr to Exponential(10.00) for partition 3
      Successfully set prior model parameters to all
      applicable data partitions 
      WARNING: There is one character incompatible with the specified
               coding bias. This character will be excluded.
      Unlinking
      WARNING: There is one character incompatible with the specified
               coding bias. This character will be excluded.
      Setting Clockratepr to Lognormal(-3.91,1.02)
      Setting Clockratepr to Lognormal(-3.91,1.02)
      Setting Clockratepr to Lognormal(-3.91,1.02)
      Successfully set prior model parameters to all
      applicable data partitions 
      WARNING: There is one character incompatible with the specified
               coding bias. This character will be excluded.
      Setting Topologypr to Constraints for partition 1
      Setting Topologypr to Constraints for partition 2
      Setting Topologypr to Constraints for partition 3
      Successfully set prior model parameters to all
      applicable data partitions 
      WARNING: There is one character incompatible with the specified
               coding bias. This character will be excluded.
      Setting Nodeagepr to Calibrated for partition 1
      Setting Nodeagepr to Calibrated for partition 2
      Setting Nodeagepr to Calibrated for partition 3
      Successfully set prior model parameters to all
      applicable data partitions 
      WARNING: There is one character incompatible with the specified
               coding bias. This character will be excluded.
      Setting number of generations to 600000000
      Using relative burnin (a fraction of samples discarded).
      Setting burnin fraction to 0.25
      Setting print frequency to 10000
      Setting sample frequency to 10000
      Setting heating parameter to 0.020000
      Setting number of runs to 2
      Setting number of chains to 4
      Setting number of swaps per swapping cycle to 2
      Running without data (WARNING: use this only for checking priors!)
      Setting chain output file names to "infile.nex.run<i>.<p/t>"
      Successfully set chain parameters
      Moves that will be used by MCMC sampler (rel. proposal prob. > 0.0):

         1 -- Move        = Multiplier(Alpha{all})
              Type        = Multiplier
              Parameter   = Alpha{all} [param. 2] (Shape of scaled gamma distribution of site rates)
              Tuningparam = lambda (Multiplier tuning parameter)
                   lambda = 0.811
              Targetrate  = 0.250
              Rel. prob.  = 1.0

         2 -- Move        = ExtSprClock(Tau{all},V{all})
              Type        = Extending SPR for clock trees
              Parameters  = Tau{all} [param. 4] (Topology)
                            V{all} [param. 5] (Branch lengths)
              Tuningparam = p_ext (Extension probability)
                    p_ext = 0.500
              Rel. prob.  = 10.0

         3 -- Move        = NNIClock(Tau{all},V{all})
              Type        = NNI move for clock trees
              Parameters  = Tau{all} [param. 4] (Topology)
                            V{all} [param. 5] (Branch lengths)
              Rel. prob.  = 12.0

         4 -- Move        = ParsSPRClock(Tau{all},V{all})
              Type        = Parsimony-biased SPR for clock trees
              Parameters  = Tau{all} [param. 4] (Topology)
                            V{all} [param. 5] (Branch lengths)
              Tuningparam = warp (parsimony warp factor)
                     warp = 0.100
              Rel. prob.  = 8.0

         5 -- Move        = AddBranch(V{all})
              Type        = Add branch for FossilizedBD
              Parameters  = V{all} [param. 5] (Branch lengths)
                            TK02Brlens{1} [param. 12] (Branch rates of TK02 relaxed clock)
                            TK02Brlens{2} [param. 13] (Branch rates of TK02 relaxed clock)
                            TK02Brlens{3} [param. 14] (Branch rates of TK02 relaxed clock)
              Rel. prob.  = 15.0

         6 -- Move        = DelBranch(V{all})
              Type        = Delete branch for FossilizedBD
              Parameters  = V{all} [param. 5] (Branch lengths)
                            TK02Brlens{1} [param. 12] (Branch rates of TK02 relaxed clock)
                            TK02Brlens{2} [param. 13] (Branch rates of TK02 relaxed clock)
                            TK02Brlens{3} [param. 14] (Branch rates of TK02 relaxed clock)
              Rel. prob.  = 15.0

         7 -- Move        = NodesliderClock(V{all})
              Type        = Node depth window slider (clock-constrained)
              Parameters  = V{all} [param. 5] (Branch lengths)
                            TK02Brlens{1} [param. 12] (Branch rates of TK02 relaxed clock)
                            TK02Brlens{2} [param. 13] (Branch rates of TK02 relaxed clock)
                            TK02Brlens{3} [param. 14] (Branch rates of TK02 relaxed clock)
              Tuningparam = delta (Window size)
                    delta = 0.050
              Targetrate  = 0.250
              Rel. prob.  = 20.0

         8 -- Move        = TreeStretch(V{all})
              Type        = Tree stretch
              Parameters  = V{all} [param. 5] (Branch lengths)
                            TK02Brlens{1} [param. 12] (Branch rates of TK02 relaxed clock)
                            TK02Brlens{2} [param. 13] (Branch rates of TK02 relaxed clock)
                            TK02Brlens{3} [param. 14] (Branch rates of TK02 relaxed clock)
              Tuningparam = lambda (Multiplier tuning parameter)
                   lambda = 0.020
              Targetrate  = 0.250
              Rel. prob.  = 3.0

         9 -- Move        = Multiplier(Net_speciation{all})
              Type        = Multiplier
              Parameter   = Net_speciation{all} [param. 6] (Speciation rate)
              Tuningparam = lambda (Multiplier tuning parameter)
                   lambda = 0.191
              Targetrate  = 0.250
              Rel. prob.  = 3.0

        10 -- Move        = Slider(Relative_extinction{all})
              Type        = Sliding window
              Parameter   = Relative_extinction{all} [param. 7] (Extinction rate)
              Tuningparam = delta (Sliding window size)
                    delta = 0.100
              Targetrate  = 0.250
              Rel. prob.  = 3.0

        11 -- Move        = Slider(Relative_fossilization{all})
              Type        = Sliding window
              Parameter   = Relative_fossilization{all} [param. 8] (Fossilization rate)
              Tuningparam = delta (Sliding window size)
                    delta = 0.100
              Targetrate  = 0.250
              Rel. prob.  = 3.0

        12 -- Move        = Multiplier(TK02var{1})
              Type        = Multiplier
              Parameters  = TK02var{1} [param. 9] (Variance of lognormal distribution of branch rates)
                            TK02Brlens{1} [param. 12] (Branch rates of TK02 relaxed clock)
              Tuningparam = lambda (Multiplier tuning parameter)
                   lambda = 0.191
              Targetrate  = 0.250
              Rel. prob.  = 2.0

        13 -- Move        = Multiplier(TK02var{2})
              Type        = Multiplier
              Parameters  = TK02var{2} [param. 10] (Variance of lognormal distribution of branch rates)
                            TK02Brlens{2} [param. 13] (Branch rates of TK02 relaxed clock)
              Tuningparam = lambda (Multiplier tuning parameter)
                   lambda = 0.191
              Targetrate  = 0.250
              Rel. prob.  = 2.0

        14 -- Move        = Multiplier(TK02var{3})
              Type        = Multiplier
              Parameters  = TK02var{3} [param. 11] (Variance of lognormal distribution of branch rates)
                            TK02Brlens{3} [param. 14] (Branch rates of TK02 relaxed clock)
              Tuningparam = lambda (Multiplier tuning parameter)
                   lambda = 0.191
              Targetrate  = 0.250
              Rel. prob.  = 2.0

        15 -- Move        = Multiplier(TK02Brlens{1})
              Type        = Multiplier
              Parameter   = TK02Brlens{1} [param. 12] (Branch rates of TK02 relaxed clock)
              Tuningparam = lambda (Multiplier tuning parameter)
                   lambda = 0.191
              Targetrate  = 0.250
              Rel. prob.  = 15.0

        16 -- Move        = Multiplier(TK02Brlens{2})
              Type        = Multiplier
              Parameter   = TK02Brlens{2} [param. 13] (Branch rates of TK02 relaxed clock)
              Tuningparam = lambda (Multiplier tuning parameter)
                   lambda = 0.191
              Targetrate  = 0.250
              Rel. prob.  = 15.0

        17 -- Move        = Multiplier(TK02Brlens{3})
              Type        = Multiplier
              Parameter   = TK02Brlens{3} [param. 14] (Branch rates of TK02 relaxed clock)
              Tuningparam = lambda (Multiplier tuning parameter)
                   lambda = 0.191
              Targetrate  = 0.250
              Rel. prob.  = 15.0

        18 -- Move        = Multiplier(Clockrate{all})
              Type        = Multiplier
              Parameter   = Clockrate{all} [param. 15] (Base rate of clock)
              Tuningparam = lambda (Multiplier tuning parameter)
                   lambda = 0.811
              Targetrate  = 0.250
              Rel. prob.  = 3.0

      Use 'Showmoves allavailable=yes' to see a list of all available moves
      Active parameters: 

                             Partition(s)
         Parameters          1  2  3
         ---------------------------
         Statefreq           1  1  1
         Shape               2  2  2
         Ratemultiplier      3  3  3
         Topology            4  4  4
         Brlens              5  5  5
         Speciationrate      6  6  6
         Extinctionrate      7  7  7
         Fossilizationrate   8  8  8
         TK02var             9 10 11
         TK02branchrates    12 13 14
         Clockrate          15 15 15
         ---------------------------

         Parameters can be linked or unlinked across partitions using 'link' and 'unlink'

         1 --  Parameter  = Alpha_symdir{all}
               Type       = Symmetric diricihlet/beta distribution alpha_i parameter
               Prior      = Symmetric dirichlet with all parameters equal to infinity
               Partitions = All

         2 --  Parameter  = Alpha{all}
               Type       = Shape of scaled gamma distribution of site rates
               Prior      = Exponential(1.00)
               Partitions = All
               Moves      = Multiplier(Alpha{all}) <prob 1.0>
               Startvals  = (1.000)

         3 --  Parameter  = Ratemultiplier{all}
               Type       = Partition-specific rate multiplier
               Prior      = Fixed(1.0)
               Partitions = All

         4 --  Parameter  = Tau{all}
               Type       = Topology
               Prior      = Prior on topology obeys the following constraints:
                            -- Hard constraint "ingroup"
               Partitions = All
               Subparam.  = V{all}
               Moves      = ExtSprClock(Tau{all},V{all}) <prob 10.0>, 
                            NNIClock(Tau{all},V{all}) <prob 12.0>, 
                            ParsSPRClock(Tau{all},V{all}) <prob 8.0>
               Not used   = ExtFossilSprClock, ExtSsClock, ParsFossilSPRClock
               Startvals  = tree 'mcmc.tree_1'  [run 1, chain 1]
                            tree 'mcmc.tree_2'  [run 1, chain 2]
                            tree 'mcmc.tree_3'  [run 1, chain 3]
                            tree 'mcmc.tree_4'  [run 1, chain 4]
                            tree 'mcmc.tree_5'  [run 2, chain 1]
                            tree 'mcmc.tree_6'  [run 2, chain 2]
                            tree 'mcmc.tree_7'  [run 2, chain 3]
                            tree 'mcmc.tree_8'  [run 2, chain 4]

         5 --  Parameter  = V{all}
               Type       = Branch lengths
               Prior      = Clock:Fossilization
                            Node depths are constrained by the following age constraints:
                            -- The age of terminal "Prolacerta_broomi" is Uniform(247.20,251.90)
                            -- The age of terminal "Palaeagama_vielhaueri" is Uniform(247.50,258.00)
                            -- The age of terminal "Sophineta_cracoviensis" is Uniform(247.50,248.50)
                            -- The age of terminal "Megachirella_wachtleri" is Uniform(243.50,244.50)
                            -- The age of terminal "Marmoretta_oxoniensis" is Uniform(152.10,167.00)
                            -- The age of terminal "Huehuecuetzpalli_mixtecus" is Uniform(100.00,105.00)
                            -- The age of terminal "Eichstaettisaurus_schroederi" is Uniform(150.00,155.00)
                            -- The age of terminal "Ardeosaurus_brevipes" is Uniform(150.00,155.00)
                            -- The age of terminal "Gephyrosaurus_bridensis" is Uniform(191.40,201.40)
                            -- The age of terminal "Diphydontosaurus_avonis" is Uniform(201.30,208.50)
                            -- The age of terminal "Planocephalosaurus_robinsonae" is Uniform(201.30,208.50)
                            -- The age of terminal "Clevosaurus_hudsoni" is Uniform(191.40,208.50)
                            -- The age of terminal "Clevosaurus_cambrica" is Uniform(201.30,208.50)
                            -- The age of terminal "Clevosaurus_brasiliensis" is Uniform(201.30,220.00)
                            -- The age of terminal "Clevosaurus_bairdi" is Uniform(199.30,201.30)
                            -- The age of terminal "Clevosaurus_petilus" is Uniform(199.30,201.30)
                            -- The age of terminal "Clevosaurus_sp_SAM" is Uniform(182.70,201.30)
                            -- The age of terminal "Homeosaurus_maximiliani" is Uniform(150.00,155.00)
                            -- The age of terminal "Homeosaurus_parvipes" is Uniform(150.00,155.00)
                            -- The age of terminal "Sapheosaurus_thiollerei" is Uniform(152.10,155.00)
                            -- The age of terminal "Oenosaurus_muehlheimensis" is Uniform(150.00,152.10)
                            -- The age of terminal "Piocormus_laticeps" is Uniform(150.00,155.00)
                            -- The age of terminal "Derasmosaurus_pietraroiae" is Uniform(100.50,113.00)
                            -- The age of terminal "Palaeopleurosaurus_posidoniae" is Uniform(174.20,183.70)
                            -- The age of terminal "Pleurosaurus_ginsburgi" is Uniform(150.00,152.10)
                            -- The age of terminal "Pleurosaurus_goldfussi" is Uniform(150.00,155.00)
                            -- The age of terminal "Kallimodon_pulchellus" is Uniform(150.00,155.00)
                            -- The age of terminal "Leptosaurus_neptunius" is Uniform(150.00,152.10)
                            -- The age of terminal "Kawasphenodon" is Uniform(70.00,83.60)
                            -- The age of terminal "Cynosphenodon_huizachalensis" is Uniform(182.70,190.80)
                            -- The age of terminal "Sphenotitan_leyesi" is Uniform(208.50,227.00)
                            -- The age of terminal "Priosphenodon_avelasi" is Uniform(89.80,100.50)
                            -- The age of terminal "Eilenodon_robustus" is Uniform(153.00,156.80)
                            -- The age of terminal "Toxolophosaurus_cloudi" is Uniform(110.00,125.00)
                            -- Tree age has a Truncatednormal(247.20,287.50,5.00) distribution
               Partitions = All
               Subparams  = TK02Brlens{1}, TK02Brlens{2} and TK02Brlens{3}
               Moves      = AddBranch(V{all}) <prob 15.0>, DelBranch(V{all}) <prob 15.0>, 
                            NodesliderClock(V{all}) <prob 20.0>, TreeStretch(V{all}) <prob 3.0>
               Startvals  = tree 'mcmc.tree_1'  [run 1, chain 1]
                            tree 'mcmc.tree_2'  [run 1, chain 2]
                            tree 'mcmc.tree_3'  [run 1, chain 3]
                            tree 'mcmc.tree_4'  [run 1, chain 4]
                            tree 'mcmc.tree_5'  [run 2, chain 1]
                            tree 'mcmc.tree_6'  [run 2, chain 2]
                            tree 'mcmc.tree_7'  [run 2, chain 3]
                            tree 'mcmc.tree_8'  [run 2, chain 4]

         6 --  Parameter  = Net_speciation{all}
               Type       = Speciation rate
               Prior      = Exponential(10.00)
               Partitions = All
               Moves      = Multiplier(Net_speciation{all}) <prob 3.0>
               Not used   = Slider
               Startvals  = (0.100)

         7 --  Parameter  = Relative_extinction{all}
               Type       = Extinction rate
               Prior      = Beta(1.00,100.00)
               Partitions = All
               Moves      = Slider(Relative_extinction{all}) <prob 3.0>
               Startvals  = (0.900)

         8 --  Parameter  = Relative_fossilization{all}
               Type       = Fossilization rate
               Prior      = Beta(1.00,1.00)
               Partitions = All
               Moves      = Slider(Relative_fossilization{all}) <prob 3.0>
               Startvals  = (0.100)

         9 --  Parameter  = TK02var{1}
               Type       = Variance of lognormal distribution of branch rates
               Prior      = Exponential(10.00)
               Partition  = 1
               Subparam.  = TK02Brlens{1}
               Moves      = Multiplier(TK02var{1}) <prob 2.0>
               Startvals  = (0.200)

        10 --  Parameter  = TK02var{2}
               Type       = Variance of lognormal distribution of branch rates
               Prior      = Exponential(10.00)
               Partition  = 2
               Subparam.  = TK02Brlens{2}
               Moves      = Multiplier(TK02var{2}) <prob 2.0>
               Startvals  = (0.200)

        11 --  Parameter  = TK02var{3}
               Type       = Variance of lognormal distribution of branch rates
               Prior      = Exponential(10.00)
               Partition  = 3
               Subparam.  = TK02Brlens{3}
               Moves      = Multiplier(TK02var{3}) <prob 2.0>
               Startvals  = (0.200)

        12 --  Parameter  = TK02Brlens{1}
               Type       = Branch rates of TK02 relaxed clock
               Prior      = LogNormal (expectation = r_0, variance = TK02var{1} * v) 
                               [r_0 is beginning rate of branch, v is branch length]
               Partition  = 1

        13 --  Parameter  = TK02Brlens{2}
               Type       = Branch rates of TK02 relaxed clock
               Prior      = LogNormal (expectation = r_0, variance = TK02var{2} * v) 
                               [r_0 is beginning rate of branch, v is branch length]
               Partition  = 2

        14 --  Parameter  = TK02Brlens{3}
               Type       = Branch rates of TK02 relaxed clock
               Prior      = LogNormal (expectation = r_0, variance = TK02var{3} * v) 
                               [r_0 is beginning rate of branch, v is branch length]
               Partition  = 3

        15 --  Parameter  = Clockrate{all}
               Type       = Base rate of clock
               Prior      = Lognormal(-3.91,1.02)
                            The clock rate varies according to a Brownian motion model
               Partitions = All
               Moves      = Multiplier(Clockrate{all}) <prob 3.0>
               Startvals  = (0.020)

      Successfully set starting values
      Setting 'Starttree' to "Current"
      Setting number of perturbations to start tree to 3
      Successfully set chain parameters
      Running Markov chain
      MCMC stamp = 7807150330
      Seed = 1010448275
      Swapseed = 1586273905
      Model settings:

         Settings for partition 1 --
            Datatype  = Standard
            Coding    = Variable
            # States  = Variable, up to 10
                        State frequencies are fixed to be equal
            Rates     = Gamma
                        The distribution is approximated using 4 categories.
                        Shape parameter is exponentially
                        distributed with parameter (1.00).

         Settings for partition 2 --
            Datatype  = Standard
            Coding    = Variable
            # States  = Variable, up to 10
                        State frequencies are fixed to be equal
            Rates     = Gamma
                        The distribution is approximated using 4 categories.
                        Shape parameter is exponentially
                        distributed with parameter (1.00).

         Settings for partition 3 --
            Datatype  = Standard
            Coding    = Variable
            # States  = Variable, up to 10
                        State frequencies are fixed to be equal
            Rates     = Gamma
                        The distribution is approximated using 4 categories.
                        Shape parameter is exponentially
                        distributed with parameter (1.00).

      Active parameters: 

                             Partition(s)
         Parameters          1  2  3
         ---------------------------
         Statefreq           1  1  1
         Shape               2  2  2
         Ratemultiplier      3  3  3
         Topology            4  4  4
         Brlens              5  5  5
         Speciationrate      6  6  6
         Extinctionrate      7  7  7
         Fossilizationrate   8  8  8
         TK02var             9 10 11
         TK02branchrates    12 13 14
         Clockrate          15 15 15
         ---------------------------

         Parameters can be linked or unlinked across partitions using 'link' and 'unlink'

         1 --  Parameter  = Alpha_symdir{all}
               Type       = Symmetric diricihlet/beta distribution alpha_i parameter
               Prior      = Symmetric dirichlet with all parameters equal to infinity
               Partitions = All

         2 --  Parameter  = Alpha{all}
               Type       = Shape of scaled gamma distribution of site rates
               Prior      = Exponential(1.00)
               Partitions = All

         3 --  Parameter  = Ratemultiplier{all}
               Type       = Partition-specific rate multiplier
               Prior      = Fixed(1.0)
               Partitions = All

         4 --  Parameter  = Tau{all}
               Type       = Topology
               Prior      = Prior on topology obeys the following constraints:
                            -- Hard constraint "ingroup"
               Partitions = All
               Subparam.  = V{all}

         5 --  Parameter  = V{all}
               Type       = Branch lengths
               Prior      = Clock:Fossilization
                            Node depths are constrained by the following age constraints:
                            -- The age of terminal "Prolacerta_broomi" is Uniform(247.20,251.90)
                            -- The age of terminal "Palaeagama_vielhaueri" is Uniform(247.50,258.00)
                            -- The age of terminal "Sophineta_cracoviensis" is Uniform(247.50,248.50)
                            -- The age of terminal "Megachirella_wachtleri" is Uniform(243.50,244.50)
                            -- The age of terminal "Marmoretta_oxoniensis" is Uniform(152.10,167.00)
                            -- The age of terminal "Huehuecuetzpalli_mixtecus" is Uniform(100.00,105.00)
                            -- The age of terminal "Eichstaettisaurus_schroederi" is Uniform(150.00,155.00)
                            -- The age of terminal "Ardeosaurus_brevipes" is Uniform(150.00,155.00)
                            -- The age of terminal "Gephyrosaurus_bridensis" is Uniform(191.40,201.40)
                            -- The age of terminal "Diphydontosaurus_avonis" is Uniform(201.30,208.50)
                            -- The age of terminal "Planocephalosaurus_robinsonae" is Uniform(201.30,208.50)
                            -- The age of terminal "Clevosaurus_hudsoni" is Uniform(191.40,208.50)
                            -- The age of terminal "Clevosaurus_cambrica" is Uniform(201.30,208.50)
                            -- The age of terminal "Clevosaurus_brasiliensis" is Uniform(201.30,220.00)
                            -- The age of terminal "Clevosaurus_bairdi" is Uniform(199.30,201.30)
                            -- The age of terminal "Clevosaurus_petilus" is Uniform(199.30,201.30)
                            -- The age of terminal "Clevosaurus_sp_SAM" is Uniform(182.70,201.30)
                            -- The age of terminal "Homeosaurus_maximiliani" is Uniform(150.00,155.00)
                            -- The age of terminal "Homeosaurus_parvipes" is Uniform(150.00,155.00)
                            -- The age of terminal "Sapheosaurus_thiollerei" is Uniform(152.10,155.00)
                            -- The age of terminal "Oenosaurus_muehlheimensis" is Uniform(150.00,152.10)
                            -- The age of terminal "Piocormus_laticeps" is Uniform(150.00,155.00)
                            -- The age of terminal "Derasmosaurus_pietraroiae" is Uniform(100.50,113.00)
                            -- The age of terminal "Palaeopleurosaurus_posidoniae" is Uniform(174.20,183.70)
                            -- The age of terminal "Pleurosaurus_ginsburgi" is Uniform(150.00,152.10)
                            -- The age of terminal "Pleurosaurus_goldfussi" is Uniform(150.00,155.00)
                            -- The age of terminal "Kallimodon_pulchellus" is Uniform(150.00,155.00)
                            -- The age of terminal "Leptosaurus_neptunius" is Uniform(150.00,152.10)
                            -- The age of terminal "Kawasphenodon" is Uniform(70.00,83.60)
                            -- The age of terminal "Cynosphenodon_huizachalensis" is Uniform(182.70,190.80)
                            -- The age of terminal "Sphenotitan_leyesi" is Uniform(208.50,227.00)
                            -- The age of terminal "Priosphenodon_avelasi" is Uniform(89.80,100.50)
                            -- The age of terminal "Eilenodon_robustus" is Uniform(153.00,156.80)
                            -- The age of terminal "Toxolophosaurus_cloudi" is Uniform(110.00,125.00)
                            -- Tree age has a Truncatednormal(247.20,287.50,5.00) distribution
               Partitions = All
               Subparams  = TK02Brlens{1}, TK02Brlens{2} and TK02Brlens{3}

         6 --  Parameter  = Net_speciation{all}
               Type       = Speciation rate
               Prior      = Exponential(10.00)
               Partitions = All

         7 --  Parameter  = Relative_extinction{all}
               Type       = Extinction rate
               Prior      = Beta(1.00,100.00)
               Partitions = All

         8 --  Parameter  = Relative_fossilization{all}
               Type       = Fossilization rate
               Prior      = Beta(1.00,1.00)
               Partitions = All

         9 --  Parameter  = TK02var{1}
               Type       = Variance of lognormal distribution of branch rates
               Prior      = Exponential(10.00)
               Partition  = 1
               Subparam.  = TK02Brlens{1}

        10 --  Parameter  = TK02var{2}
               Type       = Variance of lognormal distribution of branch rates
               Prior      = Exponential(10.00)
               Partition  = 2
               Subparam.  = TK02Brlens{2}

        11 --  Parameter  = TK02var{3}
               Type       = Variance of lognormal distribution of branch rates
               Prior      = Exponential(10.00)
               Partition  = 3
               Subparam.  = TK02Brlens{3}

        12 --  Parameter  = TK02Brlens{1}
               Type       = Branch rates of TK02 relaxed clock
               Prior      = LogNormal (expectation = r_0, variance = TK02var{1} * v) 
                               [r_0 is beginning rate of branch, v is branch length]
               Partition  = 1

        13 --  Parameter  = TK02Brlens{2}
               Type       = Branch rates of TK02 relaxed clock
               Prior      = LogNormal (expectation = r_0, variance = TK02var{2} * v) 
                               [r_0 is beginning rate of branch, v is branch length]
               Partition  = 2

        14 --  Parameter  = TK02Brlens{3}
               Type       = Branch rates of TK02 relaxed clock
               Prior      = LogNormal (expectation = r_0, variance = TK02var{3} * v) 
                               [r_0 is beginning rate of branch, v is branch length]
               Partition  = 3

        15 --  Parameter  = Clockrate{all}
               Type       = Base rate of clock
               Prior      = Lognormal(-3.91,1.02)
                            The clock rate varies according to a Brownian motion model
               Partitions = All


      Number of chains per MPI processor = 1

      The MCMC sampler will use the following moves:
         With prob.  Chain will use move
            0.68 %   Multiplier(Alpha{all})
            6.80 %   ExtSprClock(Tau{all},V{all})
            8.16 %   NNIClock(Tau{all},V{all})
            5.44 %   ParsSPRClock(Tau{all},V{all})
           10.20 %   AddBranch(V{all})
           10.20 %   DelBranch(V{all})
           13.61 %   NodesliderClock(V{all})
            2.04 %   TreeStretch(V{all})
            2.04 %   Multiplier(Net_speciation{all})
            2.04 %   Slider(Relative_extinction{all})
            2.04 %   Slider(Relative_fossilization{all})
            1.36 %   Multiplier(TK02var{1})
            1.36 %   Multiplier(TK02var{2})
            1.36 %   Multiplier(TK02var{3})
           10.20 %   Multiplier(TK02Brlens{1})
           10.20 %   Multiplier(TK02Brlens{2})
           10.20 %   Multiplier(TK02Brlens{3})
            2.04 %   Multiplier(Clockrate{all})

      Division 1 has 48 unique site patterns
      Division 2 has 47 unique site patterns
      Division 3 has 41 unique site patterns
      Initializing conditional likelihoods
      Using standard non-SSE likelihood calculator for division 1 (single-precision)
      Using standard non-SSE likelihood calculator for division 2 (single-precision)
      Using standard non-SSE likelihood calculator for division 3 (single-precision)
      Randomly perturbing starting trees
      Broke constraints when perturbing tree
      Broke constraints when perturbing tree
      Broke constraints when perturbing tree
      Broke constraints when perturbing tree
      Broke constraints when perturbing tree
      Broke constraints when perturbing tree
      Broke constraints when perturbing tree
      Broke constraints when perturbing tree

      Initial log likelihoods and log prior probs for run 1:
         Chain 1 -- 0.000000 -- -2181.665473

      There are 7 more chains on other processor(s)


      Using a relative burnin of 25.0 % for diagnostics

      Chain results (600000000 generations requested):

         0 -- [0.000] [...7 remote chains...] 

      Average standard deviation of split frequencies: 0.217571

      10000 -- (0.000) [...7 remote chains...] -- 0:00:00

      Average standard deviation of split frequencies: 0.256500


      Average standard deviation of split frequencies: 0.256500

      20000 -- (0.000) [...7 remote chains...] -- 8:19:59

      Average standard deviation of split frequencies: 0.197401


      Average standard deviation of split frequencies: 0.197401

      30000 -- [0.000] [...7 remote chains...] -- 11:06:38

      Average standard deviation of split frequencies: 0.253621


      Average standard deviation of split frequencies: 0.253621

      40000 -- (0.000) [...7 remote chains...] -- 8:19:58

      Average standard deviation of split frequencies: 0.188356


      Average standard deviation of split frequencies: 0.188356

      50000 -- (0.000) [...7 remote chains...] -- 9:59:57

      Average standard deviation of split frequencies: 0.151842


      Average standard deviation of split frequencies: 0.151842

      60000 -- (0.000) [...7 remote chains...] -- 8:19:57

      Average standard deviation of split frequencies: 0.132811


      Average standard deviation of split frequencies: 0.132811

      70000 -- (0.000) [...7 remote chains...] -- 9:31:21

      Average standard deviation of split frequencies: 0.134056


      Average standard deviation of split frequencies: 0.134056

      80000 -- (0.000) [...7 remote chains...] -- 10:24:55

      Average standard deviation of split frequencies: 0.118644


      Average standard deviation of split frequencies: 0.118644

      90000 -- (0.000) [...7 remote chains...] -- 9:15:28

      Average standard deviation of split frequencies: 0.108304


      Average standard deviation of split frequencies: 0.108304

      100000 -- (0.000) [...7 remote chains...] -- 9:59:54

      Average standard deviation of split frequencies: 0.098760


      Average standard deviation of split frequencies: 0.098760

      110000 -- [0.000] [...7 remote chains...] -- 9:05:21

      Average standard deviation of split frequencies: 0.097395


      Average standard deviation of split frequencies: 0.097395

      120000 -- (0.000) [...7 remote chains...] -- 9:43:13

      Average standard deviation of split frequencies: 0.089587


      Average standard deviation of split frequencies: 0.089587

      130000 -- (0.000) [...7 remote chains...] -- 10:15:15

      Average standard deviation of split frequencies: 0.157521


      Average standard deviation of split frequencies: 0.157521

      140000 -- (0.000) [...7 remote chains...] -- 9:31:17

      Average standard deviation of split frequencies: 0.145086


      Average standard deviation of split frequencies: 0.145086

      150000 -- (0.000) [...7 remote chains...] -- 9:59:51

      Average standard deviation of split frequencies: 0.143105


      Average standard deviation of split frequencies: 0.143105

      160000 -- (0.000) [...7 remote chains...] -- 9:22:21

      Average standard deviation of split frequencies: 0.131482


      Average standard deviation of split frequencies: 0.131482

      170000 -- (0.000) [...7 remote chains...] -- 9:48:04

      Average standard deviation of split frequencies: 0.127253


      Average standard deviation of split frequencies: 0.127253

      180000 -- (0.000) [...7 remote chains...] -- 10:10:55

      Average standard deviation of split frequencies: 0.120503


      Average standard deviation of split frequencies: 0.120503

      190000 -- (0.000) [...7 remote chains...] -- 9:38:45

      Average standard deviation of split frequencies: 0.127399


      Average standard deviation of split frequencies: 0.127399

      200000 -- (0.000) [...7 remote chains...] -- 9:59:48

      Average standard deviation of split frequencies: 0.125173


      Average standard deviation of split frequencies: 0.125173

      210000 -- (0.000) [...7 remote chains...] -- 9:31:13

      Average standard deviation of split frequencies: 0.119792


      Average standard deviation of split frequencies: 0.119792

      220000 -- (0.000) [...7 remote chains...] -- 9:50:41

      Average standard deviation of split frequencies: 0.117851


      Average standard deviation of split frequencies: 0.117851

      230000 -- [0.000] [...7 remote chains...] -- 10:08:27

      Average standard deviation of split frequencies: 0.117632


      Average standard deviation of split frequencies: 0.117632

      240000 -- (0.000) [...7 remote chains...] -- 9:43:06

      Average standard deviation of split frequencies: 0.109538


      Average standard deviation of split frequencies: 0.109538

      250000 -- (0.000) [...7 remote chains...] -- 9:59:45

      Average standard deviation of split frequencies: 0.106604


      Average standard deviation of split frequencies: 0.106604

      260000 -- [0.000] [...7 remote chains...] -- 9:36:40

      Average standard deviation of split frequencies: 0.150425


      Average standard deviation of split frequencies: 0.150425

      270000 -- (0.000) [...7 remote chains...] -- 9:52:19

      Average standard deviation of split frequencies: 0.151157


      Average standard deviation of split frequencies: 0.151157

      280000 -- (0.000) [...7 remote chains...] -- 10:06:51

      Average standard deviation of split frequencies: 0.143952


      Average standard deviation of split frequencies: 0.143952

      290000 -- (0.000) [...7 remote chains...] -- 9:45:55

      Average standard deviation of split frequencies: 0.138027


      Average standard deviation of split frequencies: 0.138027

      300000 -- (0.000) [...7 remote chains...] -- 9:59:42

      Average standard deviation of split frequencies: 0.132583


      Average standard deviation of split frequencies: 0.132583

      310000 -- (0.000) [...7 remote chains...] -- 10:12:35

      Average standard deviation of split frequencies: 0.132439


      Average standard deviation of split frequencies: 0.132439

      320000 -- (0.000) [...7 remote chains...] -- 9:53:26

      Average standard deviation of split frequencies: 0.127149


      Average standard deviation of split frequencies: 0.127149

      330000 -- (0.000) [...7 remote chains...] -- 10:05:43

      Average standard deviation of split frequencies: 0.121036


      Average standard deviation of split frequencies: 0.121036

      340000 -- (0.000) [...7 remote chains...] -- 9:47:54

      Average standard deviation of split frequencies: 0.116143


      Average standard deviation of split frequencies: 0.116143

      350000 -- (0.000) [...7 remote chains...] -- 9:59:39

      Average standard deviation of split frequencies: 0.112360


      Average standard deviation of split frequencies: 0.112360

      360000 -- [0.000] [...7 remote chains...] -- 10:10:44

      Average standard deviation of split frequencies: 0.108203


      Average standard deviation of split frequencies: 0.108203

      370000 -- (0.000) [...7 remote chains...] -- 9:54:13

      Average standard deviation of split frequencies: 0.105720


      Average standard deviation of split frequencies: 0.105720

      380000 -- (0.000) [...7 remote chains...] -- 10:04:52

      Average standard deviation of split frequencies: 0.102530


      Average standard deviation of split frequencies: 0.102530

      390000 -- (0.000) [...7 remote chains...] -- 9:49:21

      Average standard deviation of split frequencies: 0.102650


      Average standard deviation of split frequencies: 0.102650

      400000 -- [0.000] [...7 remote chains...] -- 9:59:36

      Average standard deviation of split frequencies: 0.123122


      Average standard deviation of split frequencies: 0.123122

      410000 -- (0.000) [...7 remote chains...] -- 10:09:20

      Average standard deviation of split frequencies: 0.121413


      Average standard deviation of split frequencies: 0.121413

      420000 -- (0.000) [...7 remote chains...] -- 9:54:49

      Average standard deviation of split frequencies: 0.115988


      Average standard deviation of split frequencies: 0.115988

      430000 -- [0.000] [...7 remote chains...] -- 10:04:13

      Average standard deviation of split frequencies: 0.116527


      Average standard deviation of split frequencies: 0.116527

      440000 -- (0.000) [...7 remote chains...] -- 9:50:28

      Average standard deviation of split frequencies: 0.115203


      Average standard deviation of split frequencies: 0.115203

      450000 -- (0.000) [...7 remote chains...] -- 9:59:33

      Average standard deviation of split frequencies: 0.111117


      Average standard deviation of split frequencies: 0.111117

      460000 -- [0.000] [...7 remote chains...] -- 10:08:13

      Average standard deviation of split frequencies: 0.107534


      Average standard deviation of split frequencies: 0.107534

      470000 -- (0.000) [...7 remote chains...] -- 9:55:16

      Average standard deviation of split frequencies: 0.106377


      Average standard deviation of split frequencies: 0.106377

      480000 -- [0.000] [...7 remote chains...] -- 10:03:41

      Average standard deviation of split frequencies: 0.103164


      Average standard deviation of split frequencies: 0.103164

      490000 -- (0.000) [...7 remote chains...] -- 9:51:21

      Average standard deviation of split frequencies: 0.100081


      Average standard deviation of split frequencies: 0.100081

      500000 -- (0.000) [...7 remote chains...] -- 9:59:30

      Average standard deviation of split frequencies: 0.097119


      Average standard deviation of split frequencies: 0.097119

      510000 -- (0.000) [...7 remote chains...] -- 9:47:44

      Average standard deviation of split frequencies: 0.096282


      Average standard deviation of split frequencies: 0.096282

      520000 -- (0.000) [...7 remote chains...] -- 9:55:38

      Average standard deviation of split frequencies: 0.093210


      Average standard deviation of split frequencies: 0.093210

      530000 -- (0.000) [...7 remote chains...] -- 10:03:14

      Average standard deviation of split frequencies: 0.105914


      Average standard deviation of split frequencies: 0.105914

      540000 -- (0.000) [...7 remote chains...] -- 9:52:03

      Average standard deviation of split frequencies: 0.103986


      Average standard deviation of split frequencies: 0.103986

      550000 -- (0.000) [...7 remote chains...] -- 9:59:27

      Average standard deviation of split frequencies: 0.100637


      Average standard deviation of split frequencies: 0.100637

      560000 -- (0.000) [...7 remote chains...] -- 10:06:34

      Average standard deviation of split frequencies: 0.098305


      Average standard deviation of split frequencies: 0.098305

      570000 -- (0.000) [...7 remote chains...] -- 9:55:55

      Average standard deviation of split frequencies: 0.096596


      Average standard deviation of split frequencies: 0.096596

      580000 -- (0.000) [...7 remote chains...] -- 10:02:51

      Average standard deviation of split frequencies: 0.095117


      Average standard deviation of split frequencies: 0.095117

      590000 -- (0.000) [...7 remote chains...] -- 9:52:38

      Average standard deviation of split frequencies: 0.095490


      Average standard deviation of split frequencies: 0.095490

      600000 -- (0.000) [...7 remote chains...] -- 9:59:24

      Average standard deviation of split frequencies: 0.091422


      Average standard deviation of split frequencies: 0.091422

      610000 -- (0.000) [...7 remote chains...] -- 9:49:33

      Average standard deviation of split frequencies: 0.087837


      Average standard deviation of split frequencies: 0.087837

      620000 -- (0.000) [...7 remote chains...] -- 9:56:09

      Average standard deviation of split frequencies: 0.087049


      Average standard deviation of split frequencies: 0.087049

      630000 -- (0.000) [...7 remote chains...] -- 9:46:41

      Average standard deviation of split frequencies: 0.086621


      Average standard deviation of split frequencies: 0.086621

      640000 -- (0.000) [...7 remote chains...] -- 9:53:07

      Average standard deviation of split frequencies: 0.085736


      Average standard deviation of split frequencies: 0.085736

      650000 -- (0.000) [...7 remote chains...] -- 9:59:21

      Average standard deviation of split frequencies: 0.084037


      Average standard deviation of split frequencies: 0.084037

      660000 -- (0.000) [...7 remote chains...] -- 9:50:15

      Average standard deviation of split frequencies: 0.097252


      Average standard deviation of split frequencies: 0.097252

      670000 -- [0.000] [...7 remote chains...] -- 9:56:20

      Average standard deviation of split frequencies: 0.096273


      Average standard deviation of split frequencies: 0.096273

      680000 -- [0.000] [...7 remote chains...] -- 9:47:34

      Average standard deviation of split frequencies: 0.094442


      Average standard deviation of split frequencies: 0.094442

      690000 -- (0.000) [...7 remote chains...] -- 9:53:31

      Average standard deviation of split frequencies: 0.093211


      Average standard deviation of split frequencies: 0.093211

      700000 -- (0.000) [...7 remote chains...] -- 9:59:18

      Average standard deviation of split frequencies: 0.091662


      Average standard deviation of split frequencies: 0.091662

      710000 -- (0.000) [...7 remote chains...] -- 9:50:50

      Average standard deviation of split frequencies: 0.091662


      Average standard deviation of split frequencies: 0.091662

      720000 -- (0.000) [...7 remote chains...] -- 9:56:30

      Average standard deviation of split frequencies: 0.089995


      Average standard deviation of split frequencies: 0.089995

      730000 -- (0.000) [...7 remote chains...] -- 9:48:19

      Average standard deviation of split frequencies: 0.088716


      Average standard deviation of split frequencies: 0.088716

      740000 -- (0.000) [...7 remote chains...] -- 9:53:51

      Average standard deviation of split frequencies: 0.088565


      Average standard deviation of split frequencies: 0.088565

      750000 -- (0.000) [...7 remote chains...] -- 9:59:15

      Average standard deviation of split frequencies: 0.088960


      Average standard deviation of split frequencies: 0.088960

      760000 -- (0.000) [...7 remote chains...] -- 9:51:21

      Average standard deviation of split frequencies: 0.087240


      Average standard deviation of split frequencies: 0.087240

      770000 -- (0.000) [...7 remote chains...] -- 9:56:38

      Average standard deviation of split frequencies: 0.086928


      Average standard deviation of split frequencies: 0.086928

      780000 -- (0.000) [...7 remote chains...] -- 9:48:58

      Average standard deviation of split frequencies: 0.085762


      Average standard deviation of split frequencies: 0.085762

      790000 -- (0.000) [...7 remote chains...] -- 9:54:09

      Average standard deviation of split frequencies: 0.086570


      Average standard deviation of split frequencies: 0.086570

      800000 -- (0.000) [...7 remote chains...] -- 9:59:12

      Average standard deviation of split frequencies: 0.096967


      Average standard deviation of split frequencies: 0.096967

      810000 -- (0.000) [...7 remote chains...] -- 9:51:47

      Average standard deviation of split frequencies: 0.095873


      Average standard deviation of split frequencies: 0.095873

      820000 -- (0.000) [...7 remote chains...] -- 9:56:44

      Average standard deviation of split frequencies: 0.095579


      Average standard deviation of split frequencies: 0.095579

      830000 -- (0.000) [...7 remote chains...] -- 9:49:32

      Average standard deviation of split frequencies: 0.095946


      Average standard deviation of split frequencies: 0.095946

      840000 -- (0.000) [...7 remote chains...] -- 9:54:24

      Average standard deviation of split frequencies: 0.094982


      Average standard deviation of split frequencies: 0.094982

      850000 -- (0.000) [...7 remote chains...] -- 9:59:09

      Average standard deviation of split frequencies: 0.089995


      Average standard deviation of split frequencies: 0.089995

      860000 -- (0.000) [...7 remote chains...] -- 9:52:10

      Average standard deviation of split frequencies: 0.089281


      Average standard deviation of split frequencies: 0.089281

      870000 -- (0.000) [...7 remote chains...] -- 9:56:50

      Average standard deviation of split frequencies: 0.089995


      Average standard deviation of split frequencies: 0.089995

      880000 -- (0.000) [...7 remote chains...] -- 10:01:23

      Average standard deviation of split frequencies: 0.089626


      Average standard deviation of split frequencies: 0.089626

      890000 -- (0.000) [...7 remote chains...] -- 9:54:37

      Average standard deviation of split frequencies: 0.087069


      Average standard deviation of split frequencies: 0.087069

      900000 -- (0.000) [...7 remote chains...] -- 9:59:06

      Average standard deviation of split frequencies: 0.084911


      Average standard deviation of split frequencies: 0.084911

      910000 -- (0.000) [...7 remote chains...] -- 9:52:30

      Average standard deviation of split frequencies: 0.084179


      Average standard deviation of split frequencies: 0.084179

      920000 -- (0.000) [...7 remote chains...] -- 9:56:54

      Average standard deviation of split frequencies: 0.083089


      Average standard deviation of split frequencies: 0.083089

      930000 -- (0.000) [...7 remote chains...] -- 9:50:28

      Average standard deviation of split frequencies: 0.090176


      Average standard deviation of split frequencies: 0.090176

      940000 -- (0.000) [...7 remote chains...] -- 9:54:48

      Average standard deviation of split frequencies: 0.089616


      Average standard deviation of split frequencies: 0.089616

      950000 -- [0.000] [...7 remote chains...] -- 9:59:03

      Average standard deviation of split frequencies: 0.089995


      Average standard deviation of split frequencies: 0.089995

      960000 -- (0.000) [...7 remote chains...] -- 9:52:48

      Average standard deviation of split frequencies: 0.088215


      Average standard deviation of split frequencies: 0.088215

      970000 -- (0.000) [...7 remote chains...] -- 9:56:58

      Average standard deviation of split frequencies: 0.087535


      Average standard deviation of split frequencies: 0.087535

      980000 -- (0.000) [...7 remote chains...] -- 9:50:52

      Average standard deviation of split frequencies: 0.086316


      Average standard deviation of split frequencies: 0.086316

      990000 -- (0.000) [...7 remote chains...] -- 9:54:58

      Average standard deviation of split frequencies: 0.086641


      Average standard deviation of split frequencies: 0.086641

      1000000 -- (0.000) [...7 remote chains...] -- 9:59:00

      Average standard deviation of split frequencies: 0.083286


      Average standard deviation of split frequencies: 0.083286

      1010000 -- (0.000) [...7 remote chains...] -- 9:53:03

      Average standard deviation of split frequencies: 0.082649


      Average standard deviation of split frequencies: 0.082649

      1020000 -- (0.000) [...7 remote chains...] -- 9:57:01

      Average standard deviation of split frequencies: 0.081450


      Average standard deviation of split frequencies: 0.081450

      1030000 -- (0.000) [...7 remote chains...] -- 9:51:12

      Average standard deviation of split frequencies: 0.081177


      Average standard deviation of split frequencies: 0.081177

      1040000 -- (0.000) [...7 remote chains...] -- 9:55:07

      Average standard deviation of split frequencies: 0.079889


      Average standard deviation of split frequencies: 0.079889

      1050000 -- (0.000) [...7 remote chains...] -- 9:49:26

      Average standard deviation of split frequencies: 0.077730


      Average standard deviation of split frequencies: 0.077730

      1060000 -- (0.000) [...7 remote chains...] -- 9:53:17

      Average standard deviation of split frequencies: 0.083170


      Average standard deviation of split frequencies: 0.083170

      1070000 -- (0.000) [...7 remote chains...] -- 9:57:03

      Average standard deviation of split frequencies: 0.081784


      Average standard deviation of split frequencies: 0.081784

      1080000 -- (0.000) [...7 remote chains...] -- 9:51:31

      Average standard deviation of split frequencies: 0.080880


      Average standard deviation of split frequencies: 0.080880

      1090000 -- (0.000) [...7 remote chains...] -- 9:55:14

      Average standard deviation of split frequencies: 0.080053


      Average standard deviation of split frequencies: 0.080053

      1100000 -- (0.000) [...7 remote chains...] -- 9:49:49

      Average standard deviation of split frequencies: 0.080261


      Average standard deviation of split frequencies: 0.080261

      1110000 -- [0.000] [...7 remote chains...] -- 9:53:29

      Average standard deviation of split frequencies: 0.081132


      Average standard deviation of split frequencies: 0.081132

      1120000 -- [0.000] [...7 remote chains...] -- 9:57:05

      Average standard deviation of split frequencies: 0.080510


      Average standard deviation of split frequencies: 0.080510

      1130000 -- (0.000) [...7 remote chains...] -- 9:51:48

      Average standard deviation of split frequencies: 0.080029


      Average standard deviation of split frequencies: 0.080029

      1140000 -- (0.000) [...7 remote chains...] -- 9:55:21

      Average standard deviation of split frequencies: 0.079572


      Average standard deviation of split frequencies: 0.079572

      1150000 -- (0.000) [...7 remote chains...] -- 9:50:10

      Average standard deviation of split frequencies: 0.079704


      Average standard deviation of split frequencies: 0.079704

      1160000 -- (0.000) [...7 remote chains...] -- 9:53:40

      Average standard deviation of split frequencies: 0.077633


      Average standard deviation of split frequencies: 0.077633

      1170000 -- (0.000) [...7 remote chains...] -- 9:57:07

      Average standard deviation of split frequencies: 0.076441


      Average standard deviation of split frequencies: 0.076441

      1180000 -- (0.000) [...7 remote chains...] -- 9:52:03

      Average standard deviation of split frequencies: 0.075753


      Average standard deviation of split frequencies: 0.075753

      1190000 -- (0.000) [...7 remote chains...] -- 9:55:27

      Average standard deviation of split frequencies: 0.077160


      Average standard deviation of split frequencies: 0.077160

      1200000 -- (0.000) [...7 remote chains...] -- 9:50:29

      Average standard deviation of split frequencies: 0.081739


      Average standard deviation of split frequencies: 0.081739

      1210000 -- (0.000) [...7 remote chains...] -- 9:53:50

      Average standard deviation of split frequencies: 0.080407


      Average standard deviation of split frequencies: 0.080407

      1220000 -- (0.000) [...7 remote chains...] -- 9:48:57

      Average standard deviation of split frequencies: 0.079553


      Average standard deviation of split frequencies: 0.079553

      1230000 -- (0.000) [...7 remote chains...] -- 9:52:16

      Average standard deviation of split frequencies: 0.081197


      Average standard deviation of split frequencies: 0.081197

      1240000 -- (0.000) [...7 remote chains...] -- 9:55:32

      Average standard deviation of split frequencies: 0.081043


      Average standard deviation of split frequencies: 0.081043

      1250000 -- (0.000) [...7 remote chains...] -- 9:50:46

      Average standard deviation of split frequencies: 0.081595


      Average standard deviation of split frequencies: 0.081595

      1260000 -- [0.000] [...7 remote chains...] -- 9:53:59

      Average standard deviation of split frequencies: 0.081432


      Average standard deviation of split frequencies: 0.081432

      1270000 -- (0.000) [...7 remote chains...] -- 9:49:18

      Average standard deviation of split frequencies: 0.081417


      Average standard deviation of split frequencies: 0.081417

      1280000 -- (0.000) [...7 remote chains...] -- 9:52:29

      Average standard deviation of split frequencies: 0.081749


      Average standard deviation of split frequencies: 0.081749

      1290000 -- (0.000) [...7 remote chains...] -- 9:55:36

      Average standard deviation of split frequencies: 0.081044


      Average standard deviation of split frequencies: 0.081044

      1300000 -- (0.000) [...7 remote chains...] -- 9:51:01

      Average standard deviation of split frequencies: 0.080353


      Average standard deviation of split frequencies: 0.080353

      1310000 -- (0.000) [...7 remote chains...] -- 9:54:07

      Average standard deviation of split frequencies: 0.080863


      Average standard deviation of split frequencies: 0.080863

      1320000 -- (0.000) [...7 remote chains...] -- 9:49:36

      Average standard deviation of split frequencies: 0.080560


      Average standard deviation of split frequencies: 0.080560

      1330000 -- [0.000] [...7 remote chains...] -- 9:52:40

      Average standard deviation of split frequencies: 0.085382


      Average standard deviation of split frequencies: 0.085382

      1340000 -- (0.000) [...7 remote chains...] -- 9:48:14

      Average standard deviation of split frequencies: 0.084056


      Average standard deviation of split frequencies: 0.084056

      1350000 -- [0.000] [...7 remote chains...] -- 9:51:15

      Average standard deviation of split frequencies: 0.084778


      Average standard deviation of split frequencies: 0.084778

      1360000 -- (0.000) [...7 remote chains...] -- 9:54:14

      Average standard deviation of split frequencies: 0.083955


      Average standard deviation of split frequencies: 0.083955

      1370000 -- (0.000) [...7 remote chains...] -- 9:49:53

      Average standard deviation of split frequencies: 0.083289


      Average standard deviation of split frequencies: 0.083289

      1380000 -- (0.000) [...7 remote chains...] -- 9:52:50

      Average standard deviation of split frequencies: 0.082355


      Average standard deviation of split frequencies: 0.082355

      1390000 -- (0.000) [...7 remote chains...] -- 9:48:33

      Average standard deviation of split frequencies: 0.081691


      Average standard deviation of split frequencies: 0.081691

      1400000 -- (0.000) [...7 remote chains...] -- 9:51:28

      Average standard deviation of split frequencies: 0.081469


      Average standard deviation of split frequencies: 0.081469

      1410000 -- (0.000) [...7 remote chains...] -- 9:54:20

      Average standard deviation of split frequencies: 0.080816


      Average standard deviation of split frequencies: 0.080816

      1420000 -- (0.000) [...7 remote chains...] -- 9:50:08

      Average standard deviation of split frequencies: 0.078444


      Average standard deviation of split frequencies: 0.078444

      1430000 -- (0.000) [...7 remote chains...] -- 9:52:59

      Average standard deviation of split frequencies: 0.077476


      Average standard deviation of split frequencies: 0.077476

      1440000 -- (0.000) [...7 remote chains...] -- 9:48:51

      Average standard deviation of split frequencies: 0.076765


      Average standard deviation of split frequencies: 0.076765

      1450000 -- (0.000) [...7 remote chains...] -- 9:51:40

      Average standard deviation of split frequencies: 0.076306


      Average standard deviation of split frequencies: 0.076306

      1460000 -- (0.000) [...7 remote chains...] -- 9:54:26

      Average standard deviation of split frequencies: 0.079155


      Average standard deviation of split frequencies: 0.079155

      1470000 -- (0.000) [...7 remote chains...] -- 9:50:23

      Average standard deviation of split frequencies: 0.078748


      Average standard deviation of split frequencies: 0.078748

      1480000 -- [0.000] [...7 remote chains...] -- 9:53:07

      Average standard deviation of split frequencies: 0.078448


      Average standard deviation of split frequencies: 0.078448

      1490000 -- (0.000) [...7 remote chains...] -- 9:49:08

      Average standard deviation of split frequencies: 0.078220


      Average standard deviation of split frequencies: 0.078220

      1500000 -- (0.000) [...7 remote chains...] -- 9:51:51

      Average standard deviation of split frequencies: 0.077410


      Average standard deviation of split frequencies: 0.077410

      1510000 -- [0.000] [...7 remote chains...] -- 9:54:31

      Average standard deviation of split frequencies: 0.075744


      Average standard deviation of split frequencies: 0.075744

      1520000 -- [0.000] [...7 remote chains...] -- 9:50:36

      Average standard deviation of split frequencies: 0.075177


      Average standard deviation of split frequencies: 0.075177

      1530000 -- (0.000) [...7 remote chains...] -- 9:53:15

      Average standard deviation of split frequencies: 0.074036


      Average standard deviation of split frequencies: 0.074036

      1540000 -- (0.000) [...7 remote chains...] -- 9:55:52

      Average standard deviation of split frequencies: 0.074466


      Average standard deviation of split frequencies: 0.074466

      1550000 -- (0.000) [...7 remote chains...] -- 9:52:00

      Average standard deviation of split frequencies: 0.074326


      Average standard deviation of split frequencies: 0.074326

      1560000 -- (0.000) [...7 remote chains...] -- 9:54:36

      Average standard deviation of split frequencies: 0.074182


      Average standard deviation of split frequencies: 0.074182

      1570000 -- (0.000) [...7 remote chains...] -- 9:50:48

      Average standard deviation of split frequencies: 0.072394


      Average standard deviation of split frequencies: 0.072394

      1580000 -- (0.000) [...7 remote chains...] -- 9:53:22

      Average standard deviation of split frequencies: 0.072282


      Average standard deviation of split frequencies: 0.072282

      1590000 -- (0.000) [...7 remote chains...] -- 9:49:37

      Average standard deviation of split frequencies: 0.073068


      Average standard deviation of split frequencies: 0.073068

      1600000 -- (0.000) [...7 remote chains...] -- 9:52:10

      Average standard deviation of split frequencies: 0.078658


      Average standard deviation of split frequencies: 0.078658

      1610000 -- (0.000) [...7 remote chains...] -- 9:54:40

      Average standard deviation of split frequencies: 0.077131


      Average standard deviation of split frequencies: 0.077131

      1620000 -- (0.000) [...7 remote chains...] -- 9:50:59

      Average standard deviation of split frequencies: 0.077338


      Average standard deviation of split frequencies: 0.077338

      1630000 -- (0.000) [...7 remote chains...] -- 9:53:28

      Average standard deviation of split frequencies: 0.076864


      Average standard deviation of split frequencies: 0.076864

      1640000 -- (0.000) [...7 remote chains...] -- 9:49:50

      Average standard deviation of split frequencies: 0.077195


      Average standard deviation of split frequencies: 0.077195

      1650000 -- (0.000) [...7 remote chains...] -- 9:52:18

      Average standard deviation of split frequencies: 0.077447


      Average standard deviation of split frequencies: 0.077447

      1660000 -- (0.000) [...7 remote chains...] -- 9:48:43

      Average standard deviation of split frequencies: 0.077565


      Average standard deviation of split frequencies: 0.077565

      1670000 -- (0.000) [...7 remote chains...] -- 9:51:09

      Average standard deviation of split frequencies: 0.076923


      Average standard deviation of split frequencies: 0.076923

      1680000 -- (0.000) [...7 remote chains...] -- 9:47:38

      Average standard deviation of split frequencies: 0.076533


      Average standard deviation of split frequencies: 0.076533

      1690000 -- (0.000) [...7 remote chains...] -- 9:50:02

      Average standard deviation of split frequencies: 0.076163


      Average standard deviation of split frequencies: 0.076163

      1700000 -- (0.000) [...7 remote chains...] -- 9:52:26

      Average standard deviation of split frequencies: 0.076044


      Average standard deviation of split frequencies: 0.076044

      1710000 -- (0.000) [...7 remote chains...] -- 9:48:57

      Average standard deviation of split frequencies: 0.076740


      Average standard deviation of split frequencies: 0.076740

      1720000 -- [0.000] [...7 remote chains...] -- 9:51:19

      Average standard deviation of split frequencies: 0.076150


      Average standard deviation of split frequencies: 0.076150

      1730000 -- (0.000) [...7 remote chains...] -- 9:53:39

      Average standard deviation of split frequencies: 0.078942


      Average standard deviation of split frequencies: 0.078942

      1740000 -- (0.000) [...7 remote chains...] -- 9:50:14

      Average standard deviation of split frequencies: 0.078727


      Average standard deviation of split frequencies: 0.078727

      1750000 -- [0.000] [...7 remote chains...] -- 9:52:33

      Average standard deviation of split frequencies: 0.078016


      Average standard deviation of split frequencies: 0.078016

      1760000 -- (0.000) [...7 remote chains...] -- 9:49:10

      Average standard deviation of split frequencies: 0.076671


      Average standard deviation of split frequencies: 0.076671

      1770000 -- (0.000) [...7 remote chains...] -- 9:51:28

      Average standard deviation of split frequencies: 0.075409


      Average standard deviation of split frequencies: 0.075409

      1780000 -- (0.000) [...7 remote chains...] -- 9:48:08

      Average standard deviation of split frequencies: 0.075949


      Average standard deviation of split frequencies: 0.075949

      1790000 -- (0.000) [...7 remote chains...] -- 9:50:24

      Average standard deviation of split frequencies: 0.075621


      Average standard deviation of split frequencies: 0.075621

      1800000 -- (0.000) [...7 remote chains...] -- 9:52:39

      Average standard deviation of split frequencies: 0.075430


      Average standard deviation of split frequencies: 0.075430

      1810000 -- (0.000) [...7 remote chains...] -- 9:49:22

      Average standard deviation of split frequencies: 0.074762


      Average standard deviation of split frequencies: 0.074762

      1820000 -- (0.000) [...7 remote chains...] -- 9:51:36

      Average standard deviation of split frequencies: 0.074686


      Average standard deviation of split frequencies: 0.074686

      1830000 -- (0.000) [...7 remote chains...] -- 9:48:21

      Average standard deviation of split frequencies: 0.075406


      Average standard deviation of split frequencies: 0.075406

      1840000 -- (0.000) [...7 remote chains...] -- 9:50:34

      Average standard deviation of split frequencies: 0.075319


      Average standard deviation of split frequencies: 0.075319

      1850000 -- (0.000) [...7 remote chains...] -- 9:47:22

      Average standard deviation of split frequencies: 0.074202


      Average standard deviation of split frequencies: 0.074202

      1860000 -- (0.000) [...7 remote chains...] -- 9:49:33

      Average standard deviation of split frequencies: 0.079874


      Average standard deviation of split frequencies: 0.079874

      1870000 -- (0.000) [...7 remote chains...] -- 9:46:24

      Average standard deviation of split frequencies: 0.080239


      Average standard deviation of split frequencies: 0.080239

      1880000 -- (0.000) [...7 remote chains...] -- 9:48:34

      Average standard deviation of split frequencies: 0.079766


      Average standard deviation of split frequencies: 0.079766

      1890000 -- (0.000) [...7 remote chains...] -- 9:50:43

      Average standard deviation of split frequencies: 0.079117


      Average standard deviation of split frequencies: 0.079117

      1900000 -- (0.000) [...7 remote chains...] -- 9:47:36

      Average standard deviation of split frequencies: 0.077954


      Average standard deviation of split frequencies: 0.077954

      1910000 -- (0.000) [...7 remote chains...] -- 9:49:44

      Average standard deviation of split frequencies: 0.078300


      Average standard deviation of split frequencies: 0.078300

      1920000 -- (0.000) [...7 remote chains...] -- 9:46:39

      Average standard deviation of split frequencies: 0.077848


      Average standard deviation of split frequencies: 0.077848

      1930000 -- (0.000) [...7 remote chains...] -- 9:48:46

      Average standard deviation of split frequencies: 0.077232


      Average standard deviation of split frequencies: 0.077232

      1940000 -- (0.000) [...7 remote chains...] -- 9:45:43

      Average standard deviation of split frequencies: 0.076458


      Average standard deviation of split frequencies: 0.076458

      1950000 -- (0.000) [...7 remote chains...] -- 9:47:49

      Average standard deviation of split frequencies: 0.076204


      Average standard deviation of split frequencies: 0.076204

      1960000 -- (0.000) [...7 remote chains...] -- 9:49:54

      Average standard deviation of split frequencies: 0.075291


      Average standard deviation of split frequencies: 0.075291

      1970000 -- (0.000) [...7 remote chains...] -- 9:46:53

      Average standard deviation of split frequencies: 0.075113


      Average standard deviation of split frequencies: 0.075113

      1980000 -- (0.000) [...7 remote chains...] -- 9:48:57

      Average standard deviation of split frequencies: 0.074706


      Average standard deviation of split frequencies: 0.074706

      1990000 -- (0.000) [...7 remote chains...] -- 9:45:59

      Average standard deviation of split frequencies: 0.073827


      Average standard deviation of split frequencies: 0.073827

      2000000 -- (0.000) [...7 remote chains...] -- 9:48:02

      Average standard deviation of split frequencies: 0.075674


      Average standard deviation of split frequencies: 0.075674

      2010000 -- (0.000) [...7 remote chains...] -- 9:50:03

      Average standard deviation of split frequencies: 0.075270


      Average standard deviation of split frequencies: 0.075270

      2020000 -- (0.000) [...7 remote chains...] -- 9:47:07

      Average standard deviation of split frequencies: 0.074870


      Average standard deviation of split frequencies: 0.074870

      2030000 -- (0.000) [...7 remote chains...] -- 9:49:07

      Average standard deviation of split frequencies: 0.073040


      Average standard deviation of split frequencies: 0.073040

      2040000 -- [0.000] [...7 remote chains...] -- 9:46:14

      Average standard deviation of split frequencies: 0.072053


      Average standard deviation of split frequencies: 0.072053

      2050000 -- (0.000) [...7 remote chains...] -- 9:48:13

      Average standard deviation of split frequencies: 0.071851


      Average standard deviation of split frequencies: 0.071851

      2060000 -- (0.000) [...7 remote chains...] -- 9:50:11

      Average standard deviation of split frequencies: 0.071478


      Average standard deviation of split frequencies: 0.071478

      2070000 -- (0.000) [...7 remote chains...] -- 9:47:20

      Average standard deviation of split frequencies: 0.070425


      Average standard deviation of split frequencies: 0.070425

      2080000 -- (0.000) [...7 remote chains...] -- 9:49:17

      Average standard deviation of split frequencies: 0.070227


      Average standard deviation of split frequencies: 0.070227

      2090000 -- (0.000) [...7 remote chains...] -- 9:46:28

      Average standard deviation of split frequencies: 0.068729


      Average standard deviation of split frequencies: 0.068729

      2100000 -- [0.000] [...7 remote chains...] -- 9:48:24

      Average standard deviation of split frequencies: 0.067935


      Average standard deviation of split frequencies: 0.067935

      2110000 -- (0.000) [...7 remote chains...] -- 9:45:36

      Average standard deviation of split frequencies: 0.067398


      Average standard deviation of split frequencies: 0.067398

      2120000 -- (0.000) [...7 remote chains...] -- 9:47:32

      Average standard deviation of split frequencies: 0.065997


      Average standard deviation of split frequencies: 0.065997

      2130000 -- (0.000) [...7 remote chains...] -- 9:49:26

      Average standard deviation of split frequencies: 0.068200


      Average standard deviation of split frequencies: 0.068200

      2140000 -- (0.000) [...7 remote chains...] -- 9:46:41

      Average standard deviation of split frequencies: 0.067861


      Average standard deviation of split frequencies: 0.067861

      2150000 -- (0.000) [...7 remote chains...] -- 9:48:34

      Average standard deviation of split frequencies: 0.068914


      Average standard deviation of split frequencies: 0.068914

      2160000 -- (0.000) [...7 remote chains...] -- 9:45:50

      Average standard deviation of split frequencies: 0.069076


      Average standard deviation of split frequencies: 0.069076

      2170000 -- (0.000) [...7 remote chains...] -- 9:47:43

      Average standard deviation of split frequencies: 0.068820


      Average standard deviation of split frequencies: 0.068820

      2180000 -- (0.000) [...7 remote chains...] -- 9:45:01

      Average standard deviation of split frequencies: 0.068164


      Average standard deviation of split frequencies: 0.068164

      2190000 -- (0.000) [...7 remote chains...] -- 9:46:53

      Average standard deviation of split frequencies: 0.068650


      Average standard deviation of split frequencies: 0.068650

      2200000 -- (0.000) [...7 remote chains...] -- 9:48:44

      Average standard deviation of split frequencies: 0.068313


      Average standard deviation of split frequencies: 0.068313

      2210000 -- (0.000) [...7 remote chains...] -- 9:46:04

      Average standard deviation of split frequencies: 0.068452


      Average standard deviation of split frequencies: 0.068452

      2220000 -- (0.000) [...7 remote chains...] -- 9:47:54

      Average standard deviation of split frequencies: 0.067967


      Average standard deviation of split frequencies: 0.067967

      2230000 -- (0.000) [...7 remote chains...] -- 9:45:15

      Average standard deviation of split frequencies: 0.067733


      Average standard deviation of split frequencies: 0.067733

      2240000 -- (0.000) [...7 remote chains...] -- 9:47:05

      Average standard deviation of split frequencies: 0.065697


      Average standard deviation of split frequencies: 0.065697

      2250000 -- (0.000) [...7 remote chains...] -- 9:44:28

      Average standard deviation of split frequencies: 0.065311


      Average standard deviation of split frequencies: 0.065311

      2260000 -- (0.000) [...7 remote chains...] -- 9:46:16

      Average standard deviation of split frequencies: 0.068389


      Average standard deviation of split frequencies: 0.068389

      2270000 -- [0.000] [...7 remote chains...] -- 9:48:04

      Average standard deviation of split frequencies: 0.067832


      Average standard deviation of split frequencies: 0.067832

      2280000 -- (0.000) [...7 remote chains...] -- 9:45:29

      Average standard deviation of split frequencies: 0.067833


      Average standard deviation of split frequencies: 0.067833

      2290000 -- (0.000) [...7 remote chains...] -- 9:47:16

      Average standard deviation of split frequencies: 0.067755


      Average standard deviation of split frequencies: 0.067755

      2300000 -- (0.000) [...7 remote chains...] -- 9:44:42

      Average standard deviation of split frequencies: 0.067522


      Average standard deviation of split frequencies: 0.067522

      2310000 -- (0.000) [...7 remote chains...] -- 9:46:28

      Average standard deviation of split frequencies: 0.067522


      Average standard deviation of split frequencies: 0.067522

      2320000 -- (0.000) [...7 remote chains...] -- 9:43:56

      Average standard deviation of split frequencies: 0.067369


      Average standard deviation of split frequencies: 0.067369

      2330000 -- (0.000) [...7 remote chains...] -- 9:45:41

      Average standard deviation of split frequencies: 0.067218


      Average standard deviation of split frequencies: 0.067218

      2340000 -- (0.000) [...7 remote chains...] -- 9:47:26

      Average standard deviation of split frequencies: 0.066633


      Average standard deviation of split frequencies: 0.066633

      2350000 -- (0.000) [...7 remote chains...] -- 9:44:56

      Average standard deviation of split frequencies: 0.067376


      Average standard deviation of split frequencies: 0.067376

      2360000 -- (0.000) [...7 remote chains...] -- 9:46:39

      Average standard deviation of split frequencies: 0.067303


      Average standard deviation of split frequencies: 0.067303

      2370000 -- (0.000) [...7 remote chains...] -- 9:44:10

      Average standard deviation of split frequencies: 0.066852


      Average standard deviation of split frequencies: 0.066852

      2380000 -- (0.000) [...7 remote chains...] -- 9:45:54

      Average standard deviation of split frequencies: 0.066253


      Average standard deviation of split frequencies: 0.066253

      2390000 -- [0.000] [...7 remote chains...] -- 9:47:36

      Average standard deviation of split frequencies: 0.066486


      Average standard deviation of split frequencies: 0.066486

      2400000 -- (0.000) [...7 remote chains...] -- 9:45:09

      Average standard deviation of split frequencies: 0.067820


      Average standard deviation of split frequencies: 0.067820

      2410000 -- (0.000) [...7 remote chains...] -- 9:46:50

      Average standard deviation of split frequencies: 0.067836


      Average standard deviation of split frequencies: 0.067836

      2420000 -- (0.000) [...7 remote chains...] -- 9:44:24

      Average standard deviation of split frequencies: 0.067465


      Average standard deviation of split frequencies: 0.067465

      2430000 -- (0.000) [...7 remote chains...] -- 9:46:05

      Average standard deviation of split frequencies: 0.067099


      Average standard deviation of split frequencies: 0.067099

      2440000 -- (0.000) [...7 remote chains...] -- 9:47:45

      Average standard deviation of split frequencies: 0.066661


      Average standard deviation of split frequencies: 0.066661

      2450000 -- (0.000) [...7 remote chains...] -- 9:45:21

      Average standard deviation of split frequencies: 0.066594


      Average standard deviation of split frequencies: 0.066594

      2460000 -- (0.000) [...7 remote chains...] -- 9:47:00

      Average standard deviation of split frequencies: 0.065473


      Average standard deviation of split frequencies: 0.065473

      2470000 -- (0.000) [...7 remote chains...] -- 9:44:37

      Average standard deviation of split frequencies: 0.065543


      Average standard deviation of split frequencies: 0.065543

      2480000 -- (0.000) [...7 remote chains...] -- 9:46:16

      Average standard deviation of split frequencies: 0.065473


      Average standard deviation of split frequencies: 0.065473

      2490000 -- (0.000) [...7 remote chains...] -- 9:43:54

      Average standard deviation of split frequencies: 0.065612


      Average standard deviation of split frequencies: 0.065612

      2500000 -- [0.000] [...7 remote chains...] -- 9:45:33

      Average standard deviation of split frequencies: 0.065611


      Average standard deviation of split frequencies: 0.065611

      2510000 -- [0.000] [...7 remote chains...] -- 9:47:10

      Average standard deviation of split frequencies: 0.065681


      Average standard deviation of split frequencies: 0.065681

      2520000 -- (0.000) [...7 remote chains...] -- 9:44:50

      Average standard deviation of split frequencies: 0.065266


      Average standard deviation of split frequencies: 0.065266

      2530000 -- (0.000) [...7 remote chains...] -- 9:46:26

      Average standard deviation of split frequencies: 0.067584


      Average standard deviation of split frequencies: 0.067584

      2540000 -- [0.000] [...7 remote chains...] -- 9:44:07

      Average standard deviation of split frequencies: 0.067310


      Average standard deviation of split frequencies: 0.067310

      2550000 -- [0.000] [...7 remote chains...] -- 9:45:44

      Average standard deviation of split frequencies: 0.067232


      Average standard deviation of split frequencies: 0.067232

      2560000 -- (0.000) [...7 remote chains...] -- 9:47:19

      Average standard deviation of split frequencies: 0.066329


      Average standard deviation of split frequencies: 0.066329

      2570000 -- (0.000) [...7 remote chains...] -- 9:45:01

      Average standard deviation of split frequencies: 0.066139


      Average standard deviation of split frequencies: 0.066139

      2580000 -- [0.000] [...7 remote chains...] -- 9:46:36

      Average standard deviation of split frequencies: 0.066102


      Average standard deviation of split frequencies: 0.066102

      2590000 -- (0.000) [...7 remote chains...] -- 9:44:20

      Average standard deviation of split frequencies: 0.066102


      Average standard deviation of split frequencies: 0.066102

      2600000 -- (0.000) [...7 remote chains...] -- 9:45:54

      Average standard deviation of split frequencies: 0.066442


      Average standard deviation of split frequencies: 0.066442

      2610000 -- (0.000) [...7 remote chains...] -- 9:47:28

      Average standard deviation of split frequencies: 0.065122


      Average standard deviation of split frequencies: 0.065122

      2620000 -- (0.000) [...7 remote chains...] -- 9:45:13

      Average standard deviation of split frequencies: 0.064793


      Average standard deviation of split frequencies: 0.064793

      2630000 -- (0.000) [...7 remote chains...] -- 9:46:46

      Average standard deviation of split frequencies: 0.064711


      Average standard deviation of split frequencies: 0.064711

      2640000 -- (0.000) [...7 remote chains...] -- 9:44:32

      Average standard deviation of split frequencies: 0.064586


      Average standard deviation of split frequencies: 0.064586

      2650000 -- (0.000) [...7 remote chains...] -- 9:46:04

      Average standard deviation of split frequencies: 0.064264


      Average standard deviation of split frequencies: 0.064264

      2660000 -- (0.000) [...7 remote chains...] -- 9:43:51

      Average standard deviation of split frequencies: 0.064745


      Average standard deviation of split frequencies: 0.064745

      2670000 -- (0.000) [...7 remote chains...] -- 9:45:23

      Average standard deviation of split frequencies: 0.064071


      Average standard deviation of split frequencies: 0.064071

      2680000 -- (0.000) [...7 remote chains...] -- 9:46:55

      Average standard deviation of split frequencies: 0.063978


      Average standard deviation of split frequencies: 0.063978

      2690000 -- (0.000) [...7 remote chains...] -- 9:44:43

      Average standard deviation of split frequencies: 0.064150


      Average standard deviation of split frequencies: 0.064150

      2700000 -- (0.000) [...7 remote chains...] -- 9:46:14

      Average standard deviation of split frequencies: 0.064414


      Average standard deviation of split frequencies: 0.064414

      2710000 -- (0.000) [...7 remote chains...] -- 9:44:03

      Average standard deviation of split frequencies: 0.064342


      Average standard deviation of split frequencies: 0.064342

      2720000 -- (0.000) [...7 remote chains...] -- 9:45:34

      Average standard deviation of split frequencies: 0.064531


      Average standard deviation of split frequencies: 0.064531

      2730000 -- (0.000) [...7 remote chains...] -- 9:43:24

      Average standard deviation of split frequencies: 0.063818


      Average standard deviation of split frequencies: 0.063818

      2740000 -- (0.000) [...7 remote chains...] -- 9:44:54

      Average standard deviation of split frequencies: 0.064137


      Average standard deviation of split frequencies: 0.064137

      2750000 -- (0.000) [...7 remote chains...] -- 9:46:23

      Average standard deviation of split frequencies: 0.064084


      Average standard deviation of split frequencies: 0.064084

      2760000 -- (0.000) [...7 remote chains...] -- 9:44:15

      Average standard deviation of split frequencies: 0.063572


      Average standard deviation of split frequencies: 0.063572

      2770000 -- (0.000) [...7 remote chains...] -- 9:45:43

      Average standard deviation of split frequencies: 0.063606


      Average standard deviation of split frequencies: 0.063606

      2780000 -- (0.000) [...7 remote chains...] -- 9:43:36

      Average standard deviation of split frequencies: 0.063505


      Average standard deviation of split frequencies: 0.063505

      2790000 -- (0.000) [...7 remote chains...] -- 9:45:04

      Average standard deviation of split frequencies: 0.062854


      Average standard deviation of split frequencies: 0.062854

      2800000 -- (0.000) [...7 remote chains...] -- 9:46:32

      Average standard deviation of split frequencies: 0.063058


      Average standard deviation of split frequencies: 0.063058

      2810000 -- (0.000) [...7 remote chains...] -- 9:44:26

      Average standard deviation of split frequencies: 0.062964


      Average standard deviation of split frequencies: 0.062964

      2820000 -- (0.000) [...7 remote chains...] -- 9:45:53

      Average standard deviation of split frequencies: 0.062533


      Average standard deviation of split frequencies: 0.062533

      2830000 -- (0.000) [...7 remote chains...] -- 9:43:48

      Average standard deviation of split frequencies: 0.062466


      Average standard deviation of split frequencies: 0.062466

      2840000 -- (0.000) [...7 remote chains...] -- 9:45:14

      Average standard deviation of split frequencies: 0.062241


      Average standard deviation of split frequencies: 0.062241

      2850000 -- (0.000) [...7 remote chains...] -- 9:43:10

      Average standard deviation of split frequencies: 0.062019


      Average standard deviation of split frequencies: 0.062019

      2860000 -- (0.000) [...7 remote chains...] -- 9:44:36

      Average standard deviation of split frequencies: 0.062066


      Average standard deviation of split frequencies: 0.062066

      2870000 -- (0.000) [...7 remote chains...] -- 9:46:02

      Average standard deviation of split frequencies: 0.061806


      Average standard deviation of split frequencies: 0.061806

      2880000 -- (0.000) [...7 remote chains...] -- 9:43:59

      Average standard deviation of split frequencies: 0.061456


      Average standard deviation of split frequencies: 0.061456

      2890000 -- (0.000) [...7 remote chains...] -- 9:45:24

      Average standard deviation of split frequencies: 0.061174


      Average standard deviation of split frequencies: 0.061174

      2900000 -- (0.000) [...7 remote chains...] -- 9:43:22

      Average standard deviation of split frequencies: 0.061153


      Average standard deviation of split frequencies: 0.061153

      2910000 -- (0.000) [...7 remote chains...] -- 9:44:46

      Average standard deviation of split frequencies: 0.060831


      Average standard deviation of split frequencies: 0.060831

      2920000 -- (0.000) [...7 remote chains...] -- 9:46:10

      Average standard deviation of split frequencies: 0.060618


      Average standard deviation of split frequencies: 0.060618

      2930000 -- (0.000) [...7 remote chains...] -- 9:44:09

      Average standard deviation of split frequencies: 0.060996


      Average standard deviation of split frequencies: 0.060996

      2940000 -- (0.000) [...7 remote chains...] -- 9:45:33

      Average standard deviation of split frequencies: 0.060789


      Average standard deviation of split frequencies: 0.060789

      2950000 -- (0.000) [...7 remote chains...] -- 9:43:33

      Average standard deviation of split frequencies: 0.060654


      Average standard deviation of split frequencies: 0.060654

      2960000 -- (0.000) [...7 remote chains...] -- 9:44:56

      Average standard deviation of split frequencies: 0.060179


      Average standard deviation of split frequencies: 0.060179

      2970000 -- (0.000) [...7 remote chains...] -- 9:46:18

      Average standard deviation of split frequencies: 0.060045


      Average standard deviation of split frequencies: 0.060045

      2980000 -- (0.000) [...7 remote chains...] -- 9:44:19

      Average standard deviation of split frequencies: 0.059912


      Average standard deviation of split frequencies: 0.059912

      2990000 -- [0.000] [...7 remote chains...] -- 9:45:41

      Average standard deviation of split frequencies: 0.059444


      Average standard deviation of split frequencies: 0.059444

      3000000 -- (0.000) [...7 remote chains...] -- 9:43:44

      Average standard deviation of split frequencies: 0.059314


      Average standard deviation of split frequencies: 0.059314

      3010000 -- (0.000) [...7 remote chains...] -- 9:45:05

      Average standard deviation of split frequencies: 0.059318


      Average standard deviation of split frequencies: 0.059318

      3020000 -- (0.000) [...7 remote chains...] -- 9:46:26

      Average standard deviation of split frequencies: 0.059124


      Average standard deviation of split frequencies: 0.059124

      3030000 -- (0.000) [...7 remote chains...] -- 9:44:29

      Average standard deviation of split frequencies: 0.058992


      Average standard deviation of split frequencies: 0.058992

      3040000 -- (0.000) [...7 remote chains...] -- 9:45:49

      Average standard deviation of split frequencies: 0.058997


      Average standard deviation of split frequencies: 0.058997

      3050000 -- (0.000) [...7 remote chains...] -- 9:43:54

      Average standard deviation of split frequencies: 0.058285


      Average standard deviation of split frequencies: 0.058285

      3060000 -- (0.000) [...7 remote chains...] -- 9:45:14

      Average standard deviation of split frequencies: 0.058231


      Average standard deviation of split frequencies: 0.058231

      3070000 -- (0.000) [...7 remote chains...] -- 9:43:19

      Average standard deviation of split frequencies: 0.058160


      Average standard deviation of split frequencies: 0.058160

      3080000 -- (0.000) [...7 remote chains...] -- 9:44:38

      Average standard deviation of split frequencies: 0.058406


      Average standard deviation of split frequencies: 0.058406

      3090000 -- (0.000) [...7 remote chains...] -- 9:45:57

      Average standard deviation of split frequencies: 0.058720


      Average standard deviation of split frequencies: 0.058720

      3100000 -- (0.000) [...7 remote chains...] -- 9:44:03

      Average standard deviation of split frequencies: 0.058469


      Average standard deviation of split frequencies: 0.058469

      3110000 -- (0.000) [...7 remote chains...] -- 9:45:22

      Average standard deviation of split frequencies: 0.058047


      Average standard deviation of split frequencies: 0.058047

      3120000 -- (0.000) [...7 remote chains...] -- 9:43:29

      Average standard deviation of split frequencies: 0.058430


      Average standard deviation of split frequencies: 0.058430

      3130000 -- (0.000) [...7 remote chains...] -- 9:44:47

      Average standard deviation of split frequencies: 0.057881


      Average standard deviation of split frequencies: 0.057881

      3140000 -- (0.000) [...7 remote chains...] -- 9:42:55

      Average standard deviation of split frequencies: 0.058112


      Average standard deviation of split frequencies: 0.058112

      3150000 -- (0.000) [...7 remote chains...] -- 9:44:13

      Average standard deviation of split frequencies: 0.059047


      Average standard deviation of split frequencies: 0.059047

      3160000 -- (0.000) [...7 remote chains...] -- 9:45:30

      Average standard deviation of split frequencies: 0.058610


      Average standard deviation of split frequencies: 0.058610

      3170000 -- (0.000) [...7 remote chains...] -- 9:43:39

      Average standard deviation of split frequencies: 0.058432


      Average standard deviation of split frequencies: 0.058432

      3180000 -- (0.000) [...7 remote chains...] -- 9:44:56

      Average standard deviation of split frequencies: 0.058189


      Average standard deviation of split frequencies: 0.058189

      3190000 -- (0.000) [...7 remote chains...] -- 9:43:05

      Average standard deviation of split frequencies: 0.057966


      Average standard deviation of split frequencies: 0.057966

      3200000 -- (0.000) [...7 remote chains...] -- 9:44:22

      Average standard deviation of split frequencies: 0.058967


      Average standard deviation of split frequencies: 0.058967

      3210000 -- (0.000) [...7 remote chains...] -- 9:42:32

      Average standard deviation of split frequencies: 0.059009


      Average standard deviation of split frequencies: 0.059009

      3220000 -- (0.000) [...7 remote chains...] -- 9:43:48

      Average standard deviation of split frequencies: 0.059121


      Average standard deviation of split frequencies: 0.059121

      3230000 -- (0.000) [...7 remote chains...] -- 9:45:04

      Average standard deviation of split frequencies: 0.059334


      Average standard deviation of split frequencies: 0.059334

      3240000 -- (0.000) [...7 remote chains...] -- 9:43:15

      Average standard deviation of split frequencies: 0.059373


      Average standard deviation of split frequencies: 0.059373

      3250000 -- (0.000) [...7 remote chains...] -- 9:44:30

      Average standard deviation of split frequencies: 0.059483


      Average standard deviation of split frequencies: 0.059483

      3260000 -- (0.000) [...7 remote chains...] -- 9:42:42

      Average standard deviation of split frequencies: 0.059381


      Average standard deviation of split frequencies: 0.059381

      3270000 -- (0.000) [...7 remote chains...] -- 9:43:57

      Average standard deviation of split frequencies: 0.059932


      Average standard deviation of split frequencies: 0.059932

      3280000 -- (0.000) [...7 remote chains...] -- 9:42:09

      Average standard deviation of split frequencies: 0.058005


      Average standard deviation of split frequencies: 0.058005

      3290000 -- (0.000) [...7 remote chains...] -- 9:43:24

      Average standard deviation of split frequencies: 0.058285


      Average standard deviation of split frequencies: 0.058285

      3300000 -- (0.000) [...7 remote chains...] -- 9:41:37

      Average standard deviation of split frequencies: 0.058381


      Average standard deviation of split frequencies: 0.058381

      3310000 -- (0.000) [...7 remote chains...] -- 9:42:52

      Average standard deviation of split frequencies: 0.058447


      Average standard deviation of split frequencies: 0.058447

      3320000 -- [0.000] [...7 remote chains...] -- 9:44:05

      Average standard deviation of split frequencies: 0.057790


      Average standard deviation of split frequencies: 0.057790

      3330000 -- (0.000) [...7 remote chains...] -- 9:42:20

      Average standard deviation of split frequencies: 0.060005


      Average standard deviation of split frequencies: 0.060005

      3340000 -- (0.000) [...7 remote chains...] -- 9:43:33

      Average standard deviation of split frequencies: 0.058592


      Average standard deviation of split frequencies: 0.058592

      3350000 -- (0.000) [...7 remote chains...] -- 9:41:48

      Average standard deviation of split frequencies: 0.058378


      Average standard deviation of split frequencies: 0.058378

      3360000 -- (0.000) [...7 remote chains...] -- 9:43:01

      Average standard deviation of split frequencies: 0.058215


      Average standard deviation of split frequencies: 0.058215

      3370000 -- (0.000) [...7 remote chains...] -- 9:41:17

      Average standard deviation of split frequencies: 0.057918


      Average standard deviation of split frequencies: 0.057918

      3380000 -- (0.000) [...7 remote chains...] -- 9:42:29

      Average standard deviation of split frequencies: 0.057827


      Average standard deviation of split frequencies: 0.057827

      3390000 -- (0.000) [...7 remote chains...] -- 9:43:42

      Average standard deviation of split frequencies: 0.057556


      Average standard deviation of split frequencies: 0.057556

      3400000 -- (0.000) [...7 remote chains...] -- 9:41:58

      Average standard deviation of split frequencies: 0.057062


      Average standard deviation of split frequencies: 0.057062

      3410000 -- (0.000) [...7 remote chains...] -- 9:43:10

      Average standard deviation of split frequencies: 0.056773


      Average standard deviation of split frequencies: 0.056773

      3420000 -- (0.000) [...7 remote chains...] -- 9:41:27

      Average standard deviation of split frequencies: 0.056285


      Average standard deviation of split frequencies: 0.056285

      3430000 -- (0.000) [...7 remote chains...] -- 9:42:39

      Average standard deviation of split frequencies: 0.056285


      Average standard deviation of split frequencies: 0.056285

      3440000 -- (0.000) [...7 remote chains...] -- 9:43:50

      Average standard deviation of split frequencies: 0.056001


      Average standard deviation of split frequencies: 0.056001

      3450000 -- (0.000) [...7 remote chains...] -- 9:42:08

      Average standard deviation of split frequencies: 0.055587


      Average standard deviation of split frequencies: 0.055587

      3460000 -- (0.000) [...7 remote chains...] -- 9:43:19

      Average standard deviation of split frequencies: 0.055765


      Average standard deviation of split frequencies: 0.055765

      3470000 -- (0.000) [...7 remote chains...] -- 9:41:37

      Average standard deviation of split frequencies: 0.054937


      Average standard deviation of split frequencies: 0.054937

      3480000 -- (0.000) [...7 remote chains...] -- 9:42:48

      Average standard deviation of split frequencies: 0.055218


      Average standard deviation of split frequencies: 0.055218

      3490000 -- (0.000) [...7 remote chains...] -- 9:41:07

      Average standard deviation of split frequencies: 0.054862


      Average standard deviation of split frequencies: 0.054862

      3500000 -- (0.000) [...7 remote chains...] -- 9:42:17

      Average standard deviation of split frequencies: 0.054582


      Average standard deviation of split frequencies: 0.054582

      3510000 -- (0.000) [...7 remote chains...] -- 9:43:27

      Average standard deviation of split frequencies: 0.054510


      Average standard deviation of split frequencies: 0.054510

      3520000 -- (0.000) [...7 remote chains...] -- 9:41:47

      Average standard deviation of split frequencies: 0.054630


      Average standard deviation of split frequencies: 0.054630

      3530000 -- (0.000) [...7 remote chains...] -- 9:42:57

      Average standard deviation of split frequencies: 0.054285


      Average standard deviation of split frequencies: 0.054285

      3540000 -- (0.000) [...7 remote chains...] -- 9:41:17

      Average standard deviation of split frequencies: 0.054291


      Average standard deviation of split frequencies: 0.054291

      3550000 -- (0.000) [...7 remote chains...] -- 9:42:26

      Average standard deviation of split frequencies: 0.054756


      Average standard deviation of split frequencies: 0.054756

      3560000 -- (0.000) [...7 remote chains...] -- 9:40:48

      Average standard deviation of split frequencies: 0.054338


      Average standard deviation of split frequencies: 0.054338

      3570000 -- (0.000) [...7 remote chains...] -- 9:41:57

      Average standard deviation of split frequencies: 0.053781


      Average standard deviation of split frequencies: 0.053781

      3580000 -- (0.000) [...7 remote chains...] -- 9:43:05

      Average standard deviation of split frequencies: 0.053298


      Average standard deviation of split frequencies: 0.053298

      3590000 -- (0.000) [...7 remote chains...] -- 9:41:27

      Average standard deviation of split frequencies: 0.051593


      Average standard deviation of split frequencies: 0.051593

      3600000 -- (0.000) [...7 remote chains...] -- 9:42:35

      Average standard deviation of split frequencies: 0.053371


      Average standard deviation of split frequencies: 0.053371

      3610000 -- (0.000) [...7 remote chains...] -- 9:40:58

      Average standard deviation of split frequencies: 0.053017


      Average standard deviation of split frequencies: 0.053017

      3620000 -- (0.000) [...7 remote chains...] -- 9:42:06

      Average standard deviation of split frequencies: 0.052745


      Average standard deviation of split frequencies: 0.052745

      3630000 -- (0.000) [...7 remote chains...] -- 9:43:13

      Average standard deviation of split frequencies: 0.053059


      Average standard deviation of split frequencies: 0.053059

      3640000 -- (0.000) [...7 remote chains...] -- 9:41:36

      Average standard deviation of split frequencies: 0.053256


      Average standard deviation of split frequencies: 0.053256

      3650000 -- (0.000) [...7 remote chains...] -- 9:42:44

      Average standard deviation of split frequencies: 0.052014


      Average standard deviation of split frequencies: 0.052014

      3660000 -- (0.000) [...7 remote chains...] -- 9:41:07

      Average standard deviation of split frequencies: 0.052521


      Average standard deviation of split frequencies: 0.052521

      3670000 -- (0.000) [...7 remote chains...] -- 9:42:14

      Average standard deviation of split frequencies: 0.052663


      Average standard deviation of split frequencies: 0.052663

      3680000 -- (0.000) [...7 remote chains...] -- 9:40:39

      Average standard deviation of split frequencies: 0.052848


      Average standard deviation of split frequencies: 0.052848

      3690000 -- (0.000) [...7 remote chains...] -- 9:41:45

      Average standard deviation of split frequencies: 0.053002


      Average standard deviation of split frequencies: 0.053002

      3700000 -- (0.000) [...7 remote chains...] -- 9:42:52

      Average standard deviation of split frequencies: 0.053223


      Average standard deviation of split frequencies: 0.053223

      3710000 -- (0.000) [...7 remote chains...] -- 9:41:17

      Average standard deviation of split frequencies: 0.053223


      Average standard deviation of split frequencies: 0.053223

      3720000 -- (0.000) [...7 remote chains...] -- 9:42:23

      Average standard deviation of split frequencies: 0.053101


      Average standard deviation of split frequencies: 0.053101

      3730000 -- (0.000) [...7 remote chains...] -- 9:40:49

      Average standard deviation of split frequencies: 0.053132


      Average standard deviation of split frequencies: 0.053132

      3740000 -- (0.000) [...7 remote chains...] -- 9:41:54

      Average standard deviation of split frequencies: 0.052800


      Average standard deviation of split frequencies: 0.052800

      3750000 -- (0.000) [...7 remote chains...] -- 9:40:21

      Average standard deviation of split frequencies: 0.053445


      Average standard deviation of split frequencies: 0.053445

      3760000 -- (0.000) [...7 remote chains...] -- 9:41:26

      Average standard deviation of split frequencies: 0.053651


      Average standard deviation of split frequencies: 0.053651

      3770000 -- (0.000) [...7 remote chains...] -- 9:39:53

      Average standard deviation of split frequencies: 0.053430


      Average standard deviation of split frequencies: 0.053430

      3780000 -- (0.000) [...7 remote chains...] -- 9:40:58

      Average standard deviation of split frequencies: 0.053377


      Average standard deviation of split frequencies: 0.053377

      3790000 -- (0.000) [...7 remote chains...] -- 9:42:03

      Average standard deviation of split frequencies: 0.053578


      Average standard deviation of split frequencies: 0.053578

      3800000 -- [0.000] [...7 remote chains...] -- 9:40:30

      Average standard deviation of split frequencies: 0.053591


      Average standard deviation of split frequencies: 0.053591

      3810000 -- (0.000) [...7 remote chains...] -- 9:41:35

      Average standard deviation of split frequencies: 0.053404


      Average standard deviation of split frequencies: 0.053404

      3820000 -- (0.000) [...7 remote chains...] -- 9:40:03

      Average standard deviation of split frequencies: 0.053152


      Average standard deviation of split frequencies: 0.053152

      3830000 -- (0.000) [...7 remote chains...] -- 9:41:07

      Average standard deviation of split frequencies: 0.053551


      Average standard deviation of split frequencies: 0.053551

      3840000 -- (0.000) [...7 remote chains...] -- 9:39:36

      Average standard deviation of split frequencies: 0.053365


      Average standard deviation of split frequencies: 0.053365

      3850000 -- (0.000) [...7 remote chains...] -- 9:40:39

      Average standard deviation of split frequencies: 0.053450


      Average standard deviation of split frequencies: 0.053450

      3860000 -- (0.000) [...7 remote chains...] -- 9:39:09

      Average standard deviation of split frequencies: 0.053256


      Average standard deviation of split frequencies: 0.053256

      3870000 -- (0.000) [...7 remote chains...] -- 9:40:12

      Average standard deviation of split frequencies: 0.053256


      Average standard deviation of split frequencies: 0.053256

      3880000 -- (0.000) [...7 remote chains...] -- 9:41:16

      Average standard deviation of split frequencies: 0.053275


      Average standard deviation of split frequencies: 0.053275

      3890000 -- (0.000) [...7 remote chains...] -- 9:39:45

      Average standard deviation of split frequencies: 0.053227


      Average standard deviation of split frequencies: 0.053227

      3900000 -- (0.000) [...7 remote chains...] -- 9:40:48

      Average standard deviation of split frequencies: 0.053247


      Average standard deviation of split frequencies: 0.053247

      3910000 -- (0.000) [...7 remote chains...] -- 9:39:19

      Average standard deviation of split frequencies: 0.053648


      Average standard deviation of split frequencies: 0.053648

      3920000 -- (0.000) [...7 remote chains...] -- 9:40:22

      Average standard deviation of split frequencies: 0.053666


      Average standard deviation of split frequencies: 0.053666

      3930000 -- (0.000) [...7 remote chains...] -- 9:38:52

      Average standard deviation of split frequencies: 0.053683


      Average standard deviation of split frequencies: 0.053683

      3940000 -- (0.000) [...7 remote chains...] -- 9:39:55

      Average standard deviation of split frequencies: 0.053569


      Average standard deviation of split frequencies: 0.053569

      3950000 -- (0.000) [...7 remote chains...] -- 9:40:57

      Average standard deviation of split frequencies: 0.053701


      Average standard deviation of split frequencies: 0.053701

      3960000 -- (0.000) [...7 remote chains...] -- 9:39:29

      Average standard deviation of split frequencies: 0.053036


      Average standard deviation of split frequencies: 0.053036

      3970000 -- (0.000) [...7 remote chains...] -- 9:40:30

      Average standard deviation of split frequencies: 0.053306


      Average standard deviation of split frequencies: 0.053306

      3980000 -- (0.000) [...7 remote chains...] -- 9:39:02

      Average standard deviation of split frequencies: 0.053129


      Average standard deviation of split frequencies: 0.053129

      3990000 -- (0.000) [...7 remote chains...] -- 9:40:04

      Average standard deviation of split frequencies: 0.053192


      Average standard deviation of split frequencies: 0.053192

      4000000 -- (0.000) [...7 remote chains...] -- 9:41:06

      Average standard deviation of split frequencies: 0.054434


      Average standard deviation of split frequencies: 0.054434

      4010000 -- (0.000) [...7 remote chains...] -- 9:39:38

      Average standard deviation of split frequencies: 0.054254


      Average standard deviation of split frequencies: 0.054254

      4020000 -- (0.000) [...7 remote chains...] -- 9:40:39

      Average standard deviation of split frequencies: 0.054275


      Average standard deviation of split frequencies: 0.054275

      4030000 -- [0.000] [...7 remote chains...] -- 9:41:40

      Average standard deviation of split frequencies: 0.054142


      Average standard deviation of split frequencies: 0.054142

      4040000 -- (0.000) [...7 remote chains...] -- 9:40:13

      Average standard deviation of split frequencies: 0.054855


      Average standard deviation of split frequencies: 0.054855

      4050000 -- (0.000) [...7 remote chains...] -- 9:41:14

      Average standard deviation of split frequencies: 0.055265


      Average standard deviation of split frequencies: 0.055265

      4060000 -- (0.000) [...7 remote chains...] -- 9:39:47

      Average standard deviation of split frequencies: 0.055022


      Average standard deviation of split frequencies: 0.055022

      4070000 -- (0.000) [...7 remote chains...] -- 9:40:47

      Average standard deviation of split frequencies: 0.055022


      Average standard deviation of split frequencies: 0.055022

      4080000 -- (0.000) [...7 remote chains...] -- 9:39:22

      Average standard deviation of split frequencies: 0.054967


      Average standard deviation of split frequencies: 0.054967

      4090000 -- (0.000) [...7 remote chains...] -- 9:40:22

      Average standard deviation of split frequencies: 0.054975


      Average standard deviation of split frequencies: 0.054975

      4100000 -- (0.000) [...7 remote chains...] -- 9:38:56

      Average standard deviation of split frequencies: 0.054859


      Average standard deviation of split frequencies: 0.054859

      4110000 -- (0.000) [...7 remote chains...] -- 9:39:56

      Average standard deviation of split frequencies: 0.054921


      Average standard deviation of split frequencies: 0.054921

      4120000 -- (0.000) [...7 remote chains...] -- 9:40:56

      Average standard deviation of split frequencies: 0.054682


      Average standard deviation of split frequencies: 0.054682

      4130000 -- (0.000) [...7 remote chains...] -- 9:39:31

      Average standard deviation of split frequencies: 0.054438


      Average standard deviation of split frequencies: 0.054438

      4140000 -- (0.000) [...7 remote chains...] -- 9:40:30

      Average standard deviation of split frequencies: 0.054393


      Average standard deviation of split frequencies: 0.054393

      4150000 -- (0.000) [...7 remote chains...] -- 9:39:05

      Average standard deviation of split frequencies: 0.053071


      Average standard deviation of split frequencies: 0.053071

      4160000 -- (0.000) [...7 remote chains...] -- 9:40:05

      Average standard deviation of split frequencies: 0.052876


      Average standard deviation of split frequencies: 0.052876

      4170000 -- (0.000) [...7 remote chains...] -- 9:38:41

      Average standard deviation of split frequencies: 0.052647


      Average standard deviation of split frequencies: 0.052647

      4180000 -- (0.000) [...7 remote chains...] -- 9:39:39

      Average standard deviation of split frequencies: 0.052339


      Average standard deviation of split frequencies: 0.052339

      4190000 -- (0.000) [...7 remote chains...] -- 9:38:16

      Average standard deviation of split frequencies: 0.053086


      Average standard deviation of split frequencies: 0.053086

      4200000 -- (0.000) [...7 remote chains...] -- 9:39:15

      Average standard deviation of split frequencies: 0.053100


      Average standard deviation of split frequencies: 0.053100

      4210000 -- (0.000) [...7 remote chains...] -- 9:40:13

      Average standard deviation of split frequencies: 0.052992


      Average standard deviation of split frequencies: 0.052992

      4220000 -- (0.000) [...7 remote chains...] -- 9:38:50

      Average standard deviation of split frequencies: 0.052886


      Average standard deviation of split frequencies: 0.052886

      4230000 -- (0.000) [...7 remote chains...] -- 9:39:48

      Average standard deviation of split frequencies: 0.052946


      Average standard deviation of split frequencies: 0.052946

      4240000 -- (0.000) [...7 remote chains...] -- 9:38:25

      Average standard deviation of split frequencies: 0.052960


      Average standard deviation of split frequencies: 0.052960

      4250000 -- (0.000) [...7 remote chains...] -- 9:39:23

      Average standard deviation of split frequencies: 0.053093


      Average standard deviation of split frequencies: 0.053093

      4260000 -- (0.000) [...7 remote chains...] -- 9:38:01

      Average standard deviation of split frequencies: 0.056940


      Average standard deviation of split frequencies: 0.056940

      4270000 -- (0.000) [...7 remote chains...] -- 9:38:59

      Average standard deviation of split frequencies: 0.057273


      Average standard deviation of split frequencies: 0.057273

      4280000 -- (0.000) [...7 remote chains...] -- 9:39:56

      Average standard deviation of split frequencies: 0.057096


      Average standard deviation of split frequencies: 0.057096

      4290000 -- (0.000) [...7 remote chains...] -- 9:38:35

      Average standard deviation of split frequencies: 0.056339


      Average standard deviation of split frequencies: 0.056339

      4300000 -- (0.000) [...7 remote chains...] -- 9:39:32

      Average standard deviation of split frequencies: 0.054623


      Average standard deviation of split frequencies: 0.054623

      4310000 -- (0.000) [...7 remote chains...] -- 9:38:10

      Average standard deviation of split frequencies: 0.055060


      Average standard deviation of split frequencies: 0.055060

      4320000 -- (0.000) [...7 remote chains...] -- 9:39:08

      Average standard deviation of split frequencies: 0.055014


      Average standard deviation of split frequencies: 0.055014

      4330000 -- (0.000) [...7 remote chains...] -- 9:37:47

      Average standard deviation of split frequencies: 0.054970


      Average standard deviation of split frequencies: 0.054970

      4340000 -- (0.000) [...7 remote chains...] -- 9:38:43

      Average standard deviation of split frequencies: 0.054863


      Average standard deviation of split frequencies: 0.054863

      4350000 -- (0.000) [...7 remote chains...] -- 9:39:40

      Average standard deviation of split frequencies: 0.055110


      Average standard deviation of split frequencies: 0.055110

      4360000 -- (0.000) [...7 remote chains...] -- 9:38:20

      Average standard deviation of split frequencies: 0.054853


      Average standard deviation of split frequencies: 0.054853

      4370000 -- (0.000) [...7 remote chains...] -- 9:39:16

      Average standard deviation of split frequencies: 0.054687


      Average standard deviation of split frequencies: 0.054687

      4380000 -- (0.000) [...7 remote chains...] -- 9:37:56

      Average standard deviation of split frequencies: 0.054819


      Average standard deviation of split frequencies: 0.054819

      4390000 -- (0.000) [...7 remote chains...] -- 9:38:52

      Average standard deviation of split frequencies: 0.054997


      Average standard deviation of split frequencies: 0.054997

      4400000 -- (0.000) [...7 remote chains...] -- 9:37:33

      Average standard deviation of split frequencies: 0.056520


      Average standard deviation of split frequencies: 0.056520

      4410000 -- (0.000) [...7 remote chains...] -- 9:38:28

      Average standard deviation of split frequencies: 0.056532


      Average standard deviation of split frequencies: 0.056532

      4420000 -- (0.000) [...7 remote chains...] -- 9:37:09

      Average standard deviation of split frequencies: 0.055622


      Average standard deviation of split frequencies: 0.055622

      4430000 -- (0.000) [...7 remote chains...] -- 9:38:05

      Average standard deviation of split frequencies: 0.055976


      Average standard deviation of split frequencies: 0.055976

      4440000 -- (0.000) [...7 remote chains...] -- 9:36:46

      Average standard deviation of split frequencies: 0.056220


      Average standard deviation of split frequencies: 0.056220

      4450000 -- (0.000) [...7 remote chains...] -- 9:37:42

      Average standard deviation of split frequencies: 0.056170


      Average standard deviation of split frequencies: 0.056170

      4460000 -- (0.000) [...7 remote chains...] -- 9:38:37

      Average standard deviation of split frequencies: 0.056120


      Average standard deviation of split frequencies: 0.056120

      4470000 -- (0.000) [...7 remote chains...] -- 9:37:19

      Average standard deviation of split frequencies: 0.056178


      Average standard deviation of split frequencies: 0.056178

      4480000 -- (0.000) [...7 remote chains...] -- 9:38:14

      Average standard deviation of split frequencies: 0.056128


      Average standard deviation of split frequencies: 0.056128

      4490000 -- (0.000) [...7 remote chains...] -- 9:36:56

      Average standard deviation of split frequencies: 0.056020


      Average standard deviation of split frequencies: 0.056020

      4500000 -- (0.000) [...7 remote chains...] -- 9:37:51

      Average standard deviation of split frequencies: 0.054571


      Average standard deviation of split frequencies: 0.054571

      4510000 -- (0.000) [...7 remote chains...] -- 9:38:45

      Average standard deviation of split frequencies: 0.054571


      Average standard deviation of split frequencies: 0.054571

      4520000 -- (0.000) [...7 remote chains...] -- 9:37:28

      Average standard deviation of split frequencies: 0.054523


      Average standard deviation of split frequencies: 0.054523

      4530000 -- (0.000) [...7 remote chains...] -- 9:38:22

      Average standard deviation of split frequencies: 0.054419


      Average standard deviation of split frequencies: 0.054419

      4540000 -- (0.000) [...7 remote chains...] -- 9:37:05

      Average standard deviation of split frequencies: 0.054315


      Average standard deviation of split frequencies: 0.054315

      4550000 -- (0.000) [...7 remote chains...] -- 9:38:00

      Average standard deviation of split frequencies: 0.054595


      Average standard deviation of split frequencies: 0.054595

      4560000 -- (0.000) [...7 remote chains...] -- 9:36:43

      Average standard deviation of split frequencies: 0.054603


      Average standard deviation of split frequencies: 0.054603

      4570000 -- (0.000) [...7 remote chains...] -- 9:37:37

      Average standard deviation of split frequencies: 0.054444


      Average standard deviation of split frequencies: 0.054444

      4580000 -- (0.000) [...7 remote chains...] -- 9:38:31

      Average standard deviation of split frequencies: 0.054397


      Average standard deviation of split frequencies: 0.054397

      4590000 -- (0.000) [...7 remote chains...] -- 9:37:14

      Average standard deviation of split frequencies: 0.054397


      Average standard deviation of split frequencies: 0.054397

      4600000 -- (0.000) [...7 remote chains...] -- 9:38:08

      Average standard deviation of split frequencies: 0.054157


      Average standard deviation of split frequencies: 0.054157

      4610000 -- (0.000) [...7 remote chains...] -- 9:36:52

      Average standard deviation of split frequencies: 0.054001


      Average standard deviation of split frequencies: 0.054001

      4620000 -- (0.000) [...7 remote chains...] -- 9:37:46

      Average standard deviation of split frequencies: 0.053578


      Average standard deviation of split frequencies: 0.053578

      4630000 -- (0.000) [...7 remote chains...] -- 9:36:30

      Average standard deviation of split frequencies: 0.053418


      Average standard deviation of split frequencies: 0.053418

      4640000 -- (0.000) [...7 remote chains...] -- 9:37:23

      Average standard deviation of split frequencies: 0.053105


      Average standard deviation of split frequencies: 0.053105

      4650000 -- (0.000) [...7 remote chains...] -- 9:38:16

      Average standard deviation of split frequencies: 0.052900


      Average standard deviation of split frequencies: 0.052900

      4660000 -- (0.000) [...7 remote chains...] -- 9:37:01

      Average standard deviation of split frequencies: 0.052643


      Average standard deviation of split frequencies: 0.052643

      4670000 -- (0.000) [...7 remote chains...] -- 9:37:54

      Average standard deviation of split frequencies: 0.052643


      Average standard deviation of split frequencies: 0.052643

      4680000 -- (0.000) [...7 remote chains...] -- 9:36:39

      Average standard deviation of split frequencies: 0.052282


      Average standard deviation of split frequencies: 0.052282

      4690000 -- (0.000) [...7 remote chains...] -- 9:37:32

      Average standard deviation of split frequencies: 0.052082


      Average standard deviation of split frequencies: 0.052082

      4700000 -- (0.000) [...7 remote chains...] -- 9:36:18

      Average standard deviation of split frequencies: 0.052145


      Average standard deviation of split frequencies: 0.052145

      4710000 -- (0.000) [...7 remote chains...] -- 9:37:10

      Average standard deviation of split frequencies: 0.052204


      Average standard deviation of split frequencies: 0.052204

      4720000 -- (0.000) [...7 remote chains...] -- 9:38:02

      Average standard deviation of split frequencies: 0.052111


      Average standard deviation of split frequencies: 0.052111

      4730000 -- (0.000) [...7 remote chains...] -- 9:36:48

      Average standard deviation of split frequencies: 0.052555


      Average standard deviation of split frequencies: 0.052555

      4740000 -- (0.000) [...7 remote chains...] -- 9:37:40

      Average standard deviation of split frequencies: 0.052569


      Average standard deviation of split frequencies: 0.052569

      4750000 -- (0.000) [...7 remote chains...] -- 9:36:27

      Average standard deviation of split frequencies: 0.052103


      Average standard deviation of split frequencies: 0.052103

      4760000 -- (0.000) [...7 remote chains...] -- 9:37:18

      Average standard deviation of split frequencies: 0.051848


      Average standard deviation of split frequencies: 0.051848

      4770000 -- (0.000) [...7 remote chains...] -- 9:36:05

      Average standard deviation of split frequencies: 0.051703


      Average standard deviation of split frequencies: 0.051703

      4780000 -- (0.000) [...7 remote chains...] -- 9:36:57

      Average standard deviation of split frequencies: 0.051069


      Average standard deviation of split frequencies: 0.051069

      4790000 -- (0.000) [...7 remote chains...] -- 9:35:44

      Average standard deviation of split frequencies: 0.051016


      Average standard deviation of split frequencies: 0.051016

      4800000 -- (0.000) [...7 remote chains...] -- 9:36:36

      Average standard deviation of split frequencies: 0.052016


      Average standard deviation of split frequencies: 0.052016

      4810000 -- (0.000) [...7 remote chains...] -- 9:35:23

      Average standard deviation of split frequencies: 0.051872


      Average standard deviation of split frequencies: 0.051872

      4820000 -- (0.000) [...7 remote chains...] -- 9:36:14

      Average standard deviation of split frequencies: 0.052162


      Average standard deviation of split frequencies: 0.052162

      4830000 -- (0.000) [...7 remote chains...] -- 9:35:02

      Average standard deviation of split frequencies: 0.052762


      Average standard deviation of split frequencies: 0.052762

      4840000 -- (0.000) [...7 remote chains...] -- 9:35:53

      Average standard deviation of split frequencies: 0.053172


      Average standard deviation of split frequencies: 0.053172

      4850000 -- (0.000) [...7 remote chains...] -- 9:34:41

      Average standard deviation of split frequencies: 0.053635


      Average standard deviation of split frequencies: 0.053635

      4860000 -- (0.000) [...7 remote chains...] -- 9:35:32

      Average standard deviation of split frequencies: 0.053654


      Average standard deviation of split frequencies: 0.053654

      4870000 -- (0.000) [...7 remote chains...] -- 9:36:23

      Average standard deviation of split frequencies: 0.053323


      Average standard deviation of split frequencies: 0.053323

      4880000 -- (0.000) [...7 remote chains...] -- 9:35:12

      Average standard deviation of split frequencies: 0.053453


      Average standard deviation of split frequencies: 0.053453

      4890000 -- (0.000) [...7 remote chains...] -- 9:36:02

      Average standard deviation of split frequencies: 0.052360


      Average standard deviation of split frequencies: 0.052360

      4900000 -- (0.000) [...7 remote chains...] -- 9:34:51

      Average standard deviation of split frequencies: 0.052485


      Average standard deviation of split frequencies: 0.052485

      4910000 -- (0.000) [...7 remote chains...] -- 9:35:41

      Average standard deviation of split frequencies: 0.052485


      Average standard deviation of split frequencies: 0.052485

      4920000 -- (0.000) [...7 remote chains...] -- 9:34:31

      Average standard deviation of split frequencies: 0.052396


      Average standard deviation of split frequencies: 0.052396

      4930000 -- (0.000) [...7 remote chains...] -- 9:35:21

      Average standard deviation of split frequencies: 0.053983


      Average standard deviation of split frequencies: 0.053983

      4940000 -- (0.000) [...7 remote chains...] -- 9:36:11

      Average standard deviation of split frequencies: 0.052680


      Average standard deviation of split frequencies: 0.052680

      4950000 -- (0.000) [...7 remote chains...] -- 9:35:00

      Average standard deviation of split frequencies: 0.052680


      Average standard deviation of split frequencies: 0.052680

      4960000 -- (0.000) [...7 remote chains...] -- 9:35:50

      Average standard deviation of split frequencies: 0.052539


      Average standard deviation of split frequencies: 0.052539

      4970000 -- (0.000) [...7 remote chains...] -- 9:34:40

      Average standard deviation of split frequencies: 0.052452


      Average standard deviation of split frequencies: 0.052452

      4980000 -- (0.000) [...7 remote chains...] -- 9:35:30

      Average standard deviation of split frequencies: 0.052690


      Average standard deviation of split frequencies: 0.052690

      4990000 -- (0.000) [...7 remote chains...] -- 9:36:19

      Average standard deviation of split frequencies: 0.052905


      Average standard deviation of split frequencies: 0.052905

      5000000 -- (0.000) [...7 remote chains...] -- 9:35:10

      Average standard deviation of split frequencies: 0.052709


      Average standard deviation of split frequencies: 0.052709

      5010000 -- (0.000) [...7 remote chains...] -- 9:35:59

      Average standard deviation of split frequencies: 0.052674


      Average standard deviation of split frequencies: 0.052674

      5020000 -- (0.000) [...7 remote chains...] -- 9:34:49

      Average standard deviation of split frequencies: 0.052638


      Average standard deviation of split frequencies: 0.052638

      5030000 -- (0.000) [...7 remote chains...] -- 9:35:39

      Average standard deviation of split frequencies: 0.052534


      Average standard deviation of split frequencies: 0.052534

      5040000 -- (0.000) [...7 remote chains...] -- 9:34:29

      Average standard deviation of split frequencies: 0.052603


      Average standard deviation of split frequencies: 0.052603

      5050000 -- (0.000) [...7 remote chains...] -- 9:35:18

      Average standard deviation of split frequencies: 0.052153


      Average standard deviation of split frequencies: 0.052153

      5060000 -- (0.000) [...7 remote chains...] -- 9:36:07

      Average standard deviation of split frequencies: 0.052378


      Average standard deviation of split frequencies: 0.052378

      5070000 -- (0.000) [...7 remote chains...] -- 9:34:58

      Average standard deviation of split frequencies: 0.052688


      Average standard deviation of split frequencies: 0.052688

      5080000 -- (0.000) [...7 remote chains...] -- 9:35:47

      Average standard deviation of split frequencies: 0.051680


      Average standard deviation of split frequencies: 0.051680

      5090000 -- (0.000) [...7 remote chains...] -- 9:34:39

      Average standard deviation of split frequencies: 0.051395


      Average standard deviation of split frequencies: 0.051395

      5100000 -- (0.000) [...7 remote chains...] -- 9:35:27

      Average standard deviation of split frequencies: 0.051610


      Average standard deviation of split frequencies: 0.051610

      5110000 -- [0.000] [...7 remote chains...] -- 9:34:19

      Average standard deviation of split frequencies: 0.051709


      Average standard deviation of split frequencies: 0.051709

      5120000 -- (0.000) [...7 remote chains...] -- 9:35:07

      Average standard deviation of split frequencies: 0.051724


      Average standard deviation of split frequencies: 0.051724

      5130000 -- (0.000) [...7 remote chains...] -- 9:33:59

      Average standard deviation of split frequencies: 0.051788


      Average standard deviation of split frequencies: 0.051788

      5140000 -- (0.000) [...7 remote chains...] -- 9:34:47

      Average standard deviation of split frequencies: 0.050832


      Average standard deviation of split frequencies: 0.050832

      5150000 -- (0.000) [...7 remote chains...] -- 9:35:35

      Average standard deviation of split frequencies: 0.051020


      Average standard deviation of split frequencies: 0.051020

      5160000 -- (0.000) [...7 remote chains...] -- 9:34:28

      Average standard deviation of split frequencies: 0.050935


      Average standard deviation of split frequencies: 0.050935

      5170000 -- (0.000) [...7 remote chains...] -- 9:35:16

      Average standard deviation of split frequencies: 0.051084


      Average standard deviation of split frequencies: 0.051084

      5180000 -- (0.000) [...7 remote chains...] -- 9:34:09

      Average standard deviation of split frequencies: 0.051325


      Average standard deviation of split frequencies: 0.051325

      5190000 -- (0.000) [...7 remote chains...] -- 9:34:56

      Average standard deviation of split frequencies: 0.051959


      Average standard deviation of split frequencies: 0.051959

      5200000 -- (0.000) [...7 remote chains...] -- 9:35:44

      Average standard deviation of split frequencies: 0.053775


      Average standard deviation of split frequencies: 0.053775

      5210000 -- (0.000) [...7 remote chains...] -- 9:34:37

      Average standard deviation of split frequencies: 0.053585


      Average standard deviation of split frequencies: 0.053585

      5220000 -- (0.000) [...7 remote chains...] -- 9:35:24

      Average standard deviation of split frequencies: 0.053131


      Average standard deviation of split frequencies: 0.053131

      5230000 -- (0.000) [...7 remote chains...] -- 9:36:11

      Average standard deviation of split frequencies: 0.053025


      Average standard deviation of split frequencies: 0.053025

      5240000 -- (0.000) [...7 remote chains...] -- 9:35:05

      Average standard deviation of split frequencies: 0.053207


      Average standard deviation of split frequencies: 0.053207

      5250000 -- (0.000) [...7 remote chains...] -- 9:35:52

      Average standard deviation of split frequencies: 0.053336


      Average standard deviation of split frequencies: 0.053336

      5260000 -- (0.000) [...7 remote chains...] -- 9:34:45

      Average standard deviation of split frequencies: 0.053359


      Average standard deviation of split frequencies: 0.053359

      5270000 -- (0.000) [...7 remote chains...] -- 9:35:32

      Average standard deviation of split frequencies: 0.053201


      Average standard deviation of split frequencies: 0.053201

      5280000 -- (0.000) [...7 remote chains...] -- 9:34:26

      Average standard deviation of split frequencies: 0.053015


      Average standard deviation of split frequencies: 0.053015

      5290000 -- (0.000) [...7 remote chains...] -- 9:35:13

      Average standard deviation of split frequencies: 0.052335


      Average standard deviation of split frequencies: 0.052335

      5300000 -- [0.000] [...7 remote chains...] -- 9:34:07

      Average standard deviation of split frequencies: 0.052406


      Average standard deviation of split frequencies: 0.052406

      5310000 -- (0.000) [...7 remote chains...] -- 9:34:54

      Average standard deviation of split frequencies: 0.052406


      Average standard deviation of split frequencies: 0.052406

      5320000 -- [0.000] [...7 remote chains...] -- 9:35:40

      Average standard deviation of split frequencies: 0.052578


      Average standard deviation of split frequencies: 0.052578

      5330000 -- (0.000) [...7 remote chains...] -- 9:34:35

      Average standard deviation of split frequencies: 0.054397


      Average standard deviation of split frequencies: 0.054397

      5340000 -- (0.000) [...7 remote chains...] -- 9:35:21

      Average standard deviation of split frequencies: 0.054475


      Average standard deviation of split frequencies: 0.054475

      5350000 -- (0.000) [...7 remote chains...] -- 9:34:16

      Average standard deviation of split frequencies: 0.054741


      Average standard deviation of split frequencies: 0.054741

      5360000 -- (0.000) [...7 remote chains...] -- 9:35:02

      Average standard deviation of split frequencies: 0.054818


      Average standard deviation of split frequencies: 0.054818

      5370000 -- (0.000) [...7 remote chains...] -- 9:33:57

      Average standard deviation of split frequencies: 0.054789


      Average standard deviation of split frequencies: 0.054789

      5380000 -- (0.000) [...7 remote chains...] -- 9:34:43

      Average standard deviation of split frequencies: 0.054547


      Average standard deviation of split frequencies: 0.054547

      5390000 -- (0.000) [...7 remote chains...] -- 9:35:29

      Average standard deviation of split frequencies: 0.054124


      Average standard deviation of split frequencies: 0.054124

      5400000 -- (0.000) [...7 remote chains...] -- 9:34:24

      Average standard deviation of split frequencies: 0.053569


      Average standard deviation of split frequencies: 0.053569

      5410000 -- (0.000) [...7 remote chains...] -- 9:35:10

      Average standard deviation of split frequencies: 0.053595


      Average standard deviation of split frequencies: 0.053595

      5420000 -- (0.000) [...7 remote chains...] -- 9:34:06

      Average standard deviation of split frequencies: 0.053411


      Average standard deviation of split frequencies: 0.053411

      5430000 -- (0.000) [...7 remote chains...] -- 9:34:51

      Average standard deviation of split frequencies: 0.053201


      Average standard deviation of split frequencies: 0.053201

      5440000 -- (0.000) [...7 remote chains...] -- 9:33:47

      Average standard deviation of split frequencies: 0.053385


      Average standard deviation of split frequencies: 0.053385

      5450000 -- (0.000) [...7 remote chains...] -- 9:34:32

      Average standard deviation of split frequencies: 0.052500


      Average standard deviation of split frequencies: 0.052500

      5460000 -- (0.000) [...7 remote chains...] -- 9:33:29

      Average standard deviation of split frequencies: 0.053386


      Average standard deviation of split frequencies: 0.053386

      5470000 -- (0.000) [...7 remote chains...] -- 9:34:14

      Average standard deviation of split frequencies: 0.053438


      Average standard deviation of split frequencies: 0.053438

      5480000 -- (0.000) [...7 remote chains...] -- 9:33:11

      Average standard deviation of split frequencies: 0.053309


      Average standard deviation of split frequencies: 0.053309

      5490000 -- (0.000) [...7 remote chains...] -- 9:33:56

      Average standard deviation of split frequencies: 0.052522


      Average standard deviation of split frequencies: 0.052522

      5500000 -- (0.000) [...7 remote chains...] -- 9:34:41

      Average standard deviation of split frequencies: 0.052295


      Average standard deviation of split frequencies: 0.052295

      5510000 -- (0.000) [...7 remote chains...] -- 9:33:37

      Average standard deviation of split frequencies: 0.052495


      Average standard deviation of split frequencies: 0.052495

      5520000 -- (0.000) [...7 remote chains...] -- 9:34:22

      Average standard deviation of split frequencies: 0.052419


      Average standard deviation of split frequencies: 0.052419

      5530000 -- (0.000) [...7 remote chains...] -- 9:33:19

      Average standard deviation of split frequencies: 0.052293


      Average standard deviation of split frequencies: 0.052293

      5540000 -- (0.000) [...7 remote chains...] -- 9:34:04

      Average standard deviation of split frequencies: 0.052417


      Average standard deviation of split frequencies: 0.052417

      5550000 -- (0.000) [...7 remote chains...] -- 9:33:01

      Average standard deviation of split frequencies: 0.052267


      Average standard deviation of split frequencies: 0.052267

      5560000 -- (0.000) [...7 remote chains...] -- 9:33:46

      Average standard deviation of split frequencies: 0.052292


      Average standard deviation of split frequencies: 0.052292

      5570000 -- (0.000) [...7 remote chains...] -- 9:34:30

      Average standard deviation of split frequencies: 0.051207


      Average standard deviation of split frequencies: 0.051207

      5580000 -- (0.000) [...7 remote chains...] -- 9:33:28

      Average standard deviation of split frequencies: 0.051229


      Average standard deviation of split frequencies: 0.051229

      5590000 -- (0.000) [...7 remote chains...] -- 9:34:12

      Average standard deviation of split frequencies: 0.051085


      Average standard deviation of split frequencies: 0.051085

      5600000 -- (0.000) [...7 remote chains...] -- 9:33:10

      Average standard deviation of split frequencies: 0.050916


      Average standard deviation of split frequencies: 0.050916

      5610000 -- (0.000) [...7 remote chains...] -- 9:33:54

      Average standard deviation of split frequencies: 0.050795


      Average standard deviation of split frequencies: 0.050795

      5620000 -- (0.000) [...7 remote chains...] -- 9:32:52

      Average standard deviation of split frequencies: 0.050579


      Average standard deviation of split frequencies: 0.050579

      5630000 -- (0.000) [...7 remote chains...] -- 9:33:36

      Average standard deviation of split frequencies: 0.050102


      Average standard deviation of split frequencies: 0.050102

      5640000 -- (0.000) [...7 remote chains...] -- 9:32:34

      Average standard deviation of split frequencies: 0.049936


      Average standard deviation of split frequencies: 0.049936

      5650000 -- [0.000] [...7 remote chains...] -- 9:33:18

      Average standard deviation of split frequencies: 0.050104


      Average standard deviation of split frequencies: 0.050104

      5660000 -- (0.000) [...7 remote chains...] -- 9:34:02

      Average standard deviation of split frequencies: 0.049844


      Average standard deviation of split frequencies: 0.049844

      5670000 -- (0.000) [...7 remote chains...] -- 9:33:00

      Average standard deviation of split frequencies: 0.049607


      Average standard deviation of split frequencies: 0.049607

      5680000 -- (0.000) [...7 remote chains...] -- 9:33:44

      Average standard deviation of split frequencies: 0.049680


      Average standard deviation of split frequencies: 0.049680

      5690000 -- (0.000) [...7 remote chains...] -- 9:34:27

      Average standard deviation of split frequencies: 0.049516


      Average standard deviation of split frequencies: 0.049516

      5700000 -- (0.000) [...7 remote chains...] -- 9:33:26

      Average standard deviation of split frequencies: 0.049307


      Average standard deviation of split frequencies: 0.049307

      5710000 -- (0.000) [...7 remote chains...] -- 9:34:10

      Average standard deviation of split frequencies: 0.049024


      Average standard deviation of split frequencies: 0.049024

      5720000 -- (0.000) [...7 remote chains...] -- 9:33:09

      Average standard deviation of split frequencies: 0.048816


      Average standard deviation of split frequencies: 0.048816

      5730000 -- (0.000) [...7 remote chains...] -- 9:33:52

      Average standard deviation of split frequencies: 0.049170


      Average standard deviation of split frequencies: 0.049170

      5740000 -- (0.000) [...7 remote chains...] -- 9:32:51

      Average standard deviation of split frequencies: 0.048864


      Average standard deviation of split frequencies: 0.048864

      5750000 -- (0.000) [...7 remote chains...] -- 9:33:34

      Average standard deviation of split frequencies: 0.050196


      Average standard deviation of split frequencies: 0.050196

      5760000 -- (0.000) [...7 remote chains...] -- 9:34:17

      Average standard deviation of split frequencies: 0.049931


      Average standard deviation of split frequencies: 0.049931

      5770000 -- (0.000) [...7 remote chains...] -- 9:33:17

      Average standard deviation of split frequencies: 0.049767


      Average standard deviation of split frequencies: 0.049767

      5780000 -- (0.000) [...7 remote chains...] -- 9:34:00

      Average standard deviation of split frequencies: 0.049653


      Average standard deviation of split frequencies: 0.049653

      5790000 -- (0.000) [...7 remote chains...] -- 9:33:00

      Average standard deviation of split frequencies: 0.049653


      Average standard deviation of split frequencies: 0.049653

      5800000 -- (0.000) [...7 remote chains...] -- 9:33:42

      Average standard deviation of split frequencies: 0.049440


      Average standard deviation of split frequencies: 0.049440

      5810000 -- (0.000) [...7 remote chains...] -- 9:32:42

      Average standard deviation of split frequencies: 0.049278


      Average standard deviation of split frequencies: 0.049278

      5820000 -- (0.000) [...7 remote chains...] -- 9:33:25

      Average standard deviation of split frequencies: 0.049117


      Average standard deviation of split frequencies: 0.049117

      5830000 -- (0.000) [...7 remote chains...] -- 9:34:07

      Average standard deviation of split frequencies: 0.048479


      Average standard deviation of split frequencies: 0.048479

      5840000 -- (0.000) [...7 remote chains...] -- 9:33:08

      Average standard deviation of split frequencies: 0.048416


      Average standard deviation of split frequencies: 0.048416

      5850000 -- (0.000) [...7 remote chains...] -- 9:33:50

      Average standard deviation of split frequencies: 0.048306


      Average standard deviation of split frequencies: 0.048306

      5860000 -- (0.000) [...7 remote chains...] -- 9:32:50

      Average standard deviation of split frequencies: 0.048002


      Average standard deviation of split frequencies: 0.048002

      5870000 -- (0.000) [...7 remote chains...] -- 9:33:32

      Average standard deviation of split frequencies: 0.048584


      Average standard deviation of split frequencies: 0.048584

      5880000 -- (0.000) [...7 remote chains...] -- 9:34:14

      Average standard deviation of split frequencies: 0.048314


      Average standard deviation of split frequencies: 0.048314

      5890000 -- (0.000) [...7 remote chains...] -- 9:33:15

      Average standard deviation of split frequencies: 0.048098


      Average standard deviation of split frequencies: 0.048098

      5900000 -- (0.000) [...7 remote chains...] -- 9:33:57

      Average standard deviation of split frequencies: 0.048149


      Average standard deviation of split frequencies: 0.048149

      5910000 -- (0.000) [...7 remote chains...] -- 9:32:58

      Average standard deviation of split frequencies: 0.048308


      Average standard deviation of split frequencies: 0.048308

      5920000 -- (0.000) [...7 remote chains...] -- 9:33:40

      Average standard deviation of split frequencies: 0.048253


      Average standard deviation of split frequencies: 0.048253

      5930000 -- (0.000) [...7 remote chains...] -- 9:34:22

      Average standard deviation of split frequencies: 0.048250


      Average standard deviation of split frequencies: 0.048250

      5940000 -- (0.000) [...7 remote chains...] -- 9:33:23

      Average standard deviation of split frequencies: 0.048142


      Average standard deviation of split frequencies: 0.048142

      5950000 -- (0.000) [...7 remote chains...] -- 9:34:04

      Average standard deviation of split frequencies: 0.046998


      Average standard deviation of split frequencies: 0.046998

      5960000 -- (0.000) [...7 remote chains...] -- 9:33:06

      Average standard deviation of split frequencies: 0.046842


      Average standard deviation of split frequencies: 0.046842

      5970000 -- (0.000) [...7 remote chains...] -- 9:33:47

      Average standard deviation of split frequencies: 0.046534


      Average standard deviation of split frequencies: 0.046534

      5980000 -- (0.000) [...7 remote chains...] -- 9:32:49

      Average standard deviation of split frequencies: 0.046279


      Average standard deviation of split frequencies: 0.046279

      5990000 -- (0.000) [...7 remote chains...] -- 9:33:30

      Average standard deviation of split frequencies: 0.046025


      Average standard deviation of split frequencies: 0.046025

      6000000 -- (0.000) [...7 remote chains...] -- 9:32:33

      Average standard deviation of split frequencies: 0.046827


      Average standard deviation of split frequencies: 0.046827

      6010000 -- (0.000) [...7 remote chains...] -- 9:33:14

      Average standard deviation of split frequencies: 0.046775


      Average standard deviation of split frequencies: 0.046775

      6020000 -- (0.000) [...7 remote chains...] -- 9:32:16

      Average standard deviation of split frequencies: 0.046308


      Average standard deviation of split frequencies: 0.046308

      6030000 -- (0.000) [...7 remote chains...] -- 9:32:57

      Average standard deviation of split frequencies: 0.045996


      Average standard deviation of split frequencies: 0.045996

      6040000 -- (0.000) [...7 remote chains...] -- 9:33:38

      Average standard deviation of split frequencies: 0.046050


      Average standard deviation of split frequencies: 0.046050

      6050000 -- (0.000) [...7 remote chains...] -- 9:32:40

      Average standard deviation of split frequencies: 0.046104


      Average standard deviation of split frequencies: 0.046104

      6060000 -- (0.000) [...7 remote chains...] -- 9:33:21

      Average standard deviation of split frequencies: 0.046003


      Average standard deviation of split frequencies: 0.046003

      6070000 -- (0.000) [...7 remote chains...] -- 9:32:24

      Average standard deviation of split frequencies: 0.046107


      Average standard deviation of split frequencies: 0.046107

      6080000 -- (0.000) [...7 remote chains...] -- 9:33:04

      Average standard deviation of split frequencies: 0.046315


      Average standard deviation of split frequencies: 0.046315

      6090000 -- (0.000) [...7 remote chains...] -- 9:33:45

      Average standard deviation of split frequencies: 0.046420


      Average standard deviation of split frequencies: 0.046420

      6100000 -- (0.000) [...7 remote chains...] -- 9:32:48

      Average standard deviation of split frequencies: 0.046576


      Average standard deviation of split frequencies: 0.046576

      6110000 -- (0.000) [...7 remote chains...] -- 9:33:28

      Average standard deviation of split frequencies: 0.046781


      Average standard deviation of split frequencies: 0.046781

      6120000 -- (0.000) [...7 remote chains...] -- 9:32:31

      Average standard deviation of split frequencies: 0.047038


      Average standard deviation of split frequencies: 0.047038

      6130000 -- (0.000) [...7 remote chains...] -- 9:33:12

      Average standard deviation of split frequencies: 0.047192


      Average standard deviation of split frequencies: 0.047192

      6140000 -- (0.000) [...7 remote chains...] -- 9:32:15

      Average standard deviation of split frequencies: 0.047089


      Average standard deviation of split frequencies: 0.047089

      6150000 -- [0.000] [...7 remote chains...] -- 9:32:55

      Average standard deviation of split frequencies: 0.047498


      Average standard deviation of split frequencies: 0.047498

      6160000 -- (0.000) [...7 remote chains...] -- 9:33:35

      Average standard deviation of split frequencies: 0.047548


      Average standard deviation of split frequencies: 0.047548

      6170000 -- (0.000) [...7 remote chains...] -- 9:32:39

      Average standard deviation of split frequencies: 0.047598


      Average standard deviation of split frequencies: 0.047598

      6180000 -- (0.000) [...7 remote chains...] -- 9:33:19

      Average standard deviation of split frequencies: 0.047749


      Average standard deviation of split frequencies: 0.047749

      6190000 -- (0.000) [...7 remote chains...] -- 9:32:23

      Average standard deviation of split frequencies: 0.048104


      Average standard deviation of split frequencies: 0.048104

      6200000 -- (0.000) [...7 remote chains...] -- 9:33:02

      Average standard deviation of split frequencies: 0.048000


      Average standard deviation of split frequencies: 0.048000

      6210000 -- (0.000) [...7 remote chains...] -- 9:33:42

      Average standard deviation of split frequencies: 0.047797


      Average standard deviation of split frequencies: 0.047797

      6220000 -- (0.000) [...7 remote chains...] -- 9:32:46

      Average standard deviation of split frequencies: 0.047443


      Average standard deviation of split frequencies: 0.047443

      6230000 -- (0.000) [...7 remote chains...] -- 9:33:26

      Average standard deviation of split frequencies: 0.047342


      Average standard deviation of split frequencies: 0.047342

      6240000 -- (0.000) [...7 remote chains...] -- 9:32:30

      Average standard deviation of split frequencies: 0.046641


      Average standard deviation of split frequencies: 0.046641

      6250000 -- (0.000) [...7 remote chains...] -- 9:33:10

      Average standard deviation of split frequencies: 0.046348


      Average standard deviation of split frequencies: 0.046348

      6260000 -- (0.000) [...7 remote chains...] -- 9:33:49

      Average standard deviation of split frequencies: 0.046201


      Average standard deviation of split frequencies: 0.046201

      6270000 -- (0.000) [...7 remote chains...] -- 9:32:53

      Average standard deviation of split frequencies: 0.046007


      Average standard deviation of split frequencies: 0.046007

      6280000 -- (0.000) [...7 remote chains...] -- 9:33:33

      Average standard deviation of split frequencies: 0.046151


      Average standard deviation of split frequencies: 0.046151

      6290000 -- [0.000] [...7 remote chains...] -- 9:32:37

      Average standard deviation of split frequencies: 0.045861


      Average standard deviation of split frequencies: 0.045861

      6300000 -- (0.000) [...7 remote chains...] -- 9:33:16

      Average standard deviation of split frequencies: 0.045524


      Average standard deviation of split frequencies: 0.045524

      6310000 -- (0.000) [...7 remote chains...] -- 9:33:55

      Average standard deviation of split frequencies: 0.045572


      Average standard deviation of split frequencies: 0.045572

      6320000 -- (0.000) [...7 remote chains...] -- 9:33:00

      Average standard deviation of split frequencies: 0.044194


      Average standard deviation of split frequencies: 0.044194

      6330000 -- (0.000) [...7 remote chains...] -- 9:33:39

      Average standard deviation of split frequencies: 0.044194


      Average standard deviation of split frequencies: 0.044194

      6340000 -- (0.000) [...7 remote chains...] -- 9:32:44

      Average standard deviation of split frequencies: 0.042765


      Average standard deviation of split frequencies: 0.042765

      6350000 -- (0.000) [...7 remote chains...] -- 9:33:23

      Average standard deviation of split frequencies: 0.042675


      Average standard deviation of split frequencies: 0.042675

      6360000 -- (0.000) [...7 remote chains...] -- 9:34:02

      Average standard deviation of split frequencies: 0.042452


      Average standard deviation of split frequencies: 0.042452

      6370000 -- (0.000) [...7 remote chains...] -- 9:33:07

      Average standard deviation of split frequencies: 0.042139


      Average standard deviation of split frequencies: 0.042139

      6380000 -- (0.000) [...7 remote chains...] -- 9:33:46

      Average standard deviation of split frequencies: 0.040988


      Average standard deviation of split frequencies: 0.040988

      6390000 -- (0.000) [...7 remote chains...] -- 9:34:24

      Average standard deviation of split frequencies: 0.040988


      Average standard deviation of split frequencies: 0.040988

      6400000 -- [0.000] [...7 remote chains...] -- 9:33:30

      Average standard deviation of split frequencies: 0.040946


      Average standard deviation of split frequencies: 0.040946

      6410000 -- (0.000) [...7 remote chains...] -- 9:34:08

      Average standard deviation of split frequencies: 0.040732


      Average standard deviation of split frequencies: 0.040732

      6420000 -- (0.000) [...7 remote chains...] -- 9:33:14

      Average standard deviation of split frequencies: 0.040561


      Average standard deviation of split frequencies: 0.040561

      6430000 -- (0.000) [...7 remote chains...] -- 9:33:52

      Average standard deviation of split frequencies: 0.040604


      Average standard deviation of split frequencies: 0.040604

      6440000 -- [0.000] [...7 remote chains...] -- 9:34:30

      Average standard deviation of split frequencies: 0.040477


      Average standard deviation of split frequencies: 0.040477

      6450000 -- (0.000) [...7 remote chains...] -- 9:33:36

      Average standard deviation of split frequencies: 0.040364


      Average standard deviation of split frequencies: 0.040364

      6460000 -- (0.000) [...7 remote chains...] -- 9:34:14

      Average standard deviation of split frequencies: 0.040323


      Average standard deviation of split frequencies: 0.040323

      6470000 -- (0.000) [...7 remote chains...] -- 9:33:20

      Average standard deviation of split frequencies: 0.040653


      Average standard deviation of split frequencies: 0.040653

      6480000 -- (0.000) [...7 remote chains...] -- 9:33:58

      Average standard deviation of split frequencies: 0.040826


      Average standard deviation of split frequencies: 0.040826

      6490000 -- (0.000) [...7 remote chains...] -- 9:33:05

      Average standard deviation of split frequencies: 0.040955


      Average standard deviation of split frequencies: 0.040955

      6500000 -- (0.000) [...7 remote chains...] -- 9:33:43

      Average standard deviation of split frequencies: 0.040701


      Average standard deviation of split frequencies: 0.040701

      6510000 -- [0.000] [...7 remote chains...] -- 9:34:20

      Average standard deviation of split frequencies: 0.040574


      Average standard deviation of split frequencies: 0.040574

      6520000 -- (0.000) [...7 remote chains...] -- 9:33:27

      Average standard deviation of split frequencies: 0.040533


      Average standard deviation of split frequencies: 0.040533

      6530000 -- (0.000) [...7 remote chains...] -- 9:34:04

      Average standard deviation of split frequencies: 0.039844


      Average standard deviation of split frequencies: 0.039844

      6540000 -- (0.000) [...7 remote chains...] -- 9:33:11

      Average standard deviation of split frequencies: 0.039763


      Average standard deviation of split frequencies: 0.039763

      6550000 -- (0.000) [...7 remote chains...] -- 9:33:49

      Average standard deviation of split frequencies: 0.039850


      Average standard deviation of split frequencies: 0.039850

      6560000 -- (0.000) [...7 remote chains...] -- 9:32:56

      Average standard deviation of split frequencies: 0.039943


      Average standard deviation of split frequencies: 0.039943

      6570000 -- (0.000) [...7 remote chains...] -- 9:33:33

      Average standard deviation of split frequencies: 0.040079


      Average standard deviation of split frequencies: 0.040079

      6580000 -- (0.000) [...7 remote chains...] -- 9:34:10

      Average standard deviation of split frequencies: 0.039911


      Average standard deviation of split frequencies: 0.039911

      6590000 -- (0.000) [...7 remote chains...] -- 9:33:17

      Average standard deviation of split frequencies: 0.039825


      Average standard deviation of split frequencies: 0.039825

      6600000 -- (0.000) [...7 remote chains...] -- 9:33:55

      Average standard deviation of split frequencies: 0.039701


      Average standard deviation of split frequencies: 0.039701

      6610000 -- (0.000) [...7 remote chains...] -- 9:33:02

      Average standard deviation of split frequencies: 0.039794


      Average standard deviation of split frequencies: 0.039794

      6620000 -- (0.000) [...7 remote chains...] -- 9:35:09

      Average standard deviation of split frequencies: 0.039843


      Average standard deviation of split frequencies: 0.039843

      6630000 -- (0.000) [...7 remote chains...] -- 9:34:16

      Average standard deviation of split frequencies: 0.039843


      Average standard deviation of split frequencies: 0.039843

      6640000 -- (0.000) [...7 remote chains...] -- 9:34:53

      Average standard deviation of split frequencies: 0.040021


      Average standard deviation of split frequencies: 0.040021

      6650000 -- (0.000) [...7 remote chains...] -- 9:34:01

      Average standard deviation of split frequencies: 0.040027


      Average standard deviation of split frequencies: 0.040027

      6660000 -- (0.000) [...7 remote chains...] -- 9:34:37

      Average standard deviation of split frequencies: 0.040160


      Average standard deviation of split frequencies: 0.040160

      6670000 -- (0.000) [...7 remote chains...] -- 9:35:14

      Average standard deviation of split frequencies: 0.040075


      Average standard deviation of split frequencies: 0.040075

      6680000 -- (0.000) [...7 remote chains...] -- 9:34:22

      Average standard deviation of split frequencies: 0.039995


      Average standard deviation of split frequencies: 0.039995

      6690000 -- (0.000) [...7 remote chains...] -- 9:34:58

      Average standard deviation of split frequencies: 0.040043


      Average standard deviation of split frequencies: 0.040043

      6700000 -- (0.000) [...7 remote chains...] -- 9:34:06

      Average standard deviation of split frequencies: 0.039964


      Average standard deviation of split frequencies: 0.039964

      6710000 -- (0.000) [...7 remote chains...] -- 9:34:43

      Average standard deviation of split frequencies: 0.040177


      Average standard deviation of split frequencies: 0.040177

      6720000 -- (0.000) [...7 remote chains...] -- 9:33:51

      Average standard deviation of split frequencies: 0.039970


      Average standard deviation of split frequencies: 0.039970

      6730000 -- (0.000) [...7 remote chains...] -- 9:34:27

      Average standard deviation of split frequencies: 0.039933


      Average standard deviation of split frequencies: 0.039933

      6740000 -- (0.000) [...7 remote chains...] -- 9:35:04

      Average standard deviation of split frequencies: 0.040066


      Average standard deviation of split frequencies: 0.040066

      6750000 -- (0.000) [...7 remote chains...] -- 9:34:12

      Average standard deviation of split frequencies: 0.040192


      Average standard deviation of split frequencies: 0.040192

      6760000 -- (0.000) [...7 remote chains...] -- 9:34:48

      Average standard deviation of split frequencies: 0.040198


      Average standard deviation of split frequencies: 0.040198

      6770000 -- (0.000) [...7 remote chains...] -- 9:33:57

      Average standard deviation of split frequencies: 0.040077


      Average standard deviation of split frequencies: 0.040077

      6780000 -- [0.000] [...7 remote chains...] -- 9:34:33

      Average standard deviation of split frequencies: 0.040124


      Average standard deviation of split frequencies: 0.040124

      6790000 -- (0.000) [...7 remote chains...] -- 9:35:09

      Average standard deviation of split frequencies: 0.040166


      Average standard deviation of split frequencies: 0.040166

      6800000 -- (0.000) [...7 remote chains...] -- 9:34:17

      Average standard deviation of split frequencies: 0.040045


      Average standard deviation of split frequencies: 0.040045

      6810000 -- (0.000) [...7 remote chains...] -- 9:34:53

      Average standard deviation of split frequencies: 0.040051


      Average standard deviation of split frequencies: 0.040051

      6820000 -- (0.000) [...7 remote chains...] -- 9:34:02

      Average standard deviation of split frequencies: 0.039681


      Average standard deviation of split frequencies: 0.039681

      6830000 -- (0.000) [...7 remote chains...] -- 9:34:38

      Average standard deviation of split frequencies: 0.039848


      Average standard deviation of split frequencies: 0.039848

      6840000 -- (0.000) [...7 remote chains...] -- 9:33:47

      Average standard deviation of split frequencies: 0.039853


      Average standard deviation of split frequencies: 0.039853

      6850000 -- (0.000) [...7 remote chains...] -- 9:34:23

      Average standard deviation of split frequencies: 0.039568


      Average standard deviation of split frequencies: 0.039568

      6860000 -- (0.000) [...7 remote chains...] -- 9:34:58

      Average standard deviation of split frequencies: 0.039657


      Average standard deviation of split frequencies: 0.039657

      6870000 -- (0.000) [...7 remote chains...] -- 9:34:08

      Average standard deviation of split frequencies: 0.039533


      Average standard deviation of split frequencies: 0.039533

      6880000 -- (0.000) [...7 remote chains...] -- 9:34:43

      Average standard deviation of split frequencies: 0.039581


      Average standard deviation of split frequencies: 0.039581

      6890000 -- (0.000) [...7 remote chains...] -- 9:33:53

      Average standard deviation of split frequencies: 0.039711


      Average standard deviation of split frequencies: 0.039711

      6900000 -- (0.000) [...7 remote chains...] -- 9:34:28

      Average standard deviation of split frequencies: 0.039800


      Average standard deviation of split frequencies: 0.039800

      6910000 -- (0.000) [...7 remote chains...] -- 9:35:03

      Average standard deviation of split frequencies: 0.039800


      Average standard deviation of split frequencies: 0.039800

      6920000 -- (0.000) [...7 remote chains...] -- 9:34:13

      Average standard deviation of split frequencies: 0.039682


      Average standard deviation of split frequencies: 0.039682

      6930000 -- (0.000) [...7 remote chains...] -- 9:34:48

      Average standard deviation of split frequencies: 0.039565


      Average standard deviation of split frequencies: 0.039565

      6940000 -- (0.000) [...7 remote chains...] -- 9:33:58

      Average standard deviation of split frequencies: 0.039530


      Average standard deviation of split frequencies: 0.039530

      6950000 -- (0.000) [...7 remote chains...] -- 9:34:33

      Average standard deviation of split frequencies: 0.039448


      Average standard deviation of split frequencies: 0.039448

      6960000 -- (0.000) [...7 remote chains...] -- 9:35:08

      Average standard deviation of split frequencies: 0.039413


      Average standard deviation of split frequencies: 0.039413

      6970000 -- (0.000) [...7 remote chains...] -- 9:34:18

      Average standard deviation of split frequencies: 0.039216


      Average standard deviation of split frequencies: 0.039216

      6980000 -- (0.000) [...7 remote chains...] -- 9:34:53

      Average standard deviation of split frequencies: 0.039018


      Average standard deviation of split frequencies: 0.039018

      6990000 -- (0.000) [...7 remote chains...] -- 9:35:28

      Average standard deviation of split frequencies: 0.039059


      Average standard deviation of split frequencies: 0.039059

      7000000 -- (0.000) [...7 remote chains...] -- 9:34:38

      Average standard deviation of split frequencies: 0.039189


      Average standard deviation of split frequencies: 0.039189

      7010000 -- (0.000) [...7 remote chains...] -- 9:35:13

      Average standard deviation of split frequencies: 0.039236


      Average standard deviation of split frequencies: 0.039236

      7020000 -- (0.000) [...7 remote chains...] -- 9:34:23

      Average standard deviation of split frequencies: 0.039405


      Average standard deviation of split frequencies: 0.039405

      7030000 -- (0.000) [...7 remote chains...] -- 9:34:58

      Average standard deviation of split frequencies: 0.039546


      Average standard deviation of split frequencies: 0.039546

      7040000 -- (0.000) [...7 remote chains...] -- 9:35:33

      Average standard deviation of split frequencies: 0.039629


      Average standard deviation of split frequencies: 0.039629

      7050000 -- (0.000) [...7 remote chains...] -- 9:34:43

      Average standard deviation of split frequencies: 0.039476


      Average standard deviation of split frequencies: 0.039476

      7060000 -- (0.000) [...7 remote chains...] -- 9:35:18

      Average standard deviation of split frequencies: 0.039344


      Average standard deviation of split frequencies: 0.039344

      7070000 -- (0.000) [...7 remote chains...] -- 9:34:28

      Average standard deviation of split frequencies: 0.039344


      Average standard deviation of split frequencies: 0.039344

      7080000 -- (0.000) [...7 remote chains...] -- 9:35:03

      Average standard deviation of split frequencies: 0.039431


      Average standard deviation of split frequencies: 0.039431

      7090000 -- (0.000) [...7 remote chains...] -- 9:35:37

      Average standard deviation of split frequencies: 0.039679


      Average standard deviation of split frequencies: 0.039679

      7100000 -- (0.000) [...7 remote chains...] -- 9:34:48

      Average standard deviation of split frequencies: 0.039845


      Average standard deviation of split frequencies: 0.039845

      7110000 -- (0.000) [...7 remote chains...] -- 9:35:22

      Average standard deviation of split frequencies: 0.039886


      Average standard deviation of split frequencies: 0.039886

      7120000 -- (0.000) [...7 remote chains...] -- 9:34:33

      Average standard deviation of split frequencies: 0.039811


      Average standard deviation of split frequencies: 0.039811

      7130000 -- (0.000) [...7 remote chains...] -- 9:35:07

      Average standard deviation of split frequencies: 0.039697


      Average standard deviation of split frequencies: 0.039697

      7140000 -- (0.000) [...7 remote chains...] -- 9:34:18

      Average standard deviation of split frequencies: 0.039503


      Average standard deviation of split frequencies: 0.039503

      7150000 -- (0.000) [...7 remote chains...] -- 9:34:53

      Average standard deviation of split frequencies: 0.039304


      Average standard deviation of split frequencies: 0.039304

      7160000 -- (0.000) [...7 remote chains...] -- 9:34:04

      Average standard deviation of split frequencies: 0.039390


      Average standard deviation of split frequencies: 0.039390

      7170000 -- (0.000) [...7 remote chains...] -- 9:34:38

      Average standard deviation of split frequencies: 0.039555


      Average standard deviation of split frequencies: 0.039555

      7180000 -- (0.000) [...7 remote chains...] -- 9:35:12

      Average standard deviation of split frequencies: 0.039323


      Average standard deviation of split frequencies: 0.039323

      7190000 -- (0.000) [...7 remote chains...] -- 9:34:23

      Average standard deviation of split frequencies: 0.039204


      Average standard deviation of split frequencies: 0.039204

      7200000 -- (0.000) [...7 remote chains...] -- 9:34:57

      Average standard deviation of split frequencies: 0.038884


      Average standard deviation of split frequencies: 0.038884

      7210000 -- (0.000) [...7 remote chains...] -- 9:34:09

      Average standard deviation of split frequencies: 0.038731


      Average standard deviation of split frequencies: 0.038731

      7220000 -- [0.000] [...7 remote chains...] -- 9:34:43

      Average standard deviation of split frequencies: 0.038619


      Average standard deviation of split frequencies: 0.038619

      7230000 -- [0.000] [...7 remote chains...] -- 9:35:16

      Average standard deviation of split frequencies: 0.038253


      Average standard deviation of split frequencies: 0.038253

      7240000 -- (0.000) [...7 remote chains...] -- 9:34:28

      Average standard deviation of split frequencies: 0.038142


      Average standard deviation of split frequencies: 0.038142

      7250000 -- (0.000) [...7 remote chains...] -- 9:35:02

      Average standard deviation of split frequencies: 0.038153


      Average standard deviation of split frequencies: 0.038153

      7260000 -- (0.000) [...7 remote chains...] -- 9:34:14

      Average standard deviation of split frequencies: 0.038043


      Average standard deviation of split frequencies: 0.038043

      7270000 -- (0.000) [...7 remote chains...] -- 9:34:47

      Average standard deviation of split frequencies: 0.038434


      Average standard deviation of split frequencies: 0.038434

      7280000 -- (0.000) [...7 remote chains...] -- 9:35:21

      Average standard deviation of split frequencies: 0.038322


      Average standard deviation of split frequencies: 0.038322

      7290000 -- (0.000) [...7 remote chains...] -- 9:34:33

      Average standard deviation of split frequencies: 0.038127


      Average standard deviation of split frequencies: 0.038127

      7300000 -- (0.000) [...7 remote chains...] -- 9:35:06

      Average standard deviation of split frequencies: 0.037933


      Average standard deviation of split frequencies: 0.037933

      7310000 -- (0.000) [...7 remote chains...] -- 9:34:18

      Average standard deviation of split frequencies: 0.038183


      Average standard deviation of split frequencies: 0.038183

      7320000 -- (0.000) [...7 remote chains...] -- 9:34:52

      Average standard deviation of split frequencies: 0.038196


      Average standard deviation of split frequencies: 0.038196

      7330000 -- [0.000] [...7 remote chains...] -- 9:34:04

      Average standard deviation of split frequencies: 0.038003


      Average standard deviation of split frequencies: 0.038003

      7340000 -- (0.000) [...7 remote chains...] -- 9:34:37

      Average standard deviation of split frequencies: 0.038058


      Average standard deviation of split frequencies: 0.038058

      7350000 -- [0.000] [...7 remote chains...] -- 9:35:10

      Average standard deviation of split frequencies: 0.038016


      Average standard deviation of split frequencies: 0.038016

      7360000 -- [0.000] [...7 remote chains...] -- 9:34:23

      Average standard deviation of split frequencies: 0.037989


      Average standard deviation of split frequencies: 0.037989

      7370000 -- (0.000) [...7 remote chains...] -- 9:34:56

      Average standard deviation of split frequencies: 0.038167


      Average standard deviation of split frequencies: 0.038167

      7380000 -- (0.000) [...7 remote chains...] -- 9:34:09

      Average standard deviation of split frequencies: 0.038181


      Average standard deviation of split frequencies: 0.038181

      7390000 -- [0.000] [...7 remote chains...] -- 9:34:42

      Average standard deviation of split frequencies: 0.037625


      Average standard deviation of split frequencies: 0.037625

      7400000 -- [0.000] [...7 remote chains...] -- 9:33:54

      Average standard deviation of split frequencies: 0.037756


      Average standard deviation of split frequencies: 0.037756

      7410000 -- [0.000] [...7 remote chains...] -- 9:34:27

      Average standard deviation of split frequencies: 0.037767


      Average standard deviation of split frequencies: 0.037767

      7420000 -- (0.000) [...7 remote chains...] -- 9:35:00

      Average standard deviation of split frequencies: 0.037977


      Average standard deviation of split frequencies: 0.037977

      7430000 -- [0.000] [...7 remote chains...] -- 9:34:13

      Average standard deviation of split frequencies: 0.038452


      Average standard deviation of split frequencies: 0.038452

      7440000 -- (0.000) [...7 remote chains...] -- 9:34:46

      Average standard deviation of split frequencies: 0.038462


      Average standard deviation of split frequencies: 0.038462

      7450000 -- (0.000) [...7 remote chains...] -- 9:33:59

      Average standard deviation of split frequencies: 0.037536


      Average standard deviation of split frequencies: 0.037536

      7460000 -- (0.000) [...7 remote chains...] -- 9:34:32

      Average standard deviation of split frequencies: 0.038748


      Average standard deviation of split frequencies: 0.038748

      7470000 -- [0.000] [...7 remote chains...] -- 9:35:04

      Average standard deviation of split frequencies: 0.038789


      Average standard deviation of split frequencies: 0.038789

      7480000 -- (0.000) [...7 remote chains...] -- 9:34:18

      Average standard deviation of split frequencies: 0.037825


      Average standard deviation of split frequencies: 0.037825

      7490000 -- (0.000) [...7 remote chains...] -- 9:34:50

      Average standard deviation of split frequencies: 0.038150


      Average standard deviation of split frequencies: 0.038150

      7500000 -- (0.000) [...7 remote chains...] -- 9:34:04

      Average standard deviation of split frequencies: 0.038513


      Average standard deviation of split frequencies: 0.038513

      7510000 -- (0.000) [...7 remote chains...] -- 9:34:36

      Average standard deviation of split frequencies: 0.038748


      Average standard deviation of split frequencies: 0.038748

      7520000 -- [0.000] [...7 remote chains...] -- 9:35:08

      Average standard deviation of split frequencies: 0.038758


      Average standard deviation of split frequencies: 0.038758

      7530000 -- (0.000) [...7 remote chains...] -- 9:34:22

      Average standard deviation of split frequencies: 0.038885


      Average standard deviation of split frequencies: 0.038885

      7540000 -- (0.000) [...7 remote chains...] -- 9:34:54

      Average standard deviation of split frequencies: 0.039167


      Average standard deviation of split frequencies: 0.039167

      7550000 -- (0.000) [...7 remote chains...] -- 9:34:08

      Average standard deviation of split frequencies: 0.039323


      Average standard deviation of split frequencies: 0.039323

      7560000 -- (0.000) [...7 remote chains...] -- 9:34:40

      Average standard deviation of split frequencies: 0.039176


      Average standard deviation of split frequencies: 0.039176

      7570000 -- (0.000) [...7 remote chains...] -- 9:35:12

      Average standard deviation of split frequencies: 0.039184


      Average standard deviation of split frequencies: 0.039184

      7580000 -- (0.000) [...7 remote chains...] -- 9:34:26

      Average standard deviation of split frequencies: 0.039193


      Average standard deviation of split frequencies: 0.039193

      7590000 -- (0.000) [...7 remote chains...] -- 9:34:58

      Average standard deviation of split frequencies: 0.039310


      Average standard deviation of split frequencies: 0.039310

      7600000 -- (0.000) [...7 remote chains...] -- 9:34:12

      Average standard deviation of split frequencies: 0.039396


      Average standard deviation of split frequencies: 0.039396

      7610000 -- (0.000) [...7 remote chains...] -- 9:34:44

      Average standard deviation of split frequencies: 0.039481


      Average standard deviation of split frequencies: 0.039481

      7620000 -- (0.000) [...7 remote chains...] -- 9:33:58

      Average standard deviation of split frequencies: 0.039489


      Average standard deviation of split frequencies: 0.039489

      7630000 -- (0.000) [...7 remote chains...] -- 9:34:30

      Average standard deviation of split frequencies: 0.039528


      Average standard deviation of split frequencies: 0.039528

      7640000 -- (0.000) [...7 remote chains...] -- 9:35:02

      Average standard deviation of split frequencies: 0.039459


      Average standard deviation of split frequencies: 0.039459

      7650000 -- (0.000) [...7 remote chains...] -- 9:34:16

      Average standard deviation of split frequencies: 0.039237


      Average standard deviation of split frequencies: 0.039237

      7660000 -- (0.000) [...7 remote chains...] -- 9:34:48

      Average standard deviation of split frequencies: 0.039092


      Average standard deviation of split frequencies: 0.039092

      7670000 -- (0.000) [...7 remote chains...] -- 9:34:03

      Average standard deviation of split frequencies: 0.039015


      Average standard deviation of split frequencies: 0.039015

      7680000 -- (0.000) [...7 remote chains...] -- 9:34:34

      Average standard deviation of split frequencies: 0.038794


      Average standard deviation of split frequencies: 0.038794

      7690000 -- (0.000) [...7 remote chains...] -- 9:35:06

      Average standard deviation of split frequencies: 0.038689


      Average standard deviation of split frequencies: 0.038689

      7700000 -- (0.000) [...7 remote chains...] -- 9:34:21

      Average standard deviation of split frequencies: 0.038813


      Average standard deviation of split frequencies: 0.038813

      7710000 -- (0.000) [...7 remote chains...] -- 9:34:52

      Average standard deviation of split frequencies: 0.039080


      Average standard deviation of split frequencies: 0.039080

      7720000 -- (0.000) [...7 remote chains...] -- 9:34:07

      Average standard deviation of split frequencies: 0.039051


      Average standard deviation of split frequencies: 0.039051

      7730000 -- (0.000) [...7 remote chains...] -- 9:34:38

      Average standard deviation of split frequencies: 0.038908


      Average standard deviation of split frequencies: 0.038908

      7740000 -- (0.000) [...7 remote chains...] -- 9:35:10

      Average standard deviation of split frequencies: 0.038955


      Average standard deviation of split frequencies: 0.038955

      7750000 -- (0.000) [...7 remote chains...] -- 9:34:25

      Average standard deviation of split frequencies: 0.039334


      Average standard deviation of split frequencies: 0.039334

      7760000 -- (0.000) [...7 remote chains...] -- 9:34:56

      Average standard deviation of split frequencies: 0.039343


      Average standard deviation of split frequencies: 0.039343

      7770000 -- (0.000) [...7 remote chains...] -- 9:34:11

      Average standard deviation of split frequencies: 0.039351


      Average standard deviation of split frequencies: 0.039351

      7780000 -- (0.000) [...7 remote chains...] -- 9:34:42

      Average standard deviation of split frequencies: 0.039095


      Average standard deviation of split frequencies: 0.039095

      7790000 -- (0.000) [...7 remote chains...] -- 9:33:57

      Average standard deviation of split frequencies: 0.039057


      Average standard deviation of split frequencies: 0.039057

      7800000 -- (0.000) [...7 remote chains...] -- 9:34:29

      Average standard deviation of split frequencies: 0.038990


      Average standard deviation of split frequencies: 0.038990

      7810000 -- (0.000) [...7 remote chains...] -- 9:33:44

      Average standard deviation of split frequencies: 0.038886


      Average standard deviation of split frequencies: 0.038886

      7820000 -- (0.000) [...7 remote chains...] -- 9:34:15

      Average standard deviation of split frequencies: 0.038745


      Average standard deviation of split frequencies: 0.038745

      7830000 -- (0.000) [...7 remote chains...] -- 9:34:46

      Average standard deviation of split frequencies: 0.038858


      Average standard deviation of split frequencies: 0.038858

      7840000 -- [0.000] [...7 remote chains...] -- 9:34:01

      Average standard deviation of split frequencies: 0.038717


      Average standard deviation of split frequencies: 0.038717

      7850000 -- (0.000) [...7 remote chains...] -- 9:34:32

      Average standard deviation of split frequencies: 0.038352


      Average standard deviation of split frequencies: 0.038352

      7860000 -- (0.000) [...7 remote chains...] -- 9:33:48

      Average standard deviation of split frequencies: 0.038441


      Average standard deviation of split frequencies: 0.038441

      7870000 -- [0.000] [...7 remote chains...] -- 9:34:19

      Average standard deviation of split frequencies: 0.038436


      Average standard deviation of split frequencies: 0.038436

      7880000 -- (0.000) [...7 remote chains...] -- 9:34:50

      Average standard deviation of split frequencies: 0.038409


      Average standard deviation of split frequencies: 0.038409

      7890000 -- (0.000) [...7 remote chains...] -- 9:34:05

      Average standard deviation of split frequencies: 0.038307


      Average standard deviation of split frequencies: 0.038307

      7900000 -- (0.000) [...7 remote chains...] -- 9:34:36

      Average standard deviation of split frequencies: 0.038093


      Average standard deviation of split frequencies: 0.038093

      7910000 -- (0.000) [...7 remote chains...] -- 9:33:52

      Average standard deviation of split frequencies: 0.038093


      Average standard deviation of split frequencies: 0.038093

      7920000 -- (0.000) [...7 remote chains...] -- 9:34:23

      Average standard deviation of split frequencies: 0.038104


      Average standard deviation of split frequencies: 0.038104

      7930000 -- (0.000) [...7 remote chains...] -- 9:34:53

      Average standard deviation of split frequencies: 0.038114


      Average standard deviation of split frequencies: 0.038114

      7940000 -- (0.000) [...7 remote chains...] -- 9:34:09

      Average standard deviation of split frequencies: 0.038198


      Average standard deviation of split frequencies: 0.038198

      7950000 -- (0.000) [...7 remote chains...] -- 9:34:40

      Average standard deviation of split frequencies: 0.038050


      Average standard deviation of split frequencies: 0.038050

      7960000 -- (0.000) [...7 remote chains...] -- 9:33:56

      Average standard deviation of split frequencies: 0.037986


      Average standard deviation of split frequencies: 0.037986

      7970000 -- (0.000) [...7 remote chains...] -- 9:34:26

      Average standard deviation of split frequencies: 0.038034


      Average standard deviation of split frequencies: 0.038034

      7980000 -- (0.000) [...7 remote chains...] -- 9:33:43

      Average standard deviation of split frequencies: 0.037897


      Average standard deviation of split frequencies: 0.037897

      7990000 -- (0.000) [...7 remote chains...] -- 9:34:13

      Average standard deviation of split frequencies: 0.037860


      Average standard deviation of split frequencies: 0.037860

      8000000 -- [0.000] [...7 remote chains...] -- 9:33:30

      Average standard deviation of split frequencies: 0.037944


      Average standard deviation of split frequencies: 0.037944

      8010000 -- (0.000) [...7 remote chains...] -- 9:34:00

      Average standard deviation of split frequencies: 0.037807


      Average standard deviation of split frequencies: 0.037807

      8020000 -- (0.000) [...7 remote chains...] -- 9:34:30

      Average standard deviation of split frequencies: 0.037708


      Average standard deviation of split frequencies: 0.037708

      8030000 -- (0.000) [...7 remote chains...] -- 9:33:47

      Average standard deviation of split frequencies: 0.037818


      Average standard deviation of split frequencies: 0.037818

      8040000 -- (0.000) [...7 remote chains...] -- 9:34:17

      Average standard deviation of split frequencies: 0.037646


      Average standard deviation of split frequencies: 0.037646

      8050000 -- (0.000) [...7 remote chains...] -- 9:33:33

      Average standard deviation of split frequencies: 0.037620


      Average standard deviation of split frequencies: 0.037620

      8060000 -- (0.000) [...7 remote chains...] -- 9:34:04

      Average standard deviation of split frequencies: 0.037521


      Average standard deviation of split frequencies: 0.037521

      8070000 -- (0.000) [...7 remote chains...] -- 9:33:20

      Average standard deviation of split frequencies: 0.037704


      Average standard deviation of split frequencies: 0.037704

      8080000 -- (0.000) [...7 remote chains...] -- 9:33:50

      Average standard deviation of split frequencies: 0.037641


      Average standard deviation of split frequencies: 0.037641

      8090000 -- (0.000) [...7 remote chains...] -- 9:33:07

      Average standard deviation of split frequencies: 0.037580


      Average standard deviation of split frequencies: 0.037580

      8100000 -- (0.000) [...7 remote chains...] -- 9:33:37

      Average standard deviation of split frequencies: 0.037445


      Average standard deviation of split frequencies: 0.037445

      8110000 -- (0.000) [...7 remote chains...] -- 9:34:07

      Average standard deviation of split frequencies: 0.037472


      Average standard deviation of split frequencies: 0.037472

      8120000 -- (0.000) [...7 remote chains...] -- 9:33:24

      Average standard deviation of split frequencies: 0.037516


      Average standard deviation of split frequencies: 0.037516

      8130000 -- (0.000) [...7 remote chains...] -- 9:33:54

      Average standard deviation of split frequencies: 0.037665


      Average standard deviation of split frequencies: 0.037665

      8140000 -- (0.000) [...7 remote chains...] -- 9:33:11

      Average standard deviation of split frequencies: 0.037778


      Average standard deviation of split frequencies: 0.037778

      8150000 -- (0.000) [...7 remote chains...] -- 9:33:41

      Average standard deviation of split frequencies: 0.037883


      Average standard deviation of split frequencies: 0.037883

      8160000 -- (0.000) [...7 remote chains...] -- 9:34:11

      Average standard deviation of split frequencies: 0.037821


      Average standard deviation of split frequencies: 0.037821

      8170000 -- (0.000) [...7 remote chains...] -- 9:33:28

      Average standard deviation of split frequencies: 0.037899


      Average standard deviation of split frequencies: 0.037899

      8180000 -- (0.000) [...7 remote chains...] -- 9:33:58

      Average standard deviation of split frequencies: 0.037942


      Average standard deviation of split frequencies: 0.037942

      8190000 -- (0.000) [...7 remote chains...] -- 9:33:15

      Average standard deviation of split frequencies: 0.038122


      Average standard deviation of split frequencies: 0.038122

      8200000 -- [0.000] [...7 remote chains...] -- 9:33:45

      Average standard deviation of split frequencies: 0.037988


      Average standard deviation of split frequencies: 0.037988

      8210000 -- (0.000) [...7 remote chains...] -- 9:34:15

      Average standard deviation of split frequencies: 0.037891


      Average standard deviation of split frequencies: 0.037891

      8220000 -- (0.000) [...7 remote chains...] -- 9:33:32

      Average standard deviation of split frequencies: 0.037865


      Average standard deviation of split frequencies: 0.037865

      8230000 -- (0.000) [...7 remote chains...] -- 9:34:02

      Average standard deviation of split frequencies: 0.038080


      Average standard deviation of split frequencies: 0.038080

      8240000 -- (0.000) [...7 remote chains...] -- 9:33:19

      Average standard deviation of split frequencies: 0.037947


      Average standard deviation of split frequencies: 0.037947

      8250000 -- (0.000) [...7 remote chains...] -- 9:33:49

      Average standard deviation of split frequencies: 0.037921


      Average standard deviation of split frequencies: 0.037921

      8260000 -- (0.000) [...7 remote chains...] -- 9:33:06

      Average standard deviation of split frequencies: 0.038003


      Average standard deviation of split frequencies: 0.038003

      8270000 -- (0.000) [...7 remote chains...] -- 9:33:36

      Average standard deviation of split frequencies: 0.037967


      Average standard deviation of split frequencies: 0.037967

      8280000 -- (0.000) [...7 remote chains...] -- 9:34:05

      Average standard deviation of split frequencies: 0.037835


      Average standard deviation of split frequencies: 0.037835

      8290000 -- (0.000) [...7 remote chains...] -- 9:33:23

      Average standard deviation of split frequencies: 0.037774


      Average standard deviation of split frequencies: 0.037774

      8300000 -- (0.000) [...7 remote chains...] -- 9:33:52

      Average standard deviation of split frequencies: 0.037678


      Average standard deviation of split frequencies: 0.037678

      8310000 -- (0.000) [...7 remote chains...] -- 9:33:10

      Average standard deviation of split frequencies: 0.037785


      Average standard deviation of split frequencies: 0.037785

      8320000 -- (0.000) [...7 remote chains...] -- 9:33:39

      Average standard deviation of split frequencies: 0.037795


      Average standard deviation of split frequencies: 0.037795

      8330000 -- (0.000) [...7 remote chains...] -- 9:32:57

      Average standard deviation of split frequencies: 0.037734


      Average standard deviation of split frequencies: 0.037734

      8340000 -- (0.000) [...7 remote chains...] -- 9:33:27

      Average standard deviation of split frequencies: 0.037780


      Average standard deviation of split frequencies: 0.037780

      8350000 -- (0.000) [...7 remote chains...] -- 9:32:45

      Average standard deviation of split frequencies: 0.037745


      Average standard deviation of split frequencies: 0.037745

      8360000 -- (0.000) [...7 remote chains...] -- 9:33:14

      Average standard deviation of split frequencies: 0.037755


      Average standard deviation of split frequencies: 0.037755

      8370000 -- (0.000) [...7 remote chains...] -- 9:33:43

      Average standard deviation of split frequencies: 0.037765


      Average standard deviation of split frequencies: 0.037765

      8380000 -- (0.000) [...7 remote chains...] -- 9:33:01

      Average standard deviation of split frequencies: 0.037740


      Average standard deviation of split frequencies: 0.037740

      8390000 -- (0.000) [...7 remote chains...] -- 9:33:30

      Average standard deviation of split frequencies: 0.037775


      Average standard deviation of split frequencies: 0.037775

      8400000 -- (0.000) [...7 remote chains...] -- 9:32:49

      Average standard deviation of split frequencies: 0.037786


      Average standard deviation of split frequencies: 0.037786

      8410000 -- (0.000) [...7 remote chains...] -- 9:33:18

      Average standard deviation of split frequencies: 0.037691


      Average standard deviation of split frequencies: 0.037691

      8420000 -- (0.000) [...7 remote chains...] -- 9:32:36

      Average standard deviation of split frequencies: 0.037666


      Average standard deviation of split frequencies: 0.037666

      8430000 -- (0.000) [...7 remote chains...] -- 9:33:05

      Average standard deviation of split frequencies: 0.037562


      Average standard deviation of split frequencies: 0.037562

      8440000 -- (0.000) [...7 remote chains...] -- 9:32:24

      Average standard deviation of split frequencies: 0.037616


      Average standard deviation of split frequencies: 0.037616

      8450000 -- (0.000) [...7 remote chains...] -- 9:32:52

      Average standard deviation of split frequencies: 0.037591


      Average standard deviation of split frequencies: 0.037591

      8460000 -- (0.000) [...7 remote chains...] -- 9:33:21

      Average standard deviation of split frequencies: 0.037667


      Average standard deviation of split frequencies: 0.037667

      8470000 -- (0.000) [...7 remote chains...] -- 9:32:40

      Average standard deviation of split frequencies: 0.037532


      Average standard deviation of split frequencies: 0.037532

      8480000 -- (0.000) [...7 remote chains...] -- 9:33:09

      Average standard deviation of split frequencies: 0.037473


      Average standard deviation of split frequencies: 0.037473

      8490000 -- (0.000) [...7 remote chains...] -- 9:32:27

      Average standard deviation of split frequencies: 0.037582


      Average standard deviation of split frequencies: 0.037582

      8500000 -- [0.000] [...7 remote chains...] -- 9:32:56

      Average standard deviation of split frequencies: 0.037557


      Average standard deviation of split frequencies: 0.037557

      8510000 -- (0.000) [...7 remote chains...] -- 9:32:15

      Average standard deviation of split frequencies: 0.038177


      Average standard deviation of split frequencies: 0.038177

      8520000 -- (0.000) [...7 remote chains...] -- 9:32:44

      Average standard deviation of split frequencies: 0.037799


      Average standard deviation of split frequencies: 0.037799

      8530000 -- (0.000) [...7 remote chains...] -- 9:32:03

      Average standard deviation of split frequencies: 0.038058


      Average standard deviation of split frequencies: 0.038058

      8540000 -- (0.000) [...7 remote chains...] -- 9:32:31

      Average standard deviation of split frequencies: 0.037895


      Average standard deviation of split frequencies: 0.037895

      8550000 -- (0.000) [...7 remote chains...] -- 9:33:00

      Average standard deviation of split frequencies: 0.038068


      Average standard deviation of split frequencies: 0.038068

      8560000 -- (0.000) [...7 remote chains...] -- 9:32:19

      Average standard deviation of split frequencies: 0.038111


      Average standard deviation of split frequencies: 0.038111

      8570000 -- (0.000) [...7 remote chains...] -- 9:32:47

      Average standard deviation of split frequencies: 0.038087


      Average standard deviation of split frequencies: 0.038087

      8580000 -- (0.000) [...7 remote chains...] -- 9:32:07

      Average standard deviation of split frequencies: 0.038130


      Average standard deviation of split frequencies: 0.038130

      8590000 -- (0.000) [...7 remote chains...] -- 9:32:35

      Average standard deviation of split frequencies: 0.038130


      Average standard deviation of split frequencies: 0.038130

      8600000 -- (0.000) [...7 remote chains...] -- 9:33:03

      Average standard deviation of split frequencies: 0.037979


      Average standard deviation of split frequencies: 0.037979

      8610000 -- (0.000) [...7 remote chains...] -- 9:32:23

      Average standard deviation of split frequencies: 0.037319


      Average standard deviation of split frequencies: 0.037319

      8620000 -- (0.000) [...7 remote chains...] -- 9:32:51

      Average standard deviation of split frequencies: 0.037294


      Average standard deviation of split frequencies: 0.037294

      8630000 -- (0.000) [...7 remote chains...] -- 9:32:10

      Average standard deviation of split frequencies: 0.037133


      Average standard deviation of split frequencies: 0.037133

      8640000 -- (0.000) [...7 remote chains...] -- 9:32:39

      Average standard deviation of split frequencies: 0.037076


      Average standard deviation of split frequencies: 0.037076

      8650000 -- (0.000) [...7 remote chains...] -- 9:31:58

      Average standard deviation of split frequencies: 0.037019


      Average standard deviation of split frequencies: 0.037019

      8660000 -- (0.000) [...7 remote chains...] -- 9:32:26

      Average standard deviation of split frequencies: 0.037372


      Average standard deviation of split frequencies: 0.037372

      8670000 -- (0.000) [...7 remote chains...] -- 9:31:46

      Average standard deviation of split frequencies: 0.037406


      Average standard deviation of split frequencies: 0.037406

      8680000 -- (0.000) [...7 remote chains...] -- 9:32:14

      Average standard deviation of split frequencies: 0.037348


      Average standard deviation of split frequencies: 0.037348

      8690000 -- (0.000) [...7 remote chains...] -- 9:32:42

      Average standard deviation of split frequencies: 0.037291


      Average standard deviation of split frequencies: 0.037291

      8700000 -- (0.000) [...7 remote chains...] -- 9:32:02

      Average standard deviation of split frequencies: 0.037200


      Average standard deviation of split frequencies: 0.037200

      8710000 -- (0.000) [...7 remote chains...] -- 9:32:30

      Average standard deviation of split frequencies: 0.037302


      Average standard deviation of split frequencies: 0.037302

      8720000 -- (0.000) [...7 remote chains...] -- 9:31:50

      Average standard deviation of split frequencies: 0.037245


      Average standard deviation of split frequencies: 0.037245

      8730000 -- (0.000) [...7 remote chains...] -- 9:32:18

      Average standard deviation of split frequencies: 0.037188


      Average standard deviation of split frequencies: 0.037188

      8740000 -- (0.000) [...7 remote chains...] -- 9:32:46

      Average standard deviation of split frequencies: 0.036495


      Average standard deviation of split frequencies: 0.036495

      8750000 -- (0.000) [...7 remote chains...] -- 9:32:06

      Average standard deviation of split frequencies: 0.036660


      Average standard deviation of split frequencies: 0.036660

      8760000 -- (0.000) [...7 remote chains...] -- 9:32:34

      Average standard deviation of split frequencies: 0.036638


      Average standard deviation of split frequencies: 0.036638

      8770000 -- (0.000) [...7 remote chains...] -- 9:33:01

      Average standard deviation of split frequencies: 0.036683


      Average standard deviation of split frequencies: 0.036683

      8780000 -- (0.000) [...7 remote chains...] -- 9:32:21

      Average standard deviation of split frequencies: 0.036762


      Average standard deviation of split frequencies: 0.036762

      8790000 -- (0.000) [...7 remote chains...] -- 9:32:49

      Average standard deviation of split frequencies: 0.036828


      Average standard deviation of split frequencies: 0.036828

      8800000 -- (0.000) [...7 remote chains...] -- 9:32:09

      Average standard deviation of split frequencies: 0.037510


      Average standard deviation of split frequencies: 0.037510

      8810000 -- (0.000) [...7 remote chains...] -- 9:32:37

      Average standard deviation of split frequencies: 0.037454


      Average standard deviation of split frequencies: 0.037454

      8820000 -- (0.000) [...7 remote chains...] -- 9:33:04

      Average standard deviation of split frequencies: 0.037028


      Average standard deviation of split frequencies: 0.037028

      8830000 -- (0.000) [...7 remote chains...] -- 9:32:25

      Average standard deviation of split frequencies: 0.036928


      Average standard deviation of split frequencies: 0.036928

      8840000 -- (0.000) [...7 remote chains...] -- 9:32:52

      Average standard deviation of split frequencies: 0.036788


      Average standard deviation of split frequencies: 0.036788

      8850000 -- (0.000) [...7 remote chains...] -- 9:33:20

      Average standard deviation of split frequencies: 0.036636


      Average standard deviation of split frequencies: 0.036636

      8860000 -- (0.000) [...7 remote chains...] -- 9:32:40

      Average standard deviation of split frequencies: 0.036517


      Average standard deviation of split frequencies: 0.036517

      8870000 -- (0.000) [...7 remote chains...] -- 9:33:08

      Average standard deviation of split frequencies: 0.036324


      Average standard deviation of split frequencies: 0.036324

      8880000 -- (0.000) [...7 remote chains...] -- 9:32:28

      Average standard deviation of split frequencies: 0.036366


      Average standard deviation of split frequencies: 0.036366

      8890000 -- (0.000) [...7 remote chains...] -- 9:32:56

      Average standard deviation of split frequencies: 0.036407


      Average standard deviation of split frequencies: 0.036407

      8900000 -- (0.000) [...7 remote chains...] -- 9:32:16

      Average standard deviation of split frequencies: 0.036289


      Average standard deviation of split frequencies: 0.036289

      8910000 -- (0.000) [...7 remote chains...] -- 9:32:44

      Average standard deviation of split frequencies: 0.036289


      Average standard deviation of split frequencies: 0.036289

      8920000 -- (0.000) [...7 remote chains...] -- 9:33:11

      Average standard deviation of split frequencies: 0.036139


      Average standard deviation of split frequencies: 0.036139

      8930000 -- (0.000) [...7 remote chains...] -- 9:32:32

      Average standard deviation of split frequencies: 0.036277


      Average standard deviation of split frequencies: 0.036277

      8940000 -- (0.000) [...7 remote chains...] -- 9:32:59

      Average standard deviation of split frequencies: 0.036223


      Average standard deviation of split frequencies: 0.036223

      8950000 -- (0.000) [...7 remote chains...] -- 9:32:20

      Average standard deviation of split frequencies: 0.036446


      Average standard deviation of split frequencies: 0.036446

      8960000 -- (0.000) [...7 remote chains...] -- 9:32:47

      Average standard deviation of split frequencies: 0.036392


      Average standard deviation of split frequencies: 0.036392

      8970000 -- (0.000) [...7 remote chains...] -- 9:33:14

      Average standard deviation of split frequencies: 0.036179


      Average standard deviation of split frequencies: 0.036179

      8980000 -- (0.000) [...7 remote chains...] -- 9:32:35

      Average standard deviation of split frequencies: 0.036030


      Average standard deviation of split frequencies: 0.036030

      8990000 -- (0.000) [...7 remote chains...] -- 9:33:02

      Average standard deviation of split frequencies: 0.036062


      Average standard deviation of split frequencies: 0.036062

      9000000 -- (0.000) [...7 remote chains...] -- 9:32:23

      Average standard deviation of split frequencies: 0.035977


      Average standard deviation of split frequencies: 0.035977

      9010000 -- (0.000) [...7 remote chains...] -- 9:32:50

      Average standard deviation of split frequencies: 0.035923


      Average standard deviation of split frequencies: 0.035923

      9020000 -- (0.000) [...7 remote chains...] -- 9:32:11

      Average standard deviation of split frequencies: 0.035712


      Average standard deviation of split frequencies: 0.035712

      9030000 -- [0.000] [...7 remote chains...] -- 9:32:38

      Average standard deviation of split frequencies: 0.035618


      Average standard deviation of split frequencies: 0.035618

      9040000 -- [0.000] [...7 remote chains...] -- 9:33:05

      Average standard deviation of split frequencies: 0.035534


      Average standard deviation of split frequencies: 0.035534

      9050000 -- (0.000) [...7 remote chains...] -- 9:32:26

      Average standard deviation of split frequencies: 0.035544


      Average standard deviation of split frequencies: 0.035544

      9060000 -- (0.000) [...7 remote chains...] -- 9:32:53

      Average standard deviation of split frequencies: 0.035618


      Average standard deviation of split frequencies: 0.035618

      9070000 -- (0.000) [...7 remote chains...] -- 9:32:15

      Average standard deviation of split frequencies: 0.035712


      Average standard deviation of split frequencies: 0.035712

      9080000 -- [0.000] [...7 remote chains...] -- 9:32:41

      Average standard deviation of split frequencies: 0.035692


      Average standard deviation of split frequencies: 0.035692

      9090000 -- (0.000) [...7 remote chains...] -- 9:33:08

      Average standard deviation of split frequencies: 0.035765


      Average standard deviation of split frequencies: 0.035765

      9100000 -- [0.000] [...7 remote chains...] -- 9:32:30

      Average standard deviation of split frequencies: 0.035838


      Average standard deviation of split frequencies: 0.035838

      9110000 -- (0.000) [...7 remote chains...] -- 9:32:56

      Average standard deviation of split frequencies: 0.035869


      Average standard deviation of split frequencies: 0.035869

      9120000 -- (0.000) [...7 remote chains...] -- 9:32:18

      Average standard deviation of split frequencies: 0.035879


      Average standard deviation of split frequencies: 0.035879

      9130000 -- (0.000) [...7 remote chains...] -- 9:32:44

      Average standard deviation of split frequencies: 0.035889


      Average standard deviation of split frequencies: 0.035889

      9140000 -- (0.000) [...7 remote chains...] -- 9:33:11

      Average standard deviation of split frequencies: 0.035931


      Average standard deviation of split frequencies: 0.035931

      9150000 -- (0.000) [...7 remote chains...] -- 9:32:33

      Average standard deviation of split frequencies: 0.035931


      Average standard deviation of split frequencies: 0.035931

      9160000 -- (0.000) [...7 remote chains...] -- 9:32:59

      Average standard deviation of split frequencies: 0.035847


      Average standard deviation of split frequencies: 0.035847

      9170000 -- (0.000) [...7 remote chains...] -- 9:32:21

      Average standard deviation of split frequencies: 0.035920


      Average standard deviation of split frequencies: 0.035920

      9180000 -- (0.000) [...7 remote chains...] -- 9:32:47

      Average standard deviation of split frequencies: 0.035899


      Average standard deviation of split frequencies: 0.035899

      9190000 -- [0.000] [...7 remote chains...] -- 9:32:09

      Average standard deviation of split frequencies: 0.035775


      Average standard deviation of split frequencies: 0.035775

      9200000 -- (0.000) [...7 remote chains...] -- 9:32:36

      Average standard deviation of split frequencies: 0.035599


      Average standard deviation of split frequencies: 0.035599

      9210000 -- (0.000) [...7 remote chains...] -- 9:33:02

      Average standard deviation of split frequencies: 0.035454


      Average standard deviation of split frequencies: 0.035454

      9220000 -- (0.000) [...7 remote chains...] -- 9:32:24

      Average standard deviation of split frequencies: 0.035465


      Average standard deviation of split frequencies: 0.035465

      9230000 -- (0.000) [...7 remote chains...] -- 9:32:50

      Average standard deviation of split frequencies: 0.035558


      Average standard deviation of split frequencies: 0.035558

      9240000 -- (0.000) [...7 remote chains...] -- 9:32:13

      Average standard deviation of split frequencies: 0.035476


      Average standard deviation of split frequencies: 0.035476

      9250000 -- (0.000) [...7 remote chains...] -- 9:32:39

      Average standard deviation of split frequencies: 0.035425


      Average standard deviation of split frequencies: 0.035425

      9260000 -- (0.000) [...7 remote chains...] -- 9:32:01

      Average standard deviation of split frequencies: 0.035405


      Average standard deviation of split frequencies: 0.035405

      9270000 -- (0.000) [...7 remote chains...] -- 9:32:27

      Average standard deviation of split frequencies: 0.035343


      Average standard deviation of split frequencies: 0.035343

      9280000 -- (0.000) [...7 remote chains...] -- 9:32:53

      Average standard deviation of split frequencies: 0.035323


      Average standard deviation of split frequencies: 0.035323

      9290000 -- [0.000] [...7 remote chains...] -- 9:32:16

      Average standard deviation of split frequencies: 0.035303


      Average standard deviation of split frequencies: 0.035303

      9300000 -- (0.000) [...7 remote chains...] -- 9:32:42

      Average standard deviation of split frequencies: 0.035099


      Average standard deviation of split frequencies: 0.035099

      9310000 -- (0.000) [...7 remote chains...] -- 9:32:04

      Average standard deviation of split frequencies: 0.034946


      Average standard deviation of split frequencies: 0.034946

      9320000 -- (0.000) [...7 remote chains...] -- 9:32:30

      Average standard deviation of split frequencies: 0.034804


      Average standard deviation of split frequencies: 0.034804

      9330000 -- [0.000] [...7 remote chains...] -- 9:32:56

      Average standard deviation of split frequencies: 0.034801


      Average standard deviation of split frequencies: 0.034801

      9340000 -- (0.000) [...7 remote chains...] -- 9:32:19

      Average standard deviation of split frequencies: 0.034719


      Average standard deviation of split frequencies: 0.034719

      9350000 -- (0.000) [...7 remote chains...] -- 9:32:45

      Average standard deviation of split frequencies: 0.034877


      Average standard deviation of split frequencies: 0.034877

      9360000 -- (0.000) [...7 remote chains...] -- 9:33:10

      Average standard deviation of split frequencies: 0.034607


      Average standard deviation of split frequencies: 0.034607

      9370000 -- (0.000) [...7 remote chains...] -- 9:32:33

      Average standard deviation of split frequencies: 0.034652


      Average standard deviation of split frequencies: 0.034652

      9380000 -- (0.000) [...7 remote chains...] -- 9:32:59

      Average standard deviation of split frequencies: 0.034509


      Average standard deviation of split frequencies: 0.034509

      9390000 -- (0.000) [...7 remote chains...] -- 9:32:22

      Average standard deviation of split frequencies: 0.034572


      Average standard deviation of split frequencies: 0.034572

      9400000 -- (0.000) [...7 remote chains...] -- 9:32:47

      Average standard deviation of split frequencies: 0.034460


      Average standard deviation of split frequencies: 0.034460

      9410000 -- (0.000) [...7 remote chains...] -- 9:33:13

      Average standard deviation of split frequencies: 0.034536


      Average standard deviation of split frequencies: 0.034536

      9420000 -- (0.000) [...7 remote chains...] -- 9:32:36

      Average standard deviation of split frequencies: 0.034613


      Average standard deviation of split frequencies: 0.034613

      9430000 -- (0.000) [...7 remote chains...] -- 9:33:02

      Average standard deviation of split frequencies: 0.034774


      Average standard deviation of split frequencies: 0.034774

      9440000 -- (0.000) [...7 remote chains...] -- 9:32:25

      Average standard deviation of split frequencies: 0.034907


      Average standard deviation of split frequencies: 0.034907

      9450000 -- (0.000) [...7 remote chains...] -- 9:32:50

      Average standard deviation of split frequencies: 0.034888


      Average standard deviation of split frequencies: 0.034888

      9460000 -- (0.000) [...7 remote chains...] -- 9:33:16

      Average standard deviation of split frequencies: 0.033653


      Average standard deviation of split frequencies: 0.033653

      9470000 -- (0.000) [...7 remote chains...] -- 9:32:39

      Average standard deviation of split frequencies: 0.033429


      Average standard deviation of split frequencies: 0.033429

      9480000 -- (0.000) [...7 remote chains...] -- 9:33:04

      Average standard deviation of split frequencies: 0.033318


      Average standard deviation of split frequencies: 0.033318

      9490000 -- [0.000] [...7 remote chains...] -- 9:32:27

      Average standard deviation of split frequencies: 0.033143


      Average standard deviation of split frequencies: 0.033143

      9500000 -- (0.000) [...7 remote chains...] -- 9:32:53

      Average standard deviation of split frequencies: 0.033288


      Average standard deviation of split frequencies: 0.033288

      9510000 -- (0.000) [...7 remote chains...] -- 9:33:18

      Average standard deviation of split frequencies: 0.033704


      Average standard deviation of split frequencies: 0.033704

      9520000 -- (0.000) [...7 remote chains...] -- 9:32:41

      Average standard deviation of split frequencies: 0.033720


      Average standard deviation of split frequencies: 0.033720

      9530000 -- (0.000) [...7 remote chains...] -- 9:33:07

      Average standard deviation of split frequencies: 0.033769


      Average standard deviation of split frequencies: 0.033769

      9540000 -- (0.000) [...7 remote chains...] -- 9:33:32

      Average standard deviation of split frequencies: 0.033913


      Average standard deviation of split frequencies: 0.033913

      9550000 -- (0.000) [...7 remote chains...] -- 9:32:55

      Average standard deviation of split frequencies: 0.034040


      Average standard deviation of split frequencies: 0.034040

      9560000 -- (0.000) [...7 remote chains...] -- 9:33:21

      Average standard deviation of split frequencies: 0.033897


      Average standard deviation of split frequencies: 0.033897

      9570000 -- (0.000) [...7 remote chains...] -- 9:33:46

      Average standard deviation of split frequencies: 0.033945


      Average standard deviation of split frequencies: 0.033945

      9580000 -- (0.000) [...7 remote chains...] -- 9:33:09

      Average standard deviation of split frequencies: 0.033866


      Average standard deviation of split frequencies: 0.033866

      9590000 -- (0.000) [...7 remote chains...] -- 9:33:34

      Average standard deviation of split frequencies: 0.033993


      Average standard deviation of split frequencies: 0.033993

      9600000 -- (0.000) [...7 remote chains...] -- 9:32:58

      Average standard deviation of split frequencies: 0.034231


      Average standard deviation of split frequencies: 0.034231

      9610000 -- (0.000) [...7 remote chains...] -- 9:33:23

      Average standard deviation of split frequencies: 0.034499


      Average standard deviation of split frequencies: 0.034499

      9620000 -- (0.000) [...7 remote chains...] -- 9:33:48

      Average standard deviation of split frequencies: 0.034704


      Average standard deviation of split frequencies: 0.034704

      9630000 -- (0.000) [...7 remote chains...] -- 9:33:12

      Average standard deviation of split frequencies: 0.034893


      Average standard deviation of split frequencies: 0.034893

      9640000 -- (0.000) [...7 remote chains...] -- 9:33:37

      Average standard deviation of split frequencies: 0.035097


      Average standard deviation of split frequencies: 0.035097

      9650000 -- (0.000) [...7 remote chains...] -- 9:33:01

      Average standard deviation of split frequencies: 0.035080


      Average standard deviation of split frequencies: 0.035080

      9660000 -- (0.000) [...7 remote chains...] -- 9:33:25

      Average standard deviation of split frequencies: 0.035283


      Average standard deviation of split frequencies: 0.035283

      9670000 -- (0.000) [...7 remote chains...] -- 9:33:50

      Average standard deviation of split frequencies: 0.035220


      Average standard deviation of split frequencies: 0.035220

      9680000 -- (0.000) [...7 remote chains...] -- 9:33:14

      Average standard deviation of split frequencies: 0.035235


      Average standard deviation of split frequencies: 0.035235

      9690000 -- (0.000) [...7 remote chains...] -- 9:33:39

      Average standard deviation of split frequencies: 0.035217


      Average standard deviation of split frequencies: 0.035217

      9700000 -- (0.000) [...7 remote chains...] -- 9:33:03

      Average standard deviation of split frequencies: 0.035169


      Average standard deviation of split frequencies: 0.035169

      9710000 -- (0.000) [...7 remote chains...] -- 9:33:28

      Average standard deviation of split frequencies: 0.035075


      Average standard deviation of split frequencies: 0.035075

      9720000 -- (0.000) [...7 remote chains...] -- 9:32:52

      Average standard deviation of split frequencies: 0.034934


      Average standard deviation of split frequencies: 0.034934

      9730000 -- (0.000) [...7 remote chains...] -- 9:33:17

      Average standard deviation of split frequencies: 0.035198


      Average standard deviation of split frequencies: 0.035198

      9740000 -- (0.000) [...7 remote chains...] -- 9:33:41

      Average standard deviation of split frequencies: 0.035181


      Average standard deviation of split frequencies: 0.035181

      9750000 -- (0.000) [...7 remote chains...] -- 9:33:05

      Average standard deviation of split frequencies: 0.035212


      Average standard deviation of split frequencies: 0.035212

      9760000 -- (0.000) [...7 remote chains...] -- 9:33:30

      Average standard deviation of split frequencies: 0.035226


      Average standard deviation of split frequencies: 0.035226

      9770000 -- (0.000) [...7 remote chains...] -- 9:32:54

      Average standard deviation of split frequencies: 0.035365


      Average standard deviation of split frequencies: 0.035365

      9780000 -- (0.000) [...7 remote chains...] -- 9:33:19

      Average standard deviation of split frequencies: 0.035410


      Average standard deviation of split frequencies: 0.035410

      9790000 -- (0.000) [...7 remote chains...] -- 9:33:43

      Average standard deviation of split frequencies: 0.035379


      Average standard deviation of split frequencies: 0.035379

      9800000 -- (0.000) [...7 remote chains...] -- 9:33:08

      Average standard deviation of split frequencies: 0.035424


      Average standard deviation of split frequencies: 0.035424

      9810000 -- (0.000) [...7 remote chains...] -- 9:33:32

      Average standard deviation of split frequencies: 0.035221


      Average standard deviation of split frequencies: 0.035221

      9820000 -- (0.000) [...7 remote chains...] -- 9:32:57

      Average standard deviation of split frequencies: 0.034972


      Average standard deviation of split frequencies: 0.034972

      9830000 -- (0.000) [...7 remote chains...] -- 9:33:21

      Average standard deviation of split frequencies: 0.034852


      Average standard deviation of split frequencies: 0.034852

      9840000 -- (0.000) [...7 remote chains...] -- 9:32:46

      Average standard deviation of split frequencies: 0.035026


      Average standard deviation of split frequencies: 0.035026

      9850000 -- (0.000) [...7 remote chains...] -- 9:33:10

      Average standard deviation of split frequencies: 0.035037


      Average standard deviation of split frequencies: 0.035037

      9860000 -- (0.000) [...7 remote chains...] -- 9:32:35

      Average standard deviation of split frequencies: 0.035061


      Average standard deviation of split frequencies: 0.035061

      9870000 -- (0.000) [...7 remote chains...] -- 9:32:59

      Average standard deviation of split frequencies: 0.035061


      Average standard deviation of split frequencies: 0.035061

      9880000 -- (0.000) [...7 remote chains...] -- 9:33:23

      Average standard deviation of split frequencies: 0.035076


      Average standard deviation of split frequencies: 0.035076

      9890000 -- (0.000) [...7 remote chains...] -- 9:32:48

      Average standard deviation of split frequencies: 0.035243


      Average standard deviation of split frequencies: 0.035243

      9900000 -- (0.000) [...7 remote chains...] -- 9:33:12

      Average standard deviation of split frequencies: 0.035462


      Average standard deviation of split frequencies: 0.035462

      9910000 -- (0.000) [...7 remote chains...] -- 9:33:36

      Average standard deviation of split frequencies: 0.035670


      Average standard deviation of split frequencies: 0.035670

      9920000 -- (0.000) [...7 remote chains...] -- 9:33:01

      Average standard deviation of split frequencies: 0.035711


      Average standard deviation of split frequencies: 0.035711

      9930000 -- (0.000) [...7 remote chains...] -- 9:33:25

      Average standard deviation of split frequencies: 0.035782


      Average standard deviation of split frequencies: 0.035782

      9940000 -- (0.000) [...7 remote chains...] -- 9:33:50

      Average standard deviation of split frequencies: 0.035852


      Average standard deviation of split frequencies: 0.035852

      9950000 -- [0.000] [...7 remote chains...] -- 9:33:14

      Average standard deviation of split frequencies: 0.035885


      Average standard deviation of split frequencies: 0.035885

      9960000 -- (0.000) [...7 remote chains...] -- 9:33:39

      Average standard deviation of split frequencies: 0.035865


      Average standard deviation of split frequencies: 0.035865

      9970000 -- [0.000] [...7 remote chains...] -- 9:33:03

      Average standard deviation of split frequencies: 0.035903


      Average standard deviation of split frequencies: 0.035903

      9980000 -- (0.000) [...7 remote chains...] -- 9:33:27

      Average standard deviation of split frequencies: 0.035741


      Average standard deviation of split frequencies: 0.035741

      9990000 -- (0.000) [...7 remote chains...] -- 9:32:52

      Average standard deviation of split frequencies: 0.035855


      Average standard deviation of split frequencies: 0.035855

      10000000 -- (0.000) [...7 remote chains...] -- 9:33:17

      Average standard deviation of split frequencies: 0.035751


      Average standard deviation of split frequencies: 0.035751

      10010000 -- (0.000) [...7 remote chains...] -- 9:33:40

      Average standard deviation of split frequencies: 0.035731


      Average standard deviation of split frequencies: 0.035731

      10020000 -- (0.000) [...7 remote chains...] -- 9:33:06

      Average standard deviation of split frequencies: 0.035855


      Average standard deviation of split frequencies: 0.035855

      10030000 -- (0.000) [...7 remote chains...] -- 9:33:30

      Average standard deviation of split frequencies: 0.035997


      Average standard deviation of split frequencies: 0.035997

      10040000 -- (0.000) [...7 remote chains...] -- 9:33:53

      Average standard deviation of split frequencies: 0.036091


      Average standard deviation of split frequencies: 0.036091

      10050000 -- (0.000) [...7 remote chains...] -- 9:33:19

      Average standard deviation of split frequencies: 0.036214


      Average standard deviation of split frequencies: 0.036214

      10060000 -- (0.000) [...7 remote chains...] -- 9:33:42

      Average standard deviation of split frequencies: 0.036251


      Average standard deviation of split frequencies: 0.036251

      10070000 -- (0.000) [...7 remote chains...] -- 9:33:08

      Average standard deviation of split frequencies: 0.035928


      Average standard deviation of split frequencies: 0.035928

      10080000 -- (0.000) [...7 remote chains...] -- 9:33:32

      Average standard deviation of split frequencies: 0.035880


      Average standard deviation of split frequencies: 0.035880

      10090000 -- (0.000) [...7 remote chains...] -- 9:32:57

      Average standard deviation of split frequencies: 0.035888


      Average standard deviation of split frequencies: 0.035888

      10100000 -- (0.000) [...7 remote chains...] -- 9:33:21

      Average standard deviation of split frequencies: 0.035813


      Average standard deviation of split frequencies: 0.035813

      10110000 -- (0.000) [...7 remote chains...] -- 9:33:44

      Average standard deviation of split frequencies: 0.036114


      Average standard deviation of split frequencies: 0.036114

      10120000 -- (0.000) [...7 remote chains...] -- 9:33:10

      Average standard deviation of split frequencies: 0.036204


      Average standard deviation of split frequencies: 0.036204

      10130000 -- (0.000) [...7 remote chains...] -- 9:33:33

      Average standard deviation of split frequencies: 0.036660


      Average standard deviation of split frequencies: 0.036660

      10140000 -- (0.000) [...7 remote chains...] -- 9:32:59

      Average standard deviation of split frequencies: 0.036612


      Average standard deviation of split frequencies: 0.036612

      10150000 -- (0.000) [...7 remote chains...] -- 9:33:23

      Average standard deviation of split frequencies: 0.036382


      Average standard deviation of split frequencies: 0.036382

      10160000 -- (0.000) [...7 remote chains...] -- 9:33:46

      Average standard deviation of split frequencies: 0.036334


      Average standard deviation of split frequencies: 0.036334

      10170000 -- (0.000) [...7 remote chains...] -- 9:33:12

      Average standard deviation of split frequencies: 0.036395


      Average standard deviation of split frequencies: 0.036395

      10180000 -- (0.000) [...7 remote chains...] -- 9:33:35

      Average standard deviation of split frequencies: 0.036320


      Average standard deviation of split frequencies: 0.036320

      10190000 -- (0.000) [...7 remote chains...] -- 9:33:59

      Average standard deviation of split frequencies: 0.036266


      Average standard deviation of split frequencies: 0.036266

      10200000 -- (0.000) [...7 remote chains...] -- 9:33:25

      Average standard deviation of split frequencies: 0.036110


      Average standard deviation of split frequencies: 0.036110

      10210000 -- (0.000) [...7 remote chains...] -- 9:33:48

      Average standard deviation of split frequencies: 0.035873


      Average standard deviation of split frequencies: 0.035873

      10220000 -- (0.000) [...7 remote chains...] -- 9:33:14

      Average standard deviation of split frequencies: 0.035935


      Average standard deviation of split frequencies: 0.035935

      10230000 -- (0.000) [...7 remote chains...] -- 9:33:37

      Average standard deviation of split frequencies: 0.035908


      Average standard deviation of split frequencies: 0.035908

      10240000 -- (0.000) [...7 remote chains...] -- 9:33:03

      Average standard deviation of split frequencies: 0.035888


      Average standard deviation of split frequencies: 0.035888

      10250000 -- (0.000) [...7 remote chains...] -- 9:33:26

      Average standard deviation of split frequencies: 0.035814


      Average standard deviation of split frequencies: 0.035814

      10260000 -- (0.000) [...7 remote chains...] -- 9:33:50

      Average standard deviation of split frequencies: 0.036055


      Average standard deviation of split frequencies: 0.036055

      10270000 -- (0.000) [...7 remote chains...] -- 9:33:16

      Average standard deviation of split frequencies: 0.036227


      Average standard deviation of split frequencies: 0.036227

      10280000 -- (0.000) [...7 remote chains...] -- 9:33:39

      Average standard deviation of split frequencies: 0.036237


      Average standard deviation of split frequencies: 0.036237

      10290000 -- (0.000) [...7 remote chains...] -- 9:33:05

      Average standard deviation of split frequencies: 0.036219


      Average standard deviation of split frequencies: 0.036219

      10300000 -- (0.000) [...7 remote chains...] -- 9:33:28

      Average standard deviation of split frequencies: 0.036257


      Average standard deviation of split frequencies: 0.036257

      10310000 -- (0.000) [...7 remote chains...] -- 9:33:51

      Average standard deviation of split frequencies: 0.036543


      Average standard deviation of split frequencies: 0.036543

      10320000 -- (0.000) [...7 remote chains...] -- 9:33:18

      Average standard deviation of split frequencies: 0.036467


      Average standard deviation of split frequencies: 0.036467

      10330000 -- (0.000) [...7 remote chains...] -- 9:33:41

      Average standard deviation of split frequencies: 0.036173


      Average standard deviation of split frequencies: 0.036173

      10340000 -- (0.000) [...7 remote chains...] -- 9:33:07

      Average standard deviation of split frequencies: 0.036043


      Average standard deviation of split frequencies: 0.036043

      10350000 -- (0.000) [...7 remote chains...] -- 9:33:30

      Average standard deviation of split frequencies: 0.036043


      Average standard deviation of split frequencies: 0.036043

      10360000 -- (0.000) [...7 remote chains...] -- 9:33:53

      Average standard deviation of split frequencies: 0.035942


      Average standard deviation of split frequencies: 0.035942

      10370000 -- (0.000) [...7 remote chains...] -- 9:33:19

      Average standard deviation of split frequencies: 0.035935


      Average standard deviation of split frequencies: 0.035935

      10380000 -- (0.000) [...7 remote chains...] -- 9:33:42

      Average standard deviation of split frequencies: 0.036075


      Average standard deviation of split frequencies: 0.036075

      10390000 -- (0.000) [...7 remote chains...] -- 9:33:09

      Average standard deviation of split frequencies: 0.036209


      Average standard deviation of split frequencies: 0.036209

      10400000 -- (0.000) [...7 remote chains...] -- 9:33:32

      Average standard deviation of split frequencies: 0.036329


      Average standard deviation of split frequencies: 0.036329

      10410000 -- (0.000) [...7 remote chains...] -- 9:32:58

      Average standard deviation of split frequencies: 0.036452


      Average standard deviation of split frequencies: 0.036452

      10420000 -- (0.000) [...7 remote chains...] -- 9:33:21

      Average standard deviation of split frequencies: 0.036349


      Average standard deviation of split frequencies: 0.036349

      10430000 -- (0.000) [...7 remote chains...] -- 9:33:44

      Average standard deviation of split frequencies: 0.036433


      Average standard deviation of split frequencies: 0.036433

      10440000 -- (0.000) [...7 remote chains...] -- 9:33:11

      Average standard deviation of split frequencies: 0.036528


      Average standard deviation of split frequencies: 0.036528

      10450000 -- (0.000) [...7 remote chains...] -- 9:33:33

      Average standard deviation of split frequencies: 0.036425


      Average standard deviation of split frequencies: 0.036425

      10460000 -- (0.000) [...7 remote chains...] -- 9:33:00

      Average standard deviation of split frequencies: 0.036067


      Average standard deviation of split frequencies: 0.036067

      10470000 -- (0.000) [...7 remote chains...] -- 9:33:23

      Average standard deviation of split frequencies: 0.035985


      Average standard deviation of split frequencies: 0.035985

      10480000 -- (0.000) [...7 remote chains...] -- 9:32:49

      Average standard deviation of split frequencies: 0.035803


      Average standard deviation of split frequencies: 0.035803

      10490000 -- (0.000) [...7 remote chains...] -- 9:33:12

      Average standard deviation of split frequencies: 0.035839


      Average standard deviation of split frequencies: 0.035839

      10500000 -- (0.000) [...7 remote chains...] -- 9:33:35

      Average standard deviation of split frequencies: 0.035631


      Average standard deviation of split frequencies: 0.035631

      10510000 -- (0.000) [...7 remote chains...] -- 9:33:02

      Average standard deviation of split frequencies: 0.035658


      Average standard deviation of split frequencies: 0.035658

      10520000 -- (0.000) [...7 remote chains...] -- 9:33:25

      Average standard deviation of split frequencies: 0.035532


      Average standard deviation of split frequencies: 0.035532

      10530000 -- (0.000) [...7 remote chains...] -- 9:32:51

      Average standard deviation of split frequencies: 0.035813


      Average standard deviation of split frequencies: 0.035813

      10540000 -- (0.000) [...7 remote chains...] -- 9:33:14

      Average standard deviation of split frequencies: 0.035629


      Average standard deviation of split frequencies: 0.035629

      10550000 -- (0.000) [...7 remote chains...] -- 9:33:37

      Average standard deviation of split frequencies: 0.035824


      Average standard deviation of split frequencies: 0.035824

      10560000 -- (0.000) [...7 remote chains...] -- 9:33:04

      Average standard deviation of split frequencies: 0.035751


      Average standard deviation of split frequencies: 0.035751

      10570000 -- (0.000) [...7 remote chains...] -- 9:33:26

      Average standard deviation of split frequencies: 0.035678


      Average standard deviation of split frequencies: 0.035678

      10580000 -- (0.000) [...7 remote chains...] -- 9:32:53

      Average standard deviation of split frequencies: 0.035661


      Average standard deviation of split frequencies: 0.035661

      10590000 -- (0.000) [...7 remote chains...] -- 9:33:16

      Average standard deviation of split frequencies: 0.035717


      Average standard deviation of split frequencies: 0.035717

      10600000 -- (0.000) [...7 remote chains...] -- 9:32:43

      Average standard deviation of split frequencies: 0.035811


      Average standard deviation of split frequencies: 0.035811

      10610000 -- (0.000) [...7 remote chains...] -- 9:33:05

      Average standard deviation of split frequencies: 0.035599


      Average standard deviation of split frequencies: 0.035599

      10620000 -- (0.000) [...7 remote chains...] -- 9:33:28

      Average standard deviation of split frequencies: 0.035361


      Average standard deviation of split frequencies: 0.035361

      10630000 -- (0.000) [...7 remote chains...] -- 9:32:55

      Average standard deviation of split frequencies: 0.035499


      Average standard deviation of split frequencies: 0.035499

      10640000 -- (0.000) [...7 remote chains...] -- 9:33:17

      Average standard deviation of split frequencies: 0.035510


      Average standard deviation of split frequencies: 0.035510

      10650000 -- (0.000) [...7 remote chains...] -- 9:32:44

      Average standard deviation of split frequencies: 0.035687


      Average standard deviation of split frequencies: 0.035687

      10660000 -- (0.000) [...7 remote chains...] -- 9:33:07

      Average standard deviation of split frequencies: 0.035808


      Average standard deviation of split frequencies: 0.035808

      10670000 -- (0.000) [...7 remote chains...] -- 9:33:29

      Average standard deviation of split frequencies: 0.035780


      Average standard deviation of split frequencies: 0.035780

      10680000 -- (0.000) [...7 remote chains...] -- 9:32:57

      Average standard deviation of split frequencies: 0.035901


      Average standard deviation of split frequencies: 0.035901

      10690000 -- (0.000) [...7 remote chains...] -- 9:33:19

      Average standard deviation of split frequencies: 0.035774


      Average standard deviation of split frequencies: 0.035774

      10700000 -- (0.000) [...7 remote chains...] -- 9:32:46

      Average standard deviation of split frequencies: 0.035702


      Average standard deviation of split frequencies: 0.035702

      10710000 -- (0.000) [...7 remote chains...] -- 9:33:09

      Average standard deviation of split frequencies: 0.035592


      Average standard deviation of split frequencies: 0.035592

      10720000 -- (0.000) [...7 remote chains...] -- 9:33:31

      Average standard deviation of split frequencies: 0.035657


      Average standard deviation of split frequencies: 0.035657

      10730000 -- (0.000) [...7 remote chains...] -- 9:32:58

      Average standard deviation of split frequencies: 0.035531


      Average standard deviation of split frequencies: 0.035531

      10740000 -- (0.000) [...7 remote chains...] -- 9:33:20

      Average standard deviation of split frequencies: 0.035350


      Average standard deviation of split frequencies: 0.035350

      10750000 -- (0.000) [...7 remote chains...] -- 9:33:43

      Average standard deviation of split frequencies: 0.035049


      Average standard deviation of split frequencies: 0.035049

      10760000 -- (0.000) [...7 remote chains...] -- 9:33:10

      Average standard deviation of split frequencies: 0.034899


      Average standard deviation of split frequencies: 0.034899

      10770000 -- [0.000] [...7 remote chains...] -- 9:33:32

      Average standard deviation of split frequencies: 0.034936


      Average standard deviation of split frequencies: 0.034936

      10780000 -- (0.000) [...7 remote chains...] -- 9:33:00

      Average standard deviation of split frequencies: 0.034813


      Average standard deviation of split frequencies: 0.034813

      10790000 -- (0.000) [...7 remote chains...] -- 9:33:22

      Average standard deviation of split frequencies: 0.034866


      Average standard deviation of split frequencies: 0.034866

      10800000 -- (0.000) [...7 remote chains...] -- 9:32:50

      Average standard deviation of split frequencies: 0.034823


      Average standard deviation of split frequencies: 0.034823

      10810000 -- (0.000) [...7 remote chains...] -- 9:33:12

      Average standard deviation of split frequencies: 0.034806


      Average standard deviation of split frequencies: 0.034806

      10820000 -- (0.000) [...7 remote chains...] -- 9:33:34

      Average standard deviation of split frequencies: 0.034737


      Average standard deviation of split frequencies: 0.034737

      10830000 -- (0.000) [...7 remote chains...] -- 9:33:01

      Average standard deviation of split frequencies: 0.034737


      Average standard deviation of split frequencies: 0.034737

      10840000 -- (0.000) [...7 remote chains...] -- 9:33:23

      Average standard deviation of split frequencies: 0.034695


      Average standard deviation of split frequencies: 0.034695

      10850000 -- (0.000) [...7 remote chains...] -- 9:32:51

      Average standard deviation of split frequencies: 0.034652


      Average standard deviation of split frequencies: 0.034652

      10860000 -- (0.000) [...7 remote chains...] -- 9:33:13

      Average standard deviation of split frequencies: 0.034583


      Average standard deviation of split frequencies: 0.034583

      10870000 -- (0.000) [...7 remote chains...] -- 9:32:41

      Average standard deviation of split frequencies: 0.034662


      Average standard deviation of split frequencies: 0.034662

      10880000 -- (0.000) [...7 remote chains...] -- 9:33:03

      Average standard deviation of split frequencies: 0.034462


      Average standard deviation of split frequencies: 0.034462

      10890000 -- (0.000) [...7 remote chains...] -- 9:32:31

      Average standard deviation of split frequencies: 0.034368


      Average standard deviation of split frequencies: 0.034368

      10900000 -- (0.000) [...7 remote chains...] -- 9:32:53

      Average standard deviation of split frequencies: 0.034300


      Average standard deviation of split frequencies: 0.034300

      10910000 -- (0.000) [...7 remote chains...] -- 9:32:21

      Average standard deviation of split frequencies: 0.034300


      Average standard deviation of split frequencies: 0.034300

      10920000 -- (0.000) [...7 remote chains...] -- 9:32:43

      Average standard deviation of split frequencies: 0.034206


      Average standard deviation of split frequencies: 0.034206

      10930000 -- (0.000) [...7 remote chains...] -- 9:33:04

      Average standard deviation of split frequencies: 0.034424


      Average standard deviation of split frequencies: 0.034424

      10940000 -- (0.000) [...7 remote chains...] -- 9:32:32

      Average standard deviation of split frequencies: 0.034328


      Average standard deviation of split frequencies: 0.034328

      10950000 -- [0.000] [...7 remote chains...] -- 9:32:54

      Average standard deviation of split frequencies: 0.034463


      Average standard deviation of split frequencies: 0.034463

      10960000 -- (0.000) [...7 remote chains...] -- 9:32:22

      Average standard deviation of split frequencies: 0.034237


      Average standard deviation of split frequencies: 0.034237

      10970000 -- (0.000) [...7 remote chains...] -- 9:32:44

      Average standard deviation of split frequencies: 0.034300


      Average standard deviation of split frequencies: 0.034300

      10980000 -- [0.000] [...7 remote chains...] -- 9:33:06

      Average standard deviation of split frequencies: 0.034336


      Average standard deviation of split frequencies: 0.034336

      10990000 -- (0.000) [...7 remote chains...] -- 9:32:34

      Average standard deviation of split frequencies: 0.034440


      Average standard deviation of split frequencies: 0.034440

      11000000 -- (0.000) [...7 remote chains...] -- 9:32:56

      Average standard deviation of split frequencies: 0.034476


      Average standard deviation of split frequencies: 0.034476

      11010000 -- [0.000] [...7 remote chains...] -- 9:32:24

      Average standard deviation of split frequencies: 0.034357


      Average standard deviation of split frequencies: 0.034357

      11020000 -- [0.000] [...7 remote chains...] -- 9:32:46

      Average standard deviation of split frequencies: 0.034289


      Average standard deviation of split frequencies: 0.034289

      11030000 -- (0.000) [...7 remote chains...] -- 9:33:07

      Average standard deviation of split frequencies: 0.034341


      Average standard deviation of split frequencies: 0.034341

      11040000 -- [0.000] [...7 remote chains...] -- 9:32:36

      Average standard deviation of split frequencies: 0.034351


      Average standard deviation of split frequencies: 0.034351

      11050000 -- [0.000] [...7 remote chains...] -- 9:32:57

      Average standard deviation of split frequencies: 0.034361


      Average standard deviation of split frequencies: 0.034361

      11060000 -- (0.000) [...7 remote chains...] -- 9:32:25

      Average standard deviation of split frequencies: 0.034423


      Average standard deviation of split frequencies: 0.034423

      11070000 -- (0.000) [...7 remote chains...] -- 9:32:47

      Average standard deviation of split frequencies: 0.035047


      Average standard deviation of split frequencies: 0.035047

      11080000 -- (0.000) [...7 remote chains...] -- 9:33:09

      Average standard deviation of split frequencies: 0.035031


      Average standard deviation of split frequencies: 0.035031

      11090000 -- (0.000) [...7 remote chains...] -- 9:32:37

      Average standard deviation of split frequencies: 0.034857


      Average standard deviation of split frequencies: 0.034857

      11100000 -- (0.000) [...7 remote chains...] -- 9:32:59

      Average standard deviation of split frequencies: 0.034735


      Average standard deviation of split frequencies: 0.034735

      11110000 -- (0.000) [...7 remote chains...] -- 9:32:27

      Average standard deviation of split frequencies: 0.034788


      Average standard deviation of split frequencies: 0.034788

      11120000 -- (0.000) [...7 remote chains...] -- 9:32:48

      Average standard deviation of split frequencies: 0.034641


      Average standard deviation of split frequencies: 0.034641

      11130000 -- (0.000) [...7 remote chains...] -- 9:33:10

      Average standard deviation of split frequencies: 0.034573


      Average standard deviation of split frequencies: 0.034573

      11140000 -- (0.000) [...7 remote chains...] -- 9:32:38

      Average standard deviation of split frequencies: 0.034400


      Average standard deviation of split frequencies: 0.034400

      11150000 -- (0.000) [...7 remote chains...] -- 9:33:00

      Average standard deviation of split frequencies: 0.034532


      Average standard deviation of split frequencies: 0.034532

      11160000 -- (0.000) [...7 remote chains...] -- 9:32:29

      Average standard deviation of split frequencies: 0.034438


      Average standard deviation of split frequencies: 0.034438

      11170000 -- (0.000) [...7 remote chains...] -- 9:32:50

      Average standard deviation of split frequencies: 0.034318


      Average standard deviation of split frequencies: 0.034318

      11180000 -- (0.000) [...7 remote chains...] -- 9:32:19

      Average standard deviation of split frequencies: 0.034329


      Average standard deviation of split frequencies: 0.034329

      11190000 -- (0.000) [...7 remote chains...] -- 9:32:40

      Average standard deviation of split frequencies: 0.034435


      Average standard deviation of split frequencies: 0.034435

      11200000 -- (0.000) [...7 remote chains...] -- 9:33:01

      Average standard deviation of split frequencies: 0.034367


      Average standard deviation of split frequencies: 0.034367

      11210000 -- (0.000) [...7 remote chains...] -- 9:32:30

      Average standard deviation of split frequencies: 0.034274


      Average standard deviation of split frequencies: 0.034274

      11220000 -- [0.000] [...7 remote chains...] -- 9:32:51

      Average standard deviation of split frequencies: 0.034233


      Average standard deviation of split frequencies: 0.034233

      11230000 -- (0.000) [...7 remote chains...] -- 9:32:20

      Average standard deviation of split frequencies: 0.034233


      Average standard deviation of split frequencies: 0.034233

      11240000 -- (0.000) [...7 remote chains...] -- 9:32:41

      Average standard deviation of split frequencies: 0.034298


      Average standard deviation of split frequencies: 0.034298

      11250000 -- (0.000) [...7 remote chains...] -- 9:33:03

      Average standard deviation of split frequencies: 0.034152


      Average standard deviation of split frequencies: 0.034152

      11260000 -- (0.000) [...7 remote chains...] -- 9:32:31

      Average standard deviation of split frequencies: 0.034112


      Average standard deviation of split frequencies: 0.034112

      11270000 -- (0.000) [...7 remote chains...] -- 9:32:53

      Average standard deviation of split frequencies: 0.034164


      Average standard deviation of split frequencies: 0.034164

      11280000 -- (0.000) [...7 remote chains...] -- 9:32:22

      Average standard deviation of split frequencies: 0.034150


      Average standard deviation of split frequencies: 0.034150

      11290000 -- (0.000) [...7 remote chains...] -- 9:32:43

      Average standard deviation of split frequencies: 0.034162


      Average standard deviation of split frequencies: 0.034162

      11300000 -- (0.000) [...7 remote chains...] -- 9:33:04

      Average standard deviation of split frequencies: 0.034044


      Average standard deviation of split frequencies: 0.034044

      11310000 -- (0.000) [...7 remote chains...] -- 9:32:33

      Average standard deviation of split frequencies: 0.034278


      Average standard deviation of split frequencies: 0.034278

      11320000 -- (0.000) [...7 remote chains...] -- 9:32:54

      Average standard deviation of split frequencies: 0.034393


      Average standard deviation of split frequencies: 0.034393

      11330000 -- [0.000] [...7 remote chains...] -- 9:32:23

      Average standard deviation of split frequencies: 0.034818


      Average standard deviation of split frequencies: 0.034818

      11340000 -- (0.000) [...7 remote chains...] -- 9:32:44

      Average standard deviation of split frequencies: 0.034643


      Average standard deviation of split frequencies: 0.034643

      11350000 -- (0.000) [...7 remote chains...] -- 9:33:05

      Average standard deviation of split frequencies: 0.034697


      Average standard deviation of split frequencies: 0.034697

      11360000 -- [0.000] [...7 remote chains...] -- 9:32:34

      Average standard deviation of split frequencies: 0.034603


      Average standard deviation of split frequencies: 0.034603

      11370000 -- (0.000) [...7 remote chains...] -- 9:32:55

      Average standard deviation of split frequencies: 0.034642


      Average standard deviation of split frequencies: 0.034642

      11380000 -- (0.000) [...7 remote chains...] -- 9:32:24

      Average standard deviation of split frequencies: 0.034296


      Average standard deviation of split frequencies: 0.034296

      11390000 -- (0.000) [...7 remote chains...] -- 9:32:45

      Average standard deviation of split frequencies: 0.034425


      Average standard deviation of split frequencies: 0.034425

      11400000 -- (0.000) [...7 remote chains...] -- 9:32:15

      Average standard deviation of split frequencies: 0.034436


      Average standard deviation of split frequencies: 0.034436

      11410000 -- (0.000) [...7 remote chains...] -- 9:32:35

      Average standard deviation of split frequencies: 0.034422


      Average standard deviation of split frequencies: 0.034422

      11420000 -- (0.000) [...7 remote chains...] -- 9:32:56

      Average standard deviation of split frequencies: 0.034356


      Average standard deviation of split frequencies: 0.034356

      11430000 -- (0.000) [...7 remote chains...] -- 9:33:17

      Average standard deviation of split frequencies: 0.034665


      Average standard deviation of split frequencies: 0.034665

      11440000 -- (0.000) [...7 remote chains...] -- 9:32:46

      Average standard deviation of split frequencies: 0.034753


      Average standard deviation of split frequencies: 0.034753

      11450000 -- (0.000) [...7 remote chains...] -- 9:33:07

      Average standard deviation of split frequencies: 0.034816


      Average standard deviation of split frequencies: 0.034816

      11460000 -- (0.000) [...7 remote chains...] -- 9:32:37

      Average standard deviation of split frequencies: 0.034775


      Average standard deviation of split frequencies: 0.034775

      11470000 -- (0.000) [...7 remote chains...] -- 9:32:57

      Average standard deviation of split frequencies: 0.034878


      Average standard deviation of split frequencies: 0.034878

      11480000 -- [0.000] [...7 remote chains...] -- 9:33:18

      Average standard deviation of split frequencies: 0.034786


      Average standard deviation of split frequencies: 0.034786

      11490000 -- (0.000) [...7 remote chains...] -- 9:32:48

      Average standard deviation of split frequencies: 0.034848


      Average standard deviation of split frequencies: 0.034848

      11500000 -- (0.000) [...7 remote chains...] -- 9:33:08

      Average standard deviation of split frequencies: 0.034497


      Average standard deviation of split frequencies: 0.034497

      11510000 -- (0.000) [...7 remote chains...] -- 9:32:38

      Average standard deviation of split frequencies: 0.034497


      Average standard deviation of split frequencies: 0.034497

      11520000 -- (0.000) [...7 remote chains...] -- 9:32:59

      Average standard deviation of split frequencies: 0.034532


      Average standard deviation of split frequencies: 0.034532

      11530000 -- (0.000) [...7 remote chains...] -- 9:32:28

      Average standard deviation of split frequencies: 0.034492


      Average standard deviation of split frequencies: 0.034492

      11540000 -- (0.000) [...7 remote chains...] -- 9:32:49

      Average standard deviation of split frequencies: 0.034477


      Average standard deviation of split frequencies: 0.034477

      11550000 -- (0.000) [...7 remote chains...] -- 9:33:09

      Average standard deviation of split frequencies: 0.034551


      Average standard deviation of split frequencies: 0.034551

      11560000 -- (0.000) [...7 remote chains...] -- 9:32:39

      Average standard deviation of split frequencies: 0.034536


      Average standard deviation of split frequencies: 0.034536

      11570000 -- (0.000) [...7 remote chains...] -- 9:33:00

      Average standard deviation of split frequencies: 0.034471


      Average standard deviation of split frequencies: 0.034471

      11580000 -- (0.000) [...7 remote chains...] -- 9:32:29

      Average standard deviation of split frequencies: 0.034358


      Average standard deviation of split frequencies: 0.034358

      11590000 -- (0.000) [...7 remote chains...] -- 9:32:50

      Average standard deviation of split frequencies: 0.034432


      Average standard deviation of split frequencies: 0.034432

      11600000 -- (0.000) [...7 remote chains...] -- 9:32:20

      Average standard deviation of split frequencies: 0.034833


      Average standard deviation of split frequencies: 0.034833

      11610000 -- (0.000) [...7 remote chains...] -- 9:32:40

      Average standard deviation of split frequencies: 0.034476


      Average standard deviation of split frequencies: 0.034476

      11620000 -- [0.000] [...7 remote chains...] -- 9:32:10

      Average standard deviation of split frequencies: 0.034338


      Average standard deviation of split frequencies: 0.034338

      11630000 -- (0.000) [...7 remote chains...] -- 9:32:31

      Average standard deviation of split frequencies: 0.034461


      Average standard deviation of split frequencies: 0.034461

      11640000 -- (0.000) [...7 remote chains...] -- 9:32:51

      Average standard deviation of split frequencies: 0.034495


      Average standard deviation of split frequencies: 0.034495

      11650000 -- (0.000) [...7 remote chains...] -- 9:32:21

      Average standard deviation of split frequencies: 0.034553


      Average standard deviation of split frequencies: 0.034553

      11660000 -- (0.000) [...7 remote chains...] -- 9:32:41

      Average standard deviation of split frequencies: 0.034636


      Average standard deviation of split frequencies: 0.034636

      11670000 -- (0.000) [...7 remote chains...] -- 9:32:11

      Average standard deviation of split frequencies: 0.034612


      Average standard deviation of split frequencies: 0.034612

      11680000 -- (0.000) [...7 remote chains...] -- 9:32:32

      Average standard deviation of split frequencies: 0.034499


      Average standard deviation of split frequencies: 0.034499

      11690000 -- [0.000] [...7 remote chains...] -- 9:32:52

      Average standard deviation of split frequencies: 0.034533


      Average standard deviation of split frequencies: 0.034533

      11700000 -- (0.000) [...7 remote chains...] -- 9:32:22

      Average standard deviation of split frequencies: 0.034615


      Average standard deviation of split frequencies: 0.034615

      11710000 -- [0.000] [...7 remote chains...] -- 9:32:42

      Average standard deviation of split frequencies: 0.034591


      Average standard deviation of split frequencies: 0.034591

      11720000 -- [0.000] [...7 remote chains...] -- 9:32:13

      Average standard deviation of split frequencies: 0.034454


      Average standard deviation of split frequencies: 0.034454

      11730000 -- [0.000] [...7 remote chains...] -- 9:32:33

      Average standard deviation of split frequencies: 0.034440


      Average standard deviation of split frequencies: 0.034440

      11740000 -- [0.000] [...7 remote chains...] -- 9:32:53

      Average standard deviation of split frequencies: 0.034522


      Average standard deviation of split frequencies: 0.034522

      11750000 -- [0.000] [...7 remote chains...] -- 9:32:23

      Average standard deviation of split frequencies: 0.034595


      Average standard deviation of split frequencies: 0.034595

      11760000 -- (0.000) [...7 remote chains...] -- 9:32:44

      Average standard deviation of split frequencies: 0.034629


      Average standard deviation of split frequencies: 0.034629

      11770000 -- [0.000] [...7 remote chains...] -- 9:33:04

      Average standard deviation of split frequencies: 0.034686


      Average standard deviation of split frequencies: 0.034686

      11780000 -- (0.000) [...7 remote chains...] -- 9:32:34

      Average standard deviation of split frequencies: 0.034671


      Average standard deviation of split frequencies: 0.034671

      11790000 -- (0.000) [...7 remote chains...] -- 9:32:54

      Average standard deviation of split frequencies: 0.034696


      Average standard deviation of split frequencies: 0.034696

      11800000 -- (0.000) [...7 remote chains...] -- 9:32:24

      Average standard deviation of split frequencies: 0.034729


      Average standard deviation of split frequencies: 0.034729

      11810000 -- (0.000) [...7 remote chains...] -- 9:32:45

      Average standard deviation of split frequencies: 0.034326


      Average standard deviation of split frequencies: 0.034326

      11820000 -- (0.000) [...7 remote chains...] -- 9:32:15

      Average standard deviation of split frequencies: 0.034334


      Average standard deviation of split frequencies: 0.034334

      11830000 -- (0.000) [...7 remote chains...] -- 9:32:35

      Average standard deviation of split frequencies: 0.034311


      Average standard deviation of split frequencies: 0.034311

      11840000 -- [0.000] [...7 remote chains...] -- 9:32:55

      Average standard deviation of split frequencies: 0.034319


      Average standard deviation of split frequencies: 0.034319

      11850000 -- (0.000) [...7 remote chains...] -- 9:32:25

      Average standard deviation of split frequencies: 0.034257


      Average standard deviation of split frequencies: 0.034257

      11860000 -- [0.000] [...7 remote chains...] -- 9:32:46

      Average standard deviation of split frequencies: 0.034720


      Average standard deviation of split frequencies: 0.034720

      11870000 -- (0.000) [...7 remote chains...] -- 9:32:16

      Average standard deviation of split frequencies: 0.034894


      Average standard deviation of split frequencies: 0.034894

      11880000 -- (0.000) [...7 remote chains...] -- 9:32:36

      Average standard deviation of split frequencies: 0.034954


      Average standard deviation of split frequencies: 0.034954

      11890000 -- (0.000) [...7 remote chains...] -- 9:32:07

      Average standard deviation of split frequencies: 0.034940


      Average standard deviation of split frequencies: 0.034940

      11900000 -- (0.000) [...7 remote chains...] -- 9:32:27

      Average standard deviation of split frequencies: 0.034999


      Average standard deviation of split frequencies: 0.034999

      11910000 -- (0.000) [...7 remote chains...] -- 9:32:46

      Average standard deviation of split frequencies: 0.035123


      Average standard deviation of split frequencies: 0.035123

      11920000 -- (0.000) [...7 remote chains...] -- 9:32:17

      Average standard deviation of split frequencies: 0.035207


      Average standard deviation of split frequencies: 0.035207

      11930000 -- [0.000] [...7 remote chains...] -- 9:32:37

      Average standard deviation of split frequencies: 0.034724


      Average standard deviation of split frequencies: 0.034724

      11940000 -- [0.000] [...7 remote chains...] -- 9:32:08

      Average standard deviation of split frequencies: 0.034757


      Average standard deviation of split frequencies: 0.034757

      11950000 -- (0.000) [...7 remote chains...] -- 9:32:28

      Average standard deviation of split frequencies: 0.034948


      Average standard deviation of split frequencies: 0.034948

      11960000 -- [0.000] [...7 remote chains...] -- 9:31:58

      Average standard deviation of split frequencies: 0.034981


      Average standard deviation of split frequencies: 0.034981

      11970000 -- [0.000] [...7 remote chains...] -- 9:32:18

      Average standard deviation of split frequencies: 0.034894


      Average standard deviation of split frequencies: 0.034894

      11980000 -- [0.000] [...7 remote chains...] -- 9:32:38

      Average standard deviation of split frequencies: 0.034784


      Average standard deviation of split frequencies: 0.034784

      11990000 -- [0.000] [...7 remote chains...] -- 9:32:09

      Average standard deviation of split frequencies: 0.034951


      Average standard deviation of split frequencies: 0.034951

      12000000 -- (0.000) [...7 remote chains...] -- 9:32:29

      Average standard deviation of split frequencies: 0.035007


      Average standard deviation of split frequencies: 0.035007

      12010000 -- (0.000) [...7 remote chains...] -- 9:31:59

      Average standard deviation of split frequencies: 0.035016


      Average standard deviation of split frequencies: 0.035016

      12020000 -- (0.000) [...7 remote chains...] -- 9:32:19

      Average standard deviation of split frequencies: 0.035262


      Average standard deviation of split frequencies: 0.035262

      12030000 -- [0.000] [...7 remote chains...] -- 9:32:39

      Average standard deviation of split frequencies: 0.035214


      Average standard deviation of split frequencies: 0.035214

      12040000 -- (0.000) [...7 remote chains...] -- 9:32:10

      Average standard deviation of split frequencies: 0.035128


      Average standard deviation of split frequencies: 0.035128

      12050000 -- [0.000] [...7 remote chains...] -- 9:32:29

      Average standard deviation of split frequencies: 0.035065


      Average standard deviation of split frequencies: 0.035065

      12060000 -- (0.000) [...7 remote chains...] -- 9:32:49

      Average standard deviation of split frequencies: 0.035027


      Average standard deviation of split frequencies: 0.035027

      12070000 -- [0.000] [...7 remote chains...] -- 9:32:20

      Average standard deviation of split frequencies: 0.035027


      Average standard deviation of split frequencies: 0.035027

      12080000 -- (0.000) [...7 remote chains...] -- 9:32:40

      Average standard deviation of split frequencies: 0.034876


      Average standard deviation of split frequencies: 0.034876

      12090000 -- [0.000] [...7 remote chains...] -- 9:32:11

      Average standard deviation of split frequencies: 0.034952


      Average standard deviation of split frequencies: 0.034952

      12100000 -- [0.000] [...7 remote chains...] -- 9:32:30

      Average standard deviation of split frequencies: 0.034914


      Average standard deviation of split frequencies: 0.034914

      12110000 -- (0.000) [...7 remote chains...] -- 9:32:50

      Average standard deviation of split frequencies: 0.035143


      Average standard deviation of split frequencies: 0.035143

      12120000 -- (0.000) [...7 remote chains...] -- 9:32:21

      Average standard deviation of split frequencies: 0.035058


      Average standard deviation of split frequencies: 0.035058

      12130000 -- [0.000] [...7 remote chains...] -- 9:32:41

      Average standard deviation of split frequencies: 0.035608


      Average standard deviation of split frequencies: 0.035608

      12140000 -- [0.000] [...7 remote chains...] -- 9:32:12

      Average standard deviation of split frequencies: 0.035690


      Average standard deviation of split frequencies: 0.035690

      12150000 -- [0.000] [...7 remote chains...] -- 9:32:31

      Average standard deviation of split frequencies: 0.035454


      Average standard deviation of split frequencies: 0.035454

      12160000 -- [0.000] [...7 remote chains...] -- 9:32:02

      Average standard deviation of split frequencies: 0.035462


      Average standard deviation of split frequencies: 0.035462

      12170000 -- (0.000) [...7 remote chains...] -- 9:32:22

      Average standard deviation of split frequencies: 0.035423


      Average standard deviation of split frequencies: 0.035423

      12180000 -- [0.000] [...7 remote chains...] -- 9:32:41

      Average standard deviation of split frequencies: 0.035455


      Average standard deviation of split frequencies: 0.035455

      12190000 -- [0.000] [...7 remote chains...] -- 9:32:13

      Average standard deviation of split frequencies: 0.035431


      Average standard deviation of split frequencies: 0.035431

      12200000 -- [0.000] [...7 remote chains...] -- 9:32:32

      Average standard deviation of split frequencies: 0.035440


      Average standard deviation of split frequencies: 0.035440

      12210000 -- [0.000] [...7 remote chains...] -- 9:32:03

      Average standard deviation of split frequencies: 0.035424


      Average standard deviation of split frequencies: 0.035424

      12220000 -- (0.000) [...7 remote chains...] -- 9:32:23

      Average standard deviation of split frequencies: 0.035479


      Average standard deviation of split frequencies: 0.035479

      12230000 -- (0.000) [...7 remote chains...] -- 9:32:42

      Average standard deviation of split frequencies: 0.035642


      Average standard deviation of split frequencies: 0.035642

      12240000 -- (0.000) [...7 remote chains...] -- 9:32:14

      Average standard deviation of split frequencies: 0.035557


      Average standard deviation of split frequencies: 0.035557

      12250000 -- [0.000] [...7 remote chains...] -- 9:32:33

      Average standard deviation of split frequencies: 0.035542


      Average standard deviation of split frequencies: 0.035542

      12260000 -- (0.000) [...7 remote chains...] -- 9:32:52

      Average standard deviation of split frequencies: 0.035341


      Average standard deviation of split frequencies: 0.035341

      12270000 -- (0.000) [...7 remote chains...] -- 9:33:12

      Average standard deviation of split frequencies: 0.035485


      Average standard deviation of split frequencies: 0.035485

      12280000 -- (0.000) [...7 remote chains...] -- 9:32:43

      Average standard deviation of split frequencies: 0.035590


      Average standard deviation of split frequencies: 0.035590

      12290000 -- (0.000) [...7 remote chains...] -- 9:33:02

      Average standard deviation of split frequencies: 0.035647


      Average standard deviation of split frequencies: 0.035647

      12300000 -- (0.000) [...7 remote chains...] -- 9:32:34

      Average standard deviation of split frequencies: 0.035704


      Average standard deviation of split frequencies: 0.035704

      12310000 -- (0.000) [...7 remote chains...] -- 9:32:53

      Average standard deviation of split frequencies: 0.035752


      Average standard deviation of split frequencies: 0.035752

      12320000 -- (0.000) [...7 remote chains...] -- 9:32:24

      Average standard deviation of split frequencies: 0.035738


      Average standard deviation of split frequencies: 0.035738

      12330000 -- (0.000) [...7 remote chains...] -- 9:32:44

      Average standard deviation of split frequencies: 0.035627


      Average standard deviation of split frequencies: 0.035627

      12340000 -- (0.000) [...7 remote chains...] -- 9:33:03

      Average standard deviation of split frequencies: 0.035565


      Average standard deviation of split frequencies: 0.035565

      12350000 -- [0.000] [...7 remote chains...] -- 9:32:34

      Average standard deviation of split frequencies: 0.035565


      Average standard deviation of split frequencies: 0.035565

      12360000 -- (0.000) [...7 remote chains...] -- 9:32:54

      Average standard deviation of split frequencies: 0.035503


      Average standard deviation of split frequencies: 0.035503

      12370000 -- (0.000) [...7 remote chains...] -- 9:33:13

      Average standard deviation of split frequencies: 0.035417


      Average standard deviation of split frequencies: 0.035417

      12380000 -- (0.000) [...7 remote chains...] -- 9:32:44

      Average standard deviation of split frequencies: 0.035332


      Average standard deviation of split frequencies: 0.035332

      12390000 -- [0.000] [...7 remote chains...] -- 9:33:03

      Average standard deviation of split frequencies: 0.035355


      Average standard deviation of split frequencies: 0.035355

      12400000 -- [0.000] [...7 remote chains...] -- 9:33:23

      Average standard deviation of split frequencies: 0.035673


      Average standard deviation of split frequencies: 0.035673

      12410000 -- [0.000] [...7 remote chains...] -- 9:32:54

      Average standard deviation of split frequencies: 0.035561


      Average standard deviation of split frequencies: 0.035561

      12420000 -- [0.000] [...7 remote chains...] -- 9:33:13

      Average standard deviation of split frequencies: 0.035498


      Average standard deviation of split frequencies: 0.035498

      12430000 -- [0.000] [...7 remote chains...] -- 9:32:45

      Average standard deviation of split frequencies: 0.035278


      Average standard deviation of split frequencies: 0.035278

      12440000 -- [0.000] [...7 remote chains...] -- 9:33:04

      Average standard deviation of split frequencies: 0.035021


      Average standard deviation of split frequencies: 0.035021

      12450000 -- [0.000] [...7 remote chains...] -- 9:32:36

      Average standard deviation of split frequencies: 0.034861


      Average standard deviation of split frequencies: 0.034861

      12460000 -- [0.000] [...7 remote chains...] -- 9:32:55

      Average standard deviation of split frequencies: 0.034702


      Average standard deviation of split frequencies: 0.034702

      12470000 -- [0.000] [...7 remote chains...] -- 9:33:14

      Average standard deviation of split frequencies: 0.034580


      Average standard deviation of split frequencies: 0.034580

      12480000 -- [0.000] [...7 remote chains...] -- 9:32:46

      Average standard deviation of split frequencies: 0.034422


      Average standard deviation of split frequencies: 0.034422

      12490000 -- (0.000) [...7 remote chains...] -- 9:33:05

      Average standard deviation of split frequencies: 0.034361


      Average standard deviation of split frequencies: 0.034361

      12500000 -- (0.000) [...7 remote chains...] -- 9:32:37

      Average standard deviation of split frequencies: 0.034300


      Average standard deviation of split frequencies: 0.034300

      12510000 -- [0.000] [...7 remote chains...] -- 9:32:55

      Average standard deviation of split frequencies: 0.034373


      Average standard deviation of split frequencies: 0.034373

      12520000 -- [0.000] [...7 remote chains...] -- 9:33:14

      Average standard deviation of split frequencies: 0.034312


      Average standard deviation of split frequencies: 0.034312

      12530000 -- [0.000] [...7 remote chains...] -- 9:32:46

      Average standard deviation of split frequencies: 0.034203


      Average standard deviation of split frequencies: 0.034203

      12540000 -- [0.000] [...7 remote chains...] -- 9:33:05

      Average standard deviation of split frequencies: 0.034166


      Average standard deviation of split frequencies: 0.034166

      12550000 -- (0.000) [...7 remote chains...] -- 9:32:37

      Average standard deviation of split frequencies: 0.034239


      Average standard deviation of split frequencies: 0.034239

      12560000 -- [0.000] [...7 remote chains...] -- 9:32:56

      Average standard deviation of split frequencies: 0.034154


      Average standard deviation of split frequencies: 0.034154

      12570000 -- (0.000) [...7 remote chains...] -- 9:33:15

      Average standard deviation of split frequencies: 0.034118


      Average standard deviation of split frequencies: 0.034118

      12580000 -- [0.000] [...7 remote chains...] -- 9:32:47

      Average standard deviation of split frequencies: 0.034082


      Average standard deviation of split frequencies: 0.034082

      12590000 -- (0.000) [...7 remote chains...] -- 9:33:06

      Average standard deviation of split frequencies: 0.034155


      Average standard deviation of split frequencies: 0.034155

      12600000 -- [0.000] [...7 remote chains...] -- 9:32:38

      Average standard deviation of split frequencies: 0.034143


      Average standard deviation of split frequencies: 0.034143

      12610000 -- (0.000) [...7 remote chains...] -- 9:32:56

      Average standard deviation of split frequencies: 0.034131


      Average standard deviation of split frequencies: 0.034131

      12620000 -- (0.000) [...7 remote chains...] -- 9:33:15

      Average standard deviation of split frequencies: 0.034191


      Average standard deviation of split frequencies: 0.034191

      12630000 -- (0.000) [...7 remote chains...] -- 9:32:47

      Average standard deviation of split frequencies: 0.034239


      Average standard deviation of split frequencies: 0.034239

      12640000 -- [0.000] [...7 remote chains...] -- 9:33:06

      Average standard deviation of split frequencies: 0.034323


      Average standard deviation of split frequencies: 0.034323

      12650000 -- [0.000] [...7 remote chains...] -- 9:32:38

      Average standard deviation of split frequencies: 0.034287


      Average standard deviation of split frequencies: 0.034287

      12660000 -- [0.000] [...7 remote chains...] -- 9:32:57

      Average standard deviation of split frequencies: 0.034203


      Average standard deviation of split frequencies: 0.034203

      12670000 -- (0.000) [...7 remote chains...] -- 9:33:16

      Average standard deviation of split frequencies: 0.034251


      Average standard deviation of split frequencies: 0.034251

      12680000 -- (0.000) [...7 remote chains...] -- 9:32:48

      Average standard deviation of split frequencies: 0.034071


      Average standard deviation of split frequencies: 0.034071

      12690000 -- (0.000) [...7 remote chains...] -- 9:33:07

      Average standard deviation of split frequencies: 0.033964


      Average standard deviation of split frequencies: 0.033964

      12700000 -- (0.000) [...7 remote chains...] -- 9:32:39

      Average standard deviation of split frequencies: 0.033808


      Average standard deviation of split frequencies: 0.033808

      12710000 -- [0.000] [...7 remote chains...] -- 9:32:57

      Average standard deviation of split frequencies: 0.033737


      Average standard deviation of split frequencies: 0.033737

      12720000 -- [0.000] [...7 remote chains...] -- 9:33:16

      Average standard deviation of split frequencies: 0.033606


      Average standard deviation of split frequencies: 0.033606

      12730000 -- [0.000] [...7 remote chains...] -- 9:32:48

      Average standard deviation of split frequencies: 0.033499


      Average standard deviation of split frequencies: 0.033499

      12740000 -- (0.000) [...7 remote chains...] -- 9:33:07

      Average standard deviation of split frequencies: 0.033488


      Average standard deviation of split frequencies: 0.033488

      12750000 -- (0.000) [...7 remote chains...] -- 9:32:39

      Average standard deviation of split frequencies: 0.033447


      Average standard deviation of split frequencies: 0.033447

      12760000 -- (0.000) [...7 remote chains...] -- 9:32:58

      Average standard deviation of split frequencies: 0.033461


      Average standard deviation of split frequencies: 0.033461

      12770000 -- (0.000) [...7 remote chains...] -- 9:33:16

      Average standard deviation of split frequencies: 0.033451


      Average standard deviation of split frequencies: 0.033451

      12780000 -- [0.000] [...7 remote chains...] -- 9:32:49

      Average standard deviation of split frequencies: 0.033440


      Average standard deviation of split frequencies: 0.033440

      12790000 -- (0.000) [...7 remote chains...] -- 9:33:07

      Average standard deviation of split frequencies: 0.033514


      Average standard deviation of split frequencies: 0.033514

      12800000 -- (0.000) [...7 remote chains...] -- 9:32:40

      Average standard deviation of split frequencies: 0.033528


      Average standard deviation of split frequencies: 0.033528

      12810000 -- (0.000) [...7 remote chains...] -- 9:32:58

      Average standard deviation of split frequencies: 0.033420


      Average standard deviation of split frequencies: 0.033420

      12820000 -- [0.000] [...7 remote chains...] -- 9:33:17

      Average standard deviation of split frequencies: 0.033336


      Average standard deviation of split frequencies: 0.033336

      12830000 -- [0.000] [...7 remote chains...] -- 9:32:49

      Average standard deviation of split frequencies: 0.033361


      Average standard deviation of split frequencies: 0.033361

      12840000 -- (0.000) [...7 remote chains...] -- 9:33:08

      Average standard deviation of split frequencies: 0.033350


      Average standard deviation of split frequencies: 0.033350

      12850000 -- (0.000) [...7 remote chains...] -- 9:33:26

      Average standard deviation of split frequencies: 0.033267


      Average standard deviation of split frequencies: 0.033267

      12860000 -- (0.000) [...7 remote chains...] -- 9:32:59

      Average standard deviation of split frequencies: 0.033428


      Average standard deviation of split frequencies: 0.033428

      12870000 -- [0.000] [...7 remote chains...] -- 9:33:17

      Average standard deviation of split frequencies: 0.033403


      Average standard deviation of split frequencies: 0.033403

      12880000 -- (0.000) [...7 remote chains...] -- 9:32:50

      Average standard deviation of split frequencies: 0.033271


      Average standard deviation of split frequencies: 0.033271

      12890000 -- (0.000) [...7 remote chains...] -- 9:33:08

      Average standard deviation of split frequencies: 0.033164


      Average standard deviation of split frequencies: 0.033164

      12900000 -- [0.000] [...7 remote chains...] -- 9:33:26

      Average standard deviation of split frequencies: 0.033130


      Average standard deviation of split frequencies: 0.033130

      12910000 -- (0.000) [...7 remote chains...] -- 9:32:59

      Average standard deviation of split frequencies: 0.033154


      Average standard deviation of split frequencies: 0.033154

      12920000 -- (0.000) [...7 remote chains...] -- 9:33:17

      Average standard deviation of split frequencies: 0.033071


      Average standard deviation of split frequencies: 0.033071

      12930000 -- [0.000] [...7 remote chains...] -- 9:32:50

      Average standard deviation of split frequencies: 0.033699


      Average standard deviation of split frequencies: 0.033699

      12940000 -- [0.000] [...7 remote chains...] -- 9:33:08

      Average standard deviation of split frequencies: 0.033003


      Average standard deviation of split frequencies: 0.033003

      12950000 -- [0.000] [...7 remote chains...] -- 9:33:27

      Average standard deviation of split frequencies: 0.032882


      Average standard deviation of split frequencies: 0.032882

      12960000 -- [0.000] [...7 remote chains...] -- 9:32:59

      Average standard deviation of split frequencies: 0.032824


      Average standard deviation of split frequencies: 0.032824

      12970000 -- (0.000) [...7 remote chains...] -- 9:33:18

      Average standard deviation of split frequencies: 0.032766


      Average standard deviation of split frequencies: 0.032766

      12980000 -- [0.000] [...7 remote chains...] -- 9:32:50

      Average standard deviation of split frequencies: 0.032708


      Average standard deviation of split frequencies: 0.032708

      12990000 -- [0.000] [...7 remote chains...] -- 9:33:09

      Average standard deviation of split frequencies: 0.032563


      Average standard deviation of split frequencies: 0.032563

      13000000 -- [0.000] [...7 remote chains...] -- 9:32:42

      Average standard deviation of split frequencies: 0.032433


      Average standard deviation of split frequencies: 0.032433

      13010000 -- [0.000] [...7 remote chains...] -- 9:33:00

      Average standard deviation of split frequencies: 0.032376


      Average standard deviation of split frequencies: 0.032376

      13020000 -- [0.000] [...7 remote chains...] -- 9:33:18

      Average standard deviation of split frequencies: 0.032343


      Average standard deviation of split frequencies: 0.032343

      13030000 -- (0.000) [...7 remote chains...] -- 9:32:51

      Average standard deviation of split frequencies: 0.033134


      Average standard deviation of split frequencies: 0.033134

      13040000 -- [0.000] [...7 remote chains...] -- 9:33:09

      Average standard deviation of split frequencies: 0.032430


      Average standard deviation of split frequencies: 0.032430

      13050000 -- [0.000] [...7 remote chains...] -- 9:32:42

      Average standard deviation of split frequencies: 0.032397


      Average standard deviation of split frequencies: 0.032397

      13060000 -- (0.000) [...7 remote chains...] -- 9:33:00

      Average standard deviation of split frequencies: 0.032316


      Average standard deviation of split frequencies: 0.032316

      13070000 -- (0.000) [...7 remote chains...] -- 9:33:18

      Average standard deviation of split frequencies: 0.032883


      Average standard deviation of split frequencies: 0.032883

      13080000 -- [0.000] [...7 remote chains...] -- 9:32:51

      Average standard deviation of split frequencies: 0.032139


      Average standard deviation of split frequencies: 0.032139

      13090000 -- (0.000) [...7 remote chains...] -- 9:33:09

      Average standard deviation of split frequencies: 0.032130


      Average standard deviation of split frequencies: 0.032130

      13100000 -- (0.000) [...7 remote chains...] -- 9:32:42

      Average standard deviation of split frequencies: 0.032098


      Average standard deviation of split frequencies: 0.032098

      13110000 -- [0.000] [...7 remote chains...] -- 9:33:00

      Average standard deviation of split frequencies: 0.032288


      Average standard deviation of split frequencies: 0.032288

      13120000 -- [0.000] [...7 remote chains...] -- 9:33:18

      Average standard deviation of split frequencies: 0.032255


      Average standard deviation of split frequencies: 0.032255

      13130000 -- [0.000] [...7 remote chains...] -- 9:32:51

      Average standard deviation of split frequencies: 0.032173


      Average standard deviation of split frequencies: 0.032173

      13140000 -- [0.000] [...7 remote chains...] -- 9:33:09

      Average standard deviation of split frequencies: 0.032115


      Average standard deviation of split frequencies: 0.032115

      13150000 -- [0.000] [...7 remote chains...] -- 9:33:27

      Average standard deviation of split frequencies: 0.032115


      Average standard deviation of split frequencies: 0.032115

      13160000 -- [0.000] [...7 remote chains...] -- 9:33:00

      Average standard deviation of split frequencies: 0.031872


      Average standard deviation of split frequencies: 0.031872

      13170000 -- [0.000] [...7 remote chains...] -- 9:33:18

      Average standard deviation of split frequencies: 0.031745


      Average standard deviation of split frequencies: 0.031745

      13180000 -- (0.000) [...7 remote chains...] -- 9:32:52

      Average standard deviation of split frequencies: 0.031713


      Average standard deviation of split frequencies: 0.031713

      13190000 -- (0.000) [...7 remote chains...] -- 9:33:10

      Average standard deviation of split frequencies: 0.031594


      Average standard deviation of split frequencies: 0.031594

      13200000 -- (0.000) [...7 remote chains...] -- 9:32:43

      Average standard deviation of split frequencies: 0.031986


      Average standard deviation of split frequencies: 0.031986

      13210000 -- (0.000) [...7 remote chains...] -- 9:33:01

      Average standard deviation of split frequencies: 0.031831


      Average standard deviation of split frequencies: 0.031831

      13220000 -- [0.000] [...7 remote chains...] -- 9:33:18

      Average standard deviation of split frequencies: 0.031774


      Average standard deviation of split frequencies: 0.031774

      13230000 -- [0.000] [...7 remote chains...] -- 9:32:52

      Average standard deviation of split frequencies: 0.031749


      Average standard deviation of split frequencies: 0.031749

      13240000 -- (0.000) [...7 remote chains...] -- 9:33:10

      Average standard deviation of split frequencies: 0.031644


      Average standard deviation of split frequencies: 0.031644

      13250000 -- (0.000) [...7 remote chains...] -- 9:32:43

      Average standard deviation of split frequencies: 0.031637


      Average standard deviation of split frequencies: 0.031637

      13260000 -- [0.000] [...7 remote chains...] -- 9:33:01

      Average standard deviation of split frequencies: 0.031507


      Average standard deviation of split frequencies: 0.031507

      13270000 -- [0.000] [...7 remote chains...] -- 9:33:19

      Average standard deviation of split frequencies: 0.031336


      Average standard deviation of split frequencies: 0.031336

      13280000 -- [0.000] [...7 remote chains...] -- 9:32:52

      Average standard deviation of split frequencies: 0.031231


      Average standard deviation of split frequencies: 0.031231

      13290000 -- [0.000] [...7 remote chains...] -- 9:33:10

      Average standard deviation of split frequencies: 0.031151


      Average standard deviation of split frequencies: 0.031151

      13300000 -- (0.000) [...7 remote chains...] -- 9:33:27

      Average standard deviation of split frequencies: 0.030601


      Average standard deviation of split frequencies: 0.030601

      13310000 -- (0.000) [...7 remote chains...] -- 9:33:01

      Average standard deviation of split frequencies: 0.030625


      Average standard deviation of split frequencies: 0.030625

      13320000 -- [0.000] [...7 remote chains...] -- 9:33:19

      Average standard deviation of split frequencies: 0.030665


      Average standard deviation of split frequencies: 0.030665

      13330000 -- [0.000] [...7 remote chains...] -- 9:32:52

      Average standard deviation of split frequencies: 0.031057


      Average standard deviation of split frequencies: 0.031057

      13340000 -- [0.000] [...7 remote chains...] -- 9:33:10

      Average standard deviation of split frequencies: 0.031002


      Average standard deviation of split frequencies: 0.031002

      13350000 -- [0.000] [...7 remote chains...] -- 9:33:28

      Average standard deviation of split frequencies: 0.031051


      Average standard deviation of split frequencies: 0.031051

      13360000 -- [0.000] [...7 remote chains...] -- 9:33:01

      Average standard deviation of split frequencies: 0.031044


      Average standard deviation of split frequencies: 0.031044

      13370000 -- (0.000) [...7 remote chains...] -- 9:33:19

      Average standard deviation of split frequencies: 0.030964


      Average standard deviation of split frequencies: 0.030964

      13380000 -- [0.000] [...7 remote chains...] -- 9:32:52

      Average standard deviation of split frequencies: 0.030885


      Average standard deviation of split frequencies: 0.030885

      13390000 -- [0.000] [...7 remote chains...] -- 9:33:10

      Average standard deviation of split frequencies: 0.029877


      Average standard deviation of split frequencies: 0.029877

      13400000 -- [0.000] [...7 remote chains...] -- 9:33:28

      Average standard deviation of split frequencies: 0.029848


      Average standard deviation of split frequencies: 0.029848

      13410000 -- [0.000] [...7 remote chains...] -- 9:33:01

      Average standard deviation of split frequencies: 0.029843


      Average standard deviation of split frequencies: 0.029843

      13420000 -- [0.000] [...7 remote chains...] -- 9:33:19

      Average standard deviation of split frequencies: 0.029839


      Average standard deviation of split frequencies: 0.029839

      13430000 -- [0.000] [...7 remote chains...] -- 9:33:36

      Average standard deviation of split frequencies: 0.029738


      Average standard deviation of split frequencies: 0.029738

      13440000 -- [0.000] [...7 remote chains...] -- 9:33:10

      Average standard deviation of split frequencies: 0.029684


      Average standard deviation of split frequencies: 0.029684

      13450000 -- [0.000] [...7 remote chains...] -- 9:33:28

      Average standard deviation of split frequencies: 0.029629


      Average standard deviation of split frequencies: 0.029629

      13460000 -- (0.000) [...7 remote chains...] -- 9:33:45

      Average standard deviation of split frequencies: 0.029600


      Average standard deviation of split frequencies: 0.029600

      13470000 -- [0.000] [...7 remote chains...] -- 9:33:19

      Average standard deviation of split frequencies: 0.029575


      Average standard deviation of split frequencies: 0.029575

      13480000 -- [0.000] [...7 remote chains...] -- 9:33:36

      Average standard deviation of split frequencies: 0.029446


      Average standard deviation of split frequencies: 0.029446

      13490000 -- (0.000) [...7 remote chains...] -- 9:33:10

      Average standard deviation of split frequencies: 0.029317


      Average standard deviation of split frequencies: 0.029317

      13500000 -- [0.000] [...7 remote chains...] -- 9:33:28

      Average standard deviation of split frequencies: 0.029189


      Average standard deviation of split frequencies: 0.029189

      13510000 -- [0.000] [...7 remote chains...] -- 9:33:01

      Average standard deviation of split frequencies: 0.029114


      Average standard deviation of split frequencies: 0.029114

      13520000 -- (0.000) [...7 remote chains...] -- 9:33:19

      Average standard deviation of split frequencies: 0.029036


      Average standard deviation of split frequencies: 0.029036

      13530000 -- (0.000) [...7 remote chains...] -- 9:33:36

      Average standard deviation of split frequencies: 0.028883


      Average standard deviation of split frequencies: 0.028883

      13540000 -- [0.000] [...7 remote chains...] -- 9:33:10

      Average standard deviation of split frequencies: 0.028830


      Average standard deviation of split frequencies: 0.028830

      13550000 -- [0.000] [...7 remote chains...] -- 9:33:27

      Average standard deviation of split frequencies: 0.028705


      Average standard deviation of split frequencies: 0.028705

      13560000 -- [0.000] [...7 remote chains...] -- 9:33:01

      Average standard deviation of split frequencies: 0.028578


      Average standard deviation of split frequencies: 0.028578

      13570000 -- [0.000] [...7 remote chains...] -- 9:33:19

      Average standard deviation of split frequencies: 0.028451


      Average standard deviation of split frequencies: 0.028451

      13580000 -- [0.000] [...7 remote chains...] -- 9:33:36

      Average standard deviation of split frequencies: 0.028398


      Average standard deviation of split frequencies: 0.028398

      13590000 -- [0.000] [...7 remote chains...] -- 9:33:10

      Average standard deviation of split frequencies: 0.028225


      Average standard deviation of split frequencies: 0.028225

      13600000 -- [0.000] [...7 remote chains...] -- 9:33:27

      Average standard deviation of split frequencies: 0.028074


      Average standard deviation of split frequencies: 0.028074

      13610000 -- [0.000] [...7 remote chains...] -- 9:33:02

      Average standard deviation of split frequencies: 0.028021


      Average standard deviation of split frequencies: 0.028021

      13620000 -- (0.000) [...7 remote chains...] -- 9:33:19

      Average standard deviation of split frequencies: 0.027920


      Average standard deviation of split frequencies: 0.027920

      13630000 -- [0.000] [...7 remote chains...] -- 9:32:53

      Average standard deviation of split frequencies: 0.028519


      Average standard deviation of split frequencies: 0.028519

      13640000 -- (0.000) [...7 remote chains...] -- 9:33:10

      Average standard deviation of split frequencies: 0.028542


      Average standard deviation of split frequencies: 0.028542

      13650000 -- [0.000] [...7 remote chains...] -- 9:33:27

      Average standard deviation of split frequencies: 0.028514


      Average standard deviation of split frequencies: 0.028514

      13660000 -- [0.000] [...7 remote chains...] -- 9:33:02

      Average standard deviation of split frequencies: 0.028461


      Average standard deviation of split frequencies: 0.028461

      13670000 -- (0.000) [...7 remote chains...] -- 9:33:19

      Average standard deviation of split frequencies: 0.028435


      Average standard deviation of split frequencies: 0.028435

      13680000 -- [0.000] [...7 remote chains...] -- 9:32:53

      Average standard deviation of split frequencies: 0.028433


      Average standard deviation of split frequencies: 0.028433

      13690000 -- (0.000) [...7 remote chains...] -- 9:33:10

      Average standard deviation of split frequencies: 0.028329


      Average standard deviation of split frequencies: 0.028329

      13700000 -- [0.000] [...7 remote chains...] -- 9:33:27

      Average standard deviation of split frequencies: 0.028327


      Average standard deviation of split frequencies: 0.028327

      13710000 -- (0.000) [...7 remote chains...] -- 9:33:01

      Average standard deviation of split frequencies: 0.028225


      Average standard deviation of split frequencies: 0.028225

      13720000 -- (0.000) [...7 remote chains...] -- 9:33:19

      Average standard deviation of split frequencies: 0.028172


      Average standard deviation of split frequencies: 0.028172

      13730000 -- (0.000) [...7 remote chains...] -- 9:32:53

      Average standard deviation of split frequencies: 0.028170


      Average standard deviation of split frequencies: 0.028170

      13740000 -- [0.000] [...7 remote chains...] -- 9:33:10

      Average standard deviation of split frequencies: 0.028143


      Average standard deviation of split frequencies: 0.028143

      13750000 -- [0.000] [...7 remote chains...] -- 9:33:27

      Average standard deviation of split frequencies: 0.028219


      Average standard deviation of split frequencies: 0.028219

      13760000 -- [0.000] [...7 remote chains...] -- 9:33:01

      Average standard deviation of split frequencies: 0.028192


      Average standard deviation of split frequencies: 0.028192

      13770000 -- (0.000) [...7 remote chains...] -- 9:33:18

      Average standard deviation of split frequencies: 0.028190


      Average standard deviation of split frequencies: 0.028190

      13780000 -- (0.000) [...7 remote chains...] -- 9:33:35

      Average standard deviation of split frequencies: 0.028087


      Average standard deviation of split frequencies: 0.028087

      13790000 -- (0.000) [...7 remote chains...] -- 9:33:10

      Average standard deviation of split frequencies: 0.028188


      Average standard deviation of split frequencies: 0.028188

      13800000 -- (0.000) [...7 remote chains...] -- 9:33:27

      Average standard deviation of split frequencies: 0.028237


      Average standard deviation of split frequencies: 0.028237

      13810000 -- [0.000] [...7 remote chains...] -- 9:33:01

      Average standard deviation of split frequencies: 0.028285


      Average standard deviation of split frequencies: 0.028285

      13820000 -- (0.000) [...7 remote chains...] -- 9:33:18

      Average standard deviation of split frequencies: 0.028157


      Average standard deviation of split frequencies: 0.028157

      13830000 -- [0.000] [...7 remote chains...] -- 9:33:35

      Average standard deviation of split frequencies: 0.028182


      Average standard deviation of split frequencies: 0.028182

      13840000 -- (0.000) [...7 remote chains...] -- 9:33:10

      Average standard deviation of split frequencies: 0.028080


      Average standard deviation of split frequencies: 0.028080

      13850000 -- (0.000) [...7 remote chains...] -- 9:33:27

      Average standard deviation of split frequencies: 0.027952


      Average standard deviation of split frequencies: 0.027952

      13860000 -- (0.000) [...7 remote chains...] -- 9:33:01

      Average standard deviation of split frequencies: 0.027824


      Average standard deviation of split frequencies: 0.027824

      13870000 -- (0.000) [...7 remote chains...] -- 9:33:18

      Average standard deviation of split frequencies: 0.027648


      Average standard deviation of split frequencies: 0.027648

      13880000 -- (0.000) [...7 remote chains...] -- 9:33:35

      Average standard deviation of split frequencies: 0.027496


      Average standard deviation of split frequencies: 0.027496

      13890000 -- (0.000) [...7 remote chains...] -- 9:33:10

      Average standard deviation of split frequencies: 0.027269


      Average standard deviation of split frequencies: 0.027269

      13900000 -- (0.000) [...7 remote chains...] -- 9:33:27

      Average standard deviation of split frequencies: 0.027017


      Average standard deviation of split frequencies: 0.027017

      13910000 -- (0.000) [...7 remote chains...] -- 9:33:43

      Average standard deviation of split frequencies: 0.026942


      Average standard deviation of split frequencies: 0.026942

      13920000 -- [0.000] [...7 remote chains...] -- 9:33:18

      Average standard deviation of split frequencies: 0.026866


      Average standard deviation of split frequencies: 0.026866

      13930000 -- (0.000) [...7 remote chains...] -- 9:33:35

      Average standard deviation of split frequencies: 0.026815


      Average standard deviation of split frequencies: 0.026815

      13940000 -- (0.000) [...7 remote chains...] -- 9:33:10

      Average standard deviation of split frequencies: 0.026639


      Average standard deviation of split frequencies: 0.026639

      13950000 -- (0.000) [...7 remote chains...] -- 9:33:26

      Average standard deviation of split frequencies: 0.026564


      Average standard deviation of split frequencies: 0.026564

      13960000 -- (0.000) [...7 remote chains...] -- 9:33:43

      Average standard deviation of split frequencies: 0.026539


      Average standard deviation of split frequencies: 0.026539

      13970000 -- (0.000) [...7 remote chains...] -- 9:33:18

      Average standard deviation of split frequencies: 0.025832


      Average standard deviation of split frequencies: 0.025832

      13980000 -- [0.000] [...7 remote chains...] -- 9:33:35

      Average standard deviation of split frequencies: 0.025711


      Average standard deviation of split frequencies: 0.025711

      13990000 -- [0.000] [...7 remote chains...] -- 9:33:51

      Average standard deviation of split frequencies: 0.025591


      Average standard deviation of split frequencies: 0.025591

      14000000 -- [0.000] [...7 remote chains...] -- 9:33:26

      Average standard deviation of split frequencies: 0.026214


      Average standard deviation of split frequencies: 0.026214

      14010000 -- (0.000) [...7 remote chains...] -- 9:33:43

      Average standard deviation of split frequencies: 0.026114


      Average standard deviation of split frequencies: 0.026114

      14020000 -- (0.000) [...7 remote chains...] -- 9:33:59

      Average standard deviation of split frequencies: 0.026090


      Average standard deviation of split frequencies: 0.026090

      14030000 -- (0.000) [...7 remote chains...] -- 9:33:34

      Average standard deviation of split frequencies: 0.025965


      Average standard deviation of split frequencies: 0.025965

      14040000 -- (0.000) [...7 remote chains...] -- 9:33:51

      Average standard deviation of split frequencies: 0.025254


      Average standard deviation of split frequencies: 0.025254

      14050000 -- (0.000) [...7 remote chains...] -- 9:33:26

      Average standard deviation of split frequencies: 0.025254


      Average standard deviation of split frequencies: 0.025254

      14060000 -- (0.000) [...7 remote chains...] -- 9:33:42

      Average standard deviation of split frequencies: 0.025158


      Average standard deviation of split frequencies: 0.025158

      14070000 -- [0.000] [...7 remote chains...] -- 9:33:59

      Average standard deviation of split frequencies: 0.025158


      Average standard deviation of split frequencies: 0.025158

      14080000 -- (0.000) [...7 remote chains...] -- 9:33:34

      Average standard deviation of split frequencies: 0.025134


      Average standard deviation of split frequencies: 0.025134

      14090000 -- (0.000) [...7 remote chains...] -- 9:33:51

      Average standard deviation of split frequencies: 0.025015


      Average standard deviation of split frequencies: 0.025015

      14100000 -- (0.000) [...7 remote chains...] -- 9:33:26

      Average standard deviation of split frequencies: 0.024944


      Average standard deviation of split frequencies: 0.024944

      14110000 -- (0.000) [...7 remote chains...] -- 9:33:42

      Average standard deviation of split frequencies: 0.024896


      Average standard deviation of split frequencies: 0.024896

      14120000 -- (0.000) [...7 remote chains...] -- 9:33:59

      Average standard deviation of split frequencies: 0.024944


      Average standard deviation of split frequencies: 0.024944

      14130000 -- (0.000) [...7 remote chains...] -- 9:33:34

      Average standard deviation of split frequencies: 0.026299


      Average standard deviation of split frequencies: 0.026299

      14140000 -- [0.000] [...7 remote chains...] -- 9:33:50

      Average standard deviation of split frequencies: 0.026300


      Average standard deviation of split frequencies: 0.026300

      14150000 -- (0.000) [...7 remote chains...] -- 9:34:07

      Average standard deviation of split frequencies: 0.026300


      Average standard deviation of split frequencies: 0.026300

      14160000 -- [0.000] [...7 remote chains...] -- 9:33:42

      Average standard deviation of split frequencies: 0.026224


      Average standard deviation of split frequencies: 0.026224

      14170000 -- (0.000) [...7 remote chains...] -- 9:33:58

      Average standard deviation of split frequencies: 0.026200


      Average standard deviation of split frequencies: 0.026200

      14180000 -- [0.000] [...7 remote chains...] -- 9:33:33

      Average standard deviation of split frequencies: 0.026124


      Average standard deviation of split frequencies: 0.026124

      14190000 -- [0.000] [...7 remote chains...] -- 9:33:50

      Average standard deviation of split frequencies: 0.026124


      Average standard deviation of split frequencies: 0.026124

      14200000 -- (0.000) [...7 remote chains...] -- 9:33:25

      Average standard deviation of split frequencies: 0.026048


      Average standard deviation of split frequencies: 0.026048

      14210000 -- (0.000) [...7 remote chains...] -- 9:33:41

      Average standard deviation of split frequencies: 0.026126


      Average standard deviation of split frequencies: 0.026126

      14220000 -- (0.000) [...7 remote chains...] -- 9:33:58

      Average standard deviation of split frequencies: 0.026152


      Average standard deviation of split frequencies: 0.026152

      14230000 -- [0.000] [...7 remote chains...] -- 9:33:33

      Average standard deviation of split frequencies: 0.026203


      Average standard deviation of split frequencies: 0.026203

      14240000 -- (0.000) [...7 remote chains...] -- 9:33:49

      Average standard deviation of split frequencies: 0.026179


      Average standard deviation of split frequencies: 0.026179

      14250000 -- (0.000) [...7 remote chains...] -- 9:34:06

      Average standard deviation of split frequencies: 0.026231


      Average standard deviation of split frequencies: 0.026231

      14260000 -- (0.000) [...7 remote chains...] -- 9:33:41

      Average standard deviation of split frequencies: 0.026206


      Average standard deviation of split frequencies: 0.026206

      14270000 -- (0.000) [...7 remote chains...] -- 9:33:57

      Average standard deviation of split frequencies: 0.026206


      Average standard deviation of split frequencies: 0.026206

      14280000 -- (0.000) [...7 remote chains...] -- 9:33:33

      Average standard deviation of split frequencies: 0.026156


      Average standard deviation of split frequencies: 0.026156

      14290000 -- (0.000) [...7 remote chains...] -- 9:33:49

      Average standard deviation of split frequencies: 0.026208


      Average standard deviation of split frequencies: 0.026208

      14300000 -- (0.000) [...7 remote chains...] -- 9:33:24

      Average standard deviation of split frequencies: 0.026158


      Average standard deviation of split frequencies: 0.026158

      14310000 -- [0.000] [...7 remote chains...] -- 9:33:41

      Average standard deviation of split frequencies: 0.026133


      Average standard deviation of split frequencies: 0.026133

      14320000 -- [0.000] [...7 remote chains...] -- 9:33:57

      Average standard deviation of split frequencies: 0.026083


      Average standard deviation of split frequencies: 0.026083

      14330000 -- (0.000) [...7 remote chains...] -- 9:33:32

      Average standard deviation of split frequencies: 0.025882


      Average standard deviation of split frequencies: 0.025882

      14340000 -- (0.000) [...7 remote chains...] -- 9:33:48

      Average standard deviation of split frequencies: 0.025808


      Average standard deviation of split frequencies: 0.025808

      14350000 -- (0.000) [...7 remote chains...] -- 9:33:24

      Average standard deviation of split frequencies: 0.025681


      Average standard deviation of split frequencies: 0.025681

      14360000 -- (0.000) [...7 remote chains...] -- 9:33:40

      Average standard deviation of split frequencies: 0.025708


      Average standard deviation of split frequencies: 0.025708

      14370000 -- (0.000) [...7 remote chains...] -- 9:33:56

      Average standard deviation of split frequencies: 0.025659


      Average standard deviation of split frequencies: 0.025659

      14380000 -- (0.000) [...7 remote chains...] -- 9:33:32

      Average standard deviation of split frequencies: 0.026504


      Average standard deviation of split frequencies: 0.026504

      14390000 -- (0.000) [...7 remote chains...] -- 9:33:48

      Average standard deviation of split frequencies: 0.026480


      Average standard deviation of split frequencies: 0.026480

      14400000 -- (0.000) [...7 remote chains...] -- 9:34:04

      Average standard deviation of split frequencies: 0.026504


      Average standard deviation of split frequencies: 0.026504

      14410000 -- (0.000) [...7 remote chains...] -- 9:33:40

      Average standard deviation of split frequencies: 0.026552


      Average standard deviation of split frequencies: 0.026552

      14420000 -- (0.000) [...7 remote chains...] -- 9:33:56

      Average standard deviation of split frequencies: 0.026576


      Average standard deviation of split frequencies: 0.026576

      14430000 -- (0.000) [...7 remote chains...] -- 9:33:31

      Average standard deviation of split frequencies: 0.026697


      Average standard deviation of split frequencies: 0.026697

      14440000 -- (0.000) [...7 remote chains...] -- 9:33:48

      Average standard deviation of split frequencies: 0.026023


      Average standard deviation of split frequencies: 0.026023

      14450000 -- (0.000) [...7 remote chains...] -- 9:34:04

      Average standard deviation of split frequencies: 0.025999


      Average standard deviation of split frequencies: 0.025999

      14460000 -- (0.000) [...7 remote chains...] -- 9:33:39

      Average standard deviation of split frequencies: 0.025975


      Average standard deviation of split frequencies: 0.025975

      14470000 -- (0.000) [...7 remote chains...] -- 9:33:55

      Average standard deviation of split frequencies: 0.025928


      Average standard deviation of split frequencies: 0.025928

      14480000 -- (0.000) [...7 remote chains...] -- 9:33:31

      Average standard deviation of split frequencies: 0.025928


      Average standard deviation of split frequencies: 0.025928

      14490000 -- (0.000) [...7 remote chains...] -- 9:33:47

      Average standard deviation of split frequencies: 0.025927


      Average standard deviation of split frequencies: 0.025927

      14500000 -- (0.000) [...7 remote chains...] -- 9:34:03

      Average standard deviation of split frequencies: 0.025926


      Average standard deviation of split frequencies: 0.025926

      14510000 -- [0.000] [...7 remote chains...] -- 9:33:39

      Average standard deviation of split frequencies: 0.025996


      Average standard deviation of split frequencies: 0.025996

      14520000 -- [0.000] [...7 remote chains...] -- 9:33:55

      Average standard deviation of split frequencies: 0.026065


      Average standard deviation of split frequencies: 0.026065

      14530000 -- [0.000] [...7 remote chains...] -- 9:33:30

      Average standard deviation of split frequencies: 0.026180


      Average standard deviation of split frequencies: 0.026180

      14540000 -- (0.000) [...7 remote chains...] -- 9:33:46

      Average standard deviation of split frequencies: 0.026294


      Average standard deviation of split frequencies: 0.026294

      14550000 -- (0.000) [...7 remote chains...] -- 9:34:02

      Average standard deviation of split frequencies: 0.026410


      Average standard deviation of split frequencies: 0.026410

      14560000 -- (0.000) [...7 remote chains...] -- 9:33:38

      Average standard deviation of split frequencies: 0.026571


      Average standard deviation of split frequencies: 0.026571

      14570000 -- (0.000) [...7 remote chains...] -- 9:33:54

      Average standard deviation of split frequencies: 0.026616


      Average standard deviation of split frequencies: 0.026616

      14580000 -- (0.000) [...7 remote chains...] -- 9:33:30

      Average standard deviation of split frequencies: 0.026776


      Average standard deviation of split frequencies: 0.026776

      14590000 -- (0.000) [...7 remote chains...] -- 9:33:46

      Average standard deviation of split frequencies: 0.026891


      Average standard deviation of split frequencies: 0.026891

      14600000 -- (0.000) [...7 remote chains...] -- 9:33:22

      Average standard deviation of split frequencies: 0.026913


      Average standard deviation of split frequencies: 0.026913

      14610000 -- (0.000) [...7 remote chains...] -- 9:33:38

      Average standard deviation of split frequencies: 0.026934


      Average standard deviation of split frequencies: 0.026934

      14620000 -- (0.000) [...7 remote chains...] -- 9:33:14

      Average standard deviation of split frequencies: 0.027094


      Average standard deviation of split frequencies: 0.027094

      14630000 -- (0.000) [...7 remote chains...] -- 9:33:29

      Average standard deviation of split frequencies: 0.027117


      Average standard deviation of split frequencies: 0.027117

      14640000 -- (0.000) [...7 remote chains...] -- 9:33:45

      Average standard deviation of split frequencies: 0.027253


      Average standard deviation of split frequencies: 0.027253

      14650000 -- (0.000) [...7 remote chains...] -- 9:33:21

      Average standard deviation of split frequencies: 0.027205


      Average standard deviation of split frequencies: 0.027205

      14660000 -- [0.000] [...7 remote chains...] -- 9:33:37

      Average standard deviation of split frequencies: 0.027203


      Average standard deviation of split frequencies: 0.027203

      14670000 -- [0.000] [...7 remote chains...] -- 9:33:53

      Average standard deviation of split frequencies: 0.027318


      Average standard deviation of split frequencies: 0.027318

      14680000 -- (0.000) [...7 remote chains...] -- 9:33:29

      Average standard deviation of split frequencies: 0.028919


      Average standard deviation of split frequencies: 0.028919

      14690000 -- (0.000) [...7 remote chains...] -- 9:33:45

      Average standard deviation of split frequencies: 0.028893


      Average standard deviation of split frequencies: 0.028893

      14700000 -- [0.000] [...7 remote chains...] -- 9:33:21

      Average standard deviation of split frequencies: 0.028955


      Average standard deviation of split frequencies: 0.028955

      14710000 -- [0.000] [...7 remote chains...] -- 9:33:37

      Average standard deviation of split frequencies: 0.028977


      Average standard deviation of split frequencies: 0.028977

      14720000 -- (0.000) [...7 remote chains...] -- 9:33:13

      Average standard deviation of split frequencies: 0.028951


      Average standard deviation of split frequencies: 0.028951

      14730000 -- (0.000) [...7 remote chains...] -- 9:33:28

      Average standard deviation of split frequencies: 0.029035


      Average standard deviation of split frequencies: 0.029035

      14740000 -- (0.000) [...7 remote chains...] -- 9:33:44

      Average standard deviation of split frequencies: 0.029053


      Average standard deviation of split frequencies: 0.029053

      14750000 -- (0.000) [...7 remote chains...] -- 9:33:20

      Average standard deviation of split frequencies: 0.029119


      Average standard deviation of split frequencies: 0.029119

      14760000 -- (0.000) [...7 remote chains...] -- 9:33:36

      Average standard deviation of split frequencies: 0.029224


      Average standard deviation of split frequencies: 0.029224

      14770000 -- (0.000) [...7 remote chains...] -- 9:33:12

      Average standard deviation of split frequencies: 0.029198


      Average standard deviation of split frequencies: 0.029198

      14780000 -- (0.000) [...7 remote chains...] -- 9:33:28

      Average standard deviation of split frequencies: 0.029216


      Average standard deviation of split frequencies: 0.029216

      14790000 -- [0.000] [...7 remote chains...] -- 9:33:04

      Average standard deviation of split frequencies: 0.029645


      Average standard deviation of split frequencies: 0.029645

      14800000 -- (0.000) [...7 remote chains...] -- 9:33:20

      Average standard deviation of split frequencies: 0.030503


      Average standard deviation of split frequencies: 0.030503

      14810000 -- (0.000) [...7 remote chains...] -- 9:33:35

      Average standard deviation of split frequencies: 0.030664


      Average standard deviation of split frequencies: 0.030664

      14820000 -- [0.000] [...7 remote chains...] -- 9:33:12

      Average standard deviation of split frequencies: 0.030801


      Average standard deviation of split frequencies: 0.030801

      14830000 -- (0.000) [...7 remote chains...] -- 9:33:27

      Average standard deviation of split frequencies: 0.031060


      Average standard deviation of split frequencies: 0.031060

      14840000 -- (0.000) [...7 remote chains...] -- 9:33:04

      Average standard deviation of split frequencies: 0.031197


      Average standard deviation of split frequencies: 0.031197

      14850000 -- (0.000) [...7 remote chains...] -- 9:33:19

      Average standard deviation of split frequencies: 0.031263


      Average standard deviation of split frequencies: 0.031263

      14860000 -- (0.000) [...7 remote chains...] -- 9:32:55

      Average standard deviation of split frequencies: 0.031352


      Average standard deviation of split frequencies: 0.031352

      14870000 -- (0.000) [...7 remote chains...] -- 9:33:11

      Average standard deviation of split frequencies: 0.031563


      Average standard deviation of split frequencies: 0.031563

      14880000 -- (0.000) [...7 remote chains...] -- 9:33:27

      Average standard deviation of split frequencies: 0.031722


      Average standard deviation of split frequencies: 0.031722

      14890000 -- (0.000) [...7 remote chains...] -- 9:33:03

      Average standard deviation of split frequencies: 0.031835


      Average standard deviation of split frequencies: 0.031835

      14900000 -- (0.000) [...7 remote chains...] -- 9:33:19

      Average standard deviation of split frequencies: 0.031900


      Average standard deviation of split frequencies: 0.031900

      14910000 -- (0.000) [...7 remote chains...] -- 9:32:55

      Average standard deviation of split frequencies: 0.031947


      Average standard deviation of split frequencies: 0.031947

      14920000 -- (0.000) [...7 remote chains...] -- 9:33:11

      Average standard deviation of split frequencies: 0.032058


      Average standard deviation of split frequencies: 0.032058

      14930000 -- (0.000) [...7 remote chains...] -- 9:33:26

      Average standard deviation of split frequencies: 0.032100


      Average standard deviation of split frequencies: 0.032100

      14940000 -- (0.000) [...7 remote chains...] -- 9:33:03

      Average standard deviation of split frequencies: 0.032188


      Average standard deviation of split frequencies: 0.032188

      14950000 -- [0.000] [...7 remote chains...] -- 9:33:18

      Average standard deviation of split frequencies: 0.032328


      Average standard deviation of split frequencies: 0.032328

      14960000 -- (0.000) [...7 remote chains...] -- 9:32:55

      Average standard deviation of split frequencies: 0.032486


      Average standard deviation of split frequencies: 0.032486

      14970000 -- (0.000) [...7 remote chains...] -- 9:33:10

      Average standard deviation of split frequencies: 0.032457


      Average standard deviation of split frequencies: 0.032457

      14980000 -- (0.000) [...7 remote chains...] -- 9:33:26

      Average standard deviation of split frequencies: 0.032381


      Average standard deviation of split frequencies: 0.032381

      14990000 -- (0.000) [...7 remote chains...] -- 9:33:02

      Average standard deviation of split frequencies: 0.032288


      Average standard deviation of split frequencies: 0.032288

      15000000 -- (0.000) [...7 remote chains...] -- 9:33:18

      Average standard deviation of split frequencies: 0.032329


      Average standard deviation of split frequencies: 0.032329

      15010000 -- (0.000) [...7 remote chains...] -- 9:32:54

      Average standard deviation of split frequencies: 0.032347


      Average standard deviation of split frequencies: 0.032347

      15020000 -- (0.000) [...7 remote chains...] -- 9:33:09

      Average standard deviation of split frequencies: 0.032388


      Average standard deviation of split frequencies: 0.032388

      15030000 -- (0.000) [...7 remote chains...] -- 9:33:25

      Average standard deviation of split frequencies: 0.032481


      Average standard deviation of split frequencies: 0.032481

      15040000 -- (0.000) [...7 remote chains...] -- 9:33:01

      Average standard deviation of split frequencies: 0.032545


      Average standard deviation of split frequencies: 0.032545

      15050000 -- [0.000] [...7 remote chains...] -- 9:33:17

      Average standard deviation of split frequencies: 0.032655


      Average standard deviation of split frequencies: 0.032655

      15060000 -- (0.000) [...7 remote chains...] -- 9:32:53

      Average standard deviation of split frequencies: 0.032650


      Average standard deviation of split frequencies: 0.032650

      15070000 -- (0.000) [...7 remote chains...] -- 9:33:09

      Average standard deviation of split frequencies: 0.032719


      Average standard deviation of split frequencies: 0.032719

      15080000 -- (0.000) [...7 remote chains...] -- 9:33:24

      Average standard deviation of split frequencies: 0.032736


      Average standard deviation of split frequencies: 0.032736

      15090000 -- (0.000) [...7 remote chains...] -- 9:33:01

      Average standard deviation of split frequencies: 0.032754


      Average standard deviation of split frequencies: 0.032754

      15100000 -- (0.000) [...7 remote chains...] -- 9:33:16

      Average standard deviation of split frequencies: 0.032840


      Average standard deviation of split frequencies: 0.032840

      15110000 -- (0.000) [...7 remote chains...] -- 9:32:53

      Average standard deviation of split frequencies: 0.033002


      Average standard deviation of split frequencies: 0.033002

      15120000 -- (0.000) [...7 remote chains...] -- 9:33:08

      Average standard deviation of split frequencies: 0.033019


      Average standard deviation of split frequencies: 0.033019

      15130000 -- (0.000) [...7 remote chains...] -- 9:33:24

      Average standard deviation of split frequencies: 0.033105


      Average standard deviation of split frequencies: 0.033105

      15140000 -- (0.000) [...7 remote chains...] -- 9:33:00

      Average standard deviation of split frequencies: 0.033122


      Average standard deviation of split frequencies: 0.033122

      15150000 -- (0.000) [...7 remote chains...] -- 9:33:16

      Average standard deviation of split frequencies: 0.033283


      Average standard deviation of split frequencies: 0.033283

      15160000 -- (0.000) [...7 remote chains...] -- 9:33:31

      Average standard deviation of split frequencies: 0.033346


      Average standard deviation of split frequencies: 0.033346

      15170000 -- (0.000) [...7 remote chains...] -- 9:33:08

      Average standard deviation of split frequencies: 0.033409


      Average standard deviation of split frequencies: 0.033409

      15180000 -- (0.000) [...7 remote chains...] -- 9:33:23

      Average standard deviation of split frequencies: 0.033518


      Average standard deviation of split frequencies: 0.033518

      15190000 -- (0.000) [...7 remote chains...] -- 9:33:00

      Average standard deviation of split frequencies: 0.033518


      Average standard deviation of split frequencies: 0.033518

      15200000 -- (0.000) [...7 remote chains...] -- 9:33:15

      Average standard deviation of split frequencies: 0.033649


      Average standard deviation of split frequencies: 0.033649

      15210000 -- (0.000) [...7 remote chains...] -- 9:33:30

      Average standard deviation of split frequencies: 0.033665


      Average standard deviation of split frequencies: 0.033665

      15220000 -- (0.000) [...7 remote chains...] -- 9:33:07

      Average standard deviation of split frequencies: 0.033682


      Average standard deviation of split frequencies: 0.033682

      15230000 -- (0.000) [...7 remote chains...] -- 9:33:22

      Average standard deviation of split frequencies: 0.033842


      Average standard deviation of split frequencies: 0.033842

      15240000 -- (0.000) [...7 remote chains...] -- 9:32:59

      Average standard deviation of split frequencies: 0.033767


      Average standard deviation of split frequencies: 0.033767

      15250000 -- (0.000) [...7 remote chains...] -- 9:33:14

      Average standard deviation of split frequencies: 0.033691


      Average standard deviation of split frequencies: 0.033691

      15260000 -- (0.000) [...7 remote chains...] -- 9:33:29

      Average standard deviation of split frequencies: 0.033776


      Average standard deviation of split frequencies: 0.033776

      15270000 -- (0.000) [...7 remote chains...] -- 9:33:06

      Average standard deviation of split frequencies: 0.033799


      Average standard deviation of split frequencies: 0.033799

      15280000 -- (0.000) [...7 remote chains...] -- 9:33:22

      Average standard deviation of split frequencies: 0.033975


      Average standard deviation of split frequencies: 0.033975

      15290000 -- (0.000) [...7 remote chains...] -- 9:33:37

      Average standard deviation of split frequencies: 0.034014


      Average standard deviation of split frequencies: 0.034014

      15300000 -- (0.000) [...7 remote chains...] -- 9:33:14

      Average standard deviation of split frequencies: 0.034053


      Average standard deviation of split frequencies: 0.034053

      15310000 -- (0.000) [...7 remote chains...] -- 9:33:29

      Average standard deviation of split frequencies: 0.034167


      Average standard deviation of split frequencies: 0.034167

      15320000 -- (0.000) [...7 remote chains...] -- 9:33:06

      Average standard deviation of split frequencies: 0.034228


      Average standard deviation of split frequencies: 0.034228

      15330000 -- (0.000) [...7 remote chains...] -- 9:33:21

      Average standard deviation of split frequencies: 0.034267


      Average standard deviation of split frequencies: 0.034267

      15340000 -- [0.000] [...7 remote chains...] -- 9:33:36

      Average standard deviation of split frequencies: 0.034419


      Average standard deviation of split frequencies: 0.034419

      15350000 -- (0.000) [...7 remote chains...] -- 9:33:13

      Average standard deviation of split frequencies: 0.034419


      Average standard deviation of split frequencies: 0.034419

      15360000 -- (0.000) [...7 remote chains...] -- 9:33:28

      Average standard deviation of split frequencies: 0.034434


      Average standard deviation of split frequencies: 0.034434

      15370000 -- (0.000) [...7 remote chains...] -- 9:33:05

      Average standard deviation of split frequencies: 0.034518


      Average standard deviation of split frequencies: 0.034518

      15380000 -- (0.000) [...7 remote chains...] -- 9:33:20

      Average standard deviation of split frequencies: 0.034624


      Average standard deviation of split frequencies: 0.034624

      15390000 -- [0.000] [...7 remote chains...] -- 9:33:35

      Average standard deviation of split frequencies: 0.034760


      Average standard deviation of split frequencies: 0.034760

      15400000 -- [0.000] [...7 remote chains...] -- 9:33:12

      Average standard deviation of split frequencies: 0.034911


      Average standard deviation of split frequencies: 0.034911

      15410000 -- (0.000) [...7 remote chains...] -- 9:33:27

      Average standard deviation of split frequencies: 0.034881


      Average standard deviation of split frequencies: 0.034881

      15420000 -- [0.000] [...7 remote chains...] -- 9:33:04

      Average standard deviation of split frequencies: 0.034941


      Average standard deviation of split frequencies: 0.034941

      15430000 -- [0.000] [...7 remote chains...] -- 9:33:19

      Average standard deviation of split frequencies: 0.035032


      Average standard deviation of split frequencies: 0.035032

      15440000 -- (0.000) [...7 remote chains...] -- 9:32:56

      Average standard deviation of split frequencies: 0.034979


      Average standard deviation of split frequencies: 0.034979

      15450000 -- (0.000) [...7 remote chains...] -- 9:33:11

      Average standard deviation of split frequencies: 0.034949


      Average standard deviation of split frequencies: 0.034949

      15460000 -- (0.000) [...7 remote chains...] -- 9:33:26

      Average standard deviation of split frequencies: 0.034941


      Average standard deviation of split frequencies: 0.034941

      15470000 -- [0.000] [...7 remote chains...] -- 9:33:04

      Average standard deviation of split frequencies: 0.034896


      Average standard deviation of split frequencies: 0.034896

      15480000 -- (0.000) [...7 remote chains...] -- 9:33:19

      Average standard deviation of split frequencies: 0.034866


      Average standard deviation of split frequencies: 0.034866

      15490000 -- [0.000] [...7 remote chains...] -- 9:32:56

      Average standard deviation of split frequencies: 0.034836


      Average standard deviation of split frequencies: 0.034836

      15500000 -- [0.000] [...7 remote chains...] -- 9:33:11

      Average standard deviation of split frequencies: 0.034784


      Average standard deviation of split frequencies: 0.034784

      15510000 -- [0.000] [...7 remote chains...] -- 9:33:26

      Average standard deviation of split frequencies: 0.034784


      Average standard deviation of split frequencies: 0.034784

      15520000 -- [0.000] [...7 remote chains...] -- 9:33:03

      Average standard deviation of split frequencies: 0.034889


      Average standard deviation of split frequencies: 0.034889

      15530000 -- (0.000) [...7 remote chains...] -- 9:33:18

      Average standard deviation of split frequencies: 0.034836


      Average standard deviation of split frequencies: 0.034836

      15540000 -- [0.000] [...7 remote chains...] -- 9:33:33

      Average standard deviation of split frequencies: 0.034829


      Average standard deviation of split frequencies: 0.034829

      15550000 -- [0.000] [...7 remote chains...] -- 9:33:10

      Average standard deviation of split frequencies: 0.034829


      Average standard deviation of split frequencies: 0.034829

      15560000 -- [0.000] [...7 remote chains...] -- 9:33:25

      Average standard deviation of split frequencies: 0.034822


      Average standard deviation of split frequencies: 0.034822

      15570000 -- (0.000) [...7 remote chains...] -- 9:33:02

      Average standard deviation of split frequencies: 0.034792


      Average standard deviation of split frequencies: 0.034792

      15580000 -- [0.000] [...7 remote chains...] -- 9:33:17

      Average standard deviation of split frequencies: 0.034717


      Average standard deviation of split frequencies: 0.034717

      15590000 -- [0.000] [...7 remote chains...] -- 9:33:32

      Average standard deviation of split frequencies: 0.034717


      Average standard deviation of split frequencies: 0.034717

      15600000 -- [0.000] [...7 remote chains...] -- 9:33:09

      Average standard deviation of split frequencies: 0.034777


      Average standard deviation of split frequencies: 0.034777

      15610000 -- (0.000) [...7 remote chains...] -- 9:33:24

      Average standard deviation of split frequencies: 0.034792


      Average standard deviation of split frequencies: 0.034792

      15620000 -- (0.000) [...7 remote chains...] -- 9:33:01

      Average standard deviation of split frequencies: 0.034807


      Average standard deviation of split frequencies: 0.034807

      15630000 -- (0.000) [...7 remote chains...] -- 9:33:16

      Average standard deviation of split frequencies: 0.034785


      Average standard deviation of split frequencies: 0.034785

      15640000 -- [0.000] [...7 remote chains...] -- 9:32:54

      Average standard deviation of split frequencies: 0.034844


      Average standard deviation of split frequencies: 0.034844

      15650000 -- [0.000] [...7 remote chains...] -- 9:33:08

      Average standard deviation of split frequencies: 0.034926


      Average standard deviation of split frequencies: 0.034926

      15660000 -- [0.000] [...7 remote chains...] -- 9:33:23

      Average standard deviation of split frequencies: 0.034986


      Average standard deviation of split frequencies: 0.034986

      15670000 -- [0.000] [...7 remote chains...] -- 9:33:01

      Average standard deviation of split frequencies: 0.035231


      Average standard deviation of split frequencies: 0.035231

      15680000 -- (0.000) [...7 remote chains...] -- 9:33:15

      Average standard deviation of split frequencies: 0.035334


      Average standard deviation of split frequencies: 0.035334

      15690000 -- [0.000] [...7 remote chains...] -- 9:33:30

      Average standard deviation of split frequencies: 0.035460


      Average standard deviation of split frequencies: 0.035460

      15700000 -- [0.000] [...7 remote chains...] -- 9:33:08

      Average standard deviation of split frequencies: 0.035607


      Average standard deviation of split frequencies: 0.035607

      15710000 -- (0.000) [...7 remote chains...] -- 9:33:22

      Average standard deviation of split frequencies: 0.035696


      Average standard deviation of split frequencies: 0.035696

      15720000 -- [0.000] [...7 remote chains...] -- 9:33:00

      Average standard deviation of split frequencies: 0.035777


      Average standard deviation of split frequencies: 0.035777

      15730000 -- [0.000] [...7 remote chains...] -- 9:33:15

      Average standard deviation of split frequencies: 0.035902


      Average standard deviation of split frequencies: 0.035902

      15740000 -- (0.000) [...7 remote chains...] -- 9:32:52

      Average standard deviation of split frequencies: 0.035982


      Average standard deviation of split frequencies: 0.035982

      15750000 -- [0.000] [...7 remote chains...] -- 9:33:07

      Average standard deviation of split frequencies: 0.036137


      Average standard deviation of split frequencies: 0.036137

      15760000 -- (0.000) [...7 remote chains...] -- 9:33:21

      Average standard deviation of split frequencies: 0.036262


      Average standard deviation of split frequencies: 0.036262

      15770000 -- [0.000] [...7 remote chains...] -- 9:32:59

      Average standard deviation of split frequencies: 0.036231


      Average standard deviation of split frequencies: 0.036231

      15780000 -- [0.000] [...7 remote chains...] -- 9:33:14

      Average standard deviation of split frequencies: 0.036267


      Average standard deviation of split frequencies: 0.036267

      15790000 -- [0.000] [...7 remote chains...] -- 9:32:51

      Average standard deviation of split frequencies: 0.036377


      Average standard deviation of split frequencies: 0.036377

      15800000 -- [0.000] [...7 remote chains...] -- 9:33:06

      Average standard deviation of split frequencies: 0.036391


      Average standard deviation of split frequencies: 0.036391

      15810000 -- [0.000] [...7 remote chains...] -- 9:32:44

      Average standard deviation of split frequencies: 0.036471


      Average standard deviation of split frequencies: 0.036471

      15820000 -- [0.000] [...7 remote chains...] -- 9:32:58

      Average standard deviation of split frequencies: 0.036550


      Average standard deviation of split frequencies: 0.036550

      15830000 -- [0.000] [...7 remote chains...] -- 9:33:13

      Average standard deviation of split frequencies: 0.036616


      Average standard deviation of split frequencies: 0.036616

      15840000 -- (0.000) [...7 remote chains...] -- 9:32:51

      Average standard deviation of split frequencies: 0.036608


      Average standard deviation of split frequencies: 0.036608

      15850000 -- [0.000] [...7 remote chains...] -- 9:33:05

      Average standard deviation of split frequencies: 0.036731


      Average standard deviation of split frequencies: 0.036731

      15860000 -- [0.000] [...7 remote chains...] -- 9:33:20

      Average standard deviation of split frequencies: 0.036920


      Average standard deviation of split frequencies: 0.036920

      15870000 -- (0.000) [...7 remote chains...] -- 9:32:57

      Average standard deviation of split frequencies: 0.036964


      Average standard deviation of split frequencies: 0.036964

      15880000 -- [0.000] [...7 remote chains...] -- 9:33:12

      Average standard deviation of split frequencies: 0.036999


      Average standard deviation of split frequencies: 0.036999

      15890000 -- [0.000] [...7 remote chains...] -- 9:32:50

      Average standard deviation of split frequencies: 0.037078


      Average standard deviation of split frequencies: 0.037078

      15900000 -- [0.000] [...7 remote chains...] -- 9:33:04

      Average standard deviation of split frequencies: 0.037134


      Average standard deviation of split frequencies: 0.037134

      15910000 -- (0.000) [...7 remote chains...] -- 9:33:19

      Average standard deviation of split frequencies: 0.037134


      Average standard deviation of split frequencies: 0.037134

      15920000 -- [0.000] [...7 remote chains...] -- 9:32:57

      Average standard deviation of split frequencies: 0.037191


      Average standard deviation of split frequencies: 0.037191

      15930000 -- (0.000) [...7 remote chains...] -- 9:33:11

      Average standard deviation of split frequencies: 0.037247


      Average standard deviation of split frequencies: 0.037247

      15940000 -- [0.000] [...7 remote chains...] -- 9:32:49

      Average standard deviation of split frequencies: 0.037216


      Average standard deviation of split frequencies: 0.037216

      15950000 -- [0.000] [...7 remote chains...] -- 9:33:03

      Average standard deviation of split frequencies: 0.037194


      Average standard deviation of split frequencies: 0.037194

      15960000 -- [0.000] [...7 remote chains...] -- 9:33:18

      Average standard deviation of split frequencies: 0.037251


      Average standard deviation of split frequencies: 0.037251

      15970000 -- (0.000) [...7 remote chains...] -- 9:32:56

      Average standard deviation of split frequencies: 0.037198


      Average standard deviation of split frequencies: 0.037198

      15980000 -- [0.000] [...7 remote chains...] -- 9:33:10

      Average standard deviation of split frequencies: 0.037320


      Average standard deviation of split frequencies: 0.037320

      15990000 -- (0.000) [...7 remote chains...] -- 9:33:25

      Average standard deviation of split frequencies: 0.037254


      Average standard deviation of split frequencies: 0.037254

      16000000 -- [0.000] [...7 remote chains...] -- 9:33:03

      Average standard deviation of split frequencies: 0.037794


      Average standard deviation of split frequencies: 0.037794

      16010000 -- [0.000] [...7 remote chains...] -- 9:33:17

      Average standard deviation of split frequencies: 0.037921


      Average standard deviation of split frequencies: 0.037921

      16020000 -- [0.000] [...7 remote chains...] -- 9:32:55

      Average standard deviation of split frequencies: 0.037980


      Average standard deviation of split frequencies: 0.037980

      16030000 -- [0.000] [...7 remote chains...] -- 9:33:09

      Average standard deviation of split frequencies: 0.038183


      Average standard deviation of split frequencies: 0.038183

      16040000 -- [0.000] [...7 remote chains...] -- 9:33:24

      Average standard deviation of split frequencies: 0.038287


      Average standard deviation of split frequencies: 0.038287

      16050000 -- [0.000] [...7 remote chains...] -- 9:33:02

      Average standard deviation of split frequencies: 0.038323


      Average standard deviation of split frequencies: 0.038323

      16060000 -- [0.000] [...7 remote chains...] -- 9:33:16

      Average standard deviation of split frequencies: 0.038291


      Average standard deviation of split frequencies: 0.038291

      16070000 -- [0.000] [...7 remote chains...] -- 9:33:30

      Average standard deviation of split frequencies: 0.038404


      Average standard deviation of split frequencies: 0.038404

      16080000 -- [0.000] [...7 remote chains...] -- 9:33:08

      Average standard deviation of split frequencies: 0.038485


      Average standard deviation of split frequencies: 0.038485

      16090000 -- [0.000] [...7 remote chains...] -- 9:33:23

      Average standard deviation of split frequencies: 0.038543


      Average standard deviation of split frequencies: 0.038543

      16100000 -- [0.000] [...7 remote chains...] -- 9:33:01

      Average standard deviation of split frequencies: 0.038691


      Average standard deviation of split frequencies: 0.038691

      16110000 -- [0.000] [...7 remote chains...] -- 9:33:15

      Average standard deviation of split frequencies: 0.038804


      Average standard deviation of split frequencies: 0.038804

      16120000 -- [0.000] [...7 remote chains...] -- 9:33:29

      Average standard deviation of split frequencies: 0.038884


      Average standard deviation of split frequencies: 0.038884

      16130000 -- [0.000] [...7 remote chains...] -- 9:33:07

      Average standard deviation of split frequencies: 0.038897


      Average standard deviation of split frequencies: 0.038897

      16140000 -- (0.000) [...7 remote chains...] -- 9:33:22

      Average standard deviation of split frequencies: 0.038820


      Average standard deviation of split frequencies: 0.038820

      16150000 -- (0.000) [...7 remote chains...] -- 9:33:36

      Average standard deviation of split frequencies: 0.038887


      Average standard deviation of split frequencies: 0.038887

      16160000 -- [0.000] [...7 remote chains...] -- 9:33:14

      Average standard deviation of split frequencies: 0.038945


      Average standard deviation of split frequencies: 0.038945

      16170000 -- (0.000) [...7 remote chains...] -- 9:33:28

      Average standard deviation of split frequencies: 0.038913


      Average standard deviation of split frequencies: 0.038913

      16180000 -- (0.000) [...7 remote chains...] -- 9:33:43

      Average standard deviation of split frequencies: 0.038903


      Average standard deviation of split frequencies: 0.038903

      16190000 -- [0.000] [...7 remote chains...] -- 9:33:21

      Average standard deviation of split frequencies: 0.039015


      Average standard deviation of split frequencies: 0.039015

      16200000 -- (0.000) [...7 remote chains...] -- 9:33:35

      Average standard deviation of split frequencies: 0.039117


      Average standard deviation of split frequencies: 0.039117

      16210000 -- [0.000] [...7 remote chains...] -- 9:33:49

      Average standard deviation of split frequencies: 0.039130


      Average standard deviation of split frequencies: 0.039130

      16220000 -- (0.000) [...7 remote chains...] -- 9:34:03

      Average standard deviation of split frequencies: 0.039187


      Average standard deviation of split frequencies: 0.039187

      16230000 -- [0.000] [...7 remote chains...] -- 9:33:41

      Average standard deviation of split frequencies: 0.039254


      Average standard deviation of split frequencies: 0.039254

      16240000 -- (0.000) [...7 remote chains...] -- 9:33:56

      Average standard deviation of split frequencies: 0.039333


      Average standard deviation of split frequencies: 0.039333

      16250000 -- [0.000] [...7 remote chains...] -- 9:33:34

      Average standard deviation of split frequencies: 0.039301


      Average standard deviation of split frequencies: 0.039301

      16260000 -- (0.000) [...7 remote chains...] -- 9:33:48

      Average standard deviation of split frequencies: 0.039380


      Average standard deviation of split frequencies: 0.039380

      16270000 -- [0.000] [...7 remote chains...] -- 9:34:02

      Average standard deviation of split frequencies: 0.039447


      Average standard deviation of split frequencies: 0.039447

      16280000 -- [0.000] [...7 remote chains...] -- 9:33:40

      Average standard deviation of split frequencies: 0.039415


      Average standard deviation of split frequencies: 0.039415

      16290000 -- [0.000] [...7 remote chains...] -- 9:33:54

      Average standard deviation of split frequencies: 0.039405


      Average standard deviation of split frequencies: 0.039405

      16300000 -- [0.000] [...7 remote chains...] -- 9:34:09

      Average standard deviation of split frequencies: 0.039373


      Average standard deviation of split frequencies: 0.039373

      16310000 -- [0.000] [...7 remote chains...] -- 9:33:47

      Average standard deviation of split frequencies: 0.039350


      Average standard deviation of split frequencies: 0.039350

      16320000 -- [0.000] [...7 remote chains...] -- 9:34:01

      Average standard deviation of split frequencies: 0.039318


      Average standard deviation of split frequencies: 0.039318

      16330000 -- (0.000) [...7 remote chains...] -- 9:33:39

      Average standard deviation of split frequencies: 0.039419


      Average standard deviation of split frequencies: 0.039419

      16340000 -- [0.000] [...7 remote chains...] -- 9:33:53

      Average standard deviation of split frequencies: 0.039498


      Average standard deviation of split frequencies: 0.039498

      16350000 -- [0.000] [...7 remote chains...] -- 9:34:07

      Average standard deviation of split frequencies: 0.039454


      Average standard deviation of split frequencies: 0.039454

      16360000 -- [0.000] [...7 remote chains...] -- 9:34:21

      Average standard deviation of split frequencies: 0.039399


      Average standard deviation of split frequencies: 0.039399

      16370000 -- [0.000] [...7 remote chains...] -- 9:34:00

      Average standard deviation of split frequencies: 0.039367


      Average standard deviation of split frequencies: 0.039367

      16380000 -- [0.000] [...7 remote chains...] -- 9:34:14

      Average standard deviation of split frequencies: 0.039269


      Average standard deviation of split frequencies: 0.039269

      16390000 -- (0.000) [...7 remote chains...] -- 9:33:52

      Average standard deviation of split frequencies: 0.039181


      Average standard deviation of split frequencies: 0.039181

      16400000 -- (0.000) [...7 remote chains...] -- 9:34:06

      Average standard deviation of split frequencies: 0.039105


      Average standard deviation of split frequencies: 0.039105

      16410000 -- (0.000) [...7 remote chains...] -- 9:34:20

      Average standard deviation of split frequencies: 0.039095


      Average standard deviation of split frequencies: 0.039095

      16420000 -- [0.000] [...7 remote chains...] -- 9:33:59

      Average standard deviation of split frequencies: 0.039129


      Average standard deviation of split frequencies: 0.039129

      16430000 -- [0.000] [...7 remote chains...] -- 9:34:13

      Average standard deviation of split frequencies: 0.039284


      Average standard deviation of split frequencies: 0.039284

      16440000 -- [0.000] [...7 remote chains...] -- 9:33:51

      Average standard deviation of split frequencies: 0.039428


      Average standard deviation of split frequencies: 0.039428

      16450000 -- (0.000) [...7 remote chains...] -- 9:34:05

      Average standard deviation of split frequencies: 0.039484


      Average standard deviation of split frequencies: 0.039484

      16460000 -- [0.000] [...7 remote chains...] -- 9:34:19

      Average standard deviation of split frequencies: 0.039518


      Average standard deviation of split frequencies: 0.039518

      16470000 -- [0.000] [...7 remote chains...] -- 9:33:57

      Average standard deviation of split frequencies: 0.039628


      Average standard deviation of split frequencies: 0.039628

      16480000 -- (0.000) [...7 remote chains...] -- 9:34:11

      Average standard deviation of split frequencies: 0.039618


      Average standard deviation of split frequencies: 0.039618

      16490000 -- [0.000] [...7 remote chains...] -- 9:33:50

      Average standard deviation of split frequencies: 0.039652


      Average standard deviation of split frequencies: 0.039652

      16500000 -- [0.000] [...7 remote chains...] -- 9:34:04

      Average standard deviation of split frequencies: 0.039664


      Average standard deviation of split frequencies: 0.039664

      16510000 -- (0.000) [...7 remote chains...] -- 9:33:42

      Average standard deviation of split frequencies: 0.039796


      Average standard deviation of split frequencies: 0.039796

      16520000 -- [0.000] [...7 remote chains...] -- 9:33:56

      Average standard deviation of split frequencies: 0.039917


      Average standard deviation of split frequencies: 0.039917

      16530000 -- (0.000) [...7 remote chains...] -- 9:34:10

      Average standard deviation of split frequencies: 0.039863


      Average standard deviation of split frequencies: 0.039863

      16540000 -- [0.000] [...7 remote chains...] -- 9:33:49

      Average standard deviation of split frequencies: 0.039875


      Average standard deviation of split frequencies: 0.039875

      16550000 -- (0.000) [...7 remote chains...] -- 9:34:02

      Average standard deviation of split frequencies: 0.039941


      Average standard deviation of split frequencies: 0.039941

      16560000 -- (0.000) [...7 remote chains...] -- 9:33:41

      Average standard deviation of split frequencies: 0.039952


      Average standard deviation of split frequencies: 0.039952

      16570000 -- [0.000] [...7 remote chains...] -- 9:33:55

      Average standard deviation of split frequencies: 0.039986


      Average standard deviation of split frequencies: 0.039986

      16580000 -- (0.000) [...7 remote chains...] -- 9:34:09

      Average standard deviation of split frequencies: 0.040019


      Average standard deviation of split frequencies: 0.040019

      16590000 -- (0.000) [...7 remote chains...] -- 9:33:47

      Average standard deviation of split frequencies: 0.040194


      Average standard deviation of split frequencies: 0.040194

      16600000 -- (0.000) [...7 remote chains...] -- 9:34:01

      Average standard deviation of split frequencies: 0.040118


      Average standard deviation of split frequencies: 0.040118

      16610000 -- [0.000] [...7 remote chains...] -- 9:34:15

      Average standard deviation of split frequencies: 0.040151


      Average standard deviation of split frequencies: 0.040151

      16620000 -- [0.000] [...7 remote chains...] -- 9:33:54

      Average standard deviation of split frequencies: 0.040075


      Average standard deviation of split frequencies: 0.040075

      16630000 -- (0.000) [...7 remote chains...] -- 9:34:07

      Average standard deviation of split frequencies: 0.040010


      Average standard deviation of split frequencies: 0.040010

      16640000 -- (0.000) [...7 remote chains...] -- 9:33:46

      Average standard deviation of split frequencies: 0.039978


      Average standard deviation of split frequencies: 0.039978

      16650000 -- (0.000) [...7 remote chains...] -- 9:34:00

      Average standard deviation of split frequencies: 0.039881


      Average standard deviation of split frequencies: 0.039881

      16660000 -- (0.000) [...7 remote chains...] -- 9:34:14

      Average standard deviation of split frequencies: 0.040787


      Average standard deviation of split frequencies: 0.040787

      16670000 -- [0.000] [...7 remote chains...] -- 9:33:52

      Average standard deviation of split frequencies: 0.040787


      Average standard deviation of split frequencies: 0.040787

      16680000 -- [0.000] [...7 remote chains...] -- 9:34:06

      Average standard deviation of split frequencies: 0.040777


      Average standard deviation of split frequencies: 0.040777

      16690000 -- [0.000] [...7 remote chains...] -- 9:34:20

      Average standard deviation of split frequencies: 0.040745


      Average standard deviation of split frequencies: 0.040745

      16700000 -- (0.000) [...7 remote chains...] -- 9:33:59

      Average standard deviation of split frequencies: 0.040735


      Average standard deviation of split frequencies: 0.040735

      16710000 -- (0.000) [...7 remote chains...] -- 9:34:12

      Average standard deviation of split frequencies: 0.040599


      Average standard deviation of split frequencies: 0.040599

      16720000 -- [0.000] [...7 remote chains...] -- 9:34:26

      Average standard deviation of split frequencies: 0.040499


      Average standard deviation of split frequencies: 0.040499

      16730000 -- [0.000] [...7 remote chains...] -- 9:34:05

      Average standard deviation of split frequencies: 0.040400


      Average standard deviation of split frequencies: 0.040400

      16740000 -- (0.000) [...7 remote chains...] -- 9:34:19

      Average standard deviation of split frequencies: 0.040413


      Average standard deviation of split frequencies: 0.040413

      16750000 -- [0.000] [...7 remote chains...] -- 9:33:57

      Average standard deviation of split frequencies: 0.040458


      Average standard deviation of split frequencies: 0.040458

      16760000 -- (0.000) [...7 remote chains...] -- 9:34:11

      Average standard deviation of split frequencies: 0.040425


      Average standard deviation of split frequencies: 0.040425

      16770000 -- [0.000] [...7 remote chains...] -- 9:34:25

      Average standard deviation of split frequencies: 0.040393


      Average standard deviation of split frequencies: 0.040393

      16780000 -- [0.000] [...7 remote chains...] -- 9:34:04

      Average standard deviation of split frequencies: 0.039564


      Average standard deviation of split frequencies: 0.039564

      16790000 -- [0.000] [...7 remote chains...] -- 9:34:17

      Average standard deviation of split frequencies: 0.039586


      Average standard deviation of split frequencies: 0.039586

      16800000 -- [0.000] [...7 remote chains...] -- 9:33:56

      Average standard deviation of split frequencies: 0.039619


      Average standard deviation of split frequencies: 0.039619

      16810000 -- (0.000) [...7 remote chains...] -- 9:34:10

      Average standard deviation of split frequencies: 0.039631


      Average standard deviation of split frequencies: 0.039631

      16820000 -- (0.000) [...7 remote chains...] -- 9:34:23

      Average standard deviation of split frequencies: 0.039686


      Average standard deviation of split frequencies: 0.039686

      16830000 -- [0.000] [...7 remote chains...] -- 9:34:02

      Average standard deviation of split frequencies: 0.039750


      Average standard deviation of split frequencies: 0.039750

      16840000 -- (0.000) [...7 remote chains...] -- 9:34:16

      Average standard deviation of split frequencies: 0.039719


      Average standard deviation of split frequencies: 0.039719

      16850000 -- [0.000] [...7 remote chains...] -- 9:34:29

      Average standard deviation of split frequencies: 0.039644


      Average standard deviation of split frequencies: 0.039644

      16860000 -- [0.000] [...7 remote chains...] -- 9:34:08

      Average standard deviation of split frequencies: 0.039635


      Average standard deviation of split frequencies: 0.039635

      16870000 -- [0.000] [...7 remote chains...] -- 9:34:22

      Average standard deviation of split frequencies: 0.039699


      Average standard deviation of split frequencies: 0.039699

      16880000 -- [0.000] [...7 remote chains...] -- 9:34:01

      Average standard deviation of split frequencies: 0.039625


      Average standard deviation of split frequencies: 0.039625

      16890000 -- [0.000] [...7 remote chains...] -- 9:34:14

      Average standard deviation of split frequencies: 0.039443


      Average standard deviation of split frequencies: 0.039443

      16900000 -- [0.000] [...7 remote chains...] -- 9:34:28

      Average standard deviation of split frequencies: 0.039305


      Average standard deviation of split frequencies: 0.039305

      16910000 -- [0.000] [...7 remote chains...] -- 9:34:07

      Average standard deviation of split frequencies: 0.039348


      Average standard deviation of split frequencies: 0.039348

      16920000 -- (0.000) [...7 remote chains...] -- 9:34:20

      Average standard deviation of split frequencies: 0.039274


      Average standard deviation of split frequencies: 0.039274

      16930000 -- [0.000] [...7 remote chains...] -- 9:34:34

      Average standard deviation of split frequencies: 0.039286


      Average standard deviation of split frequencies: 0.039286

      16940000 -- (0.000) [...7 remote chains...] -- 9:34:13

      Average standard deviation of split frequencies: 0.039298


      Average standard deviation of split frequencies: 0.039298

      16950000 -- (0.000) [...7 remote chains...] -- 9:34:27

      Average standard deviation of split frequencies: 0.039469


      Average standard deviation of split frequencies: 0.039469

      16960000 -- (0.000) [...7 remote chains...] -- 9:34:06

      Average standard deviation of split frequencies: 0.039609


      Average standard deviation of split frequencies: 0.039609

      16970000 -- [0.000] [...7 remote chains...] -- 9:34:19

      Average standard deviation of split frequencies: 0.039535


      Average standard deviation of split frequencies: 0.039535

      16980000 -- [0.000] [...7 remote chains...] -- 9:34:33

      Average standard deviation of split frequencies: 0.039525


      Average standard deviation of split frequencies: 0.039525

      16990000 -- [0.000] [...7 remote chains...] -- 9:34:12

      Average standard deviation of split frequencies: 0.039483


      Average standard deviation of split frequencies: 0.039483

      17000000 -- (0.000) [...7 remote chains...] -- 9:34:25

      Average standard deviation of split frequencies: 0.039601


      Average standard deviation of split frequencies: 0.039601

      17010000 -- [0.000] [...7 remote chains...] -- 9:34:04

      Average standard deviation of split frequencies: 0.039591


      Average standard deviation of split frequencies: 0.039591

      17020000 -- [0.000] [...7 remote chains...] -- 9:34:18

      Average standard deviation of split frequencies: 0.039475


      Average standard deviation of split frequencies: 0.039475

      17030000 -- [0.000] [...7 remote chains...] -- 9:34:31

      Average standard deviation of split frequencies: 0.039497


      Average standard deviation of split frequencies: 0.039497

      17040000 -- [0.000] [...7 remote chains...] -- 9:34:10

      Average standard deviation of split frequencies: 0.039444


      Average standard deviation of split frequencies: 0.039444

      17050000 -- (0.000) [...7 remote chains...] -- 9:34:24

      Average standard deviation of split frequencies: 0.039477


      Average standard deviation of split frequencies: 0.039477

      17060000 -- [0.000] [...7 remote chains...] -- 9:34:03

      Average standard deviation of split frequencies: 0.039446


      Average standard deviation of split frequencies: 0.039446

      17070000 -- [0.000] [...7 remote chains...] -- 9:34:16

      Average standard deviation of split frequencies: 0.039553


      Average standard deviation of split frequencies: 0.039553

      17080000 -- [0.000] [...7 remote chains...] -- 9:33:55

      Average standard deviation of split frequencies: 0.039458


      Average standard deviation of split frequencies: 0.039458

      17090000 -- (0.000) [...7 remote chains...] -- 9:34:09

      Average standard deviation of split frequencies: 0.039385


      Average standard deviation of split frequencies: 0.039385

      17100000 -- [0.000] [...7 remote chains...] -- 9:34:22

      Average standard deviation of split frequencies: 0.039375


      Average standard deviation of split frequencies: 0.039375

      17110000 -- [0.000] [...7 remote chains...] -- 9:34:01

      Average standard deviation of split frequencies: 0.039460


      Average standard deviation of split frequencies: 0.039460

      17120000 -- [0.000] [...7 remote chains...] -- 9:34:15

      Average standard deviation of split frequencies: 0.039472


      Average standard deviation of split frequencies: 0.039472

      17130000 -- (0.000) [...7 remote chains...] -- 9:34:28

      Average standard deviation of split frequencies: 0.039505


      Average standard deviation of split frequencies: 0.039505

      17140000 -- [0.000] [...7 remote chains...] -- 9:34:07

      Average standard deviation of split frequencies: 0.039432


      Average standard deviation of split frequencies: 0.039432

      17150000 -- [0.000] [...7 remote chains...] -- 9:34:21

      Average standard deviation of split frequencies: 0.039453


      Average standard deviation of split frequencies: 0.039453

      17160000 -- [0.000] [...7 remote chains...] -- 9:34:00

      Average standard deviation of split frequencies: 0.039401


      Average standard deviation of split frequencies: 0.039401

      17170000 -- [0.000] [...7 remote chains...] -- 9:34:13

      Average standard deviation of split frequencies: 0.039307


      Average standard deviation of split frequencies: 0.039307

      17180000 -- (0.000) [...7 remote chains...] -- 9:34:27

      Average standard deviation of split frequencies: 0.039192


      Average standard deviation of split frequencies: 0.039192

      17190000 -- [0.000] [...7 remote chains...] -- 9:34:06

      Average standard deviation of split frequencies: 0.038898


      Average standard deviation of split frequencies: 0.038898

      17200000 -- [0.000] [...7 remote chains...] -- 9:34:19

      Average standard deviation of split frequencies: 0.039204


      Average standard deviation of split frequencies: 0.039204

      17210000 -- [0.000] [...7 remote chains...] -- 9:33:59

      Average standard deviation of split frequencies: 0.039195


      Average standard deviation of split frequencies: 0.039195

      17220000 -- [0.000] [...7 remote chains...] -- 9:34:12

      Average standard deviation of split frequencies: 0.039101


      Average standard deviation of split frequencies: 0.039101

      17230000 -- [0.000] [...7 remote chains...] -- 9:33:51

      Average standard deviation of split frequencies: 0.039038


      Average standard deviation of split frequencies: 0.039038

      17240000 -- [0.000] [...7 remote chains...] -- 9:34:05

      Average standard deviation of split frequencies: 0.039134


      Average standard deviation of split frequencies: 0.039134

      17250000 -- [0.000] [...7 remote chains...] -- 9:34:18

      Average standard deviation of split frequencies: 0.038748


      Average standard deviation of split frequencies: 0.038748

      17260000 -- [0.000] [...7 remote chains...] -- 9:33:57

      Average standard deviation of split frequencies: 0.038738


      Average standard deviation of split frequencies: 0.038738

      17270000 -- [0.000] [...7 remote chains...] -- 9:34:10

      Average standard deviation of split frequencies: 0.038698


      Average standard deviation of split frequencies: 0.038698

      17280000 -- (0.000) [...7 remote chains...] -- 9:33:50

      Average standard deviation of split frequencies: 0.038688


      Average standard deviation of split frequencies: 0.038688

      17290000 -- (0.000) [...7 remote chains...] -- 9:34:03

      Average standard deviation of split frequencies: 0.038638


      Average standard deviation of split frequencies: 0.038638

      17300000 -- [0.000] [...7 remote chains...] -- 9:34:16

      Average standard deviation of split frequencies: 0.038568


      Average standard deviation of split frequencies: 0.038568

      17310000 -- [0.000] [...7 remote chains...] -- 9:33:56

      Average standard deviation of split frequencies: 0.038588


      Average standard deviation of split frequencies: 0.038588

      17320000 -- [0.000] [...7 remote chains...] -- 9:34:09

      Average standard deviation of split frequencies: 0.038498


      Average standard deviation of split frequencies: 0.038498

      17330000 -- [0.000] [...7 remote chains...] -- 9:33:48

      Average standard deviation of split frequencies: 0.037676


      Average standard deviation of split frequencies: 0.037676

      17340000 -- [0.000] [...7 remote chains...] -- 9:34:02

      Average standard deviation of split frequencies: 0.037625


      Average standard deviation of split frequencies: 0.037625

      17350000 -- [0.000] [...7 remote chains...] -- 9:34:15

      Average standard deviation of split frequencies: 0.037473


      Average standard deviation of split frequencies: 0.037473

      17360000 -- [0.000] [...7 remote chains...] -- 9:33:54

      Average standard deviation of split frequencies: 0.037488


      Average standard deviation of split frequencies: 0.037488

      17370000 -- [0.000] [...7 remote chains...] -- 9:34:07

      Average standard deviation of split frequencies: 0.037438


      Average standard deviation of split frequencies: 0.037438

      17380000 -- [0.000] [...7 remote chains...] -- 9:33:47

      Average standard deviation of split frequencies: 0.037474


      Average standard deviation of split frequencies: 0.037474

      17390000 -- [0.000] [...7 remote chains...] -- 9:34:00

      Average standard deviation of split frequencies: 0.037431


      Average standard deviation of split frequencies: 0.037431

      17400000 -- (0.000) [...7 remote chains...] -- 9:34:13

      Average standard deviation of split frequencies: 0.037359


      Average standard deviation of split frequencies: 0.037359

      17410000 -- (0.000) [...7 remote chains...] -- 9:33:53

      Average standard deviation of split frequencies: 0.036872


      Average standard deviation of split frequencies: 0.036872

      17420000 -- [0.000] [...7 remote chains...] -- 9:34:06

      Average standard deviation of split frequencies: 0.036802


      Average standard deviation of split frequencies: 0.036802

      17430000 -- [0.000] [...7 remote chains...] -- 9:34:19

      Average standard deviation of split frequencies: 0.036740


      Average standard deviation of split frequencies: 0.036740

      17440000 -- [0.000] [...7 remote chains...] -- 9:33:59

      Average standard deviation of split frequencies: 0.036691


      Average standard deviation of split frequencies: 0.036691

      17450000 -- [0.000] [...7 remote chains...] -- 9:34:12

      Average standard deviation of split frequencies: 0.036705


      Average standard deviation of split frequencies: 0.036705

      17460000 -- [0.000] [...7 remote chains...] -- 9:33:51

      Average standard deviation of split frequencies: 0.037259


      Average standard deviation of split frequencies: 0.037259

      17470000 -- [0.000] [...7 remote chains...] -- 9:34:04

      Average standard deviation of split frequencies: 0.038250


      Average standard deviation of split frequencies: 0.038250

      17480000 -- [0.000] [...7 remote chains...] -- 9:34:17

      Average standard deviation of split frequencies: 0.038266


      Average standard deviation of split frequencies: 0.038266

      17490000 -- [0.000] [...7 remote chains...] -- 9:33:57

      Average standard deviation of split frequencies: 0.038371


      Average standard deviation of split frequencies: 0.038371

      17500000 -- [0.000] [...7 remote chains...] -- 9:34:10

      Average standard deviation of split frequencies: 0.038387


      Average standard deviation of split frequencies: 0.038387

      17510000 -- [0.000] [...7 remote chains...] -- 9:33:50

      Average standard deviation of split frequencies: 0.038454


      Average standard deviation of split frequencies: 0.038454

      17520000 -- [0.000] [...7 remote chains...] -- 9:34:03

      Average standard deviation of split frequencies: 0.038537


      Average standard deviation of split frequencies: 0.038537

      17530000 -- [0.000] [...7 remote chains...] -- 9:34:16

      Average standard deviation of split frequencies: 0.038575


      Average standard deviation of split frequencies: 0.038575

      17540000 -- [0.000] [...7 remote chains...] -- 9:33:56

      Average standard deviation of split frequencies: 0.038657


      Average standard deviation of split frequencies: 0.038657

      17550000 -- [0.000] [...7 remote chains...] -- 9:34:09

      Average standard deviation of split frequencies: 0.038792


      Average standard deviation of split frequencies: 0.038792

      17560000 -- [0.000] [...7 remote chains...] -- 9:33:48

      Average standard deviation of split frequencies: 0.038829


      Average standard deviation of split frequencies: 0.038829

      17570000 -- (0.000) [...7 remote chains...] -- 9:34:01

      Average standard deviation of split frequencies: 0.038844


      Average standard deviation of split frequencies: 0.038844

      17580000 -- [0.000] [...7 remote chains...] -- 9:34:14

      Average standard deviation of split frequencies: 0.038291


      Average standard deviation of split frequencies: 0.038291

      17590000 -- (0.000) [...7 remote chains...] -- 9:33:54

      Average standard deviation of split frequencies: 0.038398


      Average standard deviation of split frequencies: 0.038398

      17600000 -- [0.000] [...7 remote chains...] -- 9:34:07

      Average standard deviation of split frequencies: 0.038830


      Average standard deviation of split frequencies: 0.038830

      17610000 -- [0.000] [...7 remote chains...] -- 9:33:47

      Average standard deviation of split frequencies: 0.038756


      Average standard deviation of split frequencies: 0.038756

      17620000 -- (0.000) [...7 remote chains...] -- 9:34:00

      Average standard deviation of split frequencies: 0.038727


      Average standard deviation of split frequencies: 0.038727

      17630000 -- [0.000] [...7 remote chains...] -- 9:33:40

      Average standard deviation of split frequencies: 0.038727


      Average standard deviation of split frequencies: 0.038727

      17640000 -- [0.000] [...7 remote chains...] -- 9:33:53

      Average standard deviation of split frequencies: 0.038698


      Average standard deviation of split frequencies: 0.038698

      17650000 -- (0.000) [...7 remote chains...] -- 9:33:33

      Average standard deviation of split frequencies: 0.038624


      Average standard deviation of split frequencies: 0.038624

      17660000 -- [0.000] [...7 remote chains...] -- 9:33:45

      Average standard deviation of split frequencies: 0.038684


      Average standard deviation of split frequencies: 0.038684

      17670000 -- (0.000) [...7 remote chains...] -- 9:33:58

      Average standard deviation of split frequencies: 0.038160


      Average standard deviation of split frequencies: 0.038160

      17680000 -- [0.000] [...7 remote chains...] -- 9:33:38

      Average standard deviation of split frequencies: 0.038153


      Average standard deviation of split frequencies: 0.038153

      17690000 -- [0.000] [...7 remote chains...] -- 9:33:51

      Average standard deviation of split frequencies: 0.037682


      Average standard deviation of split frequencies: 0.037682

      17700000 -- (0.000) [...7 remote chains...] -- 9:33:31

      Average standard deviation of split frequencies: 0.037633


      Average standard deviation of split frequencies: 0.037633

      17710000 -- (0.000) [...7 remote chains...] -- 9:33:44

      Average standard deviation of split frequencies: 0.038074


      Average standard deviation of split frequencies: 0.038074

      17720000 -- (0.000) [...7 remote chains...] -- 9:33:24

      Average standard deviation of split frequencies: 0.038024


      Average standard deviation of split frequencies: 0.038024

      17730000 -- (0.000) [...7 remote chains...] -- 9:33:37

      Average standard deviation of split frequencies: 0.038406


      Average standard deviation of split frequencies: 0.038406

      17740000 -- (0.000) [...7 remote chains...] -- 9:33:17

      Average standard deviation of split frequencies: 0.037840


      Average standard deviation of split frequencies: 0.037840

      17750000 -- (0.000) [...7 remote chains...] -- 9:33:30

      Average standard deviation of split frequencies: 0.037819


      Average standard deviation of split frequencies: 0.037819

      17760000 -- (0.000) [...7 remote chains...] -- 9:33:42

      Average standard deviation of split frequencies: 0.037854


      Average standard deviation of split frequencies: 0.037854

      17770000 -- [0.000] [...7 remote chains...] -- 9:33:23

      Average standard deviation of split frequencies: 0.037783


      Average standard deviation of split frequencies: 0.037783

      17780000 -- (0.000) [...7 remote chains...] -- 9:33:35

      Average standard deviation of split frequencies: 0.037861


      Average standard deviation of split frequencies: 0.037861

      17790000 -- (0.000) [...7 remote chains...] -- 9:33:15

      Average standard deviation of split frequencies: 0.037505


      Average standard deviation of split frequencies: 0.037505

      17800000 -- (0.000) [...7 remote chains...] -- 9:33:28

      Average standard deviation of split frequencies: 0.037497


      Average standard deviation of split frequencies: 0.037497

      17810000 -- [0.000] [...7 remote chains...] -- 9:33:41

      Average standard deviation of split frequencies: 0.037387


      Average standard deviation of split frequencies: 0.037387

      17820000 -- [0.000] [...7 remote chains...] -- 9:33:21

      Average standard deviation of split frequencies: 0.037319


      Average standard deviation of split frequencies: 0.037319

      17830000 -- [0.000] [...7 remote chains...] -- 9:33:34

      Average standard deviation of split frequencies: 0.037278


      Average standard deviation of split frequencies: 0.037278

      17840000 -- [0.000] [...7 remote chains...] -- 9:33:14

      Average standard deviation of split frequencies: 0.037311


      Average standard deviation of split frequencies: 0.037311

      17850000 -- [0.000] [...7 remote chains...] -- 9:33:27

      Average standard deviation of split frequencies: 0.037263


      Average standard deviation of split frequencies: 0.037263

      17860000 -- [0.000] [...7 remote chains...] -- 9:33:39

      Average standard deviation of split frequencies: 0.037276


      Average standard deviation of split frequencies: 0.037276

      17870000 -- [0.000] [...7 remote chains...] -- 9:33:20

      Average standard deviation of split frequencies: 0.037276


      Average standard deviation of split frequencies: 0.037276

      17880000 -- [0.000] [...7 remote chains...] -- 9:33:32

      Average standard deviation of split frequencies: 0.037289


      Average standard deviation of split frequencies: 0.037289

      17890000 -- (0.000) [...7 remote chains...] -- 9:33:12

      Average standard deviation of split frequencies: 0.037342


      Average standard deviation of split frequencies: 0.037342

      17900000 -- (0.000) [...7 remote chains...] -- 9:33:25

      Average standard deviation of split frequencies: 0.037415


      Average standard deviation of split frequencies: 0.037415

      17910000 -- [0.000] [...7 remote chains...] -- 9:33:38

      Average standard deviation of split frequencies: 0.037375


      Average standard deviation of split frequencies: 0.037375

      17920000 -- (0.000) [...7 remote chains...] -- 9:33:18

      Average standard deviation of split frequencies: 0.037347


      Average standard deviation of split frequencies: 0.037347

      17930000 -- (0.000) [...7 remote chains...] -- 9:33:31

      Average standard deviation of split frequencies: 0.037299


      Average standard deviation of split frequencies: 0.037299

      17940000 -- [0.000] [...7 remote chains...] -- 9:33:43

      Average standard deviation of split frequencies: 0.036396


      Average standard deviation of split frequencies: 0.036396

      17950000 -- [0.000] [...7 remote chains...] -- 9:33:24

      Average standard deviation of split frequencies: 0.036377


      Average standard deviation of split frequencies: 0.036377

      17960000 -- [0.000] [...7 remote chains...] -- 9:33:36

      Average standard deviation of split frequencies: 0.036408


      Average standard deviation of split frequencies: 0.036408

      17970000 -- [0.000] [...7 remote chains...] -- 9:33:17

      Average standard deviation of split frequencies: 0.036343


      Average standard deviation of split frequencies: 0.036343

      17980000 -- [0.000] [...7 remote chains...] -- 9:33:29

      Average standard deviation of split frequencies: 0.036374


      Average standard deviation of split frequencies: 0.036374

      17990000 -- [0.000] [...7 remote chains...] -- 9:33:42

      Average standard deviation of split frequencies: 0.036296


      Average standard deviation of split frequencies: 0.036296

      18000000 -- [0.000] [...7 remote chains...] -- 9:33:55

      Average standard deviation of split frequencies: 0.036269


      Average standard deviation of split frequencies: 0.036269

      18010000 -- (0.000) [...7 remote chains...] -- 9:33:35

      Average standard deviation of split frequencies: 0.036223


      Average standard deviation of split frequencies: 0.036223

      18020000 -- [0.000] [...7 remote chains...] -- 9:33:47

      Average standard deviation of split frequencies: 0.036177


      Average standard deviation of split frequencies: 0.036177

      18030000 -- [0.000] [...7 remote chains...] -- 9:33:28

      Average standard deviation of split frequencies: 0.036022


      Average standard deviation of split frequencies: 0.036022

      18040000 -- [0.000] [...7 remote chains...] -- 9:33:40

      Average standard deviation of split frequencies: 0.035918


      Average standard deviation of split frequencies: 0.035918

      18050000 -- (0.000) [...7 remote chains...] -- 9:33:21

      Average standard deviation of split frequencies: 0.035892


      Average standard deviation of split frequencies: 0.035892

      18060000 -- [0.000] [...7 remote chains...] -- 9:33:33

      Average standard deviation of split frequencies: 0.035865


      Average standard deviation of split frequencies: 0.035865

      18070000 -- [0.000] [...7 remote chains...] -- 9:33:46

      Average standard deviation of split frequencies: 0.035749


      Average standard deviation of split frequencies: 0.035749

      18080000 -- [0.000] [...7 remote chains...] -- 9:33:26

      Average standard deviation of split frequencies: 0.035626


      Average standard deviation of split frequencies: 0.035626

      18090000 -- [0.000] [...7 remote chains...] -- 9:33:39

      Average standard deviation of split frequencies: 0.035658


      Average standard deviation of split frequencies: 0.035658

      18100000 -- (0.000) [...7 remote chains...] -- 9:33:19

      Average standard deviation of split frequencies: 0.035613


      Average standard deviation of split frequencies: 0.035613

      18110000 -- [0.000] [...7 remote chains...] -- 9:33:32

      Average standard deviation of split frequencies: 0.035632


      Average standard deviation of split frequencies: 0.035632

      18120000 -- (0.000) [...7 remote chains...] -- 9:33:44

      Average standard deviation of split frequencies: 0.035625


      Average standard deviation of split frequencies: 0.035625

      18130000 -- (0.000) [...7 remote chains...] -- 9:33:25

      Average standard deviation of split frequencies: 0.036388


      Average standard deviation of split frequencies: 0.036388

      18140000 -- (0.000) [...7 remote chains...] -- 9:33:37

      Average standard deviation of split frequencies: 0.036442


      Average standard deviation of split frequencies: 0.036442

      18150000 -- (0.000) [...7 remote chains...] -- 9:33:18

      Average standard deviation of split frequencies: 0.036402


      Average standard deviation of split frequencies: 0.036402

      18160000 -- (0.000) [...7 remote chains...] -- 9:33:30

      Average standard deviation of split frequencies: 0.036435


      Average standard deviation of split frequencies: 0.036435

      18170000 -- (0.000) [...7 remote chains...] -- 9:33:43

      Average standard deviation of split frequencies: 0.036468


      Average standard deviation of split frequencies: 0.036468

      18180000 -- (0.000) [...7 remote chains...] -- 9:33:23

      Average standard deviation of split frequencies: 0.036521


      Average standard deviation of split frequencies: 0.036521

      18190000 -- [0.000] [...7 remote chains...] -- 9:33:36

      Average standard deviation of split frequencies: 0.036501


      Average standard deviation of split frequencies: 0.036501

      18200000 -- (0.000) [...7 remote chains...] -- 9:33:16

      Average standard deviation of split frequencies: 0.036634


      Average standard deviation of split frequencies: 0.036634

      18210000 -- (0.000) [...7 remote chains...] -- 9:33:28

      Average standard deviation of split frequencies: 0.036766


      Average standard deviation of split frequencies: 0.036766

      18220000 -- (0.000) [...7 remote chains...] -- 9:33:09

      Average standard deviation of split frequencies: 0.036918


      Average standard deviation of split frequencies: 0.036918

      18230000 -- (0.000) [...7 remote chains...] -- 9:33:21

      Average standard deviation of split frequencies: 0.036898


      Average standard deviation of split frequencies: 0.036898

      18240000 -- (0.000) [...7 remote chains...] -- 9:33:02

      Average standard deviation of split frequencies: 0.036931


      Average standard deviation of split frequencies: 0.036931

      18250000 -- (0.000) [...7 remote chains...] -- 9:33:14

      Average standard deviation of split frequencies: 0.036924


      Average standard deviation of split frequencies: 0.036924

      18260000 -- [0.000] [...7 remote chains...] -- 9:33:27

      Average standard deviation of split frequencies: 0.036956


      Average standard deviation of split frequencies: 0.036956

      18270000 -- (0.000) [...7 remote chains...] -- 9:33:07

      Average standard deviation of split frequencies: 0.036877


      Average standard deviation of split frequencies: 0.036877

      18280000 -- (0.000) [...7 remote chains...] -- 9:33:20

      Average standard deviation of split frequencies: 0.036810


      Average standard deviation of split frequencies: 0.036810

      18290000 -- (0.000) [...7 remote chains...] -- 9:33:01

      Average standard deviation of split frequencies: 0.036783


      Average standard deviation of split frequencies: 0.036783

      18300000 -- (0.000) [...7 remote chains...] -- 9:33:13

      Average standard deviation of split frequencies: 0.036697


      Average standard deviation of split frequencies: 0.036697

      18310000 -- (0.000) [...7 remote chains...] -- 9:33:25

      Average standard deviation of split frequencies: 0.036658


      Average standard deviation of split frequencies: 0.036658

      18320000 -- (0.000) [...7 remote chains...] -- 9:33:06

      Average standard deviation of split frequencies: 0.036671


      Average standard deviation of split frequencies: 0.036671

      18330000 -- (0.000) [...7 remote chains...] -- 9:33:18

      Average standard deviation of split frequencies: 0.036624


      Average standard deviation of split frequencies: 0.036624

      18340000 -- (0.000) [...7 remote chains...] -- 9:32:59

      Average standard deviation of split frequencies: 0.036677


      Average standard deviation of split frequencies: 0.036677

      18350000 -- (0.000) [...7 remote chains...] -- 9:33:11

      Average standard deviation of split frequencies: 0.036716


      Average standard deviation of split frequencies: 0.036716

      18360000 -- (0.000) [...7 remote chains...] -- 9:32:52

      Average standard deviation of split frequencies: 0.036690


      Average standard deviation of split frequencies: 0.036690

      18370000 -- (0.000) [...7 remote chains...] -- 9:33:04

      Average standard deviation of split frequencies: 0.036702


      Average standard deviation of split frequencies: 0.036702

      18380000 -- (0.000) [...7 remote chains...] -- 9:33:17

      Average standard deviation of split frequencies: 0.036656


      Average standard deviation of split frequencies: 0.036656

      18390000 -- (0.000) [...7 remote chains...] -- 9:32:57

      Average standard deviation of split frequencies: 0.036656


      Average standard deviation of split frequencies: 0.036656

      18400000 -- (0.000) [...7 remote chains...] -- 9:33:10

      Average standard deviation of split frequencies: 0.036728


      Average standard deviation of split frequencies: 0.036728

      18410000 -- (0.000) [...7 remote chains...] -- 9:33:22

      Average standard deviation of split frequencies: 0.036682


      Average standard deviation of split frequencies: 0.036682

      18420000 -- (0.000) [...7 remote chains...] -- 9:33:03

      Average standard deviation of split frequencies: 0.036636


      Average standard deviation of split frequencies: 0.036636

      18430000 -- (0.000) [...7 remote chains...] -- 9:33:15

      Average standard deviation of split frequencies: 0.036478


      Average standard deviation of split frequencies: 0.036478

      18440000 -- (0.000) [...7 remote chains...] -- 9:32:56

      Average standard deviation of split frequencies: 0.036432


      Average standard deviation of split frequencies: 0.036432

      18450000 -- (0.000) [...7 remote chains...] -- 9:33:08

      Average standard deviation of split frequencies: 0.035852


      Average standard deviation of split frequencies: 0.035852

      18460000 -- (0.000) [...7 remote chains...] -- 9:32:49

      Average standard deviation of split frequencies: 0.035883


      Average standard deviation of split frequencies: 0.035883

      18470000 -- (0.000) [...7 remote chains...] -- 9:33:01

      Average standard deviation of split frequencies: 0.035712


      Average standard deviation of split frequencies: 0.035712

      18480000 -- (0.000) [...7 remote chains...] -- 9:33:14

      Average standard deviation of split frequencies: 0.035630


      Average standard deviation of split frequencies: 0.035630

      18490000 -- (0.000) [...7 remote chains...] -- 9:32:54

      Average standard deviation of split frequencies: 0.035642


      Average standard deviation of split frequencies: 0.035642

      18500000 -- (0.000) [...7 remote chains...] -- 9:33:07

      Average standard deviation of split frequencies: 0.035673


      Average standard deviation of split frequencies: 0.035673

      18510000 -- (0.000) [...7 remote chains...] -- 9:32:47

      Average standard deviation of split frequencies: 0.035949


      Average standard deviation of split frequencies: 0.035949

      18520000 -- (0.000) [...7 remote chains...] -- 9:33:00

      Average standard deviation of split frequencies: 0.035942


      Average standard deviation of split frequencies: 0.035942

      18530000 -- (0.000) [...7 remote chains...] -- 9:32:41

      Average standard deviation of split frequencies: 0.035975


      Average standard deviation of split frequencies: 0.035975

      18540000 -- (0.000) [...7 remote chains...] -- 9:32:53

      Average standard deviation of split frequencies: 0.036027


      Average standard deviation of split frequencies: 0.036027

      18550000 -- (0.000) [...7 remote chains...] -- 9:33:05

      Average standard deviation of split frequencies: 0.035930


      Average standard deviation of split frequencies: 0.035930

      18560000 -- (0.000) [...7 remote chains...] -- 9:32:46

      Average standard deviation of split frequencies: 0.035923


      Average standard deviation of split frequencies: 0.035923

      18570000 -- (0.000) [...7 remote chains...] -- 9:32:58

      Average standard deviation of split frequencies: 0.035878
[truncated: 11,434,875 more chars]
