# Supplementary material for: Sphenodontian phylogeny and the impact of model choice in Bayesian morphological clock estimates of divergence times and evolutionary rates
Source: BMC Biol. 2020 Dec 7;18:191. doi: 10.1186/s12915-020-00901-5 (PMC7720557; doi:10.1186/s12915-020-00901-5)
Supplement: Supplementary file 6 — Additional file 6. Input files including the dataset and all necessary coding (see Mr. Bayes blocks) to reproduce the analyses. [file 12915_2020_901_MOESM6_ESM.zip › InputFiles&OutputTrees/BayesCalibrated/Diversity(NoSA)/BayesCal_TK02_ln_p3_StartTr_3per_60G_DvNoSA_SFBD(s)2l_NoR/BayesCal_TK02_ln_p3_StartTr_3per_DvNoSA_SFBD2_AllCom.t.con.tre]

#NEXUS
begin taxa;
	dimensions ntax=35;
	taxlabels
	Ardeosaurus_brevipes
	Clevosaurus_bairdi
	Clevosaurus_brasiliensis
	Clevosaurus_cambrica
	Clevosaurus_hudsoni
	Clevosaurus_petilus
	Clevosaurus_sp_SAM
	Cynosphenodon_huizachalensis
	Derasmosaurus_pietraroiae
	Diphydontosaurus_avonis
	Eichstaettisaurus_schroederi
	Eilenodon_robustus
	Gephyrosaurus_bridensis
	Homeosaurus_maximiliani
	Homeosaurus_parvipes
	Huehuecuetzpalli_mixtecus
	Kallimodon_pulchellus
	Kawasphenodon
	Leptosaurus_neptunius
	Marmoretta_oxoniensis
	Megachirella_wachtleri
	Oenosaurus_muehlheimensis
	Palaeagama_vielhaueri
	Palaeopleurosaurus_posidoniae
	Piocormus_laticeps
	Planocephalosaurus_robinsonae
	Pleurosaurus_ginsburgi
	Pleurosaurus_goldfussi
	Priosphenodon_avelasi
	Prolacerta_broomi
	Sapheosaurus_thiollerei
	Sophineta_cracoviensis
	Sphenodon_punctatus
	Sphenotitan_leyesi
	Toxolophosaurus_cloudi
;
end;

begin trees;
	tree con_all_compat = [&R] (Prolacerta_broomi[&prob=1.0,prob_stddev=0.0,prob_range={1.0,1.0},prob(percent)="100",prob+-sd="100+-0",height_mean=1.53826502,height_median=1.46499665,height_95%HPD={0.83918379,2.39857556},age_mean=249.693238,age_median=249.762292,age_95%HPD={247.482742,251.899974},length_mean=0.242751435,length_median=0.232208,length_95%HPD={0.1355357,0.3735993},effectivebrlenTK02Brlens{1}_mean=0.237609,effectivebrlenTK02Brlens{1}_median=0.226663,effectivebrlenTK02Brlens{1}_95%HPD={0.12975,0.370258},rateTK02Brlens{1}_mean=0.981663,rateTK02Brlens{1}_median=0.979574,rateTK02Brlens{1}_95%HPD={0.776808,1.186987},effectivebrlenTK02Brlens{2}_mean=0.233284,effectivebrlenTK02Brlens{2}_median=0.22188,effectivebrlenTK02Brlens{2}_95%HPD={0.1264,0.364322},rateTK02Brlens{2}_mean=0.965746,rateTK02Brlens{2}_median=0.962581,rateTK02Brlens{2}_95%HPD={0.728565,1.202368},effectivebrlenTK02Brlens{3}_mean=0.247782,effectivebrlenTK02Brlens{3}_median=0.234394,effectivebrlenTK02Brlens{3}_95%HPD={0.131886,0.393608},rateTK02Brlens{3}_mean=1.019795,rateTK02Brlens{3}_median=1.007124,rateTK02Brlens{3}_95%HPD={0.821812,1.231938}]:39.71696,((((Palaeagama_vielhaueri[&prob=1.0,prob_stddev=0.0,prob_range={1.0,1.0},prob(percent)="100",prob+-sd="100+-0",height_mean=1.55142853,height_median=1.47754962,height_95%HPD={0.83908826,2.41225386},age_mean=251.854599,age_median=251.43714,age_95%HPD={247.500025,257.121903},length_mean=0.0574262148,length_median=0.0435465,length_95%HPD={1.39804E-5,0.1555573},effectivebrlenTK02Brlens{1}_mean=0.060368,effectivebrlenTK02Brlens{1}_median=0.046176,effectivebrlenTK02Brlens{1}_95%HPD={2.0E-5,0.161259},rateTK02Brlens{1}_mean=1.074452,rateTK02Brlens{1}_median=1.052443,rateTK02Brlens{1}_95%HPD={0.694936,1.482321},effectivebrlenTK02Brlens{2}_mean=0.044095,effectivebrlenTK02Brlens{2}_median=0.030285,effectivebrlenTK02Brlens{2}_95%HPD={6.0E-6,0.133018},rateTK02Brlens{2}_mean=0.748153,rateTK02Brlens{2}_median=0.76187,rateTK02Brlens{2}_95%HPD={0.274537,1.162004},effectivebrlenTK02Brlens{3}_mean=0.057358,effectivebrlenTK02Brlens{3}_median=0.043379,effectivebrlenTK02Brlens{3}_95%HPD={2.8E-5,0.155677},rateTK02Brlens{3}_mean=1.007449,rateTK02Brlens{3}_median=0.999919,rateTK02Brlens{3}_95%HPD={0.680734,1.349279}]:5.749746,Sophineta_cracoviensis[&prob=1.0,prob_stddev=0.0,prob_range={1.0,1.0},prob(percent)="100",prob+-sd="100+-0",height_mean=1.52773457,height_median=1.45502737,height_95%HPD={0.832028632,2.38011658},age_mean=248.001172,age_median=248.001558,age_95%HPD={247.550682,248.499806},length_mean=0.0592573288,length_median=0.05143376,length_95%HPD={8.963138E-7,0.1388665},effectivebrlenTK02Brlens{1}_mean=0.062969,effectivebrlenTK02Brlens{1}_median=0.054224,effectivebrlenTK02Brlens{1}_95%HPD={1.0E-6,0.148418},rateTK02Brlens{1}_mean=1.082282,rateTK02Brlens{1}_median=1.060948,rateTK02Brlens{1}_95%HPD={0.680047,1.506734},effectivebrlenTK02Brlens{2}_mean=0.042435,effectivebrlenTK02Brlens{2}_median=0.034724,effectivebrlenTK02Brlens{2}_95%HPD={0.0,0.107634},rateTK02Brlens{2}_mean=0.716937,rateTK02Brlens{2}_median=0.727893,rateTK02Brlens{2}_95%HPD={0.242558,1.145329},effectivebrlenTK02Brlens{3}_mean=0.05946,effectivebrlenTK02Brlens{3}_median=0.050881,effectivebrlenTK02Brlens{3}_95%HPD={1.0E-6,0.141885},rateTK02Brlens{3}_mean=1.007736,rateTK02Brlens{3}_median=1.000031,rateTK02Brlens{3}_95%HPD={0.666251,1.369566}]:9.185328)[&prob=0.485589049,prob_stddev=0.00808115151,prob_range={0.477228031,0.496627815},prob(percent)="49",prob+-sd="49+-1",height_mean=1.55125814,height_median=1.47713088,height_95%HPD={0.862831429,2.42032758},age_mean=257.947682,age_median=257.186886,age_95%HPD={248.832239,268.517806},length_mean=0.0656604834,length_median=0.05930398,length_95%HPD={1.075108E-6,0.146231},effectivebrlenTK02Brlens{1}_mean=0.069,effectivebrlenTK02Brlens{1}_median=0.062004,effectivebrlenTK02Brlens{1}_95%HPD={1.0E-6,0.154452},rateTK02Brlens{1}_mean=1.064002,rateTK02Brlens{1}_median=1.043402,rateTK02Brlens{1}_95%HPD={0.737851,1.412161},effectivebrlenTK02Brlens{2}_mean=0.050571,effectivebrlenTK02Brlens{2}_median=0.043056,effectivebrlenTK02Brlens{2}_95%HPD={0.0,0.12271},rateTK02Brlens{2}_mean=0.762201,rateTK02Brlens{2}_median=0.777875,rateTK02Brlens{2}_95%HPD={0.371979,1.132136},effectivebrlenTK02Brlens{3}_mean=0.065891,effectivebrlenTK02Brlens{3}_median=0.059067,effectivebrlenTK02Brlens{3}_95%HPD={1.0E-6,0.148283},rateTK02Brlens{3}_mean=1.00811,rateTK02Brlens{3}_median=1.000677,rateTK02Brlens{3}_95%HPD={0.729006,1.315822}]:12.50908,(Megachirella_wachtleri[&prob=1.0,prob_stddev=0.0,prob_range={1.0,1.0},prob(percent)="100",prob+-sd="100+-0",height_mean=1.50301748,height_median=1.4314174,height_95%HPD={0.818837704,2.34183845},age_mean=243.9885,age_median=243.983278,age_95%HPD={243.500041,244.44636},length_mean=0.0815964212,length_median=0.06151089,length_95%HPD={6.510378E-6,0.2113995},effectivebrlenTK02Brlens{1}_mean=0.090294,effectivebrlenTK02Brlens{1}_median=0.067992,effectivebrlenTK02Brlens{1}_95%HPD={7.0E-6,0.234613},rateTK02Brlens{1}_mean=1.128238,rateTK02Brlens{1}_median=1.099412,rateTK02Brlens{1}_95%HPD={0.726419,1.576813},effectivebrlenTK02Brlens{2}_mean=0.057781,effectivebrlenTK02Brlens{2}_median=0.037198,effectivebrlenTK02Brlens{2}_95%HPD={2.0E-6,0.170407},rateTK02Brlens{2}_mean=0.678379,rateTK02Brlens{2}_median=0.686422,rateTK02Brlens{2}_95%HPD={0.220416,1.092579},effectivebrlenTK02Brlens{3}_mean=0.082284,effectivebrlenTK02Brlens{3}_median=0.06203,effectivebrlenTK02Brlens{3}_95%HPD={6.0E-6,0.214636},rateTK02Brlens{3}_mean=1.017224,rateTK02Brlens{3}_median=1.005434,rateTK02Brlens{3}_95%HPD={0.67067,1.370943}]:5.649256,((Marmoretta_oxoniensis[&prob=1.0,prob_stddev=0.0,prob_range={1.0,1.0},prob(percent)="100",prob+-sd="100+-0",height_mean=0.985120931,height_median=0.93773428,height_95%HPD={0.530978971,1.53594687},age_mean=159.90659,age_median=160.07048,age_95%HPD={152.944165,166.999925},length_mean=0.138359677,length_median=0.09424662,length_95%HPD={6.904152E-6,0.4297517},effectivebrlenTK02Brlens{1}_mean=0.156481,effectivebrlenTK02Brlens{1}_median=0.110558,effectivebrlenTK02Brlens{1}_95%HPD={1.2E-5,0.460194},rateTK02Brlens{1}_mean=1.221925,rateTK02Brlens{1}_median=1.176458,rateTK02Brlens{1}_95%HPD={0.518625,2.018731},effectivebrlenTK02Brlens{2}_mean=0.060358,effectivebrlenTK02Brlens{2}_median=0.038352,effectivebrlenTK02Brlens{2}_95%HPD={2.0E-6,0.192513},rateTK02Brlens{2}_mean=0.5006,rateTK02Brlens{2}_median=0.454321,rateTK02Brlens{2}_95%HPD={0.043603,1.053013},effectivebrlenTK02Brlens{3}_mean=0.13671,effectivebrlenTK02Brlens{3}_median=0.087125,effectivebrlenTK02Brlens{3}_95%HPD={5.0E-6,0.441391},rateTK02Brlens{3}_mean=0.981354,rateTK02Brlens{3}_median=0.979345,rateTK02Brlens{3}_95%HPD={0.379543,1.583809}]:10.10687,Huehuecuetzpalli_mixtecus[&prob=1.0,prob_stddev=0.0,prob_range={1.0,1.0},prob(percent)="100",prob+-sd="100+-0",height_mean=0.631997378,height_median=0.6019303,height_95%HPD={0.34385662,0.985230793},age_mean=102.594166,age_median=102.64094,age_95%HPD={100.278149,104.99998},length_mean=0.442448738,length_median=0.4145333,length_95%HPD={0.2063886,0.738565},effectivebrlenTK02Brlens{1}_mean=0.566381,effectivebrlenTK02Brlens{1}_median=0.510764,effectivebrlenTK02Brlens{1}_95%HPD={0.191556,1.066095},rateTK02Brlens{1}_mean=1.289382,rateTK02Brlens{1}_median=1.231915,rateTK02Brlens{1}_95%HPD={0.596155,2.089041},effectivebrlenTK02Brlens{2}_mean=0.169601,effectivebrlenTK02Brlens{2}_median=0.147886,effectivebrlenTK02Brlens{2}_95%HPD={0.005369,0.377722},rateTK02Brlens{2}_mean=0.428912,rateTK02Brlens{2}_median=0.354441,rateTK02Brlens{2}_95%HPD={0.015787,1.030198},effectivebrlenTK02Brlens{3}_mean=0.420095,effectivebrlenTK02Brlens{3}_median=0.381034,effectivebrlenTK02Brlens{3}_95%HPD={0.104109,0.817613},rateTK02Brlens{3}_mean=0.963546,rateTK02Brlens{3}_median=0.965509,rateTK02Brlens{3}_95%HPD={0.30917,1.608871}]:67.53641)[&prob=0.63688459,prob_stddev=0.0115346693,prob_range={0.622370863,0.649770558},prob(percent)="64",prob+-sd="64+-1",height_mean=1.04140338,height_median=0.98893848,height_95%HPD={0.559597584,1.64260544},age_mean=172.091689,age_median=170.177355,age_95%HPD={153.702876,193.134907},length_mean=0.157068362,length_median=0.1349215,length_95%HPD={6.913682E-6,0.3636672},effectivebrlenTK02Brlens{1}_mean=0.191165,effectivebrlenTK02Brlens{1}_median=0.160971,effectivebrlenTK02Brlens{1}_95%HPD={3.1E-5,0.451551},rateTK02Brlens{1}_mean=1.2434,rateTK02Brlens{1}_median=1.190527,rateTK02Brlens{1}_95%HPD={0.683237,1.954918},effectivebrlenTK02Brlens{2}_mean=0.072794,effectivebrlenTK02Brlens{2}_median=0.059859,effectivebrlenTK02Brlens{2}_95%HPD={5.0E-6,0.178698},rateTK02Brlens{2}_mean=0.509064,rateTK02Brlens{2}_median=0.455257,rateTK02Brlens{2}_95%HPD={0.102243,1.042031},effectivebrlenTK02Brlens{3}_mean=0.150969,effectivebrlenTK02Brlens{3}_median=0.125753,effectivebrlenTK02Brlens{3}_95%HPD={7.0E-6,0.363266},rateTK02Brlens{3}_mean=0.97769,rateTK02Brlens{3}_median=0.976294,rateTK02Brlens{3}_95%HPD={0.426235,1.495039}]:24.93031,(Eichstaettisaurus_schroederi[&prob=1.0,prob_stddev=0.0,prob_range={1.0,1.0},prob(percent)="100",prob+-sd="100+-0",height_mean=0.939587014,height_median=0.894702187,height_95%HPD={0.512642699,1.46455746},age_mean=152.521997,age_median=152.53086,age_95%HPD={150.257672,154.999911},length_mean=0.0753610928,length_median=0.06586496,length_95%HPD={0.004718221,0.1650698},effectivebrlenTK02Brlens{1}_mean=0.093446,effectivebrlenTK02Brlens{1}_median=0.08152,effectivebrlenTK02Brlens{1}_95%HPD={0.008048,0.205205},rateTK02Brlens{1}_mean=1.297108,rateTK02Brlens{1}_median=1.234889,rateTK02Brlens{1}_95%HPD={0.623999,2.113875},effectivebrlenTK02Brlens{2}_mean=0.036711,effectivebrlenTK02Brlens{2}_median=0.028355,effectivebrlenTK02Brlens{2}_95%HPD={1.0E-6,0.099658},rateTK02Brlens{2}_mean=0.512235,rateTK02Brlens{2}_median=0.477245,rateTK02Brlens{2}_95%HPD={3.83E-4,1.096724},effectivebrlenTK02Brlens{3}_mean=0.075939,effectivebrlenTK02Brlens{3}_median=0.064259,effectivebrlenTK02Brlens{3}_95%HPD={0.003009,0.173773},rateTK02Brlens{3}_mean=1.023306,rateTK02Brlens{3}_median=1.00255,rateTK02Brlens{3}_95%HPD={0.422274,1.64288}]:10.92776,Ardeosaurus_brevipes[&prob=1.0,prob_stddev=0.0,prob_range={1.0,1.0},prob(percent)="100",prob+-sd="100+-0",height_mean=0.938352743,height_median=0.89368571,height_95%HPD={0.51512229,1.46632168},age_mean=152.325935,age_median=152.238422,age_95%HPD={150.000077,154.691331},length_mean=0.0778233425,length_median=0.06803268,length_95%HPD={0.01012236,0.1674722},effectivebrlenTK02Brlens{1}_mean=0.097209,effectivebrlenTK02Brlens{1}_median=0.084712,effectivebrlenTK02Brlens{1}_95%HPD={0.013654,0.209325},rateTK02Brlens{1}_mean=1.301326,rateTK02Brlens{1}_median=1.238993,rateTK02Brlens{1}_95%HPD={0.62583,2.106885},effectivebrlenTK02Brlens{2}_mean=0.037291,effectivebrlenTK02Brlens{2}_median=0.029108,effectivebrlenTK02Brlens{2}_95%HPD={0.0,0.100007},rateTK02Brlens{2}_mean=0.50674,rateTK02Brlens{2}_median=0.47014,rateTK02Brlens{2}_95%HPD={1.67E-4,1.095018},effectivebrlenTK02Brlens{3}_mean=0.078534,effectivebrlenTK02Brlens{3}_median=0.066628,effectivebrlenTK02Brlens{3}_95%HPD={0.007036,0.177231},rateTK02Brlens{3}_mean=1.02253,rateTK02Brlens{3}_median=1.002352,rateTK02Brlens{3}_95%HPD={0.412617,1.635688}]:11.2202)[&prob=0.879368007,prob_stddev=0.00569400989,prob_range={0.872056977,0.885967934},prob(percent)="88",prob+-sd="88+-1",height_mean=1.0092844,height_median=0.96344016,height_95%HPD={0.558829017,1.5651067},age_mean=164.645332,age_median=163.458621,age_95%HPD={154.117926,177.680176},length_mean=0.178382649,length_median=0.1515741,length_95%HPD={4.928146E-6,0.418021},effectivebrlenTK02Brlens{1}_mean=0.2249,effectivebrlenTK02Brlens{1}_median=0.18467,effectivebrlenTK02Brlens{1}_95%HPD={5.0E-6,0.546424},rateTK02Brlens{1}_mean=1.276382,rateTK02Brlens{1}_median=1.218161,rateTK02Brlens{1}_95%HPD={0.668903,1.983592},effectivebrlenTK02Brlens{2}_mean=0.082617,effectivebrlenTK02Brlens{2}_median=0.065963,effectivebrlenTK02Brlens{2}_95%HPD={5.0E-6,0.210862},rateTK02Brlens{2}_mean=0.508183,rateTK02Brlens{2}_median=0.469911,rateTK02Brlens{2}_95%HPD={0.030319,1.048076},effectivebrlenTK02Brlens{3}_mean=0.179041,effectivebrlenTK02Brlens{3}_median=0.146345,effectivebrlenTK02Brlens{3}_95%HPD={5.0E-6,0.439772},rateTK02Brlens{3}_mean=1.012297,rateTK02Brlens{3}_median=0.995946,rateTK02Brlens{3}_95%HPD={0.484548,1.55283}]:31.64905)[&prob=0.935220164,prob_stddev=0.00944318204,prob_range={0.924134176,0.947211698},prob(percent)="94",prob+-sd="94+-1",height_mean=1.20530259,height_median=1.14412856,height_95%HPD={0.644575314,1.90656764},age_mean=197.233606,age_median=195.107668,age_95%HPD={169.756048,228.933046},length_mean=0.303407985,length_median=0.2892153,length_95%HPD={0.05318389,0.5785695},effectivebrlenTK02Brlens{1}_mean=0.363315,effectivebrlenTK02Brlens{1}_median=0.333992,effectivebrlenTK02Brlens{1}_95%HPD={0.034021,0.729077},rateTK02Brlens{1}_mean=1.189631,rateTK02Brlens{1}_median=1.153096,rateTK02Brlens{1}_95%HPD={0.73027,1.704123},effectivebrlenTK02Brlens{2}_mean=0.16976,effectivebrlenTK02Brlens{2}_median=0.155059,effectivebrlenTK02Brlens{2}_95%HPD={0.012811,0.354664},rateTK02Brlens{2}_mean=0.577923,rateTK02Brlens{2}_median=0.55159,rateTK02Brlens{2}_95%HPD={0.201587,1.058274},effectivebrlenTK02Brlens{3}_mean=0.305573,effectivebrlenTK02Brlens{3}_median=0.285363,effectivebrlenTK02Brlens{3}_95%HPD={0.041663,0.599135},rateTK02Brlens{3}_mean=1.013444,rateTK02Brlens{3}_median=1.000494,rateTK02Brlens{3}_95%HPD={0.627235,1.427034}]:54.52487)[&prob=0.559438228,prob_stddev=0.0224354714,prob_range={0.533260742,0.587871246},prob(percent)="56",prob+-sd="56+-2",height_mean=1.49502942,height_median=1.41967211,height_95%HPD={0.82605974,2.3377794},age_mean=250.779405,age_median=249.632534,age_95%HPD={243.622456,260.950568},length_mean=0.110014545,length_median=0.103886,length_95%HPD={0.01049684,0.2162134},effectivebrlenTK02Brlens{1}_mean=0.120993,effectivebrlenTK02Brlens{1}_median=0.113177,effectivebrlenTK02Brlens{1}_95%HPD={0.010191,0.241558},rateTK02Brlens{1}_mean=1.103201,rateTK02Brlens{1}_median=1.081535,rateTK02Brlens{1}_95%HPD={0.798756,1.473673},effectivebrlenTK02Brlens{2}_mean=0.076807,effectivebrlenTK02Brlens{2}_median=0.069938,effectivebrlenTK02Brlens{2}_95%HPD={0.003942,0.161608},rateTK02Brlens{2}_mean=0.702237,rateTK02Brlens{2}_median=0.707083,rateTK02Brlens{2}_95%HPD={0.319562,1.05454},effectivebrlenTK02Brlens{3}_mean=0.110837,effectivebrlenTK02Brlens{3}_median=0.104086,effectivebrlenTK02Brlens{3}_95%HPD={0.009688,0.2201},rateTK02Brlens{3}_mean=1.011594,rateTK02Brlens{3}_median=1.003222,rateTK02Brlens{3}_95%HPD={0.741172,1.30894}]:20.06344)[&prob=0.204458839,prob_stddev=0.00546674519,prob_range={0.199064455,0.21206431},prob(percent)="20",prob+-sd="20+-1",height_mean=1.59571354,height_median=1.51309544,height_95%HPD={0.88082208,2.49400175},age_mean=270.27799,age_median=269.695971,age_95%HPD={258.951343,283.673689},length_mean=0.0586531464,length_median=0.04979397,length_95%HPD={1.161629E-5,0.1439507},effectivebrlenTK02Brlens{1}_mean=0.062746,effectivebrlenTK02Brlens{1}_median=0.051801,effectivebrlenTK02Brlens{1}_95%HPD={1.1E-5,0.158796},rateTK02Brlens{1}_mean=1.057616,rateTK02Brlens{1}_median=1.0396,rateTK02Brlens{1}_95%HPD={0.825228,1.314158},effectivebrlenTK02Brlens{2}_mean=0.049556,effectivebrlenTK02Brlens{2}_median=0.041691,effectivebrlenTK02Brlens{2}_95%HPD={1.0E-5,0.122406},rateTK02Brlens{2}_mean=0.841831,rateTK02Brlens{2}_median=0.872524,rateTK02Brlens{2}_95%HPD={0.515603,1.088806},effectivebrlenTK02Brlens{3}_mean=0.058818,effectivebrlenTK02Brlens{3}_median=0.04945,effectivebrlenTK02Brlens{3}_95%HPD={1.1E-5,0.145599},rateTK02Brlens{3}_mean=1.001481,rateTK02Brlens{3}_median=0.997716,rateTK02Brlens{3}_95%HPD={0.802764,1.219654}]:2.4909,Gephyrosaurus_bridensis[&prob=1.0,prob_stddev=0.0,prob_range={1.0,1.0},prob(percent)="100",prob+-sd="100+-0",height_mean=1.21733241,height_median=1.15933867,height_95%HPD={0.665672504,1.90045418},age_mean=197.615783,age_median=198.142192,age_95%HPD={192.460897,201.399955},length_mean=0.330598759,length_median=0.3256469,length_95%HPD={0.06707015,0.5855319},effectivebrlenTK02Brlens{1}_mean=0.314538,effectivebrlenTK02Brlens{1}_median=0.306558,effectivebrlenTK02Brlens{1}_95%HPD={0.061754,0.576017},rateTK02Brlens{1}_mean=0.976892,rateTK02Brlens{1}_median=0.976953,rateTK02Brlens{1}_95%HPD={0.471193,1.463828},effectivebrlenTK02Brlens{2}_mean=0.202217,effectivebrlenTK02Brlens{2}_median=0.189045,effectivebrlenTK02Brlens{2}_95%HPD={0.020042,0.404591},rateTK02Brlens{2}_mean=0.635457,rateTK02Brlens{2}_median=0.627811,rateTK02Brlens{2}_95%HPD={0.148778,1.101028},effectivebrlenTK02Brlens{3}_mean=0.3255,effectivebrlenTK02Brlens{3}_median=0.314565,effectivebrlenTK02Brlens{3}_95%HPD={0.060974,0.600957},rateTK02Brlens{3}_mean=0.995557,rateTK02Brlens{3}_median=0.990946,rateTK02Brlens{3}_95%HPD={0.57806,1.423836}]:74.04468)[&prob=0.585137943,prob_stddev=0.00646073121,prob_range={0.580171331,0.594593393},prob(percent)="59",prob+-sd="59+-1",height_mean=1.68329513,height_median=1.60473073,height_95%HPD={0.934027027,2.60910934},age_mean=272.546735,age_median=272.186871,age_95%HPD={260.549984,285.317132},length_mean=0.0814524679,length_median=0.07495258,length_95%HPD={3.860913E-6,0.1694375},effectivebrlenTK02Brlens{1}_mean=0.083809,effectivebrlenTK02Brlens{1}_median=0.076522,effectivebrlenTK02Brlens{1}_95%HPD={4.0E-6,0.177206},rateTK02Brlens{1}_mean=1.026008,rateTK02Brlens{1}_median=1.018183,rateTK02Brlens{1}_95%HPD={0.843814,1.220769},effectivebrlenTK02Brlens{2}_mean=0.068629,effectivebrlenTK02Brlens{2}_median=0.064219,effectivebrlenTK02Brlens{2}_95%HPD={1.42E-4,0.138642},rateTK02Brlens{2}_mean=0.863297,rateTK02Brlens{2}_median=0.87162,rateTK02Brlens{2}_95%HPD={0.637514,1.061048},effectivebrlenTK02Brlens{3}_mean=0.081257,effectivebrlenTK02Brlens{3}_median=0.074381,effectivebrlenTK02Brlens{3}_95%HPD={4.0E-6,0.170974},rateTK02Brlens{3}_mean=0.996365,rateTK02Brlens{3}_median=0.996504,rateTK02Brlens{3}_95%HPD={0.828177,1.166449}]:13.3816,(Diphydontosaurus_avonis[&prob=1.0,prob_stddev=0.0,prob_range={1.0,1.0},prob(percent)="100",prob+-sd="100+-0",height_mean=1.26237478,height_median=1.20249597,height_95%HPD={0.68785879,1.9671968},age_mean=204.933254,age_median=204.950473,age_95%HPD={201.655106,208.494211},length_mean=0.283058049,length_median=0.275561,length_95%HPD={0.06733944,0.5104108},effectivebrlenTK02Brlens{1}_mean=0.271794,effectivebrlenTK02Brlens{1}_median=0.262199,effectivebrlenTK02Brlens{1}_95%HPD={0.055669,0.500065},rateTK02Brlens{1}_mean=0.972097,rateTK02Brlens{1}_median=0.966675,rateTK02Brlens{1}_95%HPD={0.544692,1.393666},effectivebrlenTK02Brlens{2}_mean=0.253182,effectivebrlenTK02Brlens{2}_median=0.243034,effectivebrlenTK02Brlens{2}_95%HPD={0.054485,0.469821},rateTK02Brlens{2}_mean=0.920512,rateTK02Brlens{2}_median=0.918469,rateTK02Brlens{2}_95%HPD={0.417056,1.403779},effectivebrlenTK02Brlens{3}_mean=0.258728,effectivebrlenTK02Brlens{3}_median=0.249599,effectivebrlenTK02Brlens{3}_95%HPD={0.041964,0.484512},rateTK02Brlens{3}_mean=0.917623,rateTK02Brlens{3}_median=0.932795,rateTK02Brlens{3}_95%HPD={0.48645,1.312765}]:55.25942,((Planocephalosaurus_robinsonae[&prob=1.0,prob_stddev=0.0,prob_range={1.0,1.0},prob(percent)="100",prob+-sd="100+-0",height_mean=1.26299999,height_median=1.20284838,height_95%HPD={0.687669866,1.9685457},age_mean=205.018732,age_median=205.076871,age_95%HPD={201.692029,208.498726},length_mean=0.147160011,length_median=0.1397213,length_95%HPD={3.03964E-4,0.2724363},effectivebrlenTK02Brlens{1}_mean=0.129106,effectivebrlenTK02Brlens{1}_median=0.123504,effectivebrlenTK02Brlens{1}_95%HPD={2.68E-4,0.234299},rateTK02Brlens{1}_mean=0.906186,rateTK02Brlens{1}_median=0.910806,rateTK02Brlens{1}_95%HPD={0.501489,1.295586},effectivebrlenTK02Brlens{2}_mean=0.118792,effectivebrlenTK02Brlens{2}_median=0.110807,effectivebrlenTK02Brlens{2}_95%HPD={1.05E-4,0.227741},rateTK02Brlens{2}_mean=0.851479,rateTK02Brlens{2}_median=0.849247,rateTK02Brlens{2}_95%HPD={0.303862,1.357001},effectivebrlenTK02Brlens{3}_mean=0.122595,effectivebrlenTK02Brlens{3}_median=0.115445,effectivebrlenTK02Brlens{3}_95%HPD={2.34E-4,0.233427},rateTK02Brlens{3}_mean=0.852131,rateTK02Brlens{3}_median=0.868737,rateTK02Brlens{3}_95%HPD={0.396468,1.236443}]:24.95419,(((Clevosaurus_hudsoni[&prob=1.0,prob_stddev=0.0,prob_range={1.0,1.0},prob(percent)="100",prob+-sd="100+-0",height_mean=1.24235921,height_median=1.18304297,height_95%HPD={0.670287948,1.93910696},age_mean=201.626052,age_median=202.247696,age_95%HPD={193.298727,208.499776},length_mean=0.0626522164,length_median=0.05679316,length_95%HPD={0.00697077,0.1301471},effectivebrlenTK02Brlens{1}_mean=0.05183,effectivebrlenTK02Brlens{1}_median=0.047896,effectivebrlenTK02Brlens{1}_95%HPD={0.00761,0.104588},rateTK02Brlens{1}_mean=0.869834,rateTK02Brlens{1}_median=0.881825,rateTK02Brlens{1}_95%HPD={0.418673,1.279641},effectivebrlenTK02Brlens{2}_mean=0.040048,effectivebrlenTK02Brlens{2}_median=0.036194,effectivebrlenTK02Brlens{2}_95%HPD={0.003609,0.084277},rateTK02Brlens{2}_mean=0.708425,rateTK02Brlens{2}_median=0.702816,rateTK02Brlens{2}_95%HPD={0.121005,1.240232},effectivebrlenTK02Brlens{3}_mean=0.052559,effectivebrlenTK02Brlens{3}_median=0.047463,effectivebrlenTK02Brlens{3}_95%HPD={0.006063,0.110838},rateTK02Brlens{3}_mean=0.864365,rateTK02Brlens{3}_median=0.871308,rateTK02Brlens{3}_95%HPD={0.39771,1.284541}]:8.376957,Clevosaurus_cambrica[&prob=1.0,prob_stddev=0.0,prob_range={1.0,1.0},prob(percent)="100",prob+-sd="100+-0",height_mean=1.25961544,height_median=1.19958201,height_95%HPD={0.689062605,1.96626848},age_mean=204.472113,age_median=204.269917,age_95%HPD={201.300299,207.961914},length_mean=0.0368041509,length_median=0.03202257,length_95%HPD={3.219991E-6,0.08427178},effectivebrlenTK02Brlens{1}_mean=0.030598,effectivebrlenTK02Brlens{1}_median=0.027115,effectivebrlenTK02Brlens{1}_95%HPD={3.0E-6,0.068059},rateTK02Brlens{1}_mean=0.871641,rateTK02Brlens{1}_median=0.882865,rateTK02Brlens{1}_95%HPD={0.423155,1.279527},effectivebrlenTK02Brlens{2}_mean=0.023491,effectivebrlenTK02Brlens{2}_median=0.020186,effectivebrlenTK02Brlens{2}_95%HPD={2.0E-6,0.055041},rateTK02Brlens{2}_mean=0.703176,rateTK02Brlens{2}_median=0.699974,rateTK02Brlens{2}_95%HPD={0.102419,1.235527},effectivebrlenTK02Brlens{3}_mean=0.030935,effectivebrlenTK02Brlens{3}_median=0.026759,effectivebrlenTK02Brlens{3}_95%HPD={2.0E-6,0.07135},rateTK02Brlens{3}_mean=0.865649,rateTK02Brlens{3}_median=0.871535,rateTK02Brlens{3}_95%HPD={0.404336,1.289995}]:6.354737)[&prob=0.381417984,prob_stddev=0.00634334579,prob_range={0.376473595,0.390728992},prob(percent)="38",prob+-sd="38+-1",height_mean=1.2811514,height_median=1.21990438,height_95%HPD={0.708088398,2.0053217},age_mean=210.878224,age_median=210.624654,age_95%HPD={204.044413,218.063731},length_mean=0.0348825373,length_median=0.02873062,length_95%HPD={1.440902E-6,0.08712138},effectivebrlenTK02Brlens{1}_mean=0.029322,effectivebrlenTK02Brlens{1}_median=0.024452,effectivebrlenTK02Brlens{1}_95%HPD={1.0E-6,0.072607},rateTK02Brlens{1}_mean=0.872391,rateTK02Brlens{1}_median=0.881999,rateTK02Brlens{1}_95%HPD={0.437663,1.246311},effectivebrlenTK02Brlens{2}_mean=0.023205,effectivebrlenTK02Brlens{2}_median=0.018742,effectivebrlenTK02Brlens{2}_95%HPD={1.0E-6,0.059535},rateTK02Brlens{2}_mean=0.713481,rateTK02Brlens{2}_median=0.705352,rateTK02Brlens{2}_95%HPD={0.195689,1.211573},effectivebrlenTK02Brlens{3}_mean=0.0292,effectivebrlenTK02Brlens{3}_median=0.023741,effectivebrlenTK02Brlens{3}_95%HPD={1.0E-6,0.07396},rateTK02Brlens{3}_mean=0.858704,rateTK02Brlens{3}_median=0.864214,rateTK02Brlens{3}_95%HPD={0.420168,1.257071}]:3.400964,(Clevosaurus_bairdi[&prob=1.0,prob_stddev=0.0,prob_range={1.0,1.0},prob(percent)="100",prob+-sd="100+-0",height_mean=1.23365758,height_median=1.17486217,height_95%HPD={0.675308044,1.92523806},age_mean=200.262602,age_median=200.243041,age_95%HPD={199.300056,201.188105},length_mean=0.0402641403,length_median=0.03094106,length_95%HPD={2.812395E-6,0.1082462},effectivebrlenTK02Brlens{1}_mean=0.033086,effectivebrlenTK02Brlens{1}_median=0.025747,effectivebrlenTK02Brlens{1}_95%HPD={1.0E-6,0.088012},rateTK02Brlens{1}_mean=0.86376,rateTK02Brlens{1}_median=0.879814,rateTK02Brlens{1}_95%HPD={0.39393,1.310484},effectivebrlenTK02Brlens{2}_mean=0.02632,effectivebrlenTK02Brlens{2}_median=0.019607,effectivebrlenTK02Brlens{2}_95%HPD={0.0,0.073404},rateTK02Brlens{2}_mean=0.711692,rateTK02Brlens{2}_median=0.70613,rateTK02Brlens{2}_95%HPD={0.098034,1.269426},effectivebrlenTK02Brlens{3}_mean=0.033578,effectivebrlenTK02Brlens{3}_median=0.025478,effectivebrlenTK02Brlens{3}_95%HPD={3.0E-6,0.09167},rateTK02Brlens{3}_mean=0.858117,rateTK02Brlens{3}_median=0.869175,rateTK02Brlens{3}_95%HPD={0.366691,1.306603}]:5.500045,(Clevosaurus_petilus[&prob=1.0,prob_stddev=0.0,prob_range={1.0,1.0},prob(percent)="100",prob+-sd="100+-0",height_mean=1.23396564,height_median=1.17520827,height_95%HPD={0.670838461,1.92139691},age_mean=200.312965,age_median=200.318982,age_95%HPD={199.40468,201.298001},length_mean=0.0290807965,length_median=0.0213427,length_95%HPD={1.012014E-6,0.08184178},effectivebrlenTK02Brlens{1}_mean=0.023714,effectivebrlenTK02Brlens{1}_median=0.017627,effectivebrlenTK02Brlens{1}_95%HPD={1.0E-6,0.066261},rateTK02Brlens{1}_mean=0.857671,rateTK02Brlens{1}_median=0.875612,rateTK02Brlens{1}_95%HPD={0.375645,1.310934},effectivebrlenTK02Brlens{2}_mean=0.018638,effectivebrlenTK02Brlens{2}_median=0.013443,effectivebrlenTK02Brlens{2}_95%HPD={0.0,0.05382},rateTK02Brlens{2}_mean=0.707654,rateTK02Brlens{2}_median=0.698514,rateTK02Brlens{2}_95%HPD={0.080577,1.267052},effectivebrlenTK02Brlens{3}_mean=0.024397,effectivebrlenTK02Brlens{3}_median=0.017521,effectivebrlenTK02Brlens{3}_95%HPD={1.0E-6,0.070132},rateTK02Brlens{3}_mean=0.858685,rateTK02Brlens{3}_median=0.869077,rateTK02Brlens{3}_95%HPD={0.365124,1.316014}]:1.952345,Clevosaurus_sp_SAM[&prob=1.0,prob_stddev=0.0,prob_range={1.0,1.0},prob(percent)="100",prob+-sd="100+-0",height_mean=1.20803045,height_median=1.15053319,height_95%HPD={0.657529042,1.88772407},age_mean=196.077383,age_median=197.32558,age_95%HPD={186.867959,201.300008},length_mean=0.0487353221,length_median=0.03922027,length_95%HPD={3.625443E-6,0.1241404},effectivebrlenTK02Brlens{1}_mean=0.039692,effectivebrlenTK02Brlens{1}_median=0.032009,effectivebrlenTK02Brlens{1}_95%HPD={3.0E-6,0.100794},rateTK02Brlens{1}_mean=0.857591,rateTK02Brlens{1}_median=0.875258,rateTK02Brlens{1}_95%HPD={0.359464,1.320125},effectivebrlenTK02Brlens{2}_mean=0.030947,effectivebrlenTK02Brlens{2}_median=0.023639,effectivebrlenTK02Brlens{2}_95%HPD={1.0E-6,0.083885},rateTK02Brlens{2}_mean=0.700734,rateTK02Brlens{2}_median=0.696324,rateTK02Brlens{2}_95%HPD={0.039935,1.250201},effectivebrlenTK02Brlens{3}_mean=0.040851,effectivebrlenTK02Brlens{3}_median=0.032113,effectivebrlenTK02Brlens{3}_95%HPD={2.0E-6,0.107137},rateTK02Brlens{3}_mean=0.857858,rateTK02Brlens{3}_median=0.869792,rateTK02Brlens{3}_95%HPD={0.350689,1.311887}]:4.945747)[&prob=0.433845179,prob_stddev=0.00631407557,prob_range={0.427373029,0.439350674},prob(percent)="43",prob+-sd="43+-1",height_mean=1.25186293,height_median=1.1911826,height_95%HPD={0.695156771,1.96420214},age_mean=202.896626,age_median=202.271327,age_95%HPD={199.517208,207.787198},length_mean=0.0344734694,length_median=0.02809945,length_95%HPD={7.130651E-6,0.08782276},effectivebrlenTK02Brlens{1}_mean=0.027738,effectivebrlenTK02Brlens{1}_median=0.022999,effectivebrlenTK02Brlens{1}_95%HPD={5.0E-6,0.069293},rateTK02Brlens{1}_mean=0.851171,rateTK02Brlens{1}_median=0.866203,rateTK02Brlens{1}_95%HPD={0.360749,1.262315},effectivebrlenTK02Brlens{2}_mean=0.022217,effectivebrlenTK02Brlens{2}_median=0.01748,effectivebrlenTK02Brlens{2}_95%HPD={4.0E-6,0.058937},rateTK02Brlens{2}_mean=0.705506,rateTK02Brlens{2}_median=0.691958,rateTK02Brlens{2}_95%HPD={0.117792,1.246693},effectivebrlenTK02Brlens{3}_mean=0.028603,effectivebrlenTK02Brlens{3}_median=0.023118,effectivebrlenTK02Brlens{3}_95%HPD={6.0E-6,0.073989},rateTK02Brlens{3}_mean=0.855421,rateTK02Brlens{3}_median=0.863539,rateTK02Brlens{3}_95%HPD={0.382498,1.301896}]:3.471759)[&prob=0.523255297,prob_stddev=0.00478055328,prob_range={0.520571994,0.530416329},prob(percent)="52",prob+-sd="52+-0",height_mean=1.26908838,height_median=1.20881897,height_95%HPD={0.70052669,1.98741813},age_mean=206.363408,age_median=205.743086,age_95%HPD={200.856898,213.311737},length_mean=0.0486696934,length_median=0.04157089,length_95%HPD={1.530384E-6,0.1156452},effectivebrlenTK02Brlens{1}_mean=0.040481,effectivebrlenTK02Brlens{1}_median=0.034965,effectivebrlenTK02Brlens{1}_95%HPD={1.0E-6,0.095218},rateTK02Brlens{1}_mean=0.865151,rateTK02Brlens{1}_median=0.877078,rateTK02Brlens{1}_95%HPD={0.415836,1.255543},effectivebrlenTK02Brlens{2}_mean=0.032593,effectivebrlenTK02Brlens{2}_median=0.027344,effectivebrlenTK02Brlens{2}_95%HPD={1.0E-6,0.079178},rateTK02Brlens{2}_mean=0.721445,rateTK02Brlens{2}_median=0.707736,rateTK02Brlens{2}_95%HPD={0.165784,1.219996},effectivebrlenTK02Brlens{3}_mean=0.040309,effectivebrlenTK02Brlens{3}_median=0.034236,effectivebrlenTK02Brlens{3}_95%HPD={1.0E-6,0.096256},rateTK02Brlens{3}_mean=0.85604,rateTK02Brlens{3}_median=0.865029,rateTK02Brlens{3}_95%HPD={0.397503,1.281701}]:8.282532)[&prob=0.421973089,prob_stddev=0.00950645265,prob_range={0.413017633,0.433839624},prob(percent)="42",prob+-sd="42+-1",height_mean=1.34632954,height_median=1.2827469,height_95%HPD={0.740242844,2.09040627},age_mean=214.366485,age_median=214.025618,age_95%HPD={207.281884,221.708666},length_mean=0.0363021738,length_median=0.03146101,length_95%HPD={1.91976E-6,0.08390535},effectivebrlenTK02Brlens{1}_mean=0.03051,effectivebrlenTK02Brlens{1}_median=0.026647,effectivebrlenTK02Brlens{1}_95%HPD={5.0E-6,0.070057},rateTK02Brlens{1}_mean=0.867428,rateTK02Brlens{1}_median=0.875731,rateTK02Brlens{1}_95%HPD={0.465188,1.226838},effectivebrlenTK02Brlens{2}_mean=0.024895,effectivebrlenTK02Brlens{2}_median=0.021266,effectivebrlenTK02Brlens{2}_95%HPD={1.0E-6,0.059079},rateTK02Brlens{2}_mean=0.728595,rateTK02Brlens{2}_median=0.714044,rateTK02Brlens{2}_95%HPD={0.239535,1.213655},effectivebrlenTK02Brlens{3}_mean=0.030734,effectivebrlenTK02Brlens{3}_median=0.026234,effectivebrlenTK02Brlens{3}_95%HPD={2.0E-6,0.072558},rateTK02Brlens{3}_mean=0.862547,rateTK02Brlens{3}_median=0.866752,rateTK02Brlens{3}_95%HPD={0.419999,1.255101}]:5.301964,Clevosaurus_brasiliensis[&prob=1.0,prob_stddev=0.0,prob_range={1.0,1.0},prob(percent)="100",prob+-sd="100+-0",height_mean=1.29791361,height_median=1.23630539,height_95%HPD={0.711122992,2.03033221},age_mean=210.708793,age_median=210.784032,age_95%HPD={201.795292,219.468724},length_mean=0.0365744766,length_median=0.03056261,length_95%HPD={1.500781E-5,0.09008542},effectivebrlenTK02Brlens{1}_mean=0.030323,effectivebrlenTK02Brlens{1}_median=0.025919,effectivebrlenTK02Brlens{1}_95%HPD={2.9E-5,0.072226},rateTK02Brlens{1}_mean=0.871397,rateTK02Brlens{1}_median=0.883992,rateTK02Brlens{1}_95%HPD={0.428672,1.249831},effectivebrlenTK02Brlens{2}_mean=0.024598,effectivebrlenTK02Brlens{2}_median=0.02056,effectivebrlenTK02Brlens{2}_95%HPD={1.1E-5,0.060212},rateTK02Brlens{2}_mean=0.737492,rateTK02Brlens{2}_median=0.731239,rateTK02Brlens{2}_95%HPD={0.197087,1.256844},effectivebrlenTK02Brlens{3}_mean=0.030517,effectivebrlenTK02Brlens{3}_median=0.025151,effectivebrlenTK02Brlens{3}_95%HPD={1.2E-5,0.076166},rateTK02Brlens{3}_mean=0.855349,rateTK02Brlens{3}_median=0.865195,rateTK02Brlens{3}_95%HPD={0.406061,1.271361}]:8.54355)[&prob=0.811388207,prob_stddev=0.0207396605,prob_range={0.791791202,0.832812969},prob(percent)="81",prob+-sd="81+-2",height_mean=1.3584354,height_median=1.29423944,height_95%HPD={0.741147616,2.1096247},age_mean=219.64121,age_median=219.327582,age_95%HPD={210.568386,229.171763},length_mean=0.0918827882,length_median=0.08152754,length_95%HPD={4.700938E-6,0.2030638},effectivebrlenTK02Brlens{1}_mean=0.077763,effectivebrlenTK02Brlens{1}_median=0.070142,effectivebrlenTK02Brlens{1}_95%HPD={5.0E-6,0.167349},rateTK02Brlens{1}_mean=0.874255,rateTK02Brlens{1}_median=0.880865,rateTK02Brlens{1}_95%HPD={0.525696,1.20316},effectivebrlenTK02Brlens{2}_mean=0.068079,effectivebrlenTK02Brlens{2}_median=0.0602,effectivebrlenTK02Brlens{2}_95%HPD={3.0E-6,0.151359},rateTK02Brlens{2}_mean=0.771185,rateTK02Brlens{2}_median=0.759112,rateTK02Brlens{2}_95%HPD={0.338962,1.218875},effectivebrlenTK02Brlens{3}_mean=0.076103,effectivebrlenTK02Brlens{3}_median=0.067709,effectivebrlenTK02Brlens{3}_95%HPD={3.0E-6,0.168189},rateTK02Brlens{3}_mean=0.847654,rateTK02Brlens{3}_median=0.853884,rateTK02Brlens{3}_95%HPD={0.450568,1.190369}]:10.70348)[&prob=0.481541872,prob_stddev=0.0289387152,prob_range={0.445561716,0.506772147},prob(percent)="48",prob+-sd="48+-3",height_mean=1.44242072,height_median=1.37515972,height_95%HPD={0.77809188,2.24220074},age_mean=230.683723,age_median=230.031058,age_95%HPD={217.360831,245.115087},length_mean=0.0844643941,length_median=0.07618552,length_95%HPD={1.081705E-5,0.1851301},effectivebrlenTK02Brlens{1}_mean=0.072821,effectivebrlenTK02Brlens{1}_median=0.066056,effectivebrlenTK02Brlens{1}_95%HPD={1.4E-5,0.157962},rateTK02Brlens{1}_mean=0.879387,rateTK02Brlens{1}_median=0.885073,rateTK02Brlens{1}_95%HPD={0.564169,1.167746},effectivebrlenTK02Brlens{2}_mean=0.06533,effectivebrlenTK02Brlens{2}_median=0.059522,effectivebrlenTK02Brlens{2}_95%HPD={1.2E-5,0.140617},rateTK02Brlens{2}_mean=0.805776,rateTK02Brlens{2}_median=0.792625,rateTK02Brlens{2}_95%HPD={0.436433,1.190745},effectivebrlenTK02Brlens{3}_mean=0.068779,effectivebrlenTK02Brlens{3}_median=0.061989,effectivebrlenTK02Brlens{3}_95%HPD={1.1E-5,0.150725},rateTK02Brlens{3}_mean=0.833751,rateTK02Brlens{3}_median=0.838121,rateTK02Brlens{3}_95%HPD={0.487479,1.160482}]:13.71531,((((Homeosaurus_maximiliani[&prob=1.0,prob_stddev=0.0,prob_range={1.0,1.0},prob(percent)="100",prob+-sd="100+-0",height_mean=0.939575938,height_median=0.89480601,height_95%HPD={0.51227186,1.46541783},age_mean=152.52256,age_median=152.536317,age_95%HPD={150.247108,154.983772},length_mean=0.052224991,length_median=0.03932515,length_95%HPD={7.195286E-6,0.1406755},effectivebrlenTK02Brlens{1}_mean=0.032989,effectivebrlenTK02Brlens{1}_median=0.025152,effectivebrlenTK02Brlens{1}_95%HPD={4.0E-6,0.087247},rateTK02Brlens{1}_mean=0.69753,rateTK02Brlens{1}_median=0.695557,rateTK02Brlens{1}_95%HPD={0.128024,1.180057},effectivebrlenTK02Brlens{2}_mean=0.035462,effectivebrlenTK02Brlens{2}_median=0.025651,effectivebrlenTK02Brlens{2}_95%HPD={1.0E-6,0.100962},rateTK02Brlens{2}_mean=0.733965,rateTK02Brlens{2}_median=0.733988,rateTK02Brlens{2}_95%HPD={0.08239,1.33478},effectivebrlenTK02Brlens{3}_mean=0.035322,effectivebrlenTK02Brlens{3}_median=0.02615,effectivebrlenTK02Brlens{3}_95%HPD={1.0E-6,0.096741},rateTK02Brlens{3}_mean=0.728274,rateTK02Brlens{3}_median=0.745019,rateTK02Brlens{3}_95%HPD={0.129249,1.224301}]:6.502578,Homeosaurus_parvipes[&prob=1.0,prob_stddev=0.0,prob_range={1.0,1.0},prob(percent)="100",prob+-sd="100+-0",height_mean=0.939454528,height_median=0.89480541,height_95%HPD={0.510668687,1.46314113},age_mean=152.506454,age_median=152.507917,age_95%HPD={150.238038,154.980582},length_mean=0.0515762887,length_median=0.03934606,length_95%HPD={2.864596E-5,0.1366357},effectivebrlenTK02Brlens{1}_mean=0.032787,effectivebrlenTK02Brlens{1}_median=0.025285,effectivebrlenTK02Brlens{1}_95%HPD={3.1E-5,0.085709},rateTK02Brlens{1}_mean=0.700621,rateTK02Brlens{1}_median=0.697582,rateTK02Brlens{1}_95%HPD={0.148161,1.196749},effectivebrlenTK02Brlens{2}_mean=0.03479,effectivebrlenTK02Brlens{2}_median=0.025567,effectivebrlenTK02Brlens{2}_95%HPD={4.0E-6,0.096886},rateTK02Brlens{2}_mean=0.731473,rateTK02Brlens{2}_median=0.730266,rateTK02Brlens{2}_95%HPD={0.062691,1.314379},effectivebrlenTK02Brlens{3}_mean=0.034494,effectivebrlenTK02Brlens{3}_median=0.026109,effectivebrlenTK02Brlens{3}_95%HPD={1.9E-5,0.093013},rateTK02Brlens{3}_mean=0.726348,rateTK02Brlens{3}_median=0.744467,rateTK02Brlens{3}_95%HPD={0.135065,1.23082}]:6.530978)[&prob=0.9519922,prob_stddev=0.00208046383,prob_range={0.950100554,0.954811613},prob(percent)="95",prob+-sd="95+-0",height_mean=0.989515811,height_median=0.94139748,height_95%HPD={0.5376734,1.5506485},age_mean=160.470791,age_median=159.038895,age_95%HPD={151.926589,172.514042},length_mean=0.192245981,length_median=0.1758632,length_95%HPD={0.01959097,0.3980952},effectivebrlenTK02Brlens{1}_mean=0.127457,effectivebrlenTK02Brlens{1}_median=0.117358,effectivebrlenTK02Brlens{1}_95%HPD={0.01201,0.259911},rateTK02Brlens{1}_mean=0.703468,rateTK02Brlens{1}_median=0.698215,rateTK02Brlens{1}_95%HPD={0.246823,1.112078},effectivebrlenTK02Brlens{2}_mean=0.128042,effectivebrlenTK02Brlens{2}_median=0.118291,effectivebrlenTK02Brlens{2}_95%HPD={0.011097,0.257926},rateTK02Brlens{2}_mean=0.722969,rateTK02Brlens{2}_median=0.714837,rateTK02Brlens{2}_95%HPD={0.222205,1.223773},effectivebrlenTK02Brlens{3}_mean=0.133491,effectivebrlenTK02Brlens{3}_median=0.124111,effectivebrlenTK02Brlens{3}_95%HPD={0.012005,0.267763},rateTK02Brlens{3}_mean=0.744105,rateTK02Brlens{3}_median=0.749513,rateTK02Brlens{3}_95%HPD={0.241469,1.181908}]:32.91824,(((Sapheosaurus_thiollerei[&prob=1.0,prob_stddev=0.0,prob_range={1.0,1.0},prob(percent)="100",prob+-sd="100+-0",height_mean=0.945799864,height_median=0.90068137,height_95%HPD={0.5157166,1.47386078},age_mean=153.532921,age_median=153.526279,age_95%HPD={152.102017,154.848958},length_mean=0.0312022177,length_median=0.02276047,length_95%HPD={5.530491E-6,0.08811392},effectivebrlenTK02Brlens{1}_mean=0.016607,effectivebrlenTK02Brlens{1}_median=0.012281,effectivebrlenTK02Brlens{1}_95%HPD={0.0,0.046835},rateTK02Brlens{1}_mean=0.616626,rateTK02Brlens{1}_median=0.624955,rateTK02Brlens{1}_95%HPD={0.001129,1.058191},effectivebrlenTK02Brlens{2}_mean=0.020184,effectivebrlenTK02Brlens{2}_median=0.014988,effectivebrlenTK02Brlens{2}_95%HPD={2.0E-6,0.056362},rateTK02Brlens{2}_mean=0.732679,rateTK02Brlens{2}_median=0.720743,rateTK02Brlens{2}_95%HPD={0.096792,1.332499},effectivebrlenTK02Brlens{3}_mean=0.020736,effectivebrlenTK02Brlens{3}_median=0.015128,effectivebrlenTK02Brlens{3}_95%HPD={0.0,0.058934},rateTK02Brlens{3}_mean=0.730392,rateTK02Brlens{3}_median=0.742776,rateTK02Brlens{3}_95%HPD={0.127911,1.226368}]:2.508686,Piocormus_laticeps[&prob=1.0,prob_stddev=0.0,prob_range={1.0,1.0},prob(percent)="100",prob+-sd="100+-0",height_mean=0.940253629,height_median=0.89536534,height_95%HPD={0.51311003,1.46671832},age_mean=152.635407,age_median=152.698517,age_95%HPD={150.309947,154.999858},length_mean=0.0351450933,length_median=0.02412594,length_95%HPD={1.175596E-6,0.1051765},effectivebrlenTK02Brlens{1}_mean=0.019246,effectivebrlenTK02Brlens{1}_median=0.013009,effectivebrlenTK02Brlens{1}_95%HPD={0.0,0.058877},rateTK02Brlens{1}_mean=0.616429,rateTK02Brlens{1}_median=0.624359,rateTK02Brlens{1}_95%HPD={3.01E-4,1.059405},effectivebrlenTK02Brlens{2}_mean=0.022874,effectivebrlenTK02Brlens{2}_median=0.015475,effectivebrlenTK02Brlens{2}_95%HPD={0.0,0.069829},rateTK02Brlens{2}_mean=0.724127,rateTK02Brlens{2}_median=0.713889,rateTK02Brlens{2}_95%HPD={0.059316,1.309098},effectivebrlenTK02Brlens{3}_mean=0.023331,effectivebrlenTK02Brlens{3}_median=0.016052,effectivebrlenTK02Brlens{3}_95%HPD={1.0E-6,0.070458},rateTK02Brlens{3}_mean=0.727665,rateTK02Brlens{3}_median=0.742027,rateTK02Brlens{3}_95%HPD={0.126733,1.232128}]:3.336449)[&prob=0.411053766,prob_stddev=0.00366418266,prob_range={0.407773247,0.415428717},prob(percent)="41",prob+-sd="41+-0",height_mean=0.964328616,height_median=0.91664331,height_95%HPD={0.529763701,1.51745462},age_mean=156.82447,age_median=156.034965,age_95%HPD={152.434781,162.901675},length_mean=0.0380512983,length_median=0.02797736,length_95%HPD={5.743453E-6,0.1080357},effectivebrlenTK02Brlens{1}_mean=0.020875,effectivebrlenTK02Brlens{1}_median=0.015084,effectivebrlenTK02Brlens{1}_95%HPD={2.0E-6,0.060086},rateTK02Brlens{1}_mean=0.620874,rateTK02Brlens{1}_median=0.626204,rateTK02Brlens{1}_95%HPD={0.044838,1.076636},effectivebrlenTK02Brlens{2}_mean=0.023422,effectivebrlenTK02Brlens{2}_median=0.01752,effectivebrlenTK02Brlens{2}_95%HPD={5.0E-6,0.065167},rateTK02Brlens{2}_mean=0.710198,rateTK02Brlens{2}_median=0.694314,rateTK02Brlens{2}_95%HPD={0.118244,1.295005},effectivebrlenTK02Brlens{3}_mean=0.025809,effectivebrlenTK02Brlens{3}_median=0.018641,effectivebrlenTK02Brlens{3}_95%HPD={3.0E-6,0.074029},rateTK02Brlens{3}_mean=0.732476,rateTK02Brlens{3}_median=0.7428,rateTK02Brlens{3}_95%HPD={0.161975,1.220748}]:4.878681,Oenosaurus_muehlheimensis[&prob=1.0,prob_stddev=0.0,prob_range={1.0,1.0},prob(percent)="100",prob+-sd="100+-0",height_mean=0.930442343,height_median=0.886118101,height_95%HPD={0.510253809,1.45331806},age_mean=151.04091,age_median=151.035898,age_95%HPD={150.000307,151.991089},length_mean=0.0530868291,length_median=0.04307269,length_95%HPD={2.172872E-5,0.1280408},effectivebrlenTK02Brlens{1}_mean=0.02932,effectivebrlenTK02Brlens{1}_median=0.023985,effectivebrlenTK02Brlens{1}_95%HPD={1.0E-6,0.072607},rateTK02Brlens{1}_mean=0.616662,rateTK02Brlens{1}_median=0.62493,rateTK02Brlens{1}_95%HPD={0.00343,1.061668},effectivebrlenTK02Brlens{2}_mean=0.035064,effectivebrlenTK02Brlens{2}_median=0.029221,effectivebrlenTK02Brlens{2}_95%HPD={2.2E-5,0.083055},rateTK02Brlens{2}_mean=0.73989,rateTK02Brlens{2}_median=0.725336,rateTK02Brlens{2}_95%HPD={0.131256,1.338353},effectivebrlenTK02Brlens{3}_mean=0.036143,effectivebrlenTK02Brlens{3}_median=0.029333,effectivebrlenTK02Brlens{3}_95%HPD={3.0E-6,0.089148},rateTK02Brlens{3}_mean=0.731123,rateTK02Brlens{3}_median=0.743257,rateTK02Brlens{3}_95%HPD={0.129736,1.227156}]:9.877748)[&prob=0.901512205,prob_stddev=0.00846952237,prob_range={0.894112288,0.910234331},prob(percent)="90",prob+-sd="90+-1",height_mean=0.998953198,height_median=0.94879996,height_95%HPD={0.534045311,1.56520235},age_mean=162.083908,age_median=160.913647,age_95%HPD={153.993482,173.239124},length_mean=0.13574527,length_median=0.1206132,length_95%HPD={0.004367489,0.2894787},effectivebrlenTK02Brlens{1}_mean=0.081019,effectivebrlenTK02Brlens{1}_median=0.073328,effectivebrlenTK02Brlens{1}_95%HPD={0.002275,0.168724},rateTK02Brlens{1}_mean=0.648927,rateTK02Brlens{1}_median=0.646941,rateTK02Brlens{1}_95%HPD={0.169047,1.062086},effectivebrlenTK02Brlens{2}_mean=0.089171,effectivebrlenTK02Brlens{2}_median=0.079393,effectivebrlenTK02Brlens{2}_95%HPD={0.002906,0.190863},rateTK02Brlens{2}_mean=0.709324,rateTK02Brlens{2}_median=0.697689,rateTK02Brlens{2}_95%HPD={0.200951,1.210769},effectivebrlenTK02Brlens{3}_mean=0.091841,effectivebrlenTK02Brlens{3}_median=0.084202,effectivebrlenTK02Brlens{3}_95%HPD={0.00646,0.188298},rateTK02Brlens{3}_mean=0.739271,rateTK02Brlens{3}_median=0.739199,rateTK02Brlens{3}_95%HPD={0.237947,1.174403}]:21.28122,(Kallimodon_pulchellus[&prob=1.0,prob_stddev=0.0,prob_range={1.0,1.0},prob(percent)="100",prob+-sd="100+-0",height_mean=0.937345292,height_median=0.89265318,height_95%HPD={0.510188908,1.46101597},age_mean=152.160567,age_median=151.997729,age_95%HPD={149.999998,154.62126},length_mean=0.0406277009,length_median=0.03020866,length_95%HPD={6.072313E-6,0.1101611},effectivebrlenTK02Brlens{1}_mean=0.025646,effectivebrlenTK02Brlens{1}_median=0.019313,effectivebrlenTK02Brlens{1}_95%HPD={5.0E-6,0.068818},rateTK02Brlens{1}_mean=0.690553,rateTK02Brlens{1}_median=0.68965,rateTK02Brlens{1}_95%HPD={0.168777,1.171394},effectivebrlenTK02Brlens{2}_mean=0.021282,effectivebrlenTK02Brlens{2}_median=0.015487,effectivebrlenTK02Brlens{2}_95%HPD={1.0E-6,0.060111},rateTK02Brlens{2}_mean=0.610497,rateTK02Brlens{2}_median=0.611821,rateTK02Brlens{2}_95%HPD={0.003639,1.148663},effectivebrlenTK02Brlens{3}_mean=0.028463,effectivebrlenTK02Brlens{3}_median=0.021702,effectivebrlenTK02Brlens{3}_95%HPD={5.0E-6,0.074781},rateTK02Brlens{3}_mean=0.768113,rateTK02Brlens{3}_median=0.777525,rateTK02Brlens{3}_95%HPD={0.18956,1.24195}]:5.256363,Leptosaurus_neptunius[&prob=1.0,prob_stddev=0.0,prob_range={1.0,1.0},prob(percent)="100",prob+-sd="100+-0",height_mean=0.930847665,height_median=0.88656511,height_95%HPD={0.508400684,1.45177495},age_mean=151.10665,age_median=151.135148,age_95%HPD={150.122714,152.099989},length_mean=0.0455957226,length_median=0.03618843,length_95%HPD={1.111507E-5,0.1148646},effectivebrlenTK02Brlens{1}_mean=0.028469,effectivebrlenTK02Brlens{1}_median=0.022959,effectivebrlenTK02Brlens{1}_95%HPD={6.0E-6,0.070991},rateTK02Brlens{1}_mean=0.685108,rateTK02Brlens{1}_median=0.686906,rateTK02Brlens{1}_95%HPD={0.143197,1.166256},effectivebrlenTK02Brlens{2}_mean=0.024174,effectivebrlenTK02Brlens{2}_median=0.018805,effectivebrlenTK02Brlens{2}_95%HPD={1.0E-6,0.064509},rateTK02Brlens{2}_mean=0.611321,rateTK02Brlens{2}_median=0.612864,rateTK02Brlens{2}_95%HPD={0.002269,1.149891},effectivebrlenTK02Brlens{3}_mean=0.031818,effectivebrlenTK02Brlens{3}_median=0.025985,effectivebrlenTK02Brlens{3}_95%HPD={3.0E-6,0.077931},rateTK02Brlens{3}_mean=0.765355,rateTK02Brlens{3}_median=0.775999,rateTK02Brlens{3}_95%HPD={0.190334,1.254163}]:6.118944)[&prob=0.951847757,prob_stddev=0.0047518788,prob_range={0.945345052,0.956389373},prob(percent)="95",prob+-sd="95+-0",height_mean=0.975674783,height_median=0.92772158,height_95%HPD={0.52591405,1.52793679},age_mean=158.345418,age_median=157.254092,age_95%HPD={151.248554,168.123712},length_mean=0.145041208,length_median=0.1288045,length_95%HPD={0.004254011,0.3082915},effectivebrlenTK02Brlens{1}_mean=0.091607,effectivebrlenTK02Brlens{1}_median=0.083501,effectivebrlenTK02Brlens{1}_95%HPD={0.005472,0.188972},rateTK02Brlens{1}_mean=0.683332,rateTK02Brlens{1}_median=0.678889,rateTK02Brlens{1}_95%HPD={0.231345,1.107647},effectivebrlenTK02Brlens{2}_mean=0.08262,effectivebrlenTK02Brlens{2}_median=0.075041,effectivebrlenTK02Brlens{2}_95%HPD={0.001139,0.170843},rateTK02Brlens{2}_mean=0.643426,rateTK02Brlens{2}_median=0.637737,rateTK02Brlens{2}_95%HPD={0.123291,1.165551},effectivebrlenTK02Brlens{3}_mean=0.102741,effectivebrlenTK02Brlens{3}_median=0.094923,effectivebrlenTK02Brlens{3}_95%HPD={0.003745,0.20505},rateTK02Brlens{3}_mean=0.764291,rateTK02Brlens{3}_median=0.765073,rateTK02Brlens{3}_95%HPD={0.277343,1.194374}]:24.94077)[&prob=0.430631326,prob_stddev=0.0205813252,prob_range={0.408695459,0.457706025},prob(percent)="43",prob+-sd="43+-2",height_mean=1.15571281,height_median=1.09609311,height_95%HPD={0.610767007,1.84408128},age_mean=183.384462,age_median=182.194866,age_95%HPD={166.493741,203.005404},length_mean=0.100778907,length_median=0.08644768,length_95%HPD={5.329751E-5,0.2424199},effectivebrlenTK02Brlens{1}_mean=0.062556,effectivebrlenTK02Brlens{1}_median=0.054103,effectivebrlenTK02Brlens{1}_95%HPD={3.4E-5,0.147987},rateTK02Brlens{1}_mean=0.663168,rateTK02Brlens{1}_median=0.650699,rateTK02Brlens{1}_95%HPD={0.293139,1.046066},effectivebrlenTK02Brlens{2}_mean=0.061177,effectivebrlenTK02Brlens{2}_median=0.052102,effectivebrlenTK02Brlens{2}_95%HPD={2.6E-5,0.147533},rateTK02Brlens{2}_mean=0.657082,rateTK02Brlens{2}_median=0.633188,rateTK02Brlens{2}_95%HPD={0.239094,1.119492},effectivebrlenTK02Brlens{3}_mean=0.072398,effectivebrlenTK02Brlens{3}_median=0.061692,effectivebrlenTK02Brlens{3}_95%HPD={4.0E-5,0.175356},rateTK02Brlens{3}_mean=0.751671,rateTK02Brlens{3}_median=0.744973,rateTK02Brlens{3}_95%HPD={0.313607,1.166002}]:9.762266)[&prob=0.348585016,prob_stddev=0.0236905799,prob_range={0.327974134,0.378073577},prob(percent)="35",prob+-sd="35+-2",height_mean=1.22335952,height_median=1.15917165,height_95%HPD={0.63965439,1.9469947},age_mean=192.652739,age_median=191.957131,age_95%HPD={174.350171,212.71796},length_mean=0.10024091,length_median=0.08725839,length_95%HPD={1.375074E-5,0.2344493},effectivebrlenTK02Brlens{1}_mean=0.06631,effectivebrlenTK02Brlens{1}_median=0.058278,effectivebrlenTK02Brlens{1}_95%HPD={8.0E-6,0.153409},rateTK02Brlens{1}_mean=0.692103,rateTK02Brlens{1}_median=0.681851,rateTK02Brlens{1}_95%HPD={0.333324,1.052611},effectivebrlenTK02Brlens{2}_mean=0.065273,effectivebrlenTK02Brlens{2}_median=0.05631,effectivebrlenTK02Brlens{2}_95%HPD={9.0E-6,0.154197},rateTK02Brlens{2}_mean=0.682476,rateTK02Brlens{2}_median=0.658324,rateTK02Brlens{2}_95%HPD={0.299004,1.134371},effectivebrlenTK02Brlens{3}_mean=0.07176,effectivebrlenTK02Brlens{3}_median=0.062317,effectivebrlenTK02Brlens{3}_95%HPD={1.1E-5,0.168496},rateTK02Brlens{3}_mean=0.744201,rateTK02Brlens{3}_median=0.735311,rateTK02Brlens{3}_95%HPD={0.330596,1.147519}]:17.14116,((Derasmosaurus_pietraroiae[&prob=1.0,prob_stddev=0.0,prob_range={1.0,1.0},prob(percent)="100",prob+-sd="100+-0",height_mean=0.664931432,height_median=0.63357378,height_95%HPD={0.361441055,1.0396198},age_mean=107.958244,age_median=108.512106,age_95%HPD={101.632991,112.9999},length_mean=0.365924878,length_median=0.3440372,length_95%HPD={0.1028914,0.7100902},effectivebrlenTK02Brlens{1}_mean=0.211614,effectivebrlenTK02Brlens{1}_median=0.204566,effectivebrlenTK02Brlens{1}_95%HPD={0.033294,0.397771},rateTK02Brlens{1}_mean=0.632861,rateTK02Brlens{1}_median=0.625,rateTK02Brlens{1}_95%HPD={0.119852,1.113626},effectivebrlenTK02Brlens{2}_mean=0.189722,effectivebrlenTK02Brlens{2}_median=0.176731,effectivebrlenTK02Brlens{2}_95%HPD={3.9E-5,0.394742},rateTK02Brlens{2}_mean=0.584344,rateTK02Brlens{2}_median=0.548712,rateTK02Brlens{2}_95%HPD={5.37E-4,1.188647},effectivebrlenTK02Brlens{3}_mean=0.258347,effectivebrlenTK02Brlens{3}_median=0.24628,effectivebrlenTK02Brlens{3}_95%HPD={0.034479,0.488708},rateTK02Brlens{3}_mean=0.754273,rateTK02Brlens{3}_median=0.769839,rateTK02Brlens{3}_95%HPD={0.169395,1.246089}]:59.07486,(Pleurosaurus_ginsburgi[&prob=1.0,prob_stddev=0.0,prob_range={1.0,1.0},prob(percent)="100",prob+-sd="100+-0",height_mean=0.930519431,height_median=0.886196498,height_95%HPD={0.51145085,1.45412338},age_mean=151.053272,age_median=151.05526,age_95%HPD={150.108047,152.099716},length_mean=0.0672302644,length_median=0.06069239,length_95%HPD={3.978389E-5,0.1395201},effectivebrlenTK02Brlens{1}_mean=0.037985,effectivebrlenTK02Brlens{1}_median=0.034379,effectivebrlenTK02Brlens{1}_95%HPD={4.7E-5,0.080364},rateTK02Brlens{1}_mean=0.631606,rateTK02Brlens{1}_median=0.633359,rateTK02Brlens{1}_95%HPD={0.089314,1.108642},effectivebrlenTK02Brlens{2}_mean=0.035959,effectivebrlenTK02Brlens{2}_median=0.03156,effectivebrlenTK02Brlens{2}_95%HPD={1.0E-6,0.083489},rateTK02Brlens{2}_mean=0.60001,rateTK02Brlens{2}_median=0.582189,rateTK02Brlens{2}_95%HPD={5.29E-4,1.173942},effectivebrlenTK02Brlens{3}_mean=0.054564,effectivebrlenTK02Brlens{3}_median=0.049818,effectivebrlenTK02Brlens{3}_95%HPD={4.4E-5,0.111863},rateTK02Brlens{3}_mean=0.85104,rateTK02Brlens{3}_median=0.854046,rateTK02Brlens{3}_95%HPD={0.349524,1.345256}]:11.07032,Pleurosaurus_goldfussi[&prob=1.0,prob_stddev=0.0,prob_range={1.0,1.0},prob(percent)="100",prob+-sd="100+-0",height_mean=0.938334477,height_median=0.89365738,height_95%HPD={0.513396936,1.46395848},age_mean=152.323592,age_median=152.241844,age_95%HPD={150.000241,154.683178},length_mean=0.0645732581,length_median=0.05735217,length_95%HPD={0.007974635,0.1374773},effectivebrlenTK02Brlens{1}_mean=0.037215,effectivebrlenTK02Brlens{1}_median=0.033184,effectivebrlenTK02Brlens{1}_95%HPD={0.002703,0.079751},rateTK02Brlens{1}_mean=0.635644,rateTK02Brlens{1}_median=0.638141,rateTK02Brlens{1}_95%HPD={0.107734,1.119879},effectivebrlenTK02Brlens{2}_mean=0.034349,effectivebrlenTK02Brlens{2}_median=0.029903,effectivebrlenTK02Brlens{2}_95%HPD={4.0E-6,0.078809},rateTK02Brlens{2}_mean=0.600272,rateTK02Brlens{2}_median=0.582651,rateTK02Brlens{2}_95%HPD={8.67E-4,1.171606},effectivebrlenTK02Brlens{3}_mean=0.052674,effectivebrlenTK02Brlens{3}_median=0.047314,effectivebrlenTK02Brlens{3}_95%HPD={0.006741,0.110835},rateTK02Brlens{3}_mean=0.855592,rateTK02Brlens{3}_median=0.856398,rateTK02Brlens{3}_95%HPD={0.353804,1.328851}]:9.883733)[&prob=0.698095021,prob_stddev=0.00443551012,prob_range={0.69288119,0.703692181},prob(percent)="70",prob+-sd="70+-0",height_mean=1.01773984,height_median=0.96689914,height_95%HPD={0.5442937,1.59759209},age_mean=162.795514,age_median=162.125577,age_95%HPD={154.771799,172.184603},length_mean=0.0933801513,length_median=0.08492968,length_95%HPD={1.879165E-5,0.2086023},effectivebrlenTK02Brlens{1}_mean=0.051872,effectivebrlenTK02Brlens{1}_median=0.045856,effectivebrlenTK02Brlens{1}_95%HPD={1.6E-5,0.117443},rateTK02Brlens{1}_mean=0.61489,rateTK02Brlens{1}_median=0.60277,rateTK02Brlens{1}_95%HPD={0.181177,1.058365},effectivebrlenTK02Brlens{2}_mean=0.054165,effectivebrlenTK02Brlens{2}_median=0.045336,effectivebrlenTK02Brlens{2}_95%HPD={7.0E-6,0.133772},rateTK02Brlens{2}_mean=0.622683,rateTK02Brlens{2}_median=0.597988,rateTK02Brlens{2}_95%HPD={0.087783,1.185836},effectivebrlenTK02Brlens{3}_mean=0.075918,effectivebrlenTK02Brlens{3}_median=0.06692,effectivebrlenTK02Brlens{3}_95%HPD={1.8E-5,0.174789},rateTK02Brlens{3}_mean=0.829339,rateTK02Brlens{3}_median=0.833313,rateTK02Brlens{3}_95%HPD={0.346355,1.271765}]:5.461393)[&prob=0.661828757,prob_stddev=0.016758914,prob_range={0.637948467,0.674748058},prob(percent)="66",prob+-sd="66+-2",height_mean=1.03497435,height_median=0.98283509,height_95%HPD={0.56223805,1.63157005},age_mean=168.624102,age_median=167.58697,age_95%HPD={156.790602,182.702606},length_mean=0.0991777199,length_median=0.09533212,length_95%HPD={1.408687E-5,0.1920376},effectivebrlenTK02Brlens{1}_mean=0.067706,effectivebrlenTK02Brlens{1}_median=0.063664,effectivebrlenTK02Brlens{1}_95%HPD={1.0E-5,0.138293},rateTK02Brlens{1}_mean=0.696653,rateTK02Brlens{1}_median=0.69066,rateTK02Brlens{1}_95%HPD={0.273551,1.121763},effectivebrlenTK02Brlens{2}_mean=0.059149,effectivebrlenTK02Brlens{2}_median=0.053695,effectivebrlenTK02Brlens{2}_95%HPD={1.0E-5,0.126201},rateTK02Brlens{2}_mean=0.635291,rateTK02Brlens{2}_median=0.611576,rateTK02Brlens{2}_95%HPD={0.154184,1.160933},effectivebrlenTK02Brlens{3}_mean=0.077036,effectivebrlenTK02Brlens{3}_median=0.072567,effectivebrlenTK02Brlens{3}_95%HPD={1.3E-5,0.155443},rateTK02Brlens{3}_mean=0.796921,rateTK02Brlens{3}_median=0.803706,rateTK02Brlens{3}_95%HPD={0.310363,1.233796}]:17.26621,Palaeopleurosaurus_posidoniae[&prob=1.0,prob_stddev=0.0,prob_range={1.0,1.0},prob(percent)="100",prob+-sd="100+-0",height_mean=1.09650995,height_median=1.04400526,height_95%HPD={0.59921534,1.71202919},age_mean=177.988673,age_median=177.568826,age_95%HPD={174.199984,182.78569},length_mean=0.0388741388,length_median=0.0320976,length_95%HPD={6.712676E-6,0.09561671},effectivebrlenTK02Brlens{1}_mean=0.024692,effectivebrlenTK02Brlens{1}_median=0.020709,effectivebrlenTK02Brlens{1}_95%HPD={5.0E-6,0.059862},rateTK02Brlens{1}_mean=0.680528,rateTK02Brlens{1}_median=0.680892,rateTK02Brlens{1}_95%HPD={0.209783,1.103108},effectivebrlenTK02Brlens{2}_mean=0.023893,effectivebrlenTK02Brlens{2}_median=0.019858,effectivebrlenTK02Brlens{2}_95%HPD={5.0E-6,0.058378},rateTK02Brlens{2}_mean=0.677431,rateTK02Brlens{2}_median=0.661442,rateTK02Brlens{2}_95%HPD={0.170406,1.221291},effectivebrlenTK02Brlens{3}_mean=0.0296,effectivebrlenTK02Brlens{3}_median=0.024838,effectivebrlenTK02Brlens{3}_95%HPD={4.0E-6,0.071164},rateTK02Brlens{3}_mean=0.806752,rateTK02Brlens{3}_median=0.815568,rateTK02Brlens{3}_95%HPD={0.312313,1.249377}]:7.284358)[&prob=0.80526883,prob_stddev=0.0128935851,prob_range={0.786735703,0.816557594},prob(percent)="81",prob+-sd="81+-1",height_mean=1.15085041,height_median=1.09467317,height_95%HPD={0.62255743,1.80388383},age_mean=185.521556,age_median=184.853184,age_95%HPD={176.247119,195.855364},length_mean=0.136135673,length_median=0.122631,length_95%HPD={0.01523372,0.2839948},effectivebrlenTK02Brlens{1}_mean=0.092534,effectivebrlenTK02Brlens{1}_median=0.084058,effectivebrlenTK02Brlens{1}_95%HPD={0.010482,0.191614},rateTK02Brlens{1}_mean=0.711226,rateTK02Brlens{1}_median=0.705769,rateTK02Brlens{1}_95%HPD={0.326518,1.081424},effectivebrlenTK02Brlens{2}_mean=0.086977,effectivebrlenTK02Brlens{2}_median=0.079385,effectivebrlenTK02Brlens{2}_95%HPD={0.011388,0.179586},rateTK02Brlens{2}_mean=0.682422,rateTK02Brlens{2}_median=0.660207,rateTK02Brlens{2}_95%HPD={0.278829,1.14447},effectivebrlenTK02Brlens{3}_mean=0.100607,effectivebrlenTK02Brlens{3}_median=0.092946,effectivebrlenTK02Brlens{3}_95%HPD={0.013282,0.201295},rateTK02Brlens{3}_mean=0.780249,rateTK02Brlens{3}_median=0.778317,rateTK02Brlens{3}_95%HPD={0.371144,1.176456}]:24.24511)[&prob=0.470500328,prob_stddev=0.0412823086,prob_range={0.420728659,0.514216509},prob(percent)="47",prob+-sd="47+-4",height_mean=1.35613301,height_median=1.28914522,height_95%HPD={0.71878436,2.1555313},age_mean=209.545126,age_median=209.098294,age_95%HPD={192.337889,227.71705},length_mean=0.13057266,length_median=0.121248,length_95%HPD={3.708104E-5,0.2635161},effectivebrlenTK02Brlens{1}_mean=0.093363,effectivebrlenTK02Brlens{1}_median=0.086511,effectivebrlenTK02Brlens{1}_95%HPD={3.0E-5,0.189161},rateTK02Brlens{1}_mean=0.731875,rateTK02Brlens{1}_median=0.723267,rateTK02Brlens{1}_95%HPD={0.43489,1.041197},effectivebrlenTK02Brlens{2}_mean=0.089224,effectivebrlenTK02Brlens{2}_median=0.082835,effectivebrlenTK02Brlens{2}_95%HPD={1.5E-5,0.179953},rateTK02Brlens{2}_mean=0.706189,rateTK02Brlens{2}_median=0.688262,rateTK02Brlens{2}_95%HPD={0.379384,1.100885},effectivebrlenTK02Brlens{3}_mean=0.098299,effectivebrlenTK02Brlens{3}_median=0.089332,effectivebrlenTK02Brlens{3}_95%HPD={1.6E-5,0.207227},rateTK02Brlens{3}_mean=0.762218,rateTK02Brlens{3}_median=0.757566,rateTK02Brlens{3}_95%HPD={0.383237,1.127843}]:20.78312,((((Sphenodon_punctatus[&prob=1.0,prob_stddev=0.0,prob_range={1.0,1.0},prob(percent)="100",prob+-sd="100+-0",height_mean=0.0,height_median=0.0,height_95%HPD={0.0,0.0},age_mean=0.0,age_median=0.0,age_95%HPD={0.0,0.0},length_mean=0.700546996,length_median=0.6419805,length_95%HPD={0.29434,1.247788},effectivebrlenTK02Brlens{1}_mean=0.280358,effectivebrlenTK02Brlens{1}_median=0.243312,effectivebrlenTK02Brlens{1}_95%HPD={3.41E-4,0.659194},rateTK02Brlens{1}_mean=0.443843,rateTK02Brlens{1}_median=0.389634,rateTK02Brlens{1}_95%HPD={7.74E-4,1.005709},effectivebrlenTK02Brlens{2}_mean=0.25644,effectivebrlenTK02Brlens{2}_median=0.21981,effectivebrlenTK02Brlens{2}_95%HPD={0.009308,0.586241},rateTK02Brlens{2}_mean=0.431768,rateTK02Brlens{2}_median=0.340471,rateTK02Brlens{2}_95%HPD={0.009758,1.071925},effectivebrlenTK02Brlens{3}_mean=0.337959,effectivebrlenTK02Brlens{3}_median=0.310294,effectivebrlenTK02Brlens{3}_95%HPD={9.64E-4,0.741373},rateTK02Brlens{3}_mean=0.53508,rateTK02Brlens{3}_median=0.505054,rateTK02Brlens{3}_95%HPD={0.001789,1.083562}]:105.8763,Kawasphenodon[&prob=1.0,prob_stddev=0.0,prob_range={1.0,1.0},prob(percent)="100",prob+-sd="100+-0",height_mean=0.476371487,height_median=0.453264,height_95%HPD={0.25407,0.7471028},age_mean=77.3107199,age_median=77.5701691,age_95%HPD={70.8203923,83.5996618},length_mean=0.268941733,length_median=0.2201529,length_95%HPD={4.799988E-5,0.6654207},effectivebrlenTK02Brlens{1}_mean=0.134222,effectivebrlenTK02Brlens{1}_median=0.073732,effectivebrlenTK02Brlens{1}_95%HPD={3.0E-6,0.463257},rateTK02Brlens{1}_mean=0.498592,rateTK02Brlens{1}_median=0.465412,rateTK02Brlens{1}_95%HPD={6.61E-4,1.047731},effectivebrlenTK02Brlens{2}_mean=0.140071,effectivebrlenTK02Brlens{2}_median=0.07257,effectivebrlenTK02Brlens{2}_95%HPD={3.0E-6,0.50565},rateTK02Brlens{2}_mean=0.548877,rateTK02Brlens{2}_median=0.479918,rateTK02Brlens{2}_95%HPD={0.019572,1.218099},effectivebrlenTK02Brlens{3}_mean=0.153997,effectivebrlenTK02Brlens{3}_median=0.088015,effectivebrlenTK02Brlens{3}_95%HPD={3.0E-6,0.511544},rateTK02Brlens{3}_mean=0.581498,rateTK02Brlens{3}_median=0.571251,rateTK02Brlens{3}_95%HPD={0.001812,1.117597}]:28.30614)[&prob=0.799257786,prob_stddev=0.0362459298,prob_range={0.747313919,0.828368574},prob(percent)="80",prob+-sd="80+-4",height_mean=0.708701326,height_median=0.6492979,height_95%HPD={0.2876417,1.272192},age_mean=111.104099,age_median=105.876312,age_95%HPD={73.5705072,160.907078},length_mean=0.386257855,length_median=0.3645159,length_95%HPD={0.03993044,0.7719289},effectivebrlenTK02Brlens{1}_mean=0.180262,effectivebrlenTK02Brlens{1}_median=0.153602,effectivebrlenTK02Brlens{1}_95%HPD={0.007909,0.414167},rateTK02Brlens{1}_mean=0.511172,rateTK02Brlens{1}_median=0.471671,rateTK02Brlens{1}_95%HPD={0.0839,0.997993},effectivebrlenTK02Brlens{2}_mean=0.174201,effectivebrlenTK02Brlens{2}_median=0.155371,effectivebrlenTK02Brlens{2}_95%HPD={0.008573,0.372209},rateTK02Brlens{2}_mean=0.501439,rateTK02Brlens{2}_median=0.447832,rateTK02Brlens{2}_95%HPD={0.107175,1.040399},effectivebrlenTK02Brlens{3}_mean=0.200174,effectivebrlenTK02Brlens{3}_median=0.17245,effectivebrlenTK02Brlens{3}_95%HPD={0.00563,0.453536},rateTK02Brlens{3}_mean=0.569658,rateTK02Brlens{3}_median=0.535516,rateTK02Brlens{3}_95%HPD={0.094901,1.087944}]:82.71034,Cynosphenodon_huizachalensis[&prob=1.0,prob_stddev=0.0,prob_range={1.0,1.0},prob(percent)="100",prob+-sd="100+-0",height_mean=1.14645328,height_median=1.09197031,height_95%HPD={0.627944196,1.78857971},age_mean=186.130287,age_median=185.831422,age_95%HPD={182.699998,190.167868},length_mean=0.0826820019,length_median=0.04768595,length_95%HPD={9.26326E-7,0.2493327},effectivebrlenTK02Brlens{1}_mean=0.068898,effectivebrlenTK02Brlens{1}_median=0.028103,effectivebrlenTK02Brlens{1}_95%HPD={0.0,0.228614},rateTK02Brlens{1}_mean=0.707672,rateTK02Brlens{1}_median=0.728519,rateTK02Brlens{1}_95%HPD={0.15087,1.197319},effectivebrlenTK02Brlens{2}_mean=0.072391,effectivebrlenTK02Brlens{2}_median=0.027472,effectivebrlenTK02Brlens{2}_95%HPD={0.0,0.240298},rateTK02Brlens{2}_mean=0.720244,rateTK02Brlens{2}_median=0.70126,rateTK02Brlens{2}_95%HPD={0.161273,1.293017},effectivebrlenTK02Brlens{3}_mean=0.067466,effectivebrlenTK02Brlens{3}_median=0.029579,effectivebrlenTK02Brlens{3}_95%HPD={0.0,0.221402},rateTK02Brlens{3}_mean=0.714886,rateTK02Brlens{3}_median=0.743143,rateTK02Brlens{3}_95%HPD={0.151624,1.163156}]:2.755234)[&prob=0.502241642,prob_stddev=0.0408217942,prob_range={0.454628282,0.551316096},prob(percent)="50",prob+-sd="50+-4",height_mean=1.24282121,height_median=1.187878,height_95%HPD={0.6535114,1.9370483},age_mean=189.273755,age_median=188.586655,age_95%HPD={182.957389,197.184303},length_mean=0.133153568,length_median=0.1215283,length_95%HPD={0.01385201,0.2736189},effectivebrlenTK02Brlens{1}_mean=0.075215,effectivebrlenTK02Brlens{1}_median=0.065599,effectivebrlenTK02Brlens{1}_95%HPD={0.005609,0.167428},rateTK02Brlens{1}_mean=0.58574,rateTK02Brlens{1}_median=0.562382,rateTK02Brlens{1}_95%HPD={0.202097,0.993385},effectivebrlenTK02Brlens{2}_mean=0.070132,effectivebrlenTK02Brlens{2}_median=0.063226,effectivebrlenTK02Brlens{2}_95%HPD={0.007574,0.147575},rateTK02Brlens{2}_mean=0.550094,rateTK02Brlens{2}_median=0.525471,rateTK02Brlens{2}_95%HPD={0.230602,0.915433},effectivebrlenTK02Brlens{3}_mean=0.077716,effectivebrlenTK02Brlens{3}_median=0.067458,effectivebrlenTK02Brlens{3}_95%HPD={0.005734,0.17505},rateTK02Brlens{3}_mean=0.607205,rateTK02Brlens{3}_median=0.582627,rateTK02Brlens{3}_95%HPD={0.175338,1.042738}]:16.3952,((Priosphenodon_avelasi[&prob=1.0,prob_stddev=0.0,prob_range={1.0,1.0},prob(percent)="100",prob+-sd="100+-0",height_mean=0.589469192,height_median=0.5612277,height_95%HPD={0.32350788,0.925027},age_mean=95.7009331,age_median=95.9626573,age_95%HPD={90.5240804,100.499376},length_mean=0.22366292,length_median=0.1920061,length_95%HPD={5.080505E-5,0.505018},effectivebrlenTK02Brlens{1}_mean=0.110358,effectivebrlenTK02Brlens{1}_median=0.088819,effectivebrlenTK02Brlens{1}_95%HPD={2.2E-5,0.284361},rateTK02Brlens{1}_mean=0.564121,rateTK02Brlens{1}_median=0.55904,rateTK02Brlens{1}_95%HPD={1.56E-4,1.079019},effectivebrlenTK02Brlens{2}_mean=0.065838,effectivebrlenTK02Brlens{2}_median=0.055236,effectivebrlenTK02Brlens{2}_95%HPD={4.6E-5,0.158959},rateTK02Brlens{2}_mean=0.417742,rateTK02Brlens{2}_median=0.332141,rateTK02Brlens{2}_95%HPD={0.002782,1.036769},effectivebrlenTK02Brlens{3}_mean=0.133154,effectivebrlenTK02Brlens{3}_median=0.11036,effectivebrlenTK02Brlens{3}_95%HPD={3.2E-5,0.329248},rateTK02Brlens{3}_mean=0.662186,rateTK02Brlens{3}_median=0.674116,rateTK02Brlens{3}_95%HPD={8.0E-4,1.146954}]:34.33567,Toxolophosaurus_cloudi[&prob=1.0,prob_stddev=0.0,prob_range={1.0,1.0},prob(percent)="100",prob+-sd="100+-0",height_mean=0.723490153,height_median=0.68831632,height_95%HPD={0.390546915,1.13126822},age_mean=117.435457,age_median=117.405156,age_95%HPD={110.056638,124.294204},length_mean=0.108147489,length_median=0.07450168,length_95%HPD={1.372855E-5,0.3203129},effectivebrlenTK02Brlens{1}_mean=0.055258,effectivebrlenTK02Brlens{1}_median=0.033612,effectivebrlenTK02Brlens{1}_95%HPD={1.0E-6,0.181751},rateTK02Brlens{1}_mean=0.57533,rateTK02Brlens{1}_median=0.574879,rateTK02Brlens{1}_95%HPD={2.66E-4,1.077302},effectivebrlenTK02Brlens{2}_mean=0.031939,effectivebrlenTK02Brlens{2}_median=0.021279,effectivebrlenTK02Brlens{2}_95%HPD={1.0E-6,0.098381},rateTK02Brlens{2}_mean=0.435405,rateTK02Brlens{2}_median=0.366818,rateTK02Brlens{2}_95%HPD={0.001106,1.034583},effectivebrlenTK02Brlens{3}_mean=0.064921,effectivebrlenTK02Brlens{3}_median=0.041698,effectivebrlenTK02Brlens{3}_95%HPD={1.0E-6,0.205035},rateTK02Brlens{3}_mean=0.6683,rateTK02Brlens{3}_median=0.682562,rateTK02Brlens{3}_95%HPD={0.001499,1.143287}]:12.89317)[&prob=0.678023022,prob_stddev=0.0269737549,prob_range={0.649815002,0.712703192},prob(percent)="68",prob+-sd="68+-3",height_mean=0.840595288,height_median=0.793770458,height_95%HPD={0.42462444,1.37259501},age_mean=132.654202,age_median=130.29833,age_95%HPD={111.904339,156.969775},length_mean=0.178675496,length_median=0.1652342,length_95%HPD={1.092851E-6,0.386114},effectivebrlenTK02Brlens{1}_mean=0.0926,effectivebrlenTK02Brlens{1}_median=0.074128,effectivebrlenTK02Brlens{1}_95%HPD={1.0E-6,0.236767},rateTK02Brlens{1}_mean=0.556439,rateTK02Brlens{1}_median=0.534378,rateTK02Brlens{1}_95%HPD={0.043034,1.062403},effectivebrlenTK02Brlens{2}_mean=0.062429,effectivebrlenTK02Brlens{2}_median=0.050911,effectivebrlenTK02Brlens{2}_95%HPD={0.0,0.156168},rateTK02Brlens{2}_mean=0.401807,rateTK02Brlens{2}_median=0.332479,rateTK02Brlens{2}_95%HPD={0.040497,0.93839},effectivebrlenTK02Brlens{3}_mean=0.10751,effectivebrlenTK02Brlens{3}_median=0.090234,effectivebrlenTK02Brlens{3}_95%HPD={0.0,0.263729},rateTK02Brlens{3}_mean=0.640904,rateTK02Brlens{3}_median=0.633024,rateTK02Brlens{3}_95%HPD={0.05489,1.133242}]:33.41364,Eilenodon_robustus[&prob=1.0,prob_stddev=0.0,prob_range={1.0,1.0},prob(percent)="100",prob+-sd="100+-0",height_mean=0.95392351,height_median=0.90838556,height_95%HPD={0.521269547,1.48841118},age_mean=154.849375,age_median=154.823496,age_95%HPD={153.000074,156.59411},length_mean=0.0576115698,length_median=0.03579002,length_95%HPD={5.392675E-6,0.1876628},effectivebrlenTK02Brlens{1}_mean=0.033184,effectivebrlenTK02Brlens{1}_median=0.019019,effectivebrlenTK02Brlens{1}_95%HPD={1.0E-6,0.112919},rateTK02Brlens{1}_mean=0.621668,rateTK02Brlens{1}_median=0.626742,rateTK02Brlens{1}_95%HPD={0.060188,1.096953},effectivebrlenTK02Brlens{2}_mean=0.024693,effectivebrlenTK02Brlens{2}_median=0.014512,effectivebrlenTK02Brlens{2}_95%HPD={1.0E-6,0.080821},rateTK02Brlens{2}_mean=0.515806,rateTK02Brlens{2}_median=0.474185,rateTK02Brlens{2}_95%HPD={0.012533,1.066936},effectivebrlenTK02Brlens{3}_mean=0.036838,effectivebrlenTK02Brlens{3}_median=0.021716,effectivebrlenTK02Brlens{3}_95%HPD={1.0E-6,0.123446},rateTK02Brlens{3}_mean=0.691073,rateTK02Brlens{3}_median=0.702305,rateTK02Brlens{3}_95%HPD={0.102504,1.16567}]:8.888469)[&prob=0.586957367,prob_stddev=0.0387018741,prob_range={0.543738403,0.637292919},prob(percent)="59",prob+-sd="59+-4",height_mean=1.08293397,height_median=1.030709,height_95%HPD={0.56057083,1.7144321},age_mean=166.341394,age_median=163.711965,age_95%HPD={153.426777,186.45392},length_mean=0.259707379,length_median=0.2549845,length_95%HPD={0.0128128,0.4653051},effectivebrlenTK02Brlens{1}_mean=0.15119,effectivebrlenTK02Brlens{1}_median=0.140485,effectivebrlenTK02Brlens{1}_95%HPD={1.2E-5,0.298722},rateTK02Brlens{1}_mean=0.605781,rateTK02Brlens{1}_median=0.587652,rateTK02Brlens{1}_95%HPD={0.177645,1.048415},effectivebrlenTK02Brlens{2}_mean=0.116576,effectivebrlenTK02Brlens{2}_median=0.111033,effectivebrlenTK02Brlens{2}_95%HPD={0.001689,0.220172},rateTK02Brlens{2}_mean=0.476156,rateTK02Brlens{2}_median=0.443058,rateTK02Brlens{2}_95%HPD={0.15944,0.864881},effectivebrlenTK02Brlens{3}_mean=0.160773,effectivebrlenTK02Brlens{3}_median=0.150525,effectivebrlenTK02Brlens{3}_95%HPD={1.9E-5,0.316026},rateTK02Brlens{3}_mean=0.643545,rateTK02Brlens{3}_median=0.629809,rateTK02Brlens{3}_95%HPD={0.173068,1.1061}]:41.26989)[&prob=0.28336074,prob_stddev=0.0334972653,prob_range={0.2489639,0.316718703},prob(percent)="28",prob+-sd="28+-3",height_mean=1.36635881,height_median=1.30502869,height_95%HPD={0.70339064,2.1627542},age_mean=204.900853,age_median=204.981857,age_95%HPD={191.254689,218.042178},length_mean=0.0740641151,length_median=0.06572298,length_95%HPD={1.309005E-5,0.1689455},effectivebrlenTK02Brlens{1}_mean=0.04408,effectivebrlenTK02Brlens{1}_median=0.039014,effectivebrlenTK02Brlens{1}_95%HPD={1.0E-5,0.100699},rateTK02Brlens{1}_mean=0.625951,rateTK02Brlens{1}_median=0.606126,rateTK02Brlens{1}_95%HPD={0.283748,0.975658},effectivebrlenTK02Brlens{2}_mean=0.045066,effectivebrlenTK02Brlens{2}_median=0.03938,effectivebrlenTK02Brlens{2}_95%HPD={7.0E-6,0.104967},rateTK02Brlens{2}_mean=0.631948,rateTK02Brlens{2}_median=0.608911,rateTK02Brlens{2}_95%HPD={0.300338,1.03266},effectivebrlenTK02Brlens{3}_mean=0.047491,effectivebrlenTK02Brlens{3}_median=0.040803,effectivebrlenTK02Brlens{3}_95%HPD={1.1E-5,0.11285},rateTK02Brlens{3}_mean=0.669092,rateTK02Brlens{3}_median=0.658855,rateTK02Brlens{3}_95%HPD={0.245964,1.080769}]:11.72879,Sphenotitan_leyesi[&prob=1.0,prob_stddev=0.0,prob_range={1.0,1.0},prob(percent)="100",prob+-sd="100+-0",height_mean=1.30649183,height_median=1.24440402,height_95%HPD={0.711897588,2.03848993},age_mean=212.086219,age_median=211.02234,age_95%HPD={208.500004,219.275277},length_mean=0.0417390901,length_median=0.02704155,length_95%HPD={3.885766E-6,0.1288967},effectivebrlenTK02Brlens{1}_mean=0.035179,effectivebrlenTK02Brlens{1}_median=0.019146,effectivebrlenTK02Brlens{1}_95%HPD={2.0E-6,0.118693},rateTK02Brlens{1}_mean=0.788844,rateTK02Brlens{1}_median=0.799746,rateTK02Brlens{1}_95%HPD={0.347336,1.174489},effectivebrlenTK02Brlens{2}_mean=0.035023,effectivebrlenTK02Brlens{2}_median=0.018079,effectivebrlenTK02Brlens{2}_95%HPD={2.0E-6,0.119953},rateTK02Brlens{2}_mean=0.768623,rateTK02Brlens{2}_median=0.756096,rateTK02Brlens{2}_95%HPD={0.305749,1.243875},effectivebrlenTK02Brlens{3}_mean=0.033712,effectivebrlenTK02Brlens{3}_median=0.018913,effectivebrlenTK02Brlens{3}_95%HPD={1.0E-6,0.112321},rateTK02Brlens{3}_mean=0.769026,rateTK02Brlens{3}_median=0.785627,rateTK02Brlens{3}_95%HPD={0.304907,1.162235}]:5.688308)[&prob=0.41334263,prob_stddev=0.0446783957,prob_range={0.370429217,0.463305963},prob(percent)="41",prob+-sd="41+-4",height_mean=1.43611332,height_median=1.37312174,height_95%HPD={0.73894307,2.2600089},age_mean=217.629483,age_median=216.710648,age_95%HPD={209.038271,227.999246},length_mean=0.0997171951,length_median=0.08876704,length_95%HPD={0.005183354,0.214364},effectivebrlenTK02Brlens{1}_mean=0.069964,effectivebrlenTK02Brlens{1}_median=0.061631,effectivebrlenTK02Brlens{1}_95%HPD={0.003917,0.153025},rateTK02Brlens{1}_mean=0.721211,rateTK02Brlens{1}_median=0.711553,rateTK02Brlens{1}_95%HPD={0.430454,1.048572},effectivebrlenTK02Brlens{2}_mean=0.068296,effectivebrlenTK02Brlens{2}_median=0.060454,effectivebrlenTK02Brlens{2}_95%HPD={0.002034,0.146581},rateTK02Brlens{2}_mean=0.705709,rateTK02Brlens{2}_median=0.688466,rateTK02Brlens{2}_95%HPD={0.374556,1.058788},effectivebrlenTK02Brlens{3}_mean=0.069724,effectivebrlenTK02Brlens{3}_median=0.060841,effectivebrlenTK02Brlens{3}_95%HPD={9.3E-4,0.153},rateTK02Brlens{3}_mean=0.720106,rateTK02Brlens{3}_median=0.716256,rateTK02Brlens{3}_95%HPD={0.355217,1.113215}]:13.17077)[&prob=0.655709381,prob_stddev=0.0388813499,prob_range={0.612737636,0.697503361},prob(percent)="66",prob+-sd="66+-4",height_mean=1.44236975,height_median=1.37405732,height_95%HPD={0.781724948,2.26009708},age_mean=230.312213,age_median=229.881414,age_95%HPD={217.717695,244.080906},length_mean=0.0895928441,length_median=0.08239689,length_95%HPD={0.009520878,0.1822199},effectivebrlenTK02Brlens{1}_mean=0.073033,effectivebrlenTK02Brlens{1}_median=0.067934,effectivebrlenTK02Brlens{1}_95%HPD={0.009835,0.146105},rateTK02Brlens{1}_mean=0.837248,rateTK02Brlens{1}_median=0.839127,rateTK02Brlens{1}_95%HPD={0.549639,1.120019},effectivebrlenTK02Brlens{2}_mean=0.070743,effectivebrlenTK02Brlens{2}_median=0.065348,effectivebrlenTK02Brlens{2}_95%HPD={0.008632,0.142728},rateTK02Brlens{2}_mean=0.814599,rateTK02Brlens{2}_median=0.799696,rateTK02Brlens{2}_95%HPD={0.47305,1.172886},effectivebrlenTK02Brlens{3}_mean=0.069629,effectivebrlenTK02Brlens{3}_median=0.064011,effectivebrlenTK02Brlens{3}_95%HPD={0.007865,0.141107},rateTK02Brlens{3}_mean=0.798623,rateTK02Brlens{3}_median=0.797247,rateTK02Brlens{3}_95%HPD={0.461982,1.113504},!rotate=true]:13.86495)[&prob=0.813807624,prob_stddev=0.00941168866,prob_range={0.805957712,0.826290819},prob(percent)="81",prob+-sd="81+-1",height_mean=1.48227554,height_median=1.41174392,height_95%HPD={0.819429342,2.3084353},age_mean=244.106792,age_median=243.746364,age_95%HPD={230.088035,258.823233},length_mean=0.15090519,length_median=0.131213,length_95%HPD={0.01972509,0.3266984},effectivebrlenTK02Brlens{1}_mean=0.139576,effectivebrlenTK02Brlens{1}_median=0.121138,effectivebrlenTK02Brlens{1}_95%HPD={0.016404,0.299978},rateTK02Brlens{1}_mean=0.932065,rateTK02Brlens{1}_median=0.935642,rateTK02Brlens{1}_95%HPD={0.681591,1.173878},effectivebrlenTK02Brlens{2}_mean=0.137184,effectivebrlenTK02Brlens{2}_median=0.121242,effectivebrlenTK02Brlens{2}_95%HPD={0.016948,0.288749},rateTK02Brlens{2}_mean=0.927598,rateTK02Brlens{2}_median=0.925566,rateTK02Brlens{2}_95%HPD={0.628917,1.229924},effectivebrlenTK02Brlens{3}_mean=0.134191,effectivebrlenTK02Brlens{3}_median=0.115753,effectivebrlenTK02Brlens{3}_95%HPD={0.015403,0.290459},rateTK02Brlens{3}_mean=0.893814,rateTK02Brlens{3}_median=0.906972,rateTK02Brlens{3}_95%HPD={0.612199,1.1206}]:16.46353)[&prob=0.730997433,prob_stddev=0.00790788332,prob_range={0.722480861,0.741380651},prob(percent)="73",prob+-sd="73+-1",height_mean=1.58577338,height_median=1.51075065,height_95%HPD={0.878979046,2.46435308},age_mean=260.453707,age_median=260.209893,age_95%HPD={241.717657,279.839032},length_mean=0.140234208,length_median=0.1272539,length_95%HPD={0.01510182,0.2948178},effectivebrlenTK02Brlens{1}_mean=0.134128,effectivebrlenTK02Brlens{1}_median=0.123272,effectivebrlenTK02Brlens{1}_95%HPD={0.011789,0.272697},rateTK02Brlens{1}_mean=0.967341,rateTK02Brlens{1}_median=0.970645,rateTK02Brlens{1}_95%HPD={0.772341,1.160327},effectivebrlenTK02Brlens{2}_mean=0.131693,effectivebrlenTK02Brlens{2}_median=0.121047,effectivebrlenTK02Brlens{2}_95%HPD={0.013621,0.270128},rateTK02Brlens{2}_mean=0.951623,rateTK02Brlens{2}_median=0.958746,rateTK02Brlens{2}_95%HPD={0.711146,1.170225},effectivebrlenTK02Brlens{3}_mean=0.129738,effectivebrlenTK02Brlens{3}_median=0.119678,effectivebrlenTK02Brlens{3}_95%HPD={0.013506,0.263112},rateTK02Brlens{3}_mean=0.939569,rateTK02Brlens{3}_median=0.950731,rateTK02Brlens{3}_95%HPD={0.737572,1.105242}]:25.35858)[&prob=1.0,prob_stddev=0.0,prob_range={1.0,1.0},prob(percent)="100",prob+-sd="100+-0",height_mean=1.75568087,height_median=1.67458048,height_95%HPD={0.97835532,2.72511265},age_mean=285.448174,age_median=285.568471,age_95%HPD={274.151488,296.397433},length_mean=0.0253355804,length_median=0.01815631,length_95%HPD={1.752921E-6,0.07376536},effectivebrlenTK02Brlens{1}_mean=0.025375,effectivebrlenTK02Brlens{1}_median=0.018186,effectivebrlenTK02Brlens{1}_95%HPD={3.0E-6,0.073672},rateTK02Brlens{1}_mean=1.00165,rateTK02Brlens{1}_median=1.000421,rateTK02Brlens{1}_95%HPD={0.932901,1.075041},effectivebrlenTK02Brlens{2}_mean=0.02431,effectivebrlenTK02Brlens{2}_median=0.017807,effectivebrlenTK02Brlens{2}_95%HPD={2.0E-6,0.069455},rateTK02Brlens{2}_mean=0.977671,rateTK02Brlens{2}_median=0.986327,rateTK02Brlens{2}_95%HPD={0.878268,1.046829},effectivebrlenTK02Brlens{3}_mean=0.025038,effectivebrlenTK02Brlens{3}_median=0.018067,effectivebrlenTK02Brlens{3}_95%HPD={3.0E-6,0.072396},rateTK02Brlens{3}_mean=0.994121,rateTK02Brlens{3}_median=0.997328,rateTK02Brlens{3}_95%HPD={0.928052,1.052106}]:3.910777)[&prob=1.0,prob_stddev=0.0,prob_range={1.0,1.0},prob(percent)="100",prob+-sd="100+-0",height_mean=1.78101646,height_median=1.6981297,height_95%HPD={0.990113333,2.76573344},age_mean=289.50124,age_median=289.479248,age_95%HPD={280.380137,298.789367},length_mean=0.0,length_median=0.0,length_95%HPD={0.0,0.0},effectivebrlenTK02Brlens{1}_mean=1.0,effectivebrlenTK02Brlens{1}_median=1.0,effectivebrlenTK02Brlens{1}_95%HPD={1.0,1.0},rateTK02Brlens{1}_mean=1.0,rateTK02Brlens{1}_median=1.0,rateTK02Brlens{1}_95%HPD={1.0,1.0},effectivebrlenTK02Brlens{2}_mean=1.0,effectivebrlenTK02Brlens{2}_median=1.0,effectivebrlenTK02Brlens{2}_95%HPD={1.0,1.0},rateTK02Brlens{2}_mean=1.0,rateTK02Brlens{2}_median=1.0,rateTK02Brlens{2}_95%HPD={1.0,1.0},effectivebrlenTK02Brlens{3}_mean=1.0,effectivebrlenTK02Brlens{3}_median=1.0,effectivebrlenTK02Brlens{3}_95%HPD={1.0,1.0},rateTK02Brlens{3}_mean=1.0,rateTK02Brlens{3}_median=1.0,rateTK02Brlens{3}_95%HPD={1.0,1.0}];
end;

begin figtree;
	set appearance.backgroundColorAttribute="Default";
	set appearance.backgroundColour=#ffffff;
	set appearance.branchColorAttribute="rateTK02Brlens{3}_median";
	set appearance.branchColorGradient=true;
	set appearance.branchLineWidth=3.0;
	set appearance.branchMinLineWidth=1.0;
	set appearance.branchWidthAttribute="Fixed";
	set appearance.foregroundColour=#000000;
	set appearance.hilightingGradient=false;
	set appearance.selectionColour=#2d3680;
	set branchLabels.colorAttribute="User selection";
	set branchLabels.displayAttribute="rateTK02Brlens{3}_median";
	set branchLabels.fontName="Arial";
	set branchLabels.fontSize=9;
	set branchLabels.fontStyle=0;
	set branchLabels.isShown=true;
	set branchLabels.significantDigits=2;
	set colour.scheme.ratetk02brlens{1}_median="rateTK02Brlens{1}_median:HSBContinuous{{true,false,0.0,1.5},0.582,1.0,0.582,1.0,0.576,1.0,false}";
	set colour.scheme.ratetk02brlens{2}_median="rateTK02Brlens{2}_median:HSBContinuous{{true,false,0.0,1.5},0.582,1.0,0.582,1.0,0.576,1.0,false}";
	set colour.scheme.ratetk02brlens{3}_median="rateTK02Brlens{3}_median:HSBContinuous{{true,false,0.0,1.5},0.592,1.0,0.582,1.0,0.576,1.0,false}";
	set layout.expansion=236;
	set layout.layoutType="RECTILINEAR";
	set layout.zoom=0;
	set legend.attribute="rateTK02Brlens{3}_median";
	set legend.fontSize=10.0;
	set legend.isShown=true;
	set legend.significantDigits=4;
	set nodeBars.barWidth=3.0;
	set nodeBars.displayAttribute="age_95%HPD";
	set nodeBars.isShown=false;
	set nodeLabels.colorAttribute="User selection";
	set nodeLabels.displayAttribute="prob";
	set nodeLabels.fontName="Arial";
	set nodeLabels.fontSize=9;
	set nodeLabels.fontStyle=0;
	set nodeLabels.isShown=false;
	set nodeLabels.significantDigits=2;
	set nodeShape.colourAttribute="User selection";
	set nodeShape.isShown=false;
	set nodeShape.minSize=10.0;
	set nodeShape.scaleType=Width;
	set nodeShape.shapeType=Circle;
	set nodeShape.size=4.0;
	set nodeShape.sizeAttribute="Fixed";
	set polarLayout.alignTipLabels=false;
	set polarLayout.angularRange=0;
	set polarLayout.rootAngle=0;
	set polarLayout.rootLength=100;
	set polarLayout.showRoot=true;
	set radialLayout.spread=0.0;
	set rectilinearLayout.alignTipLabels=false;
	set rectilinearLayout.curvature=0;
	set rectilinearLayout.rootLength=1056;
	set scale.offsetAge=0.0;
	set scale.rootAge=1.0;
	set scale.scaleFactor=1.0;
	set scale.scaleRoot=false;
	set scaleAxis.automaticScale=true;
	set scaleAxis.fontSize=10.0;
	set scaleAxis.isShown=true;
	set scaleAxis.lineWidth=1.0;
	set scaleAxis.majorTicks=50.0;
	set scaleAxis.origin=0.0;
	set scaleAxis.reverseAxis=true;
	set scaleAxis.showGrid=false;
	set scaleBar.automaticScale=true;
	set scaleBar.fontSize=10.0;
	set scaleBar.isShown=false;
	set scaleBar.lineWidth=1.0;
	set scaleBar.scaleRange=30.0;
	set tipLabels.colorAttribute="User selection";
	set tipLabels.displayAttribute="Names";
	set tipLabels.fontName="Arial";
	set tipLabels.fontSize=14;
	set tipLabels.fontStyle=2;
	set tipLabels.isShown=true;
	set tipLabels.significantDigits=4;
	set trees.order=true;
	set trees.orderType="decreasing";
	set trees.rooting=false;
	set trees.rootingType="User Selection";
	set trees.transform=false;
	set trees.transformType="cladogram";
end;
