# Supplementary material for: Sphenodontian phylogeny and the impact of model choice in Bayesian morphological clock estimates of divergence times and evolutionary rates
Source: BMC Biol. 2020 Dec 7;18:191. doi: 10.1186/s12915-020-00901-5 (PMC7720557; doi:10.1186/s12915-020-00901-5)
Supplement: Supplementary file 6 — Additional file 6. Input files including the dataset and all necessary coding (see Mr. Bayes blocks) to reproduce the analyses. [file 12915_2020_901_MOESM6_ESM.zip › InputFiles&OutputTrees/BayesCalibrated/Diversity(NoSA)/BayesCal_TK02_ln_p3_StartTr_3per_60G_DvNoSA_SFBD(s)2l_NoR/BayesCal_TK02_ln_p3_StartTr_3per_DvNoSA_SFBD2_MRC.t.con.tre]

#NEXUS
[ID: 4433763274]
begin taxa;
	dimensions ntax=35;
	taxlabels
		Prolacerta_broomi
		Palaeagama_vielhaueri
		Sophineta_cracoviensis
		Megachirella_wachtleri
		Marmoretta_oxoniensis
		Huehuecuetzpalli_mixtecus
		Eichstaettisaurus_schroederi
		Ardeosaurus_brevipes
		Gephyrosaurus_bridensis
		Diphydontosaurus_avonis
		Planocephalosaurus_robinsonae
		Clevosaurus_hudsoni
		Clevosaurus_cambrica
		Clevosaurus_brasiliensis
		Clevosaurus_bairdi
		Clevosaurus_petilus
		Clevosaurus_sp_SAM
		Homeosaurus_maximiliani
		Homeosaurus_parvipes
		Sapheosaurus_thiollerei
		Oenosaurus_muehlheimensis
		Piocormus_laticeps
		Derasmosaurus_pietraroiae
		Palaeopleurosaurus_posidoniae
		Pleurosaurus_ginsburgi
		Pleurosaurus_goldfussi
		Kallimodon_pulchellus
		Leptosaurus_neptunius
		Sphenodon_punctatus
		Kawasphenodon
		Cynosphenodon_huizachalensis
		Sphenotitan_leyesi
		Priosphenodon_avelasi
		Eilenodon_robustus
		Toxolophosaurus_cloudi
		;
end;
begin trees;
	translate
		1	Prolacerta_broomi,
		2	Palaeagama_vielhaueri,
		3	Sophineta_cracoviensis,
		4	Megachirella_wachtleri,
		5	Marmoretta_oxoniensis,
		6	Huehuecuetzpalli_mixtecus,
		7	Eichstaettisaurus_schroederi,
		8	Ardeosaurus_brevipes,
		9	Gephyrosaurus_bridensis,
		10	Diphydontosaurus_avonis,
		11	Planocephalosaurus_robinsonae,
		12	Clevosaurus_hudsoni,
		13	Clevosaurus_cambrica,
		14	Clevosaurus_brasiliensis,
		15	Clevosaurus_bairdi,
		16	Clevosaurus_petilus,
		17	Clevosaurus_sp_SAM,
		18	Homeosaurus_maximiliani,
		19	Homeosaurus_parvipes,
		20	Sapheosaurus_thiollerei,
		21	Oenosaurus_muehlheimensis,
		22	Piocormus_laticeps,
		23	Derasmosaurus_pietraroiae,
		24	Palaeopleurosaurus_posidoniae,
		25	Pleurosaurus_ginsburgi,
		26	Pleurosaurus_goldfussi,
		27	Kallimodon_pulchellus,
		28	Leptosaurus_neptunius,
		29	Sphenodon_punctatus,
		30	Kawasphenodon,
		31	Cynosphenodon_huizachalensis,
		32	Sphenotitan_leyesi,
		33	Priosphenodon_avelasi,
		34	Eilenodon_robustus,
		35	Toxolophosaurus_cloudi
		;
   tree con_50_majrule = [&R] (1[&prob=1.00000000e+00,prob_stddev=0.00000000e+00,prob_range={1.00000000e+00,1.00000000e+00},prob(percent)="100",prob+-sd="100+-0",height_mean=1.53826502e+00,height_median=1.46499665e+00,height_95%HPD={8.39183790e-01,2.39857556e+00},age_mean=2.49693238e+02,age_median=2.49762292e+02,age_95%HPD={2.47482742e+02,2.51899974e+02}]:3.971696e+01[&length_mean=2.42751435e-01,length_median=2.32208000e-01,length_95%HPD={1.35535700e-01,3.73599300e-01},effectivebrlenTK02Brlens{1}_mean=0.237609,effectivebrlenTK02Brlens{1}_median=0.226663,effectivebrlenTK02Brlens{1}_95%HPD={0.129750,0.370258},rateTK02Brlens{1}_mean=0.981663,rateTK02Brlens{1}_median=0.979574,rateTK02Brlens{1}_95%HPD={0.776808,1.186987},effectivebrlenTK02Brlens{2}_mean=0.233284,effectivebrlenTK02Brlens{2}_median=0.221880,effectivebrlenTK02Brlens{2}_95%HPD={0.126400,0.364322},rateTK02Brlens{2}_mean=0.965746,rateTK02Brlens{2}_median=0.962581,rateTK02Brlens{2}_95%HPD={0.728565,1.202368},effectivebrlenTK02Brlens{3}_mean=0.247782,effectivebrlenTK02Brlens{3}_median=0.234394,effectivebrlenTK02Brlens{3}_95%HPD={0.131886,0.393608},rateTK02Brlens{3}_mean=1.019795,rateTK02Brlens{3}_median=1.007124,rateTK02Brlens{3}_95%HPD={0.821812,1.231938}],((2[&prob=1.00000000e+00,prob_stddev=0.00000000e+00,prob_range={1.00000000e+00,1.00000000e+00},prob(percent)="100",prob+-sd="100+-0",height_mean=1.55142853e+00,height_median=1.47754962e+00,height_95%HPD={8.39088260e-01,2.41225386e+00},age_mean=2.51854599e+02,age_median=2.51437140e+02,age_95%HPD={2.47500025e+02,2.57121903e+02}]:2.074973e+01[&length_mean=5.74262148e-02,length_median=4.35465000e-02,length_95%HPD={1.39804000e-05,1.55557300e-01},effectivebrlenTK02Brlens{1}_mean=0.060368,effectivebrlenTK02Brlens{1}_median=0.046176,effectivebrlenTK02Brlens{1}_95%HPD={0.000020,0.161259},rateTK02Brlens{1}_mean=1.074452,rateTK02Brlens{1}_median=1.052443,rateTK02Brlens{1}_95%HPD={0.694936,1.482321},effectivebrlenTK02Brlens{2}_mean=0.044095,effectivebrlenTK02Brlens{2}_median=0.030285,effectivebrlenTK02Brlens{2}_95%HPD={0.000006,0.133018},rateTK02Brlens{2}_mean=0.748153,rateTK02Brlens{2}_median=0.761870,rateTK02Brlens{2}_95%HPD={0.274537,1.162004},effectivebrlenTK02Brlens{3}_mean=0.057358,effectivebrlenTK02Brlens{3}_median=0.043379,effectivebrlenTK02Brlens{3}_95%HPD={0.000028,0.155677},rateTK02Brlens{3}_mean=1.007449,rateTK02Brlens{3}_median=0.999919,rateTK02Brlens{3}_95%HPD={0.680734,1.349279}],3[&prob=1.00000000e+00,prob_stddev=0.00000000e+00,prob_range={1.00000000e+00,1.00000000e+00},prob(percent)="100",prob+-sd="100+-0",height_mean=1.52773457e+00,height_median=1.45502737e+00,height_95%HPD={8.32028632e-01,2.38011658e+00},age_mean=2.48001172e+02,age_median=2.48001558e+02,age_95%HPD={2.47550682e+02,2.48499806e+02}]:2.418531e+01[&length_mean=5.92573288e-02,length_median=5.14337600e-02,length_95%HPD={8.96313800e-07,1.38866500e-01},effectivebrlenTK02Brlens{1}_mean=0.062969,effectivebrlenTK02Brlens{1}_median=0.054224,effectivebrlenTK02Brlens{1}_95%HPD={0.000001,0.148418},rateTK02Brlens{1}_mean=1.082282,rateTK02Brlens{1}_median=1.060948,rateTK02Brlens{1}_95%HPD={0.680047,1.506734},effectivebrlenTK02Brlens{2}_mean=0.042435,effectivebrlenTK02Brlens{2}_median=0.034724,effectivebrlenTK02Brlens{2}_95%HPD={0.000000,0.107634},rateTK02Brlens{2}_mean=0.716937,rateTK02Brlens{2}_median=0.727893,rateTK02Brlens{2}_95%HPD={0.242558,1.145329},effectivebrlenTK02Brlens{3}_mean=0.059460,effectivebrlenTK02Brlens{3}_median=0.050881,effectivebrlenTK02Brlens{3}_95%HPD={0.000001,0.141885},rateTK02Brlens{3}_mean=1.007736,rateTK02Brlens{3}_median=1.000031,rateTK02Brlens{3}_95%HPD={0.666251,1.369566}],(4[&prob=1.00000000e+00,prob_stddev=0.00000000e+00,prob_range={1.00000000e+00,1.00000000e+00},prob(percent)="100",prob+-sd="100+-0",height_mean=1.50301748e+00,height_median=1.43141740e+00,height_95%HPD={8.18837704e-01,2.34183845e+00},age_mean=2.43988500e+02,age_median=2.43983278e+02,age_95%HPD={2.43500041e+02,2.44446360e+02}]:5.649256e+00[&length_mean=8.15964212e-02,length_median=6.15108900e-02,length_95%HPD={6.51037800e-06,2.11399500e-01},effectivebrlenTK02Brlens{1}_mean=0.090294,effectivebrlenTK02Brlens{1}_median=0.067992,effectivebrlenTK02Brlens{1}_95%HPD={0.000007,0.234613},rateTK02Brlens{1}_mean=1.128238,rateTK02Brlens{1}_median=1.099412,rateTK02Brlens{1}_95%HPD={0.726419,1.576813},effectivebrlenTK02Brlens{2}_mean=0.057781,effectivebrlenTK02Brlens{2}_median=0.037198,effectivebrlenTK02Brlens{2}_95%HPD={0.000002,0.170407},rateTK02Brlens{2}_mean=0.678379,rateTK02Brlens{2}_median=0.686422,rateTK02Brlens{2}_95%HPD={0.220416,1.092579},effectivebrlenTK02Brlens{3}_mean=0.082284,effectivebrlenTK02Brlens{3}_median=0.062030,effectivebrlenTK02Brlens{3}_95%HPD={0.000006,0.214636},rateTK02Brlens{3}_mean=1.017224,rateTK02Brlens{3}_median=1.005434,rateTK02Brlens{3}_95%HPD={0.670670,1.370943}],((5[&prob=1.00000000e+00,prob_stddev=0.00000000e+00,prob_range={1.00000000e+00,1.00000000e+00},prob(percent)="100",prob+-sd="100+-0",height_mean=9.85120931e-01,height_median=9.37734280e-01,height_95%HPD={5.30978971e-01,1.53594687e+00},age_mean=1.59906590e+02,age_median=1.60070480e+02,age_95%HPD={1.52944165e+02,1.66999925e+02}]:1.010687e+01[&length_mean=1.38359677e-01,length_median=9.42466200e-02,length_95%HPD={6.90415200e-06,4.29751700e-01},effectivebrlenTK02Brlens{1}_mean=0.156481,effectivebrlenTK02Brlens{1}_median=0.110558,effectivebrlenTK02Brlens{1}_95%HPD={0.000012,0.460194},rateTK02Brlens{1}_mean=1.221925,rateTK02Brlens{1}_median=1.176458,rateTK02Brlens{1}_95%HPD={0.518625,2.018731},effectivebrlenTK02Brlens{2}_mean=0.060358,effectivebrlenTK02Brlens{2}_median=0.038352,effectivebrlenTK02Brlens{2}_95%HPD={0.000002,0.192513},rateTK02Brlens{2}_mean=0.500600,rateTK02Brlens{2}_median=0.454321,rateTK02Brlens{2}_95%HPD={0.043603,1.053013},effectivebrlenTK02Brlens{3}_mean=0.136710,effectivebrlenTK02Brlens{3}_median=0.087125,effectivebrlenTK02Brlens{3}_95%HPD={0.000005,0.441391},rateTK02Brlens{3}_mean=0.981354,rateTK02Brlens{3}_median=0.979345,rateTK02Brlens{3}_95%HPD={0.379543,1.583809}],6[&prob=1.00000000e+00,prob_stddev=0.00000000e+00,prob_range={1.00000000e+00,1.00000000e+00},prob(percent)="100",prob+-sd="100+-0",height_mean=6.31997378e-01,height_median=6.01930300e-01,height_95%HPD={3.43856620e-01,9.85230793e-01},age_mean=1.02594166e+02,age_median=1.02640940e+02,age_95%HPD={1.00278149e+02,1.04999980e+02}]:6.753641e+01[&length_mean=4.42448738e-01,length_median=4.14533300e-01,length_95%HPD={2.06388600e-01,7.38565000e-01},effectivebrlenTK02Brlens{1}_mean=0.566381,effectivebrlenTK02Brlens{1}_median=0.510764,effectivebrlenTK02Brlens{1}_95%HPD={0.191556,1.066095},rateTK02Brlens{1}_mean=1.289382,rateTK02Brlens{1}_median=1.231915,rateTK02Brlens{1}_95%HPD={0.596155,2.089041},effectivebrlenTK02Brlens{2}_mean=0.169601,effectivebrlenTK02Brlens{2}_median=0.147886,effectivebrlenTK02Brlens{2}_95%HPD={0.005369,0.377722},rateTK02Brlens{2}_mean=0.428912,rateTK02Brlens{2}_median=0.354441,rateTK02Brlens{2}_95%HPD={0.015787,1.030198},effectivebrlenTK02Brlens{3}_mean=0.420095,effectivebrlenTK02Brlens{3}_median=0.381034,effectivebrlenTK02Brlens{3}_95%HPD={0.104109,0.817613},rateTK02Brlens{3}_mean=0.963546,rateTK02Brlens{3}_median=0.965509,rateTK02Brlens{3}_95%HPD={0.309170,1.608871}])[&prob=6.36884590e-01,prob_stddev=1.15346693e-02,prob_range={6.22370863e-01,6.49770558e-01},prob(percent)="64",prob+-sd="64+-1",height_mean=1.04140338e+00,height_median=9.88938480e-01,height_95%HPD={5.59597584e-01,1.64260544e+00},age_mean=1.72091689e+02,age_median=1.70177355e+02,age_95%HPD={1.53702876e+02,1.93134907e+02}]:2.493031e+01[&length_mean=1.57068362e-01,length_median=1.34921500e-01,length_95%HPD={6.91368200e-06,3.63667200e-01},effectivebrlenTK02Brlens{1}_mean=0.191165,effectivebrlenTK02Brlens{1}_median=0.160971,effectivebrlenTK02Brlens{1}_95%HPD={0.000031,0.451551},rateTK02Brlens{1}_mean=1.243400,rateTK02Brlens{1}_median=1.190527,rateTK02Brlens{1}_95%HPD={0.683237,1.954918},effectivebrlenTK02Brlens{2}_mean=0.072794,effectivebrlenTK02Brlens{2}_median=0.059859,effectivebrlenTK02Brlens{2}_95%HPD={0.000005,0.178698},rateTK02Brlens{2}_mean=0.509064,rateTK02Brlens{2}_median=0.455257,rateTK02Brlens{2}_95%HPD={0.102243,1.042031},effectivebrlenTK02Brlens{3}_mean=0.150969,effectivebrlenTK02Brlens{3}_median=0.125753,effectivebrlenTK02Brlens{3}_95%HPD={0.000007,0.363266},rateTK02Brlens{3}_mean=0.977690,rateTK02Brlens{3}_median=0.976294,rateTK02Brlens{3}_95%HPD={0.426235,1.495039}],(7[&prob=1.00000000e+00,prob_stddev=0.00000000e+00,prob_range={1.00000000e+00,1.00000000e+00},prob(percent)="100",prob+-sd="100+-0",height_mean=9.39587014e-01,height_median=8.94702187e-01,height_95%HPD={5.12642699e-01,1.46455746e+00},age_mean=1.52521997e+02,age_median=1.52530860e+02,age_95%HPD={1.50257672e+02,1.54999911e+02}]:1.092776e+01[&length_mean=7.53610928e-02,length_median=6.58649600e-02,length_95%HPD={4.71822100e-03,1.65069800e-01},effectivebrlenTK02Brlens{1}_mean=0.093446,effectivebrlenTK02Brlens{1}_median=0.081520,effectivebrlenTK02Brlens{1}_95%HPD={0.008048,0.205205},rateTK02Brlens{1}_mean=1.297108,rateTK02Brlens{1}_median=1.234889,rateTK02Brlens{1}_95%HPD={0.623999,2.113875},effectivebrlenTK02Brlens{2}_mean=0.036711,effectivebrlenTK02Brlens{2}_median=0.028355,effectivebrlenTK02Brlens{2}_95%HPD={0.000001,0.099658},rateTK02Brlens{2}_mean=0.512235,rateTK02Brlens{2}_median=0.477245,rateTK02Brlens{2}_95%HPD={0.000383,1.096724},effectivebrlenTK02Brlens{3}_mean=0.075939,effectivebrlenTK02Brlens{3}_median=0.064259,effectivebrlenTK02Brlens{3}_95%HPD={0.003009,0.173773},rateTK02Brlens{3}_mean=1.023306,rateTK02Brlens{3}_median=1.002550,rateTK02Brlens{3}_95%HPD={0.422274,1.642880}],8[&prob=1.00000000e+00,prob_stddev=0.00000000e+00,prob_range={1.00000000e+00,1.00000000e+00},prob(percent)="100",prob+-sd="100+-0",height_mean=9.38352743e-01,height_median=8.93685710e-01,height_95%HPD={5.15122290e-01,1.46632168e+00},age_mean=1.52325935e+02,age_median=1.52238422e+02,age_95%HPD={1.50000077e+02,1.54691331e+02}]:1.122020e+01[&length_mean=7.78233425e-02,length_median=6.80326800e-02,length_95%HPD={1.01223600e-02,1.67472200e-01},effectivebrlenTK02Brlens{1}_mean=0.097209,effectivebrlenTK02Brlens{1}_median=0.084712,effectivebrlenTK02Brlens{1}_95%HPD={0.013654,0.209325},rateTK02Brlens{1}_mean=1.301326,rateTK02Brlens{1}_median=1.238993,rateTK02Brlens{1}_95%HPD={0.625830,2.106885},effectivebrlenTK02Brlens{2}_mean=0.037291,effectivebrlenTK02Brlens{2}_median=0.029108,effectivebrlenTK02Brlens{2}_95%HPD={0.000000,0.100007},rateTK02Brlens{2}_mean=0.506740,rateTK02Brlens{2}_median=0.470140,rateTK02Brlens{2}_95%HPD={0.000167,1.095018},effectivebrlenTK02Brlens{3}_mean=0.078534,effectivebrlenTK02Brlens{3}_median=0.066628,effectivebrlenTK02Brlens{3}_95%HPD={0.007036,0.177231},rateTK02Brlens{3}_mean=1.022530,rateTK02Brlens{3}_median=1.002352,rateTK02Brlens{3}_95%HPD={0.412617,1.635688}])[&prob=8.79368007e-01,prob_stddev=5.69400989e-03,prob_range={8.72056977e-01,8.85967934e-01},prob(percent)="88",prob+-sd="88+-1",height_mean=1.00928440e+00,height_median=9.63440160e-01,height_95%HPD={5.58829017e-01,1.56510670e+00},age_mean=1.64645332e+02,age_median=1.63458621e+02,age_95%HPD={1.54117926e+02,1.77680176e+02}]:3.164905e+01[&length_mean=1.78382649e-01,length_median=1.51574100e-01,length_95%HPD={4.92814600e-06,4.18021000e-01},effectivebrlenTK02Brlens{1}_mean=0.224900,effectivebrlenTK02Brlens{1}_median=0.184670,effectivebrlenTK02Brlens{1}_95%HPD={0.000005,0.546424},rateTK02Brlens{1}_mean=1.276382,rateTK02Brlens{1}_median=1.218161,rateTK02Brlens{1}_95%HPD={0.668903,1.983592},effectivebrlenTK02Brlens{2}_mean=0.082617,effectivebrlenTK02Brlens{2}_median=0.065963,effectivebrlenTK02Brlens{2}_95%HPD={0.000005,0.210862},rateTK02Brlens{2}_mean=0.508183,rateTK02Brlens{2}_median=0.469911,rateTK02Brlens{2}_95%HPD={0.030319,1.048076},effectivebrlenTK02Brlens{3}_mean=0.179041,effectivebrlenTK02Brlens{3}_median=0.146345,effectivebrlenTK02Brlens{3}_95%HPD={0.000005,0.439772},rateTK02Brlens{3}_mean=1.012297,rateTK02Brlens{3}_median=0.995946,rateTK02Brlens{3}_95%HPD={0.484548,1.552830}])[&prob=9.35220164e-01,prob_stddev=9.44318204e-03,prob_range={9.24134176e-01,9.47211698e-01},prob(percent)="94",prob+-sd="94+-1",height_mean=1.20530259e+00,height_median=1.14412856e+00,height_95%HPD={6.44575314e-01,1.90656764e+00},age_mean=1.97233606e+02,age_median=1.95107668e+02,age_95%HPD={1.69756048e+02,2.28933046e+02}]:5.452487e+01[&length_mean=3.03407985e-01,length_median=2.89215300e-01,length_95%HPD={5.31838900e-02,5.78569500e-01},effectivebrlenTK02Brlens{1}_mean=0.363315,effectivebrlenTK02Brlens{1}_median=0.333992,effectivebrlenTK02Brlens{1}_95%HPD={0.034021,0.729077},rateTK02Brlens{1}_mean=1.189631,rateTK02Brlens{1}_median=1.153096,rateTK02Brlens{1}_95%HPD={0.730270,1.704123},effectivebrlenTK02Brlens{2}_mean=0.169760,effectivebrlenTK02Brlens{2}_median=0.155059,effectivebrlenTK02Brlens{2}_95%HPD={0.012811,0.354664},rateTK02Brlens{2}_mean=0.577923,rateTK02Brlens{2}_median=0.551590,rateTK02Brlens{2}_95%HPD={0.201587,1.058274},effectivebrlenTK02Brlens{3}_mean=0.305573,effectivebrlenTK02Brlens{3}_median=0.285363,effectivebrlenTK02Brlens{3}_95%HPD={0.041663,0.599135},rateTK02Brlens{3}_mean=1.013444,rateTK02Brlens{3}_median=1.000494,rateTK02Brlens{3}_95%HPD={0.627235,1.427034}])[&prob=5.59438228e-01,prob_stddev=2.24354714e-02,prob_range={5.33260742e-01,5.87871246e-01},prob(percent)="56",prob+-sd="56+-2",height_mean=1.49502942e+00,height_median=1.41967211e+00,height_95%HPD={8.26059740e-01,2.33777940e+00},age_mean=2.50779405e+02,age_median=2.49632534e+02,age_95%HPD={2.43622456e+02,2.60950568e+02}]:2.255434e+01[&length_mean=1.10014545e-01,length_median=1.03886000e-01,length_95%HPD={1.04968400e-02,2.16213400e-01},effectivebrlenTK02Brlens{1}_mean=0.120993,effectivebrlenTK02Brlens{1}_median=0.113177,effectivebrlenTK02Brlens{1}_95%HPD={0.010191,0.241558},rateTK02Brlens{1}_mean=1.103201,rateTK02Brlens{1}_median=1.081535,rateTK02Brlens{1}_95%HPD={0.798756,1.473673},effectivebrlenTK02Brlens{2}_mean=0.076807,effectivebrlenTK02Brlens{2}_median=0.069938,effectivebrlenTK02Brlens{2}_95%HPD={0.003942,0.161608},rateTK02Brlens{2}_mean=0.702237,rateTK02Brlens{2}_median=0.707083,rateTK02Brlens{2}_95%HPD={0.319562,1.054540},effectivebrlenTK02Brlens{3}_mean=0.110837,effectivebrlenTK02Brlens{3}_median=0.104086,effectivebrlenTK02Brlens{3}_95%HPD={0.009688,0.220100},rateTK02Brlens{3}_mean=1.011594,rateTK02Brlens{3}_median=1.003222,rateTK02Brlens{3}_95%HPD={0.741172,1.308940}],9[&prob=1.00000000e+00,prob_stddev=0.00000000e+00,prob_range={1.00000000e+00,1.00000000e+00},prob(percent)="100",prob+-sd="100+-0",height_mean=1.21733241e+00,height_median=1.15933867e+00,height_95%HPD={6.65672504e-01,1.90045418e+00},age_mean=1.97615783e+02,age_median=1.98142192e+02,age_95%HPD={1.92460897e+02,2.01399955e+02}]:7.404468e+01[&length_mean=3.30598759e-01,length_median=3.25646900e-01,length_95%HPD={6.70701500e-02,5.85531900e-01},effectivebrlenTK02Brlens{1}_mean=0.314538,effectivebrlenTK02Brlens{1}_median=0.306558,effectivebrlenTK02Brlens{1}_95%HPD={0.061754,0.576017},rateTK02Brlens{1}_mean=0.976892,rateTK02Brlens{1}_median=0.976953,rateTK02Brlens{1}_95%HPD={0.471193,1.463828},effectivebrlenTK02Brlens{2}_mean=0.202217,effectivebrlenTK02Brlens{2}_median=0.189045,effectivebrlenTK02Brlens{2}_95%HPD={0.020042,0.404591},rateTK02Brlens{2}_mean=0.635457,rateTK02Brlens{2}_median=0.627811,rateTK02Brlens{2}_95%HPD={0.148778,1.101028},effectivebrlenTK02Brlens{3}_mean=0.325500,effectivebrlenTK02Brlens{3}_median=0.314565,effectivebrlenTK02Brlens{3}_95%HPD={0.060974,0.600957},rateTK02Brlens{3}_mean=0.995557,rateTK02Brlens{3}_median=0.990946,rateTK02Brlens{3}_95%HPD={0.578060,1.423836}])[&prob=5.85137943e-01,prob_stddev=6.46073121e-03,prob_range={5.80171331e-01,5.94593393e-01},prob(percent)="59",prob+-sd="59+-1",height_mean=1.68329513e+00,height_median=1.60473073e+00,height_95%HPD={9.34027027e-01,2.60910934e+00},age_mean=2.72546735e+02,age_median=2.72186871e+02,age_95%HPD={2.60549984e+02,2.85317132e+02}]:1.338160e+01[&length_mean=8.14524679e-02,length_median=7.49525800e-02,length_95%HPD={3.86091300e-06,1.69437500e-01},effectivebrlenTK02Brlens{1}_mean=0.083809,effectivebrlenTK02Brlens{1}_median=0.076522,effectivebrlenTK02Brlens{1}_95%HPD={0.000004,0.177206},rateTK02Brlens{1}_mean=1.026008,rateTK02Brlens{1}_median=1.018183,rateTK02Brlens{1}_95%HPD={0.843814,1.220769},effectivebrlenTK02Brlens{2}_mean=0.068629,effectivebrlenTK02Brlens{2}_median=0.064219,effectivebrlenTK02Brlens{2}_95%HPD={0.000142,0.138642},rateTK02Brlens{2}_mean=0.863297,rateTK02Brlens{2}_median=0.871620,rateTK02Brlens{2}_95%HPD={0.637514,1.061048},effectivebrlenTK02Brlens{3}_mean=0.081257,effectivebrlenTK02Brlens{3}_median=0.074381,effectivebrlenTK02Brlens{3}_95%HPD={0.000004,0.170974},rateTK02Brlens{3}_mean=0.996365,rateTK02Brlens{3}_median=0.996504,rateTK02Brlens{3}_95%HPD={0.828177,1.166449}],(10[&prob=1.00000000e+00,prob_stddev=0.00000000e+00,prob_range={1.00000000e+00,1.00000000e+00},prob(percent)="100",prob+-sd="100+-0",height_mean=1.26237478e+00,height_median=1.20249597e+00,height_95%HPD={6.87858790e-01,1.96719680e+00},age_mean=2.04933254e+02,age_median=2.04950473e+02,age_95%HPD={2.01655106e+02,2.08494211e+02}]:5.525942e+01[&length_mean=2.83058049e-01,length_median=2.75561000e-01,length_95%HPD={6.73394400e-02,5.10410800e-01},effectivebrlenTK02Brlens{1}_mean=0.271794,effectivebrlenTK02Brlens{1}_median=0.262199,effectivebrlenTK02Brlens{1}_95%HPD={0.055669,0.500065},rateTK02Brlens{1}_mean=0.972097,rateTK02Brlens{1}_median=0.966675,rateTK02Brlens{1}_95%HPD={0.544692,1.393666},effectivebrlenTK02Brlens{2}_mean=0.253182,effectivebrlenTK02Brlens{2}_median=0.243034,effectivebrlenTK02Brlens{2}_95%HPD={0.054485,0.469821},rateTK02Brlens{2}_mean=0.920512,rateTK02Brlens{2}_median=0.918469,rateTK02Brlens{2}_95%HPD={0.417056,1.403779},effectivebrlenTK02Brlens{3}_mean=0.258728,effectivebrlenTK02Brlens{3}_median=0.249599,effectivebrlenTK02Brlens{3}_95%HPD={0.041964,0.484512},rateTK02Brlens{3}_mean=0.917623,rateTK02Brlens{3}_median=0.932795,rateTK02Brlens{3}_95%HPD={0.486450,1.312765}],(11[&prob=1.00000000e+00,prob_stddev=0.00000000e+00,prob_range={1.00000000e+00,1.00000000e+00},prob(percent)="100",prob+-sd="100+-0",height_mean=1.26299999e+00,height_median=1.20284838e+00,height_95%HPD={6.87669866e-01,1.96854570e+00},age_mean=2.05018732e+02,age_median=2.05076871e+02,age_95%HPD={2.01692029e+02,2.08498726e+02}]:3.866949e+01[&length_mean=1.47160011e-01,length_median=1.39721300e-01,length_95%HPD={3.03964000e-04,2.72436300e-01},effectivebrlenTK02Brlens{1}_mean=0.129106,effectivebrlenTK02Brlens{1}_median=0.123504,effectivebrlenTK02Brlens{1}_95%HPD={0.000268,0.234299},rateTK02Brlens{1}_mean=0.906186,rateTK02Brlens{1}_median=0.910806,rateTK02Brlens{1}_95%HPD={0.501489,1.295586},effectivebrlenTK02Brlens{2}_mean=0.118792,effectivebrlenTK02Brlens{2}_median=0.110807,effectivebrlenTK02Brlens{2}_95%HPD={0.000105,0.227741},rateTK02Brlens{2}_mean=0.851479,rateTK02Brlens{2}_median=0.849247,rateTK02Brlens{2}_95%HPD={0.303862,1.357001},effectivebrlenTK02Brlens{3}_mean=0.122595,effectivebrlenTK02Brlens{3}_median=0.115445,effectivebrlenTK02Brlens{3}_95%HPD={0.000234,0.233427},rateTK02Brlens{3}_mean=0.852131,rateTK02Brlens{3}_median=0.868737,rateTK02Brlens{3}_95%HPD={0.396468,1.236443}],(12[&prob=1.00000000e+00,prob_stddev=0.00000000e+00,prob_range={1.00000000e+00,1.00000000e+00},prob(percent)="100",prob+-sd="100+-0",height_mean=1.24235921e+00,height_median=1.18304297e+00,height_95%HPD={6.70287948e-01,1.93910696e+00},age_mean=2.01626052e+02,age_median=2.02247696e+02,age_95%HPD={1.93298727e+02,2.08499776e+02}]:1.707989e+01[&length_mean=6.26522164e-02,length_median=5.67931600e-02,length_95%HPD={6.97077000e-03,1.30147100e-01},effectivebrlenTK02Brlens{1}_mean=0.051830,effectivebrlenTK02Brlens{1}_median=0.047896,effectivebrlenTK02Brlens{1}_95%HPD={0.007610,0.104588},rateTK02Brlens{1}_mean=0.869834,rateTK02Brlens{1}_median=0.881825,rateTK02Brlens{1}_95%HPD={0.418673,1.279641},effectivebrlenTK02Brlens{2}_mean=0.040048,effectivebrlenTK02Brlens{2}_median=0.036194,effectivebrlenTK02Brlens{2}_95%HPD={0.003609,0.084277},rateTK02Brlens{2}_mean=0.708425,rateTK02Brlens{2}_median=0.702816,rateTK02Brlens{2}_95%HPD={0.121005,1.240232},effectivebrlenTK02Brlens{3}_mean=0.052559,effectivebrlenTK02Brlens{3}_median=0.047463,effectivebrlenTK02Brlens{3}_95%HPD={0.006063,0.110838},rateTK02Brlens{3}_mean=0.864365,rateTK02Brlens{3}_median=0.871308,rateTK02Brlens{3}_95%HPD={0.397710,1.284541}],13[&prob=1.00000000e+00,prob_stddev=0.00000000e+00,prob_range={1.00000000e+00,1.00000000e+00},prob(percent)="100",prob+-sd="100+-0",height_mean=1.25961544e+00,height_median=1.19958201e+00,height_95%HPD={6.89062605e-01,1.96626848e+00},age_mean=2.04472113e+02,age_median=2.04269917e+02,age_95%HPD={2.01300299e+02,2.07961914e+02}]:1.505767e+01[&length_mean=3.68041509e-02,length_median=3.20225700e-02,length_95%HPD={3.21999100e-06,8.42717800e-02},effectivebrlenTK02Brlens{1}_mean=0.030598,effectivebrlenTK02Brlens{1}_median=0.027115,effectivebrlenTK02Brlens{1}_95%HPD={0.000003,0.068059},rateTK02Brlens{1}_mean=0.871641,rateTK02Brlens{1}_median=0.882865,rateTK02Brlens{1}_95%HPD={0.423155,1.279527},effectivebrlenTK02Brlens{2}_mean=0.023491,effectivebrlenTK02Brlens{2}_median=0.020186,effectivebrlenTK02Brlens{2}_95%HPD={0.000002,0.055041},rateTK02Brlens{2}_mean=0.703176,rateTK02Brlens{2}_median=0.699974,rateTK02Brlens{2}_95%HPD={0.102419,1.235527},effectivebrlenTK02Brlens{3}_mean=0.030935,effectivebrlenTK02Brlens{3}_median=0.026759,effectivebrlenTK02Brlens{3}_95%HPD={0.000002,0.071350},rateTK02Brlens{3}_mean=0.865649,rateTK02Brlens{3}_median=0.871535,rateTK02Brlens{3}_95%HPD={0.404336,1.289995}],14[&prob=1.00000000e+00,prob_stddev=0.00000000e+00,prob_range={1.00000000e+00,1.00000000e+00},prob(percent)="100",prob+-sd="100+-0",height_mean=1.29791361e+00,height_median=1.23630539e+00,height_95%HPD={7.11122992e-01,2.03033221e+00},age_mean=2.10708793e+02,age_median=2.10784032e+02,age_95%HPD={2.01795292e+02,2.19468724e+02}]:8.543550e+00[&length_mean=3.65744766e-02,length_median=3.05626100e-02,length_95%HPD={1.50078100e-05,9.00854200e-02},effectivebrlenTK02Brlens{1}_mean=0.030323,effectivebrlenTK02Brlens{1}_median=0.025919,effectivebrlenTK02Brlens{1}_95%HPD={0.000029,0.072226},rateTK02Brlens{1}_mean=0.871397,rateTK02Brlens{1}_median=0.883992,rateTK02Brlens{1}_95%HPD={0.428672,1.249831},effectivebrlenTK02Brlens{2}_mean=0.024598,effectivebrlenTK02Brlens{2}_median=0.020560,effectivebrlenTK02Brlens{2}_95%HPD={0.000011,0.060212},rateTK02Brlens{2}_mean=0.737492,rateTK02Brlens{2}_median=0.731239,rateTK02Brlens{2}_95%HPD={0.197087,1.256844},effectivebrlenTK02Brlens{3}_mean=0.030517,effectivebrlenTK02Brlens{3}_median=0.025151,effectivebrlenTK02Brlens{3}_95%HPD={0.000012,0.076166},rateTK02Brlens{3}_mean=0.855349,rateTK02Brlens{3}_median=0.865195,rateTK02Brlens{3}_95%HPD={0.406061,1.271361}],(15[&prob=1.00000000e+00,prob_stddev=0.00000000e+00,prob_range={1.00000000e+00,1.00000000e+00},prob(percent)="100",prob+-sd="100+-0",height_mean=1.23365758e+00,height_median=1.17486217e+00,height_95%HPD={6.75308044e-01,1.92523806e+00},age_mean=2.00262602e+02,age_median=2.00243041e+02,age_95%HPD={1.99300056e+02,2.01188105e+02}]:5.500045e+00[&length_mean=4.02641403e-02,length_median=3.09410600e-02,length_95%HPD={2.81239500e-06,1.08246200e-01},effectivebrlenTK02Brlens{1}_mean=0.033086,effectivebrlenTK02Brlens{1}_median=0.025747,effectivebrlenTK02Brlens{1}_95%HPD={0.000001,0.088012},rateTK02Brlens{1}_mean=0.863760,rateTK02Brlens{1}_median=0.879814,rateTK02Brlens{1}_95%HPD={0.393930,1.310484},effectivebrlenTK02Brlens{2}_mean=0.026320,effectivebrlenTK02Brlens{2}_median=0.019607,effectivebrlenTK02Brlens{2}_95%HPD={0.000000,0.073404},rateTK02Brlens{2}_mean=0.711692,rateTK02Brlens{2}_median=0.706130,rateTK02Brlens{2}_95%HPD={0.098034,1.269426},effectivebrlenTK02Brlens{3}_mean=0.033578,effectivebrlenTK02Brlens{3}_median=0.025478,effectivebrlenTK02Brlens{3}_95%HPD={0.000003,0.091670},rateTK02Brlens{3}_mean=0.858117,rateTK02Brlens{3}_median=0.869175,rateTK02Brlens{3}_95%HPD={0.366691,1.306603}],16[&prob=1.00000000e+00,prob_stddev=0.00000000e+00,prob_range={1.00000000e+00,1.00000000e+00},prob(percent)="100",prob+-sd="100+-0",height_mean=1.23396564e+00,height_median=1.17520827e+00,height_95%HPD={6.70838461e-01,1.92139691e+00},age_mean=2.00312965e+02,age_median=2.00318982e+02,age_95%HPD={1.99404680e+02,2.01298001e+02}]:5.424104e+00[&length_mean=2.90807965e-02,length_median=2.13427000e-02,length_95%HPD={1.01201400e-06,8.18417800e-02},effectivebrlenTK02Brlens{1}_mean=0.023714,effectivebrlenTK02Brlens{1}_median=0.017627,effectivebrlenTK02Brlens{1}_95%HPD={0.000001,0.066261},rateTK02Brlens{1}_mean=0.857671,rateTK02Brlens{1}_median=0.875612,rateTK02Brlens{1}_95%HPD={0.375645,1.310934},effectivebrlenTK02Brlens{2}_mean=0.018638,effectivebrlenTK02Brlens{2}_median=0.013443,effectivebrlenTK02Brlens{2}_95%HPD={0.000000,0.053820},rateTK02Brlens{2}_mean=0.707654,rateTK02Brlens{2}_median=0.698514,rateTK02Brlens{2}_95%HPD={0.080577,1.267052},effectivebrlenTK02Brlens{3}_mean=0.024397,effectivebrlenTK02Brlens{3}_median=0.017521,effectivebrlenTK02Brlens{3}_95%HPD={0.000001,0.070132},rateTK02Brlens{3}_mean=0.858685,rateTK02Brlens{3}_median=0.869077,rateTK02Brlens{3}_95%HPD={0.365124,1.316014}],17[&prob=1.00000000e+00,prob_stddev=0.00000000e+00,prob_range={1.00000000e+00,1.00000000e+00},prob(percent)="100",prob+-sd="100+-0",height_mean=1.20803045e+00,height_median=1.15053319e+00,height_95%HPD={6.57529042e-01,1.88772407e+00},age_mean=1.96077383e+02,age_median=1.97325580e+02,age_95%HPD={1.86867959e+02,2.01300008e+02}]:8.417506e+00[&length_mean=4.87353221e-02,length_median=3.92202700e-02,length_95%HPD={3.62544300e-06,1.24140400e-01},effectivebrlenTK02Brlens{1}_mean=0.039692,effectivebrlenTK02Brlens{1}_median=0.032009,effectivebrlenTK02Brlens{1}_95%HPD={0.000003,0.100794},rateTK02Brlens{1}_mean=0.857591,rateTK02Brlens{1}_median=0.875258,rateTK02Brlens{1}_95%HPD={0.359464,1.320125},effectivebrlenTK02Brlens{2}_mean=0.030947,effectivebrlenTK02Brlens{2}_median=0.023639,effectivebrlenTK02Brlens{2}_95%HPD={0.000001,0.083885},rateTK02Brlens{2}_mean=0.700734,rateTK02Brlens{2}_median=0.696324,rateTK02Brlens{2}_95%HPD={0.039935,1.250201},effectivebrlenTK02Brlens{3}_mean=0.040851,effectivebrlenTK02Brlens{3}_median=0.032113,effectivebrlenTK02Brlens{3}_95%HPD={0.000002,0.107137},rateTK02Brlens{3}_mean=0.857858,rateTK02Brlens{3}_median=0.869792,rateTK02Brlens{3}_95%HPD={0.350689,1.311887}])[&prob=5.23255297e-01,prob_stddev=4.78055328e-03,prob_range={5.20571994e-01,5.30416329e-01},prob(percent)="52",prob+-sd="52+-0",height_mean=1.26908838e+00,height_median=1.20881897e+00,height_95%HPD={7.00526690e-01,1.98741813e+00},age_mean=2.06363408e+02,age_median=2.05743086e+02,age_95%HPD={2.00856898e+02,2.13311737e+02}]:1.358450e+01[&length_mean=4.86696934e-02,length_median=4.15708900e-02,length_95%HPD={1.53038400e-06,1.15645200e-01},effectivebrlenTK02Brlens{1}_mean=0.040481,effectivebrlenTK02Brlens{1}_median=0.034965,effectivebrlenTK02Brlens{1}_95%HPD={0.000001,0.095218},rateTK02Brlens{1}_mean=0.865151,rateTK02Brlens{1}_median=0.877078,rateTK02Brlens{1}_95%HPD={0.415836,1.255543},effectivebrlenTK02Brlens{2}_mean=0.032593,effectivebrlenTK02Brlens{2}_median=0.027344,effectivebrlenTK02Brlens{2}_95%HPD={0.000001,0.079178},rateTK02Brlens{2}_mean=0.721445,rateTK02Brlens{2}_median=0.707736,rateTK02Brlens{2}_95%HPD={0.165784,1.219996},effectivebrlenTK02Brlens{3}_mean=0.040309,effectivebrlenTK02Brlens{3}_median=0.034236,effectivebrlenTK02Brlens{3}_95%HPD={0.000001,0.096256},rateTK02Brlens{3}_mean=0.856040,rateTK02Brlens{3}_median=0.865029,rateTK02Brlens{3}_95%HPD={0.397503,1.281701}])[&prob=8.11388207e-01,prob_stddev=2.07396605e-02,prob_range={7.91791202e-01,8.32812969e-01},prob(percent)="81",prob+-sd="81+-2",height_mean=1.35843540e+00,height_median=1.29423944e+00,height_95%HPD={7.41147616e-01,2.10962470e+00},age_mean=2.19641210e+02,age_median=2.19327582e+02,age_95%HPD={2.10568386e+02,2.29171763e+02}]:2.441878e+01[&length_mean=9.18827882e-02,length_median=8.15275400e-02,length_95%HPD={4.70093800e-06,2.03063800e-01},effectivebrlenTK02Brlens{1}_mean=0.077763,effectivebrlenTK02Brlens{1}_median=0.070142,effectivebrlenTK02Brlens{1}_95%HPD={0.000005,0.167349},rateTK02Brlens{1}_mean=0.874255,rateTK02Brlens{1}_median=0.880865,rateTK02Brlens{1}_95%HPD={0.525696,1.203160},effectivebrlenTK02Brlens{2}_mean=0.068079,effectivebrlenTK02Brlens{2}_median=0.060200,effectivebrlenTK02Brlens{2}_95%HPD={0.000003,0.151359},rateTK02Brlens{2}_mean=0.771185,rateTK02Brlens{2}_median=0.759112,rateTK02Brlens{2}_95%HPD={0.338962,1.218875},effectivebrlenTK02Brlens{3}_mean=0.076103,effectivebrlenTK02Brlens{3}_median=0.067709,effectivebrlenTK02Brlens{3}_95%HPD={0.000003,0.168189},rateTK02Brlens{3}_mean=0.847654,rateTK02Brlens{3}_median=0.853884,rateTK02Brlens{3}_95%HPD={0.450568,1.190369}],((18[&prob=1.00000000e+00,prob_stddev=0.00000000e+00,prob_range={1.00000000e+00,1.00000000e+00},prob(percent)="100",prob+-sd="100+-0",height_mean=9.39575938e-01,height_median=8.94806010e-01,height_95%HPD={5.12271860e-01,1.46541783e+00},age_mean=1.52522560e+02,age_median=1.52536317e+02,age_95%HPD={1.50247108e+02,1.54983772e+02}]:6.502578e+00[&length_mean=5.22249910e-02,length_median=3.93251500e-02,length_95%HPD={7.19528600e-06,1.40675500e-01},effectivebrlenTK02Brlens{1}_mean=0.032989,effectivebrlenTK02Brlens{1}_median=0.025152,effectivebrlenTK02Brlens{1}_95%HPD={0.000004,0.087247},rateTK02Brlens{1}_mean=0.697530,rateTK02Brlens{1}_median=0.695557,rateTK02Brlens{1}_95%HPD={0.128024,1.180057},effectivebrlenTK02Brlens{2}_mean=0.035462,effectivebrlenTK02Brlens{2}_median=0.025651,effectivebrlenTK02Brlens{2}_95%HPD={0.000001,0.100962},rateTK02Brlens{2}_mean=0.733965,rateTK02Brlens{2}_median=0.733988,rateTK02Brlens{2}_95%HPD={0.082390,1.334780},effectivebrlenTK02Brlens{3}_mean=0.035322,effectivebrlenTK02Brlens{3}_median=0.026150,effectivebrlenTK02Brlens{3}_95%HPD={0.000001,0.096741},rateTK02Brlens{3}_mean=0.728274,rateTK02Brlens{3}_median=0.745019,rateTK02Brlens{3}_95%HPD={0.129249,1.224301}],19[&prob=1.00000000e+00,prob_stddev=0.00000000e+00,prob_range={1.00000000e+00,1.00000000e+00},prob(percent)="100",prob+-sd="100+-0",height_mean=9.39454528e-01,height_median=8.94805410e-01,height_95%HPD={5.10668687e-01,1.46314113e+00},age_mean=1.52506454e+02,age_median=1.52507917e+02,age_95%HPD={1.50238038e+02,1.54980582e+02}]:6.530978e+00[&length_mean=5.15762887e-02,length_median=3.93460600e-02,length_95%HPD={2.86459600e-05,1.36635700e-01},effectivebrlenTK02Brlens{1}_mean=0.032787,effectivebrlenTK02Brlens{1}_median=0.025285,effectivebrlenTK02Brlens{1}_95%HPD={0.000031,0.085709},rateTK02Brlens{1}_mean=0.700621,rateTK02Brlens{1}_median=0.697582,rateTK02Brlens{1}_95%HPD={0.148161,1.196749},effectivebrlenTK02Brlens{2}_mean=0.034790,effectivebrlenTK02Brlens{2}_median=0.025567,effectivebrlenTK02Brlens{2}_95%HPD={0.000004,0.096886},rateTK02Brlens{2}_mean=0.731473,rateTK02Brlens{2}_median=0.730266,rateTK02Brlens{2}_95%HPD={0.062691,1.314379},effectivebrlenTK02Brlens{3}_mean=0.034494,effectivebrlenTK02Brlens{3}_median=0.026109,effectivebrlenTK02Brlens{3}_95%HPD={0.000019,0.093013},rateTK02Brlens{3}_mean=0.726348,rateTK02Brlens{3}_median=0.744467,rateTK02Brlens{3}_95%HPD={0.135065,1.230820}])[&prob=9.51992200e-01,prob_stddev=2.08046383e-03,prob_range={9.50100554e-01,9.54811613e-01},prob(percent)="95",prob+-sd="95+-0",height_mean=9.89515811e-01,height_median=9.41397480e-01,height_95%HPD={5.37673400e-01,1.55064850e+00},age_mean=1.60470791e+02,age_median=1.59038895e+02,age_95%HPD={1.51926589e+02,1.72514042e+02}]:7.084252e+01[&length_mean=1.92245981e-01,length_median=1.75863200e-01,length_95%HPD={1.95909700e-02,3.98095200e-01},effectivebrlenTK02Brlens{1}_mean=0.127457,effectivebrlenTK02Brlens{1}_median=0.117358,effectivebrlenTK02Brlens{1}_95%HPD={0.012010,0.259911},rateTK02Brlens{1}_mean=0.703468,rateTK02Brlens{1}_median=0.698215,rateTK02Brlens{1}_95%HPD={0.246823,1.112078},effectivebrlenTK02Brlens{2}_mean=0.128042,effectivebrlenTK02Brlens{2}_median=0.118291,effectivebrlenTK02Brlens{2}_95%HPD={0.011097,0.257926},rateTK02Brlens{2}_mean=0.722969,rateTK02Brlens{2}_median=0.714837,rateTK02Brlens{2}_95%HPD={0.222205,1.223773},effectivebrlenTK02Brlens{3}_mean=0.133491,effectivebrlenTK02Brlens{3}_median=0.124111,effectivebrlenTK02Brlens{3}_95%HPD={0.012005,0.267763},rateTK02Brlens{3}_mean=0.744105,rateTK02Brlens{3}_median=0.749513,rateTK02Brlens{3}_95%HPD={0.241469,1.181908}],(20[&prob=1.00000000e+00,prob_stddev=0.00000000e+00,prob_range={1.00000000e+00,1.00000000e+00},prob(percent)="100",prob+-sd="100+-0",height_mean=9.45799864e-01,height_median=9.00681370e-01,height_95%HPD={5.15716600e-01,1.47386078e+00},age_mean=1.53532921e+02,age_median=1.53526279e+02,age_95%HPD={1.52102017e+02,1.54848958e+02}]:7.387368e+00[&length_mean=3.12022177e-02,length_median=2.27604700e-02,length_95%HPD={5.53049100e-06,8.81139200e-02},effectivebrlenTK02Brlens{1}_mean=0.016607,effectivebrlenTK02Brlens{1}_median=0.012281,effectivebrlenTK02Brlens{1}_95%HPD={0.000000,0.046835},rateTK02Brlens{1}_mean=0.616626,rateTK02Brlens{1}_median=0.624955,rateTK02Brlens{1}_95%HPD={0.001129,1.058191},effectivebrlenTK02Brlens{2}_mean=0.020184,effectivebrlenTK02Brlens{2}_median=0.014988,effectivebrlenTK02Brlens{2}_95%HPD={0.000002,0.056362},rateTK02Brlens{2}_mean=0.732679,rateTK02Brlens{2}_median=0.720743,rateTK02Brlens{2}_95%HPD={0.096792,1.332499},effectivebrlenTK02Brlens{3}_mean=0.020736,effectivebrlenTK02Brlens{3}_median=0.015128,effectivebrlenTK02Brlens{3}_95%HPD={0.000000,0.058934},rateTK02Brlens{3}_mean=0.730392,rateTK02Brlens{3}_median=0.742776,rateTK02Brlens{3}_95%HPD={0.127911,1.226368}],21[&prob=1.00000000e+00,prob_stddev=0.00000000e+00,prob_range={1.00000000e+00,1.00000000e+00},prob(percent)="100",prob+-sd="100+-0",height_mean=9.30442343e-01,height_median=8.86118101e-01,height_95%HPD={5.10253809e-01,1.45331806e+00},age_mean=1.51040910e+02,age_median=1.51035898e+02,age_95%HPD={1.50000307e+02,1.51991089e+02}]:9.877748e+00[&length_mean=5.30868291e-02,length_median=4.30726900e-02,length_95%HPD={2.17287200e-05,1.28040800e-01},effectivebrlenTK02Brlens{1}_mean=0.029320,effectivebrlenTK02Brlens{1}_median=0.023985,effectivebrlenTK02Brlens{1}_95%HPD={0.000001,0.072607},rateTK02Brlens{1}_mean=0.616662,rateTK02Brlens{1}_median=0.624930,rateTK02Brlens{1}_95%HPD={0.003430,1.061668},effectivebrlenTK02Brlens{2}_mean=0.035064,effectivebrlenTK02Brlens{2}_median=0.029221,effectivebrlenTK02Brlens{2}_95%HPD={0.000022,0.083055},rateTK02Brlens{2}_mean=0.739890,rateTK02Brlens{2}_median=0.725336,rateTK02Brlens{2}_95%HPD={0.131256,1.338353},effectivebrlenTK02Brlens{3}_mean=0.036143,effectivebrlenTK02Brlens{3}_median=0.029333,effectivebrlenTK02Brlens{3}_95%HPD={0.000003,0.089148},rateTK02Brlens{3}_mean=0.731123,rateTK02Brlens{3}_median=0.743257,rateTK02Brlens{3}_95%HPD={0.129736,1.227156}],22[&prob=1.00000000e+00,prob_stddev=0.00000000e+00,prob_range={1.00000000e+00,1.00000000e+00},prob(percent)="100",prob+-sd="100+-0",height_mean=9.40253629e-01,height_median=8.95365340e-01,height_95%HPD={5.13110030e-01,1.46671832e+00},age_mean=1.52635407e+02,age_median=1.52698517e+02,age_95%HPD={1.50309947e+02,1.54999858e+02}]:8.215130e+00[&length_mean=3.51450933e-02,length_median=2.41259400e-02,length_95%HPD={1.17559600e-06,1.05176500e-01},effectivebrlenTK02Brlens{1}_mean=0.019246,effectivebrlenTK02Brlens{1}_median=0.013009,effectivebrlenTK02Brlens{1}_95%HPD={0.000000,0.058877},rateTK02Brlens{1}_mean=0.616429,rateTK02Brlens{1}_median=0.624359,rateTK02Brlens{1}_95%HPD={0.000301,1.059405},effectivebrlenTK02Brlens{2}_mean=0.022874,effectivebrlenTK02Brlens{2}_median=0.015475,effectivebrlenTK02Brlens{2}_95%HPD={0.000000,0.069829},rateTK02Brlens{2}_mean=0.724127,rateTK02Brlens{2}_median=0.713889,rateTK02Brlens{2}_95%HPD={0.059316,1.309098},effectivebrlenTK02Brlens{3}_mean=0.023331,effectivebrlenTK02Brlens{3}_median=0.016052,effectivebrlenTK02Brlens{3}_95%HPD={0.000001,0.070458},rateTK02Brlens{3}_mean=0.727665,rateTK02Brlens{3}_median=0.742027,rateTK02Brlens{3}_95%HPD={0.126733,1.232128}])[&prob=9.01512205e-01,prob_stddev=8.46952237e-03,prob_range={8.94112288e-01,9.10234331e-01},prob(percent)="90",prob+-sd="90+-1",height_mean=9.98953198e-01,height_median=9.48799960e-01,height_95%HPD={5.34045311e-01,1.56520235e+00},age_mean=1.62083908e+02,age_median=1.60913647e+02,age_95%HPD={1.53993482e+02,1.73239124e+02}]:6.896777e+01[&length_mean=1.35745270e-01,length_median=1.20613200e-01,length_95%HPD={4.36748900e-03,2.89478700e-01},effectivebrlenTK02Brlens{1}_mean=0.081019,effectivebrlenTK02Brlens{1}_median=0.073328,effectivebrlenTK02Brlens{1}_95%HPD={0.002275,0.168724},rateTK02Brlens{1}_mean=0.648927,rateTK02Brlens{1}_median=0.646941,rateTK02Brlens{1}_95%HPD={0.169047,1.062086},effectivebrlenTK02Brlens{2}_mean=0.089171,effectivebrlenTK02Brlens{2}_median=0.079393,effectivebrlenTK02Brlens{2}_95%HPD={0.002906,0.190863},rateTK02Brlens{2}_mean=0.709324,rateTK02Brlens{2}_median=0.697689,rateTK02Brlens{2}_95%HPD={0.200951,1.210769},effectivebrlenTK02Brlens{3}_mean=0.091841,effectivebrlenTK02Brlens{3}_median=0.084202,effectivebrlenTK02Brlens{3}_95%HPD={0.006460,0.188298},rateTK02Brlens{3}_mean=0.739271,rateTK02Brlens{3}_median=0.739199,rateTK02Brlens{3}_95%HPD={0.237947,1.174403}],((23[&prob=1.00000000e+00,prob_stddev=0.00000000e+00,prob_range={1.00000000e+00,1.00000000e+00},prob(percent)="100",prob+-sd="100+-0",height_mean=6.64931432e-01,height_median=6.33573780e-01,height_95%HPD={3.61441055e-01,1.03961980e+00},age_mean=1.07958244e+02,age_median=1.08512106e+02,age_95%HPD={1.01632991e+02,1.12999900e+02}]:5.907486e+01[&length_mean=3.65924878e-01,length_median=3.44037200e-01,length_95%HPD={1.02891400e-01,7.10090200e-01},effectivebrlenTK02Brlens{1}_mean=0.211614,effectivebrlenTK02Brlens{1}_median=0.204566,effectivebrlenTK02Brlens{1}_95%HPD={0.033294,0.397771},rateTK02Brlens{1}_mean=0.632861,rateTK02Brlens{1}_median=0.625000,rateTK02Brlens{1}_95%HPD={0.119852,1.113626},effectivebrlenTK02Brlens{2}_mean=0.189722,effectivebrlenTK02Brlens{2}_median=0.176731,effectivebrlenTK02Brlens{2}_95%HPD={0.000039,0.394742},rateTK02Brlens{2}_mean=0.584344,rateTK02Brlens{2}_median=0.548712,rateTK02Brlens{2}_95%HPD={0.000537,1.188647},effectivebrlenTK02Brlens{3}_mean=0.258347,effectivebrlenTK02Brlens{3}_median=0.246280,effectivebrlenTK02Brlens{3}_95%HPD={0.034479,0.488708},rateTK02Brlens{3}_mean=0.754273,rateTK02Brlens{3}_median=0.769839,rateTK02Brlens{3}_95%HPD={0.169395,1.246089}],(25[&prob=1.00000000e+00,prob_stddev=0.00000000e+00,prob_range={1.00000000e+00,1.00000000e+00},prob(percent)="100",prob+-sd="100+-0",height_mean=9.30519431e-01,height_median=8.86196498e-01,height_95%HPD={5.11450850e-01,1.45412338e+00},age_mean=1.51053272e+02,age_median=1.51055260e+02,age_95%HPD={1.50108047e+02,1.52099716e+02}]:1.107032e+01[&length_mean=6.72302644e-02,length_median=6.06923900e-02,length_95%HPD={3.97838900e-05,1.39520100e-01},effectivebrlenTK02Brlens{1}_mean=0.037985,effectivebrlenTK02Brlens{1}_median=0.034379,effectivebrlenTK02Brlens{1}_95%HPD={0.000047,0.080364},rateTK02Brlens{1}_mean=0.631606,rateTK02Brlens{1}_median=0.633359,rateTK02Brlens{1}_95%HPD={0.089314,1.108642},effectivebrlenTK02Brlens{2}_mean=0.035959,effectivebrlenTK02Brlens{2}_median=0.031560,effectivebrlenTK02Brlens{2}_95%HPD={0.000001,0.083489},rateTK02Brlens{2}_mean=0.600010,rateTK02Brlens{2}_median=0.582189,rateTK02Brlens{2}_95%HPD={0.000529,1.173942},effectivebrlenTK02Brlens{3}_mean=0.054564,effectivebrlenTK02Brlens{3}_median=0.049818,effectivebrlenTK02Brlens{3}_95%HPD={0.000044,0.111863},rateTK02Brlens{3}_mean=0.851040,rateTK02Brlens{3}_median=0.854046,rateTK02Brlens{3}_95%HPD={0.349524,1.345256}],26[&prob=1.00000000e+00,prob_stddev=0.00000000e+00,prob_range={1.00000000e+00,1.00000000e+00},prob(percent)="100",prob+-sd="100+-0",height_mean=9.38334477e-01,height_median=8.93657380e-01,height_95%HPD={5.13396936e-01,1.46395848e+00},age_mean=1.52323592e+02,age_median=1.52241844e+02,age_95%HPD={1.50000241e+02,1.54683178e+02}]:9.883733e+00[&length_mean=6.45732581e-02,length_median=5.73521700e-02,length_95%HPD={7.97463500e-03,1.37477300e-01},effectivebrlenTK02Brlens{1}_mean=0.037215,effectivebrlenTK02Brlens{1}_median=0.033184,effectivebrlenTK02Brlens{1}_95%HPD={0.002703,0.079751},rateTK02Brlens{1}_mean=0.635644,rateTK02Brlens{1}_median=0.638141,rateTK02Brlens{1}_95%HPD={0.107734,1.119879},effectivebrlenTK02Brlens{2}_mean=0.034349,effectivebrlenTK02Brlens{2}_median=0.029903,effectivebrlenTK02Brlens{2}_95%HPD={0.000004,0.078809},rateTK02Brlens{2}_mean=0.600272,rateTK02Brlens{2}_median=0.582651,rateTK02Brlens{2}_95%HPD={0.000867,1.171606},effectivebrlenTK02Brlens{3}_mean=0.052674,effectivebrlenTK02Brlens{3}_median=0.047314,effectivebrlenTK02Brlens{3}_95%HPD={0.006741,0.110835},rateTK02Brlens{3}_mean=0.855592,rateTK02Brlens{3}_median=0.856398,rateTK02Brlens{3}_95%HPD={0.353804,1.328851}])[&prob=6.98095021e-01,prob_stddev=4.43551012e-03,prob_range={6.92881190e-01,7.03692181e-01},prob(percent)="70",prob+-sd="70+-0",height_mean=1.01773984e+00,height_median=9.66899140e-01,height_95%HPD={5.44293700e-01,1.59759209e+00},age_mean=1.62795514e+02,age_median=1.62125577e+02,age_95%HPD={1.54771799e+02,1.72184603e+02}]:5.461393e+00[&length_mean=9.33801513e-02,length_median=8.49296800e-02,length_95%HPD={1.87916500e-05,2.08602300e-01},effectivebrlenTK02Brlens{1}_mean=0.051872,effectivebrlenTK02Brlens{1}_median=0.045856,effectivebrlenTK02Brlens{1}_95%HPD={0.000016,0.117443},rateTK02Brlens{1}_mean=0.614890,rateTK02Brlens{1}_median=0.602770,rateTK02Brlens{1}_95%HPD={0.181177,1.058365},effectivebrlenTK02Brlens{2}_mean=0.054165,effectivebrlenTK02Brlens{2}_median=0.045336,effectivebrlenTK02Brlens{2}_95%HPD={0.000007,0.133772},rateTK02Brlens{2}_mean=0.622683,rateTK02Brlens{2}_median=0.597988,rateTK02Brlens{2}_95%HPD={0.087783,1.185836},effectivebrlenTK02Brlens{3}_mean=0.075918,effectivebrlenTK02Brlens{3}_median=0.066920,effectivebrlenTK02Brlens{3}_95%HPD={0.000018,0.174789},rateTK02Brlens{3}_mean=0.829339,rateTK02Brlens{3}_median=0.833313,rateTK02Brlens{3}_95%HPD={0.346355,1.271765}])[&prob=6.61828757e-01,prob_stddev=1.67589140e-02,prob_range={6.37948467e-01,6.74748058e-01},prob(percent)="66",prob+-sd="66+-2",height_mean=1.03497435e+00,height_median=9.82835090e-01,height_95%HPD={5.62238050e-01,1.63157005e+00},age_mean=1.68624102e+02,age_median=1.67586970e+02,age_95%HPD={1.56790602e+02,1.82702606e+02}]:1.726621e+01[&length_mean=9.91777199e-02,length_median=9.53321200e-02,length_95%HPD={1.40868700e-05,1.92037600e-01},effectivebrlenTK02Brlens{1}_mean=0.067706,effectivebrlenTK02Brlens{1}_median=0.063664,effectivebrlenTK02Brlens{1}_95%HPD={0.000010,0.138293},rateTK02Brlens{1}_mean=0.696653,rateTK02Brlens{1}_median=0.690660,rateTK02Brlens{1}_95%HPD={0.273551,1.121763},effectivebrlenTK02Brlens{2}_mean=0.059149,effectivebrlenTK02Brlens{2}_median=0.053695,effectivebrlenTK02Brlens{2}_95%HPD={0.000010,0.126201},rateTK02Brlens{2}_mean=0.635291,rateTK02Brlens{2}_median=0.611576,rateTK02Brlens{2}_95%HPD={0.154184,1.160933},effectivebrlenTK02Brlens{3}_mean=0.077036,effectivebrlenTK02Brlens{3}_median=0.072567,effectivebrlenTK02Brlens{3}_95%HPD={0.000013,0.155443},rateTK02Brlens{3}_mean=0.796921,rateTK02Brlens{3}_median=0.803706,rateTK02Brlens{3}_95%HPD={0.310363,1.233796}],24[&prob=1.00000000e+00,prob_stddev=0.00000000e+00,prob_range={1.00000000e+00,1.00000000e+00},prob(percent)="100",prob+-sd="100+-0",height_mean=1.09650995e+00,height_median=1.04400526e+00,height_95%HPD={5.99215340e-01,1.71202919e+00},age_mean=1.77988673e+02,age_median=1.77568826e+02,age_95%HPD={1.74199984e+02,1.82785690e+02}]:7.284358e+00[&length_mean=3.88741388e-02,length_median=3.20976000e-02,length_95%HPD={6.71267600e-06,9.56167100e-02},effectivebrlenTK02Brlens{1}_mean=0.024692,effectivebrlenTK02Brlens{1}_median=0.020709,effectivebrlenTK02Brlens{1}_95%HPD={0.000005,0.059862},rateTK02Brlens{1}_mean=0.680528,rateTK02Brlens{1}_median=0.680892,rateTK02Brlens{1}_95%HPD={0.209783,1.103108},effectivebrlenTK02Brlens{2}_mean=0.023893,effectivebrlenTK02Brlens{2}_median=0.019858,effectivebrlenTK02Brlens{2}_95%HPD={0.000005,0.058378},rateTK02Brlens{2}_mean=0.677431,rateTK02Brlens{2}_median=0.661442,rateTK02Brlens{2}_95%HPD={0.170406,1.221291},effectivebrlenTK02Brlens{3}_mean=0.029600,effectivebrlenTK02Brlens{3}_median=0.024838,effectivebrlenTK02Brlens{3}_95%HPD={0.000004,0.071164},rateTK02Brlens{3}_mean=0.806752,rateTK02Brlens{3}_median=0.815568,rateTK02Brlens{3}_95%HPD={0.312313,1.249377}])[&prob=8.05268830e-01,prob_stddev=1.28935851e-02,prob_range={7.86735703e-01,8.16557594e-01},prob(percent)="81",prob+-sd="81+-1",height_mean=1.15085041e+00,height_median=1.09467317e+00,height_95%HPD={6.22557430e-01,1.80388383e+00},age_mean=1.85521556e+02,age_median=1.84853184e+02,age_95%HPD={1.76247119e+02,1.95855364e+02}]:4.502823e+01[&length_mean=1.36135673e-01,length_median=1.22631000e-01,length_95%HPD={1.52337200e-02,2.83994800e-01},effectivebrlenTK02Brlens{1}_mean=0.092534,effectivebrlenTK02Brlens{1}_median=0.084058,effectivebrlenTK02Brlens{1}_95%HPD={0.010482,0.191614},rateTK02Brlens{1}_mean=0.711226,rateTK02Brlens{1}_median=0.705769,rateTK02Brlens{1}_95%HPD={0.326518,1.081424},effectivebrlenTK02Brlens{2}_mean=0.086977,effectivebrlenTK02Brlens{2}_median=0.079385,effectivebrlenTK02Brlens{2}_95%HPD={0.011388,0.179586},rateTK02Brlens{2}_mean=0.682422,rateTK02Brlens{2}_median=0.660207,rateTK02Brlens{2}_95%HPD={0.278829,1.144470},effectivebrlenTK02Brlens{3}_mean=0.100607,effectivebrlenTK02Brlens{3}_median=0.092946,effectivebrlenTK02Brlens{3}_95%HPD={0.013282,0.201295},rateTK02Brlens{3}_mean=0.780249,rateTK02Brlens{3}_median=0.778317,rateTK02Brlens{3}_95%HPD={0.371144,1.176456}],(27[&prob=1.00000000e+00,prob_stddev=0.00000000e+00,prob_range={1.00000000e+00,1.00000000e+00},prob(percent)="100",prob+-sd="100+-0",height_mean=9.37345292e-01,height_median=8.92653180e-01,height_95%HPD={5.10188908e-01,1.46101597e+00},age_mean=1.52160567e+02,age_median=1.51997729e+02,age_95%HPD={1.49999998e+02,1.54621260e+02}]:5.256363e+00[&length_mean=4.06277009e-02,length_median=3.02086600e-02,length_95%HPD={6.07231300e-06,1.10161100e-01},effectivebrlenTK02Brlens{1}_mean=0.025646,effectivebrlenTK02Brlens{1}_median=0.019313,effectivebrlenTK02Brlens{1}_95%HPD={0.000005,0.068818},rateTK02Brlens{1}_mean=0.690553,rateTK02Brlens{1}_median=0.689650,rateTK02Brlens{1}_95%HPD={0.168777,1.171394},effectivebrlenTK02Brlens{2}_mean=0.021282,effectivebrlenTK02Brlens{2}_median=0.015487,effectivebrlenTK02Brlens{2}_95%HPD={0.000001,0.060111},rateTK02Brlens{2}_mean=0.610497,rateTK02Brlens{2}_median=0.611821,rateTK02Brlens{2}_95%HPD={0.003639,1.148663},effectivebrlenTK02Brlens{3}_mean=0.028463,effectivebrlenTK02Brlens{3}_median=0.021702,effectivebrlenTK02Brlens{3}_95%HPD={0.000005,0.074781},rateTK02Brlens{3}_mean=0.768113,rateTK02Brlens{3}_median=0.777525,rateTK02Brlens{3}_95%HPD={0.189560,1.241950}],28[&prob=1.00000000e+00,prob_stddev=0.00000000e+00,prob_range={1.00000000e+00,1.00000000e+00},prob(percent)="100",prob+-sd="100+-0",height_mean=9.30847665e-01,height_median=8.86565110e-01,height_95%HPD={5.08400684e-01,1.45177495e+00},age_mean=1.51106650e+02,age_median=1.51135148e+02,age_95%HPD={1.50122714e+02,1.52099989e+02}]:6.118944e+00[&length_mean=4.55957226e-02,length_median=3.61884300e-02,length_95%HPD={1.11150700e-05,1.14864600e-01},effectivebrlenTK02Brlens{1}_mean=0.028469,effectivebrlenTK02Brlens{1}_median=0.022959,effectivebrlenTK02Brlens{1}_95%HPD={0.000006,0.070991},rateTK02Brlens{1}_mean=0.685108,rateTK02Brlens{1}_median=0.686906,rateTK02Brlens{1}_95%HPD={0.143197,1.166256},effectivebrlenTK02Brlens{2}_mean=0.024174,effectivebrlenTK02Brlens{2}_median=0.018805,effectivebrlenTK02Brlens{2}_95%HPD={0.000001,0.064509},rateTK02Brlens{2}_mean=0.611321,rateTK02Brlens{2}_median=0.612864,rateTK02Brlens{2}_95%HPD={0.002269,1.149891},effectivebrlenTK02Brlens{3}_mean=0.031818,effectivebrlenTK02Brlens{3}_median=0.025985,effectivebrlenTK02Brlens{3}_95%HPD={0.000003,0.077931},rateTK02Brlens{3}_mean=0.765355,rateTK02Brlens{3}_median=0.775999,rateTK02Brlens{3}_95%HPD={0.190334,1.254163}])[&prob=9.51847757e-01,prob_stddev=4.75187880e-03,prob_range={9.45345052e-01,9.56389373e-01},prob(percent)="95",prob+-sd="95+-0",height_mean=9.75674783e-01,height_median=9.27721580e-01,height_95%HPD={5.25914050e-01,1.52793679e+00},age_mean=1.58345418e+02,age_median=1.57254092e+02,age_95%HPD={1.51248554e+02,1.68123712e+02}]:7.262732e+01[&length_mean=1.45041208e-01,length_median=1.28804500e-01,length_95%HPD={4.25401100e-03,3.08291500e-01},effectivebrlenTK02Brlens{1}_mean=0.091607,effectivebrlenTK02Brlens{1}_median=0.083501,effectivebrlenTK02Brlens{1}_95%HPD={0.005472,0.188972},rateTK02Brlens{1}_mean=0.683332,rateTK02Brlens{1}_median=0.678889,rateTK02Brlens{1}_95%HPD={0.231345,1.107647},effectivebrlenTK02Brlens{2}_mean=0.082620,effectivebrlenTK02Brlens{2}_median=0.075041,effectivebrlenTK02Brlens{2}_95%HPD={0.001139,0.170843},rateTK02Brlens{2}_mean=0.643426,rateTK02Brlens{2}_median=0.637737,rateTK02Brlens{2}_95%HPD={0.123291,1.165551},effectivebrlenTK02Brlens{3}_mean=0.102741,effectivebrlenTK02Brlens{3}_median=0.094923,effectivebrlenTK02Brlens{3}_95%HPD={0.003745,0.205050},rateTK02Brlens{3}_mean=0.764291,rateTK02Brlens{3}_median=0.765073,rateTK02Brlens{3}_95%HPD={0.277343,1.194374}],((29[&prob=1.00000000e+00,prob_stddev=0.00000000e+00,prob_range={1.00000000e+00,1.00000000e+00},prob(percent)="100",prob+-sd="100+-0",height_mean=0.00000000e+00,height_median=0.00000000e+00,height_95%HPD={0.00000000e+00,0.00000000e+00},age_mean=0.00000000e+00,age_median=0.00000000e+00,age_95%HPD={0.00000000e+00,0.00000000e+00}]:1.058763e+02[&length_mean=7.00546996e-01,length_median=6.41980500e-01,length_95%HPD={2.94340000e-01,1.24778800e+00},effectivebrlenTK02Brlens{1}_mean=0.280358,effectivebrlenTK02Brlens{1}_median=0.243312,effectivebrlenTK02Brlens{1}_95%HPD={0.000341,0.659194},rateTK02Brlens{1}_mean=0.443843,rateTK02Brlens{1}_median=0.389634,rateTK02Brlens{1}_95%HPD={0.000774,1.005709},effectivebrlenTK02Brlens{2}_mean=0.256440,effectivebrlenTK02Brlens{2}_median=0.219810,effectivebrlenTK02Brlens{2}_95%HPD={0.009308,0.586241},rateTK02Brlens{2}_mean=0.431768,rateTK02Brlens{2}_median=0.340471,rateTK02Brlens{2}_95%HPD={0.009758,1.071925},effectivebrlenTK02Brlens{3}_mean=0.337959,effectivebrlenTK02Brlens{3}_median=0.310294,effectivebrlenTK02Brlens{3}_95%HPD={0.000964,0.741373},rateTK02Brlens{3}_mean=0.535080,rateTK02Brlens{3}_median=0.505054,rateTK02Brlens{3}_95%HPD={0.001789,1.083562}],30[&prob=1.00000000e+00,prob_stddev=0.00000000e+00,prob_range={1.00000000e+00,1.00000000e+00},prob(percent)="100",prob+-sd="100+-0",height_mean=4.76371487e-01,height_median=4.53264000e-01,height_95%HPD={2.54070000e-01,7.47102800e-01},age_mean=7.73107199e+01,age_median=7.75701691e+01,age_95%HPD={7.08203923e+01,8.35996618e+01}]:2.830614e+01[&length_mean=2.68941733e-01,length_median=2.20152900e-01,length_95%HPD={4.79998800e-05,6.65420700e-01},effectivebrlenTK02Brlens{1}_mean=0.134222,effectivebrlenTK02Brlens{1}_median=0.073732,effectivebrlenTK02Brlens{1}_95%HPD={0.000003,0.463257},rateTK02Brlens{1}_mean=0.498592,rateTK02Brlens{1}_median=0.465412,rateTK02Brlens{1}_95%HPD={0.000661,1.047731},effectivebrlenTK02Brlens{2}_mean=0.140071,effectivebrlenTK02Brlens{2}_median=0.072570,effectivebrlenTK02Brlens{2}_95%HPD={0.000003,0.505650},rateTK02Brlens{2}_mean=0.548877,rateTK02Brlens{2}_median=0.479918,rateTK02Brlens{2}_95%HPD={0.019572,1.218099},effectivebrlenTK02Brlens{3}_mean=0.153997,effectivebrlenTK02Brlens{3}_median=0.088015,effectivebrlenTK02Brlens{3}_95%HPD={0.000003,0.511544},rateTK02Brlens{3}_mean=0.581498,rateTK02Brlens{3}_median=0.571251,rateTK02Brlens{3}_95%HPD={0.001812,1.117597}])[&prob=7.99257786e-01,prob_stddev=3.62459298e-02,prob_range={7.47313919e-01,8.28368574e-01},prob(percent)="80",prob+-sd="80+-4",height_mean=7.08701326e-01,height_median=6.49297900e-01,height_95%HPD={2.87641700e-01,1.27219200e+00},age_mean=1.11104099e+02,age_median=1.05876312e+02,age_95%HPD={7.35705072e+01,1.60907078e+02}]:8.271034e+01[&length_mean=3.86257855e-01,length_median=3.64515900e-01,length_95%HPD={3.99304400e-02,7.71928900e-01},effectivebrlenTK02Brlens{1}_mean=0.180262,effectivebrlenTK02Brlens{1}_median=0.153602,effectivebrlenTK02Brlens{1}_95%HPD={0.007909,0.414167},rateTK02Brlens{1}_mean=0.511172,rateTK02Brlens{1}_median=0.471671,rateTK02Brlens{1}_95%HPD={0.083900,0.997993},effectivebrlenTK02Brlens{2}_mean=0.174201,effectivebrlenTK02Brlens{2}_median=0.155371,effectivebrlenTK02Brlens{2}_95%HPD={0.008573,0.372209},rateTK02Brlens{2}_mean=0.501439,rateTK02Brlens{2}_median=0.447832,rateTK02Brlens{2}_95%HPD={0.107175,1.040399},effectivebrlenTK02Brlens{3}_mean=0.200174,effectivebrlenTK02Brlens{3}_median=0.172450,effectivebrlenTK02Brlens{3}_95%HPD={0.005630,0.453536},rateTK02Brlens{3}_mean=0.569658,rateTK02Brlens{3}_median=0.535516,rateTK02Brlens{3}_95%HPD={0.094901,1.087944}],31[&prob=1.00000000e+00,prob_stddev=0.00000000e+00,prob_range={1.00000000e+00,1.00000000e+00},prob(percent)="100",prob+-sd="100+-0",height_mean=1.14645328e+00,height_median=1.09197031e+00,height_95%HPD={6.27944196e-01,1.78857971e+00},age_mean=1.86130287e+02,age_median=1.85831422e+02,age_95%HPD={1.82699998e+02,1.90167868e+02}]:2.755234e+00[&length_mean=8.26820019e-02,length_median=4.76859500e-02,length_95%HPD={9.26326000e-07,2.49332700e-01},effectivebrlenTK02Brlens{1}_mean=0.068898,effectivebrlenTK02Brlens{1}_median=0.028103,effectivebrlenTK02Brlens{1}_95%HPD={0.000000,0.228614},rateTK02Brlens{1}_mean=0.707672,rateTK02Brlens{1}_median=0.728519,rateTK02Brlens{1}_95%HPD={0.150870,1.197319},effectivebrlenTK02Brlens{2}_mean=0.072391,effectivebrlenTK02Brlens{2}_median=0.027472,effectivebrlenTK02Brlens{2}_95%HPD={0.000000,0.240298},rateTK02Brlens{2}_mean=0.720244,rateTK02Brlens{2}_median=0.701260,rateTK02Brlens{2}_95%HPD={0.161273,1.293017},effectivebrlenTK02Brlens{3}_mean=0.067466,effectivebrlenTK02Brlens{3}_median=0.029579,effectivebrlenTK02Brlens{3}_95%HPD={0.000000,0.221402},rateTK02Brlens{3}_mean=0.714886,rateTK02Brlens{3}_median=0.743143,rateTK02Brlens{3}_95%HPD={0.151624,1.163156}])[&prob=5.02241642e-01,prob_stddev=4.08217942e-02,prob_range={4.54628282e-01,5.51316096e-01},prob(percent)="50",prob+-sd="50+-4",height_mean=1.24282121e+00,height_median=1.18787800e+00,height_95%HPD={6.53511400e-01,1.93704830e+00},age_mean=1.89273755e+02,age_median=1.88586655e+02,age_95%HPD={1.82957389e+02,1.97184303e+02}]:4.129476e+01[&length_mean=1.33153568e-01,length_median=1.21528300e-01,length_95%HPD={1.38520100e-02,2.73618900e-01},effectivebrlenTK02Brlens{1}_mean=0.075215,effectivebrlenTK02Brlens{1}_median=0.065599,effectivebrlenTK02Brlens{1}_95%HPD={0.005609,0.167428},rateTK02Brlens{1}_mean=0.585740,rateTK02Brlens{1}_median=0.562382,rateTK02Brlens{1}_95%HPD={0.202097,0.993385},effectivebrlenTK02Brlens{2}_mean=0.070132,effectivebrlenTK02Brlens{2}_median=0.063226,effectivebrlenTK02Brlens{2}_95%HPD={0.007574,0.147575},rateTK02Brlens{2}_mean=0.550094,rateTK02Brlens{2}_median=0.525471,rateTK02Brlens{2}_95%HPD={0.230602,0.915433},effectivebrlenTK02Brlens{3}_mean=0.077716,effectivebrlenTK02Brlens{3}_median=0.067458,effectivebrlenTK02Brlens{3}_95%HPD={0.005734,0.175050},rateTK02Brlens{3}_mean=0.607205,rateTK02Brlens{3}_median=0.582627,rateTK02Brlens{3}_95%HPD={0.175338,1.042738}],32[&prob=1.00000000e+00,prob_stddev=0.00000000e+00,prob_range={1.00000000e+00,1.00000000e+00},prob(percent)="100",prob+-sd="100+-0",height_mean=1.30649183e+00,height_median=1.24440402e+00,height_95%HPD={7.11897588e-01,2.03848993e+00},age_mean=2.12086219e+02,age_median=2.11022340e+02,age_95%HPD={2.08500004e+02,2.19275277e+02}]:1.885907e+01[&length_mean=4.17390901e-02,length_median=2.70415500e-02,length_95%HPD={3.88576600e-06,1.28896700e-01},effectivebrlenTK02Brlens{1}_mean=0.035179,effectivebrlenTK02Brlens{1}_median=0.019146,effectivebrlenTK02Brlens{1}_95%HPD={0.000002,0.118693},rateTK02Brlens{1}_mean=0.788844,rateTK02Brlens{1}_median=0.799746,rateTK02Brlens{1}_95%HPD={0.347336,1.174489},effectivebrlenTK02Brlens{2}_mean=0.035023,effectivebrlenTK02Brlens{2}_median=0.018079,effectivebrlenTK02Brlens{2}_95%HPD={0.000002,0.119953},rateTK02Brlens{2}_mean=0.768623,rateTK02Brlens{2}_median=0.756096,rateTK02Brlens{2}_95%HPD={0.305749,1.243875},effectivebrlenTK02Brlens{3}_mean=0.033712,effectivebrlenTK02Brlens{3}_median=0.018913,effectivebrlenTK02Brlens{3}_95%HPD={0.000001,0.112321},rateTK02Brlens{3}_mean=0.769026,rateTK02Brlens{3}_median=0.785627,rateTK02Brlens{3}_95%HPD={0.304907,1.162235}],((33[&prob=1.00000000e+00,prob_stddev=0.00000000e+00,prob_range={1.00000000e+00,1.00000000e+00},prob(percent)="100",prob+-sd="100+-0",height_mean=5.89469192e-01,height_median=5.61227700e-01,height_95%HPD={3.23507880e-01,9.25027000e-01},age_mean=9.57009331e+01,age_median=9.59626573e+01,age_95%HPD={9.05240804e+01,1.00499376e+02}]:3.433567e+01[&length_mean=2.23662920e-01,length_median=1.92006100e-01,length_95%HPD={5.08050500e-05,5.05018000e-01},effectivebrlenTK02Brlens{1}_mean=0.110358,effectivebrlenTK02Brlens{1}_median=0.088819,effectivebrlenTK02Brlens{1}_95%HPD={0.000022,0.284361},rateTK02Brlens{1}_mean=0.564121,rateTK02Brlens{1}_median=0.559040,rateTK02Brlens{1}_95%HPD={0.000156,1.079019},effectivebrlenTK02Brlens{2}_mean=0.065838,effectivebrlenTK02Brlens{2}_median=0.055236,effectivebrlenTK02Brlens{2}_95%HPD={0.000046,0.158959},rateTK02Brlens{2}_mean=0.417742,rateTK02Brlens{2}_median=0.332141,rateTK02Brlens{2}_95%HPD={0.002782,1.036769},effectivebrlenTK02Brlens{3}_mean=0.133154,effectivebrlenTK02Brlens{3}_median=0.110360,effectivebrlenTK02Brlens{3}_95%HPD={0.000032,0.329248},rateTK02Brlens{3}_mean=0.662186,rateTK02Brlens{3}_median=0.674116,rateTK02Brlens{3}_95%HPD={0.000800,1.146954}],35[&prob=1.00000000e+00,prob_stddev=0.00000000e+00,prob_range={1.00000000e+00,1.00000000e+00},prob(percent)="100",prob+-sd="100+-0",height_mean=7.23490153e-01,height_median=6.88316320e-01,height_95%HPD={3.90546915e-01,1.13126822e+00},age_mean=1.17435457e+02,age_median=1.17405156e+02,age_95%HPD={1.10056638e+02,1.24294204e+02}]:1.289317e+01[&length_mean=1.08147489e-01,length_median=7.45016800e-02,length_95%HPD={1.37285500e-05,3.20312900e-01},effectivebrlenTK02Brlens{1}_mean=0.055258,effectivebrlenTK02Brlens{1}_median=0.033612,effectivebrlenTK02Brlens{1}_95%HPD={0.000001,0.181751},rateTK02Brlens{1}_mean=0.575330,rateTK02Brlens{1}_median=0.574879,rateTK02Brlens{1}_95%HPD={0.000266,1.077302},effectivebrlenTK02Brlens{2}_mean=0.031939,effectivebrlenTK02Brlens{2}_median=0.021279,effectivebrlenTK02Brlens{2}_95%HPD={0.000001,0.098381},rateTK02Brlens{2}_mean=0.435405,rateTK02Brlens{2}_median=0.366818,rateTK02Brlens{2}_95%HPD={0.001106,1.034583},effectivebrlenTK02Brlens{3}_mean=0.064921,effectivebrlenTK02Brlens{3}_median=0.041698,effectivebrlenTK02Brlens{3}_95%HPD={0.000001,0.205035},rateTK02Brlens{3}_mean=0.668300,rateTK02Brlens{3}_median=0.682562,rateTK02Brlens{3}_95%HPD={0.001499,1.143287}])[&prob=6.78023022e-01,prob_stddev=2.69737549e-02,prob_range={6.49815002e-01,7.12703192e-01},prob(percent)="68",prob+-sd="68+-3",height_mean=8.40595288e-01,height_median=7.93770458e-01,height_95%HPD={4.24624440e-01,1.37259501e+00},age_mean=1.32654202e+02,age_median=1.30298330e+02,age_95%HPD={1.11904339e+02,1.56969775e+02}]:3.341364e+01[&length_mean=1.78675496e-01,length_median=1.65234200e-01,length_95%HPD={1.09285100e-06,3.86114000e-01},effectivebrlenTK02Brlens{1}_mean=0.092600,effectivebrlenTK02Brlens{1}_median=0.074128,effectivebrlenTK02Brlens{1}_95%HPD={0.000001,0.236767},rateTK02Brlens{1}_mean=0.556439,rateTK02Brlens{1}_median=0.534378,rateTK02Brlens{1}_95%HPD={0.043034,1.062403},effectivebrlenTK02Brlens{2}_mean=0.062429,effectivebrlenTK02Brlens{2}_median=0.050911,effectivebrlenTK02Brlens{2}_95%HPD={0.000000,0.156168},rateTK02Brlens{2}_mean=0.401807,rateTK02Brlens{2}_median=0.332479,rateTK02Brlens{2}_95%HPD={0.040497,0.938390},effectivebrlenTK02Brlens{3}_mean=0.107510,effectivebrlenTK02Brlens{3}_median=0.090234,effectivebrlenTK02Brlens{3}_95%HPD={0.000000,0.263729},rateTK02Brlens{3}_mean=0.640904,rateTK02Brlens{3}_median=0.633024,rateTK02Brlens{3}_95%HPD={0.054890,1.133242}],34[&prob=1.00000000e+00,prob_stddev=0.00000000e+00,prob_range={1.00000000e+00,1.00000000e+00},prob(percent)="100",prob+-sd="100+-0",height_mean=9.53923510e-01,height_median=9.08385560e-01,height_95%HPD={5.21269547e-01,1.48841118e+00},age_mean=1.54849375e+02,age_median=1.54823496e+02,age_95%HPD={1.53000074e+02,1.56594110e+02}]:8.888469e+00[&length_mean=5.76115698e-02,length_median=3.57900200e-02,length_95%HPD={5.39267500e-06,1.87662800e-01},effectivebrlenTK02Brlens{1}_mean=0.033184,effectivebrlenTK02Brlens{1}_median=0.019019,effectivebrlenTK02Brlens{1}_95%HPD={0.000001,0.112919},rateTK02Brlens{1}_mean=0.621668,rateTK02Brlens{1}_median=0.626742,rateTK02Brlens{1}_95%HPD={0.060188,1.096953},effectivebrlenTK02Brlens{2}_mean=0.024693,effectivebrlenTK02Brlens{2}_median=0.014512,effectivebrlenTK02Brlens{2}_95%HPD={0.000001,0.080821},rateTK02Brlens{2}_mean=0.515806,rateTK02Brlens{2}_median=0.474185,rateTK02Brlens{2}_95%HPD={0.012533,1.066936},effectivebrlenTK02Brlens{3}_mean=0.036838,effectivebrlenTK02Brlens{3}_median=0.021716,effectivebrlenTK02Brlens{3}_95%HPD={0.000001,0.123446},rateTK02Brlens{3}_mean=0.691073,rateTK02Brlens{3}_median=0.702305,rateTK02Brlens{3}_95%HPD={0.102504,1.165670}])[&prob=5.86957367e-01,prob_stddev=3.87018741e-02,prob_range={5.43738403e-01,6.37292919e-01},prob(percent)="59",prob+-sd="59+-4",height_mean=1.08293397e+00,height_median=1.03070900e+00,height_95%HPD={5.60570830e-01,1.71443210e+00},age_mean=1.66341394e+02,age_median=1.63711965e+02,age_95%HPD={1.53426777e+02,1.86453920e+02}]:6.616945e+01[&length_mean=2.59707379e-01,length_median=2.54984500e-01,length_95%HPD={1.28128000e-02,4.65305100e-01},effectivebrlenTK02Brlens{1}_mean=0.151190,effectivebrlenTK02Brlens{1}_median=0.140485,effectivebrlenTK02Brlens{1}_95%HPD={0.000012,0.298722},rateTK02Brlens{1}_mean=0.605781,rateTK02Brlens{1}_median=0.587652,rateTK02Brlens{1}_95%HPD={0.177645,1.048415},effectivebrlenTK02Brlens{2}_mean=0.116576,effectivebrlenTK02Brlens{2}_median=0.111033,effectivebrlenTK02Brlens{2}_95%HPD={0.001689,0.220172},rateTK02Brlens{2}_mean=0.476156,rateTK02Brlens{2}_median=0.443058,rateTK02Brlens{2}_95%HPD={0.159440,0.864881},effectivebrlenTK02Brlens{3}_mean=0.160773,effectivebrlenTK02Brlens{3}_median=0.150525,effectivebrlenTK02Brlens{3}_95%HPD={0.000019,0.316026},rateTK02Brlens{3}_mean=0.643545,rateTK02Brlens{3}_median=0.629809,rateTK02Brlens{3}_95%HPD={0.173068,1.106100}])[&prob=6.55709381e-01,prob_stddev=3.88813499e-02,prob_range={6.12737636e-01,6.97503361e-01},prob(percent)="66",prob+-sd="66+-4",height_mean=1.44236975e+00,height_median=1.37405732e+00,height_95%HPD={7.81724948e-01,2.26009708e+00},age_mean=2.30312213e+02,age_median=2.29881414e+02,age_95%HPD={2.17717695e+02,2.44080906e+02}]:1.386495e+01[&length_mean=8.95928441e-02,length_median=8.23968900e-02,length_95%HPD={9.52087800e-03,1.82219900e-01},effectivebrlenTK02Brlens{1}_mean=0.073033,effectivebrlenTK02Brlens{1}_median=0.067934,effectivebrlenTK02Brlens{1}_95%HPD={0.009835,0.146105},rateTK02Brlens{1}_mean=0.837248,rateTK02Brlens{1}_median=0.839127,rateTK02Brlens{1}_95%HPD={0.549639,1.120019},effectivebrlenTK02Brlens{2}_mean=0.070743,effectivebrlenTK02Brlens{2}_median=0.065348,effectivebrlenTK02Brlens{2}_95%HPD={0.008632,0.142728},rateTK02Brlens{2}_mean=0.814599,rateTK02Brlens{2}_median=0.799696,rateTK02Brlens{2}_95%HPD={0.473050,1.172886},effectivebrlenTK02Brlens{3}_mean=0.069629,effectivebrlenTK02Brlens{3}_median=0.064011,effectivebrlenTK02Brlens{3}_95%HPD={0.007865,0.141107},rateTK02Brlens{3}_mean=0.798623,rateTK02Brlens{3}_median=0.797247,rateTK02Brlens{3}_95%HPD={0.461982,1.113504}])[&prob=8.13807624e-01,prob_stddev=9.41168866e-03,prob_range={8.05957712e-01,8.26290819e-01},prob(percent)="81",prob+-sd="81+-1",height_mean=1.48227554e+00,height_median=1.41174392e+00,height_95%HPD={8.19429342e-01,2.30843530e+00},age_mean=2.44106792e+02,age_median=2.43746364e+02,age_95%HPD={2.30088035e+02,2.58823233e+02}]:1.646353e+01[&length_mean=1.50905190e-01,length_median=1.31213000e-01,length_95%HPD={1.97250900e-02,3.26698400e-01},effectivebrlenTK02Brlens{1}_mean=0.139576,effectivebrlenTK02Brlens{1}_median=0.121138,effectivebrlenTK02Brlens{1}_95%HPD={0.016404,0.299978},rateTK02Brlens{1}_mean=0.932065,rateTK02Brlens{1}_median=0.935642,rateTK02Brlens{1}_95%HPD={0.681591,1.173878},effectivebrlenTK02Brlens{2}_mean=0.137184,effectivebrlenTK02Brlens{2}_median=0.121242,effectivebrlenTK02Brlens{2}_95%HPD={0.016948,0.288749},rateTK02Brlens{2}_mean=0.927598,rateTK02Brlens{2}_median=0.925566,rateTK02Brlens{2}_95%HPD={0.628917,1.229924},effectivebrlenTK02Brlens{3}_mean=0.134191,effectivebrlenTK02Brlens{3}_median=0.115753,effectivebrlenTK02Brlens{3}_95%HPD={0.015403,0.290459},rateTK02Brlens{3}_mean=0.893814,rateTK02Brlens{3}_median=0.906972,rateTK02Brlens{3}_95%HPD={0.612199,1.120600}])[&prob=7.30997433e-01,prob_stddev=7.90788332e-03,prob_range={7.22480861e-01,7.41380651e-01},prob(percent)="73",prob+-sd="73+-1",height_mean=1.58577338e+00,height_median=1.51075065e+00,height_95%HPD={8.78979046e-01,2.46435308e+00},age_mean=2.60453707e+02,age_median=2.60209893e+02,age_95%HPD={2.41717657e+02,2.79839032e+02}]:2.535858e+01[&length_mean=1.40234208e-01,length_median=1.27253900e-01,length_95%HPD={1.51018200e-02,2.94817800e-01},effectivebrlenTK02Brlens{1}_mean=0.134128,effectivebrlenTK02Brlens{1}_median=0.123272,effectivebrlenTK02Brlens{1}_95%HPD={0.011789,0.272697},rateTK02Brlens{1}_mean=0.967341,rateTK02Brlens{1}_median=0.970645,rateTK02Brlens{1}_95%HPD={0.772341,1.160327},effectivebrlenTK02Brlens{2}_mean=0.131693,effectivebrlenTK02Brlens{2}_median=0.121047,effectivebrlenTK02Brlens{2}_95%HPD={0.013621,0.270128},rateTK02Brlens{2}_mean=0.951623,rateTK02Brlens{2}_median=0.958746,rateTK02Brlens{2}_95%HPD={0.711146,1.170225},effectivebrlenTK02Brlens{3}_mean=0.129738,effectivebrlenTK02Brlens{3}_median=0.119678,effectivebrlenTK02Brlens{3}_95%HPD={0.013506,0.263112},rateTK02Brlens{3}_mean=0.939569,rateTK02Brlens{3}_median=0.950731,rateTK02Brlens{3}_95%HPD={0.737572,1.105242}])[&prob=1.00000000e+00,prob_stddev=0.00000000e+00,prob_range={1.00000000e+00,1.00000000e+00},prob(percent)="100",prob+-sd="100+-0",height_mean=1.75568087e+00,height_median=1.67458048e+00,height_95%HPD={9.78355320e-01,2.72511265e+00},age_mean=2.85448174e+02,age_median=2.85568471e+02,age_95%HPD={2.74151488e+02,2.96397433e+02}]:3.910777e+00[&length_mean=2.53355804e-02,length_median=1.81563100e-02,length_95%HPD={1.75292100e-06,7.37653600e-02},effectivebrlenTK02Brlens{1}_mean=0.025375,effectivebrlenTK02Brlens{1}_median=0.018186,effectivebrlenTK02Brlens{1}_95%HPD={0.000003,0.073672},rateTK02Brlens{1}_mean=1.001650,rateTK02Brlens{1}_median=1.000421,rateTK02Brlens{1}_95%HPD={0.932901,1.075041},effectivebrlenTK02Brlens{2}_mean=0.024310,effectivebrlenTK02Brlens{2}_median=0.017807,effectivebrlenTK02Brlens{2}_95%HPD={0.000002,0.069455},rateTK02Brlens{2}_mean=0.977671,rateTK02Brlens{2}_median=0.986327,rateTK02Brlens{2}_95%HPD={0.878268,1.046829},effectivebrlenTK02Brlens{3}_mean=0.025038,effectivebrlenTK02Brlens{3}_median=0.018067,effectivebrlenTK02Brlens{3}_95%HPD={0.000003,0.072396},rateTK02Brlens{3}_mean=0.994121,rateTK02Brlens{3}_median=0.997328,rateTK02Brlens{3}_95%HPD={0.928052,1.052106}])[&prob=1.00000000e+00,prob_stddev=0.00000000e+00,prob_range={1.00000000e+00,1.00000000e+00},prob(percent)="100",prob+-sd="100+-0",height_mean=1.78101646e+00,height_median=1.69812970e+00,height_95%HPD={9.90113333e-01,2.76573344e+00},age_mean=2.89501240e+02,age_median=2.89479248e+02,age_95%HPD={2.80380137e+02,2.98789367e+02}][&length_mean=0.00000000e+00,length_median=0.00000000e+00,length_95%HPD={0.00000000e+00,0.00000000e+00},effectivebrlenTK02Brlens{1}_mean=1.000000,effectivebrlenTK02Brlens{1}_median=1.000000,effectivebrlenTK02Brlens{1}_95%HPD={1.000000,1.000000},rateTK02Brlens{1}_mean=1.000000,rateTK02Brlens{1}_median=1.000000,rateTK02Brlens{1}_95%HPD={1.000000,1.000000},effectivebrlenTK02Brlens{2}_mean=1.000000,effectivebrlenTK02Brlens{2}_median=1.000000,effectivebrlenTK02Brlens{2}_95%HPD={1.000000,1.000000},rateTK02Brlens{2}_mean=1.000000,rateTK02Brlens{2}_median=1.000000,rateTK02Brlens{2}_95%HPD={1.000000,1.000000},effectivebrlenTK02Brlens{3}_mean=1.000000,effectivebrlenTK02Brlens{3}_median=1.000000,effectivebrlenTK02Brlens{3}_95%HPD={1.000000,1.000000},rateTK02Brlens{3}_mean=1.000000,rateTK02Brlens{3}_median=1.000000,rateTK02Brlens{3}_95%HPD={1.000000,1.000000}];
end;
