# Supplementary material for: Sphenodontian phylogeny and the impact of model choice in Bayesian morphological clock estimates of divergence times and evolutionary rates
Source: BMC Biol. 2020 Dec 7;18:191. doi: 10.1186/s12915-020-00901-5 (PMC7720557; doi:10.1186/s12915-020-00901-5)
Supplement: Supplementary file 6 — Additional file 6. Input files including the dataset and all necessary coding (see Mr. Bayes blocks) to reproduce the analyses. [file 12915_2020_901_MOESM6_ESM.zip › InputFiles&OutputTrees/BayesCalibrated/Diversity(NoSA)/BayesCal_TK02_ln_p3_StartTr_3per_60G_DvNoSA_SFBD(s)2l_NoR/PRIOR/BayesCal_TK02_ln_p3_StartTr_3per_DvNoSA_SFBD2_AllCom.t.con.tre]

#NEXUS
[ID: 7497557101]
begin taxa;
	dimensions ntax=35;
	taxlabels
		Prolacerta_broomi
		Palaeagama_vielhaueri
		Sophineta_cracoviensis
		Megachirella_wachtleri
		Marmoretta_oxoniensis
		Huehuecuetzpalli_mixtecus
		Eichstaettisaurus_schroederi
		Ardeosaurus_brevipes
		Gephyrosaurus_bridensis
		Diphydontosaurus_avonis
		Planocephalosaurus_robinsonae
		Clevosaurus_hudsoni
		Clevosaurus_cambrica
		Clevosaurus_brasiliensis
		Clevosaurus_bairdi
		Clevosaurus_petilus
		Clevosaurus_sp_SAM
		Homeosaurus_maximiliani
		Homeosaurus_parvipes
		Sapheosaurus_thiollerei
		Oenosaurus_muehlheimensis
		Piocormus_laticeps
		Derasmosaurus_pietraroiae
		Palaeopleurosaurus_posidoniae
		Pleurosaurus_ginsburgi
		Pleurosaurus_goldfussi
		Kallimodon_pulchellus
		Leptosaurus_neptunius
		Sphenodon_punctatus
		Kawasphenodon
		Cynosphenodon_huizachalensis
		Sphenotitan_leyesi
		Priosphenodon_avelasi
		Eilenodon_robustus
		Toxolophosaurus_cloudi
		;
end;
begin trees;
	translate
		1	Prolacerta_broomi,
		2	Palaeagama_vielhaueri,
		3	Sophineta_cracoviensis,
		4	Megachirella_wachtleri,
		5	Marmoretta_oxoniensis,
		6	Huehuecuetzpalli_mixtecus,
		7	Eichstaettisaurus_schroederi,
		8	Ardeosaurus_brevipes,
		9	Gephyrosaurus_bridensis,
		10	Diphydontosaurus_avonis,
		11	Planocephalosaurus_robinsonae,
		12	Clevosaurus_hudsoni,
		13	Clevosaurus_cambrica,
		14	Clevosaurus_brasiliensis,
		15	Clevosaurus_bairdi,
		16	Clevosaurus_petilus,
		17	Clevosaurus_sp_SAM,
		18	Homeosaurus_maximiliani,
		19	Homeosaurus_parvipes,
		20	Sapheosaurus_thiollerei,
		21	Oenosaurus_muehlheimensis,
		22	Piocormus_laticeps,
		23	Derasmosaurus_pietraroiae,
		24	Palaeopleurosaurus_posidoniae,
		25	Pleurosaurus_ginsburgi,
		26	Pleurosaurus_goldfussi,
		27	Kallimodon_pulchellus,
		28	Leptosaurus_neptunius,
		29	Sphenodon_punctatus,
		30	Kawasphenodon,
		31	Cynosphenodon_huizachalensis,
		32	Sphenotitan_leyesi,
		33	Priosphenodon_avelasi,
		34	Eilenodon_robustus,
		35	Toxolophosaurus_cloudi
		;
   tree con_all_compat = [&R] (1[&prob=1.00000000e+00,prob_stddev=0.00000000e+00,prob_range={1.00000000e+00,1.00000000e+00},prob(percent)="100",prob+-sd="100+-0",height_mean=9.24074223e-01,height_median=7.30045506e-01,height_95%HPD={6.69445395e-02,2.31526634e+00},age_mean=2.49768237e+02,age_median=2.49869304e+02,age_95%HPD={2.47511658e+02,2.51899867e+02}]:3.230548e+01[&length_mean=1.19417780e-01,length_median=9.32375400e-02,length_95%HPD={7.27003900e-03,3.02057700e-01},effectivebrlenTK02Brlens{1}_mean=0.119435,effectivebrlenTK02Brlens{1}_median=0.093061,effectivebrlenTK02Brlens{1}_95%HPD={0.007308,0.302481},rateTK02Brlens{1}_mean=1.000031,rateTK02Brlens{1}_median=1.000003,rateTK02Brlens{1}_95%HPD={0.916682,1.075379},effectivebrlenTK02Brlens{2}_mean=0.119498,effectivebrlenTK02Brlens{2}_median=0.093134,effectivebrlenTK02Brlens{2}_95%HPD={0.007227,0.303323},rateTK02Brlens{2}_mean=1.000505,rateTK02Brlens{2}_median=0.999979,rateTK02Brlens{2}_95%HPD={0.900360,1.098245},effectivebrlenTK02Brlens{3}_mean=0.119488,effectivebrlenTK02Brlens{3}_median=0.093004,effectivebrlenTK02Brlens{3}_95%HPD={0.007324,0.302671},rateTK02Brlens{3}_mean=1.000548,rateTK02Brlens{3}_median=0.999935,rateTK02Brlens{3}_95%HPD={0.890491,1.108477}],(2[&prob=1.00000000e+00,prob_stddev=0.00000000e+00,prob_range={1.00000000e+00,1.00000000e+00},prob(percent)="100",prob+-sd="100+-0",height_mean=9.33292986e-01,height_median=7.36791673e-01,height_95%HPD={6.15611285e-02,2.33303887e+00},age_mean=2.52278166e+02,age_median=2.52041060e+02,age_95%HPD={2.47500017e+02,2.57314420e+02}]:9.244542e+00[&length_mean=1.84366057e-02,length_median=8.82555400e-03,length_95%HPD={0.00000000e+00,6.82597200e-02},effectivebrlenTK02Brlens{1}_mean=0.018427,effectivebrlenTK02Brlens{1}_median=0.008819,effectivebrlenTK02Brlens{1}_95%HPD={0.000000,0.068011},rateTK02Brlens{1}_mean=0.999919,rateTK02Brlens{1}_median=0.999965,rateTK02Brlens{1}_95%HPD={0.843281,1.138060},effectivebrlenTK02Brlens{2}_mean=0.018502,effectivebrlenTK02Brlens{2}_median=0.008790,effectivebrlenTK02Brlens{2}_95%HPD={0.000000,0.068580},rateTK02Brlens{2}_mean=1.000910,rateTK02Brlens{2}_median=0.999535,rateTK02Brlens{2}_95%HPD={0.809708,1.172629},effectivebrlenTK02Brlens{3}_mean=0.018472,effectivebrlenTK02Brlens{3}_median=0.008756,effectivebrlenTK02Brlens{3}_95%HPD={0.000000,0.068545},rateTK02Brlens{3}_mean=0.999379,rateTK02Brlens{3}_median=0.999266,rateTK02Brlens{3}_95%HPD={0.784422,1.209458}],(3[&prob=1.00000000e+00,prob_stddev=0.00000000e+00,prob_range={1.00000000e+00,1.00000000e+00},prob(percent)="100",prob+-sd="100+-0",height_mean=9.17481721e-01,height_median=7.24174357e-01,height_95%HPD={6.40088551e-02,2.29764408e+00},age_mean=2.47999930e+02,age_median=2.47997625e+02,age_95%HPD={2.47546342e+02,2.48495517e+02}]:4.490883e+00[&length_mean=2.03523394e-02,length_median=1.02822100e-02,length_95%HPD={0.00000000e+00,7.35921500e-02},effectivebrlenTK02Brlens{1}_mean=0.020332,effectivebrlenTK02Brlens{1}_median=0.010239,effectivebrlenTK02Brlens{1}_95%HPD={0.000000,0.073435},rateTK02Brlens{1}_mean=0.999954,rateTK02Brlens{1}_median=0.999969,rateTK02Brlens{1}_95%HPD={0.829984,1.145428},effectivebrlenTK02Brlens{2}_mean=0.020431,effectivebrlenTK02Brlens{2}_median=0.010219,effectivebrlenTK02Brlens{2}_95%HPD={0.000000,0.074629},rateTK02Brlens{2}_mean=1.001533,rateTK02Brlens{2}_median=0.999478,rateTK02Brlens{2}_95%HPD={0.795732,1.186049},effectivebrlenTK02Brlens{3}_mean=0.020413,effectivebrlenTK02Brlens{3}_median=0.010170,effectivebrlenTK02Brlens{3}_95%HPD={0.000000,0.074607},rateTK02Brlens{3}_mean=0.998972,rateTK02Brlens{3}_median=0.999221,rateTK02Brlens{3}_95%HPD={0.761323,1.221396}],(4[&prob=1.00000000e+00,prob_stddev=0.00000000e+00,prob_range={1.00000000e+00,1.00000000e+00},prob(percent)="100",prob+-sd="100+-0",height_mean=9.02695534e-01,height_median=7.12524385e-01,height_95%HPD={6.34620720e-02,2.26159648e+00},age_mean=2.44002372e+02,age_median=2.44002717e+02,age_95%HPD={2.43545205e+02,2.44494486e+02}]:2.908470e+00[&length_mean=2.46416564e-02,length_median=1.43900400e-02,length_95%HPD={0.00000000e+00,8.29328400e-02},effectivebrlenTK02Brlens{1}_mean=0.024613,effectivebrlenTK02Brlens{1}_median=0.014341,effectivebrlenTK02Brlens{1}_95%HPD={0.000000,0.082853},rateTK02Brlens{1}_mean=1.000266,rateTK02Brlens{1}_median=0.999976,rateTK02Brlens{1}_95%HPD={0.819489,1.149798},effectivebrlenTK02Brlens{2}_mean=0.024707,effectivebrlenTK02Brlens{2}_median=0.014295,effectivebrlenTK02Brlens{2}_95%HPD={0.000000,0.083272},rateTK02Brlens{2}_mean=1.002787,rateTK02Brlens{2}_median=0.999443,rateTK02Brlens{2}_95%HPD={0.784356,1.201991},effectivebrlenTK02Brlens{3}_mean=0.024748,effectivebrlenTK02Brlens{3}_median=0.014229,effectivebrlenTK02Brlens{3}_95%HPD={0.000000,0.083448},rateTK02Brlens{3}_mean=0.998602,rateTK02Brlens{3}_median=0.999102,rateTK02Brlens{3}_95%HPD={0.743849,1.237464}],(((((((((5[&prob=1.00000000e+00,prob_stddev=0.00000000e+00,prob_range={1.00000000e+00,1.00000000e+00},prob(percent)="100",prob+-sd="100+-0",height_mean=5.84684173e-01,height_median=4.61992550e-01,height_95%HPD={4.12984370e-02,1.46714673e+00},age_mean=1.58091093e+02,age_median=1.57390773e+02,age_95%HPD={1.52100040e+02,1.65717472e+02}]:1.664192e+01[&length_mean=2.06905096e-02,length_median=9.20561100e-03,length_95%HPD={0.00000000e+00,7.77598000e-02},effectivebrlenTK02Brlens{1}_mean=0.020612,effectivebrlenTK02Brlens{1}_median=0.009103,effectivebrlenTK02Brlens{1}_95%HPD={0.000000,0.077571},rateTK02Brlens{1}_mean=1.000749,rateTK02Brlens{1}_median=0.999690,rateTK02Brlens{1}_95%HPD={0.671608,1.330257},effectivebrlenTK02Brlens{2}_mean=0.021034,effectivebrlenTK02Brlens{2}_median=0.009103,effectivebrlenTK02Brlens{2}_95%HPD={0.000000,0.079326},rateTK02Brlens{2}_mean=1.012799,rateTK02Brlens{2}_median=0.998542,rateTK02Brlens{2}_95%HPD={0.591223,1.418536},effectivebrlenTK02Brlens{3}_mean=0.020831,effectivebrlenTK02Brlens{3}_median=0.008826,effectivebrlenTK02Brlens{3}_95%HPD={0.000000,0.080416},rateTK02Brlens{3}_mean=0.990191,rateTK02Brlens{3}_median=0.997184,rateTK02Brlens{3}_95%HPD={0.507883,1.528892}],(((((6[&prob=1.00000000e+00,prob_stddev=0.00000000e+00,prob_range={1.00000000e+00,1.00000000e+00},prob(percent)="100",prob+-sd="100+-0",height_mean=3.79185725e-01,height_median=2.99360010e-01,height_95%HPD={2.69645490e-02,9.49513720e-01},age_mean=1.02495520e+02,age_median=1.02500498e+02,age_95%HPD={1.00016713e+02,1.04761840e+02}]:9.298434e+00[&length_mean=5.63706538e-02,length_median=2.89501300e-02,length_95%HPD={0.00000000e+00,2.01824200e-01},effectivebrlenTK02Brlens{1}_mean=0.056372,effectivebrlenTK02Brlens{1}_median=0.028326,effectivebrlenTK02Brlens{1}_95%HPD={0.000000,0.202445},rateTK02Brlens{1}_mean=1.000250,rateTK02Brlens{1}_median=0.999561,rateTK02Brlens{1}_95%HPD={0.602365,1.371050},effectivebrlenTK02Brlens{2}_mean=0.057254,effectivebrlenTK02Brlens{2}_median=0.028623,effectivebrlenTK02Brlens{2}_95%HPD={0.000000,0.206973},rateTK02Brlens{2}_mean=1.016865,rateTK02Brlens{2}_median=0.998525,rateTK02Brlens{2}_95%HPD={0.497499,1.462929},effectivebrlenTK02Brlens{3}_mean=0.057125,effectivebrlenTK02Brlens{3}_median=0.027307,effectivebrlenTK02Brlens{3}_95%HPD={0.000000,0.211491},rateTK02Brlens{3}_mean=0.985936,rateTK02Brlens{3}_median=0.996824,rateTK02Brlens{3}_95%HPD={0.403407,1.561476}],23[&prob=1.00000000e+00,prob_stddev=0.00000000e+00,prob_range={1.00000000e+00,1.00000000e+00},prob(percent)="100",prob+-sd="100+-0",height_mean=3.94367703e-01,height_median=3.11403460e-01,height_95%HPD={2.74441459e-02,9.88289060e-01},age_mean=1.06621813e+02,age_median=1.06553815e+02,age_95%HPD={1.00524911e+02,1.12367105e+02}]:5.245118e+00[&length_mean=5.37893827e-02,length_median=2.62866800e-02,length_95%HPD={0.00000000e+00,2.00506000e-01},effectivebrlenTK02Brlens{1}_mean=0.053512,effectivebrlenTK02Brlens{1}_median=0.025834,effectivebrlenTK02Brlens{1}_95%HPD={0.000000,0.199417},rateTK02Brlens{1}_mean=0.999457,rateTK02Brlens{1}_median=0.999584,rateTK02Brlens{1}_95%HPD={0.589143,1.369997},effectivebrlenTK02Brlens{2}_mean=0.054599,effectivebrlenTK02Brlens{2}_median=0.026073,effectivebrlenTK02Brlens{2}_95%HPD={0.000000,0.203284},rateTK02Brlens{2}_mean=1.016514,rateTK02Brlens{2}_median=0.998496,rateTK02Brlens{2}_95%HPD={0.499672,1.448288},effectivebrlenTK02Brlens{3}_mean=0.054318,effectivebrlenTK02Brlens{3}_median=0.025030,effectivebrlenTK02Brlens{3}_95%HPD={0.000000,0.205679},rateTK02Brlens{3}_mean=0.988440,rateTK02Brlens{3}_median=0.996955,rateTK02Brlens{3}_95%HPD={0.414531,1.580570}])[&prob=1.63974134e-01,prob_stddev=8.83078178e-03,prob_range={1.57729828e-01,1.70218440e-01},prob(percent)="16",prob+-sd="16+-1",height_mean=4.28606184e-01,height_median=3.40948798e-01,height_95%HPD={2.97796890e-02,1.07226461e+00},age_mean=1.13995626e+02,age_median=1.11798932e+02,age_95%HPD={1.01459082e+02,1.33307229e+02}]:8.435419e+00[&length_mean=6.54635426e-02,length_median=3.56227400e-02,length_95%HPD={6.23570600e-07,2.27358800e-01},effectivebrlenTK02Brlens{1}_mean=0.065554,effectivebrlenTK02Brlens{1}_median=0.035273,effectivebrlenTK02Brlens{1}_95%HPD={0.000001,0.230868},rateTK02Brlens{1}_mean=1.003250,rateTK02Brlens{1}_median=0.999703,rateTK02Brlens{1}_95%HPD={0.618150,1.360456},effectivebrlenTK02Brlens{2}_mean=0.067736,effectivebrlenTK02Brlens{2}_median=0.035631,effectivebrlenTK02Brlens{2}_95%HPD={0.000001,0.240835},rateTK02Brlens{2}_mean=1.027873,rateTK02Brlens{2}_median=0.998996,rateTK02Brlens{2}_95%HPD={0.523605,1.429945},effectivebrlenTK02Brlens{3}_mean=0.066551,effectivebrlenTK02Brlens{3}_median=0.033872,effectivebrlenTK02Brlens{3}_95%HPD={0.000000,0.235874},rateTK02Brlens{3}_mean=0.988863,rateTK02Brlens{3}_median=0.996720,rateTK02Brlens{3}_95%HPD={0.391134,1.552052}],((29[&prob=1.00000000e+00,prob_stddev=0.00000000e+00,prob_range={1.00000000e+00,1.00000000e+00},prob(percent)="100",prob+-sd="100+-0",height_mean=0.00000000e+00,height_median=0.00000000e+00,height_95%HPD={0.00000000e+00,0.00000000e+00},age_mean=0.00000000e+00,age_median=0.00000000e+00,age_95%HPD={0.00000000e+00,0.00000000e+00}]:8.645967e+01[&length_mean=3.75314660e-01,length_median=2.93607900e-01,length_95%HPD={2.57937800e-02,9.50647800e-01},effectivebrlenTK02Brlens{1}_mean=0.375690,effectivebrlenTK02Brlens{1}_median=0.284891,effectivebrlenTK02Brlens{1}_95%HPD={0.021842,0.990335},rateTK02Brlens{1}_mean=1.001204,rateTK02Brlens{1}_median=0.999692,rateTK02Brlens{1}_95%HPD={0.563017,1.413682},effectivebrlenTK02Brlens{2}_mean=0.383591,effectivebrlenTK02Brlens{2}_median=0.284398,effectivebrlenTK02Brlens{2}_95%HPD={0.019371,1.025346},rateTK02Brlens{2}_mean=1.016999,rateTK02Brlens{2}_median=0.998488,rateTK02Brlens{2}_95%HPD={0.473475,1.508371},effectivebrlenTK02Brlens{3}_mean=0.380667,effectivebrlenTK02Brlens{3}_median=0.274650,effectivebrlenTK02Brlens{3}_95%HPD={0.001366,1.043620},rateTK02Brlens{3}_mean=0.985976,rateTK02Brlens{3}_median=0.996799,rateTK02Brlens{3}_95%HPD={0.348873,1.613779}],30[&prob=1.00000000e+00,prob_stddev=0.00000000e+00,prob_range={1.00000000e+00,1.00000000e+00},prob(percent)="100",prob+-sd="100+-0",height_mean=2.88556582e-01,height_median=2.27458776e-01,height_95%HPD={2.06476030e-02,7.25453900e-01},age_mean=7.79925787e+01,age_median=7.85484167e+01,age_95%HPD={7.11425522e+01,8.35998841e+01}]:7.911249e+00[&length_mean=8.52509957e-02,length_median=5.03322100e-02,length_95%HPD={0.00000000e+00,2.85346700e-01},effectivebrlenTK02Brlens{1}_mean=0.085196,effectivebrlenTK02Brlens{1}_median=0.049060,effectivebrlenTK02Brlens{1}_95%HPD={0.000000,0.288046},rateTK02Brlens{1}_mean=1.000098,rateTK02Brlens{1}_median=0.999661,rateTK02Brlens{1}_95%HPD={0.594484,1.407674},effectivebrlenTK02Brlens{2}_mean=0.086799,effectivebrlenTK02Brlens{2}_median=0.049338,effectivebrlenTK02Brlens{2}_95%HPD={0.000000,0.295591},rateTK02Brlens{2}_mean=1.017137,rateTK02Brlens{2}_median=0.998470,rateTK02Brlens{2}_95%HPD={0.468734,1.473382},effectivebrlenTK02Brlens{3}_mean=0.085531,effectivebrlenTK02Brlens{3}_median=0.047117,effectivebrlenTK02Brlens{3}_95%HPD={0.000000,0.296108},rateTK02Brlens{3}_mean=0.986840,rateTK02Brlens{3}_median=0.996791,rateTK02Brlens{3}_95%HPD={0.402859,1.601603}])[&prob=5.17566276e-01,prob_stddev=2.18726837e-02,prob_range={5.02099953e-01,5.33032599e-01},prob(percent)="52",prob+-sd="52+-2",height_mean=3.35207464e-01,height_median=2.64863700e-01,height_95%HPD={2.25345800e-02,8.28363600e-01},age_mean=8.87944927e+01,age_median=8.64596654e+01,age_95%HPD={7.10777745e+01,1.10435545e+02}]:1.657221e+01[&length_mean=1.01304495e-01,length_median=6.70604500e-02,length_95%HPD={2.63216800e-06,3.05763700e-01},effectivebrlenTK02Brlens{1}_mean=0.101277,effectivebrlenTK02Brlens{1}_median=0.065306,effectivebrlenTK02Brlens{1}_95%HPD={0.000003,0.314277},rateTK02Brlens{1}_mean=1.000965,rateTK02Brlens{1}_median=0.999658,rateTK02Brlens{1}_95%HPD={0.583588,1.374767},effectivebrlenTK02Brlens{2}_mean=0.103503,effectivebrlenTK02Brlens{2}_median=0.065887,effectivebrlenTK02Brlens{2}_95%HPD={0.000002,0.325090},rateTK02Brlens{2}_mean=1.019585,rateTK02Brlens{2}_median=0.998433,rateTK02Brlens{2}_95%HPD={0.504804,1.508537},effectivebrlenTK02Brlens{3}_mean=0.104253,effectivebrlenTK02Brlens{3}_median=0.063661,effectivebrlenTK02Brlens{3}_95%HPD={0.000003,0.331228},rateTK02Brlens{3}_mean=0.993058,rateTK02Brlens{3}_median=0.996917,rateTK02Brlens{3}_95%HPD={0.396010,1.609615}],33[&prob=1.00000000e+00,prob_stddev=0.00000000e+00,prob_range={1.00000000e+00,1.00000000e+00},prob(percent)="100",prob+-sd="100+-0",height_mean=3.52519275e-01,height_median=2.77925642e-01,height_95%HPD={2.29278010e-02,8.82604970e-01},age_mean=9.52795370e+01,age_median=9.53407536e+01,age_95%HPD={9.03672868e+01,1.00499405e+02}]:7.691121e+00[&length_mean=6.43648695e-02,length_median=3.56826300e-02,length_95%HPD={0.00000000e+00,2.21656300e-01},effectivebrlenTK02Brlens{1}_mean=0.064209,effectivebrlenTK02Brlens{1}_median=0.034979,effectivebrlenTK02Brlens{1}_95%HPD={0.000000,0.222456},rateTK02Brlens{1}_mean=1.000184,rateTK02Brlens{1}_median=0.999566,rateTK02Brlens{1}_95%HPD={0.595913,1.388641},effectivebrlenTK02Brlens{2}_mean=0.065561,effectivebrlenTK02Brlens{2}_median=0.035241,effectivebrlenTK02Brlens{2}_95%HPD={0.000000,0.229187},rateTK02Brlens{2}_mean=1.015565,rateTK02Brlens{2}_median=0.998475,rateTK02Brlens{2}_95%HPD={0.506688,1.477191},effectivebrlenTK02Brlens{3}_mean=0.065199,effectivebrlenTK02Brlens{3}_median=0.033648,effectivebrlenTK02Brlens{3}_95%HPD={0.000000,0.230241},rateTK02Brlens{3}_mean=0.985070,rateTK02Brlens{3}_median=0.996910,rateTK02Brlens{3}_95%HPD={0.398881,1.584918}])[&prob=2.50383325e-01,prob_stddev=2.63509271e-02,prob_range={2.31750406e-01,2.69016244e-01},prob(percent)="25",prob+-sd="25+-3",height_mean=4.10170934e-01,height_median=3.28505560e-01,height_95%HPD={2.71091780e-02,1.00736430e+00},age_mean=1.05619065e+02,age_median=1.03031875e+02,age_95%HPD={9.02064214e+01,1.26872606e+02}]:1.720248e+01[&length_mean=7.33493118e-02,length_median=4.18229800e-02,length_95%HPD={3.29521800e-06,2.47092000e-01},effectivebrlenTK02Brlens{1}_mean=0.073613,effectivebrlenTK02Brlens{1}_median=0.040759,effectivebrlenTK02Brlens{1}_95%HPD={0.000003,0.251842},rateTK02Brlens{1}_mean=1.001794,rateTK02Brlens{1}_median=0.999712,rateTK02Brlens{1}_95%HPD={0.582977,1.392006},effectivebrlenTK02Brlens{2}_mean=0.074985,effectivebrlenTK02Brlens{2}_median=0.041586,effectivebrlenTK02Brlens{2}_95%HPD={0.000004,0.252977},rateTK02Brlens{2}_mean=1.022667,rateTK02Brlens{2}_median=0.998488,rateTK02Brlens{2}_95%HPD={0.540822,1.516818},effectivebrlenTK02Brlens{3}_mean=0.075127,effectivebrlenTK02Brlens{3}_median=0.039566,effectivebrlenTK02Brlens{3}_95%HPD={0.000003,0.259640},rateTK02Brlens{3}_mean=0.991869,rateTK02Brlens{3}_median=0.996769,rateTK02Brlens{3}_95%HPD={0.385655,1.581659}])[&prob=2.21795071e-01,prob_stddev=1.45503629e-02,prob_range={2.11506411e-01,2.32083731e-01},prob(percent)="22",prob+-sd="22+-1",height_mean=4.80691098e-01,height_median=3.83624770e-01,height_95%HPD={2.74621450e-02,1.17292889e+00},age_mean=1.22672514e+02,age_median=1.20234351e+02,age_95%HPD={1.05055628e+02,1.47029380e+02}]:1.256204e+01[&length_mean=7.38791284e-02,length_median=4.41199700e-02,length_95%HPD={1.23116100e-06,2.41289900e-01},effectivebrlenTK02Brlens{1}_mean=0.073685,effectivebrlenTK02Brlens{1}_median=0.043180,effectivebrlenTK02Brlens{1}_95%HPD={0.000001,0.240028},rateTK02Brlens{1}_mean=1.001736,rateTK02Brlens{1}_median=0.999520,rateTK02Brlens{1}_95%HPD={0.627178,1.407304},effectivebrlenTK02Brlens{2}_mean=0.076889,effectivebrlenTK02Brlens{2}_median=0.043101,effectivebrlenTK02Brlens{2}_95%HPD={0.000001,0.260870},rateTK02Brlens{2}_mean=1.023651,rateTK02Brlens{2}_median=0.998262,rateTK02Brlens{2}_95%HPD={0.533205,1.538869},effectivebrlenTK02Brlens{3}_mean=0.074734,effectivebrlenTK02Brlens{3}_median=0.041127,effectivebrlenTK02Brlens{3}_95%HPD={0.000001,0.251419},rateTK02Brlens{3}_mean=0.977712,rateTK02Brlens{3}_median=0.996245,rateTK02Brlens{3}_95%HPD={0.228021,1.464613}],35[&prob=1.00000000e+00,prob_stddev=0.00000000e+00,prob_range={1.00000000e+00,1.00000000e+00},prob(percent)="100",prob+-sd="100+-0",height_mean=4.33717151e-01,height_median=3.42312876e-01,height_95%HPD={2.84654111e-02,1.08378579e+00},age_mean=1.17276838e+02,age_median=1.17164972e+02,age_95%HPD={1.10002668e+02,1.24203234e+02}]:1.563142e+01[&length_mean=5.33531256e-02,length_median=2.57964200e-02,length_95%HPD={7.14150100e-08,1.97875800e-01},effectivebrlenTK02Brlens{1}_mean=0.053195,effectivebrlenTK02Brlens{1}_median=0.025350,effectivebrlenTK02Brlens{1}_95%HPD={0.000000,0.197291},rateTK02Brlens{1}_mean=1.000056,rateTK02Brlens{1}_median=0.999589,rateTK02Brlens{1}_95%HPD={0.633436,1.375631},effectivebrlenTK02Brlens{2}_mean=0.054728,effectivebrlenTK02Brlens{2}_median=0.025648,effectivebrlenTK02Brlens{2}_95%HPD={0.000000,0.204559},rateTK02Brlens{2}_mean=1.019799,rateTK02Brlens{2}_median=0.998686,rateTK02Brlens{2}_95%HPD={0.538169,1.459082},effectivebrlenTK02Brlens{3}_mean=0.053669,effectivebrlenTK02Brlens{3}_median=0.024464,effectivebrlenTK02Brlens{3}_95%HPD={0.000000,0.202347},rateTK02Brlens{3}_mean=0.988977,rateTK02Brlens{3}_median=0.996987,rateTK02Brlens{3}_95%HPD={0.414659,1.518459}])[&prob=3.95280105e-01,prob_stddev=5.61901702e-02,prob_range={3.55547654e-01,4.35012555e-01},prob(percent)="40",prob+-sd="40+-6",height_mean=5.31182819e-01,height_median=4.26436400e-01,height_95%HPD={3.58401040e-02,1.30415295e+00},age_mean=1.33715446e+02,age_median=1.32796387e+02,age_95%HPD={1.15501389e+02,1.53592931e+02}]:2.263209e+01[&length_mean=9.47226636e-02,length_median=6.68025800e-02,length_95%HPD={1.91830200e-06,2.72748200e-01},effectivebrlenTK02Brlens{1}_mean=0.095129,effectivebrlenTK02Brlens{1}_median=0.065254,effectivebrlenTK02Brlens{1}_95%HPD={0.000002,0.282220},rateTK02Brlens{1}_mean=1.003849,rateTK02Brlens{1}_median=0.999664,rateTK02Brlens{1}_95%HPD={0.588438,1.363835},effectivebrlenTK02Brlens{2}_mean=0.098197,effectivebrlenTK02Brlens{2}_median=0.066045,effectivebrlenTK02Brlens{2}_95%HPD={0.000002,0.293614},rateTK02Brlens{2}_mean=1.023736,rateTK02Brlens{2}_median=0.998553,rateTK02Brlens{2}_95%HPD={0.533381,1.467182},effectivebrlenTK02Brlens{3}_mean=0.098004,effectivebrlenTK02Brlens{3}_median=0.063513,effectivebrlenTK02Brlens{3}_95%HPD={0.000002,0.299090},rateTK02Brlens{3}_mean=0.994314,rateTK02Brlens{3}_median=0.997200,rateTK02Brlens{3}_95%HPD={0.323749,1.510090}],(21[&prob=1.00000000e+00,prob_stddev=0.00000000e+00,prob_range={1.00000000e+00,1.00000000e+00},prob(percent)="100",prob+-sd="100+-0",height_mean=5.58867373e-01,height_median=4.41218432e-01,height_95%HPD={3.64405280e-02,1.39605322e+00},age_mean=1.51059604e+02,age_median=1.51059976e+02,age_95%HPD={1.50109639e+02,1.52099377e+02}]:2.470315e+00[&length_mean=2.35075640e-02,length_median=1.30903400e-02,length_95%HPD={1.00077200e-08,7.95226200e-02},effectivebrlenTK02Brlens{1}_mean=0.023454,effectivebrlenTK02Brlens{1}_median=0.012809,effectivebrlenTK02Brlens{1}_95%HPD={0.000000,0.079727},rateTK02Brlens{1}_mean=0.999396,rateTK02Brlens{1}_median=0.999755,rateTK02Brlens{1}_95%HPD={0.642776,1.311097},effectivebrlenTK02Brlens{2}_mean=0.023852,effectivebrlenTK02Brlens{2}_median=0.012874,effectivebrlenTK02Brlens{2}_95%HPD={0.000000,0.082068},rateTK02Brlens{2}_mean=1.012332,rateTK02Brlens{2}_median=0.998569,rateTK02Brlens{2}_95%HPD={0.564775,1.408350},effectivebrlenTK02Brlens{3}_mean=0.023702,effectivebrlenTK02Brlens{3}_median=0.012502,effectivebrlenTK02Brlens{3}_95%HPD={0.000000,0.082689},rateTK02Brlens{3}_mean=0.988248,rateTK02Brlens{3}_median=0.997115,rateTK02Brlens{3}_95%HPD={0.439549,1.490495}],28[&prob=1.00000000e+00,prob_stddev=0.00000000e+00,prob_range={1.00000000e+00,1.00000000e+00},prob(percent)="100",prob+-sd="100+-0",height_mean=5.58871653e-01,height_median=4.41235602e-01,height_95%HPD={3.58510447e-02,1.39633910e+00},age_mean=1.51062266e+02,age_median=1.51069574e+02,age_95%HPD={1.50095776e+02,1.52088184e+02}]:2.460717e+00[&length_mean=2.33890154e-02,length_median=1.27855400e-02,length_95%HPD={5.82047700e-08,7.93337600e-02},effectivebrlenTK02Brlens{1}_mean=0.023319,effectivebrlenTK02Brlens{1}_median=0.012591,effectivebrlenTK02Brlens{1}_95%HPD={0.000000,0.079693},rateTK02Brlens{1}_mean=1.000786,rateTK02Brlens{1}_median=0.999670,rateTK02Brlens{1}_95%HPD={0.651602,1.314200},effectivebrlenTK02Brlens{2}_mean=0.023710,effectivebrlenTK02Brlens{2}_median=0.012652,effectivebrlenTK02Brlens{2}_95%HPD={0.000000,0.081340},rateTK02Brlens{2}_mean=1.012419,rateTK02Brlens{2}_median=0.998455,rateTK02Brlens{2}_95%HPD={0.584053,1.409568},effectivebrlenTK02Brlens{3}_mean=0.023589,effectivebrlenTK02Brlens{3}_median=0.012194,effectivebrlenTK02Brlens{3}_95%HPD={0.000000,0.082547},rateTK02Brlens{3}_mean=0.986467,rateTK02Brlens{3}_median=0.997060,rateTK02Brlens{3}_95%HPD={0.471331,1.495982}])[&prob=6.51763294e-02,prob_stddev=4.27397268e-03,prob_range={6.21541744e-02,6.81984845e-02},prob(percent)="7",prob+-sd="7+-0",height_mean=5.81619237e-01,height_median=4.60705457e-01,height_95%HPD={3.76135540e-02,1.39606101e+00},age_mean=1.54641174e+02,age_median=1.53530291e+02,age_95%HPD={1.50237973e+02,1.61953074e+02}]:1.898185e+00[&length_mean=2.22972024e-02,length_median=1.12478000e-02,length_95%HPD={1.07147300e-06,7.68778800e-02},effectivebrlenTK02Brlens{1}_mean=0.022241,effectivebrlenTK02Brlens{1}_median=0.011198,effectivebrlenTK02Brlens{1}_95%HPD={0.000001,0.078206},rateTK02Brlens{1}_mean=0.999791,rateTK02Brlens{1}_median=0.999896,rateTK02Brlens{1}_95%HPD={0.651015,1.356409},effectivebrlenTK02Brlens{2}_mean=0.022462,effectivebrlenTK02Brlens{2}_median=0.011194,effectivebrlenTK02Brlens{2}_95%HPD={0.000001,0.078779},rateTK02Brlens{2}_mean=1.010911,rateTK02Brlens{2}_median=0.998458,rateTK02Brlens{2}_95%HPD={0.633857,1.387484},effectivebrlenTK02Brlens{3}_mean=0.022394,effectivebrlenTK02Brlens{3}_median=0.010786,effectivebrlenTK02Brlens{3}_95%HPD={0.000001,0.079613},rateTK02Brlens{3}_mean=0.982450,rateTK02Brlens{3}_median=0.997008,rateTK02Brlens{3}_95%HPD={0.463124,1.461192}])[&prob=5.43321260e-03,prob_stddev=2.56124098e-03,prob_range={3.62214173e-03,7.24428346e-03},prob(percent)="1",prob+-sd="1+-0",height_mean=6.24945307e-01,height_median=5.37118420e-01,height_95%HPD={5.11987070e-02,1.45182761e+00},age_mean=1.56594319e+02,age_median=1.55428476e+02,age_95%HPD={1.51376039e+02,1.64183155e+02}]:1.365602e+01[&length_mean=2.06841020e-02,length_median=1.10861000e-02,length_95%HPD={4.52380600e-05,7.27389600e-02},effectivebrlenTK02Brlens{1}_mean=0.020765,effectivebrlenTK02Brlens{1}_median=0.010578,effectivebrlenTK02Brlens{1}_95%HPD={0.000045,0.073895},rateTK02Brlens{1}_mean=0.997961,rateTK02Brlens{1}_median=1.000061,rateTK02Brlens{1}_95%HPD={0.731863,1.302404},effectivebrlenTK02Brlens{2}_mean=0.021279,effectivebrlenTK02Brlens{2}_median=0.011382,effectivebrlenTK02Brlens{2}_95%HPD={0.000048,0.079105},rateTK02Brlens{2}_mean=1.028825,rateTK02Brlens{2}_median=0.998309,rateTK02Brlens{2}_95%HPD={0.682360,1.432796},effectivebrlenTK02Brlens{3}_mean=0.020903,effectivebrlenTK02Brlens{3}_median=0.010593,effectivebrlenTK02Brlens{3}_95%HPD={0.000043,0.072420},rateTK02Brlens{3}_mean=0.986107,rateTK02Brlens{3}_median=0.983262,rateTK02Brlens{3}_95%HPD={0.538650,1.543532}],(7[&prob=1.00000000e+00,prob_stddev=0.00000000e+00,prob_range={1.00000000e+00,1.00000000e+00},prob(percent)="100",prob+-sd="100+-0",height_mean=5.64009107e-01,height_median=4.45040742e-01,height_95%HPD={3.63979442e-02,1.40962013e+00},age_mean=1.52456327e+02,age_median=1.52434458e+02,age_95%HPD={1.50016651e+02,1.54739332e+02}]:2.943852e+00[&length_mean=2.15093368e-02,length_median=1.09497200e-02,length_95%HPD={0.00000000e+00,7.58463600e-02},effectivebrlenTK02Brlens{1}_mean=0.021588,effectivebrlenTK02Brlens{1}_median=0.010786,effectivebrlenTK02Brlens{1}_95%HPD={0.000000,0.076624},rateTK02Brlens{1}_mean=1.000868,rateTK02Brlens{1}_median=0.999639,rateTK02Brlens{1}_95%HPD={0.638793,1.307591},effectivebrlenTK02Brlens{2}_mean=0.021803,effectivebrlenTK02Brlens{2}_median=0.010861,effectivebrlenTK02Brlens{2}_95%HPD={0.000000,0.077482},rateTK02Brlens{2}_mean=1.013134,rateTK02Brlens{2}_median=0.998581,rateTK02Brlens{2}_95%HPD={0.578400,1.407236},effectivebrlenTK02Brlens{3}_mean=0.021725,effectivebrlenTK02Brlens{3}_median=0.010443,effectivebrlenTK02Brlens{3}_95%HPD={0.000000,0.078179},rateTK02Brlens{3}_mean=0.987942,rateTK02Brlens{3}_median=0.997082,rateTK02Brlens{3}_95%HPD={0.446086,1.484335}],18[&prob=1.00000000e+00,prob_stddev=0.00000000e+00,prob_range={1.00000000e+00,1.00000000e+00},prob(percent)="100",prob+-sd="100+-0",height_mean=5.64029733e-01,height_median=4.45427602e-01,height_95%HPD={3.94280597e-02,1.41181315e+00},age_mean=1.52460649e+02,age_median=1.52437574e+02,age_95%HPD={1.50040235e+02,1.54767162e+02}]:2.940736e+00[&length_mean=2.10909231e-02,length_median=1.07115500e-02,length_95%HPD={0.00000000e+00,7.48078300e-02},effectivebrlenTK02Brlens{1}_mean=0.021068,effectivebrlenTK02Brlens{1}_median=0.010531,effectivebrlenTK02Brlens{1}_95%HPD={0.000000,0.074820},rateTK02Brlens{1}_mean=1.000441,rateTK02Brlens{1}_median=0.999639,rateTK02Brlens{1}_95%HPD={0.661006,1.329087},effectivebrlenTK02Brlens{2}_mean=0.021313,effectivebrlenTK02Brlens{2}_median=0.010525,effectivebrlenTK02Brlens{2}_95%HPD={0.000000,0.076124},rateTK02Brlens{2}_mean=1.011615,rateTK02Brlens{2}_median=0.998494,rateTK02Brlens{2}_95%HPD={0.571319,1.423182},effectivebrlenTK02Brlens{3}_mean=0.021331,effectivebrlenTK02Brlens{3}_median=0.010214,effectivebrlenTK02Brlens{3}_95%HPD={0.000000,0.076975},rateTK02Brlens{3}_mean=0.988205,rateTK02Brlens{3}_median=0.997106,rateTK02Brlens{3}_95%HPD={0.444022,1.466300}])[&prob=5.51209973e-02,prob_stddev=1.99556813e-03,prob_range={5.37099176e-02,5.65320771e-02},prob(percent)="6",prob+-sd="6+-0",height_mean=5.90581472e-01,height_median=4.65752528e-01,height_95%HPD={4.61948597e-02,1.48296904e+00},age_mean=1.56392980e+02,age_median=1.55378311e+02,age_95%HPD={1.50696471e+02,1.63819796e+02}]:1.370619e+01[&length_mean=2.66452070e-02,length_median=1.19847900e-02,length_95%HPD={4.27372600e-06,1.04469600e-01},effectivebrlenTK02Brlens{1}_mean=0.026753,effectivebrlenTK02Brlens{1}_median=0.011777,effectivebrlenTK02Brlens{1}_95%HPD={0.000004,0.105818},rateTK02Brlens{1}_mean=1.003514,rateTK02Brlens{1}_median=0.999800,rateTK02Brlens{1}_95%HPD={0.693166,1.417699},effectivebrlenTK02Brlens{2}_mean=0.027018,effectivebrlenTK02Brlens{2}_median=0.012055,effectivebrlenTK02Brlens{2}_95%HPD={0.000004,0.106934},rateTK02Brlens{2}_mean=1.021464,rateTK02Brlens{2}_median=0.998878,rateTK02Brlens{2}_95%HPD={0.616390,1.405317},effectivebrlenTK02Brlens{3}_mean=0.026755,effectivebrlenTK02Brlens{3}_median=0.011511,effectivebrlenTK02Brlens{3}_95%HPD={0.000005,0.108577},rateTK02Brlens{3}_mean=0.987562,rateTK02Brlens{3}_median=0.997305,rateTK02Brlens{3}_95%HPD={0.426144,1.427887}],(8[&prob=1.00000000e+00,prob_stddev=0.00000000e+00,prob_range={1.00000000e+00,1.00000000e+00},prob(percent)="100",prob+-sd="100+-0",height_mean=5.63981964e-01,height_median=4.45359267e-01,height_95%HPD={3.76088500e-02,1.41304606e+00},age_mean=1.52450107e+02,age_median=1.52421068e+02,age_95%HPD={1.50006877e+02,1.54724837e+02}]:3.044769e+00[&length_mean=2.07578609e-02,length_median=1.07503600e-02,length_95%HPD={1.70850900e-07,7.30870900e-02},effectivebrlenTK02Brlens{1}_mean=0.020698,effectivebrlenTK02Brlens{1}_median=0.010590,effectivebrlenTK02Brlens{1}_95%HPD={0.000000,0.073215},rateTK02Brlens{1}_mean=0.999607,rateTK02Brlens{1}_median=0.999690,rateTK02Brlens{1}_95%HPD={0.673923,1.322018},effectivebrlenTK02Brlens{2}_mean=0.021090,effectivebrlenTK02Brlens{2}_median=0.010588,effectivebrlenTK02Brlens{2}_95%HPD={0.000000,0.074925},rateTK02Brlens{2}_mean=1.013091,rateTK02Brlens{2}_median=0.998589,rateTK02Brlens{2}_95%HPD={0.563923,1.411453},effectivebrlenTK02Brlens{3}_mean=0.021070,effectivebrlenTK02Brlens{3}_median=0.010362,effectivebrlenTK02Brlens{3}_95%HPD={0.000000,0.075966},rateTK02Brlens{3}_mean=0.991779,rateTK02Brlens{3}_median=0.997182,rateTK02Brlens{3}_95%HPD={0.472354,1.500946}],22[&prob=1.00000000e+00,prob_stddev=0.00000000e+00,prob_range={1.00000000e+00,1.00000000e+00},prob(percent)="100",prob+-sd="100+-0",height_mean=5.64056135e-01,height_median=4.45280582e-01,height_95%HPD={4.04907738e-02,1.41480225e+00},age_mean=1.52461489e+02,age_median=1.52441346e+02,age_95%HPD={1.50007795e+02,1.54727130e+02}]:3.024491e+00[&length_mean=2.13697181e-02,length_median=1.08528000e-02,length_95%HPD={0.00000000e+00,7.55084300e-02},effectivebrlenTK02Brlens{1}_mean=0.021346,effectivebrlenTK02Brlens{1}_median=0.010677,effectivebrlenTK02Brlens{1}_95%HPD={0.000000,0.075846},rateTK02Brlens{1}_mean=1.001220,rateTK02Brlens{1}_median=0.999752,rateTK02Brlens{1}_95%HPD={0.662066,1.336365},effectivebrlenTK02Brlens{2}_mean=0.021687,effectivebrlenTK02Brlens{2}_median=0.010716,effectivebrlenTK02Brlens{2}_95%HPD={0.000000,0.077522},rateTK02Brlens{2}_mean=1.013554,rateTK02Brlens{2}_median=0.998571,rateTK02Brlens{2}_95%HPD={0.567488,1.425051},effectivebrlenTK02Brlens{3}_mean=0.021517,effectivebrlenTK02Brlens{3}_median=0.010395,effectivebrlenTK02Brlens{3}_95%HPD={0.000000,0.078590},rateTK02Brlens{3}_mean=0.987253,rateTK02Brlens{3}_median=0.997151,rateTK02Brlens{3}_95%HPD={0.473682,1.477007}])[&prob=4.81100420e-02,prob_stddev=8.95648686e-03,prob_range={4.17768494e-02,5.44432346e-02},prob(percent)="5",prob+-sd="5+-1",height_mean=5.72730934e-01,height_median=4.56283939e-01,height_95%HPD={3.17743020e-02,1.40987755e+00},age_mean=1.56395025e+02,age_median=1.55465837e+02,age_95%HPD={1.50393048e+02,1.63652207e+02}]:1.361866e+01[&length_mean=2.19324186e-02,length_median=1.02027600e-02,length_95%HPD={2.69698400e-06,8.42378400e-02},effectivebrlenTK02Brlens{1}_mean=0.021916,effectivebrlenTK02Brlens{1}_median=0.010116,effectivebrlenTK02Brlens{1}_95%HPD={0.000003,0.083241},rateTK02Brlens{1}_mean=1.000204,rateTK02Brlens{1}_median=0.999723,rateTK02Brlens{1}_95%HPD={0.718218,1.339212},effectivebrlenTK02Brlens{2}_mean=0.022035,effectivebrlenTK02Brlens{2}_median=0.009854,effectivebrlenTK02Brlens{2}_95%HPD={0.000003,0.083909},rateTK02Brlens{2}_mean=1.000843,rateTK02Brlens{2}_median=0.998288,rateTK02Brlens{2}_95%HPD={0.549855,1.402248},effectivebrlenTK02Brlens{3}_mean=0.022043,effectivebrlenTK02Brlens{3}_median=0.009827,effectivebrlenTK02Brlens{3}_95%HPD={0.000002,0.086353},rateTK02Brlens{3}_mean=0.994375,rateTK02Brlens{3}_median=0.997368,rateTK02Brlens{3}_95%HPD={0.531787,1.485106}],(19[&prob=1.00000000e+00,prob_stddev=0.00000000e+00,prob_range={1.00000000e+00,1.00000000e+00},prob(percent)="100",prob+-sd="100+-0",height_mean=5.63960595e-01,height_median=4.45318222e-01,height_95%HPD={4.06732021e-02,1.41481581e+00},age_mean=1.52452579e+02,age_median=1.52430496e+02,age_95%HPD={1.50000056e+02,1.54724286e+02}]:3.101621e+00[&length_mean=2.15744062e-02,length_median=1.10304300e-02,length_95%HPD={5.73524800e-08,7.58459500e-02},effectivebrlenTK02Brlens{1}_mean=0.021582,effectivebrlenTK02Brlens{1}_median=0.010872,effectivebrlenTK02Brlens{1}_95%HPD={0.000000,0.075973},rateTK02Brlens{1}_mean=1.000547,rateTK02Brlens{1}_median=0.999611,rateTK02Brlens{1}_95%HPD={0.664468,1.334816},effectivebrlenTK02Brlens{2}_mean=0.021863,effectivebrlenTK02Brlens{2}_median=0.010845,effectivebrlenTK02Brlens{2}_95%HPD={0.000000,0.077706},rateTK02Brlens{2}_mean=1.010806,rateTK02Brlens{2}_median=0.998644,rateTK02Brlens{2}_95%HPD={0.579165,1.402287},effectivebrlenTK02Brlens{3}_mean=0.021872,effectivebrlenTK02Brlens{3}_median=0.010491,effectivebrlenTK02Brlens{3}_95%HPD={0.000000,0.078423},rateTK02Brlens{3}_mean=0.987569,rateTK02Brlens{3}_median=0.997212,rateTK02Brlens{3}_95%HPD={0.447209,1.474476}],26[&prob=1.00000000e+00,prob_stddev=0.00000000e+00,prob_range={1.00000000e+00,1.00000000e+00},prob(percent)="100",prob+-sd="100+-0",height_mean=5.64005930e-01,height_median=4.45108764e-01,height_95%HPD={3.73995546e-02,1.41042468e+00},age_mean=1.52462549e+02,age_median=1.52438620e+02,age_95%HPD={1.50061697e+02,1.54792088e+02}]:3.093497e+00[&length_mean=2.13289923e-02,length_median=1.09105800e-02,length_95%HPD={9.47610900e-08,7.60237000e-02},effectivebrlenTK02Brlens{1}_mean=0.021313,effectivebrlenTK02Brlens{1}_median=0.010710,effectivebrlenTK02Brlens{1}_95%HPD={0.000000,0.076278},rateTK02Brlens{1}_mean=1.000056,rateTK02Brlens{1}_median=0.999675,rateTK02Brlens{1}_95%HPD={0.632971,1.297806},effectivebrlenTK02Brlens{2}_mean=0.021479,effectivebrlenTK02Brlens{2}_median=0.010687,effectivebrlenTK02Brlens{2}_95%HPD={0.000000,0.077054},rateTK02Brlens{2}_mean=1.009696,rateTK02Brlens{2}_median=0.998453,rateTK02Brlens{2}_95%HPD={0.557785,1.410246},effectivebrlenTK02Brlens{3}_mean=0.021633,effectivebrlenTK02Brlens{3}_median=0.010384,effectivebrlenTK02Brlens{3}_95%HPD={0.000000,0.079074},rateTK02Brlens{3}_mean=0.988802,rateTK02Brlens{3}_median=0.997054,rateTK02Brlens{3}_95%HPD={0.444935,1.478951}])[&prob=5.59876447e-02,prob_stddev=1.31204676e-02,prob_range={4.67100731e-02,6.52652163e-02},prob(percent)="6",prob+-sd="6+-1",height_mean=6.11149428e-01,height_median=4.93706429e-01,height_95%HPD={4.32768237e-02,1.49611602e+00},age_mean=1.56762505e+02,age_median=1.55532117e+02,age_95%HPD={1.51116267e+02,1.65722356e+02}]:1.355238e+01[&length_mean=3.65790807e-02,length_median=1.38518200e-02,length_95%HPD={4.61267300e-06,1.57127700e-01},effectivebrlenTK02Brlens{1}_mean=0.036460,effectivebrlenTK02Brlens{1}_median=0.013757,effectivebrlenTK02Brlens{1}_95%HPD={0.000005,0.157348},rateTK02Brlens{1}_mean=0.998844,rateTK02Brlens{1}_median=1.000043,rateTK02Brlens{1}_95%HPD={0.653484,1.278143},effectivebrlenTK02Brlens{2}_mean=0.036185,effectivebrlenTK02Brlens{2}_median=0.013579,effectivebrlenTK02Brlens{2}_95%HPD={0.000005,0.151614},rateTK02Brlens{2}_mean=1.001730,rateTK02Brlens{2}_median=0.998350,rateTK02Brlens{2}_95%HPD={0.538905,1.338267},effectivebrlenTK02Brlens{3}_mean=0.035762,effectivebrlenTK02Brlens{3}_median=0.013485,effectivebrlenTK02Brlens{3}_95%HPD={0.000004,0.154516},rateTK02Brlens{3}_mean=0.980841,rateTK02Brlens{3}_median=0.989223,rateTK02Brlens{3}_95%HPD={0.499631,1.459127}],(20[&prob=1.00000000e+00,prob_stddev=0.00000000e+00,prob_range={1.00000000e+00,1.00000000e+00},prob(percent)="100",prob+-sd="100+-0",height_mean=5.67924698e-01,height_median=4.48223499e-01,height_95%HPD={3.70696944e-02,1.41971151e+00},age_mean=1.53514184e+02,age_median=1.53497564e+02,age_95%HPD={1.52105624e+02,1.54848988e+02}]:3.478925e+00[&length_mean=1.98819412e-02,length_median=9.68150400e-03,length_95%HPD={5.85019100e-08,7.08115200e-02},effectivebrlenTK02Brlens{1}_mean=0.019827,effectivebrlenTK02Brlens{1}_median=0.009577,effectivebrlenTK02Brlens{1}_95%HPD={0.000000,0.071047},rateTK02Brlens{1}_mean=1.000055,rateTK02Brlens{1}_median=0.999620,rateTK02Brlens{1}_95%HPD={0.651988,1.302985},effectivebrlenTK02Brlens{2}_mean=0.020184,effectivebrlenTK02Brlens{2}_median=0.009547,effectivebrlenTK02Brlens{2}_95%HPD={0.000000,0.072684},rateTK02Brlens{2}_mean=1.010098,rateTK02Brlens{2}_median=0.998552,rateTK02Brlens{2}_95%HPD={0.570967,1.399465},effectivebrlenTK02Brlens{3}_mean=0.020086,effectivebrlenTK02Brlens{3}_median=0.009272,effectivebrlenTK02Brlens{3}_95%HPD={0.000000,0.072987},rateTK02Brlens{3}_mean=0.990312,rateTK02Brlens{3}_median=0.997236,rateTK02Brlens{3}_95%HPD={0.449060,1.489731}],34[&prob=1.00000000e+00,prob_stddev=0.00000000e+00,prob_range={1.00000000e+00,1.00000000e+00},prob(percent)="100",prob+-sd="100+-0",height_mean=5.72686743e-01,height_median=4.52087837e-01,height_95%HPD={3.68545349e-02,1.43226229e+00},age_mean=1.54803446e+02,age_median=1.54753163e+02,age_95%HPD={1.52999992e+02,1.56574704e+02}]:2.223326e+00[&length_mean=1.94289210e-02,length_median=8.89203200e-03,length_95%HPD={4.63445200e-08,7.18879600e-02},effectivebrlenTK02Brlens{1}_mean=0.019440,effectivebrlenTK02Brlens{1}_median=0.008761,effectivebrlenTK02Brlens{1}_95%HPD={0.000000,0.072352},rateTK02Brlens{1}_mean=1.001014,rateTK02Brlens{1}_median=0.999713,rateTK02Brlens{1}_95%HPD={0.654783,1.325150},effectivebrlenTK02Brlens{2}_mean=0.019623,effectivebrlenTK02Brlens{2}_median=0.008830,effectivebrlenTK02Brlens{2}_95%HPD={0.000000,0.073273},rateTK02Brlens{2}_mean=1.012669,rateTK02Brlens{2}_median=0.998608,rateTK02Brlens{2}_95%HPD={0.594549,1.427111},effectivebrlenTK02Brlens{3}_mean=0.019676,effectivebrlenTK02Brlens{3}_median=0.008488,effectivebrlenTK02Brlens{3}_95%HPD={0.000000,0.073985},rateTK02Brlens{3}_mean=0.988396,rateTK02Brlens{3}_median=0.997094,rateTK02Brlens{3}_95%HPD={0.462284,1.484639}])[&prob=5.18432924e-02,prob_stddev=4.08541506e-04,prob_range={5.15544099e-02,5.21321748e-02},prob(percent)="5",prob+-sd="5+-0",height_mean=6.05827018e-01,height_median=4.78792733e-01,height_95%HPD={3.99818083e-02,1.51212454e+00},age_mean=1.58101948e+02,age_median=1.56976489e+02,age_95%HPD={1.53143063e+02,1.65471648e+02}]:1.210801e+01[&length_mean=2.53479949e-02,length_median=1.05105600e-02,length_95%HPD={3.13491100e-06,9.59078700e-02},effectivebrlenTK02Brlens{1}_mean=0.025618,effectivebrlenTK02Brlens{1}_median=0.010476,effectivebrlenTK02Brlens{1}_95%HPD={0.000003,0.097659},rateTK02Brlens{1}_mean=1.001348,rateTK02Brlens{1}_median=0.999357,rateTK02Brlens{1}_95%HPD={0.667567,1.382316},effectivebrlenTK02Brlens{2}_mean=0.025635,effectivebrlenTK02Brlens{2}_median=0.010407,effectivebrlenTK02Brlens{2}_95%HPD={0.000003,0.103466},rateTK02Brlens{2}_mean=1.006586,rateTK02Brlens{2}_median=0.998397,rateTK02Brlens{2}_95%HPD={0.535350,1.420249},effectivebrlenTK02Brlens{3}_mean=0.025707,effectivebrlenTK02Brlens{3}_median=0.010165,effectivebrlenTK02Brlens{3}_95%HPD={0.000003,0.098559},rateTK02Brlens{3}_mean=0.984932,rateTK02Brlens{3}_median=0.997461,rateTK02Brlens{3}_95%HPD={0.464012,1.413219}],(25[&prob=1.00000000e+00,prob_stddev=0.00000000e+00,prob_range={1.00000000e+00,1.00000000e+00},prob(percent)="100",prob+-sd="100+-0",height_mean=5.58839426e-01,height_median=4.41125713e-01,height_95%HPD={3.95629376e-02,1.40052165e+00},age_mean=1.51057547e+02,age_median=1.51059741e+02,age_95%HPD={1.50089301e+02,1.52080326e+02}]:3.750332e+00[&length_mean=2.34997242e-02,length_median=1.29052500e-02,length_95%HPD={1.66980800e-07,7.95029200e-02},effectivebrlenTK02Brlens{1}_mean=0.023388,effectivebrlenTK02Brlens{1}_median=0.012692,effectivebrlenTK02Brlens{1}_95%HPD={0.000000,0.079718},rateTK02Brlens{1}_mean=0.999640,rateTK02Brlens{1}_median=0.999615,rateTK02Brlens{1}_95%HPD={0.664278,1.330477},effectivebrlenTK02Brlens{2}_mean=0.023871,effectivebrlenTK02Brlens{2}_median=0.012732,effectivebrlenTK02Brlens{2}_95%HPD={0.000000,0.082082},rateTK02Brlens{2}_mean=1.014196,rateTK02Brlens{2}_median=0.998570,rateTK02Brlens{2}_95%HPD={0.554267,1.425215},effectivebrlenTK02Brlens{3}_mean=0.023767,effectivebrlenTK02Brlens{3}_median=0.012314,effectivebrlenTK02Brlens{3}_95%HPD={0.000000,0.081943},rateTK02Brlens{3}_mean=0.989192,rateTK02Brlens{3}_median=0.997147,rateTK02Brlens{3}_95%HPD={0.448974,1.494321}],27[&prob=1.00000000e+00,prob_stddev=0.00000000e+00,prob_range={1.00000000e+00,1.00000000e+00},prob(percent)="100",prob+-sd="100+-0",height_mean=5.64007275e-01,height_median=4.45002555e-01,height_95%HPD={3.65212820e-02,1.40801452e+00},age_mean=1.52454031e+02,age_median=1.52431969e+02,age_95%HPD={1.50001450e+02,1.54727780e+02}]:2.378105e+00[&length_mean=2.15646001e-02,length_median=1.08620900e-02,length_95%HPD={6.06262200e-08,7.55670900e-02},effectivebrlenTK02Brlens{1}_mean=0.021540,effectivebrlenTK02Brlens{1}_median=0.010672,effectivebrlenTK02Brlens{1}_95%HPD={0.000000,0.075877},rateTK02Brlens{1}_mean=1.000134,rateTK02Brlens{1}_median=0.999664,rateTK02Brlens{1}_95%HPD={0.649643,1.318635},effectivebrlenTK02Brlens{2}_mean=0.021998,effectivebrlenTK02Brlens{2}_median=0.010769,effectivebrlenTK02Brlens{2}_95%HPD={0.000000,0.078178},rateTK02Brlens{2}_mean=1.017583,rateTK02Brlens{2}_median=0.998678,rateTK02Brlens{2}_95%HPD={0.577895,1.419285},effectivebrlenTK02Brlens{3}_mean=0.021645,effectivebrlenTK02Brlens{3}_median=0.010371,effectivebrlenTK02Brlens{3}_95%HPD={0.000000,0.077129},rateTK02Brlens{3}_mean=0.987829,rateTK02Brlens{3}_median=0.997097,rateTK02Brlens{3}_95%HPD={0.446421,1.464764}])[&prob=5.85209218e-02,prob_stddev=5.18533450e-04,prob_range={5.81542632e-02,5.88875803e-02},prob(percent)="6",prob+-sd="6+-0",height_mean=5.41700222e-01,height_median=4.23275607e-01,height_95%HPD={4.12542585e-02,1.36924556e+00},age_mean=1.56003002e+02,age_median=1.54810073e+02,age_95%HPD={1.50226667e+02,1.64860677e+02}]:1.427443e+01[&length_mean=2.33382544e-02,length_median=1.14762000e-02,length_95%HPD={6.16947800e-06,8.46175600e-02},effectivebrlenTK02Brlens{1}_mean=0.023614,effectivebrlenTK02Brlens{1}_median=0.011230,effectivebrlenTK02Brlens{1}_95%HPD={0.000006,0.087100},rateTK02Brlens{1}_mean=1.002590,rateTK02Brlens{1}_median=0.999700,rateTK02Brlens{1}_95%HPD={0.736822,1.311457},effectivebrlenTK02Brlens{2}_mean=0.023712,effectivebrlenTK02Brlens{2}_median=0.011370,effectivebrlenTK02Brlens{2}_95%HPD={0.000006,0.089697},rateTK02Brlens{2}_mean=1.014043,rateTK02Brlens{2}_median=0.999495,rateTK02Brlens{2}_95%HPD={0.533817,1.360268},effectivebrlenTK02Brlens{3}_mean=0.023400,effectivebrlenTK02Brlens{3}_median=0.010747,effectivebrlenTK02Brlens{3}_95%HPD={0.000006,0.086255},rateTK02Brlens{3}_mean=0.981314,rateTK02Brlens{3}_median=0.997039,rateTK02Brlens{3}_95%HPD={0.417344,1.437128}])[&prob=3.06548743e-02,prob_stddev=8.59508476e-03,prob_range={2.45772316e-02,3.67325171e-02},prob(percent)="3",prob+-sd="3+-1",height_mean=6.71049568e-01,height_median=5.24955662e-01,height_95%HPD={4.07400477e-02,1.67050531e+00},age_mean=1.70254074e+02,age_median=1.69084498e+02,age_95%HPD={1.59855779e+02,1.84497571e+02}]:4.948189e+00[&length_mean=3.51363662e-02,length_median=2.00906700e-02,length_95%HPD={1.72632900e-06,1.19371000e-01},effectivebrlenTK02Brlens{1}_mean=0.035253,effectivebrlenTK02Brlens{1}_median=0.020001,effectivebrlenTK02Brlens{1}_95%HPD={0.000002,0.123660},rateTK02Brlens{1}_mean=1.003505,rateTK02Brlens{1}_median=0.999896,rateTK02Brlens{1}_95%HPD={0.693719,1.299567},effectivebrlenTK02Brlens{2}_mean=0.036124,effectivebrlenTK02Brlens{2}_median=0.020144,effectivebrlenTK02Brlens{2}_95%HPD={0.000002,0.126490},rateTK02Brlens{2}_mean=1.032146,rateTK02Brlens{2}_median=0.999327,rateTK02Brlens{2}_95%HPD={0.562478,1.429392},effectivebrlenTK02Brlens{3}_mean=0.034808,effectivebrlenTK02Brlens{3}_median=0.018370,effectivebrlenTK02Brlens{3}_95%HPD={0.000001,0.123916},rateTK02Brlens{3}_mean=0.964279,rateTK02Brlens{3}_median=0.985606,rateTK02Brlens{3}_95%HPD={0.346471,1.341823}])[&prob=3.79358236e-01,prob_stddev=1.11013298e-01,prob_range={3.00859981e-01,4.57856492e-01},prob(percent)="38",prob+-sd="38+-11",height_mean=6.94976227e-01,height_median=5.65537949e-01,height_95%HPD={4.56580685e-02,1.65881883e+00},age_mean=1.74851611e+02,age_median=1.74032688e+02,age_95%HPD={1.61689618e+02,1.89479406e+02}]:1.002309e+01[&length_mean=5.85025701e-02,length_median=4.00135300e-02,length_95%HPD={7.11788400e-06,1.74083500e-01},effectivebrlenTK02Brlens{1}_mean=0.058639,effectivebrlenTK02Brlens{1}_median=0.039355,effectivebrlenTK02Brlens{1}_95%HPD={0.000007,0.175953},rateTK02Brlens{1}_mean=1.003777,rateTK02Brlens{1}_median=1.000059,rateTK02Brlens{1}_95%HPD={0.640726,1.321643},effectivebrlenTK02Brlens{2}_mean=0.059715,effectivebrlenTK02Brlens{2}_median=0.039517,effectivebrlenTK02Brlens{2}_95%HPD={0.000007,0.182464},rateTK02Brlens{2}_mean=1.016086,rateTK02Brlens{2}_median=0.998674,rateTK02Brlens{2}_95%HPD={0.602539,1.404431},effectivebrlenTK02Brlens{3}_mean=0.058800,effectivebrlenTK02Brlens{3}_median=0.037769,effectivebrlenTK02Brlens{3}_95%HPD={0.000008,0.182285},rateTK02Brlens{3}_mean=0.986167,rateTK02Brlens{3}_median=0.997427,rateTK02Brlens{3}_95%HPD={0.423831,1.433322}],24[&prob=1.00000000e+00,prob_stddev=0.00000000e+00,prob_range={1.00000000e+00,1.00000000e+00},prob(percent)="100",prob+-sd="100+-0",height_mean=6.62341039e-01,height_median=5.22902499e-01,height_95%HPD={4.57364170e-02,1.65706212e+00},age_mean=1.79034747e+02,age_median=1.79087258e+02,age_95%HPD={1.74670709e+02,1.83698047e+02}]:4.968519e+00[&length_mean=3.19966988e-02,length_median=1.60360200e-02,length_95%HPD={0.00000000e+00,1.16032400e-01},effectivebrlenTK02Brlens{1}_mean=0.031980,effectivebrlenTK02Brlens{1}_median=0.015847,effectivebrlenTK02Brlens{1}_95%HPD={0.000000,0.116502},rateTK02Brlens{1}_mean=1.000757,rateTK02Brlens{1}_median=0.999809,rateTK02Brlens{1}_95%HPD={0.696933,1.269239},effectivebrlenTK02Brlens{2}_mean=0.032463,effectivebrlenTK02Brlens{2}_median=0.015952,effectivebrlenTK02Brlens{2}_95%HPD={0.000000,0.117807},rateTK02Brlens{2}_mean=1.010083,rateTK02Brlens{2}_median=0.998738,rateTK02Brlens{2}_95%HPD={0.604219,1.366367},effectivebrlenTK02Brlens{3}_mean=0.032326,effectivebrlenTK02Brlens{3}_median=0.015532,effectivebrlenTK02Brlens{3}_95%HPD={0.000000,0.118723},rateTK02Brlens{3}_mean=0.995856,rateTK02Brlens{3}_median=0.997667,rateTK02Brlens{3}_95%HPD={0.560876,1.454730}])[&prob=3.15181885e-01,prob_stddev=1.14658745e-01,prob_range={2.34105909e-01,3.96257861e-01},prob(percent)="32",prob+-sd="32+-11",height_mean=7.55307306e-01,height_median=6.16448384e-01,height_95%HPD={5.03291764e-02,1.78726481e+00},age_mean=1.85021155e+02,age_median=1.84055777e+02,age_95%HPD={1.74871306e+02,1.96587022e+02}]:7.337224e+00[&length_mean=4.97506267e-02,length_median=3.30541400e-02,length_95%HPD={1.77233500e-06,1.51868100e-01},effectivebrlenTK02Brlens{1}_mean=0.049929,effectivebrlenTK02Brlens{1}_median=0.032373,effectivebrlenTK02Brlens{1}_95%HPD={0.000002,0.156282},rateTK02Brlens{1}_mean=1.000706,rateTK02Brlens{1}_median=1.000183,rateTK02Brlens{1}_95%HPD={0.670917,1.322843},effectivebrlenTK02Brlens{2}_mean=0.050774,effectivebrlenTK02Brlens{2}_median=0.032544,effectivebrlenTK02Brlens{2}_95%HPD={0.000002,0.160432},rateTK02Brlens{2}_mean=1.012771,rateTK02Brlens{2}_median=0.998571,rateTK02Brlens{2}_95%HPD={0.521998,1.389362},effectivebrlenTK02Brlens{3}_mean=0.050479,effectivebrlenTK02Brlens{3}_median=0.031871,effectivebrlenTK02Brlens{3}_95%HPD={0.000002,0.159811},rateTK02Brlens{3}_mean=0.994531,rateTK02Brlens{3}_median=0.997706,rateTK02Brlens{3}_95%HPD={0.483050,1.429766}],31[&prob=1.00000000e+00,prob_stddev=0.00000000e+00,prob_range={1.00000000e+00,1.00000000e+00},prob(percent)="100",prob+-sd="100+-0",height_mean=6.91208654e-01,height_median=5.45730894e-01,height_95%HPD={4.54050938e-02,1.72987010e+00},age_mean=1.86828977e+02,age_median=1.86874812e+02,age_95%HPD={1.83088639e+02,1.90773494e+02}]:4.518189e+00[&length_mean=3.22395437e-02,length_median=1.71265900e-02,length_95%HPD={0.00000000e+00,1.12818400e-01},effectivebrlenTK02Brlens{1}_mean=0.032422,effectivebrlenTK02Brlens{1}_median=0.016966,effectivebrlenTK02Brlens{1}_95%HPD={0.000000,0.114215},rateTK02Brlens{1}_mean=1.000962,rateTK02Brlens{1}_median=0.999800,rateTK02Brlens{1}_95%HPD={0.735515,1.291330},effectivebrlenTK02Brlens{2}_mean=0.032689,effectivebrlenTK02Brlens{2}_median=0.016956,effectivebrlenTK02Brlens{2}_95%HPD={0.000000,0.115295},rateTK02Brlens{2}_mean=1.009781,rateTK02Brlens{2}_median=0.998865,rateTK02Brlens{2}_95%HPD={0.630522,1.353870},effectivebrlenTK02Brlens{3}_mean=0.032555,effectivebrlenTK02Brlens{3}_median=0.016661,effectivebrlenTK02Brlens{3}_95%HPD={0.000000,0.116378},rateTK02Brlens{3}_mean=0.995603,rateTK02Brlens{3}_median=0.997737,rateTK02Brlens{3}_95%HPD={0.560494,1.409514}])[&prob=2.14195240e-01,prob_stddev=7.36946024e-02,prob_range={1.62085287e-01,2.66305193e-01},prob(percent)="21",prob+-sd="21+-7",height_mean=7.92526955e-01,height_median=6.48401156e-01,height_95%HPD={7.10093167e-02,1.89722619e+00},age_mean=1.92285966e+02,age_median=1.91393001e+02,age_95%HPD={1.83495431e+02,2.02318192e+02}]:6.011257e+00[&length_mean=4.87015871e-02,length_median=3.26273400e-02,length_95%HPD={5.12727500e-06,1.47159500e-01},effectivebrlenTK02Brlens{1}_mean=0.048180,effectivebrlenTK02Brlens{1}_median=0.031977,effectivebrlenTK02Brlens{1}_95%HPD={0.000005,0.146666},rateTK02Brlens{1}_mean=0.993490,rateTK02Brlens{1}_median=1.000089,rateTK02Brlens{1}_95%HPD={0.682453,1.271209},effectivebrlenTK02Brlens{2}_mean=0.049448,effectivebrlenTK02Brlens{2}_median=0.031741,effectivebrlenTK02Brlens{2}_95%HPD={0.000005,0.153549},rateTK02Brlens{2}_mean=1.014941,rateTK02Brlens{2}_median=0.998853,rateTK02Brlens{2}_95%HPD={0.448326,1.364367},effectivebrlenTK02Brlens{3}_mean=0.049716,effectivebrlenTK02Brlens{3}_median=0.031272,effectivebrlenTK02Brlens{3}_95%HPD={0.000005,0.155978},rateTK02Brlens{3}_mean=0.993657,rateTK02Brlens{3}_median=0.997474,rateTK02Brlens{3}_95%HPD={0.503866,1.447448}],17[&prob=1.00000000e+00,prob_stddev=0.00000000e+00,prob_range={1.00000000e+00,1.00000000e+00},prob(percent)="100",prob+-sd="100+-0",height_mean=7.13623391e-01,height_median=5.63047977e-01,height_95%HPD={4.70881045e-02,1.78539352e+00},age_mean=1.92873297e+02,age_median=1.93341318e+02,age_95%HPD={1.83853373e+02,2.01299787e+02}]:4.062939e+00[&length_mean=2.88561100e-02,length_median=1.58239500e-02,length_95%HPD={1.95694100e-08,9.95988300e-02},effectivebrlenTK02Brlens{1}_mean=0.028819,effectivebrlenTK02Brlens{1}_median=0.015683,effectivebrlenTK02Brlens{1}_95%HPD={0.000000,0.099523},rateTK02Brlens{1}_mean=1.001209,rateTK02Brlens{1}_median=0.999885,rateTK02Brlens{1}_95%HPD={0.730314,1.269642},effectivebrlenTK02Brlens{2}_mean=0.029239,effectivebrlenTK02Brlens{2}_median=0.015693,effectivebrlenTK02Brlens{2}_95%HPD={0.000000,0.102089},rateTK02Brlens{2}_mean=1.008790,rateTK02Brlens{2}_median=0.998901,rateTK02Brlens{2}_95%HPD={0.650456,1.340395},effectivebrlenTK02Brlens{3}_mean=0.029029,effectivebrlenTK02Brlens{3}_median=0.015309,effectivebrlenTK02Brlens{3}_95%HPD={0.000000,0.102315},rateTK02Brlens{3}_mean=0.992761,rateTK02Brlens{3}_median=0.997749,rateTK02Brlens{3}_95%HPD={0.593263,1.402393}])[&prob=9.90422435e-02,prob_stddev=2.35382760e-02,prob_range={8.23981689e-02,1.15686318e-01},prob(percent)="10",prob+-sd="10+-2",height_mean=8.02930708e-01,height_median=6.55685827e-01,height_95%HPD={6.27024439e-02,1.93592657e+00},age_mean=1.97662100e+02,age_median=1.97404258e+02,age_95%HPD={1.87349070e+02,2.08189575e+02}]:7.320291e+00[&length_mean=3.61125685e-02,length_median=2.28479700e-02,length_95%HPD={5.35514100e-06,1.16497100e-01},effectivebrlenTK02Brlens{1}_mean=0.036107,effectivebrlenTK02Brlens{1}_median=0.022694,effectivebrlenTK02Brlens{1}_95%HPD={0.000005,0.116173},rateTK02Brlens{1}_mean=1.002158,rateTK02Brlens{1}_median=1.000075,rateTK02Brlens{1}_95%HPD={0.752513,1.276282},effectivebrlenTK02Brlens{2}_mean=0.037008,effectivebrlenTK02Brlens{2}_median=0.022835,effectivebrlenTK02Brlens{2}_95%HPD={0.000003,0.121897},rateTK02Brlens{2}_mean=1.016080,rateTK02Brlens{2}_median=0.999087,rateTK02Brlens{2}_95%HPD={0.532934,1.332941},effectivebrlenTK02Brlens{3}_mean=0.036231,effectivebrlenTK02Brlens{3}_median=0.021828,effectivebrlenTK02Brlens{3}_95%HPD={0.000004,0.119310},rateTK02Brlens{3}_mean=0.989256,rateTK02Brlens{3}_median=0.997544,rateTK02Brlens{3}_95%HPD={0.547812,1.391430}],(9[&prob=1.00000000e+00,prob_stddev=0.00000000e+00,prob_range={1.00000000e+00,1.00000000e+00},prob(percent)="100",prob+-sd="100+-0",height_mean=7.27849432e-01,height_median=5.74470270e-01,height_95%HPD={5.25722774e-02,1.82564192e+00},age_mean=1.96732443e+02,age_median=1.96911802e+02,age_95%HPD={1.92009418e+02,2.01399781e+02}]:5.442735e+00[&length_mean=2.71043106e-02,length_median=1.55616100e-02,length_95%HPD={2.80047700e-08,9.18018300e-02},effectivebrlenTK02Brlens{1}_mean=0.027049,effectivebrlenTK02Brlens{1}_median=0.015448,effectivebrlenTK02Brlens{1}_95%HPD={0.000000,0.091620},rateTK02Brlens{1}_mean=1.000989,rateTK02Brlens{1}_median=0.999809,rateTK02Brlens{1}_95%HPD={0.741318,1.257885},effectivebrlenTK02Brlens{2}_mean=0.027476,effectivebrlenTK02Brlens{2}_median=0.015453,effectivebrlenTK02Brlens{2}_95%HPD={0.000000,0.094059},rateTK02Brlens{2}_mean=1.010647,rateTK02Brlens{2}_median=0.998970,rateTK02Brlens{2}_95%HPD={0.651753,1.323683},effectivebrlenTK02Brlens{3}_mean=0.027265,effectivebrlenTK02Brlens{3}_median=0.015048,effectivebrlenTK02Brlens{3}_95%HPD={0.000000,0.093851},rateTK02Brlens{3}_mean=0.993969,rateTK02Brlens{3}_median=0.997948,rateTK02Brlens{3}_95%HPD={0.578115,1.365707}],12[&prob=1.00000000e+00,prob_stddev=0.00000000e+00,prob_range={1.00000000e+00,1.00000000e+00},prob(percent)="100",prob+-sd="100+-0",height_mean=7.40387436e-01,height_median=5.84077965e-01,height_95%HPD={4.53875727e-02,1.84409340e+00},age_mean=2.00129344e+02,age_median=2.00252706e+02,age_95%HPD={1.92198139e+02,2.08297618e+02}]:2.101831e+00[&length_mean=2.32624522e-02,length_median=1.24302600e-02,length_95%HPD={4.46306600e-07,8.19279400e-02},effectivebrlenTK02Brlens{1}_mean=0.023319,effectivebrlenTK02Brlens{1}_median=0.012328,effectivebrlenTK02Brlens{1}_95%HPD={0.000000,0.082518},rateTK02Brlens{1}_mean=1.001747,rateTK02Brlens{1}_median=0.999851,rateTK02Brlens{1}_95%HPD={0.730361,1.258546},effectivebrlenTK02Brlens{2}_mean=0.023488,effectivebrlenTK02Brlens{2}_median=0.012321,effectivebrlenTK02Brlens{2}_95%HPD={0.000000,0.083258},rateTK02Brlens{2}_mean=1.006232,rateTK02Brlens{2}_median=0.998982,rateTK02Brlens{2}_95%HPD={0.658159,1.320212},effectivebrlenTK02Brlens{3}_mean=0.023354,effectivebrlenTK02Brlens{3}_median=0.012088,effectivebrlenTK02Brlens{3}_95%HPD={0.000000,0.083495},rateTK02Brlens{3}_mean=0.993771,rateTK02Brlens{3}_median=0.997984,rateTK02Brlens{3}_95%HPD={0.601348,1.373424}])[&prob=6.92540166e-02,prob_stddev=4.41539089e-03,prob_range={6.61318637e-02,7.23761694e-02},prob(percent)="7",prob+-sd="7+-0",height_mean=7.70881560e-01,height_median=6.12079079e-01,height_95%HPD={4.93639299e-02,1.89988922e+00},age_mean=2.02900978e+02,age_median=2.02354537e+02,age_95%HPD={1.93771434e+02,2.12261879e+02}]:2.370012e+00[&length_mean=2.61413855e-02,length_median=1.41327600e-02,length_95%HPD={8.12795000e-06,9.53107800e-02},effectivebrlenTK02Brlens{1}_mean=0.026107,effectivebrlenTK02Brlens{1}_median=0.014043,effectivebrlenTK02Brlens{1}_95%HPD={0.000008,0.094142},rateTK02Brlens{1}_mean=1.002963,rateTK02Brlens{1}_median=0.999798,rateTK02Brlens{1}_95%HPD={0.781984,1.281918},effectivebrlenTK02Brlens{2}_mean=0.026437,effectivebrlenTK02Brlens{2}_median=0.013897,effectivebrlenTK02Brlens{2}_95%HPD={0.000009,0.096091},rateTK02Brlens{2}_mean=1.005287,rateTK02Brlens{2}_median=0.999118,rateTK02Brlens{2}_95%HPD={0.618000,1.297301},effectivebrlenTK02Brlens{3}_mean=0.026247,effectivebrlenTK02Brlens{3}_median=0.013615,effectivebrlenTK02Brlens{3}_95%HPD={0.000009,0.095316},rateTK02Brlens{3}_mean=0.992758,rateTK02Brlens{3}_median=0.998147,rateTK02Brlens{3}_95%HPD={0.564141,1.380924}])[&prob=1.49107798e-02,prob_stddev=9.74214360e-04,prob_range={1.42219062e-02,1.55996533e-02},prob(percent)="1",prob+-sd="1+-0",height_mean=8.54651146e-01,height_median=7.15235480e-01,height_95%HPD={6.26362790e-02,1.90848010e+00},age_mean=2.05498673e+02,age_median=2.04724549e+02,age_95%HPD={1.97699053e+02,2.16202500e+02}]:4.184443e+00[&length_mean=2.66995245e-02,length_median=1.44139000e-02,length_95%HPD={4.67710000e-06,9.14596800e-02},effectivebrlenTK02Brlens{1}_mean=0.026460,effectivebrlenTK02Brlens{1}_median=0.014213,effectivebrlenTK02Brlens{1}_95%HPD={0.000005,0.090360},rateTK02Brlens{1}_mean=0.996251,rateTK02Brlens{1}_median=0.999443,rateTK02Brlens{1}_95%HPD={0.716542,1.296560},effectivebrlenTK02Brlens{2}_mean=0.027349,effectivebrlenTK02Brlens{2}_median=0.014025,effectivebrlenTK02Brlens{2}_95%HPD={0.000006,0.095488},rateTK02Brlens{2}_mean=1.018975,rateTK02Brlens{2}_median=0.999131,rateTK02Brlens{2}_95%HPD={0.636624,1.379255},effectivebrlenTK02Brlens{3}_mean=0.026414,effectivebrlenTK02Brlens{3}_median=0.013528,effectivebrlenTK02Brlens{3}_95%HPD={0.000004,0.090059},rateTK02Brlens{3}_mean=0.981223,rateTK02Brlens{3}_median=0.989654,rateTK02Brlens{3}_95%HPD={0.580332,1.283996}],(15[&prob=1.00000000e+00,prob_stddev=0.00000000e+00,prob_range={1.00000000e+00,1.00000000e+00},prob(percent)="100",prob+-sd="100+-0",height_mean=7.41044571e-01,height_median=5.84907948e-01,height_95%HPD={5.20600261e-02,1.85604823e+00},age_mean=2.00308263e+02,age_median=2.00309440e+02,age_95%HPD={1.99404153e+02,2.01299953e+02}]:2.319030e+00[&length_mean=2.26516434e-02,length_median=1.20104400e-02,length_95%HPD={1.00904400e-08,7.91217200e-02},effectivebrlenTK02Brlens{1}_mean=0.022716,effectivebrlenTK02Brlens{1}_median=0.011911,effectivebrlenTK02Brlens{1}_95%HPD={0.000000,0.079849},rateTK02Brlens{1}_mean=1.001759,rateTK02Brlens{1}_median=0.999912,rateTK02Brlens{1}_95%HPD={0.733968,1.252804},effectivebrlenTK02Brlens{2}_mean=0.022966,effectivebrlenTK02Brlens{2}_median=0.011935,effectivebrlenTK02Brlens{2}_95%HPD={0.000000,0.080940},rateTK02Brlens{2}_mean=1.009981,rateTK02Brlens{2}_median=0.999006,rateTK02Brlens{2}_95%HPD={0.684371,1.336447},effectivebrlenTK02Brlens{3}_mean=0.022904,effectivebrlenTK02Brlens{3}_median=0.011693,effectivebrlenTK02Brlens{3}_95%HPD={0.000000,0.081150},rateTK02Brlens{3}_mean=0.993936,rateTK02Brlens{3}_median=0.998009,rateTK02Brlens{3}_95%HPD={0.578985,1.355680}],16[&prob=1.00000000e+00,prob_stddev=0.00000000e+00,prob_range={1.00000000e+00,1.00000000e+00},prob(percent)="100",prob+-sd="100+-0",height_mean=7.41030952e-01,height_median=5.84797765e-01,height_95%HPD={4.85007229e-02,1.85344635e+00},age_mean=2.00304102e+02,age_median=2.00307031e+02,age_95%HPD={1.99403311e+02,2.01299994e+02}]:2.321440e+00[&length_mean=2.25870045e-02,length_median=1.21336800e-02,length_95%HPD={1.43390500e-07,7.80494200e-02},effectivebrlenTK02Brlens{1}_mean=0.022620,effectivebrlenTK02Brlens{1}_median=0.012037,effectivebrlenTK02Brlens{1}_95%HPD={0.000000,0.078312},rateTK02Brlens{1}_mean=1.002346,rateTK02Brlens{1}_median=0.999790,rateTK02Brlens{1}_95%HPD={0.731444,1.252726},effectivebrlenTK02Brlens{2}_mean=0.022960,effectivebrlenTK02Brlens{2}_median=0.012058,effectivebrlenTK02Brlens{2}_95%HPD={0.000000,0.080105},rateTK02Brlens{2}_mean=1.010500,rateTK02Brlens{2}_median=0.999053,rateTK02Brlens{2}_95%HPD={0.672351,1.321669},effectivebrlenTK02Brlens{3}_mean=0.022758,effectivebrlenTK02Brlens{3}_median=0.011771,effectivebrlenTK02Brlens{3}_95%HPD={0.000000,0.080184},rateTK02Brlens{3}_mean=0.995549,rateTK02Brlens{3}_median=0.997949,rateTK02Brlens{3}_95%HPD={0.621326,1.388661}])[&prob=1.01653297e-01,prob_stddev=9.85213555e-03,prob_range={9.46867847e-02,1.08619808e-01},prob(percent)="10",prob+-sd="10+-1",height_mean=7.95791345e-01,height_median=6.19739205e-01,height_95%HPD={5.17369288e-02,1.97860948e+00},age_mean=2.03678028e+02,age_median=2.02628470e+02,age_95%HPD={1.99671795e+02,2.10493081e+02}]:6.280521e+00[&length_mean=2.32476026e-02,length_median=1.22069900e-02,length_95%HPD={2.53828400e-06,8.21797900e-02},effectivebrlenTK02Brlens{1}_mean=0.023253,effectivebrlenTK02Brlens{1}_median=0.012146,effectivebrlenTK02Brlens{1}_95%HPD={0.000003,0.081945},rateTK02Brlens{1}_mean=1.001990,rateTK02Brlens{1}_median=0.999910,rateTK02Brlens{1}_95%HPD={0.734100,1.258242},effectivebrlenTK02Brlens{2}_mean=0.023639,effectivebrlenTK02Brlens{2}_median=0.012115,effectivebrlenTK02Brlens{2}_95%HPD={0.000003,0.085011},rateTK02Brlens{2}_mean=1.010203,rateTK02Brlens{2}_median=0.999097,rateTK02Brlens{2}_95%HPD={0.635967,1.314481},effectivebrlenTK02Brlens{3}_mean=0.023798,effectivebrlenTK02Brlens{3}_median=0.011920,effectivebrlenTK02Brlens{3}_95%HPD={0.000003,0.085002},rateTK02Brlens{3}_mean=0.998123,rateTK02Brlens{3}_median=0.998115,rateTK02Brlens{3}_95%HPD={0.607368,1.395201}])[&prob=1.27441612e-02,prob_stddev=4.87107180e-04,prob_range={1.23997245e-02,1.30885980e-02},prob(percent)="1",prob+-sd="1+-0",height_mean=8.69433824e-01,height_median=6.78651372e-01,height_95%HPD={7.95093850e-02,2.23748748e+00},age_mean=2.10040598e+02,age_median=2.08908991e+02,age_95%HPD={2.00858610e+02,2.20543668e+02}]:7.433643e+00[&length_mean=2.57661896e-02,length_median=1.42066700e-02,length_95%HPD={8.70409000e-06,8.56700200e-02},effectivebrlenTK02Brlens{1}_mean=0.025260,effectivebrlenTK02Brlens{1}_median=0.013916,effectivebrlenTK02Brlens{1}_95%HPD={0.000009,0.082146},rateTK02Brlens{1}_mean=0.984486,rateTK02Brlens{1}_median=0.999469,rateTK02Brlens{1}_95%HPD={0.638599,1.204989},effectivebrlenTK02Brlens{2}_mean=0.025231,effectivebrlenTK02Brlens{2}_median=0.013508,effectivebrlenTK02Brlens{2}_95%HPD={0.000009,0.080795},rateTK02Brlens{2}_mean=0.989956,rateTK02Brlens{2}_median=0.998447,rateTK02Brlens{2}_95%HPD={0.599588,1.228831},effectivebrlenTK02Brlens{3}_mean=0.026352,effectivebrlenTK02Brlens{3}_median=0.013800,effectivebrlenTK02Brlens{3}_95%HPD={0.000008,0.089248},rateTK02Brlens{3}_mean=0.996250,rateTK02Brlens{3}_median=0.998337,rateTK02Brlens{3}_95%HPD={0.607904,1.385236}],((10[&prob=1.00000000e+00,prob_stddev=0.00000000e+00,prob_range={1.00000000e+00,1.00000000e+00},prob(percent)="100",prob+-sd="100+-0",height_mean=7.57448118e-01,height_median=5.97769631e-01,height_95%HPD={4.88118612e-02,1.89104271e+00},age_mean=2.04743286e+02,age_median=2.04665885e+02,age_95%HPD={2.01300592e+02,2.08076806e+02}]:3.625575e+00[&length_mean=2.01222790e-02,length_median=9.83776100e-03,length_95%HPD={0.00000000e+00,7.28421000e-02},effectivebrlenTK02Brlens{1}_mean=0.020114,effectivebrlenTK02Brlens{1}_median=0.009788,effectivebrlenTK02Brlens{1}_95%HPD={0.000000,0.073052},rateTK02Brlens{1}_mean=1.002043,rateTK02Brlens{1}_median=0.999828,rateTK02Brlens{1}_95%HPD={0.751199,1.248630},effectivebrlenTK02Brlens{2}_mean=0.020405,effectivebrlenTK02Brlens{2}_median=0.009788,effectivebrlenTK02Brlens{2}_95%HPD={0.000000,0.074697},rateTK02Brlens{2}_mean=1.010115,rateTK02Brlens{2}_median=0.999038,rateTK02Brlens{2}_95%HPD={0.679459,1.322993},effectivebrlenTK02Brlens{3}_mean=0.020251,effectivebrlenTK02Brlens{3}_median=0.009542,effectivebrlenTK02Brlens{3}_95%HPD={0.000000,0.074624},rateTK02Brlens{3}_mean=0.993418,rateTK02Brlens{3}_median=0.998042,rateTK02Brlens{3}_95%HPD={0.619425,1.362735}],11[&prob=1.00000000e+00,prob_stddev=0.00000000e+00,prob_range={1.00000000e+00,1.00000000e+00},prob(percent)="100",prob+-sd="100+-0",height_mean=7.57466613e-01,height_median=5.97978346e-01,height_95%HPD={5.23179957e-02,1.89480104e+00},age_mean=2.04759251e+02,age_median=2.04686423e+02,age_95%HPD={2.01300666e+02,2.08092619e+02}]:3.605038e+00[&length_mean=1.95229885e-02,length_median=9.64922300e-03,length_95%HPD={1.01322400e-08,7.03470800e-02},effectivebrlenTK02Brlens{1}_mean=0.019513,effectivebrlenTK02Brlens{1}_median=0.009590,effectivebrlenTK02Brlens{1}_95%HPD={0.000000,0.070411},rateTK02Brlens{1}_mean=1.001596,rateTK02Brlens{1}_median=0.999896,rateTK02Brlens{1}_95%HPD={0.750983,1.257958},effectivebrlenTK02Brlens{2}_mean=0.019750,effectivebrlenTK02Brlens{2}_median=0.009582,effectivebrlenTK02Brlens{2}_95%HPD={0.000000,0.071609},rateTK02Brlens{2}_mean=1.009137,rateTK02Brlens{2}_median=0.999072,rateTK02Brlens{2}_95%HPD={0.682139,1.310414},effectivebrlenTK02Brlens{3}_mean=0.019732,effectivebrlenTK02Brlens{3}_median=0.009395,effectivebrlenTK02Brlens{3}_95%HPD={0.000000,0.072185},rateTK02Brlens{3}_mean=0.995636,rateTK02Brlens{3}_median=0.998044,rateTK02Brlens{3}_95%HPD={0.601732,1.353273}])[&prob=7.70427324e-02,prob_stddev=3.14262697e-04,prob_range={7.68205151e-02,7.72649497e-02},prob(percent)="8",prob+-sd="8+-0",height_mean=7.69072759e-01,height_median=6.05680937e-01,height_95%HPD={4.15080806e-02,1.88458244e+00},age_mean=2.08938896e+02,age_median=2.08291461e+02,age_95%HPD={2.02337167e+02,2.16783142e+02}]:2.005138e+00[&length_mean=2.35091483e-02,length_median=1.11842600e-02,length_95%HPD={4.16018000e-06,8.37456800e-02},effectivebrlenTK02Brlens{1}_mean=0.023455,effectivebrlenTK02Brlens{1}_median=0.011148,effectivebrlenTK02Brlens{1}_95%HPD={0.000004,0.084714},rateTK02Brlens{1}_mean=0.998487,rateTK02Brlens{1}_median=0.999851,rateTK02Brlens{1}_95%HPD={0.721736,1.227639},effectivebrlenTK02Brlens{2}_mean=0.023584,effectivebrlenTK02Brlens{2}_median=0.011106,effectivebrlenTK02Brlens{2}_95%HPD={0.000004,0.086549},rateTK02Brlens{2}_mean=1.005236,rateTK02Brlens{2}_median=0.998995,rateTK02Brlens{2}_95%HPD={0.692817,1.298101},effectivebrlenTK02Brlens{3}_mean=0.024029,effectivebrlenTK02Brlens{3}_median=0.011074,effectivebrlenTK02Brlens{3}_95%HPD={0.000004,0.087538},rateTK02Brlens{3}_mean=0.999529,rateTK02Brlens{3}_median=0.998307,rateTK02Brlens{3}_95%HPD={0.626663,1.298903}],13[&prob=1.00000000e+00,prob_stddev=0.00000000e+00,prob_range={1.00000000e+00,1.00000000e+00},prob(percent)="100",prob+-sd="100+-0",height_mean=7.57482227e-01,height_median=5.97862725e-01,height_95%HPD={4.93313688e-02,1.89327578e+00},age_mean=2.04761056e+02,age_median=2.04698290e+02,age_95%HPD={2.01302093e+02,2.08097522e+02}]:5.598308e+00[&length_mean=1.96932240e-02,length_median=9.68740200e-03,length_95%HPD={1.00615200e-08,7.09981100e-02},effectivebrlenTK02Brlens{1}_mean=0.019721,effectivebrlenTK02Brlens{1}_median=0.009629,effectivebrlenTK02Brlens{1}_95%HPD={0.000000,0.071376},rateTK02Brlens{1}_mean=1.001961,rateTK02Brlens{1}_median=0.999863,rateTK02Brlens{1}_95%HPD={0.743530,1.245148},effectivebrlenTK02Brlens{2}_mean=0.019948,effectivebrlenTK02Brlens{2}_median=0.009629,effectivebrlenTK02Brlens{2}_95%HPD={0.000000,0.072280},rateTK02Brlens{2}_mean=1.009669,rateTK02Brlens{2}_median=0.999091,rateTK02Brlens{2}_95%HPD={0.676019,1.315690},effectivebrlenTK02Brlens{3}_mean=0.019898,effectivebrlenTK02Brlens{3}_median=0.009438,effectivebrlenTK02Brlens{3}_95%HPD={0.000000,0.072690},rateTK02Brlens{3}_mean=0.994841,rateTK02Brlens{3}_median=0.998023,rateTK02Brlens{3}_95%HPD={0.620888,1.371752}])[&prob=1.62663052e-02,prob_stddev=6.28525394e-05,prob_range={1.62218617e-02,1.63107487e-02},prob(percent)="2",prob+-sd="2+-0",height_mean=7.69975790e-01,height_median=6.17075742e-01,height_95%HPD={5.53142808e-02,1.93001864e+00},age_mean=2.11507158e+02,age_median=2.10296598e+02,age_95%HPD={2.04320671e+02,2.21567160e+02}]:6.046036e+00[&length_mean=2.27736479e-02,length_median=1.09355600e-02,length_95%HPD={1.41871200e-05,7.87056100e-02},effectivebrlenTK02Brlens{1}_mean=0.022483,effectivebrlenTK02Brlens{1}_median=0.010830,effectivebrlenTK02Brlens{1}_95%HPD={0.000014,0.076427},rateTK02Brlens{1}_mean=0.994860,rateTK02Brlens{1}_median=0.999930,rateTK02Brlens{1}_95%HPD={0.733244,1.220144},effectivebrlenTK02Brlens{2}_mean=0.022447,effectivebrlenTK02Brlens{2}_median=0.010793,effectivebrlenTK02Brlens{2}_95%HPD={0.000014,0.073005},rateTK02Brlens{2}_mean=0.990839,rateTK02Brlens{2}_median=0.998554,rateTK02Brlens{2}_95%HPD={0.666015,1.218894},effectivebrlenTK02Brlens{3}_mean=0.023304,effectivebrlenTK02Brlens{3}_median=0.010789,effectivebrlenTK02Brlens{3}_95%HPD={0.000013,0.078711},rateTK02Brlens{3}_mean=1.000640,rateTK02Brlens{3}_median=0.998219,rateTK02Brlens{3}_95%HPD={0.667090,1.306190}])[&prob=5.56543188e-02,prob_stddev=8.75221611e-03,prob_range={4.94655674e-02,6.18430702e-02},prob(percent)="6",prob+-sd="6+-1",height_mean=8.81878725e-01,height_median=6.95047902e-01,height_95%HPD={6.94906543e-02,2.22767477e+00},age_mean=2.17474398e+02,age_median=2.16342634e+02,age_95%HPD={2.07081631e+02,2.30173229e+02}]:3.927454e+00[&length_mean=3.18609326e-02,length_median=1.68961200e-02,length_95%HPD={2.19498800e-06,1.12597000e-01},effectivebrlenTK02Brlens{1}_mean=0.031752,effectivebrlenTK02Brlens{1}_median=0.016854,effectivebrlenTK02Brlens{1}_95%HPD={0.000002,0.113313},rateTK02Brlens{1}_mean=1.005415,rateTK02Brlens{1}_median=0.999837,rateTK02Brlens{1}_95%HPD={0.732122,1.233258},effectivebrlenTK02Brlens{2}_mean=0.032680,effectivebrlenTK02Brlens{2}_median=0.016538,effectivebrlenTK02Brlens{2}_95%HPD={0.000002,0.116534},rateTK02Brlens{2}_mean=1.009381,rateTK02Brlens{2}_median=0.998912,rateTK02Brlens{2}_95%HPD={0.654593,1.306614},effectivebrlenTK02Brlens{3}_mean=0.031672,effectivebrlenTK02Brlens{3}_median=0.016436,effectivebrlenTK02Brlens{3}_95%HPD={0.000002,0.115208},rateTK02Brlens{3}_mean=0.991010,rateTK02Brlens{3}_median=0.997700,rateTK02Brlens{3}_95%HPD={0.648297,1.327205}],14[&prob=1.00000000e+00,prob_stddev=0.00000000e+00,prob_range={1.00000000e+00,1.00000000e+00},prob(percent)="100",prob+-sd="100+-0",height_mean=7.73143687e-01,height_median=6.10498317e-01,height_95%HPD={5.42518420e-02,1.93405033e+00},age_mean=2.09046034e+02,age_median=2.08234676e+02,age_95%HPD={2.01300086e+02,2.18452276e+02}]:1.203541e+01[&length_mean=1.98036049e-02,length_median=9.32643300e-03,length_95%HPD={0.00000000e+00,7.29337800e-02},effectivebrlenTK02Brlens{1}_mean=0.019840,effectivebrlenTK02Brlens{1}_median=0.009277,effectivebrlenTK02Brlens{1}_95%HPD={0.000000,0.073454},rateTK02Brlens{1}_mean=1.001725,rateTK02Brlens{1}_median=0.999830,rateTK02Brlens{1}_95%HPD={0.752656,1.236732},effectivebrlenTK02Brlens{2}_mean=0.020062,effectivebrlenTK02Brlens{2}_median=0.009292,effectivebrlenTK02Brlens{2}_95%HPD={0.000000,0.074679},rateTK02Brlens{2}_mean=1.009934,rateTK02Brlens{2}_median=0.999080,rateTK02Brlens{2}_95%HPD={0.700543,1.309891},effectivebrlenTK02Brlens{3}_mean=0.019986,effectivebrlenTK02Brlens{3}_median=0.009098,effectivebrlenTK02Brlens{3}_95%HPD={0.000000,0.074424},rateTK02Brlens{3}_mean=0.996375,rateTK02Brlens{3}_median=0.998089,rateTK02Brlens{3}_95%HPD={0.643960,1.371122}])[&prob=1.90140219e-01,prob_stddev=3.13162777e-02,prob_range={1.67996267e-01,2.12284171e-01},prob(percent)="19",prob+-sd="19+-3",height_mean=8.93619782e-01,height_median=7.08567841e-01,height_95%HPD={5.72637655e-02,2.24015397e+00},age_mean=2.21303015e+02,age_median=2.20270088e+02,age_95%HPD={2.09019499e+02,2.35322751e+02}]:8.478234e+00[&length_mean=3.75445054e-02,length_median=2.06385100e-02,length_95%HPD={1.44493800e-06,1.28044800e-01},effectivebrlenTK02Brlens{1}_mean=0.037612,effectivebrlenTK02Brlens{1}_median=0.020571,effectivebrlenTK02Brlens{1}_95%HPD={0.000004,0.128551},rateTK02Brlens{1}_mean=1.003022,rateTK02Brlens{1}_median=0.999845,rateTK02Brlens{1}_95%HPD={0.756053,1.246228},effectivebrlenTK02Brlens{2}_mean=0.038107,effectivebrlenTK02Brlens{2}_median=0.020625,effectivebrlenTK02Brlens{2}_95%HPD={0.000001,0.131930},rateTK02Brlens{2}_mean=1.012103,rateTK02Brlens{2}_median=0.999101,rateTK02Brlens{2}_95%HPD={0.682746,1.298234},effectivebrlenTK02Brlens{3}_mean=0.038071,effectivebrlenTK02Brlens{3}_median=0.020299,effectivebrlenTK02Brlens{3}_95%HPD={0.000001,0.132520},rateTK02Brlens{3}_mean=0.999473,rateTK02Brlens{3}_median=0.998273,rateTK02Brlens{3}_95%HPD={0.687603,1.362171}],32[&prob=1.00000000e+00,prob_stddev=0.00000000e+00,prob_range={1.00000000e+00,1.00000000e+00},prob(percent)="100",prob+-sd="100+-0",height_mean=8.00131588e-01,height_median=6.32302227e-01,height_95%HPD={5.24232088e-02,1.99972749e+00},age_mean=2.16276843e+02,age_median=2.15521015e+02,age_95%HPD={2.08500054e+02,2.25615234e+02}]:1.322731e+01[&length_mean=2.05931226e-02,length_median=9.10011700e-03,length_95%HPD={0.00000000e+00,7.84730900e-02},effectivebrlenTK02Brlens{1}_mean=0.020576,effectivebrlenTK02Brlens{1}_median=0.009080,effectivebrlenTK02Brlens{1}_95%HPD={0.000000,0.078214},rateTK02Brlens{1}_mean=1.001885,rateTK02Brlens{1}_median=0.999913,rateTK02Brlens{1}_95%HPD={0.764556,1.221976},effectivebrlenTK02Brlens{2}_mean=0.020763,effectivebrlenTK02Brlens{2}_median=0.009083,effectivebrlenTK02Brlens{2}_95%HPD={0.000000,0.079472},rateTK02Brlens{2}_mean=1.007538,rateTK02Brlens{2}_median=0.999063,rateTK02Brlens{2}_95%HPD={0.699024,1.280178},effectivebrlenTK02Brlens{3}_mean=0.020737,effectivebrlenTK02Brlens{3}_median=0.008905,effectivebrlenTK02Brlens{3}_95%HPD={0.000000,0.079964},rateTK02Brlens{3}_mean=0.995551,rateTK02Brlens{3}_median=0.998199,rateTK02Brlens{3}_95%HPD={0.667586,1.349100}])[&prob=7.95760094e-01,prob_stddev=5.94270760e-02,prob_range={7.53738806e-01,8.37781383e-01},prob(percent)="80",prob+-sd="80+-6",height_mean=8.74075253e-01,height_median=6.92552836e-01,height_95%HPD={6.24597140e-02,2.17125608e+00},age_mean=2.29841296e+02,age_median=2.28748322e+02,age_95%HPD={2.14598097e+02,2.47018500e+02}]:1.816286e+01[&length_mean=8.27441191e-02,length_median=5.95685400e-02,length_95%HPD={1.58447300e-06,2.33433700e-01},effectivebrlenTK02Brlens{1}_mean=0.082757,effectivebrlenTK02Brlens{1}_median=0.059172,effectivebrlenTK02Brlens{1}_95%HPD={0.000002,0.234299},rateTK02Brlens{1}_mean=1.000937,rateTK02Brlens{1}_median=0.999968,rateTK02Brlens{1}_95%HPD={0.799168,1.175111},effectivebrlenTK02Brlens{2}_mean=0.083609,effectivebrlenTK02Brlens{2}_median=0.059274,effectivebrlenTK02Brlens{2}_95%HPD={0.000002,0.240876},rateTK02Brlens{2}_mean=1.005546,rateTK02Brlens{2}_median=0.999261,rateTK02Brlens{2}_95%HPD={0.776669,1.228089},effectivebrlenTK02Brlens{3}_mean=0.083618,effectivebrlenTK02Brlens{3}_median=0.058540,effectivebrlenTK02Brlens{3}_95%HPD={0.000001,0.241195},rateTK02Brlens{3}_mean=0.997684,rateTK02Brlens{3}_median=0.998650,rateTK02Brlens{3}_95%HPD={0.713515,1.257609}])[&prob=4.26401636e-01,prob_stddev=7.35531842e-02,prob_range={3.74391680e-01,4.78411591e-01},prob(percent)="43",prob+-sd="43+-7",height_mean=9.68549329e-01,height_median=7.72546419e-01,height_95%HPD={5.34888170e-02,2.37511984e+00},age_mean=2.47965346e+02,age_median=2.46911187e+02,age_95%HPD={2.43507050e+02,2.55705201e+02}]:5.577321e+00[&length_mean=3.12730344e-02,length_median=1.84759700e-02,length_95%HPD={2.50463800e-06,1.05114600e-01},effectivebrlenTK02Brlens{1}_mean=0.031242,effectivebrlenTK02Brlens{1}_median=0.018414,effectivebrlenTK02Brlens{1}_95%HPD={0.000003,0.105093},rateTK02Brlens{1}_mean=1.000664,rateTK02Brlens{1}_median=0.999977,rateTK02Brlens{1}_95%HPD={0.825809,1.152553},effectivebrlenTK02Brlens{2}_mean=0.031618,effectivebrlenTK02Brlens{2}_median=0.018380,effectivebrlenTK02Brlens{2}_95%HPD={0.000003,0.106542},rateTK02Brlens{2}_mean=1.004862,rateTK02Brlens{2}_median=0.999405,rateTK02Brlens{2}_95%HPD={0.791950,1.195466},effectivebrlenTK02Brlens{3}_mean=0.031576,effectivebrlenTK02Brlens{3}_median=0.018299,effectivebrlenTK02Brlens{3}_95%HPD={0.000002,0.106842},rateTK02Brlens{3}_mean=0.999717,rateTK02Brlens{3}_median=0.999017,rateTK02Brlens{3}_95%HPD={0.755833,1.237936}])[&prob=3.80513766e-01,prob_stddev=4.12155527e-02,prob_range={3.51369970e-01,4.09657563e-01},prob(percent)="38",prob+-sd="38+-4",height_mean=9.73539859e-01,height_median=7.72614223e-01,height_95%HPD={5.80824617e-02,2.42085782e+00},age_mean=2.53629931e+02,age_median=2.52488508e+02,age_95%HPD={2.47565057e+02,2.63022040e+02}]:8.797094e+00[&length_mean=2.88034041e-02,length_median=1.70772200e-02,length_95%HPD={2.62057000e-06,9.39989900e-02},effectivebrlenTK02Brlens{1}_mean=0.028787,effectivebrlenTK02Brlens{1}_median=0.017022,effectivebrlenTK02Brlens{1}_95%HPD={0.000003,0.094050},rateTK02Brlens{1}_mean=1.000392,rateTK02Brlens{1}_median=0.999974,rateTK02Brlens{1}_95%HPD={0.852591,1.132733},effectivebrlenTK02Brlens{2}_mean=0.029072,effectivebrlenTK02Brlens{2}_median=0.017004,effectivebrlenTK02Brlens{2}_95%HPD={0.000002,0.095223},rateTK02Brlens{2}_mean=1.002826,rateTK02Brlens{2}_median=0.999511,rateTK02Brlens{2}_95%HPD={0.814080,1.174566},effectivebrlenTK02Brlens{3}_mean=0.028980,effectivebrlenTK02Brlens{3}_median=0.016904,effectivebrlenTK02Brlens{3}_95%HPD={0.000003,0.094927},rateTK02Brlens{3}_mean=0.999054,rateTK02Brlens{3}_median=0.999111,rateTK02Brlens{3}_95%HPD={0.794322,1.219043}])[&prob=1.00000000e+00,prob_stddev=0.00000000e+00,prob_range={1.00000000e+00,1.00000000e+00},prob(percent)="100",prob+-sd="100+-0",height_mean=9.69521728e-01,height_median=7.66289173e-01,height_95%HPD={6.56301425e-02,2.42173955e+00},age_mean=2.62669199e+02,age_median=2.61285602e+02,age_95%HPD={2.50130809e+02,2.77957710e+02}]:2.088918e+01[&length_mean=7.39702752e-02,length_median=5.31924100e-02,length_95%HPD={4.47904200e-06,2.08684600e-01},effectivebrlenTK02Brlens{1}_mean=0.073942,effectivebrlenTK02Brlens{1}_median=0.053195,effectivebrlenTK02Brlens{1}_95%HPD={0.000004,0.209252},rateTK02Brlens{1}_mean=1.000020,rateTK02Brlens{1}_median=0.999988,rateTK02Brlens{1}_95%HPD={0.936008,1.065982},effectivebrlenTK02Brlens{2}_mean=0.074109,effectivebrlenTK02Brlens{2}_median=0.053092,effectivebrlenTK02Brlens{2}_95%HPD={0.000004,0.210096},rateTK02Brlens{2}_mean=1.000499,rateTK02Brlens{2}_median=0.999802,rateTK02Brlens{2}_95%HPD={0.917624,1.078001},effectivebrlenTK02Brlens{3}_mean=0.074292,effectivebrlenTK02Brlens{3}_median=0.052863,effectivebrlenTK02Brlens{3}_95%HPD={0.000004,0.211754},rateTK02Brlens{3}_mean=0.999723,rateTK02Brlens{3}_median=0.999672,rateTK02Brlens{3}_95%HPD={0.904677,1.092337}])[&prob=1.00000000e+00,prob_stddev=0.00000000e+00,prob_range={1.00000000e+00,1.00000000e+00},prob(percent)="100",prob+-sd="100+-0",height_mean=1.04349200e+00,height_median=8.23484633e-01,height_95%HPD={6.95225305e-02,2.61017168e+00},age_mean=2.82201486e+02,age_median=2.82174786e+02,age_95%HPD={2.72245434e+02,2.92422305e+02}][&length_mean=0.00000000e+00,length_median=0.00000000e+00,length_95%HPD={0.00000000e+00,0.00000000e+00},effectivebrlenTK02Brlens{1}_mean=1.000000,effectivebrlenTK02Brlens{1}_median=1.000000,effectivebrlenTK02Brlens{1}_95%HPD={1.000000,1.000000},rateTK02Brlens{1}_mean=1.000000,rateTK02Brlens{1}_median=1.000000,rateTK02Brlens{1}_95%HPD={1.000000,1.000000},effectivebrlenTK02Brlens{2}_mean=1.000000,effectivebrlenTK02Brlens{2}_median=1.000000,effectivebrlenTK02Brlens{2}_95%HPD={1.000000,1.000000},rateTK02Brlens{2}_mean=1.000000,rateTK02Brlens{2}_median=1.000000,rateTK02Brlens{2}_95%HPD={1.000000,1.000000},effectivebrlenTK02Brlens{3}_mean=1.000000,effectivebrlenTK02Brlens{3}_median=1.000000,effectivebrlenTK02Brlens{3}_95%HPD={1.000000,1.000000},rateTK02Brlens{3}_mean=1.000000,rateTK02Brlens{3}_median=1.000000,rateTK02Brlens{3}_95%HPD={1.000000,1.000000}];
end;
