# Supplementary material for: Sphenodontian phylogeny and the impact of model choice in Bayesian morphological clock estimates of divergence times and evolutionary rates
Source: BMC Biol. 2020 Dec 7;18:191. doi: 10.1186/s12915-020-00901-5 (PMC7720557; doi:10.1186/s12915-020-00901-5)
Supplement: Supplementary file 6 — Additional file 6. Input files including the dataset and all necessary coding (see Mr. Bayes blocks) to reproduce the analyses. [file 12915_2020_901_MOESM6_ESM.zip › InputFiles&OutputTrees/BayesCalibrated/Diversity(NoSA)/BayesCal_TK02_ln_p3_StartTr_3per_60G_DvNoSA_SFBD(s)2l_NoR/PRIOR/stdout.txt]

CIPRES_THREADSPP=1
CIPRES_NP=8
paramfile=paramfile.txt
CIPRES_THREADSPP=1
CIPRES_NP=8
paramfile=paramfile.txt
CIPRES_THREADSPP=1
CIPRES_NP=8
paramfile=paramfile.txt
CIPRES_THREADSPP=1
CIPRES_NP=8
paramfile=paramfile.txt
CIPRES_THREADSPP=1
CIPRES_NP=8
paramfile=paramfile.txt
CIPRES_THREADSPP=1
CIPRES_NP=8
paramfile=paramfile.txt
CIPRES_THREADSPP=1
CIPRES_NP=8
paramfile=paramfile.txt
running: /projects/ps-ngbt/opt/comet/mrbayes.centos7/3.2.7a.openmpi/mb < paramfile.txt
running: /projects/ps-ngbt/opt/comet/mrbayes.centos7/3.2.7a.openmpi/mb < paramfile.txt
running: /projects/ps-ngbt/opt/comet/mrbayes.centos7/3.2.7a.openmpi/mb < paramfile.txt
running: /projects/ps-ngbt/opt/comet/mrbayes.centos7/3.2.7a.openmpi/mb < paramfile.txt
running: /projects/ps-ngbt/opt/comet/mrbayes.centos7/3.2.7a.openmpi/mb < paramfile.txt
running: /projects/ps-ngbt/opt/comet/mrbayes.centos7/3.2.7a.openmpi/mb < paramfile.txt
running: /projects/ps-ngbt/opt/comet/mrbayes.centos7/3.2.7a.openmpi/mb < paramfile.txt
CIPRES_THREADSPP=1
CIPRES_NP=8
paramfile=paramfile.txt
running: /projects/ps-ngbt/opt/comet/mrbayes.centos7/3.2.7a.openmpi/mb < paramfile.txt


                            MrBayes 3.2.7a x86_64

                      (Bayesian Analysis of Phylogeny)

                             (Parallel version)
                         (8 processors available)

              Distributed under the GNU General Public License


               Type "help" or "help <command>" for information
                     on the commands that are available.

                   Type "about" for authorship and general
                       information about the program.


MrBayes > 
   Setting autoclose to yes

MrBayes > 
   Setting nowarnings to yes

MrBayes > 
   Executing file "infile.nex"
   UNIX line termination
   Longest line length = 2180
   Parsing file
   Expecting NEXUS formatted file
   Reading data block
      Allocated taxon set
      Allocated matrix
      Defining new matrix with 35 taxa and 131 characters
      Data is Standard
      Gaps coded as -
      Missing data coded as ?
      WARNING: MrBayes does not support 'symbols' specification; default symbols assumed
      Taxon  1 -> Prolacerta_broomi
      Taxon  2 -> Palaeagama_vielhaueri
      Taxon  3 -> Sophineta_cracoviensis
      Taxon  4 -> Megachirella_wachtleri
      Taxon  5 -> Marmoretta_oxoniensis
      Taxon  6 -> Huehuecuetzpalli_mixtecus
      Taxon  7 -> Eichstaettisaurus_schroederi
      Taxon  8 -> Ardeosaurus_brevipes
      Taxon  9 -> Gephyrosaurus_bridensis
      Taxon 10 -> Diphydontosaurus_avonis
      Taxon 11 -> Planocephalosaurus_robinsonae
      Taxon 12 -> Clevosaurus_hudsoni
      Taxon 13 -> Clevosaurus_cambrica
      Taxon 14 -> Clevosaurus_brasiliensis
      Taxon 15 -> Clevosaurus_bairdi
      Taxon 16 -> Clevosaurus_petilus
      Taxon 17 -> Clevosaurus_sp_SAM
      Taxon 18 -> Homeosaurus_maximiliani
      Taxon 19 -> Homeosaurus_parvipes
      Taxon 20 -> Sapheosaurus_thiollerei
      Taxon 21 -> Oenosaurus_muehlheimensis
      Taxon 22 -> Piocormus_laticeps
      Taxon 23 -> Derasmosaurus_pietraroiae
      Taxon 24 -> Palaeopleurosaurus_posidoniae
      Taxon 25 -> Pleurosaurus_ginsburgi
      Taxon 26 -> Pleurosaurus_goldfussi
      Taxon 27 -> Kallimodon_pulchellus
      Taxon 28 -> Leptosaurus_neptunius
      Taxon 29 -> Sphenodon_punctatus
      Taxon 30 -> Kawasphenodon
      Taxon 31 -> Cynosphenodon_huizachalensis
      Taxon 32 -> Sphenotitan_leyesi
      Taxon 33 -> Priosphenodon_avelasi
      Taxon 34 -> Eilenodon_robustus
      Taxon 35 -> Toxolophosaurus_cloudi
      Successfully read matrix
      Matrix contains polymorphisms, interpreted as ambiguity
      Setting default partition (does not divide up characters)
      Setting model defaults
      Seed (for generating default start values) = 1586273750
      WARNING: There is one character incompatible with the specified
               coding bias. This character will be excluded.
      Setting output file names to "infile.nex.run<i>.<p|t>"
   Exiting data block
   Reading trees block
      Successfully read tree 'starttreeMCT'
   Exiting trees block
   Reading mrbayes block
      Setting autoclose to yes
      Setting nowarnings to yes
      Setting outgroup to taxon "Prolacerta_broomi"
      Defining charset called 'Skull'
      Defining charset called 'Mandible_Dentition'
      Defining charset called 'Postcranium'
      Defining partition called 'p3'
      Setting p3 as the partition, dividing characters into 3 parts.
      Setting model defaults
      Seed (for generating default start values) = 834383995
      WARNING: There is one character incompatible with the specified
               coding bias. This character will be excluded.
      Enabling Coding Variable for partition 1
      Enabling Coding Variable for partition 2
      Enabling Coding Variable for partition 3
      Setting Rates to Gamma for partition 1
      Setting Rates to Gamma for partition 2
      Setting Rates to Gamma for partition 3
      Successfully set likelihood model parameters to all
         applicable data partitions 
      WARNING: There is one character incompatible with the specified
               coding bias. This character will be excluded.
      Defining constraint called 'ingroup'
      Setting age of taxon 'Prolacerta_broomi' to Uniform(247.20,251.90)
      Setting age of taxon 'Palaeagama_vielhaueri' to Uniform(247.50,258.00)
      Setting age of taxon 'Sophineta_cracoviensis' to Uniform(247.50,248.50)
      Setting age of taxon 'Megachirella_wachtleri' to Uniform(243.50,244.50)
      Setting age of taxon 'Marmoretta_oxoniensis' to Uniform(152.10,167.00)
      Setting age of taxon 'Eichstaettisaurus_schroederi' to Uniform(150.00,155.00)
      Setting age of taxon 'Ardeosaurus_brevipes' to Uniform(150.00,155.00)
      Setting age of taxon 'Huehuecuetzpalli_mixtecus' to Uniform(100.00,105.00)
      Setting age of taxon 'Gephyrosaurus_bridensis' to Uniform(191.40,201.40)
      Setting age of taxon 'Diphydontosaurus_avonis' to Uniform(201.30,208.50)
      Setting age of taxon 'Planocephalosaurus_robinsonae' to Uniform(201.30,208.50)
      Setting age of taxon 'Clevosaurus_hudsoni' to Uniform(191.40,208.50)
      Setting age of taxon 'Clevosaurus_cambrica' to Uniform(201.30,208.50)
      Setting age of taxon 'Clevosaurus_brasiliensis' to Uniform(201.30,220.00)
      Setting age of taxon 'Clevosaurus_bairdi' to Uniform(199.30,201.30)
      Setting age of taxon 'Clevosaurus_petilus' to Uniform(199.30,201.30)
      Setting age of taxon 'Clevosaurus_sp_SAM' to Uniform(182.70,201.30)
      Setting age of taxon 'Homeosaurus_maximiliani' to Uniform(150.00,155.00)
      Setting age of taxon 'Homeosaurus_parvipes' to Uniform(150.00,155.00)
      Setting age of taxon 'Sapheosaurus_thiollerei' to Uniform(152.10,155.00)
      Setting age of taxon 'Oenosaurus_muehlheimensis' to Uniform(150.00,152.10)
      Setting age of taxon 'Piocormus_laticeps' to Uniform(150.00,155.00)
      Setting age of taxon 'Derasmosaurus_pietraroiae' to Uniform(100.50,113.00)
      Setting age of taxon 'Palaeopleurosaurus_posidoniae' to Uniform(174.20,183.70)
      Setting age of taxon 'Pleurosaurus_goldfussi' to Uniform(150.00,155.00)
      Setting age of taxon 'Pleurosaurus_ginsburgi' to Uniform(150.00,152.10)
      Setting age of taxon 'Kallimodon_pulchellus' to Uniform(150.00,155.00)
      Setting age of taxon 'Leptosaurus_neptunius' to Uniform(150.00,152.10)
      Setting age of taxon 'Kawasphenodon' to Uniform(70.00,83.60)
      Setting age of taxon 'Cynosphenodon_huizachalensis' to Uniform(182.70,190.80)
      Setting age of taxon 'Sphenotitan_leyesi' to Uniform(208.50,227.00)
      Setting age of taxon 'Priosphenodon_avelasi' to Uniform(89.80,100.50)
      Setting age of taxon 'Eilenodon_robustus' to Uniform(153.00,156.80)
      Setting age of taxon 'Toxolophosaurus_cloudi' to Uniform(110.00,125.00)
      Setting Brlenspr to Clock:Fossilization for partition 1
      Setting Brlenspr to Clock:Fossilization for partition 2
      Setting Brlenspr to Clock:Fossilization for partition 3
      Successfully set prior model parameters to all
      applicable data partitions 
      WARNING: There is one character incompatible with the specified
               coding bias. This character will be excluded.
      Setting Speciationpr to Exponential(10.00) for partition 1
      Setting Speciationpr to Exponential(10.00) for partition 2
      Setting Speciationpr to Exponential(10.00) for partition 3
      Successfully set prior model parameters to all
      applicable data partitions 
      WARNING: There is one character incompatible with the specified
               coding bias. This character will be excluded.
      Setting Extinctionpr to Beta(1.00,1.00) for partition 1
      Setting Extinctionpr to Beta(1.00,1.00) for partition 2
      Setting Extinctionpr to Beta(1.00,1.00) for partition 3
      Successfully set prior model parameters to all
      applicable data partitions 
      WARNING: There is one character incompatible with the specified
               coding bias. This character will be excluded.
      Setting Fossilizationpr to Beta(1.00,1.00) for partition 1
      Setting Fossilizationpr to Beta(1.00,1.00) for partition 2
      Setting Fossilizationpr to Beta(1.00,1.00) for partition 3
      Successfully set prior model parameters to all
      applicable data partitions 
      WARNING: There is one character incompatible with the specified
               coding bias. This character will be excluded.
      Setting Sampleprob to 1.00000000 for partition 1
      Setting Sampleprob to 1.00000000 for partition 2
      Setting Sampleprob to 1.00000000 for partition 3
      Successfully set prior model parameters to all
      applicable data partitions 
      WARNING: There is one character incompatible with the specified
               coding bias. This character will be excluded.
      Setting SampleStrat to Diversity for partition 1
      Setting SampleStrat to Diversity for partition 2
      Setting SampleStrat to Diversity for partition 3
      Setting 1 fossil sampling rate shift time to 145.00 for partition 1
      Setting 1 fossil sampling rate shift time to 145.00 for partition 2
      Setting 1 fossil sampling rate shift time to 145.00 for partition 3
      Successfully set prior model parameters to all
      applicable data partitions 
      WARNING: There is one character incompatible with the specified
               coding bias. This character will be excluded.
      Setting Treeagepr to Truncatednormal(247.20,287.50,5.00)
      Setting Treeagepr to Truncatednormal(247.20,287.50,5.00)
      Setting Treeagepr to Truncatednormal(247.20,287.50,5.00)
      Successfully set prior model parameters to all
      applicable data partitions 
      WARNING: There is one character incompatible with the specified
               coding bias. This character will be excluded.
      Setting Clockvarpr to TK02 for partition 1
      Setting Clockvarpr to TK02 for partition 2
      Setting Clockvarpr to TK02 for partition 3
      Successfully set prior model parameters to all
      applicable data partitions 
      WARNING: There is one character incompatible with the specified
               coding bias. This character will be excluded.
      Setting TK02varpr to Exponential(10.00) for partition 1
      Setting TK02varpr to Exponential(10.00) for partition 2
      Setting TK02varpr to Exponential(10.00) for partition 3
      Successfully set prior model parameters to all
      applicable data partitions 
      WARNING: There is one character incompatible with the specified
               coding bias. This character will be excluded.
      Unlinking
      WARNING: There is one character incompatible with the specified
               coding bias. This character will be excluded.
      Setting Clockratepr to Lognormal(-3.91,1.02)
      Setting Clockratepr to Lognormal(-3.91,1.02)
      Setting Clockratepr to Lognormal(-3.91,1.02)
      Successfully set prior model parameters to all
      applicable data partitions 
      WARNING: There is one character incompatible with the specified
               coding bias. This character will be excluded.
      Setting Topologypr to Constraints for partition 1
      Setting Topologypr to Constraints for partition 2
      Setting Topologypr to Constraints for partition 3
      Successfully set prior model parameters to all
      applicable data partitions 
      WARNING: There is one character incompatible with the specified
               coding bias. This character will be excluded.
      Setting Nodeagepr to Calibrated for partition 1
      Setting Nodeagepr to Calibrated for partition 2
      Setting Nodeagepr to Calibrated for partition 3
      Successfully set prior model parameters to all
      applicable data partitions 
      WARNING: There is one character incompatible with the specified
               coding bias. This character will be excluded.
      Setting number of generations to 600000000
      Using relative burnin (a fraction of samples discarded).
      Setting burnin fraction to 0.25
      Setting print frequency to 10000
      Setting sample frequency to 10000
      Setting heating parameter to 0.020000
      Setting number of runs to 2
      Setting number of chains to 4
      Setting number of swaps per swapping cycle to 2
      Running without data (WARNING: use this only for checking priors!)
      Setting chain output file names to "infile.nex.run<i>.<p/t>"
      Successfully set chain parameters
      Moves that will be used by MCMC sampler (rel. proposal prob. > 0.0):

         1 -- Move        = Multiplier(Alpha{all})
              Type        = Multiplier
              Parameter   = Alpha{all} [param. 2] (Shape of scaled gamma distribution of site rates)
              Tuningparam = lambda (Multiplier tuning parameter)
                   lambda = 0.811
              Targetrate  = 0.250
              Rel. prob.  = 1.0

         2 -- Move        = ExtSprClock(Tau{all},V{all})
              Type        = Extending SPR for clock trees
              Parameters  = Tau{all} [param. 4] (Topology)
                            V{all} [param. 5] (Branch lengths)
              Tuningparam = p_ext (Extension probability)
                    p_ext = 0.500
              Rel. prob.  = 10.0

         3 -- Move        = NNIClock(Tau{all},V{all})
              Type        = NNI move for clock trees
              Parameters  = Tau{all} [param. 4] (Topology)
                            V{all} [param. 5] (Branch lengths)
              Rel. prob.  = 12.0

         4 -- Move        = ParsSPRClock(Tau{all},V{all})
              Type        = Parsimony-biased SPR for clock trees
              Parameters  = Tau{all} [param. 4] (Topology)
                            V{all} [param. 5] (Branch lengths)
              Tuningparam = warp (parsimony warp factor)
                     warp = 0.100
              Rel. prob.  = 8.0

         5 -- Move        = AddBranch(V{all})
              Type        = Add branch for FossilizedBD
              Parameters  = V{all} [param. 5] (Branch lengths)
                            TK02Brlens{1} [param. 12] (Branch rates of TK02 relaxed clock)
                            TK02Brlens{2} [param. 13] (Branch rates of TK02 relaxed clock)
                            TK02Brlens{3} [param. 14] (Branch rates of TK02 relaxed clock)
              Rel. prob.  = 15.0

         6 -- Move        = DelBranch(V{all})
              Type        = Delete branch for FossilizedBD
              Parameters  = V{all} [param. 5] (Branch lengths)
                            TK02Brlens{1} [param. 12] (Branch rates of TK02 relaxed clock)
                            TK02Brlens{2} [param. 13] (Branch rates of TK02 relaxed clock)
                            TK02Brlens{3} [param. 14] (Branch rates of TK02 relaxed clock)
              Rel. prob.  = 15.0

         7 -- Move        = NodesliderClock(V{all})
              Type        = Node depth window slider (clock-constrained)
              Parameters  = V{all} [param. 5] (Branch lengths)
                            TK02Brlens{1} [param. 12] (Branch rates of TK02 relaxed clock)
                            TK02Brlens{2} [param. 13] (Branch rates of TK02 relaxed clock)
                            TK02Brlens{3} [param. 14] (Branch rates of TK02 relaxed clock)
              Tuningparam = delta (Window size)
                    delta = 0.050
              Targetrate  = 0.250
              Rel. prob.  = 20.0

         8 -- Move        = TreeStretch(V{all})
              Type        = Tree stretch
              Parameters  = V{all} [param. 5] (Branch lengths)
                            TK02Brlens{1} [param. 12] (Branch rates of TK02 relaxed clock)
                            TK02Brlens{2} [param. 13] (Branch rates of TK02 relaxed clock)
                            TK02Brlens{3} [param. 14] (Branch rates of TK02 relaxed clock)
              Tuningparam = lambda (Multiplier tuning parameter)
                   lambda = 0.020
              Targetrate  = 0.250
              Rel. prob.  = 3.0

         9 -- Move        = Multiplier(Net_speciation{all})
              Type        = Multiplier
              Parameter   = Net_speciation{all} [param. 6] (Speciation rate)
              Tuningparam = lambda (Multiplier tuning parameter)
                   lambda = 0.191
              Targetrate  = 0.250
              Rel. prob.  = 3.0

        10 -- Move        = Slider(Relative_extinction{all})
              Type        = Sliding window
              Parameter   = Relative_extinction{all} [param. 7] (Extinction rate)
              Tuningparam = delta (Sliding window size)
                    delta = 0.100
              Targetrate  = 0.250
              Rel. prob.  = 3.0

        11 -- Move        = Slider(Relative_fossilization{all})
              Type        = Sliding window
              Parameter   = Relative_fossilization{all} [param. 8] (Fossilization rate)
              Tuningparam = delta (Sliding window size)
                    delta = 0.100
              Targetrate  = 0.250
              Rel. prob.  = 3.0

        12 -- Move        = Multiplier(TK02var{1})
              Type        = Multiplier
              Parameters  = TK02var{1} [param. 9] (Variance of lognormal distribution of branch rates)
                            TK02Brlens{1} [param. 12] (Branch rates of TK02 relaxed clock)
              Tuningparam = lambda (Multiplier tuning parameter)
                   lambda = 0.191
              Targetrate  = 0.250
              Rel. prob.  = 2.0

        13 -- Move        = Multiplier(TK02var{2})
              Type        = Multiplier
              Parameters  = TK02var{2} [param. 10] (Variance of lognormal distribution of branch rates)
                            TK02Brlens{2} [param. 13] (Branch rates of TK02 relaxed clock)
              Tuningparam = lambda (Multiplier tuning parameter)
                   lambda = 0.191
              Targetrate  = 0.250
              Rel. prob.  = 2.0

        14 -- Move        = Multiplier(TK02var{3})
              Type        = Multiplier
              Parameters  = TK02var{3} [param. 11] (Variance of lognormal distribution of branch rates)
                            TK02Brlens{3} [param. 14] (Branch rates of TK02 relaxed clock)
              Tuningparam = lambda (Multiplier tuning parameter)
                   lambda = 0.191
              Targetrate  = 0.250
              Rel. prob.  = 2.0

        15 -- Move        = Multiplier(TK02Brlens{1})
              Type        = Multiplier
              Parameter   = TK02Brlens{1} [param. 12] (Branch rates of TK02 relaxed clock)
              Tuningparam = lambda (Multiplier tuning parameter)
                   lambda = 0.191
              Targetrate  = 0.250
              Rel. prob.  = 15.0

        16 -- Move        = Multiplier(TK02Brlens{2})
              Type        = Multiplier
              Parameter   = TK02Brlens{2} [param. 13] (Branch rates of TK02 relaxed clock)
              Tuningparam = lambda (Multiplier tuning parameter)
                   lambda = 0.191
              Targetrate  = 0.250
              Rel. prob.  = 15.0

        17 -- Move        = Multiplier(TK02Brlens{3})
              Type        = Multiplier
              Parameter   = TK02Brlens{3} [param. 14] (Branch rates of TK02 relaxed clock)
              Tuningparam = lambda (Multiplier tuning parameter)
                   lambda = 0.191
              Targetrate  = 0.250
              Rel. prob.  = 15.0

        18 -- Move        = Multiplier(Clockrate{all})
              Type        = Multiplier
              Parameter   = Clockrate{all} [param. 15] (Base rate of clock)
              Tuningparam = lambda (Multiplier tuning parameter)
                   lambda = 0.811
              Targetrate  = 0.250
              Rel. prob.  = 3.0

      Use 'Showmoves allavailable=yes' to see a list of all available moves
      Active parameters: 

                             Partition(s)
         Parameters          1  2  3
         ---------------------------
         Statefreq           1  1  1
         Shape               2  2  2
         Ratemultiplier      3  3  3
         Topology            4  4  4
         Brlens              5  5  5
         Speciationrate      6  6  6
         Extinctionrate      7  7  7
         Fossilizationrate   8  8  8
         TK02var             9 10 11
         TK02branchrates    12 13 14
         Clockrate          15 15 15
         ---------------------------

         Parameters can be linked or unlinked across partitions using 'link' and 'unlink'

         1 --  Parameter  = Alpha_symdir{all}
               Type       = Symmetric diricihlet/beta distribution alpha_i parameter
               Prior      = Symmetric dirichlet with all parameters equal to infinity
               Partitions = All

         2 --  Parameter  = Alpha{all}
               Type       = Shape of scaled gamma distribution of site rates
               Prior      = Exponential(1.00)
               Partitions = All
               Moves      = Multiplier(Alpha{all}) <prob 1.0>
               Startvals  = (1.000)

         3 --  Parameter  = Ratemultiplier{all}
               Type       = Partition-specific rate multiplier
               Prior      = Fixed(1.0)
               Partitions = All

         4 --  Parameter  = Tau{all}
               Type       = Topology
               Prior      = Prior on topology obeys the following constraints:
                            -- Hard constraint "ingroup"
               Partitions = All
               Subparam.  = V{all}
               Moves      = ExtSprClock(Tau{all},V{all}) <prob 10.0>, 
                            NNIClock(Tau{all},V{all}) <prob 12.0>, 
                            ParsSPRClock(Tau{all},V{all}) <prob 8.0>
               Not used   = ExtFossilSprClock, ExtSsClock, ParsFossilSPRClock
               Startvals  = tree 'mcmc.tree_1'  [run 1, chain 1]
                            tree 'mcmc.tree_2'  [run 1, chain 2]
                            tree 'mcmc.tree_3'  [run 1, chain 3]
                            tree 'mcmc.tree_4'  [run 1, chain 4]
                            tree 'mcmc.tree_5'  [run 2, chain 1]
                            tree 'mcmc.tree_6'  [run 2, chain 2]
                            tree 'mcmc.tree_7'  [run 2, chain 3]
                            tree 'mcmc.tree_8'  [run 2, chain 4]

         5 --  Parameter  = V{all}
               Type       = Branch lengths
               Prior      = Clock:Fossilization
                            Node depths are constrained by the following age constraints:
                            -- The age of terminal "Prolacerta_broomi" is Uniform(247.20,251.90)
                            -- The age of terminal "Palaeagama_vielhaueri" is Uniform(247.50,258.00)
                            -- The age of terminal "Sophineta_cracoviensis" is Uniform(247.50,248.50)
                            -- The age of terminal "Megachirella_wachtleri" is Uniform(243.50,244.50)
                            -- The age of terminal "Marmoretta_oxoniensis" is Uniform(152.10,167.00)
                            -- The age of terminal "Huehuecuetzpalli_mixtecus" is Uniform(100.00,105.00)
                            -- The age of terminal "Eichstaettisaurus_schroederi" is Uniform(150.00,155.00)
                            -- The age of terminal "Ardeosaurus_brevipes" is Uniform(150.00,155.00)
                            -- The age of terminal "Gephyrosaurus_bridensis" is Uniform(191.40,201.40)
                            -- The age of terminal "Diphydontosaurus_avonis" is Uniform(201.30,208.50)
                            -- The age of terminal "Planocephalosaurus_robinsonae" is Uniform(201.30,208.50)
                            -- The age of terminal "Clevosaurus_hudsoni" is Uniform(191.40,208.50)
                            -- The age of terminal "Clevosaurus_cambrica" is Uniform(201.30,208.50)
                            -- The age of terminal "Clevosaurus_brasiliensis" is Uniform(201.30,220.00)
                            -- The age of terminal "Clevosaurus_bairdi" is Uniform(199.30,201.30)
                            -- The age of terminal "Clevosaurus_petilus" is Uniform(199.30,201.30)
                            -- The age of terminal "Clevosaurus_sp_SAM" is Uniform(182.70,201.30)
                            -- The age of terminal "Homeosaurus_maximiliani" is Uniform(150.00,155.00)
                            -- The age of terminal "Homeosaurus_parvipes" is Uniform(150.00,155.00)
                            -- The age of terminal "Sapheosaurus_thiollerei" is Uniform(152.10,155.00)
                            -- The age of terminal "Oenosaurus_muehlheimensis" is Uniform(150.00,152.10)
                            -- The age of terminal "Piocormus_laticeps" is Uniform(150.00,155.00)
                            -- The age of terminal "Derasmosaurus_pietraroiae" is Uniform(100.50,113.00)
                            -- The age of terminal "Palaeopleurosaurus_posidoniae" is Uniform(174.20,183.70)
                            -- The age of terminal "Pleurosaurus_ginsburgi" is Uniform(150.00,152.10)
                            -- The age of terminal "Pleurosaurus_goldfussi" is Uniform(150.00,155.00)
                            -- The age of terminal "Kallimodon_pulchellus" is Uniform(150.00,155.00)
                            -- The age of terminal "Leptosaurus_neptunius" is Uniform(150.00,152.10)
                            -- The age of terminal "Kawasphenodon" is Uniform(70.00,83.60)
                            -- The age of terminal "Cynosphenodon_huizachalensis" is Uniform(182.70,190.80)
                            -- The age of terminal "Sphenotitan_leyesi" is Uniform(208.50,227.00)
                            -- The age of terminal "Priosphenodon_avelasi" is Uniform(89.80,100.50)
                            -- The age of terminal "Eilenodon_robustus" is Uniform(153.00,156.80)
                            -- The age of terminal "Toxolophosaurus_cloudi" is Uniform(110.00,125.00)
                            -- Tree age has a Truncatednormal(247.20,287.50,5.00) distribution
               Partitions = All
               Subparams  = TK02Brlens{1}, TK02Brlens{2} and TK02Brlens{3}
               Moves      = AddBranch(V{all}) <prob 15.0>, DelBranch(V{all}) <prob 15.0>, 
                            NodesliderClock(V{all}) <prob 20.0>, TreeStretch(V{all}) <prob 3.0>
               Startvals  = tree 'mcmc.tree_1'  [run 1, chain 1]
                            tree 'mcmc.tree_2'  [run 1, chain 2]
                            tree 'mcmc.tree_3'  [run 1, chain 3]
                            tree 'mcmc.tree_4'  [run 1, chain 4]
                            tree 'mcmc.tree_5'  [run 2, chain 1]
                            tree 'mcmc.tree_6'  [run 2, chain 2]
                            tree 'mcmc.tree_7'  [run 2, chain 3]
                            tree 'mcmc.tree_8'  [run 2, chain 4]

         6 --  Parameter  = Net_speciation{all}
               Type       = Speciation rate
               Prior      = Exponential(10.00)
               Partitions = All
               Moves      = Multiplier(Net_speciation{all}) <prob 3.0>
               Not used   = Slider
               Startvals  = (0.100)

         7 --  Parameter  = Relative_extinction{all}
               Type       = Extinction rate
               Prior      = Beta(1.00,1.00)
               Partitions = All
               Moves      = Slider(Relative_extinction{all}) <prob 3.0>
               Startvals  = (0.900)

         8 --  Parameter  = Relative_fossilization{all}
               Type       = Fossilization rate
               Prior      = Beta(1.00,1.00)
               Partitions = All
               Moves      = Slider(Relative_fossilization{all}) <prob 3.0>
               Startvals  = (0.100,0.100)

         9 --  Parameter  = TK02var{1}
               Type       = Variance of lognormal distribution of branch rates
               Prior      = Exponential(10.00)
               Partition  = 1
               Subparam.  = TK02Brlens{1}
               Moves      = Multiplier(TK02var{1}) <prob 2.0>
               Startvals  = (0.200)

        10 --  Parameter  = TK02var{2}
               Type       = Variance of lognormal distribution of branch rates
               Prior      = Exponential(10.00)
               Partition  = 2
               Subparam.  = TK02Brlens{2}
               Moves      = Multiplier(TK02var{2}) <prob 2.0>
               Startvals  = (0.200)

        11 --  Parameter  = TK02var{3}
               Type       = Variance of lognormal distribution of branch rates
               Prior      = Exponential(10.00)
               Partition  = 3
               Subparam.  = TK02Brlens{3}
               Moves      = Multiplier(TK02var{3}) <prob 2.0>
               Startvals  = (0.200)

        12 --  Parameter  = TK02Brlens{1}
               Type       = Branch rates of TK02 relaxed clock
               Prior      = LogNormal (expectation = r_0, variance = TK02var{1} * v) 
                               [r_0 is beginning rate of branch, v is branch length]
               Partition  = 1

        13 --  Parameter  = TK02Brlens{2}
               Type       = Branch rates of TK02 relaxed clock
               Prior      = LogNormal (expectation = r_0, variance = TK02var{2} * v) 
                               [r_0 is beginning rate of branch, v is branch length]
               Partition  = 2

        14 --  Parameter  = TK02Brlens{3}
               Type       = Branch rates of TK02 relaxed clock
               Prior      = LogNormal (expectation = r_0, variance = TK02var{3} * v) 
                               [r_0 is beginning rate of branch, v is branch length]
               Partition  = 3

        15 --  Parameter  = Clockrate{all}
               Type       = Base rate of clock
               Prior      = Lognormal(-3.91,1.02)
                            The clock rate varies according to a Brownian motion model
               Partitions = All
               Moves      = Multiplier(Clockrate{all}) <prob 3.0>
               Startvals  = (0.020)

      Successfully set starting values
      Setting 'Starttree' to "Current"
      Setting number of perturbations to start tree to 3
      Successfully set chain parameters
      Running Markov chain
      MCMC stamp = 7497557101
      Seed = 1064397764
      Swapseed = 1586273750
      Model settings:

         Settings for partition 1 --
            Datatype  = Standard
            Coding    = Variable
            # States  = Variable, up to 10
                        State frequencies are fixed to be equal
            Rates     = Gamma
                        The distribution is approximated using 4 categories.
                        Shape parameter is exponentially
                        distributed with parameter (1.00).

         Settings for partition 2 --
            Datatype  = Standard
            Coding    = Variable
            # States  = Variable, up to 10
                        State frequencies are fixed to be equal
            Rates     = Gamma
                        The distribution is approximated using 4 categories.
                        Shape parameter is exponentially
                        distributed with parameter (1.00).

         Settings for partition 3 --
            Datatype  = Standard
            Coding    = Variable
            # States  = Variable, up to 10
                        State frequencies are fixed to be equal
            Rates     = Gamma
                        The distribution is approximated using 4 categories.
                        Shape parameter is exponentially
                        distributed with parameter (1.00).

      Active parameters: 

                             Partition(s)
         Parameters          1  2  3
         ---------------------------
         Statefreq           1  1  1
         Shape               2  2  2
         Ratemultiplier      3  3  3
         Topology            4  4  4
         Brlens              5  5  5
         Speciationrate      6  6  6
         Extinctionrate      7  7  7
         Fossilizationrate   8  8  8
         TK02var             9 10 11
         TK02branchrates    12 13 14
         Clockrate          15 15 15
         ---------------------------

         Parameters can be linked or unlinked across partitions using 'link' and 'unlink'

         1 --  Parameter  = Alpha_symdir{all}
               Type       = Symmetric diricihlet/beta distribution alpha_i parameter
               Prior      = Symmetric dirichlet with all parameters equal to infinity
               Partitions = All

         2 --  Parameter  = Alpha{all}
               Type       = Shape of scaled gamma distribution of site rates
               Prior      = Exponential(1.00)
               Partitions = All

         3 --  Parameter  = Ratemultiplier{all}
               Type       = Partition-specific rate multiplier
               Prior      = Fixed(1.0)
               Partitions = All

         4 --  Parameter  = Tau{all}
               Type       = Topology
               Prior      = Prior on topology obeys the following constraints:
                            -- Hard constraint "ingroup"
               Partitions = All
               Subparam.  = V{all}

         5 --  Parameter  = V{all}
               Type       = Branch lengths
               Prior      = Clock:Fossilization
                            Node depths are constrained by the following age constraints:
                            -- The age of terminal "Prolacerta_broomi" is Uniform(247.20,251.90)
                            -- The age of terminal "Palaeagama_vielhaueri" is Uniform(247.50,258.00)
                            -- The age of terminal "Sophineta_cracoviensis" is Uniform(247.50,248.50)
                            -- The age of terminal "Megachirella_wachtleri" is Uniform(243.50,244.50)
                            -- The age of terminal "Marmoretta_oxoniensis" is Uniform(152.10,167.00)
                            -- The age of terminal "Huehuecuetzpalli_mixtecus" is Uniform(100.00,105.00)
                            -- The age of terminal "Eichstaettisaurus_schroederi" is Uniform(150.00,155.00)
                            -- The age of terminal "Ardeosaurus_brevipes" is Uniform(150.00,155.00)
                            -- The age of terminal "Gephyrosaurus_bridensis" is Uniform(191.40,201.40)
                            -- The age of terminal "Diphydontosaurus_avonis" is Uniform(201.30,208.50)
                            -- The age of terminal "Planocephalosaurus_robinsonae" is Uniform(201.30,208.50)
                            -- The age of terminal "Clevosaurus_hudsoni" is Uniform(191.40,208.50)
                            -- The age of terminal "Clevosaurus_cambrica" is Uniform(201.30,208.50)
                            -- The age of terminal "Clevosaurus_brasiliensis" is Uniform(201.30,220.00)
                            -- The age of terminal "Clevosaurus_bairdi" is Uniform(199.30,201.30)
                            -- The age of terminal "Clevosaurus_petilus" is Uniform(199.30,201.30)
                            -- The age of terminal "Clevosaurus_sp_SAM" is Uniform(182.70,201.30)
                            -- The age of terminal "Homeosaurus_maximiliani" is Uniform(150.00,155.00)
                            -- The age of terminal "Homeosaurus_parvipes" is Uniform(150.00,155.00)
                            -- The age of terminal "Sapheosaurus_thiollerei" is Uniform(152.10,155.00)
                            -- The age of terminal "Oenosaurus_muehlheimensis" is Uniform(150.00,152.10)
                            -- The age of terminal "Piocormus_laticeps" is Uniform(150.00,155.00)
                            -- The age of terminal "Derasmosaurus_pietraroiae" is Uniform(100.50,113.00)
                            -- The age of terminal "Palaeopleurosaurus_posidoniae" is Uniform(174.20,183.70)
                            -- The age of terminal "Pleurosaurus_ginsburgi" is Uniform(150.00,152.10)
                            -- The age of terminal "Pleurosaurus_goldfussi" is Uniform(150.00,155.00)
                            -- The age of terminal "Kallimodon_pulchellus" is Uniform(150.00,155.00)
                            -- The age of terminal "Leptosaurus_neptunius" is Uniform(150.00,152.10)
                            -- The age of terminal "Kawasphenodon" is Uniform(70.00,83.60)
                            -- The age of terminal "Cynosphenodon_huizachalensis" is Uniform(182.70,190.80)
                            -- The age of terminal "Sphenotitan_leyesi" is Uniform(208.50,227.00)
                            -- The age of terminal "Priosphenodon_avelasi" is Uniform(89.80,100.50)
                            -- The age of terminal "Eilenodon_robustus" is Uniform(153.00,156.80)
                            -- The age of terminal "Toxolophosaurus_cloudi" is Uniform(110.00,125.00)
                            -- Tree age has a Truncatednormal(247.20,287.50,5.00) distribution
               Partitions = All
               Subparams  = TK02Brlens{1}, TK02Brlens{2} and TK02Brlens{3}

         6 --  Parameter  = Net_speciation{all}
               Type       = Speciation rate
               Prior      = Exponential(10.00)
               Partitions = All

         7 --  Parameter  = Relative_extinction{all}
               Type       = Extinction rate
               Prior      = Beta(1.00,1.00)
               Partitions = All

         8 --  Parameter  = Relative_fossilization{all}
               Type       = Fossilization rate
               Prior      = Beta(1.00,1.00)
               Partitions = All

         9 --  Parameter  = TK02var{1}
               Type       = Variance of lognormal distribution of branch rates
               Prior      = Exponential(10.00)
               Partition  = 1
               Subparam.  = TK02Brlens{1}

        10 --  Parameter  = TK02var{2}
               Type       = Variance of lognormal distribution of branch rates
               Prior      = Exponential(10.00)
               Partition  = 2
               Subparam.  = TK02Brlens{2}

        11 --  Parameter  = TK02var{3}
               Type       = Variance of lognormal distribution of branch rates
               Prior      = Exponential(10.00)
               Partition  = 3
               Subparam.  = TK02Brlens{3}

        12 --  Parameter  = TK02Brlens{1}
               Type       = Branch rates of TK02 relaxed clock
               Prior      = LogNormal (expectation = r_0, variance = TK02var{1} * v) 
                               [r_0 is beginning rate of branch, v is branch length]
               Partition  = 1

        13 --  Parameter  = TK02Brlens{2}
               Type       = Branch rates of TK02 relaxed clock
               Prior      = LogNormal (expectation = r_0, variance = TK02var{2} * v) 
                               [r_0 is beginning rate of branch, v is branch length]
               Partition  = 2

        14 --  Parameter  = TK02Brlens{3}
               Type       = Branch rates of TK02 relaxed clock
               Prior      = LogNormal (expectation = r_0, variance = TK02var{3} * v) 
                               [r_0 is beginning rate of branch, v is branch length]
               Partition  = 3

        15 --  Parameter  = Clockrate{all}
               Type       = Base rate of clock
               Prior      = Lognormal(-3.91,1.02)
                            The clock rate varies according to a Brownian motion model
               Partitions = All


      Number of chains per MPI processor = 1

      The MCMC sampler will use the following moves:
         With prob.  Chain will use move
            0.68 %   Multiplier(Alpha{all})
            6.80 %   ExtSprClock(Tau{all},V{all})
            8.16 %   NNIClock(Tau{all},V{all})
            5.44 %   ParsSPRClock(Tau{all},V{all})
           10.20 %   AddBranch(V{all})
           10.20 %   DelBranch(V{all})
           13.61 %   NodesliderClock(V{all})
            2.04 %   TreeStretch(V{all})
            2.04 %   Multiplier(Net_speciation{all})
            2.04 %   Slider(Relative_extinction{all})
            2.04 %   Slider(Relative_fossilization{all})
            1.36 %   Multiplier(TK02var{1})
            1.36 %   Multiplier(TK02var{2})
            1.36 %   Multiplier(TK02var{3})
           10.20 %   Multiplier(TK02Brlens{1})
           10.20 %   Multiplier(TK02Brlens{2})
           10.20 %   Multiplier(TK02Brlens{3})
            2.04 %   Multiplier(Clockrate{all})

      Division 1 has 48 unique site patterns
      Division 2 has 47 unique site patterns
      Division 3 has 41 unique site patterns
      Initializing conditional likelihoods
      Using standard non-SSE likelihood calculator for division 1 (single-precision)
      Using standard non-SSE likelihood calculator for division 2 (single-precision)
      Using standard non-SSE likelihood calculator for division 3 (single-precision)
      Randomly perturbing starting trees
      Broke constraints when perturbing tree
      Broke constraints when perturbing tree
      Broke constraints when perturbing tree
      Broke constraints when perturbing tree
      Broke constraints when perturbing tree
      Broke constraints when perturbing tree
      Broke constraints when perturbing tree
      Broke constraints when perturbing tree

      Initial log likelihoods and log prior probs for run 1:
         Chain 1 -- 0.000000 -- -2023.316494

      There are 7 more chains on other processor(s)


      Using a relative burnin of 25.0 % for diagnostics

      Chain results (600000000 generations requested):

         0 -- [0.000] [...7 remote chains...] 

      Average standard deviation of split frequencies: 0.186081

      10000 -- (0.000) [...7 remote chains...] -- 0:00:00

      Average standard deviation of split frequencies: 0.250434


      Average standard deviation of split frequencies: 0.250434

      20000 -- (0.000) [...7 remote chains...] -- 8:19:59

      Average standard deviation of split frequencies: 0.208810


      Average standard deviation of split frequencies: 0.208810

      30000 -- (0.000) [...7 remote chains...] -- 11:06:38

      Average standard deviation of split frequencies: 0.246539


      Average standard deviation of split frequencies: 0.246539

      40000 -- (0.000) [...7 remote chains...] -- 8:19:58

      Average standard deviation of split frequencies: 0.188562


      Average standard deviation of split frequencies: 0.188562

      50000 -- (0.000) [...7 remote chains...] -- 9:59:57

      Average standard deviation of split frequencies: 0.152143


      Average standard deviation of split frequencies: 0.152143

      60000 -- (0.000) [...7 remote chains...] -- 11:06:36

      Average standard deviation of split frequencies: 0.134261


      Average standard deviation of split frequencies: 0.134261

      70000 -- (0.000) [...7 remote chains...] -- 9:31:21

      Average standard deviation of split frequencies: 0.132401


      Average standard deviation of split frequencies: 0.132401

      80000 -- (0.000) [...7 remote chains...] -- 10:24:55

      Average standard deviation of split frequencies: 0.117111


      Average standard deviation of split frequencies: 0.117111

      90000 -- (0.000) [...7 remote chains...] -- 11:06:34

      Average standard deviation of split frequencies: 0.109412


      Average standard deviation of split frequencies: 0.109412

      100000 -- (0.000) [...7 remote chains...] -- 9:59:54

      Average standard deviation of split frequencies: 0.097532


      Average standard deviation of split frequencies: 0.097532

      110000 -- (0.000) [...7 remote chains...] -- 10:36:14

      Average standard deviation of split frequencies: 0.099300


      Average standard deviation of split frequencies: 0.099300

      120000 -- (0.000) [...7 remote chains...] -- 11:06:32

      Average standard deviation of split frequencies: 0.091436


      Average standard deviation of split frequencies: 0.091436

      130000 -- (0.000) [...7 remote chains...] -- 10:15:15

      Average standard deviation of split frequencies: 0.165298


      Average standard deviation of split frequencies: 0.165298

      140000 -- (0.000) [...7 remote chains...] -- 10:42:42

      Average standard deviation of split frequencies: 0.158937


      Average standard deviation of split frequencies: 0.158937

      150000 -- (0.000) [...7 remote chains...] -- 9:59:51

      Average standard deviation of split frequencies: 0.161063


      Average standard deviation of split frequencies: 0.161063

      160000 -- (0.000) [...7 remote chains...] -- 10:24:50

      Average standard deviation of split frequencies: 0.143279


      Average standard deviation of split frequencies: 0.143279

      170000 -- (0.000) [...7 remote chains...] -- 10:46:52

      Average standard deviation of split frequencies: 0.134817


      Average standard deviation of split frequencies: 0.134817

      180000 -- (0.000) [...7 remote chains...] -- 10:10:55

      Average standard deviation of split frequencies: 0.130676


      Average standard deviation of split frequencies: 0.130676

      190000 -- (0.000) [...7 remote chains...] -- 10:31:22

      Average standard deviation of split frequencies: 0.134884


      Average standard deviation of split frequencies: 0.134884

      200000 -- (0.000) [...7 remote chains...] -- 9:59:48

      Average standard deviation of split frequencies: 0.128701


      Average standard deviation of split frequencies: 0.128701

      210000 -- (0.000) [...7 remote chains...] -- 10:18:49

      Average standard deviation of split frequencies: 0.121604


      Average standard deviation of split frequencies: 0.121604

      220000 -- (0.000) [...7 remote chains...] -- 9:50:41

      Average standard deviation of split frequencies: 0.115923


      Average standard deviation of split frequencies: 0.115923

      230000 -- (0.000) [...7 remote chains...] -- 10:08:27

      Average standard deviation of split frequencies: 0.116431


      Average standard deviation of split frequencies: 0.116431

      240000 -- (0.000) [...7 remote chains...] -- 10:24:45

      Average standard deviation of split frequencies: 0.113350


      Average standard deviation of split frequencies: 0.113350

      250000 -- (0.000) [...7 remote chains...] -- 9:59:45

      Average standard deviation of split frequencies: 0.109387


      Average standard deviation of split frequencies: 0.109387

      260000 -- (0.000) [...7 remote chains...] -- 10:15:07

      Average standard deviation of split frequencies: 0.144966


      Average standard deviation of split frequencies: 0.144966

      270000 -- (0.000) [...7 remote chains...] -- 9:52:19

      Average standard deviation of split frequencies: 0.144308


      Average standard deviation of split frequencies: 0.144308

      280000 -- (0.000) [...7 remote chains...] -- 10:06:51

      Average standard deviation of split frequencies: 0.139279


      Average standard deviation of split frequencies: 0.139279

      290000 -- (0.000) [...7 remote chains...] -- 10:20:23

      Average standard deviation of split frequencies: 0.135810


      Average standard deviation of split frequencies: 0.135810

      300000 -- (0.000) [...7 remote chains...] -- 9:59:42

      Average standard deviation of split frequencies: 0.131600


      Average standard deviation of split frequencies: 0.131600

      310000 -- (0.000) [...7 remote chains...] -- 10:12:35

      Average standard deviation of split frequencies: 0.138180


      Average standard deviation of split frequencies: 0.138180

      320000 -- (0.000) [...7 remote chains...] -- 9:53:26

      Average standard deviation of split frequencies: 0.132779


      Average standard deviation of split frequencies: 0.132779

      330000 -- [0.000] [...7 remote chains...] -- 10:05:43

      Average standard deviation of split frequencies: 0.124867


      Average standard deviation of split frequencies: 0.124867

      340000 -- (0.000) [...7 remote chains...] -- 10:17:17

      Average standard deviation of split frequencies: 0.118841


      Average standard deviation of split frequencies: 0.118841

      350000 -- (0.000) [...7 remote chains...] -- 9:59:39

      Average standard deviation of split frequencies: 0.120378


      Average standard deviation of split frequencies: 0.120378

      360000 -- (0.000) [...7 remote chains...] -- 10:10:44

      Average standard deviation of split frequencies: 0.116556


      Average standard deviation of split frequencies: 0.116556

      370000 -- (0.000) [...7 remote chains...] -- 9:54:13

      Average standard deviation of split frequencies: 0.113048


      Average standard deviation of split frequencies: 0.113048

      380000 -- (0.000) [...7 remote chains...] -- 10:04:52

      Average standard deviation of split frequencies: 0.107171


      Average standard deviation of split frequencies: 0.107171

      390000 -- (0.000) [...7 remote chains...] -- 10:14:59

      Average standard deviation of split frequencies: 0.108828


      Average standard deviation of split frequencies: 0.108828

      400000 -- (0.000) [...7 remote chains...] -- 9:59:36

      Average standard deviation of split frequencies: 0.130183


      Average standard deviation of split frequencies: 0.130183

      410000 -- (0.000) [...7 remote chains...] -- 10:09:20

      Average standard deviation of split frequencies: 0.125927


      Average standard deviation of split frequencies: 0.125927

      420000 -- (0.000) [...7 remote chains...] -- 10:18:36

      Average standard deviation of split frequencies: 0.119945


      Average standard deviation of split frequencies: 0.119945

      430000 -- (0.000) [...7 remote chains...] -- 10:04:13

      Average standard deviation of split frequencies: 0.115662


      Average standard deviation of split frequencies: 0.115662

      440000 -- (0.000) [...7 remote chains...] -- 10:13:11

      Average standard deviation of split frequencies: 0.110633


      Average standard deviation of split frequencies: 0.110633

      450000 -- (0.000) [...7 remote chains...] -- 9:59:33

      Average standard deviation of split frequencies: 0.108362


      Average standard deviation of split frequencies: 0.108362

      460000 -- (0.000) [...7 remote chains...] -- 10:08:13

      Average standard deviation of split frequencies: 0.106459


      Average standard deviation of split frequencies: 0.106459

      470000 -- (0.000) [...7 remote chains...] -- 10:16:32

      Average standard deviation of split frequencies: 0.105837


      Average standard deviation of split frequencies: 0.105837

      480000 -- (0.000) [...7 remote chains...] -- 10:03:41

      Average standard deviation of split frequencies: 0.100464


      Average standard deviation of split frequencies: 0.100464

      490000 -- (0.000) [...7 remote chains...] -- 10:11:44

      Average standard deviation of split frequencies: 0.098013


      Average standard deviation of split frequencies: 0.098013

      500000 -- (0.000) [...7 remote chains...] -- 10:19:29

      Average standard deviation of split frequencies: 0.095530


      Average standard deviation of split frequencies: 0.095530

      510000 -- (0.000) [...7 remote chains...] -- 10:07:19

      Average standard deviation of split frequencies: 0.095264


      Average standard deviation of split frequencies: 0.095264

      520000 -- (0.000) [...7 remote chains...] -- 10:14:51

      Average standard deviation of split frequencies: 0.091838


      Average standard deviation of split frequencies: 0.091838

      530000 -- (0.000) [...7 remote chains...] -- 10:03:14

      Average standard deviation of split frequencies: 0.105582


      Average standard deviation of split frequencies: 0.105582

      540000 -- (0.000) [...7 remote chains...] -- 10:10:33

      Average standard deviation of split frequencies: 0.104058


      Average standard deviation of split frequencies: 0.104058

      550000 -- (0.000) [...7 remote chains...] -- 10:17:36

      Average standard deviation of split frequencies: 0.106843


      Average standard deviation of split frequencies: 0.106843

      560000 -- (0.000) [...7 remote chains...] -- 10:06:34

      Average standard deviation of split frequencies: 0.104757


      Average standard deviation of split frequencies: 0.104757

      570000 -- (0.000) [...7 remote chains...] -- 10:13:27

      Average standard deviation of split frequencies: 0.104263


      Average standard deviation of split frequencies: 0.104263

      580000 -- (0.000) [...7 remote chains...] -- 10:20:05

      Average standard deviation of split frequencies: 0.101407


      Average standard deviation of split frequencies: 0.101407

      590000 -- (0.000) [...7 remote chains...] -- 10:09:34

      Average standard deviation of split frequencies: 0.098122


      Average standard deviation of split frequencies: 0.098122

      600000 -- (0.000) [...7 remote chains...] -- 10:16:03

      Average standard deviation of split frequencies: 0.095041


      Average standard deviation of split frequencies: 0.095041

      610000 -- (0.000) [...7 remote chains...] -- 10:22:19

      Average standard deviation of split frequencies: 0.093950


      Average standard deviation of split frequencies: 0.093950

      620000 -- (0.000) [...7 remote chains...] -- 10:12:16

      Average standard deviation of split frequencies: 0.093759


      Average standard deviation of split frequencies: 0.093759

      630000 -- (0.000) [...7 remote chains...] -- 10:18:23

      Average standard deviation of split frequencies: 0.093400


      Average standard deviation of split frequencies: 0.093400

      640000 -- [0.000] [...7 remote chains...] -- 10:08:43

      Average standard deviation of split frequencies: 0.089498


      Average standard deviation of split frequencies: 0.089498

      650000 -- (0.000) [...7 remote chains...] -- 10:14:43

      Average standard deviation of split frequencies: 0.088126


      Average standard deviation of split frequencies: 0.088126

      660000 -- (0.000) [...7 remote chains...] -- 10:05:23

      Average standard deviation of split frequencies: 0.102319


      Average standard deviation of split frequencies: 0.102319

      670000 -- (0.000) [...7 remote chains...] -- 10:11:15

      Average standard deviation of split frequencies: 0.106417


      Average standard deviation of split frequencies: 0.106417

      680000 -- (0.000) [...7 remote chains...] -- 10:16:56

      Average standard deviation of split frequencies: 0.103215


      Average standard deviation of split frequencies: 0.103215

      690000 -- (0.000) [...7 remote chains...] -- 10:07:59

      Average standard deviation of split frequencies: 0.102966


      Average standard deviation of split frequencies: 0.102966

      700000 -- (0.000) [...7 remote chains...] -- 10:13:34

      Average standard deviation of split frequencies: 0.101746


      Average standard deviation of split frequencies: 0.101746

      710000 -- (0.000) [...7 remote chains...] -- 10:18:59

      Average standard deviation of split frequencies: 0.104452


      Average standard deviation of split frequencies: 0.104452

      720000 -- (0.000) [...7 remote chains...] -- 10:10:22

      Average standard deviation of split frequencies: 0.103898


      Average standard deviation of split frequencies: 0.103898

      730000 -- [0.000] [...7 remote chains...] -- 10:15:41

      Average standard deviation of split frequencies: 0.103071


      Average standard deviation of split frequencies: 0.103071

      740000 -- [0.000] [...7 remote chains...] -- 10:20:51

      Average standard deviation of split frequencies: 0.101695


      Average standard deviation of split frequencies: 0.101695

      750000 -- (0.000) [...7 remote chains...] -- 10:12:34

      Average standard deviation of split frequencies: 0.100703


      Average standard deviation of split frequencies: 0.100703

      760000 -- (0.000) [...7 remote chains...] -- 10:17:38

      Average standard deviation of split frequencies: 0.098373


      Average standard deviation of split frequencies: 0.098373

      770000 -- (0.000) [...7 remote chains...] -- 10:22:34

      Average standard deviation of split frequencies: 0.094957


      Average standard deviation of split frequencies: 0.094957

      780000 -- [0.000] [...7 remote chains...] -- 10:27:23

      Average standard deviation of split frequencies: 0.092231


      Average standard deviation of split frequencies: 0.092231

      790000 -- (0.000) [...7 remote chains...] -- 10:19:26

      Average standard deviation of split frequencies: 0.092359


      Average standard deviation of split frequencies: 0.092359

      800000 -- (0.000) [...7 remote chains...] -- 10:24:10

      Average standard deviation of split frequencies: 0.103991


      Average standard deviation of split frequencies: 0.103991

      810000 -- [0.000] [...7 remote chains...] -- 10:28:46

      Average standard deviation of split frequencies: 0.101667


      Average standard deviation of split frequencies: 0.101667

      820000 -- [0.000] [...7 remote chains...] -- 10:21:06

      Average standard deviation of split frequencies: 0.100067


      Average standard deviation of split frequencies: 0.100067

      830000 -- [0.000] [...7 remote chains...] -- 10:25:38

      Average standard deviation of split frequencies: 0.099714


      Average standard deviation of split frequencies: 0.099714

      840000 -- (0.000) [...7 remote chains...] -- 10:30:04

      Average standard deviation of split frequencies: 0.097543


      Average standard deviation of split frequencies: 0.097543

      850000 -- (0.000) [...7 remote chains...] -- 10:22:38

      Average standard deviation of split frequencies: 0.096988


      Average standard deviation of split frequencies: 0.096988

      860000 -- (0.000) [...7 remote chains...] -- 10:27:00

      Average standard deviation of split frequencies: 0.094192


      Average standard deviation of split frequencies: 0.094192

      870000 -- (0.000) [...7 remote chains...] -- 10:31:16

      Average standard deviation of split frequencies: 0.092704


      Average standard deviation of split frequencies: 0.092704

      880000 -- (0.000) [...7 remote chains...] -- 10:24:05

      Average standard deviation of split frequencies: 0.091173


      Average standard deviation of split frequencies: 0.091173

      890000 -- (0.000) [...7 remote chains...] -- 10:28:16

      Average standard deviation of split frequencies: 0.088529


      Average standard deviation of split frequencies: 0.088529

      900000 -- (0.000) [...7 remote chains...] -- 10:32:23

      Average standard deviation of split frequencies: 0.086492


      Average standard deviation of split frequencies: 0.086492

      910000 -- (0.000) [...7 remote chains...] -- 10:25:25

      Average standard deviation of split frequencies: 0.087739


      Average standard deviation of split frequencies: 0.087739

      920000 -- (0.000) [...7 remote chains...] -- 10:29:28

      Average standard deviation of split frequencies: 0.087039


      Average standard deviation of split frequencies: 0.087039

      930000 -- (0.000) [...7 remote chains...] -- 10:33:25

      Average standard deviation of split frequencies: 0.094041


      Average standard deviation of split frequencies: 0.094041

      940000 -- (0.000) [...7 remote chains...] -- 10:26:40

      Average standard deviation of split frequencies: 0.093218


      Average standard deviation of split frequencies: 0.093218

      950000 -- (0.000) [...7 remote chains...] -- 10:30:34

      Average standard deviation of split frequencies: 0.090159


      Average standard deviation of split frequencies: 0.090159

      960000 -- (0.000) [...7 remote chains...] -- 10:24:00

      Average standard deviation of split frequencies: 0.089242


      Average standard deviation of split frequencies: 0.089242

      970000 -- (0.000) [...7 remote chains...] -- 10:27:50

      Average standard deviation of split frequencies: 0.088928


      Average standard deviation of split frequencies: 0.088928

      980000 -- (0.000) [...7 remote chains...] -- 10:31:37

      Average standard deviation of split frequencies: 0.088295


      Average standard deviation of split frequencies: 0.088295

      990000 -- (0.000) [...7 remote chains...] -- 10:25:13

      Average standard deviation of split frequencies: 0.087397


      Average standard deviation of split frequencies: 0.087397

      1000000 -- (0.000) [...7 remote chains...] -- 10:28:57

      Average standard deviation of split frequencies: 0.086985


      Average standard deviation of split frequencies: 0.086985

      1010000 -- (0.000) [...7 remote chains...] -- 10:32:35

      Average standard deviation of split frequencies: 0.086093


      Average standard deviation of split frequencies: 0.086093

      1020000 -- [0.000] [...7 remote chains...] -- 10:26:23

      Average standard deviation of split frequencies: 0.083650


      Average standard deviation of split frequencies: 0.083650

      1030000 -- (0.000) [...7 remote chains...] -- 10:29:59

      Average standard deviation of split frequencies: 0.082984


      Average standard deviation of split frequencies: 0.082984

      1040000 -- (0.000) [...7 remote chains...] -- 10:33:30

      Average standard deviation of split frequencies: 0.080824


      Average standard deviation of split frequencies: 0.080824

      1050000 -- (0.000) [...7 remote chains...] -- 10:27:28

      Average standard deviation of split frequencies: 0.079421


      Average standard deviation of split frequencies: 0.079421

      1060000 -- (0.000) [...7 remote chains...] -- 10:30:57

      Average standard deviation of split frequencies: 0.084242


      Average standard deviation of split frequencies: 0.084242

      1070000 -- (0.000) [...7 remote chains...] -- 10:25:03

      Average standard deviation of split frequencies: 0.083660


      Average standard deviation of split frequencies: 0.083660

      1080000 -- (0.000) [...7 remote chains...] -- 10:28:29

      Average standard deviation of split frequencies: 0.082927


      Average standard deviation of split frequencies: 0.082927

      1090000 -- (0.000) [...7 remote chains...] -- 10:31:52

      Average standard deviation of split frequencies: 0.082638


      Average standard deviation of split frequencies: 0.082638

      1100000 -- (0.000) [...7 remote chains...] -- 10:26:07

      Average standard deviation of split frequencies: 0.080628


      Average standard deviation of split frequencies: 0.080628

      1110000 -- (0.000) [...7 remote chains...] -- 10:29:27

      Average standard deviation of split frequencies: 0.080035


      Average standard deviation of split frequencies: 0.080035

      1120000 -- (0.000) [...7 remote chains...] -- 10:32:44

      Average standard deviation of split frequencies: 0.080117


      Average standard deviation of split frequencies: 0.080117

      1130000 -- (0.000) [...7 remote chains...] -- 10:27:08

      Average standard deviation of split frequencies: 0.079818


      Average standard deviation of split frequencies: 0.079818

      1140000 -- (0.000) [...7 remote chains...] -- 10:30:22

      Average standard deviation of split frequencies: 0.079799


      Average standard deviation of split frequencies: 0.079799

      1150000 -- (0.000) [...7 remote chains...] -- 10:24:53

      Average standard deviation of split frequencies: 0.080276


      Average standard deviation of split frequencies: 0.080276

      1160000 -- (0.000) [...7 remote chains...] -- 10:28:05

      Average standard deviation of split frequencies: 0.080229


      Average standard deviation of split frequencies: 0.080229

      1170000 -- (0.000) [...7 remote chains...] -- 10:31:14

      Average standard deviation of split frequencies: 0.080399


      Average standard deviation of split frequencies: 0.080399

      1180000 -- (0.000) [...7 remote chains...] -- 10:25:53

      Average standard deviation of split frequencies: 0.078455


      Average standard deviation of split frequencies: 0.078455

      1190000 -- (0.000) [...7 remote chains...] -- 10:29:00

      Average standard deviation of split frequencies: 0.077187


      Average standard deviation of split frequencies: 0.077187

      1200000 -- (0.000) [...7 remote chains...] -- 10:32:04

      Average standard deviation of split frequencies: 0.080889


      Average standard deviation of split frequencies: 0.080889

      1210000 -- [0.000] [...7 remote chains...] -- 10:26:49

      Average standard deviation of split frequencies: 0.079631


      Average standard deviation of split frequencies: 0.079631

      1220000 -- (0.000) [...7 remote chains...] -- 10:29:51

      Average standard deviation of split frequencies: 0.079221


      Average standard deviation of split frequencies: 0.079221

      1230000 -- (0.000) [...7 remote chains...] -- 10:24:43

      Average standard deviation of split frequencies: 0.081143


      Average standard deviation of split frequencies: 0.081143

      1240000 -- (0.000) [...7 remote chains...] -- 10:27:43

      Average standard deviation of split frequencies: 0.080955


      Average standard deviation of split frequencies: 0.080955

      1250000 -- (0.000) [...7 remote chains...] -- 10:30:41

      Average standard deviation of split frequencies: 0.080829


      Average standard deviation of split frequencies: 0.080829

      1260000 -- (0.000) [...7 remote chains...] -- 10:25:40

      Average standard deviation of split frequencies: 0.079460


      Average standard deviation of split frequencies: 0.079460

      1270000 -- (0.000) [...7 remote chains...] -- 10:28:35

      Average standard deviation of split frequencies: 0.079528


      Average standard deviation of split frequencies: 0.079528

      1280000 -- (0.000) [...7 remote chains...] -- 10:31:27

      Average standard deviation of split frequencies: 0.079979


      Average standard deviation of split frequencies: 0.079979

      1290000 -- [0.000] [...7 remote chains...] -- 10:26:33

      Average standard deviation of split frequencies: 0.079572


      Average standard deviation of split frequencies: 0.079572

      1300000 -- (0.000) [...7 remote chains...] -- 10:29:24

      Average standard deviation of split frequencies: 0.079473


      Average standard deviation of split frequencies: 0.079473

      1310000 -- (0.000) [...7 remote chains...] -- 10:24:35

      Average standard deviation of split frequencies: 0.078278


      Average standard deviation of split frequencies: 0.078278

      1320000 -- (0.000) [...7 remote chains...] -- 10:27:24

      Average standard deviation of split frequencies: 0.078546


      Average standard deviation of split frequencies: 0.078546

      1330000 -- [0.000] [...7 remote chains...] -- 10:30:10

      Average standard deviation of split frequencies: 0.084858


      Average standard deviation of split frequencies: 0.084858

      1340000 -- (0.000) [...7 remote chains...] -- 10:25:27

      Average standard deviation of split frequencies: 0.081803


      Average standard deviation of split frequencies: 0.081803

      1350000 -- (0.000) [...7 remote chains...] -- 10:28:12

      Average standard deviation of split frequencies: 0.082149


      Average standard deviation of split frequencies: 0.082149

      1360000 -- [0.000] [...7 remote chains...] -- 10:23:35

      Average standard deviation of split frequencies: 0.079060


      Average standard deviation of split frequencies: 0.079060

      1370000 -- (0.000) [...7 remote chains...] -- 10:26:18

      Average standard deviation of split frequencies: 0.078675


      Average standard deviation of split frequencies: 0.078675

      1380000 -- (0.000) [...7 remote chains...] -- 10:28:59

      Average standard deviation of split frequencies: 0.078497


      Average standard deviation of split frequencies: 0.078497

      1390000 -- (0.000) [...7 remote chains...] -- 10:24:26

      Average standard deviation of split frequencies: 0.080917


      Average standard deviation of split frequencies: 0.080917

      1400000 -- (0.000) [...7 remote chains...] -- 10:27:06

      Average standard deviation of split frequencies: 0.081196


      Average standard deviation of split frequencies: 0.081196

      1410000 -- [0.000] [...7 remote chains...] -- 10:22:38

      Average standard deviation of split frequencies: 0.080103


      Average standard deviation of split frequencies: 0.080103

      1420000 -- (0.000) [...7 remote chains...] -- 10:25:16

      Average standard deviation of split frequencies: 0.079154


      Average standard deviation of split frequencies: 0.079154

      1430000 -- (0.000) [...7 remote chains...] -- 10:27:52

      Average standard deviation of split frequencies: 0.078283


      Average standard deviation of split frequencies: 0.078283

      1440000 -- (0.000) [...7 remote chains...] -- 10:23:30

      Average standard deviation of split frequencies: 0.078223


      Average standard deviation of split frequencies: 0.078223

      1450000 -- (0.000) [...7 remote chains...] -- 10:26:04

      Average standard deviation of split frequencies: 0.078057


      Average standard deviation of split frequencies: 0.078057

      1460000 -- (0.000) [...7 remote chains...] -- 10:28:36

      Average standard deviation of split frequencies: 0.082598


      Average standard deviation of split frequencies: 0.082598

      1470000 -- (0.000) [...7 remote chains...] -- 10:24:19

      Average standard deviation of split frequencies: 0.082283


      Average standard deviation of split frequencies: 0.082283

      1480000 -- (0.000) [...7 remote chains...] -- 10:26:49

      Average standard deviation of split frequencies: 0.082601


      Average standard deviation of split frequencies: 0.082601

      1490000 -- (0.000) [...7 remote chains...] -- 10:22:36

      Average standard deviation of split frequencies: 0.082580


      Average standard deviation of split frequencies: 0.082580

      1500000 -- (0.000) [...7 remote chains...] -- 10:25:06

      Average standard deviation of split frequencies: 0.081521


      Average standard deviation of split frequencies: 0.081521

      1510000 -- (0.000) [...7 remote chains...] -- 10:27:33

      Average standard deviation of split frequencies: 0.082036


      Average standard deviation of split frequencies: 0.082036

      1520000 -- (0.000) [...7 remote chains...] -- 10:23:25

      Average standard deviation of split frequencies: 0.082215


      Average standard deviation of split frequencies: 0.082215

      1530000 -- (0.000) [...7 remote chains...] -- 10:25:51

      Average standard deviation of split frequencies: 0.081470


      Average standard deviation of split frequencies: 0.081470

      1540000 -- (0.000) [...7 remote chains...] -- 10:21:46

      Average standard deviation of split frequencies: 0.081445


      Average standard deviation of split frequencies: 0.081445

      1550000 -- (0.000) [...7 remote chains...] -- 10:24:11

      Average standard deviation of split frequencies: 0.081540


      Average standard deviation of split frequencies: 0.081540

      1560000 -- (0.000) [...7 remote chains...] -- 10:26:34

      Average standard deviation of split frequencies: 0.080652


      Average standard deviation of split frequencies: 0.080652

      1570000 -- (0.000) [...7 remote chains...] -- 10:22:34

      Average standard deviation of split frequencies: 0.080601


      Average standard deviation of split frequencies: 0.080601

      1580000 -- (0.000) [...7 remote chains...] -- 10:24:55

      Average standard deviation of split frequencies: 0.079365


      Average standard deviation of split frequencies: 0.079365

      1590000 -- (0.000) [...7 remote chains...] -- 10:27:15

      Average standard deviation of split frequencies: 0.079232


      Average standard deviation of split frequencies: 0.079232

      1600000 -- (0.000) [...7 remote chains...] -- 10:29:34

      Average standard deviation of split frequencies: 0.081411


      Average standard deviation of split frequencies: 0.081411

      1610000 -- [0.000] [...7 remote chains...] -- 10:25:38

      Average standard deviation of split frequencies: 0.080750


      Average standard deviation of split frequencies: 0.080750

      1620000 -- (0.000) [...7 remote chains...] -- 10:27:55

      Average standard deviation of split frequencies: 0.079824


      Average standard deviation of split frequencies: 0.079824

      1630000 -- (0.000) [...7 remote chains...] -- 10:30:11

      Average standard deviation of split frequencies: 0.079742


      Average standard deviation of split frequencies: 0.079742

      1640000 -- (0.000) [...7 remote chains...] -- 10:26:19

      Average standard deviation of split frequencies: 0.078748


      Average standard deviation of split frequencies: 0.078748

      1650000 -- (0.000) [...7 remote chains...] -- 10:28:34

      Average standard deviation of split frequencies: 0.078666


      Average standard deviation of split frequencies: 0.078666

      1660000 -- [0.000] [...7 remote chains...] -- 10:30:46

      Average standard deviation of split frequencies: 0.077790


      Average standard deviation of split frequencies: 0.077790

      1670000 -- (0.000) [...7 remote chains...] -- 10:26:59

      Average standard deviation of split frequencies: 0.077632


      Average standard deviation of split frequencies: 0.077632

      1680000 -- [0.000] [...7 remote chains...] -- 10:29:11

      Average standard deviation of split frequencies: 0.077105


      Average standard deviation of split frequencies: 0.077105

      1690000 -- (0.000) [...7 remote chains...] -- 10:31:21

      Average standard deviation of split frequencies: 0.077089


      Average standard deviation of split frequencies: 0.077089

      1700000 -- [0.000] [...7 remote chains...] -- 10:27:37

      Average standard deviation of split frequencies: 0.076413


      Average standard deviation of split frequencies: 0.076413

      1710000 -- (0.000) [...7 remote chains...] -- 10:29:46

      Average standard deviation of split frequencies: 0.076658


      Average standard deviation of split frequencies: 0.076658

      1720000 -- (0.000) [...7 remote chains...] -- 10:31:54

      Average standard deviation of split frequencies: 0.075830


      Average standard deviation of split frequencies: 0.075830

      1730000 -- [0.000] [...7 remote chains...] -- 10:28:14

      Average standard deviation of split frequencies: 0.077998


      Average standard deviation of split frequencies: 0.077998

      1740000 -- (0.000) [...7 remote chains...] -- 10:30:21

      Average standard deviation of split frequencies: 0.077675


      Average standard deviation of split frequencies: 0.077675

      1750000 -- (0.000) [...7 remote chains...] -- 10:32:26

      Average standard deviation of split frequencies: 0.077139


      Average standard deviation of split frequencies: 0.077139

      1760000 -- [0.000] [...7 remote chains...] -- 10:28:49

      Average standard deviation of split frequencies: 0.076175


      Average standard deviation of split frequencies: 0.076175

      1770000 -- (0.000) [...7 remote chains...] -- 10:30:54

      Average standard deviation of split frequencies: 0.076386


      Average standard deviation of split frequencies: 0.076386

      1780000 -- (0.000) [...7 remote chains...] -- 10:32:56

      Average standard deviation of split frequencies: 0.075648


      Average standard deviation of split frequencies: 0.075648

      1790000 -- (0.000) [...7 remote chains...] -- 10:29:24

      Average standard deviation of split frequencies: 0.076734


      Average standard deviation of split frequencies: 0.076734

      1800000 -- (0.000) [...7 remote chains...] -- 10:31:26

      Average standard deviation of split frequencies: 0.076517


      Average standard deviation of split frequencies: 0.076517

      1810000 -- (0.000) [...7 remote chains...] -- 10:33:26

      Average standard deviation of split frequencies: 0.074590


      Average standard deviation of split frequencies: 0.074590

      1820000 -- (0.000) [...7 remote chains...] -- 10:29:57

      Average standard deviation of split frequencies: 0.074297


      Average standard deviation of split frequencies: 0.074297

      1830000 -- (0.000) [...7 remote chains...] -- 10:31:56

      Average standard deviation of split frequencies: 0.074927


      Average standard deviation of split frequencies: 0.074927

      1840000 -- (0.000) [...7 remote chains...] -- 10:33:55

      Average standard deviation of split frequencies: 0.073681


      Average standard deviation of split frequencies: 0.073681

      1850000 -- (0.000) [...7 remote chains...] -- 10:30:28

      Average standard deviation of split frequencies: 0.072910


      Average standard deviation of split frequencies: 0.072910

      1860000 -- (0.000) [...7 remote chains...] -- 10:32:26

      Average standard deviation of split frequencies: 0.076567


      Average standard deviation of split frequencies: 0.076567

      1870000 -- (0.000) [...7 remote chains...] -- 10:29:02

      Average standard deviation of split frequencies: 0.076002


      Average standard deviation of split frequencies: 0.076002

      1880000 -- (0.000) [...7 remote chains...] -- 10:30:59

      Average standard deviation of split frequencies: 0.075381


      Average standard deviation of split frequencies: 0.075381

      1890000 -- (0.000) [...7 remote chains...] -- 10:32:55

      Average standard deviation of split frequencies: 0.074513


      Average standard deviation of split frequencies: 0.074513

      1900000 -- (0.000) [...7 remote chains...] -- 10:29:34

      Average standard deviation of split frequencies: 0.073241


      Average standard deviation of split frequencies: 0.073241

      1910000 -- (0.000) [...7 remote chains...] -- 10:31:29

      Average standard deviation of split frequencies: 0.072825


      Average standard deviation of split frequencies: 0.072825

      1920000 -- (0.000) [...7 remote chains...] -- 10:28:11

      Average standard deviation of split frequencies: 0.072405


      Average standard deviation of split frequencies: 0.072405

      1930000 -- (0.000) [...7 remote chains...] -- 10:30:05

      Average standard deviation of split frequencies: 0.071827


      Average standard deviation of split frequencies: 0.071827

      1940000 -- (0.000) [...7 remote chains...] -- 10:31:58

      Average standard deviation of split frequencies: 0.071502


      Average standard deviation of split frequencies: 0.071502

      1950000 -- (0.000) [...7 remote chains...] -- 10:28:43

      Average standard deviation of split frequencies: 0.071583


      Average standard deviation of split frequencies: 0.071583

      1960000 -- (0.000) [...7 remote chains...] -- 10:30:35

      Average standard deviation of split frequencies: 0.071018


      Average standard deviation of split frequencies: 0.071018

      1970000 -- (0.000) [...7 remote chains...] -- 10:32:26

      Average standard deviation of split frequencies: 0.070300


      Average standard deviation of split frequencies: 0.070300

      1980000 -- (0.000) [...7 remote chains...] -- 10:34:15

      Average standard deviation of split frequencies: 0.070151


      Average standard deviation of split frequencies: 0.070151

      1990000 -- [0.000] [...7 remote chains...] -- 10:31:03

      Average standard deviation of split frequencies: 0.069752


      Average standard deviation of split frequencies: 0.069752

      2000000 -- (0.000) [...7 remote chains...] -- 10:32:53

      Average standard deviation of split frequencies: 0.072063


      Average standard deviation of split frequencies: 0.072063

      2010000 -- (0.000) [...7 remote chains...] -- 10:34:40

      Average standard deviation of split frequencies: 0.072106


      Average standard deviation of split frequencies: 0.072106

      2020000 -- (0.000) [...7 remote chains...] -- 10:31:31

      Average standard deviation of split frequencies: 0.071635


      Average standard deviation of split frequencies: 0.071635

      2030000 -- (0.000) [...7 remote chains...] -- 10:33:19

      Average standard deviation of split frequencies: 0.071293


      Average standard deviation of split frequencies: 0.071293

      2040000 -- (0.000) [...7 remote chains...] -- 10:30:12

      Average standard deviation of split frequencies: 0.071170


      Average standard deviation of split frequencies: 0.071170

      2050000 -- (0.000) [...7 remote chains...] -- 10:31:58

      Average standard deviation of split frequencies: 0.070964


      Average standard deviation of split frequencies: 0.070964

      2060000 -- (0.000) [...7 remote chains...] -- 10:33:44

      Average standard deviation of split frequencies: 0.071349


      Average standard deviation of split frequencies: 0.071349

      2070000 -- (0.000) [...7 remote chains...] -- 10:30:40

      Average standard deviation of split frequencies: 0.071265


      Average standard deviation of split frequencies: 0.071265

      2080000 -- (0.000) [...7 remote chains...] -- 10:32:24

      Average standard deviation of split frequencies: 0.070453


      Average standard deviation of split frequencies: 0.070453

      2090000 -- (0.000) [...7 remote chains...] -- 10:34:08

      Average standard deviation of split frequencies: 0.070167


      Average standard deviation of split frequencies: 0.070167

      2100000 -- (0.000) [...7 remote chains...] -- 10:35:51

      Average standard deviation of split frequencies: 0.070282


      Average standard deviation of split frequencies: 0.070282

      2110000 -- [0.000] [...7 remote chains...] -- 10:32:50

      Average standard deviation of split frequencies: 0.069700


      Average standard deviation of split frequencies: 0.069700

      2120000 -- (0.000) [...7 remote chains...] -- 10:34:32

      Average standard deviation of split frequencies: 0.069586


      Average standard deviation of split frequencies: 0.069586

      2130000 -- (0.000) [...7 remote chains...] -- 10:36:13

      Average standard deviation of split frequencies: 0.071940


      Average standard deviation of split frequencies: 0.071940

      2140000 -- (0.000) [...7 remote chains...] -- 10:33:14

      Average standard deviation of split frequencies: 0.071584


      Average standard deviation of split frequencies: 0.071584

      2150000 -- [0.000] [...7 remote chains...] -- 10:34:55

      Average standard deviation of split frequencies: 0.071263


      Average standard deviation of split frequencies: 0.071263

      2160000 -- [0.000] [...7 remote chains...] -- 10:31:58

      Average standard deviation of split frequencies: 0.071003


      Average standard deviation of split frequencies: 0.071003

      2170000 -- (0.000) [...7 remote chains...] -- 10:33:38

      Average standard deviation of split frequencies: 0.070306


      Average standard deviation of split frequencies: 0.070306

      2180000 -- (0.000) [...7 remote chains...] -- 10:35:17

      Average standard deviation of split frequencies: 0.070055


      Average standard deviation of split frequencies: 0.070055

      2190000 -- [0.000] [...7 remote chains...] -- 10:32:23

      Average standard deviation of split frequencies: 0.069511


      Average standard deviation of split frequencies: 0.069511

      2200000 -- [0.000] [...7 remote chains...] -- 10:34:01

      Average standard deviation of split frequencies: 0.069603


      Average standard deviation of split frequencies: 0.069603

      2210000 -- (0.000) [...7 remote chains...] -- 10:35:39

      Average standard deviation of split frequencies: 0.069694


      Average standard deviation of split frequencies: 0.069694

      2220000 -- (0.000) [...7 remote chains...] -- 10:32:47

      Average standard deviation of split frequencies: 0.069448


      Average standard deviation of split frequencies: 0.069448

      2230000 -- (0.000) [...7 remote chains...] -- 10:34:24

      Average standard deviation of split frequencies: 0.069061


      Average standard deviation of split frequencies: 0.069061

      2240000 -- (0.000) [...7 remote chains...] -- 10:36:00

      Average standard deviation of split frequencies: 0.068909


      Average standard deviation of split frequencies: 0.068909

      2250000 -- (0.000) [...7 remote chains...] -- 10:33:10

      Average standard deviation of split frequencies: 0.069013


      Average standard deviation of split frequencies: 0.069013

      2260000 -- (0.000) [...7 remote chains...] -- 10:34:46

      Average standard deviation of split frequencies: 0.069153


      Average standard deviation of split frequencies: 0.069153

      2270000 -- (0.000) [...7 remote chains...] -- 10:36:20

      Average standard deviation of split frequencies: 0.069286


      Average standard deviation of split frequencies: 0.069286

      2280000 -- (0.000) [...7 remote chains...] -- 10:33:32

      Average standard deviation of split frequencies: 0.068427


      Average standard deviation of split frequencies: 0.068427

      2290000 -- (0.000) [...7 remote chains...] -- 10:35:07

      Average standard deviation of split frequencies: 0.067577


      Average standard deviation of split frequencies: 0.067577

      2300000 -- (0.000) [...7 remote chains...] -- 10:36:40

      Average standard deviation of split frequencies: 0.067640


      Average standard deviation of split frequencies: 0.067640

      2310000 -- (0.000) [...7 remote chains...] -- 10:33:54

      Average standard deviation of split frequencies: 0.067515


      Average standard deviation of split frequencies: 0.067515

      2320000 -- (0.000) [...7 remote chains...] -- 10:35:27

      Average standard deviation of split frequencies: 0.066762


      Average standard deviation of split frequencies: 0.066762

      2330000 -- (0.000) [...7 remote chains...] -- 10:37:00

      Average standard deviation of split frequencies: 0.066565


      Average standard deviation of split frequencies: 0.066565

      2340000 -- [0.000] [...7 remote chains...] -- 10:34:16

      Average standard deviation of split frequencies: 0.065826


      Average standard deviation of split frequencies: 0.065826

      2350000 -- (0.000) [...7 remote chains...] -- 10:35:47

      Average standard deviation of split frequencies: 0.065220


      Average standard deviation of split frequencies: 0.065220

      2360000 -- [0.000] [...7 remote chains...] -- 10:33:05

      Average standard deviation of split frequencies: 0.063741


      Average standard deviation of split frequencies: 0.063741

      2370000 -- (0.000) [...7 remote chains...] -- 10:34:36

      Average standard deviation of split frequencies: 0.063564


      Average standard deviation of split frequencies: 0.063564

      2380000 -- (0.000) [...7 remote chains...] -- 10:36:07

      Average standard deviation of split frequencies: 0.063925


      Average standard deviation of split frequencies: 0.063925

      2390000 -- (0.000) [...7 remote chains...] -- 10:33:26

      Average standard deviation of split frequencies: 0.064042


      Average standard deviation of split frequencies: 0.064042

      2400000 -- (0.000) [...7 remote chains...] -- 10:34:57

      Average standard deviation of split frequencies: 0.064412


      Average standard deviation of split frequencies: 0.064412

      2410000 -- (0.000) [...7 remote chains...] -- 10:36:26

      Average standard deviation of split frequencies: 0.064343


      Average standard deviation of split frequencies: 0.064343

      2420000 -- (0.000) [...7 remote chains...] -- 10:33:47

      Average standard deviation of split frequencies: 0.064180


      Average standard deviation of split frequencies: 0.064180

      2430000 -- (0.000) [...7 remote chains...] -- 10:35:16

      Average standard deviation of split frequencies: 0.063614


      Average standard deviation of split frequencies: 0.063614

      2440000 -- (0.000) [...7 remote chains...] -- 10:32:39

      Average standard deviation of split frequencies: 0.063737


      Average standard deviation of split frequencies: 0.063737

      2450000 -- (0.000) [...7 remote chains...] -- 10:34:08

      Average standard deviation of split frequencies: 0.063579


      Average standard deviation of split frequencies: 0.063579

      2460000 -- (0.000) [...7 remote chains...] -- 10:35:35

      Average standard deviation of split frequencies: 0.062456


      Average standard deviation of split frequencies: 0.062456

      2470000 -- (0.000) [...7 remote chains...] -- 10:33:00

      Average standard deviation of split frequencies: 0.062184


      Average standard deviation of split frequencies: 0.062184

      2480000 -- (0.000) [...7 remote chains...] -- 10:34:27

      Average standard deviation of split frequencies: 0.062302


      Average standard deviation of split frequencies: 0.062302

      2490000 -- (0.000) [...7 remote chains...] -- 10:35:54

      Average standard deviation of split frequencies: 0.061791


      Average standard deviation of split frequencies: 0.061791

      2500000 -- (0.000) [...7 remote chains...] -- 10:33:21

      Average standard deviation of split frequencies: 0.062210


      Average standard deviation of split frequencies: 0.062210

      2510000 -- (0.000) [...7 remote chains...] -- 10:34:47

      Average standard deviation of split frequencies: 0.062036


      Average standard deviation of split frequencies: 0.062036

      2520000 -- (0.000) [...7 remote chains...] -- 10:36:12

      Average standard deviation of split frequencies: 0.061796


      Average standard deviation of split frequencies: 0.061796

      2530000 -- (0.000) [...7 remote chains...] -- 10:33:40

      Average standard deviation of split frequencies: 0.061438


      Average standard deviation of split frequencies: 0.061438

      2540000 -- [0.000] [...7 remote chains...] -- 10:35:05

      Average standard deviation of split frequencies: 0.061468


      Average standard deviation of split frequencies: 0.061468

      2550000 -- [0.000] [...7 remote chains...] -- 10:36:29

      Average standard deviation of split frequencies: 0.061381


      Average standard deviation of split frequencies: 0.061381

      2560000 -- [0.000] [...7 remote chains...] -- 10:34:00

      Average standard deviation of split frequencies: 0.061237


      Average standard deviation of split frequencies: 0.061237

      2570000 -- [0.000] [...7 remote chains...] -- 10:35:23

      Average standard deviation of split frequencies: 0.061355


      Average standard deviation of split frequencies: 0.061355

      2580000 -- (0.000) [...7 remote chains...] -- 10:32:55

      Average standard deviation of split frequencies: 0.060868


      Average standard deviation of split frequencies: 0.060868

      2590000 -- [0.000] [...7 remote chains...] -- 10:34:18

      Average standard deviation of split frequencies: 0.060802


      Average standard deviation of split frequencies: 0.060802

      2600000 -- (0.000) [...7 remote chains...] -- 10:35:41

      Average standard deviation of split frequencies: 0.060072


      Average standard deviation of split frequencies: 0.060072

      2610000 -- (0.000) [...7 remote chains...] -- 10:33:14

      Average standard deviation of split frequencies: 0.058735


      Average standard deviation of split frequencies: 0.058735

      2620000 -- (0.000) [...7 remote chains...] -- 10:34:37

      Average standard deviation of split frequencies: 0.058601


      Average standard deviation of split frequencies: 0.058601

      2630000 -- (0.000) [...7 remote chains...] -- 10:35:58

      Average standard deviation of split frequencies: 0.059169


      Average standard deviation of split frequencies: 0.059169

      2640000 -- (0.000) [...7 remote chains...] -- 10:33:33

      Average standard deviation of split frequencies: 0.058549


      Average standard deviation of split frequencies: 0.058549

      2650000 -- (0.000) [...7 remote chains...] -- 10:34:55

      Average standard deviation of split frequencies: 0.058106


      Average standard deviation of split frequencies: 0.058106

      2660000 -- [0.000] [...7 remote chains...] -- 10:36:15

      Average standard deviation of split frequencies: 0.060491


      Average standard deviation of split frequencies: 0.060491

      2670000 -- (0.000) [...7 remote chains...] -- 10:33:52

      Average standard deviation of split frequencies: 0.060245


      Average standard deviation of split frequencies: 0.060245

      2680000 -- [0.000] [...7 remote chains...] -- 10:35:12

      Average standard deviation of split frequencies: 0.060209


      Average standard deviation of split frequencies: 0.060209

      2690000 -- (0.000) [...7 remote chains...] -- 10:32:50

      Average standard deviation of split frequencies: 0.059651


      Average standard deviation of split frequencies: 0.059651

      2700000 -- (0.000) [...7 remote chains...] -- 10:34:10

      Average standard deviation of split frequencies: 0.059445


      Average standard deviation of split frequencies: 0.059445

      2710000 -- (0.000) [...7 remote chains...] -- 10:35:29

      Average standard deviation of split frequencies: 0.059012


      Average standard deviation of split frequencies: 0.059012

      2720000 -- (0.000) [...7 remote chains...] -- 10:33:08

      Average standard deviation of split frequencies: 0.058466


      Average standard deviation of split frequencies: 0.058466

      2730000 -- (0.000) [...7 remote chains...] -- 10:34:27

      Average standard deviation of split frequencies: 0.057014


      Average standard deviation of split frequencies: 0.057014

      2740000 -- (0.000) [...7 remote chains...] -- 10:32:08

      Average standard deviation of split frequencies: 0.056822


      Average standard deviation of split frequencies: 0.056822

      2750000 -- [0.000] [...7 remote chains...] -- 10:33:26

      Average standard deviation of split frequencies: 0.056739


      Average standard deviation of split frequencies: 0.056739

      2760000 -- (0.000) [...7 remote chains...] -- 10:34:44

      Average standard deviation of split frequencies: 0.056383


      Average standard deviation of split frequencies: 0.056383

      2770000 -- [0.000] [...7 remote chains...] -- 10:32:26

      Average standard deviation of split frequencies: 0.056388


      Average standard deviation of split frequencies: 0.056388

      2780000 -- (0.000) [...7 remote chains...] -- 10:33:44

      Average standard deviation of split frequencies: 0.055959


      Average standard deviation of split frequencies: 0.055959

      2790000 -- (0.000) [...7 remote chains...] -- 10:31:27

      Average standard deviation of split frequencies: 0.055558


      Average standard deviation of split frequencies: 0.055558

      2800000 -- (0.000) [...7 remote chains...] -- 10:32:44

      Average standard deviation of split frequencies: 0.055663


      Average standard deviation of split frequencies: 0.055663

      2810000 -- (0.000) [...7 remote chains...] -- 10:34:01

      Average standard deviation of split frequencies: 0.055319


      Average standard deviation of split frequencies: 0.055319

      2820000 -- (0.000) [...7 remote chains...] -- 10:31:46

      Average standard deviation of split frequencies: 0.055140


      Average standard deviation of split frequencies: 0.055140

      2830000 -- (0.000) [...7 remote chains...] -- 10:33:02

      Average standard deviation of split frequencies: 0.055140


      Average standard deviation of split frequencies: 0.055140

      2840000 -- (0.000) [...7 remote chains...] -- 10:30:48

      Average standard deviation of split frequencies: 0.055044


      Average standard deviation of split frequencies: 0.055044

      2850000 -- (0.000) [...7 remote chains...] -- 10:32:04

      Average standard deviation of split frequencies: 0.054580


      Average standard deviation of split frequencies: 0.054580

      2860000 -- (0.000) [...7 remote chains...] -- 10:33:19

      Average standard deviation of split frequencies: 0.054093


      Average standard deviation of split frequencies: 0.054093

      2870000 -- (0.000) [...7 remote chains...] -- 10:31:06

      Average standard deviation of split frequencies: 0.054055


      Average standard deviation of split frequencies: 0.054055

      2880000 -- (0.000) [...7 remote chains...] -- 10:32:22

      Average standard deviation of split frequencies: 0.053726


      Average standard deviation of split frequencies: 0.053726

      2890000 -- (0.000) [...7 remote chains...] -- 10:33:36

      Average standard deviation of split frequencies: 0.053983


      Average standard deviation of split frequencies: 0.053983

      2900000 -- (0.000) [...7 remote chains...] -- 10:31:24

      Average standard deviation of split frequencies: 0.054064


      Average standard deviation of split frequencies: 0.054064

      2910000 -- (0.000) [...7 remote chains...] -- 10:32:39

      Average standard deviation of split frequencies: 0.054214


      Average standard deviation of split frequencies: 0.054214

      2920000 -- (0.000) [...7 remote chains...] -- 10:30:28

      Average standard deviation of split frequencies: 0.053818


      Average standard deviation of split frequencies: 0.053818

      2930000 -- (0.000) [...7 remote chains...] -- 10:31:42

      Average standard deviation of split frequencies: 0.055329


      Average standard deviation of split frequencies: 0.055329

      2940000 -- (0.000) [...7 remote chains...] -- 10:29:33

      Average standard deviation of split frequencies: 0.055468


      Average standard deviation of split frequencies: 0.055468

      2950000 -- (0.000) [...7 remote chains...] -- 10:30:46

      Average standard deviation of split frequencies: 0.055740


      Average standard deviation of split frequencies: 0.055740

      2960000 -- (0.000) [...7 remote chains...] -- 10:32:00

      Average standard deviation of split frequencies: 0.054716


      Average standard deviation of split frequencies: 0.054716

      2970000 -- (0.000) [...7 remote chains...] -- 10:29:51

      Average standard deviation of split frequencies: 0.054167


      Average standard deviation of split frequencies: 0.054167

      2980000 -- (0.000) [...7 remote chains...] -- 10:31:04

      Average standard deviation of split frequencies: 0.053997


      Average standard deviation of split frequencies: 0.053997

      2990000 -- (0.000) [...7 remote chains...] -- 10:32:17

      Average standard deviation of split frequencies: 0.052937


      Average standard deviation of split frequencies: 0.052937

      3000000 -- [0.000] [...7 remote chains...] -- 10:30:10

      Average standard deviation of split frequencies: 0.053050


      Average standard deviation of split frequencies: 0.053050

      3010000 -- [0.000] [...7 remote chains...] -- 10:31:22

      Average standard deviation of split frequencies: 0.052886


      Average standard deviation of split frequencies: 0.052886

      3020000 -- (0.000) [...7 remote chains...] -- 10:29:16

      Average standard deviation of split frequencies: 0.052516


      Average standard deviation of split frequencies: 0.052516

      3030000 -- [0.000] [...7 remote chains...] -- 10:30:27

      Average standard deviation of split frequencies: 0.052378


      Average standard deviation of split frequencies: 0.052378

      3040000 -- (0.000) [...7 remote chains...] -- 10:31:39

      Average standard deviation of split frequencies: 0.052291


      Average standard deviation of split frequencies: 0.052291

      3050000 -- (0.000) [...7 remote chains...] -- 10:29:34

      Average standard deviation of split frequencies: 0.052131


      Average standard deviation of split frequencies: 0.052131

      3060000 -- (0.000) [...7 remote chains...] -- 10:30:45

      Average standard deviation of split frequencies: 0.053777


      Average standard deviation of split frequencies: 0.053777

      3070000 -- (0.000) [...7 remote chains...] -- 10:31:55

      Average standard deviation of split frequencies: 0.053917


      Average standard deviation of split frequencies: 0.053917

      3080000 -- (0.000) [...7 remote chains...] -- 10:29:52

      Average standard deviation of split frequencies: 0.053439


      Average standard deviation of split frequencies: 0.053439

      3090000 -- (0.000) [...7 remote chains...] -- 10:31:02

      Average standard deviation of split frequencies: 0.053412


      Average standard deviation of split frequencies: 0.053412

      3100000 -- (0.000) [...7 remote chains...] -- 10:28:59

      Average standard deviation of split frequencies: 0.053079


      Average standard deviation of split frequencies: 0.053079

      3110000 -- [0.000] [...7 remote chains...] -- 10:30:09

      Average standard deviation of split frequencies: 0.053210


      Average standard deviation of split frequencies: 0.053210

      3120000 -- (0.000) [...7 remote chains...] -- 10:31:18

      Average standard deviation of split frequencies: 0.052788


      Average standard deviation of split frequencies: 0.052788

      3130000 -- (0.000) [...7 remote chains...] -- 10:29:17

      Average standard deviation of split frequencies: 0.052564


      Average standard deviation of split frequencies: 0.052564

      3140000 -- [0.000] [...7 remote chains...] -- 10:30:26

      Average standard deviation of split frequencies: 0.052213


      Average standard deviation of split frequencies: 0.052213

      3150000 -- (0.000) [...7 remote chains...] -- 10:28:25

      Average standard deviation of split frequencies: 0.051483


      Average standard deviation of split frequencies: 0.051483

      3160000 -- (0.000) [...7 remote chains...] -- 10:29:34

      Average standard deviation of split frequencies: 0.051077


      Average standard deviation of split frequencies: 0.051077

      3170000 -- (0.000) [...7 remote chains...] -- 10:30:43

      Average standard deviation of split frequencies: 0.050611


      Average standard deviation of split frequencies: 0.050611

      3180000 -- (0.000) [...7 remote chains...] -- 10:31:51

      Average standard deviation of split frequencies: 0.050337


      Average standard deviation of split frequencies: 0.050337

      3190000 -- (0.000) [...7 remote chains...] -- 10:29:51

      Average standard deviation of split frequencies: 0.049657


      Average standard deviation of split frequencies: 0.049657

      3200000 -- [0.000] [...7 remote chains...] -- 10:30:59

      Average standard deviation of split frequencies: 0.051493


      Average standard deviation of split frequencies: 0.051493

      3210000 -- (0.000) [...7 remote chains...] -- 10:29:00

      Average standard deviation of split frequencies: 0.051526


      Average standard deviation of split frequencies: 0.051526

      3220000 -- [0.000] [...7 remote chains...] -- 10:30:08

      Average standard deviation of split frequencies: 0.050577


      Average standard deviation of split frequencies: 0.050577

      3230000 -- (0.000) [...7 remote chains...] -- 10:31:15

      Average standard deviation of split frequencies: 0.050161


      Average standard deviation of split frequencies: 0.050161

      3240000 -- (0.000) [...7 remote chains...] -- 10:29:17

      Average standard deviation of split frequencies: 0.049680


      Average standard deviation of split frequencies: 0.049680

      3250000 -- (0.000) [...7 remote chains...] -- 10:30:24

      Average standard deviation of split frequencies: 0.049820


      Average standard deviation of split frequencies: 0.049820

      3260000 -- [0.000] [...7 remote chains...] -- 10:31:31

      Average standard deviation of split frequencies: 0.049892


      Average standard deviation of split frequencies: 0.049892

      3270000 -- (0.000) [...7 remote chains...] -- 10:29:34

      Average standard deviation of split frequencies: 0.049935


      Average standard deviation of split frequencies: 0.049935

      3280000 -- (0.000) [...7 remote chains...] -- 10:30:40

      Average standard deviation of split frequencies: 0.050065


      Average standard deviation of split frequencies: 0.050065

      3290000 -- (0.000) [...7 remote chains...] -- 10:28:45

      Average standard deviation of split frequencies: 0.050195


      Average standard deviation of split frequencies: 0.050195

      3300000 -- [0.000] [...7 remote chains...] -- 10:29:51

      Average standard deviation of split frequencies: 0.050059


      Average standard deviation of split frequencies: 0.050059

      3310000 -- (0.000) [...7 remote chains...] -- 10:30:56

      Average standard deviation of split frequencies: 0.050059


      Average standard deviation of split frequencies: 0.050059

      3320000 -- (0.000) [...7 remote chains...] -- 10:29:01

      Average standard deviation of split frequencies: 0.049859


      Average standard deviation of split frequencies: 0.049859

      3330000 -- [0.000] [...7 remote chains...] -- 10:30:07

      Average standard deviation of split frequencies: 0.051202


      Average standard deviation of split frequencies: 0.051202

      3340000 -- [0.000] [...7 remote chains...] -- 10:31:11

      Average standard deviation of split frequencies: 0.051577


      Average standard deviation of split frequencies: 0.051577

      3350000 -- [0.000] [...7 remote chains...] -- 10:29:18

      Average standard deviation of split frequencies: 0.051710


      Average standard deviation of split frequencies: 0.051710

      3360000 -- (0.000) [...7 remote chains...] -- 10:30:22

      Average standard deviation of split frequencies: 0.051738


      Average standard deviation of split frequencies: 0.051738

      3370000 -- (0.000) [...7 remote chains...] -- 10:28:29

      Average standard deviation of split frequencies: 0.050932


      Average standard deviation of split frequencies: 0.050932

      3380000 -- [0.000] [...7 remote chains...] -- 10:29:34

      Average standard deviation of split frequencies: 0.050859


      Average standard deviation of split frequencies: 0.050859

      3390000 -- (0.000) [...7 remote chains...] -- 10:30:38

      Average standard deviation of split frequencies: 0.051203


      Average standard deviation of split frequencies: 0.051203

      3400000 -- (0.000) [...7 remote chains...] -- 10:28:46

      Average standard deviation of split frequencies: 0.051260


      Average standard deviation of split frequencies: 0.051260

      3410000 -- (0.000) [...7 remote chains...] -- 10:29:49

      Average standard deviation of split frequencies: 0.051189


      Average standard deviation of split frequencies: 0.051189

      3420000 -- (0.000) [...7 remote chains...] -- 10:30:53

      Average standard deviation of split frequencies: 0.050990


      Average standard deviation of split frequencies: 0.050990

      3430000 -- (0.000) [...7 remote chains...] -- 10:29:02

      Average standard deviation of split frequencies: 0.051118


      Average standard deviation of split frequencies: 0.051118

      3440000 -- (0.000) [...7 remote chains...] -- 10:30:05

      Average standard deviation of split frequencies: 0.051111


      Average standard deviation of split frequencies: 0.051111

      3450000 -- (0.000) [...7 remote chains...] -- 10:28:15

      Average standard deviation of split frequencies: 0.051167


      Average standard deviation of split frequencies: 0.051167

      3460000 -- (0.000) [...7 remote chains...] -- 10:29:17

      Average standard deviation of split frequencies: 0.051938


      Average standard deviation of split frequencies: 0.051938

      3470000 -- (0.000) [...7 remote chains...] -- 10:30:20

      Average standard deviation of split frequencies: 0.052070


      Average standard deviation of split frequencies: 0.052070

      3480000 -- (0.000) [...7 remote chains...] -- 10:28:31

      Average standard deviation of split frequencies: 0.051805


      Average standard deviation of split frequencies: 0.051805

      3490000 -- (0.000) [...7 remote chains...] -- 10:29:33

      Average standard deviation of split frequencies: 0.051412


      Average standard deviation of split frequencies: 0.051412

      3500000 -- (0.000) [...7 remote chains...] -- 10:30:35

      Average standard deviation of split frequencies: 0.051413


      Average standard deviation of split frequencies: 0.051413

      3510000 -- (0.000) [...7 remote chains...] -- 10:28:46

      Average standard deviation of split frequencies: 0.051544


      Average standard deviation of split frequencies: 0.051544

      3520000 -- (0.000) [...7 remote chains...] -- 10:29:48

      Average standard deviation of split frequencies: 0.051284


      Average standard deviation of split frequencies: 0.051284

      3530000 -- [0.000] [...7 remote chains...] -- 10:30:49

      Average standard deviation of split frequencies: 0.051351


      Average standard deviation of split frequencies: 0.051351

      3540000 -- (0.000) [...7 remote chains...] -- 10:29:02

      Average standard deviation of split frequencies: 0.051223


      Average standard deviation of split frequencies: 0.051223

      3550000 -- (0.000) [...7 remote chains...] -- 10:30:03

      Average standard deviation of split frequencies: 0.050900


      Average standard deviation of split frequencies: 0.050900

      3560000 -- [0.000] [...7 remote chains...] -- 10:31:03

      Average standard deviation of split frequencies: 0.050517


      Average standard deviation of split frequencies: 0.050517

      3570000 -- (0.000) [...7 remote chains...] -- 10:29:17

      Average standard deviation of split frequencies: 0.050329


      Average standard deviation of split frequencies: 0.050329

      3580000 -- [0.000] [...7 remote chains...] -- 10:30:17

      Average standard deviation of split frequencies: 0.050398


      Average standard deviation of split frequencies: 0.050398

      3590000 -- (0.000) [...7 remote chains...] -- 10:31:17

      Average standard deviation of split frequencies: 0.050015


      Average standard deviation of split frequencies: 0.050015

      3600000 -- (0.000) [...7 remote chains...] -- 10:29:32

      Average standard deviation of split frequencies: 0.049977


      Average standard deviation of split frequencies: 0.049977

      3610000 -- (0.000) [...7 remote chains...] -- 10:30:31

      Average standard deviation of split frequencies: 0.049860


      Average standard deviation of split frequencies: 0.049860

      3620000 -- (0.000) [...7 remote chains...] -- 10:28:46

      Average standard deviation of split frequencies: 0.049677


      Average standard deviation of split frequencies: 0.049677

      3630000 -- (0.000) [...7 remote chains...] -- 10:29:46

      Average standard deviation of split frequencies: 0.049877


      Average standard deviation of split frequencies: 0.049877

      3640000 -- (0.000) [...7 remote chains...] -- 10:30:45

      Average standard deviation of split frequencies: 0.049695


      Average standard deviation of split frequencies: 0.049695

      3650000 -- (0.000) [...7 remote chains...] -- 10:29:01

      Average standard deviation of split frequencies: 0.049514


      Average standard deviation of split frequencies: 0.049514

      3660000 -- (0.000) [...7 remote chains...] -- 10:30:00

      Average standard deviation of split frequencies: 0.049269


      Average standard deviation of split frequencies: 0.049269

      3670000 -- (0.000) [...7 remote chains...] -- 10:30:59

      Average standard deviation of split frequencies: 0.050254


      Average standard deviation of split frequencies: 0.050254

      3680000 -- [0.000] [...7 remote chains...] -- 10:29:16

      Average standard deviation of split frequencies: 0.050480


      Average standard deviation of split frequencies: 0.050480

      3690000 -- (0.000) [...7 remote chains...] -- 10:30:14

      Average standard deviation of split frequencies: 0.050172


      Average standard deviation of split frequencies: 0.050172

      3700000 -- [0.000] [...7 remote chains...] -- 10:31:13

      Average standard deviation of split frequencies: 0.049329


      Average standard deviation of split frequencies: 0.049329

      3710000 -- (0.000) [...7 remote chains...] -- 10:29:30

      Average standard deviation of split frequencies: 0.050499


      Average standard deviation of split frequencies: 0.050499

      3720000 -- (0.000) [...7 remote chains...] -- 10:30:28

      Average standard deviation of split frequencies: 0.050508


      Average standard deviation of split frequencies: 0.050508

      3730000 -- [0.000] [...7 remote chains...] -- 10:28:46

      Average standard deviation of split frequencies: 0.052116


      Average standard deviation of split frequencies: 0.052116

      3740000 -- [0.000] [...7 remote chains...] -- 10:29:44

      Average standard deviation of split frequencies: 0.051564


      Average standard deviation of split frequencies: 0.051564

      3750000 -- (0.000) [...7 remote chains...] -- 10:30:42

      Average standard deviation of split frequencies: 0.051885


      Average standard deviation of split frequencies: 0.051885

      3760000 -- [0.000] [...7 remote chains...] -- 10:31:39

      Average standard deviation of split frequencies: 0.051958


      Average standard deviation of split frequencies: 0.051958

      3770000 -- [0.000] [...7 remote chains...] -- 10:29:58

      Average standard deviation of split frequencies: 0.051726


      Average standard deviation of split frequencies: 0.051726

      3780000 -- [0.000] [...7 remote chains...] -- 10:30:55

      Average standard deviation of split frequencies: 0.051618


      Average standard deviation of split frequencies: 0.051618

      3790000 -- [0.000] [...7 remote chains...] -- 10:31:52

      Average standard deviation of split frequencies: 0.052163


      Average standard deviation of split frequencies: 0.052163

      3800000 -- (0.000) [...7 remote chains...] -- 10:30:11

      Average standard deviation of split frequencies: 0.052282


      Average standard deviation of split frequencies: 0.052282

      3810000 -- [0.000] [...7 remote chains...] -- 10:31:08

      Average standard deviation of split frequencies: 0.052701


      Average standard deviation of split frequencies: 0.052701

      3820000 -- (0.000) [...7 remote chains...] -- 10:32:04

      Average standard deviation of split frequencies: 0.052638


      Average standard deviation of split frequencies: 0.052638

      3830000 -- (0.000) [...7 remote chains...] -- 10:33:00

      Average standard deviation of split frequencies: 0.053892


      Average standard deviation of split frequencies: 0.053892

      3840000 -- (0.000) [...7 remote chains...] -- 10:31:21

      Average standard deviation of split frequencies: 0.053400


      Average standard deviation of split frequencies: 0.053400

      3850000 -- (0.000) [...7 remote chains...] -- 10:32:16

      Average standard deviation of split frequencies: 0.053094


      Average standard deviation of split frequencies: 0.053094

      3860000 -- (0.000) [...7 remote chains...] -- 10:33:12

      Average standard deviation of split frequencies: 0.053852


      Average standard deviation of split frequencies: 0.053852

      3870000 -- [0.000] [...7 remote chains...] -- 10:31:33

      Average standard deviation of split frequencies: 0.054443


      Average standard deviation of split frequencies: 0.054443

      3880000 -- (0.000) [...7 remote chains...] -- 10:32:28

      Average standard deviation of split frequencies: 0.054388


      Average standard deviation of split frequencies: 0.054388

      3890000 -- (0.000) [...7 remote chains...] -- 10:30:50

      Average standard deviation of split frequencies: 0.054333


      Average standard deviation of split frequencies: 0.054333

      3900000 -- (0.000) [...7 remote chains...] -- 10:31:45

      Average standard deviation of split frequencies: 0.054213


      Average standard deviation of split frequencies: 0.054213

      3910000 -- (0.000) [...7 remote chains...] -- 10:32:40

      Average standard deviation of split frequencies: 0.053888


      Average standard deviation of split frequencies: 0.053888

      3920000 -- (0.000) [...7 remote chains...] -- 10:33:35

      Average standard deviation of split frequencies: 0.053770


      Average standard deviation of split frequencies: 0.053770

      3930000 -- (0.000) [...7 remote chains...] -- 10:31:57

      Average standard deviation of split frequencies: 0.053121


      Average standard deviation of split frequencies: 0.053121

      3940000 -- (0.000) [...7 remote chains...] -- 10:32:52

      Average standard deviation of split frequencies: 0.052942


      Average standard deviation of split frequencies: 0.052942

      3950000 -- (0.000) [...7 remote chains...] -- 10:33:46

      Average standard deviation of split frequencies: 0.052504


      Average standard deviation of split frequencies: 0.052504

      3960000 -- (0.000) [...7 remote chains...] -- 10:32:09

      Average standard deviation of split frequencies: 0.052265


      Average standard deviation of split frequencies: 0.052265

      3970000 -- (0.000) [...7 remote chains...] -- 10:33:03

      Average standard deviation of split frequencies: 0.051967


      Average standard deviation of split frequencies: 0.051967

      3980000 -- [0.000] [...7 remote chains...] -- 10:33:57

      Average standard deviation of split frequencies: 0.052338


      Average standard deviation of split frequencies: 0.052338

      3990000 -- (0.000) [...7 remote chains...] -- 10:32:21

      Average standard deviation of split frequencies: 0.050992


      Average standard deviation of split frequencies: 0.050992

      4000000 -- [0.000] [...7 remote chains...] -- 10:33:15

      Average standard deviation of split frequencies: 0.052018


      Average standard deviation of split frequencies: 0.052018

      4010000 -- (0.000) [...7 remote chains...] -- 10:34:08

      Average standard deviation of split frequencies: 0.051846


      Average standard deviation of split frequencies: 0.051846

      4020000 -- (0.000) [...7 remote chains...] -- 10:32:32

      Average standard deviation of split frequencies: 0.050887


      Average standard deviation of split frequencies: 0.050887

      4030000 -- (0.000) [...7 remote chains...] -- 10:33:26

      Average standard deviation of split frequencies: 0.050628


      Average standard deviation of split frequencies: 0.050628

      4040000 -- (0.000) [...7 remote chains...] -- 10:34:18

      Average standard deviation of split frequencies: 0.050355


      Average standard deviation of split frequencies: 0.050355

      4050000 -- (0.000) [...7 remote chains...] -- 10:32:44

      Average standard deviation of split frequencies: 0.050127


      Average standard deviation of split frequencies: 0.050127

      4060000 -- (0.000) [...7 remote chains...] -- 10:33:36

      Average standard deviation of split frequencies: 0.050088


      Average standard deviation of split frequencies: 0.050088

      4070000 -- (0.000) [...7 remote chains...] -- 10:34:29

      Average standard deviation of split frequencies: 0.049963


      Average standard deviation of split frequencies: 0.049963

      4080000 -- [0.000] [...7 remote chains...] -- 10:32:55

      Average standard deviation of split frequencies: 0.049925


      Average standard deviation of split frequencies: 0.049925

      4090000 -- [0.000] [...7 remote chains...] -- 10:33:47

      Average standard deviation of split frequencies: 0.049964


      Average standard deviation of split frequencies: 0.049964

      4100000 -- [0.000] [...7 remote chains...] -- 10:34:39

      Average standard deviation of split frequencies: 0.049802


      Average standard deviation of split frequencies: 0.049802

      4110000 -- [0.000] [...7 remote chains...] -- 10:33:06

      Average standard deviation of split frequencies: 0.049802


      Average standard deviation of split frequencies: 0.049802

      4120000 -- [0.000] [...7 remote chains...] -- 10:33:57

      Average standard deviation of split frequencies: 0.049702


      Average standard deviation of split frequencies: 0.049702

      4130000 -- [0.000] [...7 remote chains...] -- 10:32:25

      Average standard deviation of split frequencies: 0.049957


      Average standard deviation of split frequencies: 0.049957

      4140000 -- [0.000] [...7 remote chains...] -- 10:33:16

      Average standard deviation of split frequencies: 0.049383


      Average standard deviation of split frequencies: 0.049383

      4150000 -- [0.000] [...7 remote chains...] -- 10:34:08

      Average standard deviation of split frequencies: 0.048145


      Average standard deviation of split frequencies: 0.048145

      4160000 -- [0.000] [...7 remote chains...] -- 10:32:36

      Average standard deviation of split frequencies: 0.047747


      Average standard deviation of split frequencies: 0.047747

      4170000 -- [0.000] [...7 remote chains...] -- 10:33:27

      Average standard deviation of split frequencies: 0.047412


      Average standard deviation of split frequencies: 0.047412

      4180000 -- [0.000] [...7 remote chains...] -- 10:31:55

      Average standard deviation of split frequencies: 0.046898


      Average standard deviation of split frequencies: 0.046898

      4190000 -- [0.000] [...7 remote chains...] -- 10:32:46

      Average standard deviation of split frequencies: 0.046412


      Average standard deviation of split frequencies: 0.046412

      4200000 -- (0.000) [...7 remote chains...] -- 10:33:37

      Average standard deviation of split frequencies: 0.046266


      Average standard deviation of split frequencies: 0.046266

      4210000 -- (0.000) [...7 remote chains...] -- 10:32:06

      Average standard deviation of split frequencies: 0.046240


      Average standard deviation of split frequencies: 0.046240

      4220000 -- (0.000) [...7 remote chains...] -- 10:32:57

      Average standard deviation of split frequencies: 0.046095


      Average standard deviation of split frequencies: 0.046095

      4230000 -- (0.000) [...7 remote chains...] -- 10:31:27

      Average standard deviation of split frequencies: 0.045614


      Average standard deviation of split frequencies: 0.045614

      4240000 -- [0.000] [...7 remote chains...] -- 10:32:17

      Average standard deviation of split frequencies: 0.045351


      Average standard deviation of split frequencies: 0.045351

      4250000 -- (0.000) [...7 remote chains...] -- 10:33:07

      Average standard deviation of split frequencies: 0.045508


      Average standard deviation of split frequencies: 0.045508

      4260000 -- (0.000) [...7 remote chains...] -- 10:31:38

      Average standard deviation of split frequencies: 0.045464


      Average standard deviation of split frequencies: 0.045464

      4270000 -- [0.000] [...7 remote chains...] -- 10:32:28

      Average standard deviation of split frequencies: 0.045158


      Average standard deviation of split frequencies: 0.045158

      4280000 -- [0.000] [...7 remote chains...] -- 10:30:58

      Average standard deviation of split frequencies: 0.044896


      Average standard deviation of split frequencies: 0.044896

      4290000 -- (0.000) [...7 remote chains...] -- 10:31:48

      Average standard deviation of split frequencies: 0.045061


      Average standard deviation of split frequencies: 0.045061

      4300000 -- (0.000) [...7 remote chains...] -- 10:32:38

      Average standard deviation of split frequencies: 0.045104


      Average standard deviation of split frequencies: 0.045104

      4310000 -- [0.000] [...7 remote chains...] -- 10:31:09

      Average standard deviation of split frequencies: 0.045164


      Average standard deviation of split frequencies: 0.045164

      4320000 -- (0.000) [...7 remote chains...] -- 10:31:59

      Average standard deviation of split frequencies: 0.045025


      Average standard deviation of split frequencies: 0.045025

      4330000 -- [0.000] [...7 remote chains...] -- 10:32:48

      Average standard deviation of split frequencies: 0.045068


      Average standard deviation of split frequencies: 0.045068

      4340000 -- (0.000) [...7 remote chains...] -- 10:31:20

      Average standard deviation of split frequencies: 0.044630


      Average standard deviation of split frequencies: 0.044630

      4350000 -- (0.000) [...7 remote chains...] -- 10:32:09

      Average standard deviation of split frequencies: 0.044175


      Average standard deviation of split frequencies: 0.044175

      4360000 -- (0.000) [...7 remote chains...] -- 10:30:42

      Average standard deviation of split frequencies: 0.043794


      Average standard deviation of split frequencies: 0.043794

      4370000 -- [0.000] [...7 remote chains...] -- 10:31:31

      Average standard deviation of split frequencies: 0.043476


      Average standard deviation of split frequencies: 0.043476

      4380000 -- [0.000] [...7 remote chains...] -- 10:32:20

      Average standard deviation of split frequencies: 0.043406


      Average standard deviation of split frequencies: 0.043406

      4390000 -- [0.000] [...7 remote chains...] -- 10:30:53

      Average standard deviation of split frequencies: 0.042795


      Average standard deviation of split frequencies: 0.042795

      4400000 -- [0.000] [...7 remote chains...] -- 10:31:41

      Average standard deviation of split frequencies: 0.044020


      Average standard deviation of split frequencies: 0.044020

      4410000 -- [0.000] [...7 remote chains...] -- 10:32:30

      Average standard deviation of split frequencies: 0.043662


      Average standard deviation of split frequencies: 0.043662

      4420000 -- (0.000) [...7 remote chains...] -- 10:31:03

      Average standard deviation of split frequencies: 0.043656


      Average standard deviation of split frequencies: 0.043656

      4430000 -- [0.000] [...7 remote chains...] -- 10:31:52

      Average standard deviation of split frequencies: 0.043156


      Average standard deviation of split frequencies: 0.043156

      4440000 -- [0.000] [...7 remote chains...] -- 10:32:40

      Average standard deviation of split frequencies: 0.042902


      Average standard deviation of split frequencies: 0.042902

      4450000 -- [0.000] [...7 remote chains...] -- 10:31:14

      Average standard deviation of split frequencies: 0.042650


      Average standard deviation of split frequencies: 0.042650

      4460000 -- (0.000) [...7 remote chains...] -- 10:32:02

      Average standard deviation of split frequencies: 0.042647


      Average standard deviation of split frequencies: 0.042647

      4470000 -- [0.000] [...7 remote chains...] -- 10:30:36

      Average standard deviation of split frequencies: 0.041368


      Average standard deviation of split frequencies: 0.041368

      4480000 -- [0.000] [...7 remote chains...] -- 10:31:24

      Average standard deviation of split frequencies: 0.040799


      Average standard deviation of split frequencies: 0.040799

      4490000 -- [0.000] [...7 remote chains...] -- 10:32:12

      Average standard deviation of split frequencies: 0.040678


      Average standard deviation of split frequencies: 0.040678

      4500000 -- [0.000] [...7 remote chains...] -- 10:30:47

      Average standard deviation of split frequencies: 0.040790


      Average standard deviation of split frequencies: 0.040790

      4510000 -- (0.000) [...7 remote chains...] -- 10:31:34

      Average standard deviation of split frequencies: 0.040942


      Average standard deviation of split frequencies: 0.040942

      4520000 -- [0.000] [...7 remote chains...] -- 10:32:22

      Average standard deviation of split frequencies: 0.040881


      Average standard deviation of split frequencies: 0.040881

      4530000 -- (0.000) [...7 remote chains...] -- 10:30:57

      Average standard deviation of split frequencies: 0.040192


      Average standard deviation of split frequencies: 0.040192

      4540000 -- (0.000) [...7 remote chains...] -- 10:31:44

      Average standard deviation of split frequencies: 0.040135


      Average standard deviation of split frequencies: 0.040135

      4550000 -- (0.000) [...7 remote chains...] -- 10:30:20

      Average standard deviation of split frequencies: 0.040257


      Average standard deviation of split frequencies: 0.040257

      4560000 -- [0.000] [...7 remote chains...] -- 10:31:07

      Average standard deviation of split frequencies: 0.039957


      Average standard deviation of split frequencies: 0.039957

      4570000 -- (0.000) [...7 remote chains...] -- 10:29:44

      Average standard deviation of split frequencies: 0.039114


      Average standard deviation of split frequencies: 0.039114

      4580000 -- (0.000) [...7 remote chains...] -- 10:30:31

      Average standard deviation of split frequencies: 0.038825


      Average standard deviation of split frequencies: 0.038825

      4590000 -- (0.000) [...7 remote chains...] -- 10:31:17

      Average standard deviation of split frequencies: 0.039059


      Average standard deviation of split frequencies: 0.039059

      4600000 -- [0.000] [...7 remote chains...] -- 10:29:54

      Average standard deviation of split frequencies: 0.039122


      Average standard deviation of split frequencies: 0.039122

      4610000 -- (0.000) [...7 remote chains...] -- 10:30:41

      Average standard deviation of split frequencies: 0.040020


      Average standard deviation of split frequencies: 0.040020

      4620000 -- (0.000) [...7 remote chains...] -- 10:31:27

      Average standard deviation of split frequencies: 0.040074


      Average standard deviation of split frequencies: 0.040074

      4630000 -- (0.000) [...7 remote chains...] -- 10:30:05

      Average standard deviation of split frequencies: 0.040356


      Average standard deviation of split frequencies: 0.040356

      4640000 -- [0.000] [...7 remote chains...] -- 10:30:51

      Average standard deviation of split frequencies: 0.040128


      Average standard deviation of split frequencies: 0.040128

      4650000 -- [0.000] [...7 remote chains...] -- 10:29:29

      Average standard deviation of split frequencies: 0.039969


      Average standard deviation of split frequencies: 0.039969

      4660000 -- [0.000] [...7 remote chains...] -- 10:30:15

      Average standard deviation of split frequencies: 0.040579


      Average standard deviation of split frequencies: 0.040579

      4670000 -- [0.000] [...7 remote chains...] -- 10:31:01

      Average standard deviation of split frequencies: 0.040291


      Average standard deviation of split frequencies: 0.040291

      4680000 -- (0.000) [...7 remote chains...] -- 10:29:39

      Average standard deviation of split frequencies: 0.040291


      Average standard deviation of split frequencies: 0.040291

      4690000 -- (0.000) [...7 remote chains...] -- 10:30:25

      Average standard deviation of split frequencies: 0.040120


      Average standard deviation of split frequencies: 0.040120

      4700000 -- [0.000] [...7 remote chains...] -- 10:31:11

      Average standard deviation of split frequencies: 0.040615


      Average standard deviation of split frequencies: 0.040615

      4710000 -- [0.000] [...7 remote chains...] -- 10:29:50

      Average standard deviation of split frequencies: 0.040393


      Average standard deviation of split frequencies: 0.040393

      4720000 -- [0.000] [...7 remote chains...] -- 10:30:35

      Average standard deviation of split frequencies: 0.040280


      Average standard deviation of split frequencies: 0.040280

      4730000 -- [0.000] [...7 remote chains...] -- 10:29:14

      Average standard deviation of split frequencies: 0.040277


      Average standard deviation of split frequencies: 0.040277

      4740000 -- [0.000] [...7 remote chains...] -- 10:30:00

      Average standard deviation of split frequencies: 0.040384


      Average standard deviation of split frequencies: 0.040384

      4750000 -- [0.000] [...7 remote chains...] -- 10:30:45

      Average standard deviation of split frequencies: 0.041273


      Average standard deviation of split frequencies: 0.041273

      4760000 -- [0.000] [...7 remote chains...] -- 10:29:25

      Average standard deviation of split frequencies: 0.041105


      Average standard deviation of split frequencies: 0.041105

      4770000 -- [0.000] [...7 remote chains...] -- 10:30:10

      Average standard deviation of split frequencies: 0.041097


      Average standard deviation of split frequencies: 0.041097

      4780000 -- [0.000] [...7 remote chains...] -- 10:28:50

      Average standard deviation of split frequencies: 0.041142


      Average standard deviation of split frequencies: 0.041142

      4790000 -- [0.000] [...7 remote chains...] -- 10:29:35

      Average standard deviation of split frequencies: 0.041030


      Average standard deviation of split frequencies: 0.041030

      4800000 -- [0.000] [...7 remote chains...] -- 10:30:20

      Average standard deviation of split frequencies: 0.041668


      Average standard deviation of split frequencies: 0.041668

      4810000 -- [0.000] [...7 remote chains...] -- 10:29:00

      Average standard deviation of split frequencies: 0.041908


      Average standard deviation of split frequencies: 0.041908

      4820000 -- [0.000] [...7 remote chains...] -- 10:29:45

      Average standard deviation of split frequencies: 0.041881


      Average standard deviation of split frequencies: 0.041881

      4830000 -- (0.000) [...7 remote chains...] -- 10:30:29

      Average standard deviation of split frequencies: 0.042476


      Average standard deviation of split frequencies: 0.042476

      4840000 -- (0.000) [...7 remote chains...] -- 10:29:10

      Average standard deviation of split frequencies: 0.042521


      Average standard deviation of split frequencies: 0.042521

      4850000 -- [0.000] [...7 remote chains...] -- 10:29:55

      Average standard deviation of split frequencies: 0.042672


      Average standard deviation of split frequencies: 0.042672

      4860000 -- (0.000) [...7 remote chains...] -- 10:28:36

      Average standard deviation of split frequencies: 0.042347


      Average standard deviation of split frequencies: 0.042347

      4870000 -- (0.000) [...7 remote chains...] -- 10:29:20

      Average standard deviation of split frequencies: 0.042190


      Average standard deviation of split frequencies: 0.042190

      4880000 -- [0.000] [...7 remote chains...] -- 10:30:04

      Average standard deviation of split frequencies: 0.042336


      Average standard deviation of split frequencies: 0.042336

      4890000 -- [0.000] [...7 remote chains...] -- 10:28:46

      Average standard deviation of split frequencies: 0.041731


      Average standard deviation of split frequencies: 0.041731

      4900000 -- [0.000] [...7 remote chains...] -- 10:29:30

      Average standard deviation of split frequencies: 0.041814


      Average standard deviation of split frequencies: 0.041814

      4910000 -- [0.000] [...7 remote chains...] -- 10:28:13

      Average standard deviation of split frequencies: 0.041967


      Average standard deviation of split frequencies: 0.041967

      4920000 -- [0.000] [...7 remote chains...] -- 10:28:56

      Average standard deviation of split frequencies: 0.041901


      Average standard deviation of split frequencies: 0.041901

      4930000 -- (0.000) [...7 remote chains...] -- 10:29:40

      Average standard deviation of split frequencies: 0.043238


      Average standard deviation of split frequencies: 0.043238

      4940000 -- [0.000] [...7 remote chains...] -- 10:28:23

      Average standard deviation of split frequencies: 0.043339


      Average standard deviation of split frequencies: 0.043339

      4950000 -- (0.000) [...7 remote chains...] -- 10:29:06

      Average standard deviation of split frequencies: 0.043393


      Average standard deviation of split frequencies: 0.043393

      4960000 -- (0.000) [...7 remote chains...] -- 10:27:49

      Average standard deviation of split frequencies: 0.041552


      Average standard deviation of split frequencies: 0.041552

      4970000 -- (0.000) [...7 remote chains...] -- 10:28:33

      Average standard deviation of split frequencies: 0.041697


      Average standard deviation of split frequencies: 0.041697

      4980000 -- (0.000) [...7 remote chains...] -- 10:27:16

      Average standard deviation of split frequencies: 0.041280


      Average standard deviation of split frequencies: 0.041280

      4990000 -- (0.000) [...7 remote chains...] -- 10:27:59

      Average standard deviation of split frequencies: 0.041117


      Average standard deviation of split frequencies: 0.041117

      5000000 -- (0.000) [...7 remote chains...] -- 10:28:43

      Average standard deviation of split frequencies: 0.041217


      Average standard deviation of split frequencies: 0.041217

      5010000 -- (0.000) [...7 remote chains...] -- 10:27:27

      Average standard deviation of split frequencies: 0.041264


      Average standard deviation of split frequencies: 0.041264

      5020000 -- [0.000] [...7 remote chains...] -- 10:28:09

      Average standard deviation of split frequencies: 0.040649


      Average standard deviation of split frequencies: 0.040649

      5030000 -- [0.000] [...7 remote chains...] -- 10:26:54

      Average standard deviation of split frequencies: 0.040598


      Average standard deviation of split frequencies: 0.040598

      5040000 -- (0.000) [...7 remote chains...] -- 10:27:37

      Average standard deviation of split frequencies: 0.039573


      Average standard deviation of split frequencies: 0.039573

      5050000 -- (0.000) [...7 remote chains...] -- 10:26:21

      Average standard deviation of split frequencies: 0.039518


      Average standard deviation of split frequencies: 0.039518

      5060000 -- [0.000] [...7 remote chains...] -- 10:27:04

      Average standard deviation of split frequencies: 0.040779


      Average standard deviation of split frequencies: 0.040779

      5070000 -- (0.000) [...7 remote chains...] -- 10:27:47

      Average standard deviation of split frequencies: 0.040779


      Average standard deviation of split frequencies: 0.040779

      5080000 -- [0.000] [...7 remote chains...] -- 10:26:32

      Average standard deviation of split frequencies: 0.040723


      Average standard deviation of split frequencies: 0.040723

      5090000 -- (0.000) [...7 remote chains...] -- 10:27:14

      Average standard deviation of split frequencies: 0.040515


      Average standard deviation of split frequencies: 0.040515

      5100000 -- (0.000) [...7 remote chains...] -- 10:27:57

      Average standard deviation of split frequencies: 0.040256


      Average standard deviation of split frequencies: 0.040256

      5110000 -- [0.000] [...7 remote chains...] -- 10:26:42

      Average standard deviation of split frequencies: 0.040362


      Average standard deviation of split frequencies: 0.040362

      5120000 -- [0.000] [...7 remote chains...] -- 10:27:24

      Average standard deviation of split frequencies: 0.040257


      Average standard deviation of split frequencies: 0.040257

      5130000 -- [0.000] [...7 remote chains...] -- 10:28:06

      Average standard deviation of split frequencies: 0.040054


      Average standard deviation of split frequencies: 0.040054

      5140000 -- [0.000] [...7 remote chains...] -- 10:26:52

      Average standard deviation of split frequencies: 0.040000


      Average standard deviation of split frequencies: 0.040000

      5150000 -- [0.000] [...7 remote chains...] -- 10:27:34

      Average standard deviation of split frequencies: 0.040345


      Average standard deviation of split frequencies: 0.040345

      5160000 -- [0.000] [...7 remote chains...] -- 10:28:16

      Average standard deviation of split frequencies: 0.040389


      Average standard deviation of split frequencies: 0.040389

      5170000 -- [0.000] [...7 remote chains...] -- 10:27:02

      Average standard deviation of split frequencies: 0.040384


      Average standard deviation of split frequencies: 0.040384

      5180000 -- [0.000] [...7 remote chains...] -- 10:27:44

      Average standard deviation of split frequencies: 0.040476


      Average standard deviation of split frequencies: 0.040476

      5190000 -- [0.000] [...7 remote chains...] -- 10:26:31

      Average standard deviation of split frequencies: 0.040562


      Average standard deviation of split frequencies: 0.040562

      5200000 -- [0.000] [...7 remote chains...] -- 10:27:12

      Average standard deviation of split frequencies: 0.040613


      Average standard deviation of split frequencies: 0.040613

      5210000 -- [0.000] [...7 remote chains...] -- 10:27:53

      Average standard deviation of split frequencies: 0.040561


      Average standard deviation of split frequencies: 0.040561

      5220000 -- (0.000) [...7 remote chains...] -- 10:26:41

      Average standard deviation of split frequencies: 0.040252


      Average standard deviation of split frequencies: 0.040252

      5230000 -- (0.000) [...7 remote chains...] -- 10:27:22

      Average standard deviation of split frequencies: 0.040264


      Average standard deviation of split frequencies: 0.040264

      5240000 -- (0.000) [...7 remote chains...] -- 10:26:09

      Average standard deviation of split frequencies: 0.040114


      Average standard deviation of split frequencies: 0.040114

      5250000 -- [0.000] [...7 remote chains...] -- 10:26:50

      Average standard deviation of split frequencies: 0.040061


      Average standard deviation of split frequencies: 0.040061

      5260000 -- (0.000) [...7 remote chains...] -- 10:27:31

      Average standard deviation of split frequencies: 0.039815


      Average standard deviation of split frequencies: 0.039815

      5270000 -- [0.000] [...7 remote chains...] -- 10:26:19

      Average standard deviation of split frequencies: 0.040056


      Average standard deviation of split frequencies: 0.040056

      5280000 -- [0.000] [...7 remote chains...] -- 10:27:00

      Average standard deviation of split frequencies: 0.040638


      Average standard deviation of split frequencies: 0.040638

      5290000 -- [0.000] [...7 remote chains...] -- 10:25:48

      Average standard deviation of split frequencies: 0.040582


      Average standard deviation of split frequencies: 0.040582

      5300000 -- [0.000] [...7 remote chains...] -- 10:26:29

      Average standard deviation of split frequencies: 0.040714


      Average standard deviation of split frequencies: 0.040714

      5310000 -- [0.000] [...7 remote chains...] -- 10:27:10

      Average standard deviation of split frequencies: 0.040947


      Average standard deviation of split frequencies: 0.040947

      5320000 -- [0.000] [...7 remote chains...] -- 10:25:58

      Average standard deviation of split frequencies: 0.040984


      Average standard deviation of split frequencies: 0.040984

      5330000 -- (0.000) [...7 remote chains...] -- 10:26:39

      Average standard deviation of split frequencies: 0.041439


      Average standard deviation of split frequencies: 0.041439

      5340000 -- (0.000) [...7 remote chains...] -- 10:25:28

      Average standard deviation of split frequencies: 0.041385


      Average standard deviation of split frequencies: 0.041385

      5350000 -- (0.000) [...7 remote chains...] -- 10:26:08

      Average standard deviation of split frequencies: 0.041189


      Average standard deviation of split frequencies: 0.041189

      5360000 -- [0.000] [...7 remote chains...] -- 10:26:48

      Average standard deviation of split frequencies: 0.041038


      Average standard deviation of split frequencies: 0.041038

      5370000 -- (0.000) [...7 remote chains...] -- 10:25:38

      Average standard deviation of split frequencies: 0.040985


      Average standard deviation of split frequencies: 0.040985

      5380000 -- (0.000) [...7 remote chains...] -- 10:26:18

      Average standard deviation of split frequencies: 0.040524


      Average standard deviation of split frequencies: 0.040524

      5390000 -- [0.000] [...7 remote chains...] -- 10:26:58

      Average standard deviation of split frequencies: 0.040708


      Average standard deviation of split frequencies: 0.040708

      5400000 -- (0.000) [...7 remote chains...] -- 10:25:47

      Average standard deviation of split frequencies: 0.041020


      Average standard deviation of split frequencies: 0.041020

      5410000 -- [0.000] [...7 remote chains...] -- 10:26:27

      Average standard deviation of split frequencies: 0.041057


      Average standard deviation of split frequencies: 0.041057

      5420000 -- [0.000] [...7 remote chains...] -- 10:25:17

      Average standard deviation of split frequencies: 0.041047


      Average standard deviation of split frequencies: 0.041047

      5430000 -- (0.000) [...7 remote chains...] -- 10:25:57

      Average standard deviation of split frequencies: 0.041138


      Average standard deviation of split frequencies: 0.041138

      5440000 -- [0.000] [...7 remote chains...] -- 10:26:37

      Average standard deviation of split frequencies: 0.040947


      Average standard deviation of split frequencies: 0.040947

      5450000 -- [0.000] [...7 remote chains...] -- 10:25:27

      Average standard deviation of split frequencies: 0.041119


      Average standard deviation of split frequencies: 0.041119

      5460000 -- (0.000) [...7 remote chains...] -- 10:26:07

      Average standard deviation of split frequencies: 0.040701


      Average standard deviation of split frequencies: 0.040701

      5470000 -- (0.000) [...7 remote chains...] -- 10:24:57

      Average standard deviation of split frequencies: 0.040357


      Average standard deviation of split frequencies: 0.040357

      5480000 -- [0.000] [...7 remote chains...] -- 10:25:37

      Average standard deviation of split frequencies: 0.040259


      Average standard deviation of split frequencies: 0.040259

      5490000 -- [0.000] [...7 remote chains...] -- 10:26:16

      Average standard deviation of split frequencies: 0.040259


      Average standard deviation of split frequencies: 0.040259

      5500000 -- [0.000] [...7 remote chains...] -- 10:25:07

      Average standard deviation of split frequencies: 0.040357


      Average standard deviation of split frequencies: 0.040357

      5510000 -- [0.000] [...7 remote chains...] -- 10:25:46

      Average standard deviation of split frequencies: 0.040754


      Average standard deviation of split frequencies: 0.040754

      5520000 -- [0.000] [...7 remote chains...] -- 10:26:25

      Average standard deviation of split frequencies: 0.040656


      Average standard deviation of split frequencies: 0.040656

      5530000 -- [0.000] [...7 remote chains...] -- 10:25:17

      Average standard deviation of split frequencies: 0.040700


      Average standard deviation of split frequencies: 0.040700

      5540000 -- [0.000] [...7 remote chains...] -- 10:25:56

      Average standard deviation of split frequencies: 0.040367


      Average standard deviation of split frequencies: 0.040367

      5550000 -- [0.000] [...7 remote chains...] -- 10:24:47

      Average standard deviation of split frequencies: 0.039582


      Average standard deviation of split frequencies: 0.039582

      5560000 -- [0.000] [...7 remote chains...] -- 10:25:26

      Average standard deviation of split frequencies: 0.039536


      Average standard deviation of split frequencies: 0.039536

      5570000 -- [0.000] [...7 remote chains...] -- 10:24:18

      Average standard deviation of split frequencies: 0.039987


      Average standard deviation of split frequencies: 0.039987

      5580000 -- [0.000] [...7 remote chains...] -- 10:24:57

      Average standard deviation of split frequencies: 0.039938


      Average standard deviation of split frequencies: 0.039938

      5590000 -- (0.000) [...7 remote chains...] -- 10:25:36

      Average standard deviation of split frequencies: 0.039845


      Average standard deviation of split frequencies: 0.039845

      5600000 -- (0.000) [...7 remote chains...] -- 10:24:28

      Average standard deviation of split frequencies: 0.039866


      Average standard deviation of split frequencies: 0.039866

      5610000 -- (0.000) [...7 remote chains...] -- 10:25:06

      Average standard deviation of split frequencies: 0.039820


      Average standard deviation of split frequencies: 0.039820

      5620000 -- (0.000) [...7 remote chains...] -- 10:25:45

      Average standard deviation of split frequencies: 0.039874


      Average standard deviation of split frequencies: 0.039874

      5630000 -- (0.000) [...7 remote chains...] -- 10:24:38

      Average standard deviation of split frequencies: 0.039825


      Average standard deviation of split frequencies: 0.039825

      5640000 -- (0.000) [...7 remote chains...] -- 10:25:16

      Average standard deviation of split frequencies: 0.038977


      Average standard deviation of split frequencies: 0.038977

      5650000 -- (0.000) [...7 remote chains...] -- 10:25:54

      Average standard deviation of split frequencies: 0.038790


      Average standard deviation of split frequencies: 0.038790

      5660000 -- (0.000) [...7 remote chains...] -- 10:24:47

      Average standard deviation of split frequencies: 0.038651


      Average standard deviation of split frequencies: 0.038651

      5670000 -- (0.000) [...7 remote chains...] -- 10:25:25

      Average standard deviation of split frequencies: 0.038509


      Average standard deviation of split frequencies: 0.038509

      5680000 -- (0.000) [...7 remote chains...] -- 10:24:18

      Average standard deviation of split frequencies: 0.038372


      Average standard deviation of split frequencies: 0.038372

      5690000 -- (0.000) [...7 remote chains...] -- 10:24:56

      Average standard deviation of split frequencies: 0.038093


      Average standard deviation of split frequencies: 0.038093

      5700000 -- (0.000) [...7 remote chains...] -- 10:25:34

      Average standard deviation of split frequencies: 0.038240


      Average standard deviation of split frequencies: 0.038240

      5710000 -- (0.000) [...7 remote chains...] -- 10:24:28

      Average standard deviation of split frequencies: 0.038428


      Average standard deviation of split frequencies: 0.038428

      5720000 -- (0.000) [...7 remote chains...] -- 10:25:06

      Average standard deviation of split frequencies: 0.038339


      Average standard deviation of split frequencies: 0.038339

      5730000 -- (0.000) [...7 remote chains...] -- 10:24:00

      Average standard deviation of split frequencies: 0.038265


      Average standard deviation of split frequencies: 0.038265

      5740000 -- (0.000) [...7 remote chains...] -- 10:24:37

      Average standard deviation of split frequencies: 0.037936


      Average standard deviation of split frequencies: 0.037936

      5750000 -- (0.000) [...7 remote chains...] -- 10:25:15

      Average standard deviation of split frequencies: 0.037743


      Average standard deviation of split frequencies: 0.037743

      5760000 -- (0.000) [...7 remote chains...] -- 10:24:09

      Average standard deviation of split frequencies: 0.037512


      Average standard deviation of split frequencies: 0.037512

      5770000 -- (0.000) [...7 remote chains...] -- 10:24:46

      Average standard deviation of split frequencies: 0.037473


      Average standard deviation of split frequencies: 0.037473

      5780000 -- (0.000) [...7 remote chains...] -- 10:25:24

      Average standard deviation of split frequencies: 0.037387


      Average standard deviation of split frequencies: 0.037387

      5790000 -- (0.000) [...7 remote chains...] -- 10:24:18

      Average standard deviation of split frequencies: 0.037722


      Average standard deviation of split frequencies: 0.037722

      5800000 -- [0.000] [...7 remote chains...] -- 10:24:56

      Average standard deviation of split frequencies: 0.037445


      Average standard deviation of split frequencies: 0.037445

      5810000 -- (0.000) [...7 remote chains...] -- 10:23:50

      Average standard deviation of split frequencies: 0.037311


      Average standard deviation of split frequencies: 0.037311

      5820000 -- (0.000) [...7 remote chains...] -- 10:24:28

      Average standard deviation of split frequencies: 0.037226


      Average standard deviation of split frequencies: 0.037226

      5830000 -- (0.000) [...7 remote chains...] -- 10:25:05

      Average standard deviation of split frequencies: 0.037416


      Average standard deviation of split frequencies: 0.037416

      5840000 -- (0.000) [...7 remote chains...] -- 10:24:00

      Average standard deviation of split frequencies: 0.037236


      Average standard deviation of split frequencies: 0.037236

      5850000 -- (0.000) [...7 remote chains...] -- 10:24:37

      Average standard deviation of split frequencies: 0.037010


      Average standard deviation of split frequencies: 0.037010

      5860000 -- (0.000) [...7 remote chains...] -- 10:23:32

      Average standard deviation of split frequencies: 0.036784


      Average standard deviation of split frequencies: 0.036784

      5870000 -- (0.000) [...7 remote chains...] -- 10:24:09

      Average standard deviation of split frequencies: 0.036879


      Average standard deviation of split frequencies: 0.036879

      5880000 -- (0.000) [...7 remote chains...] -- 10:24:46

      Average standard deviation of split frequencies: 0.036795


      Average standard deviation of split frequencies: 0.036795

      5890000 -- (0.000) [...7 remote chains...] -- 10:23:41

      Average standard deviation of split frequencies: 0.036806


      Average standard deviation of split frequencies: 0.036806

      5900000 -- (0.000) [...7 remote chains...] -- 10:24:18

      Average standard deviation of split frequencies: 0.036536


      Average standard deviation of split frequencies: 0.036536

      5910000 -- (0.000) [...7 remote chains...] -- 10:24:55

      Average standard deviation of split frequencies: 0.036442


      Average standard deviation of split frequencies: 0.036442

      5920000 -- (0.000) [...7 remote chains...] -- 10:23:51

      Average standard deviation of split frequencies: 0.035367


      Average standard deviation of split frequencies: 0.035367

      5930000 -- (0.000) [...7 remote chains...] -- 10:24:27

      Average standard deviation of split frequencies: 0.035106


      Average standard deviation of split frequencies: 0.035106

      5940000 -- (0.000) [...7 remote chains...] -- 10:25:03

      Average standard deviation of split frequencies: 0.034406


      Average standard deviation of split frequencies: 0.034406

      5950000 -- (0.000) [...7 remote chains...] -- 10:24:00

      Average standard deviation of split frequencies: 0.034892


      Average standard deviation of split frequencies: 0.034892

      5960000 -- (0.000) [...7 remote chains...] -- 10:24:36

      Average standard deviation of split frequencies: 0.034679


      Average standard deviation of split frequencies: 0.034679

      5970000 -- [0.000] [...7 remote chains...] -- 10:23:32

      Average standard deviation of split frequencies: 0.034647


      Average standard deviation of split frequencies: 0.034647

      5980000 -- (0.000) [...7 remote chains...] -- 10:24:09

      Average standard deviation of split frequencies: 0.034570


      Average standard deviation of split frequencies: 0.034570

      5990000 -- (0.000) [...7 remote chains...] -- 10:24:45

      Average standard deviation of split frequencies: 0.034839


      Average standard deviation of split frequencies: 0.034839

      6000000 -- (0.000) [...7 remote chains...] -- 10:23:42

      Average standard deviation of split frequencies: 0.034717


      Average standard deviation of split frequencies: 0.034717

      6010000 -- (0.000) [...7 remote chains...] -- 10:24:17

      Average standard deviation of split frequencies: 0.034417


      Average standard deviation of split frequencies: 0.034417

      6020000 -- (0.000) [...7 remote chains...] -- 10:23:15

      Average standard deviation of split frequencies: 0.034296


      Average standard deviation of split frequencies: 0.034296

      6030000 -- (0.000) [...7 remote chains...] -- 10:23:50

      Average standard deviation of split frequencies: 0.034608


      Average standard deviation of split frequencies: 0.034608

      6040000 -- (0.000) [...7 remote chains...] -- 10:24:26

      Average standard deviation of split frequencies: 0.034532


      Average standard deviation of split frequencies: 0.034532

      6050000 -- [0.000] [...7 remote chains...] -- 10:23:24

      Average standard deviation of split frequencies: 0.034412


      Average standard deviation of split frequencies: 0.034412

      6060000 -- [0.000] [...7 remote chains...] -- 10:23:59

      Average standard deviation of split frequencies: 0.033986


      Average standard deviation of split frequencies: 0.033986

      6070000 -- [0.000] [...7 remote chains...] -- 10:22:57

      Average standard deviation of split frequencies: 0.034115


      Average standard deviation of split frequencies: 0.034115

      6080000 -- [0.000] [...7 remote chains...] -- 10:23:33

      Average standard deviation of split frequencies: 0.034470


      Average standard deviation of split frequencies: 0.034470

      6090000 -- (0.000) [...7 remote chains...] -- 10:24:08

      Average standard deviation of split frequencies: 0.034695


      Average standard deviation of split frequencies: 0.034695

      6100000 -- (0.000) [...7 remote chains...] -- 10:23:06

      Average standard deviation of split frequencies: 0.034491


      Average standard deviation of split frequencies: 0.034491

      6110000 -- (0.000) [...7 remote chains...] -- 10:23:41

      Average standard deviation of split frequencies: 0.034876


      Average standard deviation of split frequencies: 0.034876

      6120000 -- (0.000) [...7 remote chains...] -- 10:22:40

      Average standard deviation of split frequencies: 0.034886


      Average standard deviation of split frequencies: 0.034886

      6130000 -- (0.000) [...7 remote chains...] -- 10:23:15

      Average standard deviation of split frequencies: 0.035454


      Average standard deviation of split frequencies: 0.035454

      6140000 -- [0.000] [...7 remote chains...] -- 10:23:50

      Average standard deviation of split frequencies: 0.035421


      Average standard deviation of split frequencies: 0.035421

      6150000 -- (0.000) [...7 remote chains...] -- 10:22:49

      Average standard deviation of split frequencies: 0.035377


      Average standard deviation of split frequencies: 0.035377

      6160000 -- [0.000] [...7 remote chains...] -- 10:23:24

      Average standard deviation of split frequencies: 0.035344


      Average standard deviation of split frequencies: 0.035344

      6170000 -- (0.000) [...7 remote chains...] -- 10:22:22

      Average standard deviation of split frequencies: 0.035399


      Average standard deviation of split frequencies: 0.035399

      6180000 -- [0.000] [...7 remote chains...] -- 10:22:57

      Average standard deviation of split frequencies: 0.034722


      Average standard deviation of split frequencies: 0.034722

      6190000 -- (0.000) [...7 remote chains...] -- 10:23:32

      Average standard deviation of split frequencies: 0.034933


      Average standard deviation of split frequencies: 0.034933

      6200000 -- (0.000) [...7 remote chains...] -- 10:22:31

      Average standard deviation of split frequencies: 0.035474


      Average standard deviation of split frequencies: 0.035474

      6210000 -- [0.000] [...7 remote chains...] -- 10:23:06

      Average standard deviation of split frequencies: 0.035685


      Average standard deviation of split frequencies: 0.035685

      6220000 -- (0.000) [...7 remote chains...] -- 10:22:06

      Average standard deviation of split frequencies: 0.035609


      Average standard deviation of split frequencies: 0.035609

      6230000 -- (0.000) [...7 remote chains...] -- 10:22:40

      Average standard deviation of split frequencies: 0.035731


      Average standard deviation of split frequencies: 0.035731

      6240000 -- (0.000) [...7 remote chains...] -- 10:23:15

      Average standard deviation of split frequencies: 0.035614


      Average standard deviation of split frequencies: 0.035614

      6250000 -- (0.000) [...7 remote chains...] -- 10:22:15

      Average standard deviation of split frequencies: 0.035620


      Average standard deviation of split frequencies: 0.035620

      6260000 -- [0.000] [...7 remote chains...] -- 10:22:49

      Average standard deviation of split frequencies: 0.035945


      Average standard deviation of split frequencies: 0.035945

      6270000 -- [0.000] [...7 remote chains...] -- 10:21:49

      Average standard deviation of split frequencies: 0.036074


      Average standard deviation of split frequencies: 0.036074

      6280000 -- (0.000) [...7 remote chains...] -- 10:22:23

      Average standard deviation of split frequencies: 0.036040


      Average standard deviation of split frequencies: 0.036040

      6290000 -- (0.000) [...7 remote chains...] -- 10:21:23

      Average standard deviation of split frequencies: 0.036049


      Average standard deviation of split frequencies: 0.036049

      6300000 -- [0.000] [...7 remote chains...] -- 10:21:58

      Average standard deviation of split frequencies: 0.036059


      Average standard deviation of split frequencies: 0.036059

      6310000 -- (0.000) [...7 remote chains...] -- 10:22:32

      Average standard deviation of split frequencies: 0.036144


      Average standard deviation of split frequencies: 0.036144

      6320000 -- (0.000) [...7 remote chains...] -- 10:21:32

      Average standard deviation of split frequencies: 0.036068


      Average standard deviation of split frequencies: 0.036068

      6330000 -- (0.000) [...7 remote chains...] -- 10:22:07

      Average standard deviation of split frequencies: 0.036162


      Average standard deviation of split frequencies: 0.036162

      6340000 -- (0.000) [...7 remote chains...] -- 10:22:41

      Average standard deviation of split frequencies: 0.036255


      Average standard deviation of split frequencies: 0.036255

      6350000 -- (0.000) [...7 remote chains...] -- 10:21:41

      Average standard deviation of split frequencies: 0.036255


      Average standard deviation of split frequencies: 0.036255

      6360000 -- (0.000) [...7 remote chains...] -- 10:22:15

      Average standard deviation of split frequencies: 0.036264


      Average standard deviation of split frequencies: 0.036264

      6370000 -- [0.000] [...7 remote chains...] -- 10:22:49

      Average standard deviation of split frequencies: 0.036399


      Average standard deviation of split frequencies: 0.036399

      6380000 -- (0.000) [...7 remote chains...] -- 10:21:50

      Average standard deviation of split frequencies: 0.035846


      Average standard deviation of split frequencies: 0.035846

      6390000 -- (0.000) [...7 remote chains...] -- 10:22:24

      Average standard deviation of split frequencies: 0.035928


      Average standard deviation of split frequencies: 0.035928

      6400000 -- (0.000) [...7 remote chains...] -- 10:21:25

      Average standard deviation of split frequencies: 0.036542


      Average standard deviation of split frequencies: 0.036542

      6410000 -- (0.000) [...7 remote chains...] -- 10:21:59

      Average standard deviation of split frequencies: 0.036550


      Average standard deviation of split frequencies: 0.036550

      6420000 -- (0.000) [...7 remote chains...] -- 10:22:33

      Average standard deviation of split frequencies: 0.036432


      Average standard deviation of split frequencies: 0.036432

      6430000 -- (0.000) [...7 remote chains...] -- 10:21:34

      Average standard deviation of split frequencies: 0.036265


      Average standard deviation of split frequencies: 0.036265

      6440000 -- (0.000) [...7 remote chains...] -- 10:22:07

      Average standard deviation of split frequencies: 0.036274


      Average standard deviation of split frequencies: 0.036274

      6450000 -- (0.000) [...7 remote chains...] -- 10:22:41

      Average standard deviation of split frequencies: 0.036032


      Average standard deviation of split frequencies: 0.036032

      6460000 -- (0.000) [...7 remote chains...] -- 10:21:42

      Average standard deviation of split frequencies: 0.036000


      Average standard deviation of split frequencies: 0.036000

      6470000 -- (0.000) [...7 remote chains...] -- 10:22:16

      Average standard deviation of split frequencies: 0.035833


      Average standard deviation of split frequencies: 0.035833

      6480000 -- (0.000) [...7 remote chains...] -- 10:22:49

      Average standard deviation of split frequencies: 0.035718


      Average standard deviation of split frequencies: 0.035718

      6490000 -- (0.000) [...7 remote chains...] -- 10:21:51

      Average standard deviation of split frequencies: 0.035687


      Average standard deviation of split frequencies: 0.035687

      6500000 -- (0.000) [...7 remote chains...] -- 10:22:24

      Average standard deviation of split frequencies: 0.035779


      Average standard deviation of split frequencies: 0.035779

      6510000 -- (0.000) [...7 remote chains...] -- 10:22:58

      Average standard deviation of split frequencies: 0.035106


      Average standard deviation of split frequencies: 0.035106

      6520000 -- (0.000) [...7 remote chains...] -- 10:22:00

      Average standard deviation of split frequencies: 0.035115


      Average standard deviation of split frequencies: 0.035115

      6530000 -- (0.000) [...7 remote chains...] -- 10:22:33

      Average standard deviation of split frequencies: 0.035715


      Average standard deviation of split frequencies: 0.035715

      6540000 -- (0.000) [...7 remote chains...] -- 10:21:35

      Average standard deviation of split frequencies: 0.035643


      Average standard deviation of split frequencies: 0.035643

      6550000 -- (0.000) [...7 remote chains...] -- 10:22:08

      Average standard deviation of split frequencies: 0.035684


      Average standard deviation of split frequencies: 0.035684

      6560000 -- (0.000) [...7 remote chains...] -- 10:22:41

      Average standard deviation of split frequencies: 0.035775


      Average standard deviation of split frequencies: 0.035775

      6570000 -- (0.000) [...7 remote chains...] -- 10:21:43

      Average standard deviation of split frequencies: 0.035626


      Average standard deviation of split frequencies: 0.035626

      6580000 -- (0.000) [...7 remote chains...] -- 10:22:16

      Average standard deviation of split frequencies: 0.035554


      Average standard deviation of split frequencies: 0.035554

      6590000 -- (0.000) [...7 remote chains...] -- 10:21:19

      Average standard deviation of split frequencies: 0.035792


      Average standard deviation of split frequencies: 0.035792

      6600000 -- (0.000) [...7 remote chains...] -- 10:21:52

      Average standard deviation of split frequencies: 0.035680


      Average standard deviation of split frequencies: 0.035680

      6610000 -- (0.000) [...7 remote chains...] -- 10:22:24

      Average standard deviation of split frequencies: 0.035845


      Average standard deviation of split frequencies: 0.035845

      6620000 -- (0.000) [...7 remote chains...] -- 10:21:27

      Average standard deviation of split frequencies: 0.035971


      Average standard deviation of split frequencies: 0.035971

      6630000 -- (0.000) [...7 remote chains...] -- 10:22:00

      Average standard deviation of split frequencies: 0.035971


      Average standard deviation of split frequencies: 0.035971

      6640000 -- (0.000) [...7 remote chains...] -- 10:21:03

      Average standard deviation of split frequencies: 0.036174


      Average standard deviation of split frequencies: 0.036174

      6650000 -- (0.000) [...7 remote chains...] -- 10:21:36

      Average standard deviation of split frequencies: 0.036298


      Average standard deviation of split frequencies: 0.036298

      6660000 -- (0.000) [...7 remote chains...] -- 10:22:08

      Average standard deviation of split frequencies: 0.036383


      Average standard deviation of split frequencies: 0.036383

      6670000 -- (0.000) [...7 remote chains...] -- 10:21:12

      Average standard deviation of split frequencies: 0.036265


      Average standard deviation of split frequencies: 0.036265

      6680000 -- (0.000) [...7 remote chains...] -- 10:21:44

      Average standard deviation of split frequencies: 0.036154


      Average standard deviation of split frequencies: 0.036154

      6690000 -- (0.000) [...7 remote chains...] -- 10:20:48

      Average standard deviation of split frequencies: 0.036238


      Average standard deviation of split frequencies: 0.036238

      6700000 -- (0.000) [...7 remote chains...] -- 10:21:20

      Average standard deviation of split frequencies: 0.036166


      Average standard deviation of split frequencies: 0.036166

      6710000 -- (0.000) [...7 remote chains...] -- 10:21:52

      Average standard deviation of split frequencies: 0.035909


      Average standard deviation of split frequencies: 0.035909

      6720000 -- (0.000) [...7 remote chains...] -- 10:20:56

      Average standard deviation of split frequencies: 0.035800


      Average standard deviation of split frequencies: 0.035800

      6730000 -- (0.000) [...7 remote chains...] -- 10:21:28

      Average standard deviation of split frequencies: 0.035691


      Average standard deviation of split frequencies: 0.035691

      6740000 -- (0.000) [...7 remote chains...] -- 10:20:32

      Average standard deviation of split frequencies: 0.035546


      Average standard deviation of split frequencies: 0.035546

      6750000 -- (0.000) [...7 remote chains...] -- 10:21:04

      Average standard deviation of split frequencies: 0.035470


      Average standard deviation of split frequencies: 0.035470

      6760000 -- (0.000) [...7 remote chains...] -- 10:21:36

      Average standard deviation of split frequencies: 0.035400


      Average standard deviation of split frequencies: 0.035400

      6770000 -- (0.000) [...7 remote chains...] -- 10:20:41

      Average standard deviation of split frequencies: 0.035368


      Average standard deviation of split frequencies: 0.035368

      6780000 -- [0.000] [...7 remote chains...] -- 10:21:13

      Average standard deviation of split frequencies: 0.035374


      Average standard deviation of split frequencies: 0.035374

      6790000 -- (0.000) [...7 remote chains...] -- 10:20:17

      Average standard deviation of split frequencies: 0.035374


      Average standard deviation of split frequencies: 0.035374

      6800000 -- (0.000) [...7 remote chains...] -- 10:20:49

      Average standard deviation of split frequencies: 0.035464


      Average standard deviation of split frequencies: 0.035464

      6810000 -- (0.000) [...7 remote chains...] -- 10:21:21

      Average standard deviation of split frequencies: 0.035678


      Average standard deviation of split frequencies: 0.035678

      6820000 -- (0.000) [...7 remote chains...] -- 10:20:25

      Average standard deviation of split frequencies: 0.035570


      Average standard deviation of split frequencies: 0.035570

      6830000 -- [0.000] [...7 remote chains...] -- 10:20:57

      Average standard deviation of split frequencies: 0.035208


      Average standard deviation of split frequencies: 0.035208

      6840000 -- (0.000) [...7 remote chains...] -- 10:20:02

      Average standard deviation of split frequencies: 0.034927


      Average standard deviation of split frequencies: 0.034927

      6850000 -- (0.000) [...7 remote chains...] -- 10:20:34

      Average standard deviation of split frequencies: 0.034821


      Average standard deviation of split frequencies: 0.034821

      6860000 -- (0.000) [...7 remote chains...] -- 10:21:05

      Average standard deviation of split frequencies: 0.034487


      Average standard deviation of split frequencies: 0.034487

      6870000 -- (0.000) [...7 remote chains...] -- 10:20:10

      Average standard deviation of split frequencies: 0.035434


      Average standard deviation of split frequencies: 0.035434

      6880000 -- (0.000) [...7 remote chains...] -- 10:20:42

      Average standard deviation of split frequencies: 0.034953


      Average standard deviation of split frequencies: 0.034953

      6890000 -- (0.000) [...7 remote chains...] -- 10:19:47

      Average standard deviation of split frequencies: 0.034422


      Average standard deviation of split frequencies: 0.034422

      6900000 -- (0.000) [...7 remote chains...] -- 10:20:19

      Average standard deviation of split frequencies: 0.034319


      Average standard deviation of split frequencies: 0.034319

      6910000 -- (0.000) [...7 remote chains...] -- 10:20:50

      Average standard deviation of split frequencies: 0.034392


      Average standard deviation of split frequencies: 0.034392

      6920000 -- (0.000) [...7 remote chains...] -- 10:19:56

      Average standard deviation of split frequencies: 0.034400


      Average standard deviation of split frequencies: 0.034400

      6930000 -- [0.000] [...7 remote chains...] -- 10:20:27

      Average standard deviation of split frequencies: 0.034334


      Average standard deviation of split frequencies: 0.034334

      6940000 -- (0.000) [...7 remote chains...] -- 10:19:33

      Average standard deviation of split frequencies: 0.034268


      Average standard deviation of split frequencies: 0.034268

      6950000 -- (0.000) [...7 remote chains...] -- 10:20:04

      Average standard deviation of split frequencies: 0.034451


      Average standard deviation of split frequencies: 0.034451

      6960000 -- (0.000) [...7 remote chains...] -- 10:20:35

      Average standard deviation of split frequencies: 0.034495


      Average standard deviation of split frequencies: 0.034495

      6970000 -- (0.000) [...7 remote chains...] -- 10:19:41

      Average standard deviation of split frequencies: 0.034611


      Average standard deviation of split frequencies: 0.034611

      6980000 -- (0.000) [...7 remote chains...] -- 10:20:12

      Average standard deviation of split frequencies: 0.034727


      Average standard deviation of split frequencies: 0.034727

      6990000 -- [0.000] [...7 remote chains...] -- 10:19:18

      Average standard deviation of split frequencies: 0.034655


      Average standard deviation of split frequencies: 0.034655

      7000000 -- (0.000) [...7 remote chains...] -- 10:19:49

      Average standard deviation of split frequencies: 0.034661


      Average standard deviation of split frequencies: 0.034661

      7010000 -- (0.000) [...7 remote chains...] -- 10:20:20

      Average standard deviation of split frequencies: 0.034559


      Average standard deviation of split frequencies: 0.034559

      7020000 -- (0.000) [...7 remote chains...] -- 10:19:26

      Average standard deviation of split frequencies: 0.034530


      Average standard deviation of split frequencies: 0.034530

      7030000 -- (0.000) [...7 remote chains...] -- 10:19:57

      Average standard deviation of split frequencies: 0.034566


      Average standard deviation of split frequencies: 0.034566

      7040000 -- (0.000) [...7 remote chains...] -- 10:19:04

      Average standard deviation of split frequencies: 0.034429


      Average standard deviation of split frequencies: 0.034429

      7050000 -- (0.000) [...7 remote chains...] -- 10:19:35

      Average standard deviation of split frequencies: 0.034056


      Average standard deviation of split frequencies: 0.034056

      7060000 -- (0.000) [...7 remote chains...] -- 10:20:05

      Average standard deviation of split frequencies: 0.033795


      Average standard deviation of split frequencies: 0.033795

      7070000 -- (0.000) [...7 remote chains...] -- 10:19:12

      Average standard deviation of split frequencies: 0.033687


      Average standard deviation of split frequencies: 0.033687

      7080000 -- (0.000) [...7 remote chains...] -- 10:19:43

      Average standard deviation of split frequencies: 0.033516


      Average standard deviation of split frequencies: 0.033516

      7090000 -- [0.000] [...7 remote chains...] -- 10:20:13

      Average standard deviation of split frequencies: 0.033795


      Average standard deviation of split frequencies: 0.033795

      7100000 -- (0.000) [...7 remote chains...] -- 10:19:20

      Average standard deviation of split frequencies: 0.033766


      Average standard deviation of split frequencies: 0.033766

      7110000 -- (0.000) [...7 remote chains...] -- 10:19:51

      Average standard deviation of split frequencies: 0.034010


      Average standard deviation of split frequencies: 0.034010

      7120000 -- (0.000) [...7 remote chains...] -- 10:18:58

      Average standard deviation of split frequencies: 0.034121


      Average standard deviation of split frequencies: 0.034121

      7130000 -- (0.000) [...7 remote chains...] -- 10:19:28

      Average standard deviation of split frequencies: 0.034196


      Average standard deviation of split frequencies: 0.034196

      7140000 -- (0.000) [...7 remote chains...] -- 10:19:59

      Average standard deviation of split frequencies: 0.034305


      Average standard deviation of split frequencies: 0.034305

      7150000 -- [0.000] [...7 remote chains...] -- 10:19:06

      Average standard deviation of split frequencies: 0.034375


      Average standard deviation of split frequencies: 0.034375

      7160000 -- (0.000) [...7 remote chains...] -- 10:19:36

      Average standard deviation of split frequencies: 0.034415


      Average standard deviation of split frequencies: 0.034415

      7170000 -- (0.000) [...7 remote chains...] -- 10:20:06

      Average standard deviation of split frequencies: 0.034316


      Average standard deviation of split frequencies: 0.034316

      7180000 -- (0.000) [...7 remote chains...] -- 10:19:14

      Average standard deviation of split frequencies: 0.034322


      Average standard deviation of split frequencies: 0.034322

      7190000 -- (0.000) [...7 remote chains...] -- 10:19:44

      Average standard deviation of split frequencies: 0.034356


      Average standard deviation of split frequencies: 0.034356

      7200000 -- (0.000) [...7 remote chains...] -- 10:18:52

      Average standard deviation of split frequencies: 0.034237


      Average standard deviation of split frequencies: 0.034237

      7210000 -- (0.000) [...7 remote chains...] -- 10:19:22

      Average standard deviation of split frequencies: 0.034174


      Average standard deviation of split frequencies: 0.034174

      7220000 -- (0.000) [...7 remote chains...] -- 10:18:30

      Average standard deviation of split frequencies: 0.034075


      Average standard deviation of split frequencies: 0.034075

      7230000 -- (0.000) [...7 remote chains...] -- 10:19:00

      Average standard deviation of split frequencies: 0.034900


      Average standard deviation of split frequencies: 0.034900

      7240000 -- (0.000) [...7 remote chains...] -- 10:19:30

      Average standard deviation of split frequencies: 0.034687


      Average standard deviation of split frequencies: 0.034687

      7250000 -- (0.000) [...7 remote chains...] -- 10:18:38

      Average standard deviation of split frequencies: 0.034697


      Average standard deviation of split frequencies: 0.034697

      7260000 -- (0.000) [...7 remote chains...] -- 10:19:08

      Average standard deviation of split frequencies: 0.034671


      Average standard deviation of split frequencies: 0.034671

      7270000 -- (0.000) [...7 remote chains...] -- 10:19:38

      Average standard deviation of split frequencies: 0.034745


      Average standard deviation of split frequencies: 0.034745

      7280000 -- (0.000) [...7 remote chains...] -- 10:18:46

      Average standard deviation of split frequencies: 0.034644


      Average standard deviation of split frequencies: 0.034644

      7290000 -- [0.000] [...7 remote chains...] -- 10:19:16

      Average standard deviation of split frequencies: 0.034507


      Average standard deviation of split frequencies: 0.034507

      7300000 -- (0.000) [...7 remote chains...] -- 10:19:45

      Average standard deviation of split frequencies: 0.034334


      Average standard deviation of split frequencies: 0.034334

      7310000 -- (0.000) [...7 remote chains...] -- 10:18:54

      Average standard deviation of split frequencies: 0.034150


      Average standard deviation of split frequencies: 0.034150

      7320000 -- (0.000) [...7 remote chains...] -- 10:19:23

      Average standard deviation of split frequencies: 0.034198


      Average standard deviation of split frequencies: 0.034198

      7330000 -- (0.000) [...7 remote chains...] -- 10:19:53

      Average standard deviation of split frequencies: 0.033706


      Average standard deviation of split frequencies: 0.033706

      7340000 -- (0.000) [...7 remote chains...] -- 10:19:02

      Average standard deviation of split frequencies: 0.033720


      Average standard deviation of split frequencies: 0.033720

      7350000 -- (0.000) [...7 remote chains...] -- 10:19:31

      Average standard deviation of split frequencies: 0.033720


      Average standard deviation of split frequencies: 0.033720

      7360000 -- (0.000) [...7 remote chains...] -- 10:18:40

      Average standard deviation of split frequencies: 0.033847


      Average standard deviation of split frequencies: 0.033847

      7370000 -- (0.000) [...7 remote chains...] -- 10:19:09

      Average standard deviation of split frequencies: 0.034011


      Average standard deviation of split frequencies: 0.034011

      7380000 -- (0.000) [...7 remote chains...] -- 10:19:39

      Average standard deviation of split frequencies: 0.033988


      Average standard deviation of split frequencies: 0.033988

      7390000 -- (0.000) [...7 remote chains...] -- 10:18:48

      Average standard deviation of split frequencies: 0.033988


      Average standard deviation of split frequencies: 0.033988

      7400000 -- (0.000) [...7 remote chains...] -- 10:19:17

      Average standard deviation of split frequencies: 0.033702


      Average standard deviation of split frequencies: 0.033702

      7410000 -- (0.000) [...7 remote chains...] -- 10:19:46

      Average standard deviation of split frequencies: 0.032644


      Average standard deviation of split frequencies: 0.032644

      7420000 -- (0.000) [...7 remote chains...] -- 10:18:56

      Average standard deviation of split frequencies: 0.032513


      Average standard deviation of split frequencies: 0.032513

      7430000 -- (0.000) [...7 remote chains...] -- 10:19:25

      Average standard deviation of split frequencies: 0.032549


      Average standard deviation of split frequencies: 0.032549

      7440000 -- (0.000) [...7 remote chains...] -- 10:18:34

      Average standard deviation of split frequencies: 0.032419


      Average standard deviation of split frequencies: 0.032419

      7450000 -- (0.000) [...7 remote chains...] -- 10:19:03

      Average standard deviation of split frequencies: 0.032339


      Average standard deviation of split frequencies: 0.032339

      7460000 -- (0.000) [...7 remote chains...] -- 10:19:32

      Average standard deviation of split frequencies: 0.032303


      Average standard deviation of split frequencies: 0.032303

      7470000 -- (0.000) [...7 remote chains...] -- 10:18:42

      Average standard deviation of split frequencies: 0.031626


      Average standard deviation of split frequencies: 0.031626

      7480000 -- (0.000) [...7 remote chains...] -- 10:19:11

      Average standard deviation of split frequencies: 0.031417


      Average standard deviation of split frequencies: 0.031417

      7490000 -- (0.000) [...7 remote chains...] -- 10:18:21

      Average standard deviation of split frequencies: 0.031209


      Average standard deviation of split frequencies: 0.031209

      7500000 -- (0.000) [...7 remote chains...] -- 10:18:50

      Average standard deviation of split frequencies: 0.031267


      Average standard deviation of split frequencies: 0.031267

      7510000 -- (0.000) [...7 remote chains...] -- 10:19:18

      Average standard deviation of split frequencies: 0.031495


      Average standard deviation of split frequencies: 0.031495

      7520000 -- (0.000) [...7 remote chains...] -- 10:18:28

      Average standard deviation of split frequencies: 0.031402


      Average standard deviation of split frequencies: 0.031402

      7530000 -- (0.000) [...7 remote chains...] -- 10:18:57

      Average standard deviation of split frequencies: 0.031384


      Average standard deviation of split frequencies: 0.031384

      7540000 -- (0.000) [...7 remote chains...] -- 10:18:07

      Average standard deviation of split frequencies: 0.031442


      Average standard deviation of split frequencies: 0.031442

      7550000 -- (0.000) [...7 remote chains...] -- 10:18:36

      Average standard deviation of split frequencies: 0.031684


      Average standard deviation of split frequencies: 0.031684

      7560000 -- (0.000) [...7 remote chains...] -- 10:19:05

      Average standard deviation of split frequencies: 0.031434


      Average standard deviation of split frequencies: 0.031434

      7570000 -- (0.000) [...7 remote chains...] -- 10:18:15

      Average standard deviation of split frequencies: 0.031379


      Average standard deviation of split frequencies: 0.031379

      7580000 -- [0.000] [...7 remote chains...] -- 10:18:43

      Average standard deviation of split frequencies: 0.031440


      Average standard deviation of split frequencies: 0.031440

      7590000 -- (0.000) [...7 remote chains...] -- 10:19:12

      Average standard deviation of split frequencies: 0.031556


      Average standard deviation of split frequencies: 0.031556

      7600000 -- (0.000) [...7 remote chains...] -- 10:18:22

      Average standard deviation of split frequencies: 0.031501


      Average standard deviation of split frequencies: 0.031501

      7610000 -- (0.000) [...7 remote chains...] -- 10:18:51

      Average standard deviation of split frequencies: 0.031639


      Average standard deviation of split frequencies: 0.031639

      7620000 -- (0.000) [...7 remote chains...] -- 10:18:02

      Average standard deviation of split frequencies: 0.031699


      Average standard deviation of split frequencies: 0.031699

      7630000 -- (0.000) [...7 remote chains...] -- 10:18:30

      Average standard deviation of split frequencies: 0.031815


      Average standard deviation of split frequencies: 0.031815

      7640000 -- (0.000) [...7 remote chains...] -- 10:17:41

      Average standard deviation of split frequencies: 0.032029


      Average standard deviation of split frequencies: 0.032029

      7650000 -- (0.000) [...7 remote chains...] -- 10:18:09

      Average standard deviation of split frequencies: 0.032166


      Average standard deviation of split frequencies: 0.032166

      7660000 -- (0.000) [...7 remote chains...] -- 10:18:37

      Average standard deviation of split frequencies: 0.032187


      Average standard deviation of split frequencies: 0.032187

      7670000 -- (0.000) [...7 remote chains...] -- 10:17:48

      Average standard deviation of split frequencies: 0.032148


      Average standard deviation of split frequencies: 0.032148

      7680000 -- (0.000) [...7 remote chains...] -- 10:18:17

      Average standard deviation of split frequencies: 0.032207


      Average standard deviation of split frequencies: 0.032207

      7690000 -- (0.000) [...7 remote chains...] -- 10:18:45

      Average standard deviation of split frequencies: 0.032266


      Average standard deviation of split frequencies: 0.032266

      7700000 -- (0.000) [...7 remote chains...] -- 10:17:56

      Average standard deviation of split frequencies: 0.032096


      Average standard deviation of split frequencies: 0.032096

      7710000 -- (0.000) [...7 remote chains...] -- 10:18:24

      Average standard deviation of split frequencies: 0.032211


      Average standard deviation of split frequencies: 0.032211

      7720000 -- (0.000) [...7 remote chains...] -- 10:17:35

      Average standard deviation of split frequencies: 0.032346


      Average standard deviation of split frequencies: 0.032346

      7730000 -- (0.000) [...7 remote chains...] -- 10:18:03

      Average standard deviation of split frequencies: 0.032480


      Average standard deviation of split frequencies: 0.032480

      7740000 -- (0.000) [...7 remote chains...] -- 10:18:31

      Average standard deviation of split frequencies: 0.032576


      Average standard deviation of split frequencies: 0.032576

      7750000 -- (0.000) [...7 remote chains...] -- 10:17:43

      Average standard deviation of split frequencies: 0.032690


      Average standard deviation of split frequencies: 0.032690

      7760000 -- (0.000) [...7 remote chains...] -- 10:18:11

      Average standard deviation of split frequencies: 0.032823


      Average standard deviation of split frequencies: 0.032823

      7770000 -- (0.000) [...7 remote chains...] -- 10:17:22

      Average standard deviation of split frequencies: 0.032912


      Average standard deviation of split frequencies: 0.032912

      7780000 -- (0.000) [...7 remote chains...] -- 10:17:50

      Average standard deviation of split frequencies: 0.032892


      Average standard deviation of split frequencies: 0.032892

      7790000 -- (0.000) [...7 remote chains...] -- 10:18:18

      Average standard deviation of split frequencies: 0.033002


      Average standard deviation of split frequencies: 0.033002

      7800000 -- (0.000) [...7 remote chains...] -- 10:17:30

      Average standard deviation of split frequencies: 0.032982


      Average standard deviation of split frequencies: 0.032982

      7810000 -- (0.000) [...7 remote chains...] -- 10:17:58

      Average standard deviation of split frequencies: 0.033072


      Average standard deviation of split frequencies: 0.033072

      7820000 -- (0.000) [...7 remote chains...] -- 10:17:10

      Average standard deviation of split frequencies: 0.033162


      Average standard deviation of split frequencies: 0.033162

      7830000 -- (0.000) [...7 remote chains...] -- 10:17:37

      Average standard deviation of split frequencies: 0.033307


      Average standard deviation of split frequencies: 0.033307

      7840000 -- (0.000) [...7 remote chains...] -- 10:18:05

      Average standard deviation of split frequencies: 0.033360


      Average standard deviation of split frequencies: 0.033360

      7850000 -- (0.000) [...7 remote chains...] -- 10:17:17

      Average standard deviation of split frequencies: 0.033340


      Average standard deviation of split frequencies: 0.033340

      7860000 -- (0.000) [...7 remote chains...] -- 10:17:45

      Average standard deviation of split frequencies: 0.033463


      Average standard deviation of split frequencies: 0.033463

      7870000 -- (0.000) [...7 remote chains...] -- 10:18:12

      Average standard deviation of split frequencies: 0.033501


      Average standard deviation of split frequencies: 0.033501

      7880000 -- (0.000) [...7 remote chains...] -- 10:17:25

      Average standard deviation of split frequencies: 0.033594


      Average standard deviation of split frequencies: 0.033594

      7890000 -- (0.000) [...7 remote chains...] -- 10:17:52

      Average standard deviation of split frequencies: 0.033611


      Average standard deviation of split frequencies: 0.033611

      7900000 -- (0.000) [...7 remote chains...] -- 10:17:04

      Average standard deviation of split frequencies: 0.033741


      Average standard deviation of split frequencies: 0.033741

      7910000 -- (0.000) [...7 remote chains...] -- 10:17:32

      Average standard deviation of split frequencies: 0.034076


      Average standard deviation of split frequencies: 0.034076

      7920000 -- (0.000) [...7 remote chains...] -- 10:17:59

      Average standard deviation of split frequencies: 0.034068


      Average standard deviation of split frequencies: 0.034068

      7930000 -- (0.000) [...7 remote chains...] -- 10:17:12

      Average standard deviation of split frequencies: 0.034155


      Average standard deviation of split frequencies: 0.034155

      7940000 -- (0.000) [...7 remote chains...] -- 10:17:39

      Average standard deviation of split frequencies: 0.033791


      Average standard deviation of split frequencies: 0.033791

      7950000 -- (0.000) [...7 remote chains...] -- 10:16:52

      Average standard deviation of split frequencies: 0.034035


      Average standard deviation of split frequencies: 0.034035

      7960000 -- (0.000) [...7 remote chains...] -- 10:17:19

      Average standard deviation of split frequencies: 0.034152


      Average standard deviation of split frequencies: 0.034152

      7970000 -- (0.000) [...7 remote chains...] -- 10:17:46

      Average standard deviation of split frequencies: 0.034199


      Average standard deviation of split frequencies: 0.034199

      7980000 -- (0.000) [...7 remote chains...] -- 10:16:59

      Average standard deviation of split frequencies: 0.034246


      Average standard deviation of split frequencies: 0.034246

      7990000 -- (0.000) [...7 remote chains...] -- 10:17:26

      Average standard deviation of split frequencies: 0.034211


      Average standard deviation of split frequencies: 0.034211

      8000000 -- (0.000) [...7 remote chains...] -- 10:17:54

      Average standard deviation of split frequencies: 0.034298


      Average standard deviation of split frequencies: 0.034298

      8010000 -- (0.000) [...7 remote chains...] -- 10:17:07

      Average standard deviation of split frequencies: 0.034384


      Average standard deviation of split frequencies: 0.034384

      8020000 -- (0.000) [...7 remote chains...] -- 10:17:34

      Average standard deviation of split frequencies: 0.034469


      Average standard deviation of split frequencies: 0.034469

      8030000 -- (0.000) [...7 remote chains...] -- 10:16:47

      Average standard deviation of split frequencies: 0.034469


      Average standard deviation of split frequencies: 0.034469

      8040000 -- (0.000) [...7 remote chains...] -- 10:17:14

      Average standard deviation of split frequencies: 0.034589


      Average standard deviation of split frequencies: 0.034589

      8050000 -- (0.000) [...7 remote chains...] -- 10:17:41

      Average standard deviation of split frequencies: 0.034638


      Average standard deviation of split frequencies: 0.034638

      8060000 -- (0.000) [...7 remote chains...] -- 10:16:54

      Average standard deviation of split frequencies: 0.034581


      Average standard deviation of split frequencies: 0.034581

      8070000 -- (0.000) [...7 remote chains...] -- 10:17:21

      Average standard deviation of split frequencies: 0.034491


      Average standard deviation of split frequencies: 0.034491

      8080000 -- (0.000) [...7 remote chains...] -- 10:16:35

      Average standard deviation of split frequencies: 0.034468


      Average standard deviation of split frequencies: 0.034468

      8090000 -- (0.000) [...7 remote chains...] -- 10:17:01

      Average standard deviation of split frequencies: 0.034480


      Average standard deviation of split frequencies: 0.034480

      8100000 -- (0.000) [...7 remote chains...] -- 10:17:28

      Average standard deviation of split frequencies: 0.034730


      Average standard deviation of split frequencies: 0.034730

      8110000 -- (0.000) [...7 remote chains...] -- 10:16:42

      Average standard deviation of split frequencies: 0.035297


      Average standard deviation of split frequencies: 0.035297

      8120000 -- (0.000) [...7 remote chains...] -- 10:17:08

      Average standard deviation of split frequencies: 0.035372


      Average standard deviation of split frequencies: 0.035372

      8130000 -- (0.000) [...7 remote chains...] -- 10:17:35

      Average standard deviation of split frequencies: 0.035876


      Average standard deviation of split frequencies: 0.035876

      8140000 -- (0.000) [...7 remote chains...] -- 10:16:49

      Average standard deviation of split frequencies: 0.035888


      Average standard deviation of split frequencies: 0.035888

      8150000 -- [0.000] [...7 remote chains...] -- 10:17:16

      Average standard deviation of split frequencies: 0.035818


      Average standard deviation of split frequencies: 0.035818

      8160000 -- (0.000) [...7 remote chains...] -- 10:16:30

      Average standard deviation of split frequencies: 0.035899


      Average standard deviation of split frequencies: 0.035899

      8170000 -- (0.000) [...7 remote chains...] -- 10:16:56

      Average standard deviation of split frequencies: 0.036015


      Average standard deviation of split frequencies: 0.036015

      8180000 -- (0.000) [...7 remote chains...] -- 10:17:23

      Average standard deviation of split frequencies: 0.035991


      Average standard deviation of split frequencies: 0.035991

      8190000 -- (0.000) [...7 remote chains...] -- 10:16:37

      Average standard deviation of split frequencies: 0.036165


      Average standard deviation of split frequencies: 0.036165

      8200000 -- (0.000) [...7 remote chains...] -- 10:17:03

      Average standard deviation of split frequencies: 0.036246


      Average standard deviation of split frequencies: 0.036246

      8210000 -- (0.000) [...7 remote chains...] -- 10:16:17

      Average standard deviation of split frequencies: 0.036326


      Average standard deviation of split frequencies: 0.036326

      8220000 -- (0.000) [...7 remote chains...] -- 10:16:44

      Average standard deviation of split frequencies: 0.036371


      Average standard deviation of split frequencies: 0.036371

      8230000 -- (0.000) [...7 remote chains...] -- 10:15:58

      Average standard deviation of split frequencies: 0.036753


      Average standard deviation of split frequencies: 0.036753

      8240000 -- (0.000) [...7 remote chains...] -- 10:16:25

      Average standard deviation of split frequencies: 0.037039


      Average standard deviation of split frequencies: 0.037039

      8250000 -- (0.000) [...7 remote chains...] -- 10:16:51

      Average standard deviation of split frequencies: 0.037049


      Average standard deviation of split frequencies: 0.037049

      8260000 -- (0.000) [...7 remote chains...] -- 10:16:05

      Average standard deviation of split frequencies: 0.036793


      Average standard deviation of split frequencies: 0.036793

      8270000 -- (0.000) [...7 remote chains...] -- 10:16:32

      Average standard deviation of split frequencies: 0.037113


      Average standard deviation of split frequencies: 0.037113

      8280000 -- (0.000) [...7 remote chains...] -- 10:15:46

      Average standard deviation of split frequencies: 0.037125


      Average standard deviation of split frequencies: 0.037125

      8290000 -- (0.000) [...7 remote chains...] -- 10:16:12

      Average standard deviation of split frequencies: 0.036994


      Average standard deviation of split frequencies: 0.036994

      8300000 -- (0.000) [...7 remote chains...] -- 10:16:39

      Average standard deviation of split frequencies: 0.036899


      Average standard deviation of split frequencies: 0.036899

      8310000 -- (0.000) [...7 remote chains...] -- 10:15:53

      Average standard deviation of split frequencies: 0.037112


      Average standard deviation of split frequencies: 0.037112

      8320000 -- (0.000) [...7 remote chains...] -- 10:16:20

      Average standard deviation of split frequencies: 0.037088


      Average standard deviation of split frequencies: 0.037088

      8330000 -- (0.000) [...7 remote chains...] -- 10:15:34

      Average standard deviation of split frequencies: 0.037029


      Average standard deviation of split frequencies: 0.037029

      8340000 -- (0.000) [...7 remote chains...] -- 10:16:01

      Average standard deviation of split frequencies: 0.037075


      Average standard deviation of split frequencies: 0.037075

      8350000 -- (0.000) [...7 remote chains...] -- 10:16:26

      Average standard deviation of split frequencies: 0.037005


      Average standard deviation of split frequencies: 0.037005

      8360000 -- (0.000) [...7 remote chains...] -- 10:15:42

      Average standard deviation of split frequencies: 0.037430


      Average standard deviation of split frequencies: 0.037430

      8370000 -- [0.000] [...7 remote chains...] -- 10:16:08

      Average standard deviation of split frequencies: 0.037336


      Average standard deviation of split frequencies: 0.037336

      8380000 -- (0.000) [...7 remote chains...] -- 10:16:33

      Average standard deviation of split frequencies: 0.037379


      Average standard deviation of split frequencies: 0.037379

      8390000 -- (0.000) [...7 remote chains...] -- 10:15:49

      Average standard deviation of split frequencies: 0.037583


      Average standard deviation of split frequencies: 0.037583

      8400000 -- [0.000] [...7 remote chains...] -- 10:16:15

      Average standard deviation of split frequencies: 0.037085


      Average standard deviation of split frequencies: 0.037085

      8410000 -- [0.000] [...7 remote chains...] -- 10:15:30

      Average standard deviation of split frequencies: 0.037131


      Average standard deviation of split frequencies: 0.037131

      8420000 -- (0.000) [...7 remote chains...] -- 10:15:56

      Average standard deviation of split frequencies: 0.037108


      Average standard deviation of split frequencies: 0.037108

      8430000 -- (0.000) [...7 remote chains...] -- 10:15:11

      Average standard deviation of split frequencies: 0.037212


      Average standard deviation of split frequencies: 0.037212

      8440000 -- (0.000) [...7 remote chains...] -- 10:15:37

      Average standard deviation of split frequencies: 0.037154


      Average standard deviation of split frequencies: 0.037154

      8450000 -- (0.000) [...7 remote chains...] -- 10:16:03

      Average standard deviation of split frequencies: 0.037200


      Average standard deviation of split frequencies: 0.037200

      8460000 -- (0.000) [...7 remote chains...] -- 10:15:18

      Average standard deviation of split frequencies: 0.037211


      Average standard deviation of split frequencies: 0.037211

      8470000 -- [0.000] [...7 remote chains...] -- 10:15:44

      Average standard deviation of split frequencies: 0.037176


      Average standard deviation of split frequencies: 0.037176

      8480000 -- [0.000] [...7 remote chains...] -- 10:15:00

      Average standard deviation of split frequencies: 0.036979


      Average standard deviation of split frequencies: 0.036979

      8490000 -- (0.000) [...7 remote chains...] -- 10:15:25

      Average standard deviation of split frequencies: 0.036407


      Average standard deviation of split frequencies: 0.036407

      8500000 -- (0.000) [...7 remote chains...] -- 10:15:51

      Average standard deviation of split frequencies: 0.036383


      Average standard deviation of split frequencies: 0.036383

      8510000 -- (0.000) [...7 remote chains...] -- 10:15:07

      Average standard deviation of split frequencies: 0.036551


      Average standard deviation of split frequencies: 0.036551

      8520000 -- (0.000) [...7 remote chains...] -- 10:15:32

      Average standard deviation of split frequencies: 0.036561


      Average standard deviation of split frequencies: 0.036561

      8530000 -- [0.000] [...7 remote chains...] -- 10:15:58

      Average standard deviation of split frequencies: 0.036610


      Average standard deviation of split frequencies: 0.036610

      8540000 -- [0.000] [...7 remote chains...] -- 10:15:14

      Average standard deviation of split frequencies: 0.036656


      Average standard deviation of split frequencies: 0.036656

      8550000 -- (0.000) [...7 remote chains...] -- 10:15:39

      Average standard deviation of split frequencies: 0.036524


      Average standard deviation of split frequencies: 0.036524

      8560000 -- [0.000] [...7 remote chains...] -- 10:14:55

      Average standard deviation of split frequencies: 0.036432


      Average standard deviation of split frequencies: 0.036432

      8570000 -- (0.000) [...7 remote chains...] -- 10:15:21

      Average standard deviation of split frequencies: 0.036517


      Average standard deviation of split frequencies: 0.036517

      8580000 -- (0.000) [...7 remote chains...] -- 10:15:46

      Average standard deviation of split frequencies: 0.036425


      Average standard deviation of split frequencies: 0.036425

      8590000 -- (0.000) [...7 remote chains...] -- 10:15:02

      Average standard deviation of split frequencies: 0.036248


      Average standard deviation of split frequencies: 0.036248

      8600000 -- (0.000) [...7 remote chains...] -- 10:15:28

      Average standard deviation of split frequencies: 0.036157


      Average standard deviation of split frequencies: 0.036157

      8610000 -- (0.000) [...7 remote chains...] -- 10:15:53

      Average standard deviation of split frequencies: 0.036171


      Average standard deviation of split frequencies: 0.036171

      8620000 -- (0.000) [...7 remote chains...] -- 10:15:09

      Average standard deviation of split frequencies: 0.036186


      Average standard deviation of split frequencies: 0.036186

      8630000 -- (0.000) [...7 remote chains...] -- 10:15:34

      Average standard deviation of split frequencies: 0.036151


      Average standard deviation of split frequencies: 0.036151

      8640000 -- (0.000) [...7 remote chains...] -- 10:16:00

      Average standard deviation of split frequencies: 0.036236


      Average standard deviation of split frequencies: 0.036236

      8650000 -- (0.000) [...7 remote chains...] -- 10:15:16

      Average standard deviation of split frequencies: 0.036145


      Average standard deviation of split frequencies: 0.036145

      8660000 -- (0.000) [...7 remote chains...] -- 10:15:41

      Average standard deviation of split frequencies: 0.036604


      Average standard deviation of split frequencies: 0.036604

      8670000 -- (0.000) [...7 remote chains...] -- 10:16:06

      Average standard deviation of split frequencies: 0.037342


      Average standard deviation of split frequencies: 0.037342

      8680000 -- (0.000) [...7 remote chains...] -- 10:15:23

      Average standard deviation of split frequencies: 0.037509


      Average standard deviation of split frequencies: 0.037509

      8690000 -- (0.000) [...7 remote chains...] -- 10:15:48

      Average standard deviation of split frequencies: 0.037601


      Average standard deviation of split frequencies: 0.037601

      8700000 -- (0.000) [...7 remote chains...] -- 10:15:05

      Average standard deviation of split frequencies: 0.037618


      Average standard deviation of split frequencies: 0.037618

      8710000 -- (0.000) [...7 remote chains...] -- 10:15:30

      Average standard deviation of split frequencies: 0.037432


      Average standard deviation of split frequencies: 0.037432

      8720000 -- [0.000] [...7 remote chains...] -- 10:15:55

      Average standard deviation of split frequencies: 0.037524


      Average standard deviation of split frequencies: 0.037524

      8730000 -- (0.000) [...7 remote chains...] -- 10:15:12

      Average standard deviation of split frequencies: 0.036864


      Average standard deviation of split frequencies: 0.036864

      8740000 -- (0.000) [...7 remote chains...] -- 10:15:36

      Average standard deviation of split frequencies: 0.036988


      Average standard deviation of split frequencies: 0.036988

      8750000 -- (0.000) [...7 remote chains...] -- 10:14:54

      Average standard deviation of split frequencies: 0.037059


      Average standard deviation of split frequencies: 0.037059

      8760000 -- [0.000] [...7 remote chains...] -- 10:15:18

      Average standard deviation of split frequencies: 0.036896


      Average standard deviation of split frequencies: 0.036896

      8770000 -- (0.000) [...7 remote chains...] -- 10:14:36

      Average standard deviation of split frequencies: 0.037054


      Average standard deviation of split frequencies: 0.037054

      8780000 -- (0.000) [...7 remote chains...] -- 10:15:00

      Average standard deviation of split frequencies: 0.036927


      Average standard deviation of split frequencies: 0.036927

      8790000 -- (0.000) [...7 remote chains...] -- 10:15:25

      Average standard deviation of split frequencies: 0.036392


      Average standard deviation of split frequencies: 0.036392

      8800000 -- (0.000) [...7 remote chains...] -- 10:15:50

      Average standard deviation of split frequencies: 0.037120


      Average standard deviation of split frequencies: 0.037120

      8810000 -- (0.000) [...7 remote chains...] -- 10:15:07

      Average standard deviation of split frequencies: 0.036958


      Average standard deviation of split frequencies: 0.036958

      8820000 -- (0.000) [...7 remote chains...] -- 10:15:31

      Average standard deviation of split frequencies: 0.036937


      Average standard deviation of split frequencies: 0.036937

      8830000 -- (0.000) [...7 remote chains...] -- 10:14:49

      Average standard deviation of split frequencies: 0.037044


      Average standard deviation of split frequencies: 0.037044

      8840000 -- (0.000) [...7 remote chains...] -- 10:15:14

      Average standard deviation of split frequencies: 0.037201


      Average standard deviation of split frequencies: 0.037201

      8850000 -- (0.000) [...7 remote chains...] -- 10:15:38

      Average standard deviation of split frequencies: 0.037287


      Average standard deviation of split frequencies: 0.037287

      8860000 -- (0.000) [...7 remote chains...] -- 10:14:56

      Average standard deviation of split frequencies: 0.036578


      Average standard deviation of split frequencies: 0.036578

      8870000 -- (0.000) [...7 remote chains...] -- 10:15:20

      Average standard deviation of split frequencies: 0.036578


      Average standard deviation of split frequencies: 0.036578

      8880000 -- (0.000) [...7 remote chains...] -- 10:14:38

      Average standard deviation of split frequencies: 0.036694


      Average standard deviation of split frequencies: 0.036694

      8890000 -- (0.000) [...7 remote chains...] -- 10:15:02

      Average standard deviation of split frequencies: 0.036776


      Average standard deviation of split frequencies: 0.036776

      8900000 -- (0.000) [...7 remote chains...] -- 10:15:27

      Average standard deviation of split frequencies: 0.036994


      Average standard deviation of split frequencies: 0.036994

      8910000 -- (0.000) [...7 remote chains...] -- 10:14:45

      Average standard deviation of split frequencies: 0.036994


      Average standard deviation of split frequencies: 0.036994

      8920000 -- (0.000) [...7 remote chains...] -- 10:15:09

      Average standard deviation of split frequencies: 0.036938


      Average standard deviation of split frequencies: 0.036938

      8930000 -- (0.000) [...7 remote chains...] -- 10:15:33

      Average standard deviation of split frequencies: 0.035900


      Average standard deviation of split frequencies: 0.035900

      8940000 -- (0.000) [...7 remote chains...] -- 10:14:51

      Average standard deviation of split frequencies: 0.035987


      Average standard deviation of split frequencies: 0.035987

      8950000 -- (0.000) [...7 remote chains...] -- 10:15:15

      Average standard deviation of split frequencies: 0.036092


      Average standard deviation of split frequencies: 0.036092

      8960000 -- (0.000) [...7 remote chains...] -- 10:15:40

      Average standard deviation of split frequencies: 0.036248


      Average standard deviation of split frequencies: 0.036248

      8970000 -- [0.000] [...7 remote chains...] -- 10:14:58

      Average standard deviation of split frequencies: 0.036195


      Average standard deviation of split frequencies: 0.036195

      8980000 -- [0.000] [...7 remote chains...] -- 10:15:22

      Average standard deviation of split frequencies: 0.036036


      Average standard deviation of split frequencies: 0.036036

      8990000 -- (0.000) [...7 remote chains...] -- 10:14:40

      Average standard deviation of split frequencies: 0.036106


      Average standard deviation of split frequencies: 0.036106

      9000000 -- [0.000] [...7 remote chains...] -- 10:15:04

      Average standard deviation of split frequencies: 0.035983


      Average standard deviation of split frequencies: 0.035983

      9010000 -- (0.000) [...7 remote chains...] -- 10:15:28

      Average standard deviation of split frequencies: 0.036208


      Average standard deviation of split frequencies: 0.036208

      9020000 -- [0.000] [...7 remote chains...] -- 10:14:47

      Average standard deviation of split frequencies: 0.036120


      Average standard deviation of split frequencies: 0.036120

      9030000 -- (0.000) [...7 remote chains...] -- 10:15:11

      Average standard deviation of split frequencies: 0.036637


      Average standard deviation of split frequencies: 0.036637

      9040000 -- [0.000] [...7 remote chains...] -- 10:15:35

      Average standard deviation of split frequencies: 0.036583


      Average standard deviation of split frequencies: 0.036583

      9050000 -- (0.000) [...7 remote chains...] -- 10:14:53

      Average standard deviation of split frequencies: 0.036596


      Average standard deviation of split frequencies: 0.036596

      9060000 -- (0.000) [...7 remote chains...] -- 10:15:17

      Average standard deviation of split frequencies: 0.036199


      Average standard deviation of split frequencies: 0.036199

      9070000 -- (0.000) [...7 remote chains...] -- 10:14:36

      Average standard deviation of split frequencies: 0.036270


      Average standard deviation of split frequencies: 0.036270

      9080000 -- (0.000) [...7 remote chains...] -- 10:14:59

      Average standard deviation of split frequencies: 0.036600


      Average standard deviation of split frequencies: 0.036600

      9090000 -- (0.000) [...7 remote chains...] -- 10:15:23

      Average standard deviation of split frequencies: 0.036615


      Average standard deviation of split frequencies: 0.036615

      9100000 -- [0.000] [...7 remote chains...] -- 10:14:42

      Average standard deviation of split frequencies: 0.036596


      Average standard deviation of split frequencies: 0.036596

      9110000 -- (0.000) [...7 remote chains...] -- 10:15:06

      Average standard deviation of split frequencies: 0.036734


      Average standard deviation of split frequencies: 0.036734

      9120000 -- (0.000) [...7 remote chains...] -- 10:14:25

      Average standard deviation of split frequencies: 0.036508


      Average standard deviation of split frequencies: 0.036508

      9130000 -- (0.000) [...7 remote chains...] -- 10:14:48

      Average standard deviation of split frequencies: 0.036455


      Average standard deviation of split frequencies: 0.036455

      9140000 -- (0.000) [...7 remote chains...] -- 10:15:12

      Average standard deviation of split frequencies: 0.035825


      Average standard deviation of split frequencies: 0.035825

      9150000 -- [0.000] [...7 remote chains...] -- 10:14:31

      Average standard deviation of split frequencies: 0.035991


      Average standard deviation of split frequencies: 0.035991

      9160000 -- [0.000] [...7 remote chains...] -- 10:14:55

      Average standard deviation of split frequencies: 0.035873


      Average standard deviation of split frequencies: 0.035873

      9170000 -- [0.000] [...7 remote chains...] -- 10:14:14

      Average standard deviation of split frequencies: 0.035721


      Average standard deviation of split frequencies: 0.035721

      9180000 -- [0.000] [...7 remote chains...] -- 10:14:37

      Average standard deviation of split frequencies: 0.035669


      Average standard deviation of split frequencies: 0.035669

      9190000 -- (0.000) [...7 remote chains...] -- 10:15:01

      Average standard deviation of split frequencies: 0.035669


      Average standard deviation of split frequencies: 0.035669

      9200000 -- (0.000) [...7 remote chains...] -- 10:14:20

      Average standard deviation of split frequencies: 0.035651


      Average standard deviation of split frequencies: 0.035651

      9210000 -- (0.000) [...7 remote chains...] -- 10:14:44

      Average standard deviation of split frequencies: 0.035533


      Average standard deviation of split frequencies: 0.035533

      9220000 -- (0.000) [...7 remote chains...] -- 10:15:07

      Average standard deviation of split frequencies: 0.035449


      Average standard deviation of split frequencies: 0.035449

      9230000 -- (0.000) [...7 remote chains...] -- 10:14:27

      Average standard deviation of split frequencies: 0.035449


      Average standard deviation of split frequencies: 0.035449

      9240000 -- (0.000) [...7 remote chains...] -- 10:14:50

      Average standard deviation of split frequencies: 0.035464


      Average standard deviation of split frequencies: 0.035464

      9250000 -- (0.000) [...7 remote chains...] -- 10:14:10

      Average standard deviation of split frequencies: 0.035314


      Average standard deviation of split frequencies: 0.035314

      9260000 -- (0.000) [...7 remote chains...] -- 10:14:33

      Average standard deviation of split frequencies: 0.035198


      Average standard deviation of split frequencies: 0.035198

      9270000 -- (0.000) [...7 remote chains...] -- 10:14:56

      Average standard deviation of split frequencies: 0.035362


      Average standard deviation of split frequencies: 0.035362

      9280000 -- (0.000) [...7 remote chains...] -- 10:14:16

      Average standard deviation of split frequencies: 0.035409


      Average standard deviation of split frequencies: 0.035409

      9290000 -- (0.000) [...7 remote chains...] -- 10:14:39

      Average standard deviation of split frequencies: 0.035424


      Average standard deviation of split frequencies: 0.035424

      9300000 -- [0.000] [...7 remote chains...] -- 10:15:02

      Average standard deviation of split frequencies: 0.035341


      Average standard deviation of split frequencies: 0.035341

      9310000 -- (0.000) [...7 remote chains...] -- 10:14:22

      Average standard deviation of split frequencies: 0.035406


      Average standard deviation of split frequencies: 0.035406

      9320000 -- (0.000) [...7 remote chains...] -- 10:14:45

      Average standard deviation of split frequencies: 0.035258


      Average standard deviation of split frequencies: 0.035258

      9330000 -- (0.000) [...7 remote chains...] -- 10:14:05

      Average standard deviation of split frequencies: 0.036488


      Average standard deviation of split frequencies: 0.036488

      9340000 -- (0.000) [...7 remote chains...] -- 10:14:28

      Average standard deviation of split frequencies: 0.036192


      Average standard deviation of split frequencies: 0.036192

      9350000 -- [0.000] [...7 remote chains...] -- 10:14:51

      Average standard deviation of split frequencies: 0.036158


      Average standard deviation of split frequencies: 0.036158

      9360000 -- (0.000) [...7 remote chains...] -- 10:14:11

      Average standard deviation of split frequencies: 0.036002


      Average standard deviation of split frequencies: 0.036002

      9370000 -- (0.000) [...7 remote chains...] -- 10:14:34

      Average standard deviation of split frequencies: 0.035882


      Average standard deviation of split frequencies: 0.035882

      9380000 -- (0.000) [...7 remote chains...] -- 10:14:58

      Average standard deviation of split frequencies: 0.035762


      Average standard deviation of split frequencies: 0.035762

      9390000 -- (0.000) [...7 remote chains...] -- 10:14:18

      Average standard deviation of split frequencies: 0.035796


      Average standard deviation of split frequencies: 0.035796

      9400000 -- (0.000) [...7 remote chains...] -- 10:14:41

      Average standard deviation of split frequencies: 0.035711


      Average standard deviation of split frequencies: 0.035711

      9410000 -- [0.000] [...7 remote chains...] -- 10:15:04

      Average standard deviation of split frequencies: 0.035661


      Average standard deviation of split frequencies: 0.035661

      9420000 -- [0.000] [...7 remote chains...] -- 10:14:24

      Average standard deviation of split frequencies: 0.035679


      Average standard deviation of split frequencies: 0.035679

      9430000 -- [0.000] [...7 remote chains...] -- 10:14:47

      Average standard deviation of split frequencies: 0.034956


      Average standard deviation of split frequencies: 0.034956

      9440000 -- (0.000) [...7 remote chains...] -- 10:15:10

      Average standard deviation of split frequencies: 0.034873


      Average standard deviation of split frequencies: 0.034873

      9450000 -- (0.000) [...7 remote chains...] -- 10:14:30

      Average standard deviation of split frequencies: 0.034658


      Average standard deviation of split frequencies: 0.034658

      9460000 -- (0.000) [...7 remote chains...] -- 10:14:53

      Average standard deviation of split frequencies: 0.034062


      Average standard deviation of split frequencies: 0.034062

      9470000 -- (0.000) [...7 remote chains...] -- 10:14:13

      Average standard deviation of split frequencies: 0.033814


      Average standard deviation of split frequencies: 0.033814

      9480000 -- [0.000] [...7 remote chains...] -- 10:14:36

      Average standard deviation of split frequencies: 0.033660


      Average standard deviation of split frequencies: 0.033660

      9490000 -- (0.000) [...7 remote chains...] -- 10:13:56

      Average standard deviation of split frequencies: 0.033613


      Average standard deviation of split frequencies: 0.033613

      9500000 -- (0.000) [...7 remote chains...] -- 10:14:19

      Average standard deviation of split frequencies: 0.033601


      Average standard deviation of split frequencies: 0.033601

      9510000 -- [0.000] [...7 remote chains...] -- 10:14:42

      Average standard deviation of split frequencies: 0.033212


      Average standard deviation of split frequencies: 0.033212

      9520000 -- (0.000) [...7 remote chains...] -- 10:14:02

      Average standard deviation of split frequencies: 0.033165


      Average standard deviation of split frequencies: 0.033165

      9530000 -- (0.000) [...7 remote chains...] -- 10:14:25

      Average standard deviation of split frequencies: 0.033119


      Average standard deviation of split frequencies: 0.033119

      9540000 -- (0.000) [...7 remote chains...] -- 10:14:48

      Average standard deviation of split frequencies: 0.033003


      Average standard deviation of split frequencies: 0.033003

      9550000 -- [0.000] [...7 remote chains...] -- 10:14:09

      Average standard deviation of split frequencies: 0.032862


      Average standard deviation of split frequencies: 0.032862

      9560000 -- (0.000) [...7 remote chains...] -- 10:14:31

      Average standard deviation of split frequencies: 0.032816


      Average standard deviation of split frequencies: 0.032816

      9570000 -- [0.000] [...7 remote chains...] -- 10:13:52

      Average standard deviation of split frequencies: 0.032735


      Average standard deviation of split frequencies: 0.032735

      9580000 -- [0.000] [...7 remote chains...] -- 10:14:15

      Average standard deviation of split frequencies: 0.032725


      Average standard deviation of split frequencies: 0.032725

      9590000 -- [0.000] [...7 remote chains...] -- 10:14:37

      Average standard deviation of split frequencies: 0.032795


      Average standard deviation of split frequencies: 0.032795

      9600000 -- (0.000) [...7 remote chains...] -- 10:15:00

      Average standard deviation of split frequencies: 0.032819


      Average standard deviation of split frequencies: 0.032819

      9610000 -- [0.000] [...7 remote chains...] -- 10:14:20

      Average standard deviation of split frequencies: 0.032704


      Average standard deviation of split frequencies: 0.032704

      9620000 -- (0.000) [...7 remote chains...] -- 10:14:43

      Average standard deviation of split frequencies: 0.032694


      Average standard deviation of split frequencies: 0.032694

      9630000 -- [0.000] [...7 remote chains...] -- 10:15:05

      Average standard deviation of split frequencies: 0.032659


      Average standard deviation of split frequencies: 0.032659

      9640000 -- [0.000] [...7 remote chains...] -- 10:14:26

      Average standard deviation of split frequencies: 0.032579


      Average standard deviation of split frequencies: 0.032579

      9650000 -- (0.000) [...7 remote chains...] -- 10:14:49

      Average standard deviation of split frequencies: 0.032429


      Average standard deviation of split frequencies: 0.032429

      9660000 -- [0.000] [...7 remote chains...] -- 10:14:10

      Average standard deviation of split frequencies: 0.032315


      Average standard deviation of split frequencies: 0.032315

      9670000 -- (0.000) [...7 remote chains...] -- 10:14:32

      Average standard deviation of split frequencies: 0.031604


      Average standard deviation of split frequencies: 0.031604

      9680000 -- (0.000) [...7 remote chains...] -- 10:14:55

      Average standard deviation of split frequencies: 0.031594


      Average standard deviation of split frequencies: 0.031594

      9690000 -- (0.000) [...7 remote chains...] -- 10:14:16

      Average standard deviation of split frequencies: 0.031350


      Average standard deviation of split frequencies: 0.031350

      9700000 -- [0.000] [...7 remote chains...] -- 10:14:38

      Average standard deviation of split frequencies: 0.031440


      Average standard deviation of split frequencies: 0.031440

      9710000 -- [0.000] [...7 remote chains...] -- 10:15:00

      Average standard deviation of split frequencies: 0.031474


      Average standard deviation of split frequencies: 0.031474

      9720000 -- [0.000] [...7 remote chains...] -- 10:14:22

      Average standard deviation of split frequencies: 0.031464


      Average standard deviation of split frequencies: 0.031464

      9730000 -- [0.000] [...7 remote chains...] -- 10:14:44

      Average standard deviation of split frequencies: 0.031388


      Average standard deviation of split frequencies: 0.031388

      9740000 -- [0.000] [...7 remote chains...] -- 10:14:05

      Average standard deviation of split frequencies: 0.031278


      Average standard deviation of split frequencies: 0.031278

      9750000 -- [0.000] [...7 remote chains...] -- 10:14:27

      Average standard deviation of split frequencies: 0.031145


      Average standard deviation of split frequencies: 0.031145

      9760000 -- (0.000) [...7 remote chains...] -- 10:14:50

      Average standard deviation of split frequencies: 0.031069


      Average standard deviation of split frequencies: 0.031069

      9770000 -- [0.000] [...7 remote chains...] -- 10:14:11

      Average standard deviation of split frequencies: 0.031093


      Average standard deviation of split frequencies: 0.031093

      9780000 -- [0.000] [...7 remote chains...] -- 10:14:33

      Average standard deviation of split frequencies: 0.031117


      Average standard deviation of split frequencies: 0.031117

      9790000 -- (0.000) [...7 remote chains...] -- 10:14:55

      Average standard deviation of split frequencies: 0.031060


      Average standard deviation of split frequencies: 0.031060

      9800000 -- (0.000) [...7 remote chains...] -- 10:14:17

      Average standard deviation of split frequencies: 0.031053


      Average standard deviation of split frequencies: 0.031053

      9810000 -- [0.000] [...7 remote chains...] -- 10:14:39

      Average standard deviation of split frequencies: 0.030873


      Average standard deviation of split frequencies: 0.030873

      9820000 -- (0.000) [...7 remote chains...] -- 10:15:01

      Average standard deviation of split frequencies: 0.030832


      Average standard deviation of split frequencies: 0.030832

      9830000 -- (0.000) [...7 remote chains...] -- 10:14:23

      Average standard deviation of split frequencies: 0.030934


      Average standard deviation of split frequencies: 0.030934

      9840000 -- (0.000) [...7 remote chains...] -- 10:14:45

      Average standard deviation of split frequencies: 0.030961


      Average standard deviation of split frequencies: 0.030961

      9850000 -- [0.000] [...7 remote chains...] -- 10:15:06

      Average standard deviation of split frequencies: 0.030953


      Average standard deviation of split frequencies: 0.030953

      9860000 -- (0.000) [...7 remote chains...] -- 10:14:28

      Average standard deviation of split frequencies: 0.030979


      Average standard deviation of split frequencies: 0.030979

      9870000 -- (0.000) [...7 remote chains...] -- 10:14:50

      Average standard deviation of split frequencies: 0.031116


      Average standard deviation of split frequencies: 0.031116

      9880000 -- (0.000) [...7 remote chains...] -- 10:15:12

      Average standard deviation of split frequencies: 0.030938


      Average standard deviation of split frequencies: 0.030938

      9890000 -- [0.000] [...7 remote chains...] -- 10:14:34

      Average standard deviation of split frequencies: 0.030828


      Average standard deviation of split frequencies: 0.030828

      9900000 -- (0.000) [...7 remote chains...] -- 10:14:56

      Average standard deviation of split frequencies: 0.030719


      Average standard deviation of split frequencies: 0.030719

      9910000 -- [0.000] [...7 remote chains...] -- 10:14:18

      Average standard deviation of split frequencies: 0.030617


      Average standard deviation of split frequencies: 0.030617

      9920000 -- (0.000) [...7 remote chains...] -- 10:14:40

      Average standard deviation of split frequencies: 0.030576


      Average standard deviation of split frequencies: 0.030576

      9930000 -- (0.000) [...7 remote chains...] -- 10:15:01

      Average standard deviation of split frequencies: 0.030535


      Average standard deviation of split frequencies: 0.030535

      9940000 -- [0.000] [...7 remote chains...] -- 10:14:23

      Average standard deviation of split frequencies: 0.030562


      Average standard deviation of split frequencies: 0.030562

      9950000 -- [0.000] [...7 remote chains...] -- 10:14:45

      Average standard deviation of split frequencies: 0.030595


      Average standard deviation of split frequencies: 0.030595

      9960000 -- (0.000) [...7 remote chains...] -- 10:14:07

      Average standard deviation of split frequencies: 0.030554


      Average standard deviation of split frequencies: 0.030554

      9970000 -- [0.000] [...7 remote chains...] -- 10:14:29

      Average standard deviation of split frequencies: 0.030379


      Average standard deviation of split frequencies: 0.030379

      9980000 -- (0.000) [...7 remote chains...] -- 10:14:51

      Average standard deviation of split frequencies: 0.030372


      Average standard deviation of split frequencies: 0.030372

      9990000 -- (0.000) [...7 remote chains...] -- 10:14:13

      Average standard deviation of split frequencies: 0.030271


      Average standard deviation of split frequencies: 0.030271

      10000000 -- (0.000) [...7 remote chains...] -- 10:14:35

      Average standard deviation of split frequencies: 0.030130


      Average standard deviation of split frequencies: 0.030130

      10010000 -- (0.000) [...7 remote chains...] -- 10:14:56

      Average standard deviation of split frequencies: 0.029855


      Average standard deviation of split frequencies: 0.029855

      10020000 -- (0.000) [...7 remote chains...] -- 10:14:19

      Average standard deviation of split frequencies: 0.029748


      Average standard deviation of split frequencies: 0.029748

      10030000 -- (0.000) [...7 remote chains...] -- 10:14:40

      Average standard deviation of split frequencies: 0.029714


      Average standard deviation of split frequencies: 0.029714

      10040000 -- (0.000) [...7 remote chains...] -- 10:15:01

      Average standard deviation of split frequencies: 0.029708


      Average standard deviation of split frequencies: 0.029708

      10050000 -- (0.000) [...7 remote chains...] -- 10:14:24

      Average standard deviation of split frequencies: 0.029669


      Average standard deviation of split frequencies: 0.029669

      10060000 -- (0.000) [...7 remote chains...] -- 10:14:45

      Average standard deviation of split frequencies: 0.029563


      Average standard deviation of split frequencies: 0.029563

      10070000 -- (0.000) [...7 remote chains...] -- 10:15:07

      Average standard deviation of split frequencies: 0.029396


      Average standard deviation of split frequencies: 0.029396

      10080000 -- (0.000) [...7 remote chains...] -- 10:14:30

      Average standard deviation of split frequencies: 0.029190


      Average standard deviation of split frequencies: 0.029190

      10090000 -- (0.000) [...7 remote chains...] -- 10:14:51

      Average standard deviation of split frequencies: 0.029185


      Average standard deviation of split frequencies: 0.029185

      10100000 -- (0.000) [...7 remote chains...] -- 10:14:14

      Average standard deviation of split frequencies: 0.029113


      Average standard deviation of split frequencies: 0.029113

      10110000 -- (0.000) [...7 remote chains...] -- 10:14:35

      Average standard deviation of split frequencies: 0.029047


      Average standard deviation of split frequencies: 0.029047

      10120000 -- (0.000) [...7 remote chains...] -- 10:14:56

      Average standard deviation of split frequencies: 0.028909


      Average standard deviation of split frequencies: 0.028909

      10130000 -- (0.000) [...7 remote chains...] -- 10:15:17

      Average standard deviation of split frequencies: 0.029218


      Average standard deviation of split frequencies: 0.029218

      10140000 -- [0.000] [...7 remote chains...] -- 10:14:40

      Average standard deviation of split frequencies: 0.029351


      Average standard deviation of split frequencies: 0.029351

      10150000 -- (0.000) [...7 remote chains...] -- 10:15:01

      Average standard deviation of split frequencies: 0.029076


      Average standard deviation of split frequencies: 0.029076

      10160000 -- [0.000] [...7 remote chains...] -- 10:15:23

      Average standard deviation of split frequencies: 0.028969


      Average standard deviation of split frequencies: 0.028969

      10170000 -- (0.000) [...7 remote chains...] -- 10:14:46

      Average standard deviation of split frequencies: 0.028931


      Average standard deviation of split frequencies: 0.028931

      10180000 -- [0.000] [...7 remote chains...] -- 10:15:07

      Average standard deviation of split frequencies: 0.028894


      Average standard deviation of split frequencies: 0.028894

      10190000 -- (0.000) [...7 remote chains...] -- 10:14:30

      Average standard deviation of split frequencies: 0.028757


      Average standard deviation of split frequencies: 0.028757

      10200000 -- (0.000) [...7 remote chains...] -- 10:14:51

      Average standard deviation of split frequencies: 0.028651


      Average standard deviation of split frequencies: 0.028651

      10210000 -- (0.000) [...7 remote chains...] -- 10:15:12

      Average standard deviation of split frequencies: 0.028477


      Average standard deviation of split frequencies: 0.028477

      10220000 -- (0.000) [...7 remote chains...] -- 10:14:35

      Average standard deviation of split frequencies: 0.028372


      Average standard deviation of split frequencies: 0.028372

      10230000 -- (0.000) [...7 remote chains...] -- 10:14:56

      Average standard deviation of split frequencies: 0.028337


      Average standard deviation of split frequencies: 0.028337

      10240000 -- [0.000] [...7 remote chains...] -- 10:15:17

      Average standard deviation of split frequencies: 0.028233


      Average standard deviation of split frequencies: 0.028233

      10250000 -- [0.000] [...7 remote chains...] -- 10:14:40

      Average standard deviation of split frequencies: 0.028094


      Average standard deviation of split frequencies: 0.028094

      10260000 -- (0.000) [...7 remote chains...] -- 10:15:01

      Average standard deviation of split frequencies: 0.027989


      Average standard deviation of split frequencies: 0.027989

      10270000 -- [0.000] [...7 remote chains...] -- 10:14:25

      Average standard deviation of split frequencies: 0.027955


      Average standard deviation of split frequencies: 0.027955

      10280000 -- [0.000] [...7 remote chains...] -- 10:14:46

      Average standard deviation of split frequencies: 0.027885


      Average standard deviation of split frequencies: 0.027885

      10290000 -- [0.000] [...7 remote chains...] -- 10:15:07

      Average standard deviation of split frequencies: 0.027544


      Average standard deviation of split frequencies: 0.027544

      10300000 -- [0.000] [...7 remote chains...] -- 10:14:30

      Average standard deviation of split frequencies: 0.027407


      Average standard deviation of split frequencies: 0.027407

      10310000 -- (0.000) [...7 remote chains...] -- 10:14:51

      Average standard deviation of split frequencies: 0.027238


      Average standard deviation of split frequencies: 0.027238

      10320000 -- [0.000] [...7 remote chains...] -- 10:15:12

      Average standard deviation of split frequencies: 0.027270


      Average standard deviation of split frequencies: 0.027270

      10330000 -- [0.000] [...7 remote chains...] -- 10:14:35

      Average standard deviation of split frequencies: 0.027269


      Average standard deviation of split frequencies: 0.027269

      10340000 -- (0.000) [...7 remote chains...] -- 10:14:56

      Average standard deviation of split frequencies: 0.027167


      Average standard deviation of split frequencies: 0.027167

      10350000 -- [0.000] [...7 remote chains...] -- 10:14:20

      Average standard deviation of split frequencies: 0.027065


      Average standard deviation of split frequencies: 0.027065

      10360000 -- [0.000] [...7 remote chains...] -- 10:14:40

      Average standard deviation of split frequencies: 0.027132


      Average standard deviation of split frequencies: 0.027132

      10370000 -- (0.000) [...7 remote chains...] -- 10:15:01

      Average standard deviation of split frequencies: 0.027030


      Average standard deviation of split frequencies: 0.027030

      10380000 -- [0.000] [...7 remote chains...] -- 10:14:25

      Average standard deviation of split frequencies: 0.026961


      Average standard deviation of split frequencies: 0.026961

      10390000 -- [0.000] [...7 remote chains...] -- 10:14:46

      Average standard deviation of split frequencies: 0.026484


      Average standard deviation of split frequencies: 0.026484

      10400000 -- (0.000) [...7 remote chains...] -- 10:15:06

      Average standard deviation of split frequencies: 0.027579


      Average standard deviation of split frequencies: 0.027579

      10410000 -- (0.000) [...7 remote chains...] -- 10:14:30

      Average standard deviation of split frequencies: 0.026625


      Average standard deviation of split frequencies: 0.026625

      10420000 -- (0.000) [...7 remote chains...] -- 10:14:51

      Average standard deviation of split frequencies: 0.026457


      Average standard deviation of split frequencies: 0.026457

      10430000 -- [0.000] [...7 remote chains...] -- 10:14:15

      Average standard deviation of split frequencies: 0.026390


      Average standard deviation of split frequencies: 0.026390

      10440000 -- (0.000) [...7 remote chains...] -- 10:14:35

      Average standard deviation of split frequencies: 0.026256


      Average standard deviation of split frequencies: 0.026256

      10450000 -- (0.000) [...7 remote chains...] -- 10:14:56

      Average standard deviation of split frequencies: 0.026056


      Average standard deviation of split frequencies: 0.026056

      10460000 -- (0.000) [...7 remote chains...] -- 10:15:16

      Average standard deviation of split frequencies: 0.025856


      Average standard deviation of split frequencies: 0.025856

      10470000 -- (0.000) [...7 remote chains...] -- 10:14:40

      Average standard deviation of split frequencies: 0.025723


      Average standard deviation of split frequencies: 0.025723

      10480000 -- (0.000) [...7 remote chains...] -- 10:15:01

      Average standard deviation of split frequencies: 0.025690


      Average standard deviation of split frequencies: 0.025690

      10490000 -- [0.000] [...7 remote chains...] -- 10:15:21

      Average standard deviation of split frequencies: 0.025991


      Average standard deviation of split frequencies: 0.025991

      10500000 -- (0.000) [...7 remote chains...] -- 10:14:45

      Average standard deviation of split frequencies: 0.026022


      Average standard deviation of split frequencies: 0.026022

      10510000 -- (0.000) [...7 remote chains...] -- 10:15:06

      Average standard deviation of split frequencies: 0.025702


      Average standard deviation of split frequencies: 0.025702

      10520000 -- (0.000) [...7 remote chains...] -- 10:14:30

      Average standard deviation of split frequencies: 0.025637


      Average standard deviation of split frequencies: 0.025637

      10530000 -- (0.000) [...7 remote chains...] -- 10:14:50

      Average standard deviation of split frequencies: 0.026027


      Average standard deviation of split frequencies: 0.026027

      10540000 -- (0.000) [...7 remote chains...] -- 10:15:11

      Average standard deviation of split frequencies: 0.026029


      Average standard deviation of split frequencies: 0.026029

      10550000 -- [0.000] [...7 remote chains...] -- 10:14:35

      Average standard deviation of split frequencies: 0.025686


      Average standard deviation of split frequencies: 0.025686

      10560000 -- (0.000) [...7 remote chains...] -- 10:14:55

      Average standard deviation of split frequencies: 0.025330


      Average standard deviation of split frequencies: 0.025330

      10570000 -- [0.000] [...7 remote chains...] -- 10:15:16

      Average standard deviation of split frequencies: 0.024618


      Average standard deviation of split frequencies: 0.024618

      10580000 -- [0.000] [...7 remote chains...] -- 10:14:40

      Average standard deviation of split frequencies: 0.024587


      Average standard deviation of split frequencies: 0.024587

      10590000 -- (0.000) [...7 remote chains...] -- 10:15:00

      Average standard deviation of split frequencies: 0.024491


      Average standard deviation of split frequencies: 0.024491

      10600000 -- [0.000] [...7 remote chains...] -- 10:15:20

      Average standard deviation of split frequencies: 0.024397


      Average standard deviation of split frequencies: 0.024397

      10610000 -- [0.000] [...7 remote chains...] -- 10:14:45

      Average standard deviation of split frequencies: 0.024367


      Average standard deviation of split frequencies: 0.024367

      10620000 -- (0.000) [...7 remote chains...] -- 10:15:05

      Average standard deviation of split frequencies: 0.024241


      Average standard deviation of split frequencies: 0.024241

      10630000 -- (0.000) [...7 remote chains...] -- 10:15:25

      Average standard deviation of split frequencies: 0.024178


      Average standard deviation of split frequencies: 0.024178

      10640000 -- (0.000) [...7 remote chains...] -- 10:14:50

      Average standard deviation of split frequencies: 0.024179


      Average standard deviation of split frequencies: 0.024179

      10650000 -- (0.000) [...7 remote chains...] -- 10:15:10

      Average standard deviation of split frequencies: 0.024275


      Average standard deviation of split frequencies: 0.024275

      10660000 -- (0.000) [...7 remote chains...] -- 10:14:35

      Average standard deviation of split frequencies: 0.024213


      Average standard deviation of split frequencies: 0.024213

      10670000 -- [0.000] [...7 remote chains...] -- 10:14:55

      Average standard deviation of split frequencies: 0.024340


      Average standard deviation of split frequencies: 0.024340

      10680000 -- (0.000) [...7 remote chains...] -- 10:15:15

      Average standard deviation of split frequencies: 0.024309


      Average standard deviation of split frequencies: 0.024309

      10690000 -- (0.000) [...7 remote chains...] -- 10:14:40

      Average standard deviation of split frequencies: 0.024279


      Average standard deviation of split frequencies: 0.024279

      10700000 -- [0.000] [...7 remote chains...] -- 10:15:00

      Average standard deviation of split frequencies: 0.024186


      Average standard deviation of split frequencies: 0.024186

      10710000 -- (0.000) [...7 remote chains...] -- 10:15:20

      Average standard deviation of split frequencies: 0.023966


      Average standard deviation of split frequencies: 0.023966

      10720000 -- [0.000] [...7 remote chains...] -- 10:14:44

      Average standard deviation of split frequencies: 0.023811


      Average standard deviation of split frequencies: 0.023811

      10730000 -- (0.000) [...7 remote chains...] -- 10:15:04

      Average standard deviation of split frequencies: 0.023875


      Average standard deviation of split frequencies: 0.023875

      10740000 -- (0.000) [...7 remote chains...] -- 10:14:29

      Average standard deviation of split frequencies: 0.023814


      Average standard deviation of split frequencies: 0.023814

      10750000 -- (0.000) [...7 remote chains...] -- 10:14:49

      Average standard deviation of split frequencies: 0.023814


      Average standard deviation of split frequencies: 0.023814

      10760000 -- (0.000) [...7 remote chains...] -- 10:15:09

      Average standard deviation of split frequencies: 0.024202


      Average standard deviation of split frequencies: 0.024202

      10770000 -- [0.000] [...7 remote chains...] -- 10:14:34

      Average standard deviation of split frequencies: 0.024202


      Average standard deviation of split frequencies: 0.024202

      10780000 -- [0.000] [...7 remote chains...] -- 10:14:54

      Average standard deviation of split frequencies: 0.024232


      Average standard deviation of split frequencies: 0.024232

      10790000 -- [0.000] [...7 remote chains...] -- 10:15:14

      Average standard deviation of split frequencies: 0.024232


      Average standard deviation of split frequencies: 0.024232

      10800000 -- (0.000) [...7 remote chains...] -- 10:14:39

      Average standard deviation of split frequencies: 0.022928


      Average standard deviation of split frequencies: 0.022928

      10810000 -- (0.000) [...7 remote chains...] -- 10:14:59

      Average standard deviation of split frequencies: 0.022996


      Average standard deviation of split frequencies: 0.022996

      10820000 -- (0.000) [...7 remote chains...] -- 10:14:24

      Average standard deviation of split frequencies: 0.023032


      Average standard deviation of split frequencies: 0.023032

      10830000 -- (0.000) [...7 remote chains...] -- 10:14:44

      Average standard deviation of split frequencies: 0.023064


      Average standard deviation of split frequencies: 0.023064

      10840000 -- (0.000) [...7 remote chains...] -- 10:15:04

      Average standard deviation of split frequencies: 0.023133


      Average standard deviation of split frequencies: 0.023133

      10850000 -- (0.000) [...7 remote chains...] -- 10:14:29

      Average standard deviation of split frequencies: 0.023265


      Average standard deviation of split frequencies: 0.023265

      10860000 -- (0.000) [...7 remote chains...] -- 10:14:49

      Average standard deviation of split frequencies: 0.023204


      Average standard deviation of split frequencies: 0.023204

      10870000 -- (0.000) [...7 remote chains...] -- 10:14:14

      Average standard deviation of split frequencies: 0.023675


      Average standard deviation of split frequencies: 0.023675

      10880000 -- (0.000) [...7 remote chains...] -- 10:14:34

      Average standard deviation of split frequencies: 0.023739


      Average standard deviation of split frequencies: 0.023739

      10890000 -- (0.000) [...7 remote chains...] -- 10:14:53

      Average standard deviation of split frequencies: 0.023648


      Average standard deviation of split frequencies: 0.023648

      10900000 -- (0.000) [...7 remote chains...] -- 10:14:19

      Average standard deviation of split frequencies: 0.023589


      Average standard deviation of split frequencies: 0.023589

      10910000 -- (0.000) [...7 remote chains...] -- 10:14:38

      Average standard deviation of split frequencies: 0.023681


      Average standard deviation of split frequencies: 0.023681

      10920000 -- (0.000) [...7 remote chains...] -- 10:14:58

      Average standard deviation of split frequencies: 0.023714


      Average standard deviation of split frequencies: 0.023714

      10930000 -- (0.000) [...7 remote chains...] -- 10:14:24

      Average standard deviation of split frequencies: 0.024016


      Average standard deviation of split frequencies: 0.024016

      10940000 -- (0.000) [...7 remote chains...] -- 10:14:43

      Average standard deviation of split frequencies: 0.024437


      Average standard deviation of split frequencies: 0.024437

      10950000 -- (0.000) [...7 remote chains...] -- 10:15:03

      Average standard deviation of split frequencies: 0.024405


      Average standard deviation of split frequencies: 0.024405

      10960000 -- (0.000) [...7 remote chains...] -- 10:14:28

      Average standard deviation of split frequencies: 0.024407


      Average standard deviation of split frequencies: 0.024407

      10970000 -- (0.000) [...7 remote chains...] -- 10:14:48

      Average standard deviation of split frequencies: 0.024314


      Average standard deviation of split frequencies: 0.024314

      10980000 -- (0.000) [...7 remote chains...] -- 10:15:07

      Average standard deviation of split frequencies: 0.024284


      Average standard deviation of split frequencies: 0.024284

      10990000 -- (0.000) [...7 remote chains...] -- 10:14:33

      Average standard deviation of split frequencies: 0.024443


      Average standard deviation of split frequencies: 0.024443

      11000000 -- (0.000) [...7 remote chains...] -- 10:14:52

      Average standard deviation of split frequencies: 0.024382


      Average standard deviation of split frequencies: 0.024382

      11010000 -- (0.000) [...7 remote chains...] -- 10:15:12

      Average standard deviation of split frequencies: 0.024416


      Average standard deviation of split frequencies: 0.024416

      11020000 -- (0.000) [...7 remote chains...] -- 10:14:38

      Average standard deviation of split frequencies: 0.024260


      Average standard deviation of split frequencies: 0.024260

      11030000 -- [0.000] [...7 remote chains...] -- 10:14:57

      Average standard deviation of split frequencies: 0.024544


      Average standard deviation of split frequencies: 0.024544

      11040000 -- (0.000) [...7 remote chains...] -- 10:14:23

      Average standard deviation of split frequencies: 0.024483


      Average standard deviation of split frequencies: 0.024483

      11050000 -- (0.000) [...7 remote chains...] -- 10:14:42

      Average standard deviation of split frequencies: 0.023945


      Average standard deviation of split frequencies: 0.023945

      11060000 -- (0.000) [...7 remote chains...] -- 10:15:01

      Average standard deviation of split frequencies: 0.024519


      Average standard deviation of split frequencies: 0.024519

      11070000 -- (0.000) [...7 remote chains...] -- 10:14:27

      Average standard deviation of split frequencies: 0.024676


      Average standard deviation of split frequencies: 0.024676

      11080000 -- (0.000) [...7 remote chains...] -- 10:14:47

      Average standard deviation of split frequencies: 0.024584


      Average standard deviation of split frequencies: 0.024584

      11090000 -- (0.000) [...7 remote chains...] -- 10:14:13

      Average standard deviation of split frequencies: 0.024586


      Average standard deviation of split frequencies: 0.024586

      11100000 -- [0.000] [...7 remote chains...] -- 10:14:32

      Average standard deviation of split frequencies: 0.024588


      Average standard deviation of split frequencies: 0.024588

      11110000 -- (0.000) [...7 remote chains...] -- 10:14:51

      Average standard deviation of split frequencies: 0.024619


      Average standard deviation of split frequencies: 0.024619

      11120000 -- [0.000] [...7 remote chains...] -- 10:14:17

      Average standard deviation of split frequencies: 0.024621


      Average standard deviation of split frequencies: 0.024621

      11130000 -- (0.000) [...7 remote chains...] -- 10:14:37

      Average standard deviation of split frequencies: 0.023834


      Average standard deviation of split frequencies: 0.023834

      11140000 -- (0.000) [...7 remote chains...] -- 10:14:56

      Average standard deviation of split frequencies: 0.023775


      Average standard deviation of split frequencies: 0.023775

      11150000 -- (0.000) [...7 remote chains...] -- 10:14:22

      Average standard deviation of split frequencies: 0.023715


      Average standard deviation of split frequencies: 0.023715

      11160000 -- (0.000) [...7 remote chains...] -- 10:14:41

      Average standard deviation of split frequencies: 0.023536


      Average standard deviation of split frequencies: 0.023536

      11170000 -- (0.000) [...7 remote chains...] -- 10:15:00

      Average standard deviation of split frequencies: 0.023267


      Average standard deviation of split frequencies: 0.023267

      11180000 -- (0.000) [...7 remote chains...] -- 10:14:27

      Average standard deviation of split frequencies: 0.023119


      Average standard deviation of split frequencies: 0.023119

      11190000 -- (0.000) [...7 remote chains...] -- 10:14:46

      Average standard deviation of split frequencies: 0.023209


      Average standard deviation of split frequencies: 0.023209

      11200000 -- (0.000) [...7 remote chains...] -- 10:14:12

      Average standard deviation of split frequencies: 0.023182


      Average standard deviation of split frequencies: 0.023182

      11210000 -- (0.000) [...7 remote chains...] -- 10:14:31

      Average standard deviation of split frequencies: 0.023124


      Average standard deviation of split frequencies: 0.023124

      11220000 -- (0.000) [...7 remote chains...] -- 10:14:50

      Average standard deviation of split frequencies: 0.023157


      Average standard deviation of split frequencies: 0.023157

      11230000 -- (0.000) [...7 remote chains...] -- 10:14:17

      Average standard deviation of split frequencies: 0.023157


      Average standard deviation of split frequencies: 0.023157

      11240000 -- (0.000) [...7 remote chains...] -- 10:14:36

      Average standard deviation of split frequencies: 0.023129


      Average standard deviation of split frequencies: 0.023129

      11250000 -- (0.000) [...7 remote chains...] -- 10:14:02

      Average standard deviation of split frequencies: 0.023102


      Average standard deviation of split frequencies: 0.023102

      11260000 -- (0.000) [...7 remote chains...] -- 10:14:21

      Average standard deviation of split frequencies: 0.023015


      Average standard deviation of split frequencies: 0.023015

      11270000 -- (0.000) [...7 remote chains...] -- 10:14:40

      Average standard deviation of split frequencies: 0.022836


      Average standard deviation of split frequencies: 0.022836

      11280000 -- (0.000) [...7 remote chains...] -- 10:14:07

      Average standard deviation of split frequencies: 0.022749


      Average standard deviation of split frequencies: 0.022749

      11290000 -- (0.000) [...7 remote chains...] -- 10:14:26

      Average standard deviation of split frequencies: 0.022871


      Average standard deviation of split frequencies: 0.022871

      11300000 -- (0.000) [...7 remote chains...] -- 10:13:52

      Average standard deviation of split frequencies: 0.022815


      Average standard deviation of split frequencies: 0.022815

      11310000 -- (0.000) [...7 remote chains...] -- 10:14:11

      Average standard deviation of split frequencies: 0.022636


      Average standard deviation of split frequencies: 0.022636

      11320000 -- (0.000) [...7 remote chains...] -- 10:14:30

      Average standard deviation of split frequencies: 0.023637


      Average standard deviation of split frequencies: 0.023637

      11330000 -- (0.000) [...7 remote chains...] -- 10:13:57

      Average standard deviation of split frequencies: 0.022642


      Average standard deviation of split frequencies: 0.022642

      11340000 -- (0.000) [...7 remote chains...] -- 10:14:16

      Average standard deviation of split frequencies: 0.023553


      Average standard deviation of split frequencies: 0.023553

      11350000 -- (0.000) [...7 remote chains...] -- 10:14:34

      Average standard deviation of split frequencies: 0.023467


      Average standard deviation of split frequencies: 0.023467

      11360000 -- (0.000) [...7 remote chains...] -- 10:14:53

      Average standard deviation of split frequencies: 0.023583


      Average standard deviation of split frequencies: 0.023583

      11370000 -- (0.000) [...7 remote chains...] -- 10:14:20

      Average standard deviation of split frequencies: 0.023526


      Average standard deviation of split frequencies: 0.023526

      11380000 -- (0.000) [...7 remote chains...] -- 10:14:39

      Average standard deviation of split frequencies: 0.023527


      Average standard deviation of split frequencies: 0.023527

      11390000 -- (0.000) [...7 remote chains...] -- 10:14:06

      Average standard deviation of split frequencies: 0.023556


      Average standard deviation of split frequencies: 0.023556

      11400000 -- (0.000) [...7 remote chains...] -- 10:14:24

      Average standard deviation of split frequencies: 0.023557


      Average standard deviation of split frequencies: 0.023557

      11410000 -- (0.000) [...7 remote chains...] -- 10:14:43

      Average standard deviation of split frequencies: 0.023615


      Average standard deviation of split frequencies: 0.023615

      11420000 -- (0.000) [...7 remote chains...] -- 10:14:10

      Average standard deviation of split frequencies: 0.023559


      Average standard deviation of split frequencies: 0.023559

      11430000 -- [0.000] [...7 remote chains...] -- 10:14:29

      Average standard deviation of split frequencies: 0.023616


      Average standard deviation of split frequencies: 0.023616

      11440000 -- (0.000) [...7 remote chains...] -- 10:14:47

      Average standard deviation of split frequencies: 0.023588


      Average standard deviation of split frequencies: 0.023588

      11450000 -- (0.000) [...7 remote chains...] -- 10:14:15

      Average standard deviation of split frequencies: 0.023532


      Average standard deviation of split frequencies: 0.023532

      11460000 -- [0.000] [...7 remote chains...] -- 10:14:33

      Average standard deviation of split frequencies: 0.023590


      Average standard deviation of split frequencies: 0.023590

      11470000 -- (0.000) [...7 remote chains...] -- 10:14:52

      Average standard deviation of split frequencies: 0.023590


      Average standard deviation of split frequencies: 0.023590

      11480000 -- (0.000) [...7 remote chains...] -- 10:14:19

      Average standard deviation of split frequencies: 0.023704


      Average standard deviation of split frequencies: 0.023704

      11490000 -- (0.000) [...7 remote chains...] -- 10:14:37

      Average standard deviation of split frequencies: 0.023761


      Average standard deviation of split frequencies: 0.023761

      11500000 -- (0.000) [...7 remote chains...] -- 10:14:05

      Average standard deviation of split frequencies: 0.023536


      Average standard deviation of split frequencies: 0.023536

      11510000 -- (0.000) [...7 remote chains...] -- 10:14:23

      Average standard deviation of split frequencies: 0.023565


      Average standard deviation of split frequencies: 0.023565

      11520000 -- (0.000) [...7 remote chains...] -- 10:14:42

      Average standard deviation of split frequencies: 0.023678


      Average standard deviation of split frequencies: 0.023678

      11530000 -- (0.000) [...7 remote chains...] -- 10:15:00

      Average standard deviation of split frequencies: 0.023792


      Average standard deviation of split frequencies: 0.023792

      11540000 -- (0.000) [...7 remote chains...] -- 10:14:27

      Average standard deviation of split frequencies: 0.023764


      Average standard deviation of split frequencies: 0.023764

      11550000 -- [0.000] [...7 remote chains...] -- 10:14:46

      Average standard deviation of split frequencies: 0.023652


      Average standard deviation of split frequencies: 0.023652

      11560000 -- (0.000) [...7 remote chains...] -- 10:15:04

      Average standard deviation of split frequencies: 0.023681


      Average standard deviation of split frequencies: 0.023681

      11570000 -- (0.000) [...7 remote chains...] -- 10:14:32

      Average standard deviation of split frequencies: 0.023682


      Average standard deviation of split frequencies: 0.023682

      11580000 -- (0.000) [...7 remote chains...] -- 10:14:50

      Average standard deviation of split frequencies: 0.023922


      Average standard deviation of split frequencies: 0.023922

      11590000 -- (0.000) [...7 remote chains...] -- 10:15:08

      Average standard deviation of split frequencies: 0.024058


      Average standard deviation of split frequencies: 0.024058

      11600000 -- (0.000) [...7 remote chains...] -- 10:14:36

      Average standard deviation of split frequencies: 0.024193


      Average standard deviation of split frequencies: 0.024193

      11610000 -- (0.000) [...7 remote chains...] -- 10:14:54

      Average standard deviation of split frequencies: 0.024219


      Average standard deviation of split frequencies: 0.024219

      11620000 -- (0.000) [...7 remote chains...] -- 10:15:12

      Average standard deviation of split frequencies: 0.024218


      Average standard deviation of split frequencies: 0.024218

      11630000 -- [0.000] [...7 remote chains...] -- 10:14:40

      Average standard deviation of split frequencies: 0.024299


      Average standard deviation of split frequencies: 0.024299

      11640000 -- (0.000) [...7 remote chains...] -- 10:14:58

      Average standard deviation of split frequencies: 0.024352


      Average standard deviation of split frequencies: 0.024352

      11650000 -- (0.000) [...7 remote chains...] -- 10:15:17

      Average standard deviation of split frequencies: 0.024432


      Average standard deviation of split frequencies: 0.024432

      11660000 -- (0.000) [...7 remote chains...] -- 10:14:44

      Average standard deviation of split frequencies: 0.024512


      Average standard deviation of split frequencies: 0.024512

      11670000 -- (0.000) [...7 remote chains...] -- 10:15:02

      Average standard deviation of split frequencies: 0.024646


      Average standard deviation of split frequencies: 0.024646

      11680000 -- (0.000) [...7 remote chains...] -- 10:15:21

      Average standard deviation of split frequencies: 0.024780


      Average standard deviation of split frequencies: 0.024780

      11690000 -- [0.000] [...7 remote chains...] -- 10:14:48

      Average standard deviation of split frequencies: 0.024778


      Average standard deviation of split frequencies: 0.024778

      11700000 -- (0.000) [...7 remote chains...] -- 10:15:07

      Average standard deviation of split frequencies: 0.024723


      Average standard deviation of split frequencies: 0.024723

      11710000 -- (0.000) [...7 remote chains...] -- 10:15:25

      Average standard deviation of split frequencies: 0.024536


      Average standard deviation of split frequencies: 0.024536

      11720000 -- (0.000) [...7 remote chains...] -- 10:14:52

      Average standard deviation of split frequencies: 0.024588


      Average standard deviation of split frequencies: 0.024588

      11730000 -- (0.000) [...7 remote chains...] -- 10:15:11

      Average standard deviation of split frequencies: 0.023774


      Average standard deviation of split frequencies: 0.023774

      11740000 -- [0.000] [...7 remote chains...] -- 10:15:29

      Average standard deviation of split frequencies: 0.023775


      Average standard deviation of split frequencies: 0.023775

      11750000 -- (0.000) [...7 remote chains...] -- 10:14:57

      Average standard deviation of split frequencies: 0.023802


      Average standard deviation of split frequencies: 0.023802

      11760000 -- [0.000] [...7 remote chains...] -- 10:15:15

      Average standard deviation of split frequencies: 0.023803


      Average standard deviation of split frequencies: 0.023803

      11770000 -- (0.000) [...7 remote chains...] -- 10:14:43

      Average standard deviation of split frequencies: 0.023859


      Average standard deviation of split frequencies: 0.023859

      11780000 -- (0.000) [...7 remote chains...] -- 10:15:01

      Average standard deviation of split frequencies: 0.023915


      Average standard deviation of split frequencies: 0.023915

      11790000 -- (0.000) [...7 remote chains...] -- 10:15:19

      Average standard deviation of split frequencies: 0.024107


      Average standard deviation of split frequencies: 0.024107

      11800000 -- (0.000) [...7 remote chains...] -- 10:14:47

      Average standard deviation of split frequencies: 0.024218


      Average standard deviation of split frequencies: 0.024218

      11810000 -- (0.000) [...7 remote chains...] -- 10:15:05

      Average standard deviation of split frequencies: 0.024301


      Average standard deviation of split frequencies: 0.024301

      11820000 -- (0.000) [...7 remote chains...] -- 10:15:22

      Average standard deviation of split frequencies: 0.024356


      Average standard deviation of split frequencies: 0.024356

      11830000 -- (0.000) [...7 remote chains...] -- 10:14:51

      Average standard deviation of split frequencies: 0.024410


      Average standard deviation of split frequencies: 0.024410

      11840000 -- (0.000) [...7 remote chains...] -- 10:15:09

      Average standard deviation of split frequencies: 0.023915


      Average standard deviation of split frequencies: 0.023915

      11850000 -- (0.000) [...7 remote chains...] -- 10:14:37

      Average standard deviation of split frequencies: 0.023994


      Average standard deviation of split frequencies: 0.023994

      11860000 -- (0.000) [...7 remote chains...] -- 10:14:55

      Average standard deviation of split frequencies: 0.024099


      Average standard deviation of split frequencies: 0.024099

      11870000 -- [0.000] [...7 remote chains...] -- 10:15:12

      Average standard deviation of split frequencies: 0.024258


      Average standard deviation of split frequencies: 0.024258

      11880000 -- (0.000) [...7 remote chains...] -- 10:14:41

      Average standard deviation of split frequencies: 0.024442


      Average standard deviation of split frequencies: 0.024442

      11890000 -- (0.000) [...7 remote chains...] -- 10:14:59

      Average standard deviation of split frequencies: 0.024494


      Average standard deviation of split frequencies: 0.024494

      11900000 -- (0.000) [...7 remote chains...] -- 10:15:16

      Average standard deviation of split frequencies: 0.024440


      Average standard deviation of split frequencies: 0.024440

      11910000 -- (0.000) [...7 remote chains...] -- 10:15:34

      Average standard deviation of split frequencies: 0.024625


      Average standard deviation of split frequencies: 0.024625

      11920000 -- (0.000) [...7 remote chains...] -- 10:15:03

      Average standard deviation of split frequencies: 0.024755


      Average standard deviation of split frequencies: 0.024755

      11930000 -- (0.000) [...7 remote chains...] -- 10:15:20

      Average standard deviation of split frequencies: 0.024807


      Average standard deviation of split frequencies: 0.024807

      11940000 -- (0.000) [...7 remote chains...] -- 10:14:49

      Average standard deviation of split frequencies: 0.024832


      Average standard deviation of split frequencies: 0.024832

      11950000 -- (0.000) [...7 remote chains...] -- 10:15:06

      Average standard deviation of split frequencies: 0.024910


      Average standard deviation of split frequencies: 0.024910

      11960000 -- (0.000) [...7 remote chains...] -- 10:15:24

      Average standard deviation of split frequencies: 0.024883


      Average standard deviation of split frequencies: 0.024883

      11970000 -- (0.000) [...7 remote chains...] -- 10:14:53

      Average standard deviation of split frequencies: 0.024881


      Average standard deviation of split frequencies: 0.024881

      11980000 -- (0.000) [...7 remote chains...] -- 10:15:10

      Average standard deviation of split frequencies: 0.024801


      Average standard deviation of split frequencies: 0.024801

      11990000 -- (0.000) [...7 remote chains...] -- 10:15:28

      Average standard deviation of split frequencies: 0.024775


      Average standard deviation of split frequencies: 0.024775

      12000000 -- (0.000) [...7 remote chains...] -- 10:14:57

      Average standard deviation of split frequencies: 0.025601


      Average standard deviation of split frequencies: 0.025601

      12010000 -- (0.000) [...7 remote chains...] -- 10:15:14

      Average standard deviation of split frequencies: 0.025626


      Average standard deviation of split frequencies: 0.025626

      12020000 -- (0.000) [...7 remote chains...] -- 10:15:32

      Average standard deviation of split frequencies: 0.025517


      Average standard deviation of split frequencies: 0.025517

      12030000 -- (0.000) [...7 remote chains...] -- 10:15:00

      Average standard deviation of split frequencies: 0.025679


      Average standard deviation of split frequencies: 0.025679

      12040000 -- (0.000) [...7 remote chains...] -- 10:15:18

      Average standard deviation of split frequencies: 0.025597


      Average standard deviation of split frequencies: 0.025597

      12050000 -- (0.000) [...7 remote chains...] -- 10:15:35

      Average standard deviation of split frequencies: 0.025542


      Average standard deviation of split frequencies: 0.025542

      12060000 -- (0.000) [...7 remote chains...] -- 10:15:04

      Average standard deviation of split frequencies: 0.025513


      Average standard deviation of split frequencies: 0.025513

      12070000 -- (0.000) [...7 remote chains...] -- 10:15:22

      Average standard deviation of split frequencies: 0.024559


      Average standard deviation of split frequencies: 0.024559

      12080000 -- (0.000) [...7 remote chains...] -- 10:14:51

      Average standard deviation of split frequencies: 0.024480


      Average standard deviation of split frequencies: 0.024480

      12090000 -- (0.000) [...7 remote chains...] -- 10:15:08

      Average standard deviation of split frequencies: 0.024479


      Average standard deviation of split frequencies: 0.024479

      12100000 -- (0.000) [...7 remote chains...] -- 10:15:25

      Average standard deviation of split frequencies: 0.024400


      Average standard deviation of split frequencies: 0.024400

      12110000 -- (0.000) [...7 remote chains...] -- 10:14:54

      Average standard deviation of split frequencies: 0.024270


      Average standard deviation of split frequencies: 0.024270

      12120000 -- (0.000) [...7 remote chains...] -- 10:15:12

      Average standard deviation of split frequencies: 0.024140


      Average standard deviation of split frequencies: 0.024140

      12130000 -- (0.000) [...7 remote chains...] -- 10:15:29

      Average standard deviation of split frequencies: 0.024972


      Average standard deviation of split frequencies: 0.024972

      12140000 -- (0.000) [...7 remote chains...] -- 10:14:58

      Average standard deviation of split frequencies: 0.025105


      Average standard deviation of split frequencies: 0.025105

      12150000 -- (0.000) [...7 remote chains...] -- 10:15:16

      Average standard deviation of split frequencies: 0.025292


      Average standard deviation of split frequencies: 0.025292

      12160000 -- (0.000) [...7 remote chains...] -- 10:14:45

      Average standard deviation of split frequencies: 0.025184


      Average standard deviation of split frequencies: 0.025184

      12170000 -- (0.000) [...7 remote chains...] -- 10:15:02

      Average standard deviation of split frequencies: 0.025157


      Average standard deviation of split frequencies: 0.025157

      12180000 -- (0.000) [...7 remote chains...] -- 10:15:19

      Average standard deviation of split frequencies: 0.025102


      Average standard deviation of split frequencies: 0.025102

      12190000 -- (0.000) [...7 remote chains...] -- 10:14:48

      Average standard deviation of split frequencies: 0.025156


      Average standard deviation of split frequencies: 0.025156

      12200000 -- (0.000) [...7 remote chains...] -- 10:15:06

      Average standard deviation of split frequencies: 0.025048


      Average standard deviation of split frequencies: 0.025048

      12210000 -- (0.000) [...7 remote chains...] -- 10:15:23

      Average standard deviation of split frequencies: 0.024835


      Average standard deviation of split frequencies: 0.024835

      12220000 -- (0.000) [...7 remote chains...] -- 10:14:52

      Average standard deviation of split frequencies: 0.024781


      Average standard deviation of split frequencies: 0.024781

      12230000 -- (0.000) [...7 remote chains...] -- 10:15:09

      Average standard deviation of split frequencies: 0.024781


      Average standard deviation of split frequencies: 0.024781

      12240000 -- (0.000) [...7 remote chains...] -- 10:14:39

      Average standard deviation of split frequencies: 0.024675


      Average standard deviation of split frequencies: 0.024675

      12250000 -- (0.000) [...7 remote chains...] -- 10:14:56

      Average standard deviation of split frequencies: 0.024595


      Average standard deviation of split frequencies: 0.024595

      12260000 -- (0.000) [...7 remote chains...] -- 10:15:13

      Average standard deviation of split frequencies: 0.024542


      Average standard deviation of split frequencies: 0.024542

      12270000 -- (0.000) [...7 remote chains...] -- 10:14:42

      Average standard deviation of split frequencies: 0.024621


      Average standard deviation of split frequencies: 0.024621

      12280000 -- (0.000) [...7 remote chains...] -- 10:15:00

      Average standard deviation of split frequencies: 0.024515


      Average standard deviation of split frequencies: 0.024515

      12290000 -- (0.000) [...7 remote chains...] -- 10:15:17

      Average standard deviation of split frequencies: 0.024489


      Average standard deviation of split frequencies: 0.024489

      12300000 -- (0.000) [...7 remote chains...] -- 10:14:46

      Average standard deviation of split frequencies: 0.024489


      Average standard deviation of split frequencies: 0.024489

      12310000 -- (0.000) [...7 remote chains...] -- 10:15:03

      Average standard deviation of split frequencies: 0.024462


      Average standard deviation of split frequencies: 0.024462

      12320000 -- (0.000) [...7 remote chains...] -- 10:15:20

      Average standard deviation of split frequencies: 0.024462


      Average standard deviation of split frequencies: 0.024462

      12330000 -- (0.000) [...7 remote chains...] -- 10:14:50

      Average standard deviation of split frequencies: 0.024436


      Average standard deviation of split frequencies: 0.024436

      12340000 -- (0.000) [...7 remote chains...] -- 10:15:07

      Average standard deviation of split frequencies: 0.024436


      Average standard deviation of split frequencies: 0.024436

      12350000 -- (0.000) [...7 remote chains...] -- 10:14:36

      Average standard deviation of split frequencies: 0.024488


      Average standard deviation of split frequencies: 0.024488

      12360000 -- (0.000) [...7 remote chains...] -- 10:14:53

      Average standard deviation of split frequencies: 0.023773


      Average standard deviation of split frequencies: 0.023773

      12370000 -- (0.000) [...7 remote chains...] -- 10:15:10

      Average standard deviation of split frequencies: 0.023849


      Average standard deviation of split frequencies: 0.023849

      12380000 -- (0.000) [...7 remote chains...] -- 10:15:27

      Average standard deviation of split frequencies: 0.023900


      Average standard deviation of split frequencies: 0.023900

      12390000 -- (0.000) [...7 remote chains...] -- 10:14:57

      Average standard deviation of split frequencies: 0.023925


      Average standard deviation of split frequencies: 0.023925

      12400000 -- (0.000) [...7 remote chains...] -- 10:15:14

      Average standard deviation of split frequencies: 0.023899


      Average standard deviation of split frequencies: 0.023899

      12410000 -- (0.000) [...7 remote chains...] -- 10:14:44

      Average standard deviation of split frequencies: 0.024051


      Average standard deviation of split frequencies: 0.024051

      12420000 -- (0.000) [...7 remote chains...] -- 10:15:01

      Average standard deviation of split frequencies: 0.024075


      Average standard deviation of split frequencies: 0.024075

      12430000 -- (0.000) [...7 remote chains...] -- 10:15:18

      Average standard deviation of split frequencies: 0.024303


      Average standard deviation of split frequencies: 0.024303

      12440000 -- (0.000) [...7 remote chains...] -- 10:14:47

      Average standard deviation of split frequencies: 0.024277


      Average standard deviation of split frequencies: 0.024277

      12450000 -- (0.000) [...7 remote chains...] -- 10:15:04

      Average standard deviation of split frequencies: 0.024251


      Average standard deviation of split frequencies: 0.024251

      12460000 -- (0.000) [...7 remote chains...] -- 10:15:21

      Average standard deviation of split frequencies: 0.024250


      Average standard deviation of split frequencies: 0.024250

      12470000 -- (0.000) [...7 remote chains...] -- 10:14:51

      Average standard deviation of split frequencies: 0.024175


      Average standard deviation of split frequencies: 0.024175

      12480000 -- (0.000) [...7 remote chains...] -- 10:15:08

      Average standard deviation of split frequencies: 0.024098


      Average standard deviation of split frequencies: 0.024098

      12490000 -- (0.000) [...7 remote chains...] -- 10:14:38

      Average standard deviation of split frequencies: 0.024098


      Average standard deviation of split frequencies: 0.024098

      12500000 -- (0.000) [...7 remote chains...] -- 10:14:55

      Average standard deviation of split frequencies: 0.023997


      Average standard deviation of split frequencies: 0.023997

      12510000 -- (0.000) [...7 remote chains...] -- 10:14:24

      Average standard deviation of split frequencies: 0.023947


      Average standard deviation of split frequencies: 0.023947

      12520000 -- (0.000) [...7 remote chains...] -- 10:14:41

      Average standard deviation of split frequencies: 0.023821


      Average standard deviation of split frequencies: 0.023821

      12530000 -- (0.000) [...7 remote chains...] -- 10:14:58

      Average standard deviation of split frequencies: 0.023821


      Average standard deviation of split frequencies: 0.023821

      12540000 -- (0.000) [...7 remote chains...] -- 10:14:28

      Average standard deviation of split frequencies: 0.023870


      Average standard deviation of split frequencies: 0.023870

      12550000 -- (0.000) [...7 remote chains...] -- 10:14:45

      Average standard deviation of split frequencies: 0.023946


      Average standard deviation of split frequencies: 0.023946

      12560000 -- (0.000) [...7 remote chains...] -- 10:14:15

      Average standard deviation of split frequencies: 0.023970


      Average standard deviation of split frequencies: 0.023970

      12570000 -- (0.000) [...7 remote chains...] -- 10:14:32

      Average standard deviation of split frequencies: 0.023920


      Average standard deviation of split frequencies: 0.023920

      12580000 -- (0.000) [...7 remote chains...] -- 10:14:48

      Average standard deviation of split frequencies: 0.023894


      Average standard deviation of split frequencies: 0.023894

      12590000 -- (0.000) [...7 remote chains...] -- 10:14:18

      Average standard deviation of split frequencies: 0.023919


      Average standard deviation of split frequencies: 0.023919

      12600000 -- (0.000) [...7 remote chains...] -- 10:14:35

      Average standard deviation of split frequencies: 0.023869


      Average standard deviation of split frequencies: 0.023869

      12610000 -- (0.000) [...7 remote chains...] -- 10:14:52

      Average standard deviation of split frequencies: 0.023794


      Average standard deviation of split frequencies: 0.023794

      12620000 -- (0.000) [...7 remote chains...] -- 10:14:22

      Average standard deviation of split frequencies: 0.023744


      Average standard deviation of split frequencies: 0.023744

      12630000 -- (0.000) [...7 remote chains...] -- 10:14:39

      Average standard deviation of split frequencies: 0.023794


      Average standard deviation of split frequencies: 0.023794

      12640000 -- (0.000) [...7 remote chains...] -- 10:14:09

      Average standard deviation of split frequencies: 0.023744


      Average standard deviation of split frequencies: 0.023744

      12650000 -- (0.000) [...7 remote chains...] -- 10:14:26

      Average standard deviation of split frequencies: 0.023669


      Average standard deviation of split frequencies: 0.023669

      12660000 -- (0.000) [...7 remote chains...] -- 10:14:42

      Average standard deviation of split frequencies: 0.023669


      Average standard deviation of split frequencies: 0.023669

      12670000 -- (0.000) [...7 remote chains...] -- 10:14:12

      Average standard deviation of split frequencies: 0.023595


      Average standard deviation of split frequencies: 0.023595

      12680000 -- (0.000) [...7 remote chains...] -- 10:14:29

      Average standard deviation of split frequencies: 0.023570


      Average standard deviation of split frequencies: 0.023570

      12690000 -- (0.000) [...7 remote chains...] -- 10:14:46

      Average standard deviation of split frequencies: 0.023496


      Average standard deviation of split frequencies: 0.023496

      12700000 -- (0.000) [...7 remote chains...] -- 10:14:16

      Average standard deviation of split frequencies: 0.023422


      Average standard deviation of split frequencies: 0.023422

      12710000 -- (0.000) [...7 remote chains...] -- 10:14:33

      Average standard deviation of split frequencies: 0.023274


      Average standard deviation of split frequencies: 0.023274

      12720000 -- (0.000) [...7 remote chains...] -- 10:14:03

      Average standard deviation of split frequencies: 0.023299


      Average standard deviation of split frequencies: 0.023299

      12730000 -- (0.000) [...7 remote chains...] -- 10:14:20

      Average standard deviation of split frequencies: 0.023324


      Average standard deviation of split frequencies: 0.023324

      12740000 -- (0.000) [...7 remote chains...] -- 10:14:36

      Average standard deviation of split frequencies: 0.023299


      Average standard deviation of split frequencies: 0.023299

      12750000 -- (0.000) [...7 remote chains...] -- 10:14:07

      Average standard deviation of split frequencies: 0.023324


      Average standard deviation of split frequencies: 0.023324

      12760000 -- (0.000) [...7 remote chains...] -- 10:14:23

      Average standard deviation of split frequencies: 0.023226


      Average standard deviation of split frequencies: 0.023226

      12770000 -- (0.000) [...7 remote chains...] -- 10:14:40

      Average standard deviation of split frequencies: 0.023005


      Average standard deviation of split frequencies: 0.023005

      12780000 -- (0.000) [...7 remote chains...] -- 10:14:10

      Average standard deviation of split frequencies: 0.023055


      Average standard deviation of split frequencies: 0.023055

      12790000 -- (0.000) [...7 remote chains...] -- 10:14:27

      Average standard deviation of split frequencies: 0.022932


      Average standard deviation of split frequencies: 0.022932

      12800000 -- (0.000) [...7 remote chains...] -- 10:13:57

      Average standard deviation of split frequencies: 0.022957


      Average standard deviation of split frequencies: 0.022957

      12810000 -- (0.000) [...7 remote chains...] -- 10:14:14

      Average standard deviation of split frequencies: 0.023007


      Average standard deviation of split frequencies: 0.023007

      12820000 -- (0.000) [...7 remote chains...] -- 10:14:30

      Average standard deviation of split frequencies: 0.023154


      Average standard deviation of split frequencies: 0.023154

      12830000 -- (0.000) [...7 remote chains...] -- 10:14:01

      Average standard deviation of split frequencies: 0.023203


      Average standard deviation of split frequencies: 0.023203

      12840000 -- (0.000) [...7 remote chains...] -- 10:14:17

      Average standard deviation of split frequencies: 0.023350


      Average standard deviation of split frequencies: 0.023350

      12850000 -- (0.000) [...7 remote chains...] -- 10:13:48

      Average standard deviation of split frequencies: 0.023350


      Average standard deviation of split frequencies: 0.023350

      12860000 -- (0.000) [...7 remote chains...] -- 10:14:04

      Average standard deviation of split frequencies: 0.023521


      Average standard deviation of split frequencies: 0.023521

      12870000 -- (0.000) [...7 remote chains...] -- 10:14:20

      Average standard deviation of split frequencies: 0.023619


      Average standard deviation of split frequencies: 0.023619

      12880000 -- (0.000) [...7 remote chains...] -- 10:13:51

      Average standard deviation of split frequencies: 0.023570


      Average standard deviation of split frequencies: 0.023570

      12890000 -- (0.000) [...7 remote chains...] -- 10:14:08

      Average standard deviation of split frequencies: 0.023643


      Average standard deviation of split frequencies: 0.023643

      12900000 -- (0.000) [...7 remote chains...] -- 10:14:24

      Average standard deviation of split frequencies: 0.023595


      Average standard deviation of split frequencies: 0.023595

      12910000 -- (0.000) [...7 remote chains...] -- 10:13:55

      Average standard deviation of split frequencies: 0.023765


      Average standard deviation of split frequencies: 0.023765

      12920000 -- (0.000) [...7 remote chains...] -- 10:14:11

      Average standard deviation of split frequencies: 0.023692


      Average standard deviation of split frequencies: 0.023692

      12930000 -- (0.000) [...7 remote chains...] -- 10:14:27

      Average standard deviation of split frequencies: 0.023716


      Average standard deviation of split frequencies: 0.023716

      12940000 -- (0.000) [...7 remote chains...] -- 10:13:58

      Average standard deviation of split frequencies: 0.023473


      Average standard deviation of split frequencies: 0.023473

      12950000 -- (0.000) [...7 remote chains...] -- 10:14:14

      Average standard deviation of split frequencies: 0.023522


      Average standard deviation of split frequencies: 0.023522

      12960000 -- (0.000) [...7 remote chains...] -- 10:13:45

      Average standard deviation of split frequencies: 0.023498


      Average standard deviation of split frequencies: 0.023498

      12970000 -- (0.000) [...7 remote chains...] -- 10:14:02

      Average standard deviation of split frequencies: 0.023570


      Average standard deviation of split frequencies: 0.023570

      12980000 -- (0.000) [...7 remote chains...] -- 10:14:18

      Average standard deviation of split frequencies: 0.023570


      Average standard deviation of split frequencies: 0.023570

      12990000 -- (0.000) [...7 remote chains...] -- 10:13:49

      Average standard deviation of split frequencies: 0.023546


      Average standard deviation of split frequencies: 0.023546

      13000000 -- (0.000) [...7 remote chains...] -- 10:14:05

      Average standard deviation of split frequencies: 0.023401


      Average standard deviation of split frequencies: 0.023401

      13010000 -- (0.000) [...7 remote chains...] -- 10:13:36

      Average standard deviation of split frequencies: 0.023425


      Average standard deviation of split frequencies: 0.023425

      13020000 -- (0.000) [...7 remote chains...] -- 10:13:52

      Average standard deviation of split frequencies: 0.023329


      Average standard deviation of split frequencies: 0.023329

      13030000 -- (0.000) [...7 remote chains...] -- 10:14:08

      Average standard deviation of split frequencies: 0.023305


      Average standard deviation of split frequencies: 0.023305

      13040000 -- (0.000) [...7 remote chains...] -- 10:13:40

      Average standard deviation of split frequencies: 0.023354


      Average standard deviation of split frequencies: 0.023354

      13050000 -- (0.000) [...7 remote chains...] -- 10:13:56

      Average standard deviation of split frequencies: 0.023354


      Average standard deviation of split frequencies: 0.023354

      13060000 -- (0.000) [...7 remote chains...] -- 10:14:12

      Average standard deviation of split frequencies: 0.023306


      Average standard deviation of split frequencies: 0.023306

      13070000 -- (0.000) [...7 remote chains...] -- 10:13:43

      Average standard deviation of split frequencies: 0.023402


      Average standard deviation of split frequencies: 0.023402

      13080000 -- (0.000) [...7 remote chains...] -- 10:13:59

      Average standard deviation of split frequencies: 0.023402


      Average standard deviation of split frequencies: 0.023402

      13090000 -- [0.000] [...7 remote chains...] -- 10:14:15

      Average standard deviation of split frequencies: 0.023378


      Average standard deviation of split frequencies: 0.023378

      13100000 -- (0.000) [...7 remote chains...] -- 10:14:31

      Average standard deviation of split frequencies: 0.023331


      Average standard deviation of split frequencies: 0.023331

      13110000 -- (0.000) [...7 remote chains...] -- 10:14:02

      Average standard deviation of split frequencies: 0.023235


      Average standard deviation of split frequencies: 0.023235

      13120000 -- (0.000) [...7 remote chains...] -- 10:14:18

      Average standard deviation of split frequencies: 0.023187


      Average standard deviation of split frequencies: 0.023187

      13130000 -- (0.000) [...7 remote chains...] -- 10:13:50

      Average standard deviation of split frequencies: 0.023307


      Average standard deviation of split frequencies: 0.023307

      13140000 -- (0.000) [...7 remote chains...] -- 10:14:06

      Average standard deviation of split frequencies: 0.023475


      Average standard deviation of split frequencies: 0.023475

      13150000 -- [0.000] [...7 remote chains...] -- 10:14:22

      Average standard deviation of split frequencies: 0.023451


      Average standard deviation of split frequencies: 0.023451

      13160000 -- (0.000) [...7 remote chains...] -- 10:13:53

      Average standard deviation of split frequencies: 0.023523


      Average standard deviation of split frequencies: 0.023523

      13170000 -- (0.000) [...7 remote chains...] -- 10:14:09

      Average standard deviation of split frequencies: 0.023594


      Average standard deviation of split frequencies: 0.023594

      13180000 -- (0.000) [...7 remote chains...] -- 10:13:40

      Average standard deviation of split frequencies: 0.023665


      Average standard deviation of split frequencies: 0.023665

      13190000 -- (0.000) [...7 remote chains...] -- 10:13:56

      Average standard deviation of split frequencies: 0.023785


      Average standard deviation of split frequencies: 0.023785

      13200000 -- (0.000) [...7 remote chains...] -- 10:14:12

      Average standard deviation of split frequencies: 0.024234


      Average standard deviation of split frequencies: 0.024234

      13210000 -- (0.000) [...7 remote chains...] -- 10:13:44

      Average standard deviation of split frequencies: 0.024629


      Average standard deviation of split frequencies: 0.024629

      13220000 -- (0.000) [...7 remote chains...] -- 10:14:00

      Average standard deviation of split frequencies: 0.024653


      Average standard deviation of split frequencies: 0.024653

      13230000 -- (0.000) [...7 remote chains...] -- 10:13:31

      Average standard deviation of split frequencies: 0.024776


      Average standard deviation of split frequencies: 0.024776

      13240000 -- (0.000) [...7 remote chains...] -- 10:13:47

      Average standard deviation of split frequencies: 0.024775


      Average standard deviation of split frequencies: 0.024775

      13250000 -- (0.000) [...7 remote chains...] -- 10:14:03

      Average standard deviation of split frequencies: 0.024702


      Average standard deviation of split frequencies: 0.024702

      13260000 -- (0.000) [...7 remote chains...] -- 10:13:35

      Average standard deviation of split frequencies: 0.024726


      Average standard deviation of split frequencies: 0.024726

      13270000 -- (0.000) [...7 remote chains...] -- 10:13:50

      Average standard deviation of split frequencies: 0.024848


      Average standard deviation of split frequencies: 0.024848

      13280000 -- (0.000) [...7 remote chains...] -- 10:13:22

      Average standard deviation of split frequencies: 0.024872


      Average standard deviation of split frequencies: 0.024872

      13290000 -- (0.000) [...7 remote chains...] -- 10:13:38

      Average standard deviation of split frequencies: 0.024872


      Average standard deviation of split frequencies: 0.024872

      13300000 -- (0.000) [...7 remote chains...] -- 10:13:54

      Average standard deviation of split frequencies: 0.024920


      Average standard deviation of split frequencies: 0.024920

      13310000 -- (0.000) [...7 remote chains...] -- 10:14:09

      Average standard deviation of split frequencies: 0.024470


      Average standard deviation of split frequencies: 0.024470

      13320000 -- (0.000) [...7 remote chains...] -- 10:13:41

      Average standard deviation of split frequencies: 0.024622


      Average standard deviation of split frequencies: 0.024622

      13330000 -- (0.000) [...7 remote chains...] -- 10:13:57

      Average standard deviation of split frequencies: 0.024774


      Average standard deviation of split frequencies: 0.024774

      13340000 -- (0.000) [...7 remote chains...] -- 10:13:29

      Average standard deviation of split frequencies: 0.024951


      Average standard deviation of split frequencies: 0.024951

      13350000 -- (0.000) [...7 remote chains...] -- 10:13:44

      Average standard deviation of split frequencies: 0.025178


      Average standard deviation of split frequencies: 0.025178

      13360000 -- (0.000) [...7 remote chains...] -- 10:14:00

      Average standard deviation of split frequencies: 0.025279


      Average standard deviation of split frequencies: 0.025279

      13370000 -- (0.000) [...7 remote chains...] -- 10:13:32

      Average standard deviation of split frequencies: 0.025455


      Average standard deviation of split frequencies: 0.025455

      13380000 -- (0.000) [...7 remote chains...] -- 10:13:48

      Average standard deviation of split frequencies: 0.025631


      Average standard deviation of split frequencies: 0.025631

      13390000 -- (0.000) [...7 remote chains...] -- 10:14:03

      Average standard deviation of split frequencies: 0.025832


      Average standard deviation of split frequencies: 0.025832

      13400000 -- (0.000) [...7 remote chains...] -- 10:13:35

      Average standard deviation of split frequencies: 0.025856


      Average standard deviation of split frequencies: 0.025856

      13410000 -- (0.000) [...7 remote chains...] -- 10:13:51

      Average standard deviation of split frequencies: 0.025806


      Average standard deviation of split frequencies: 0.025806

      13420000 -- (0.000) [...7 remote chains...] -- 10:14:07

      Average standard deviation of split frequencies: 0.025780


      Average standard deviation of split frequencies: 0.025780

      13430000 -- (0.000) [...7 remote chains...] -- 10:13:38

      Average standard deviation of split frequencies: 0.025980


      Average standard deviation of split frequencies: 0.025980

      13440000 -- (0.000) [...7 remote chains...] -- 10:13:54

      Average standard deviation of split frequencies: 0.026105


      Average standard deviation of split frequencies: 0.026105

      13450000 -- (0.000) [...7 remote chains...] -- 10:13:26

      Average standard deviation of split frequencies: 0.026254


      Average standard deviation of split frequencies: 0.026254

      13460000 -- (0.000) [...7 remote chains...] -- 10:13:42

      Average standard deviation of split frequencies: 0.026353


      Average standard deviation of split frequencies: 0.026353

      13470000 -- (0.000) [...7 remote chains...] -- 10:13:57

      Average standard deviation of split frequencies: 0.026428


      Average standard deviation of split frequencies: 0.026428

      13480000 -- (0.000) [...7 remote chains...] -- 10:13:29

      Average standard deviation of split frequencies: 0.026551


      Average standard deviation of split frequencies: 0.026551

      13490000 -- (0.000) [...7 remote chains...] -- 10:13:45

      Average standard deviation of split frequencies: 0.026725


      Average standard deviation of split frequencies: 0.026725

      13500000 -- (0.000) [...7 remote chains...] -- 10:13:17

      Average standard deviation of split frequencies: 0.026748


      Average standard deviation of split frequencies: 0.026748

      13510000 -- (0.000) [...7 remote chains...] -- 10:13:32

      Average standard deviation of split frequencies: 0.026823


      Average standard deviation of split frequencies: 0.026823

      13520000 -- (0.000) [...7 remote chains...] -- 10:13:48

      Average standard deviation of split frequencies: 0.026821


      Average standard deviation of split frequencies: 0.026821

      13530000 -- (0.000) [...7 remote chains...] -- 10:13:20

      Average standard deviation of split frequencies: 0.026869


      Average standard deviation of split frequencies: 0.026869

      13540000 -- (0.000) [...7 remote chains...] -- 10:13:36

      Average standard deviation of split frequencies: 0.027017


      Average standard deviation of split frequencies: 0.027017

      13550000 -- (0.000) [...7 remote chains...] -- 10:13:08

      Average standard deviation of split frequencies: 0.027166


      Average standard deviation of split frequencies: 0.027166

      13560000 -- (0.000) [...7 remote chains...] -- 10:13:23

      Average standard deviation of split frequencies: 0.027238


      Average standard deviation of split frequencies: 0.027238

      13570000 -- (0.000) [...7 remote chains...] -- 10:13:39

      Average standard deviation of split frequencies: 0.027336


      Average standard deviation of split frequencies: 0.027336

      13580000 -- (0.000) [...7 remote chains...] -- 10:13:11

      Average standard deviation of split frequencies: 0.027383


      Average standard deviation of split frequencies: 0.027383

      13590000 -- (0.000) [...7 remote chains...] -- 10:13:27

      Average standard deviation of split frequencies: 0.027556


      Average standard deviation of split frequencies: 0.027556

      13600000 -- (0.000) [...7 remote chains...] -- 10:12:59

      Average standard deviation of split frequencies: 0.027703


      Average standard deviation of split frequencies: 0.027703

      13610000 -- (0.000) [...7 remote chains...] -- 10:13:14

      Average standard deviation of split frequencies: 0.027700


      Average standard deviation of split frequencies: 0.027700

      13620000 -- (0.000) [...7 remote chains...] -- 10:13:30

      Average standard deviation of split frequencies: 0.027698


      Average standard deviation of split frequencies: 0.027698

      13630000 -- (0.000) [...7 remote chains...] -- 10:13:02

      Average standard deviation of split frequencies: 0.028826


      Average standard deviation of split frequencies: 0.028826

      13640000 -- (0.000) [...7 remote chains...] -- 10:13:17

      Average standard deviation of split frequencies: 0.028823


      Average standard deviation of split frequencies: 0.028823

      13650000 -- (0.000) [...7 remote chains...] -- 10:12:50

      Average standard deviation of split frequencies: 0.028821


      Average standard deviation of split frequencies: 0.028821

      13660000 -- (0.000) [...7 remote chains...] -- 10:13:05

      Average standard deviation of split frequencies: 0.028869


      Average standard deviation of split frequencies: 0.028869

      13670000 -- (0.000) [...7 remote chains...] -- 10:13:21

      Average standard deviation of split frequencies: 0.029048


      Average standard deviation of split frequencies: 0.029048

      13680000 -- (0.000) [...7 remote chains...] -- 10:12:53

      Average standard deviation of split frequencies: 0.029045


      Average standard deviation of split frequencies: 0.029045

      13690000 -- (0.000) [...7 remote chains...] -- 10:13:08

      Average standard deviation of split frequencies: 0.028153


      Average standard deviation of split frequencies: 0.028153

      13700000 -- [0.000] [...7 remote chains...] -- 10:13:24

      Average standard deviation of split frequencies: 0.028101


      Average standard deviation of split frequencies: 0.028101

      13710000 -- (0.000) [...7 remote chains...] -- 10:12:56

      Average standard deviation of split frequencies: 0.028174


      Average standard deviation of split frequencies: 0.028174

      13720000 -- (0.000) [...7 remote chains...] -- 10:13:12

      Average standard deviation of split frequencies: 0.028098


      Average standard deviation of split frequencies: 0.028098

      13730000 -- (0.000) [...7 remote chains...] -- 10:12:44

      Average standard deviation of split frequencies: 0.028022


      Average standard deviation of split frequencies: 0.028022

      13740000 -- (0.000) [...7 remote chains...] -- 10:12:59

      Average standard deviation of split frequencies: 0.027970


      Average standard deviation of split frequencies: 0.027970

      13750000 -- (0.000) [...7 remote chains...] -- 10:13:15

      Average standard deviation of split frequencies: 0.027970


      Average standard deviation of split frequencies: 0.027970

      13760000 -- (0.000) [...7 remote chains...] -- 10:12:47

      Average standard deviation of split frequencies: 0.028114


      Average standard deviation of split frequencies: 0.028114

      13770000 -- (0.000) [...7 remote chains...] -- 10:13:03

      Average standard deviation of split frequencies: 0.028063


      Average standard deviation of split frequencies: 0.028063

      13780000 -- (0.000) [...7 remote chains...] -- 10:13:18

      Average standard deviation of split frequencies: 0.028035


      Average standard deviation of split frequencies: 0.028035

      13790000 -- (0.000) [...7 remote chains...] -- 10:12:50

      Average standard deviation of split frequencies: 0.028157


      Average standard deviation of split frequencies: 0.028157

      13800000 -- (0.000) [...7 remote chains...] -- 10:13:06

      Average standard deviation of split frequencies: 0.028106


      Average standard deviation of split frequencies: 0.028106

      13810000 -- (0.000) [...7 remote chains...] -- 10:13:21

      Average standard deviation of split frequencies: 0.028103


      Average standard deviation of split frequencies: 0.028103

      13820000 -- (0.000) [...7 remote chains...] -- 10:12:54

      Average standard deviation of split frequencies: 0.028076


      Average standard deviation of split frequencies: 0.028076

      13830000 -- (0.000) [...7 remote chains...] -- 10:13:09

      Average standard deviation of split frequencies: 0.028149


      Average standard deviation of split frequencies: 0.028149

      13840000 -- (0.000) [...7 remote chains...] -- 10:12:42

      Average standard deviation of split frequencies: 0.028243


      Average standard deviation of split frequencies: 0.028243

      13850000 -- (0.000) [...7 remote chains...] -- 10:12:57

      Average standard deviation of split frequencies: 0.028265


      Average standard deviation of split frequencies: 0.028265

      13860000 -- (0.000) [...7 remote chains...] -- 10:13:12

      Average standard deviation of split frequencies: 0.029183


      Average standard deviation of split frequencies: 0.029183

      13870000 -- (0.000) [...7 remote chains...] -- 10:13:27

      Average standard deviation of split frequencies: 0.029107


      Average standard deviation of split frequencies: 0.029107

      13880000 -- (0.000) [...7 remote chains...] -- 10:13:00

      Average standard deviation of split frequencies: 0.028114


      Average standard deviation of split frequencies: 0.028114

      13890000 -- (0.000) [...7 remote chains...] -- 10:13:15

      Average standard deviation of split frequencies: 0.028135


      Average standard deviation of split frequencies: 0.028135

      13900000 -- (0.000) [...7 remote chains...] -- 10:13:30

      Average standard deviation of split frequencies: 0.028229


      Average standard deviation of split frequencies: 0.028229

      13910000 -- (0.000) [...7 remote chains...] -- 10:13:03

      Average standard deviation of split frequencies: 0.028253


      Average standard deviation of split frequencies: 0.028253

      13920000 -- (0.000) [...7 remote chains...] -- 10:13:18

      Average standard deviation of split frequencies: 0.028299


      Average standard deviation of split frequencies: 0.028299

      13930000 -- (0.000) [...7 remote chains...] -- 10:13:33

      Average standard deviation of split frequencies: 0.028392


      Average standard deviation of split frequencies: 0.028392

      13940000 -- (0.000) [...7 remote chains...] -- 10:13:06

      Average standard deviation of split frequencies: 0.028365


      Average standard deviation of split frequencies: 0.028365

      13950000 -- (0.000) [...7 remote chains...] -- 10:13:21

      Average standard deviation of split frequencies: 0.028196


      Average standard deviation of split frequencies: 0.028196

      13960000 -- (0.000) [...7 remote chains...] -- 10:13:36

      Average standard deviation of split frequencies: 0.028194


      Average standard deviation of split frequencies: 0.028194

      13970000 -- (0.000) [...7 remote chains...] -- 10:13:09

      Average standard deviation of split frequencies: 0.028119


      Average standard deviation of split frequencies: 0.028119

      13980000 -- (0.000) [...7 remote chains...] -- 10:13:24

      Average standard deviation of split frequencies: 0.028092


      Average standard deviation of split frequencies: 0.028092

      13990000 -- (0.000) [...7 remote chains...] -- 10:12:57

      Average standard deviation of split frequencies: 0.027948


      Average standard deviation of split frequencies: 0.027948

      14000000 -- (0.000) [...7 remote chains...] -- 10:13:12

      Average standard deviation of split frequencies: 0.028581


      Average standard deviation of split frequencies: 0.028581

      14010000 -- (0.000) [...7 remote chains...] -- 10:13:27

      Average standard deviation of split frequencies: 0.028504


      Average standard deviation of split frequencies: 0.028504

      14020000 -- (0.000) [...7 remote chains...] -- 10:13:00

      Average standard deviation of split frequencies: 0.028502


      Average standard deviation of split frequencies: 0.028502

      14030000 -- (0.000) [...7 remote chains...] -- 10:13:15

      Average standard deviation of split frequencies: 0.028701


      Average standard deviation of split frequencies: 0.028701

      14040000 -- (0.000) [...7 remote chains...] -- 10:13:30

      Average standard deviation of split frequencies: 0.028748


      Average standard deviation of split frequencies: 0.028748

      14050000 -- (0.000) [...7 remote chains...] -- 10:13:03

      Average standard deviation of split frequencies: 0.028746


      Average standard deviation of split frequencies: 0.028746

      14060000 -- (0.000) [...7 remote chains...] -- 10:13:18

      Average standard deviation of split frequencies: 0.029128


      Average standard deviation of split frequencies: 0.029128

      14070000 -- (0.000) [...7 remote chains...] -- 10:13:33

      Average standard deviation of split frequencies: 0.029295


      Average standard deviation of split frequencies: 0.029295

      14080000 -- (0.000) [...7 remote chains...] -- 10:13:06

      Average standard deviation of split frequencies: 0.029435


      Average standard deviation of split frequencies: 0.029435

      14090000 -- (0.000) [...7 remote chains...] -- 10:13:21

      Average standard deviation of split frequencies: 0.029574


      Average standard deviation of split frequencies: 0.029574

      14100000 -- (0.000) [...7 remote chains...] -- 10:12:54

      Average standard deviation of split frequencies: 0.029642


      Average standard deviation of split frequencies: 0.029642

      14110000 -- (0.000) [...7 remote chains...] -- 10:13:09

      Average standard deviation of split frequencies: 0.029832


      Average standard deviation of split frequencies: 0.029832

      14120000 -- (0.000) [...7 remote chains...] -- 10:13:24

      Average standard deviation of split frequencies: 0.029757


      Average standard deviation of split frequencies: 0.029757

      14130000 -- (0.000) [...7 remote chains...] -- 10:13:39

      Average standard deviation of split frequencies: 0.029919


      Average standard deviation of split frequencies: 0.029919

      14140000 -- (0.000) [...7 remote chains...] -- 10:13:12

      Average standard deviation of split frequencies: 0.030057


      Average standard deviation of split frequencies: 0.030057

      14150000 -- (0.000) [...7 remote chains...] -- 10:13:27

      Average standard deviation of split frequencies: 0.030295


      Average standard deviation of split frequencies: 0.030295

      14160000 -- (0.000) [...7 remote chains...] -- 10:13:41

      Average standard deviation of split frequencies: 0.030362


      Average standard deviation of split frequencies: 0.030362

      14170000 -- [0.000] [...7 remote chains...] -- 10:13:15

      Average standard deviation of split frequencies: 0.030428


      Average standard deviation of split frequencies: 0.030428

      14180000 -- (0.000) [...7 remote chains...] -- 10:13:29

      Average standard deviation of split frequencies: 0.030565


      Average standard deviation of split frequencies: 0.030565

      14190000 -- (0.000) [...7 remote chains...] -- 10:13:03

      Average standard deviation of split frequencies: 0.029717


      Average standard deviation of split frequencies: 0.029717

      14200000 -- (0.000) [...7 remote chains...] -- 10:13:18

      Average standard deviation of split frequencies: 0.029735


      Average standard deviation of split frequencies: 0.029735

      14210000 -- (0.000) [...7 remote chains...] -- 10:13:32

      Average standard deviation of split frequencies: 0.029867


      Average standard deviation of split frequencies: 0.029867

      14220000 -- [0.000] [...7 remote chains...] -- 10:13:06

      Average standard deviation of split frequencies: 0.029976


      Average standard deviation of split frequencies: 0.029976

      14230000 -- (0.000) [...7 remote chains...] -- 10:13:21

      Average standard deviation of split frequencies: 0.029954


      Average standard deviation of split frequencies: 0.029954

      14240000 -- (0.000) [...7 remote chains...] -- 10:13:35

      Average standard deviation of split frequencies: 0.029971


      Average standard deviation of split frequencies: 0.029971

      14250000 -- [0.000] [...7 remote chains...] -- 10:13:09

      Average standard deviation of split frequencies: 0.030171


      Average standard deviation of split frequencies: 0.030171

      14260000 -- (0.000) [...7 remote chains...] -- 10:13:23

      Average standard deviation of split frequencies: 0.031314


      Average standard deviation of split frequencies: 0.031314

      14270000 -- [0.000] [...7 remote chains...] -- 10:13:38

      Average standard deviation of split frequencies: 0.031691


      Average standard deviation of split frequencies: 0.031691

      14280000 -- (0.000) [...7 remote chains...] -- 10:13:12

      Average standard deviation of split frequencies: 0.031826


      Average standard deviation of split frequencies: 0.031826

      14290000 -- [0.000] [...7 remote chains...] -- 10:13:26

      Average standard deviation of split frequencies: 0.031985


      Average standard deviation of split frequencies: 0.031985

      14300000 -- (0.000) [...7 remote chains...] -- 10:13:41

      Average standard deviation of split frequencies: 0.031979


      Average standard deviation of split frequencies: 0.031979

      14310000 -- [0.000] [...7 remote chains...] -- 10:13:14

      Average standard deviation of split frequencies: 0.032073


      Average standard deviation of split frequencies: 0.032073

      14320000 -- (0.000) [...7 remote chains...] -- 10:13:29

      Average standard deviation of split frequencies: 0.032090


      Average standard deviation of split frequencies: 0.032090

      14330000 -- [0.000] [...7 remote chains...] -- 10:13:44

      Average standard deviation of split frequencies: 0.032248


      Average standard deviation of split frequencies: 0.032248

      14340000 -- (0.000) [...7 remote chains...] -- 10:13:17

      Average standard deviation of split frequencies: 0.032265


      Average standard deviation of split frequencies: 0.032265

      14350000 -- (0.000) [...7 remote chains...] -- 10:13:32

      Average standard deviation of split frequencies: 0.032382


      Average standard deviation of split frequencies: 0.032382

      14360000 -- (0.000) [...7 remote chains...] -- 10:13:46

      Average standard deviation of split frequencies: 0.032375


      Average standard deviation of split frequencies: 0.032375

      14370000 -- (0.000) [...7 remote chains...] -- 10:13:20

      Average standard deviation of split frequencies: 0.032392


      Average standard deviation of split frequencies: 0.032392

      14380000 -- (0.000) [...7 remote chains...] -- 10:13:35

      Average standard deviation of split frequencies: 0.032316


      Average standard deviation of split frequencies: 0.032316

      14390000 -- (0.000) [...7 remote chains...] -- 10:13:08

      Average standard deviation of split frequencies: 0.032339


      Average standard deviation of split frequencies: 0.032339

      14400000 -- (0.000) [...7 remote chains...] -- 10:13:23

      Average standard deviation of split frequencies: 0.032356


      Average standard deviation of split frequencies: 0.032356

      14410000 -- (0.000) [...7 remote chains...] -- 10:13:37

      Average standard deviation of split frequencies: 0.032349


      Average standard deviation of split frequencies: 0.032349

      14420000 -- (0.000) [...7 remote chains...] -- 10:13:11

      Average standard deviation of split frequencies: 0.032273


      Average standard deviation of split frequencies: 0.032273

      14430000 -- (0.000) [...7 remote chains...] -- 10:13:26

      Average standard deviation of split frequencies: 0.032086


      Average standard deviation of split frequencies: 0.032086

      14440000 -- (0.000) [...7 remote chains...] -- 10:13:40

      Average standard deviation of split frequencies: 0.032080


      Average standard deviation of split frequencies: 0.032080

      14450000 -- (0.000) [...7 remote chains...] -- 10:13:14

      Average standard deviation of split frequencies: 0.032050


      Average standard deviation of split frequencies: 0.032050

      14460000 -- (0.000) [...7 remote chains...] -- 10:13:28

      Average standard deviation of split frequencies: 0.031974


      Average standard deviation of split frequencies: 0.031974

      14470000 -- (0.000) [...7 remote chains...] -- 10:13:43

      Average standard deviation of split frequencies: 0.031974


      Average standard deviation of split frequencies: 0.031974

      14480000 -- (0.000) [...7 remote chains...] -- 10:13:17

      Average standard deviation of split frequencies: 0.030866


      Average standard deviation of split frequencies: 0.030866

      14490000 -- (0.000) [...7 remote chains...] -- 10:13:31

      Average standard deviation of split frequencies: 0.030815


      Average standard deviation of split frequencies: 0.030815

      14500000 -- (0.000) [...7 remote chains...] -- 10:13:45

      Average standard deviation of split frequencies: 0.030742


      Average standard deviation of split frequencies: 0.030742

      14510000 -- [0.000] [...7 remote chains...] -- 10:13:19

      Average standard deviation of split frequencies: 0.030876


      Average standard deviation of split frequencies: 0.030876

      14520000 -- (0.000) [...7 remote chains...] -- 10:13:34

      Average standard deviation of split frequencies: 0.030960


      Average standard deviation of split frequencies: 0.030960

      14530000 -- (0.000) [...7 remote chains...] -- 10:13:48

      Average standard deviation of split frequencies: 0.031851


      Average standard deviation of split frequencies: 0.031851

      14540000 -- (0.000) [...7 remote chains...] -- 10:13:22

      Average standard deviation of split frequencies: 0.031775


      Average standard deviation of split frequencies: 0.031775

      14550000 -- [0.000] [...7 remote chains...] -- 10:13:36

      Average standard deviation of split frequencies: 0.031960


      Average standard deviation of split frequencies: 0.031960

      14560000 -- (0.000) [...7 remote chains...] -- 10:13:11

      Average standard deviation of split frequencies: 0.031885


      Average standard deviation of split frequencies: 0.031885

      14570000 -- (0.000) [...7 remote chains...] -- 10:13:25

      Average standard deviation of split frequencies: 0.031902


      Average standard deviation of split frequencies: 0.031902

      14580000 -- (0.000) [...7 remote chains...] -- 10:13:39

      Average standard deviation of split frequencies: 0.031827


      Average standard deviation of split frequencies: 0.031827

      14590000 -- (0.000) [...7 remote chains...] -- 10:13:13

      Average standard deviation of split frequencies: 0.030818


      Average standard deviation of split frequencies: 0.030818

      14600000 -- (0.000) [...7 remote chains...] -- 10:13:28

      Average standard deviation of split frequencies: 0.030701


      Average standard deviation of split frequencies: 0.030701

      14610000 -- (0.000) [...7 remote chains...] -- 10:13:42

      Average standard deviation of split frequencies: 0.030607


      Average standard deviation of split frequencies: 0.030607

      14620000 -- (0.000) [...7 remote chains...] -- 10:13:16

      Average standard deviation of split frequencies: 0.030645


      Average standard deviation of split frequencies: 0.030645

      14630000 -- (0.000) [...7 remote chains...] -- 10:13:30

      Average standard deviation of split frequencies: 0.031625


      Average standard deviation of split frequencies: 0.031625

      14640000 -- (0.000) [...7 remote chains...] -- 10:13:44

      Average standard deviation of split frequencies: 0.031734


      Average standard deviation of split frequencies: 0.031734

      14650000 -- (0.000) [...7 remote chains...] -- 10:13:19

      Average standard deviation of split frequencies: 0.030833


      Average standard deviation of split frequencies: 0.030833

      14660000 -- (0.000) [...7 remote chains...] -- 10:13:33

      Average standard deviation of split frequencies: 0.030983


      Average standard deviation of split frequencies: 0.030983

      14670000 -- (0.000) [...7 remote chains...] -- 10:13:07

      Average standard deviation of split frequencies: 0.030894


      Average standard deviation of split frequencies: 0.030894

      14680000 -- (0.000) [...7 remote chains...] -- 10:13:21

      Average standard deviation of split frequencies: 0.030822


      Average standard deviation of split frequencies: 0.030822

      14690000 -- (0.000) [...7 remote chains...] -- 10:13:35

      Average standard deviation of split frequencies: 0.030772


      Average standard deviation of split frequencies: 0.030772

      14700000 -- (0.000) [...7 remote chains...] -- 10:13:10

      Average standard deviation of split frequencies: 0.030744


      Average standard deviation of split frequencies: 0.030744

      14710000 -- (0.000) [...7 remote chains...] -- 10:13:24

      Average standard deviation of split frequencies: 0.030655


      Average standard deviation of split frequencies: 0.030655

      14720000 -- (0.000) [...7 remote chains...] -- 10:13:38

      Average standard deviation of split frequencies: 0.030628


      Average standard deviation of split frequencies: 0.030628

      14730000 -- (0.000) [...7 remote chains...] -- 10:13:12

      Average standard deviation of split frequencies: 0.030622


      Average standard deviation of split frequencies: 0.030622

      14740000 -- (0.000) [...7 remote chains...] -- 10:13:27

      Average standard deviation of split frequencies: 0.030550


      Average standard deviation of split frequencies: 0.030550

      14750000 -- (0.000) [...7 remote chains...] -- 10:13:01

      Average standard deviation of split frequencies: 0.030660


      Average standard deviation of split frequencies: 0.030660

      14760000 -- (0.000) [...7 remote chains...] -- 10:13:15

      Average standard deviation of split frequencies: 0.030677


      Average standard deviation of split frequencies: 0.030677

      14770000 -- (0.000) [...7 remote chains...] -- 10:13:29

      Average standard deviation of split frequencies: 0.030561


      Average standard deviation of split frequencies: 0.030561

      14780000 -- (0.000) [...7 remote chains...] -- 10:13:04

      Average standard deviation of split frequencies: 0.030578


      Average standard deviation of split frequencies: 0.030578

      14790000 -- (0.000) [...7 remote chains...] -- 10:13:18

      Average standard deviation of split frequencies: 0.030446


      Average standard deviation of split frequencies: 0.030446

      14800000 -- (0.000) [...7 remote chains...] -- 10:12:52

      Average standard deviation of split frequencies: 0.030440


      Average standard deviation of split frequencies: 0.030440

      14810000 -- (0.000) [...7 remote chains...] -- 10:13:06

      Average standard deviation of split frequencies: 0.030391


      Average standard deviation of split frequencies: 0.030391

      14820000 -- (0.000) [...7 remote chains...] -- 10:12:41

      Average standard deviation of split frequencies: 0.030429


      Average standard deviation of split frequencies: 0.030429

      14830000 -- (0.000) [...7 remote chains...] -- 10:12:55

      Average standard deviation of split frequencies: 0.030451


      Average standard deviation of split frequencies: 0.030451

      14840000 -- (0.000) [...7 remote chains...] -- 10:13:09

      Average standard deviation of split frequencies: 0.030424


      Average standard deviation of split frequencies: 0.030424

      14850000 -- (0.000) [...7 remote chains...] -- 10:12:43

      Average standard deviation of split frequencies: 0.030309


      Average standard deviation of split frequencies: 0.030309

      14860000 -- (0.000) [...7 remote chains...] -- 10:12:57

      Average standard deviation of split frequencies: 0.030195


      Average standard deviation of split frequencies: 0.030195

      14870000 -- (0.000) [...7 remote chains...] -- 10:13:11

      Average standard deviation of split frequencies: 0.029998


      Average standard deviation of split frequencies: 0.029998

      14880000 -- (0.000) [...7 remote chains...] -- 10:12:46

      Average standard deviation of split frequencies: 0.030015


      Average standard deviation of split frequencies: 0.030015

      14890000 -- (0.000) [...7 remote chains...] -- 10:13:00

      Average standard deviation of split frequencies: 0.030032


      Average standard deviation of split frequencies: 0.030032

      14900000 -- (0.000) [...7 remote chains...] -- 10:12:35

      Average standard deviation of split frequencies: 0.029852


      Average standard deviation of split frequencies: 0.029852

      14910000 -- (0.000) [...7 remote chains...] -- 10:12:49

      Average standard deviation of split frequencies: 0.029700


      Average standard deviation of split frequencies: 0.029700

      14920000 -- (0.000) [...7 remote chains...] -- 10:13:03

      Average standard deviation of split frequencies: 0.029608


      Average standard deviation of split frequencies: 0.029608

      14930000 -- (0.000) [...7 remote chains...] -- 10:12:37

      Average standard deviation of split frequencies: 0.029647


      Average standard deviation of split frequencies: 0.029647

      14940000 -- (0.000) [...7 remote chains...] -- 10:12:51

      Average standard deviation of split frequencies: 0.029555


      Average standard deviation of split frequencies: 0.029555

      14950000 -- (0.000) [...7 remote chains...] -- 10:12:26

      Average standard deviation of split frequencies: 0.029751


      Average standard deviation of split frequencies: 0.029751

      14960000 -- (0.000) [...7 remote chains...] -- 10:12:40

      Average standard deviation of split frequencies: 0.029876


      Average standard deviation of split frequencies: 0.029876

      14970000 -- (0.000) [...7 remote chains...] -- 10:12:54

      Average standard deviation of split frequencies: 0.029828


      Average standard deviation of split frequencies: 0.029828

      14980000 -- (0.000) [...7 remote chains...] -- 10:12:29

      Average standard deviation of split frequencies: 0.029823


      Average standard deviation of split frequencies: 0.029823

      14990000 -- [0.000] [...7 remote chains...] -- 10:12:43

      Average standard deviation of split frequencies: 0.029975


      Average standard deviation of split frequencies: 0.029975

      15000000 -- (0.000) [...7 remote chains...] -- 10:12:57

      Average standard deviation of split frequencies: 0.030013


      Average standard deviation of split frequencies: 0.030013

      15010000 -- [0.000] [...7 remote chains...] -- 10:13:10

      Average standard deviation of split frequencies: 0.030073


      Average standard deviation of split frequencies: 0.030073

      15020000 -- (0.000) [...7 remote chains...] -- 10:12:45

      Average standard deviation of split frequencies: 0.030025


      Average standard deviation of split frequencies: 0.030025

      15030000 -- (0.000) [...7 remote chains...] -- 10:12:59

      Average standard deviation of split frequencies: 0.030198


      Average standard deviation of split frequencies: 0.030198

      15040000 -- (0.000) [...7 remote chains...] -- 10:13:13

      Average standard deviation of split frequencies: 0.030214


      Average standard deviation of split frequencies: 0.030214

      15050000 -- [0.000] [...7 remote chains...] -- 10:12:48

      Average standard deviation of split frequencies: 0.030252


      Average standard deviation of split frequencies: 0.030252

      15060000 -- (0.000) [...7 remote chains...] -- 10:13:02

      Average standard deviation of split frequencies: 0.030434


      Average standard deviation of split frequencies: 0.030434

      15070000 -- (0.000) [...7 remote chains...] -- 10:13:15

      Average standard deviation of split frequencies: 0.030434


      Average standard deviation of split frequencies: 0.030434

      15080000 -- (0.000) [...7 remote chains...] -- 10:12:50

      Average standard deviation of split frequencies: 0.030474


      Average standard deviation of split frequencies: 0.030474

      15090000 -- (0.000) [...7 remote chains...] -- 10:13:04

      Average standard deviation of split frequencies: 0.029634


      Average standard deviation of split frequencies: 0.029634

      15100000 -- (0.000) [...7 remote chains...] -- 10:13:18

      Average standard deviation of split frequencies: 0.029780


      Average standard deviation of split frequencies: 0.029780

      15110000 -- (0.000) [...7 remote chains...] -- 10:12:53

      Average standard deviation of split frequencies: 0.029823


      Average standard deviation of split frequencies: 0.029823

      15120000 -- (0.000) [...7 remote chains...] -- 10:13:07

      Average standard deviation of split frequencies: 0.029861


      Average standard deviation of split frequencies: 0.029861

      15130000 -- (0.000) [...7 remote chains...] -- 10:13:20

      Average standard deviation of split frequencies: 0.029770


      Average standard deviation of split frequencies: 0.029770

      15140000 -- (0.000) [...7 remote chains...] -- 10:12:55

      Average standard deviation of split frequencies: 0.029894


      Average standard deviation of split frequencies: 0.029894

      15150000 -- (0.000) [...7 remote chains...] -- 10:13:09

      Average standard deviation of split frequencies: 0.030152


      Average standard deviation of split frequencies: 0.030152

      15160000 -- (0.000) [...7 remote chains...] -- 10:13:23

      Average standard deviation of split frequencies: 0.029997


      Average standard deviation of split frequencies: 0.029997

      15170000 -- [0.000] [...7 remote chains...] -- 10:12:58

      Average standard deviation of split frequencies: 0.029820


      Average standard deviation of split frequencies: 0.029820

      15180000 -- (0.000) [...7 remote chains...] -- 10:13:12

      Average standard deviation of split frequencies: 0.029649


      Average standard deviation of split frequencies: 0.029649

      15190000 -- (0.000) [...7 remote chains...] -- 10:13:25

      Average standard deviation of split frequencies: 0.029587


      Average standard deviation of split frequencies: 0.029587

      15200000 -- [0.000] [...7 remote chains...] -- 10:13:00

      Average standard deviation of split frequencies: 0.030676


      Average standard deviation of split frequencies: 0.030676

      15210000 -- [0.000] [...7 remote chains...] -- 10:13:14

      Average standard deviation of split frequencies: 0.030627


      Average standard deviation of split frequencies: 0.030627

      15220000 -- [0.000] [...7 remote chains...] -- 10:13:28

      Average standard deviation of split frequencies: 0.030556


      Average standard deviation of split frequencies: 0.030556

      15230000 -- (0.000) [...7 remote chains...] -- 10:13:03

      Average standard deviation of split frequencies: 0.030468


      Average standard deviation of split frequencies: 0.030468

      15240000 -- (0.000) [...7 remote chains...] -- 10:13:16

      Average standard deviation of split frequencies: 0.030375


      Average standard deviation of split frequencies: 0.030375

      15250000 -- [0.000] [...7 remote chains...] -- 10:12:52

      Average standard deviation of split frequencies: 0.030393


      Average standard deviation of split frequencies: 0.030393

      15260000 -- (0.000) [...7 remote chains...] -- 10:13:05

      Average standard deviation of split frequencies: 0.030432


      Average standard deviation of split frequencies: 0.030432

      15270000 -- (0.000) [...7 remote chains...] -- 10:13:19

      Average standard deviation of split frequencies: 0.029681


      Average standard deviation of split frequencies: 0.029681

      15280000 -- (0.000) [...7 remote chains...] -- 10:12:54

      Average standard deviation of split frequencies: 0.029719


      Average standard deviation of split frequencies: 0.029719

      15290000 -- (0.000) [...7 remote chains...] -- 10:13:08

      Average standard deviation of split frequencies: 0.029799


      Average standard deviation of split frequencies: 0.029799

      15300000 -- (0.000) [...7 remote chains...] -- 10:13:21

      Average standard deviation of split frequencies: 0.029879


      Average standard deviation of split frequencies: 0.029879

      15310000 -- (0.000) [...7 remote chains...] -- 10:12:57

      Average standard deviation of split frequencies: 0.030858


      Average standard deviation of split frequencies: 0.030858

      15320000 -- (0.000) [...7 remote chains...] -- 10:13:10

      Average standard deviation of split frequencies: 0.030788


      Average standard deviation of split frequencies: 0.030788

      15330000 -- (0.000) [...7 remote chains...] -- 10:13:24

      Average standard deviation of split frequencies: 0.031695


      Average standard deviation of split frequencies: 0.031695

      15340000 -- (0.000) [...7 remote chains...] -- 10:12:59

      Average standard deviation of split frequencies: 0.031759


      Average standard deviation of split frequencies: 0.031759

      15350000 -- (0.000) [...7 remote chains...] -- 10:13:12

      Average standard deviation of split frequencies: 0.031895


      Average standard deviation of split frequencies: 0.031895

      15360000 -- (0.000) [...7 remote chains...] -- 10:13:26

      Average standard deviation of split frequencies: 0.031958


      Average standard deviation of split frequencies: 0.031958

      15370000 -- (0.000) [...7 remote chains...] -- 10:13:01

      Average standard deviation of split frequencies: 0.031976


      Average standard deviation of split frequencies: 0.031976

      15380000 -- (0.000) [...7 remote chains...] -- 10:13:15

      Average standard deviation of split frequencies: 0.031903


      Average standard deviation of split frequencies: 0.031903

      15390000 -- (0.000) [...7 remote chains...] -- 10:13:28

      Average standard deviation of split frequencies: 0.031971


      Average standard deviation of split frequencies: 0.031971

      15400000 -- (0.000) [...7 remote chains...] -- 10:13:42

      Average standard deviation of split frequencies: 0.032057


      Average standard deviation of split frequencies: 0.032057

      15410000 -- (0.000) [...7 remote chains...] -- 10:13:17

      Average standard deviation of split frequencies: 0.032120


      Average standard deviation of split frequencies: 0.032120

      15420000 -- (0.000) [...7 remote chains...] -- 10:13:31

      Average standard deviation of split frequencies: 0.032273


      Average standard deviation of split frequencies: 0.032273

      15430000 -- (0.000) [...7 remote chains...] -- 10:13:06

      Average standard deviation of split frequencies: 0.032386


      Average standard deviation of split frequencies: 0.032386

      15440000 -- (0.000) [...7 remote chains...] -- 10:13:20

      Average standard deviation of split frequencies: 0.032403


      Average standard deviation of split frequencies: 0.032403

      15450000 -- (0.000) [...7 remote chains...] -- 10:13:33

      Average standard deviation of split frequencies: 0.032353


      Average standard deviation of split frequencies: 0.032353

      15460000 -- (0.000) [...7 remote chains...] -- 10:13:08

      Average standard deviation of split frequencies: 0.032347


      Average standard deviation of split frequencies: 0.032347

      15470000 -- (0.000) [...7 remote chains...] -- 10:13:22

      Average standard deviation of split frequencies: 0.032392


      Average standard deviation of split frequencies: 0.032392

      15480000 -- (0.000) [...7 remote chains...] -- 10:13:35

      Average standard deviation of split frequencies: 0.032365


      Average standard deviation of split frequencies: 0.032365

      15490000 -- (0.000) [...7 remote chains...] -- 10:13:11

      Average standard deviation of split frequencies: 0.032314


      Average standard deviation of split frequencies: 0.032314

      15500000 -- (0.000) [...7 remote chains...] -- 10:13:24

      Average standard deviation of split frequencies: 0.032286


      Average standard deviation of split frequencies: 0.032286

      15510000 -- (0.000) [...7 remote chains...] -- 10:13:37

      Average standard deviation of split frequencies: 0.032399


      Average standard deviation of split frequencies: 0.032399

      15520000 -- (0.000) [...7 remote chains...] -- 10:13:13

      Average standard deviation of split frequencies: 0.032394


      Average standard deviation of split frequencies: 0.032394

      15530000 -- (0.000) [...7 remote chains...] -- 10:13:26

      Average standard deviation of split frequencies: 0.032478


      Average standard deviation of split frequencies: 0.032478

      15540000 -- (0.000) [...7 remote chains...] -- 10:13:40

      Average standard deviation of split frequencies: 0.032518


      Average standard deviation of split frequencies: 0.032518

      15550000 -- (0.000) [...7 remote chains...] -- 10:13:15

      Average standard deviation of split frequencies: 0.032630


      Average standard deviation of split frequencies: 0.032630

      15560000 -- [0.000] [...7 remote chains...] -- 10:13:29

      Average standard deviation of split frequencies: 0.032669


      Average standard deviation of split frequencies: 0.032669

      15570000 -- (0.000) [...7 remote chains...] -- 10:13:42

      Average standard deviation of split frequencies: 0.032776


      Average standard deviation of split frequencies: 0.032776

      15580000 -- [0.000] [...7 remote chains...] -- 10:13:55

      Average standard deviation of split frequencies: 0.032837


      Average standard deviation of split frequencies: 0.032837

      15590000 -- (0.000) [...7 remote chains...] -- 10:13:31

      Average standard deviation of split frequencies: 0.033083


      Average standard deviation of split frequencies: 0.033083

      15600000 -- (0.000) [...7 remote chains...] -- 10:13:44

      Average standard deviation of split frequencies: 0.032840


      Average standard deviation of split frequencies: 0.032840

      15610000 -- (0.000) [...7 remote chains...] -- 10:13:57

      Average standard deviation of split frequencies: 0.032882


      Average standard deviation of split frequencies: 0.032882

      15620000 -- (0.000) [...7 remote chains...] -- 10:13:33

      Average standard deviation of split frequencies: 0.032970


      Average standard deviation of split frequencies: 0.032970

      15630000 -- (0.000) [...7 remote chains...] -- 10:13:46

      Average standard deviation of split frequencies: 0.033085


      Average standard deviation of split frequencies: 0.033085

      15640000 -- (0.000) [...7 remote chains...] -- 10:14:00

      Average standard deviation of split frequencies: 0.033127


      Average standard deviation of split frequencies: 0.033127

      15650000 -- (0.000) [...7 remote chains...] -- 10:13:35

      Average standard deviation of split frequencies: 0.033122


      Average standard deviation of split frequencies: 0.033122

      15660000 -- (0.000) [...7 remote chains...] -- 10:13:49

      Average standard deviation of split frequencies: 0.032202


      Average standard deviation of split frequencies: 0.032202

      15670000 -- (0.000) [...7 remote chains...] -- 10:14:02

      Average standard deviation of split frequencies: 0.033255


      Average standard deviation of split frequencies: 0.033255

      15680000 -- (0.000) [...7 remote chains...] -- 10:13:38

      Average standard deviation of split frequencies: 0.033320


      Average standard deviation of split frequencies: 0.033320

      15690000 -- (0.000) [...7 remote chains...] -- 10:13:51

      Average standard deviation of split frequencies: 0.033407


      Average standard deviation of split frequencies: 0.033407

      15700000 -- (0.000) [...7 remote chains...] -- 10:14:04

      Average standard deviation of split frequencies: 0.033164


      Average standard deviation of split frequencies: 0.033164

      15710000 -- (0.000) [...7 remote chains...] -- 10:13:40

      Average standard deviation of split frequencies: 0.033342


      Average standard deviation of split frequencies: 0.033342

      15720000 -- (0.000) [...7 remote chains...] -- 10:13:53

      Average standard deviation of split frequencies: 0.033491


      Average standard deviation of split frequencies: 0.033491

      15730000 -- (0.000) [...7 remote chains...] -- 10:14:06

      Average standard deviation of split frequencies: 0.033662


      Average standard deviation of split frequencies: 0.033662

      15740000 -- (0.000) [...7 remote chains...] -- 10:13:42

      Average standard deviation of split frequencies: 0.033745


      Average standard deviation of split frequencies: 0.033745

      15750000 -- (0.000) [...7 remote chains...] -- 10:13:55

      Average standard deviation of split frequencies: 0.032924


      Average standard deviation of split frequencies: 0.032924

      15760000 -- (0.000) [...7 remote chains...] -- 10:13:31

      Average standard deviation of split frequencies: 0.032982


      Average standard deviation of split frequencies: 0.032982

      15770000 -- (0.000) [...7 remote chains...] -- 10:13:44

      Average standard deviation of split frequencies: 0.033103


      Average standard deviation of split frequencies: 0.033103

      15780000 -- (0.000) [...7 remote chains...] -- 10:13:57

      Average standard deviation of split frequencies: 0.033224


      Average standard deviation of split frequencies: 0.033224

      15790000 -- (0.000) [...7 remote chains...] -- 10:13:33

      Average standard deviation of split frequencies: 0.033331


      Average standard deviation of split frequencies: 0.033331

      15800000 -- (0.000) [...7 remote chains...] -- 10:13:46

      Average standard deviation of split frequencies: 0.033516


      Average standard deviation of split frequencies: 0.033516

      15810000 -- (0.000) [...7 remote chains...] -- 10:13:22

      Average standard deviation of split frequencies: 0.033572


      Average standard deviation of split frequencies: 0.033572

      15820000 -- (0.000) [...7 remote chains...] -- 10:13:35

      Average standard deviation of split frequencies: 0.033587


      Average standard deviation of split frequencies: 0.033587

      15830000 -- (0.000) [...7 remote chains...] -- 10:13:48

      Average standard deviation of split frequencies: 0.033629


      Average standard deviation of split frequencies: 0.033629

      15840000 -- (0.000) [...7 remote chains...] -- 10:13:25

      Average standard deviation of split frequencies: 0.033728


      Average standard deviation of split frequencies: 0.033728

      15850000 -- (0.000) [...7 remote chains...] -- 10:13:38

      Average standard deviation of split frequencies: 0.033993


      Average standard deviation of split frequencies: 0.033993

      15860000 -- (0.000) [...7 remote chains...] -- 10:13:51

      Average standard deviation of split frequencies: 0.033947


      Average standard deviation of split frequencies: 0.033947

      15870000 -- (0.000) [...7 remote chains...] -- 10:13:27

      Average standard deviation of split frequencies: 0.033926


      Average standard deviation of split frequencies: 0.033926

      15880000 -- (0.000) [...7 remote chains...] -- 10:13:40

      Average standard deviation of split frequencies: 0.033940


      Average standard deviation of split frequencies: 0.033940

      15890000 -- (0.000) [...7 remote chains...] -- 10:13:16

      Average standard deviation of split frequencies: 0.033912


      Average standard deviation of split frequencies: 0.033912

      15900000 -- (0.000) [...7 remote chains...] -- 10:13:29

      Average standard deviation of split frequencies: 0.034031


      Average standard deviation of split frequencies: 0.034031

      15910000 -- (0.000) [...7 remote chains...] -- 10:13:42

      Average standard deviation of split frequencies: 0.034285


      Average standard deviation of split frequencies: 0.034285

      15920000 -- (0.000) [...7 remote chains...] -- 10:13:18

      Average standard deviation of split frequencies: 0.034278


      Average standard deviation of split frequencies: 0.034278

      15930000 -- (0.000) [...7 remote chains...] -- 10:13:31

      Average standard deviation of split frequencies: 0.034439


      Average standard deviation of split frequencies: 0.034439

      15940000 -- (0.000) [...7 remote chains...] -- 10:13:07

      Average standard deviation of split frequencies: 0.034558


      Average standard deviation of split frequencies: 0.034558

      15950000 -- (0.000) [...7 remote chains...] -- 10:13:20

      Average standard deviation of split frequencies: 0.034706


      Average standard deviation of split frequencies: 0.034706

      15960000 -- (0.000) [...7 remote chains...] -- 10:13:33

      Average standard deviation of split frequencies: 0.034613


      Average standard deviation of split frequencies: 0.034613

      15970000 -- (0.000) [...7 remote chains...] -- 10:13:09

      Average standard deviation of split frequencies: 0.034606


      Average standard deviation of split frequencies: 0.034606

      15980000 -- (0.000) [...7 remote chains...] -- 10:13:22

      Average standard deviation of split frequencies: 0.034703


      Average standard deviation of split frequencies: 0.034703

      15990000 -- (0.000) [...7 remote chains...] -- 10:13:35

      Average standard deviation of split frequencies: 0.034850


      Average standard deviation of split frequencies: 0.034850

      16000000 -- (0.000) [...7 remote chains...] -- 10:13:12

      Average standard deviation of split frequencies: 0.034989


      Average standard deviation of split frequencies: 0.034989

      16010000 -- (0.000) [...7 remote chains...] -- 10:13:24

      Average standard deviation of split frequencies: 0.035002


      Average standard deviation of split frequencies: 0.035002

      16020000 -- (0.000) [...7 remote chains...] -- 10:13:37

      Average standard deviation of split frequencies: 0.035057


      Average standard deviation of split frequencies: 0.035057

      16030000 -- (0.000) [...7 remote chains...] -- 10:13:14

      Average standard deviation of split frequencies: 0.035099


      Average standard deviation of split frequencies: 0.035099

      16040000 -- (0.000) [...7 remote chains...] -- 10:13:26

      Average standard deviation of split frequencies: 0.035175


      Average standard deviation of split frequencies: 0.035175

      16050000 -- (0.000) [...7 remote chains...] -- 10:13:03

      Average standard deviation of split frequencies: 0.035230


      Average standard deviation of split frequencies: 0.035230

      16060000 -- (0.000) [...7 remote chains...] -- 10:13:16

      Average standard deviation of split frequencies: 0.035221


      Average standard deviation of split frequencies: 0.035221

      16070000 -- (0.000) [...7 remote chains...] -- 10:13:29

      Average standard deviation of split frequencies: 0.035242


      Average standard deviation of split frequencies: 0.035242

      16080000 -- (0.000) [...7 remote chains...] -- 10:13:05

      Average standard deviation of split frequencies: 0.035318


      Average standard deviation of split frequencies: 0.035318

      16090000 -- (0.000) [...7 remote chains...] -- 10:13:18

      Average standard deviation of split frequencies: 0.035330


      Average standard deviation of split frequencies: 0.035330

      16100000 -- (0.000) [...7 remote chains...] -- 10:13:31

      Average standard deviation of split frequencies: 0.035343


      Average standard deviation of split frequencies: 0.035343

      16110000 -- (0.000) [...7 remote chains...] -- 10:13:07

      Average standard deviation of split frequencies: 0.035217


      Average standard deviation of split frequencies: 0.035217

      16120000 -- (0.000) [...7 remote chains...] -- 10:13:20

      Average standard deviation of split frequencies: 0.035188


      Average standard deviation of split frequencies: 0.035188

      16130000 -- (0.000) [...7 remote chains...] -- 10:12:56

      Average standard deviation of split frequencies: 0.036224


      Average standard deviation of split frequencies: 0.036224

      16140000 -- (0.000) [...7 remote chains...] -- 10:13:09

      Average standard deviation of split frequencies: 0.036129


      Average standard deviation of split frequencies: 0.036129

      16150000 -- (0.000) [...7 remote chains...] -- 10:13:22

      Average standard deviation of split frequencies: 0.036042


      Average standard deviation of split frequencies: 0.036042

      16160000 -- (0.000) [...7 remote chains...] -- 10:12:59

      Average standard deviation of split frequencies: 0.036078


      Average standard deviation of split frequencies: 0.036078

      16170000 -- (0.000) [...7 remote chains...] -- 10:13:11

      Average standard deviation of split frequencies: 0.035983


      Average standard deviation of split frequencies: 0.035983

      16180000 -- (0.000) [...7 remote chains...] -- 10:13:24

      Average standard deviation of split frequencies: 0.035910


      Average standard deviation of split frequencies: 0.035910

      16190000 -- [0.000] [...7 remote chains...] -- 10:13:01

      Average standard deviation of split frequencies: 0.035910


      Average standard deviation of split frequencies: 0.035910

      16200000 -- (0.000) [...7 remote chains...] -- 10:13:13

      Average standard deviation of split frequencies: 0.035902


      Average standard deviation of split frequencies: 0.035902

      16210000 -- (0.000) [...7 remote chains...] -- 10:13:26

      Average standard deviation of split frequencies: 0.035937


      Average standard deviation of split frequencies: 0.035937

      16220000 -- [0.000] [...7 remote chains...] -- 10:13:03

      Average standard deviation of split frequencies: 0.035040


      Average standard deviation of split frequencies: 0.035040

      16230000 -- [0.000] [...7 remote chains...] -- 10:13:15

      Average standard deviation of split frequencies: 0.034957


      Average standard deviation of split frequencies: 0.034957

      16240000 -- [0.000] [...7 remote chains...] -- 10:13:28

      Average standard deviation of split frequencies: 0.034924


      Average standard deviation of split frequencies: 0.034924

      16250000 -- (0.000) [...7 remote chains...] -- 10:13:05

      Average standard deviation of split frequencies: 0.034896


      Average standard deviation of split frequencies: 0.034896

      16260000 -- (0.000) [...7 remote chains...] -- 10:13:17

      Average standard deviation of split frequencies: 0.035843


      Average standard deviation of split frequencies: 0.035843

      16270000 -- (0.000) [...7 remote chains...] -- 10:13:30

      Average standard deviation of split frequencies: 0.035426


      Average standard deviation of split frequencies: 0.035426

      16280000 -- (0.000) [...7 remote chains...] -- 10:13:07

      Average standard deviation of split frequencies: 0.035437


      Average standard deviation of split frequencies: 0.035437

      16290000 -- (0.000) [...7 remote chains...] -- 10:13:19

      Average standard deviation of split frequencies: 0.035448


      Average standard deviation of split frequencies: 0.035448

      16300000 -- (0.000) [...7 remote chains...] -- 10:13:32

      Average standard deviation of split frequencies: 0.035519


      Average standard deviation of split frequencies: 0.035519

      16310000 -- (0.000) [...7 remote chains...] -- 10:13:09

      Average standard deviation of split frequencies: 0.035539


      Average standard deviation of split frequencies: 0.035539

      16320000 -- [0.000] [...7 remote chains...] -- 10:13:21

      Average standard deviation of split frequencies: 0.035390


      Average standard deviation of split frequencies: 0.035390

      16330000 -- [0.000] [...7 remote chains...] -- 10:12:58

      Average standard deviation of split frequencies: 0.034394


      Average standard deviation of split frequencies: 0.034394

      16340000 -- (0.000) [...7 remote chains...] -- 10:13:11

      Average standard deviation of split frequencies: 0.034270


      Average standard deviation of split frequencies: 0.034270

      16350000 -- (0.000) [...7 remote chains...] -- 10:13:23

      Average standard deviation of split frequencies: 0.034328


      Average standard deviation of split frequencies: 0.034328

      16360000 -- (0.000) [...7 remote chains...] -- 10:13:00

      Average standard deviation of split frequencies: 0.034261


      Average standard deviation of split frequencies: 0.034261

      16370000 -- (0.000) [...7 remote chains...] -- 10:13:13

      Average standard deviation of split frequencies: 0.034195


      Average standard deviation of split frequencies: 0.034195

      16380000 -- (0.000) [...7 remote chains...] -- 10:13:25

      Average standard deviation of split frequencies: 0.034244


      Average standard deviation of split frequencies: 0.034244

      16390000 -- (0.000) [...7 remote chains...] -- 10:13:02

      Average standard deviation of split frequencies: 0.034244


      Average standard deviation of split frequencies: 0.034244

      16400000 -- (0.000) [...7 remote chains...] -- 10:13:15

      Average standard deviation of split frequencies: 0.035218


      Average standard deviation of split frequencies: 0.035218

      16410000 -- (0.000) [...7 remote chains...] -- 10:12:52

      Average standard deviation of split frequencies: 0.035209


      Average standard deviation of split frequencies: 0.035209

      16420000 -- (0.000) [...7 remote chains...] -- 10:13:04

      Average standard deviation of split frequencies: 0.035220


      Average standard deviation of split frequencies: 0.035220

      16430000 -- [0.000] [...7 remote chains...] -- 10:13:17

      Average standard deviation of split frequencies: 0.035597


      Average standard deviation of split frequencies: 0.035597

      16440000 -- (0.000) [...7 remote chains...] -- 10:12:54

      Average standard deviation of split frequencies: 0.035568


      Average standard deviation of split frequencies: 0.035568

      16450000 -- [0.000] [...7 remote chains...] -- 10:13:06

      Average standard deviation of split frequencies: 0.035683


      Average standard deviation of split frequencies: 0.035683

      16460000 -- (0.000) [...7 remote chains...] -- 10:13:19

      Average standard deviation of split frequencies: 0.035592


      Average standard deviation of split frequencies: 0.035592

      16470000 -- (0.000) [...7 remote chains...] -- 10:12:56

      Average standard deviation of split frequencies: 0.035613


      Average standard deviation of split frequencies: 0.035613

      16480000 -- (0.000) [...7 remote chains...] -- 10:13:08

      Average standard deviation of split frequencies: 0.035523


      Average standard deviation of split frequencies: 0.035523

      16490000 -- (0.000) [...7 remote chains...] -- 10:13:21

      Average standard deviation of split frequencies: 0.035453


      Average standard deviation of split frequencies: 0.035453

      16500000 -- (0.000) [...7 remote chains...] -- 10:12:58

      Average standard deviation of split frequencies: 0.035246


      Average standard deviation of split frequencies: 0.035246

      16510000 -- (0.000) [...7 remote chains...] -- 10:13:10

      Average standard deviation of split frequencies: 0.035364


      Average standard deviation of split frequencies: 0.035364

      16520000 -- (0.000) [...7 remote chains...] -- 10:12:47

      Average standard deviation of split frequencies: 0.035336


      Average standard deviation of split frequencies: 0.035336

      16530000 -- (0.000) [...7 remote chains...] -- 10:13:00

      Average standard deviation of split frequencies: 0.035327


      Average standard deviation of split frequencies: 0.035327

      16540000 -- (0.000) [...7 remote chains...] -- 10:12:37

      Average standard deviation of split frequencies: 0.035357


      Average standard deviation of split frequencies: 0.035357

      16550000 -- (0.000) [...7 remote chains...] -- 10:12:49

      Average standard deviation of split frequencies: 0.035416


      Average standard deviation of split frequencies: 0.035416

      16560000 -- (0.000) [...7 remote chains...] -- 10:13:02

      Average standard deviation of split frequencies: 0.035427


      Average standard deviation of split frequencies: 0.035427

      16570000 -- (0.000) [...7 remote chains...] -- 10:12:39

      Average standard deviation of split frequencies: 0.035418


      Average standard deviation of split frequencies: 0.035418

      16580000 -- [0.000] [...7 remote chains...] -- 10:12:51

      Average standard deviation of split frequencies: 0.035331


      Average standard deviation of split frequencies: 0.035331

      16590000 -- [0.000] [...7 remote chains...] -- 10:13:04

      Average standard deviation of split frequencies: 0.035488


      Average standard deviation of split frequencies: 0.035488

      16600000 -- (0.000) [...7 remote chains...] -- 10:12:41

      Average standard deviation of split frequencies: 0.035439


      Average standard deviation of split frequencies: 0.035439

      16610000 -- (0.000) [...7 remote chains...] -- 10:12:53

      Average standard deviation of split frequencies: 0.035470


      Average standard deviation of split frequencies: 0.035470

      16620000 -- (0.000) [...7 remote chains...] -- 10:13:05

      Average standard deviation of split frequencies: 0.035519


      Average standard deviation of split frequencies: 0.035519

      16630000 -- [0.000] [...7 remote chains...] -- 10:13:18

      Average standard deviation of split frequencies: 0.035539


      Average standard deviation of split frequencies: 0.035539

      16640000 -- [0.000] [...7 remote chains...] -- 10:12:55

      Average standard deviation of split frequencies: 0.035530


      Average standard deviation of split frequencies: 0.035530

      16650000 -- (0.000) [...7 remote chains...] -- 10:13:07

      Average standard deviation of split frequencies: 0.035502


      Average standard deviation of split frequencies: 0.035502

      16660000 -- [0.000] [...7 remote chains...] -- 10:12:45

      Average standard deviation of split frequencies: 0.035571


      Average standard deviation of split frequencies: 0.035571

      16670000 -- [0.000] [...7 remote chains...] -- 10:12:57

      Average standard deviation of split frequencies: 0.035727


      Average standard deviation of split frequencies: 0.035727

      16680000 -- [0.000] [...7 remote chains...] -- 10:13:09

      Average standard deviation of split frequencies: 0.035795


      Average standard deviation of split frequencies: 0.035795

      16690000 -- [0.000] [...7 remote chains...] -- 10:12:47

      Average standard deviation of split frequencies: 0.035884


      Average standard deviation of split frequencies: 0.035884

      16700000 -- (0.000) [...7 remote chains...] -- 10:12:59

      Average standard deviation of split frequencies: 0.036011


      Average standard deviation of split frequencies: 0.036011

      16710000 -- [0.000] [...7 remote chains...] -- 10:13:11

      Average standard deviation of split frequencies: 0.036030


      Average standard deviation of split frequencies: 0.036030

      16720000 -- [0.000] [...7 remote chains...] -- 10:13:23

      Average standard deviation of split frequencies: 0.036079


      Average standard deviation of split frequencies: 0.036079

      16730000 -- [0.000] [...7 remote chains...] -- 10:13:01

      Average standard deviation of split frequencies: 0.036128


      Average standard deviation of split frequencies: 0.036128

      16740000 -- (0.000) [...7 remote chains...] -- 10:13:13

      Average standard deviation of split frequencies: 0.036235


      Average standard deviation of split frequencies: 0.036235

      16750000 -- [0.000] [...7 remote chains...] -- 10:13:25

      Average standard deviation of split frequencies: 0.036332


      Average standard deviation of split frequencies: 0.036332

      16760000 -- [0.000] [...7 remote chains...] -- 10:13:03

      Average standard deviation of split frequencies: 0.036284


      Average standard deviation of split frequencies: 0.036284

      16770000 -- [0.000] [...7 remote chains...] -- 10:13:15

      Average standard deviation of split frequencies: 0.036294


      Average standard deviation of split frequencies: 0.036294

      16780000 -- [0.000] [...7 remote chains...] -- 10:13:27

      Average standard deviation of split frequencies: 0.036323


      Average standard deviation of split frequencies: 0.036323

      16790000 -- [0.000] [...7 remote chains...] -- 10:13:04

      Average standard deviation of split frequencies: 0.036381


      Average standard deviation of split frequencies: 0.036381

      16800000 -- [0.000] [...7 remote chains...] -- 10:13:17

      Average standard deviation of split frequencies: 0.036429


      Average standard deviation of split frequencies: 0.036429

      16810000 -- [0.000] [...7 remote chains...] -- 10:12:54

      Average standard deviation of split frequencies: 0.036555


      Average standard deviation of split frequencies: 0.036555

      16820000 -- [0.000] [...7 remote chains...] -- 10:13:06

      Average standard deviation of split frequencies: 0.036661


      Average standard deviation of split frequencies: 0.036661

      16830000 -- [0.000] [...7 remote chains...] -- 10:13:18

      Average standard deviation of split frequencies: 0.036777


      Average standard deviation of split frequencies: 0.036777

      16840000 -- (0.000) [...7 remote chains...] -- 10:12:56

      Average standard deviation of split frequencies: 0.036825


      Average standard deviation of split frequencies: 0.036825

      16850000 -- [0.000] [...7 remote chains...] -- 10:13:08

      Average standard deviation of split frequencies: 0.036912


      Average standard deviation of split frequencies: 0.036912

      16860000 -- [0.000] [...7 remote chains...] -- 10:13:20

      Average standard deviation of split frequencies: 0.036921


      Average standard deviation of split frequencies: 0.036921

      16870000 -- [0.000] [...7 remote chains...] -- 10:12:58

      Average standard deviation of split frequencies: 0.036998


      Average standard deviation of split frequencies: 0.036998

      16880000 -- [0.000] [...7 remote chains...] -- 10:13:10

      Average standard deviation of split frequencies: 0.037007


      Average standard deviation of split frequencies: 0.037007

      16890000 -- (0.000) [...7 remote chains...] -- 10:12:48

      Average standard deviation of split frequencies: 0.037132


      Average standard deviation of split frequencies: 0.037132

      16900000 -- [0.000] [...7 remote chains...] -- 10:13:00

      Average standard deviation of split frequencies: 0.037141


      Average standard deviation of split frequencies: 0.037141

      16910000 -- [0.000] [...7 remote chains...] -- 10:13:12

      Average standard deviation of split frequencies: 0.037199


      Average standard deviation of split frequencies: 0.037199

      16920000 -- [0.000] [...7 remote chains...] -- 10:12:49

      Average standard deviation of split frequencies: 0.037150


      Average standard deviation of split frequencies: 0.037150

      16930000 -- [0.000] [...7 remote chains...] -- 10:13:01

      Average standard deviation of split frequencies: 0.037513


      Average standard deviation of split frequencies: 0.037513

      16940000 -- [0.000] [...7 remote chains...] -- 10:13:14

      Average standard deviation of split frequencies: 0.037444


      Average standard deviation of split frequencies: 0.037444

      16950000 -- [0.000] [...7 remote chains...] -- 10:12:51

      Average standard deviation of split frequencies: 0.037464


      Average standard deviation of split frequencies: 0.037464

      16960000 -- [0.000] [...7 remote chains...] -- 10:13:03

      Average standard deviation of split frequencies: 0.037454


      Average standard deviation of split frequencies: 0.037454

      16970000 -- (0.000) [...7 remote chains...] -- 10:13:15

      Average standard deviation of split frequencies: 0.037564


      Average standard deviation of split frequencies: 0.037564

      16980000 -- (0.000) [...7 remote chains...] -- 10:12:53

      Average standard deviation of split frequencies: 0.037653


      Average standard deviation of split frequencies: 0.037653

      16990000 -- [0.000] [...7 remote chains...] -- 10:13:05

      Average standard deviation of split frequencies: 0.037633


      Average standard deviation of split frequencies: 0.037633

      17000000 -- [0.000] [...7 remote chains...] -- 10:12:43

      Average standard deviation of split frequencies: 0.037604


      Average standard deviation of split frequencies: 0.037604

      17010000 -- (0.000) [...7 remote chains...] -- 10:12:55

      Average standard deviation of split frequencies: 0.036622


      Average standard deviation of split frequencies: 0.036622

      17020000 -- (0.000) [...7 remote chains...] -- 10:13:07

      Average standard deviation of split frequencies: 0.036708


      Average standard deviation of split frequencies: 0.036708

      17030000 -- [0.000] [...7 remote chains...] -- 10:12:45

      Average standard deviation of split frequencies: 0.036803


      Average standard deviation of split frequencies: 0.036803

      17040000 -- (0.000) [...7 remote chains...] -- 10:12:57

      Average standard deviation of split frequencies: 0.036832


      Average standard deviation of split frequencies: 0.036832

      17050000 -- (0.000) [...7 remote chains...] -- 10:12:34

      Average standard deviation of split frequencies: 0.036936


      Average standard deviation of split frequencies: 0.036936

      17060000 -- [0.000] [...7 remote chains...] -- 10:12:46

      Average standard deviation of split frequencies: 0.036927


      Average standard deviation of split frequencies: 0.036927

      17070000 -- (0.000) [...7 remote chains...] -- 10:12:58

      Average standard deviation of split frequencies: 0.037022


      Average standard deviation of split frequencies: 0.037022

      17080000 -- (0.000) [...7 remote chains...] -- 10:12:36

      Average standard deviation of split frequencies: 0.037145


      Average standard deviation of split frequencies: 0.037145

      17090000 -- [0.000] [...7 remote chains...] -- 10:12:48

      Average standard deviation of split frequencies: 0.037211


      Average standard deviation of split frequencies: 0.037211

      17100000 -- [0.000] [...7 remote chains...] -- 10:13:00

      Average standard deviation of split frequencies: 0.037201


      Average standard deviation of split frequencies: 0.037201

      17110000 -- [0.000] [...7 remote chains...] -- 10:12:38

      Average standard deviation of split frequencies: 0.037258


      Average standard deviation of split frequencies: 0.037258

      17120000 -- (0.000) [...7 remote chains...] -- 10:12:50

      Average standard deviation of split frequencies: 0.037381


      Average standard deviation of split frequencies: 0.037381

      17130000 -- [0.000] [...7 remote chains...] -- 10:13:02

      Average standard deviation of split frequencies: 0.037466


      Average standard deviation of split frequencies: 0.037466

      17140000 -- [0.000] [...7 remote chains...] -- 10:12:40

      Average standard deviation of split frequencies: 0.037588


      Average standard deviation of split frequencies: 0.037588

      17150000 -- [0.000] [...7 remote chains...] -- 10:12:52

      Average standard deviation of split frequencies: 0.037721


      Average standard deviation of split frequencies: 0.037721

      17160000 -- (0.000) [...7 remote chains...] -- 10:13:04

      Average standard deviation of split frequencies: 0.037767


      Average standard deviation of split frequencies: 0.037767

      17170000 -- (0.000) [...7 remote chains...] -- 10:12:42

      Average standard deviation of split frequencies: 0.037662


      Average standard deviation of split frequencies: 0.037662

      17180000 -- [0.000] [...7 remote chains...] -- 10:12:53

      Average standard deviation of split frequencies: 0.037614


      Average standard deviation of split frequencies: 0.037614

      17190000 -- [0.000] [...7 remote chains...] -- 10:13:05

      Average standard deviation of split frequencies: 0.037727


      Average standard deviation of split frequencies: 0.037727

      17200000 -- [0.000] [...7 remote chains...] -- 10:12:43

      Average standard deviation of split frequencies: 0.037698


      Average standard deviation of split frequencies: 0.037698

      17210000 -- (0.000) [...7 remote chains...] -- 10:12:55

      Average standard deviation of split frequencies: 0.037650


      Average standard deviation of split frequencies: 0.037650

      17220000 -- (0.000) [...7 remote chains...] -- 10:13:07

      Average standard deviation of split frequencies: 0.037697


      Average standard deviation of split frequencies: 0.037697

      17230000 -- (0.000) [...7 remote chains...] -- 10:12:45

      Average standard deviation of split frequencies: 0.037697


      Average standard deviation of split frequencies: 0.037697

      17240000 -- [0.000] [...7 remote chains...] -- 10:12:57

      Average standard deviation of split frequencies: 0.037724


      Average standard deviation of split frequencies: 0.037724

      17250000 -- (0.000) [...7 remote chains...] -- 10:13:09

      Average standard deviation of split frequencies: 0.037676


      Average standard deviation of split frequencies: 0.037676

      17260000 -- (0.000) [...7 remote chains...] -- 10:12:47

      Average standard deviation of split frequencies: 0.037703


      Average standard deviation of split frequencies: 0.037703

      17270000 -- (0.000) [...7 remote chains...] -- 10:12:59

      Average standard deviation of split frequencies: 0.037797


      Average standard deviation of split frequencies: 0.037797

      17280000 -- [0.000] [...7 remote chains...] -- 10:13:10

      Average standard deviation of split frequencies: 0.037787


      Average standard deviation of split frequencies: 0.037787

      17290000 -- (0.000) [...7 remote chains...] -- 10:12:49

      Average standard deviation of split frequencies: 0.037758


      Average standard deviation of split frequencies: 0.037758

      17300000 -- (0.000) [...7 remote chains...] -- 10:13:00

      Average standard deviation of split frequencies: 0.037729


      Average standard deviation of split frequencies: 0.037729

      17310000 -- [0.000] [...7 remote chains...] -- 10:13:12

      Average standard deviation of split frequencies: 0.037785


      Average standard deviation of split frequencies: 0.037785

      17320000 -- (0.000) [...7 remote chains...] -- 10:12:50

      Average standard deviation of split frequencies: 0.037737


      Average standard deviation of split frequencies: 0.037737

      17330000 -- (0.000) [...7 remote chains...] -- 10:13:02

      Average standard deviation of split frequencies: 0.037690


      Average standard deviation of split frequencies: 0.037690

      17340000 -- [0.000] [...7 remote chains...] -- 10:13:14

      Average standard deviation of split frequencies: 0.037604


      Average standard deviation of split frequencies: 0.037604

      17350000 -- (0.000) [...7 remote chains...] -- 10:12:52

      Average standard deviation of split frequencies: 0.037642


      Average standard deviation of split frequencies: 0.037642

      17360000 -- (0.000) [...7 remote chains...] -- 10:13:04

      Average standard deviation of split frequencies: 0.037650


      Average standard deviation of split frequencies: 0.037650

      17370000 -- (0.000) [...7 remote chains...] -- 10:13:15

      Average standard deviation of split frequencies: 0.037734


      Average standard deviation of split frequencies: 0.037734

      17380000 -- (0.000) [...7 remote chains...] -- 10:12:54

      Average standard deviation of split frequencies: 0.037705


      Average standard deviation of split frequencies: 0.037705

      17390000 -- [0.000] [...7 remote chains...] -- 10:13:05

      Average standard deviation of split frequencies: 0.037705


      Average standard deviation of split frequencies: 0.037705

      17400000 -- (0.000) [...7 remote chains...] -- 10:13:17

      Average standard deviation of split frequencies: 0.037657


      Average standard deviation of split frequencies: 0.037657

      17410000 -- [0.000] [...7 remote chains...] -- 10:12:55

      Average standard deviation of split frequencies: 0.037554


      Average standard deviation of split frequencies: 0.037554

      17420000 -- (0.000) [...7 remote chains...] -- 10:13:07

      Average standard deviation of split frequencies: 0.037507


      Average standard deviation of split frequencies: 0.037507

      17430000 -- (0.000) [...7 remote chains...] -- 10:13:19

      Average standard deviation of split frequencies: 0.037581


      Average standard deviation of split frequencies: 0.037581

      17440000 -- (0.000) [...7 remote chains...] -- 10:12:57

      Average standard deviation of split frequencies: 0.037627


      Average standard deviation of split frequencies: 0.037627

      17450000 -- (0.000) [...7 remote chains...] -- 10:13:09

      Average standard deviation of split frequencies: 0.037598


      Average standard deviation of split frequencies: 0.037598

      17460000 -- (0.000) [...7 remote chains...] -- 10:13:20

      Average standard deviation of split frequencies: 0.037532


      Average standard deviation of split frequencies: 0.037532

      17470000 -- (0.000) [...7 remote chains...] -- 10:12:59

      Average standard deviation of split frequencies: 0.037663


      Average standard deviation of split frequencies: 0.037663

      17480000 -- (0.000) [...7 remote chains...] -- 10:13:10

      Average standard deviation of split frequencies: 0.037745


      Average standard deviation of split frequencies: 0.037745

      17490000 -- (0.000) [...7 remote chains...] -- 10:12:49

      Average standard deviation of split frequencies: 0.037884


      Average standard deviation of split frequencies: 0.037884

      17500000 -- (0.000) [...7 remote chains...] -- 10:13:00

      Average standard deviation of split frequencies: 0.037615


      Average standard deviation of split frequencies: 0.037615

      17510000 -- (0.000) [...7 remote chains...] -- 10:13:12

      Average standard deviation of split frequencies: 0.037580


      Average standard deviation of split frequencies: 0.037580

      17520000 -- (0.000) [...7 remote chains...] -- 10:12:50

      Average standard deviation of split frequencies: 0.037677


      Average standard deviation of split frequencies: 0.037677

      17530000 -- (0.000) [...7 remote chains...] -- 10:13:02

      Average standard deviation of split frequencies: 0.037684


      Average standard deviation of split frequencies: 0.037684

      17540000 -- (0.000) [...7 remote chains...] -- 10:13:13

      Average standard deviation of split frequencies: 0.037745


      Average standard deviation of split frequencies: 0.037745

      17550000 -- (0.000) [...7 remote chains...] -- 10:12:52

      Average standard deviation of split frequencies: 0.037548


      Average standard deviation of split frequencies: 0.037548

      17560000 -- (0.000) [...7 remote chains...] -- 10:13:03

      Average standard deviation of split frequencies: 0.037555


      Average standard deviation of split frequencies: 0.037555

      17570000 -- (0.000) [...7 remote chains...] -- 10:13:15

      Average standard deviation of split frequencies: 0.037491


      Average standard deviation of split frequencies: 0.037491

      17580000 -- (0.000) [...7 remote chains...] -- 10:12:53

      Average standard deviation of split frequencies: 0.037445


      Average standard deviation of split frequencies: 0.037445

      17590000 -- [0.000] [...7 remote chains...] -- 10:13:05

      Average standard deviation of split frequencies: 0.037391


      Average standard deviation of split frequencies: 0.037391

      17600000 -- [0.000] [...7 remote chains...] -- 10:13:17

      Average standard deviation of split frequencies: 0.037416


      Average standard deviation of split frequencies: 0.037416

      17610000 -- (0.000) [...7 remote chains...] -- 10:12:55

      Average standard deviation of split frequencies: 0.037406


      Average standard deviation of split frequencies: 0.037406

      17620000 -- [0.000] [...7 remote chains...] -- 10:13:07

      Average standard deviation of split frequencies: 0.037467


      Average standard deviation of split frequencies: 0.037467

      17630000 -- [0.000] [...7 remote chains...] -- 10:13:18

      Average standard deviation of split frequencies: 0.037377


      Average standard deviation of split frequencies: 0.037377

      17640000 -- [0.000] [...7 remote chains...] -- 10:12:57

      Average standard deviation of split frequencies: 0.037349


      Average standard deviation of split frequencies: 0.037349

      17650000 -- [0.000] [...7 remote chains...] -- 10:13:08

      Average standard deviation of split frequencies: 0.037428


      Average standard deviation of split frequencies: 0.037428

      17660000 -- [0.000] [...7 remote chains...] -- 10:13:20

      Average standard deviation of split frequencies: 0.037506


      Average standard deviation of split frequencies: 0.037506

      17670000 -- (0.000) [...7 remote chains...] -- 10:12:58

      Average standard deviation of split frequencies: 0.037453


      Average standard deviation of split frequencies: 0.037453

      17680000 -- (0.000) [...7 remote chains...] -- 10:13:10

      Average standard deviation of split frequencies: 0.037389


      Average standard deviation of split frequencies: 0.037389

      17690000 -- (0.000) [...7 remote chains...] -- 10:13:21

      Average standard deviation of split frequencies: 0.037485


      Average standard deviation of split frequencies: 0.037485

      17700000 -- (0.000) [...7 remote chains...] -- 10:13:00

      Average standard deviation of split frequencies: 0.037492


      Average standard deviation of split frequencies: 0.037492

      17710000 -- [0.000] [...7 remote chains...] -- 10:13:11

      Average standard deviation of split frequencies: 0.037705


      Average standard deviation of split frequencies: 0.037705

      17720000 -- [0.000] [...7 remote chains...] -- 10:13:23

      Average standard deviation of split frequencies: 0.037748


      Average standard deviation of split frequencies: 0.037748

      17730000 -- [0.000] [...7 remote chains...] -- 10:13:34

      Average standard deviation of split frequencies: 0.037755


      Average standard deviation of split frequencies: 0.037755

      17740000 -- [0.000] [...7 remote chains...] -- 10:13:13

      Average standard deviation of split frequencies: 0.037797


      Average standard deviation of split frequencies: 0.037797

      17750000 -- (0.000) [...7 remote chains...] -- 10:13:24

      Average standard deviation of split frequencies: 0.037833


      Average standard deviation of split frequencies: 0.037833

      17760000 -- (0.000) [...7 remote chains...] -- 10:13:36

      Average standard deviation of split frequencies: 0.037769


      Average standard deviation of split frequencies: 0.037769

      17770000 -- (0.000) [...7 remote chains...] -- 10:13:14

      Average standard deviation of split frequencies: 0.037794


      Average standard deviation of split frequencies: 0.037794

      17780000 -- (0.000) [...7 remote chains...] -- 10:13:26

      Average standard deviation of split frequencies: 0.037695


      Average standard deviation of split frequencies: 0.037695

      17790000 -- (0.000) [...7 remote chains...] -- 10:13:04

      Average standard deviation of split frequencies: 0.037589


      Average standard deviation of split frequencies: 0.037589

      17800000 -- (0.000) [...7 remote chains...] -- 10:13:16

      Average standard deviation of split frequencies: 0.037543


      Average standard deviation of split frequencies: 0.037543

      17810000 -- (0.000) [...7 remote chains...] -- 10:13:27

      Average standard deviation of split frequencies: 0.037638


      Average standard deviation of split frequencies: 0.037638

      17820000 -- (0.000) [...7 remote chains...] -- 10:13:06

      Average standard deviation of split frequencies: 0.037698


      Average standard deviation of split frequencies: 0.037698

      17830000 -- (0.000) [...7 remote chains...] -- 10:13:17

      Average standard deviation of split frequencies: 0.037681


      Average standard deviation of split frequencies: 0.037681

      17840000 -- (0.000) [...7 remote chains...] -- 10:13:29

      Average standard deviation of split frequencies: 0.037758


      Average standard deviation of split frequencies: 0.037758

      17850000 -- (0.000) [...7 remote chains...] -- 10:13:07

      Average standard deviation of split frequencies: 0.037730


      Average standard deviation of split frequencies: 0.037730

      17860000 -- (0.000) [...7 remote chains...] -- 10:13:19

      Average standard deviation of split frequencies: 0.038547


      Average standard deviation of split frequencies: 0.038547

      17870000 -- (0.000) [...7 remote chains...] -- 10:13:30

      Average standard deviation of split frequencies: 0.038547


      Average standard deviation of split frequencies: 0.038547

      17880000 -- (0.000) [...7 remote chains...] -- 10:13:42

      Average standard deviation of split frequencies: 0.038664


      Average standard deviation of split frequencies: 0.038664

      17890000 -- (0.000) [...7 remote chains...] -- 10:13:20

      Average standard deviation of split frequencies: 0.038762


      Average standard deviation of split frequencies: 0.038762

      17900000 -- (0.000) [...7 remote chains...] -- 10:13:32

      Average standard deviation of split frequencies: 0.038679


      Average standard deviation of split frequencies: 0.038679

      17910000 -- [0.000] [...7 remote chains...] -- 10:13:43

      Average standard deviation of split frequencies: 0.038661


      Average standard deviation of split frequencies: 0.038661

      17920000 -- (0.000) [...7 remote chains...] -- 10:13:22

      Average standard deviation of split frequencies: 0.038723


      Average standard deviation of split frequencies: 0.038723

      17930000 -- (0.000) [...7 remote chains...] -- 10:13:33

      Average standard deviation of split frequencies: 0.038821


      Average standard deviation of split frequencies: 0.038821

      17940000 -- (0.000) [...7 remote chains...] -- 10:13:12

      Average standard deviation of split frequencies: 0.038846


      Average standard deviation of split frequencies: 0.038846

      17950000 -- (0.000) [...7 remote chains...] -- 10:13:23

      Average standard deviation of split frequencies: 0.038937


      Average standard deviation of split frequencies: 0.038937

      17960000 -- (0.000) [...7 remote chains...] -- 10:13:35

      Average standard deviation of split frequencies: 0.038980


      Average standard deviation of split frequencies: 0.038980

      17970000 -- [0.000] [...7 remote chains...] -- 10:13:13

      Average standard deviation of split frequencies: 0.038951


      Average standard deviation of split frequencies: 0.038951

      17980000 -- (0.000) [...7 remote chains...] -- 10:13:25

      Average standard deviation of split frequencies: 0.039031


      Average standard deviation of split frequencies: 0.039031

      17990000 -- (0.000) [...7 remote chains...] -- 10:13:36

      Average standard deviation of split frequencies: 0.038977


      Average standard deviation of split frequencies: 0.038977

      18000000 -- (0.000) [...7 remote chains...] -- 10:13:15

      Average standard deviation of split frequencies: 0.039479


      Average standard deviation of split frequencies: 0.039479

      18010000 -- (0.000) [...7 remote chains...] -- 10:13:26

      Average standard deviation of split frequencies: 0.039562


      Average standard deviation of split frequencies: 0.039562

      18020000 -- [0.000] [...7 remote chains...] -- 10:13:37

      Average standard deviation of split frequencies: 0.038332


      Average standard deviation of split frequencies: 0.038332

      18030000 -- (0.000) [...7 remote chains...] -- 10:13:49

      Average standard deviation of split frequencies: 0.038404


      Average standard deviation of split frequencies: 0.038404

      18040000 -- (0.000) [...7 remote chains...] -- 10:13:28

      Average standard deviation of split frequencies: 0.038537


      Average standard deviation of split frequencies: 0.038537

      18050000 -- (0.000) [...7 remote chains...] -- 10:13:39

      Average standard deviation of split frequencies: 0.038653


      Average standard deviation of split frequencies: 0.038653

      18060000 -- (0.000) [...7 remote chains...] -- 10:13:50

      Average standard deviation of split frequencies: 0.038768


      Average standard deviation of split frequencies: 0.038768

      18070000 -- (0.000) [...7 remote chains...] -- 10:13:29

      Average standard deviation of split frequencies: 0.038502


      Average standard deviation of split frequencies: 0.038502

      18080000 -- (0.000) [...7 remote chains...] -- 10:13:40

      Average standard deviation of split frequencies: 0.038647


      Average standard deviation of split frequencies: 0.038647

      18090000 -- (0.000) [...7 remote chains...] -- 10:13:51

      Average standard deviation of split frequencies: 0.038775


      Average standard deviation of split frequencies: 0.038775

      18100000 -- [0.000] [...7 remote chains...] -- 10:13:30

      Average standard deviation of split frequencies: 0.038729


      Average standard deviation of split frequencies: 0.038729

      18110000 -- (0.000) [...7 remote chains...] -- 10:13:41

      Average standard deviation of split frequencies: 0.038625


      Average standard deviation of split frequencies: 0.038625

      18120000 -- [0.000] [...7 remote chains...] -- 10:13:53

      Average standard deviation of split frequencies: 0.038510


      Average standard deviation of split frequencies: 0.038510

      18130000 -- (0.000) [...7 remote chains...] -- 10:14:04

      Average standard deviation of split frequencies: 0.039701


      Average standard deviation of split frequencies: 0.039701

      18140000 -- [0.000] [...7 remote chains...] -- 10:13:43

      Average standard deviation of split frequencies: 0.039672


      Average standard deviation of split frequencies: 0.039672

      18150000 -- [0.000] [...7 remote chains...] -- 10:13:54

      Average standard deviation of split frequencies: 0.039725


      Average standard deviation of split frequencies: 0.039725

      18160000 -- (0.000) [...7 remote chains...] -- 10:14:05

      Average standard deviation of split frequencies: 0.039821


      Average standard deviation of split frequencies: 0.039821

      18170000 -- (0.000) [...7 remote chains...] -- 10:14:16

      Average standard deviation of split frequencies: 0.038656


      Average standard deviation of split frequencies: 0.038656

      18180000 -- (0.000) [...7 remote chains...] -- 10:13:55

      Average standard deviation of split frequencies: 0.038783


      Average standard deviation of split frequencies: 0.038783

      18190000 -- (0.000) [...7 remote chains...] -- 10:14:06

      Average standard deviation of split frequencies: 0.038835


      Average standard deviation of split frequencies: 0.038835

      18200000 -- (0.000) [...7 remote chains...] -- 10:13:46

      Average standard deviation of split frequencies: 0.038858


      Average standard deviation of split frequencies: 0.038858

      18210000 -- (0.000) [...7 remote chains...] -- 10:13:57

      Average standard deviation of split frequencies: 0.038881


      Average standard deviation of split frequencies: 0.038881

      18220000 -- (0.000) [...7 remote chains...] -- 10:14:08

      Average standard deviation of split frequencies: 0.038939


      Average standard deviation of split frequencies: 0.038939

      18230000 -- (0.000) [...7 remote chains...] -- 10:13:47

      Average standard deviation of split frequencies: 0.039042


      Average standard deviation of split frequencies: 0.039042

      18240000 -- (0.000) [...7 remote chains...] -- 10:13:58

      Average standard deviation of split frequencies: 0.039117


      Average standard deviation of split frequencies: 0.039117

      18250000 -- (0.000) [...7 remote chains...] -- 10:14:09

      Average standard deviation of split frequencies: 0.039226


      Average standard deviation of split frequencies: 0.039226

      18260000 -- (0.000) [...7 remote chains...] -- 10:13:48

      Average standard deviation of split frequencies: 0.039267


      Average standard deviation of split frequencies: 0.039267

      18270000 -- (0.000) [...7 remote chains...] -- 10:13:59

      Average standard deviation of split frequencies: 0.039198


      Average standard deviation of split frequencies: 0.039198

      18280000 -- (0.000) [...7 remote chains...] -- 10:14:10

      Average standard deviation of split frequencies: 0.039324


      Average standard deviation of split frequencies: 0.039324

      18290000 -- (0.000) [...7 remote chains...] -- 10:13:49

      Average standard deviation of split frequencies: 0.039381


      Average standard deviation of split frequencies: 0.039381

      18300000 -- (0.000) [...7 remote chains...] -- 10:14:01

      Average standard deviation of split frequencies: 0.039421


      Average standard deviation of split frequencies: 0.039421

      18310000 -- (0.000) [...7 remote chains...] -- 10:13:40

      Average standard deviation of split frequencies: 0.039558


      Average standard deviation of split frequencies: 0.039558

      18320000 -- (0.000) [...7 remote chains...] -- 10:13:51

      Average standard deviation of split frequencies: 0.039667


      Average standard deviation of split frequencies: 0.039667

      18330000 -- (0.000) [...7 remote chains...] -- 10:14:02

      Average standard deviation of split frequencies: 0.039723


      Average standard deviation of split frequencies: 0.039723

      18340000 -- (0.000) [...7 remote chains...] -- 10:13:41

      Average standard deviation of split frequencies: 0.039729


      Average standard deviation of split frequencies: 0.039729

      18350000 -- (0.000) [...7 remote chains...] -- 10:13:52

      Average standard deviation of split frequencies: 0.039797


      Average standard deviation of split frequencies: 0.039797

      18360000 -- (0.000) [...7 remote chains...] -- 10:14:03

      Average standard deviation of split frequencies: 0.039785


      Average standard deviation of split frequencies: 0.039785

      18370000 -- (0.000) [...7 remote chains...] -- 10:14:14

      Average standard deviation of split frequencies: 0.039757


      Average standard deviation of split frequencies: 0.039757

      18380000 -- (0.000) [...7 remote chains...] -- 10:13:53

      Average standard deviation of split frequencies: 0.039847


      Average standard deviation of split frequencies: 0.039847

      18390000 -- (0.000) [...7 remote chains...] -- 10:14:04

      Average standard deviation of split frequencies: 0.039813


      Average standard deviation of split frequencies: 0.039813

      18400000 -- (0.000) [...7 remote chains...] -- 10:14:15

      Average standard deviation of split frequencies: 0.041437


      Average standard deviation of split frequencies: 0.041437

      18410000 -- (0.000) [...7 remote chains...] -- 10:13:55

      Average standard deviation of split frequencies: 0.041481


      Average standard deviation of split frequencies: 0.041481

      18420000 -- (0.000) [...7 remote chains...] -- 10:14:06

      Average standard deviation of split frequencies: 0.041344


      Average standard deviation of split frequencies: 0.041344

      18430000 -- (0.000) [...7 remote chains...] -- 10:14:16

      Average standard deviation of split frequencies: 0.041379


      Average standard deviation of split frequencies: 0.041379

      18440000 -- (0.000) [...7 remote chains...] -- 10:13:56

      Average standard deviation of split frequencies: 0.041331


      Average standard deviation of split frequencies: 0.041331

      18450000 -- (0.000) [...7 remote chains...] -- 10:14:07

      Average standard deviation of split frequencies: 0.040078


      Average standard deviation of split frequencies: 0.040078

      18460000 -- (0.000) [...7 remote chains...] -- 10:14:18

      Average standard deviation of split frequencies: 0.040185


      Average standard deviation of split frequencies: 0.040185
[truncated: 11,445,032 more chars]
