# Supplementary material for: Sphenodontian phylogeny and the impact of model choice in Bayesian morphological clock estimates of divergence times and evolutionary rates
Source: BMC Biol. 2020 Dec 7;18:191. doi: 10.1186/s12915-020-00901-5 (PMC7720557; doi:10.1186/s12915-020-00901-5)
Supplement: Supplementary file 6 — Additional file 6. Input files including the dataset and all necessary coding (see Mr. Bayes blocks) to reproduce the analyses. [file 12915_2020_901_MOESM6_ESM.zip › InputFiles&OutputTrees/BayesCalibrated/Diversity(NoSA)/BayesCal_TK02_ln_p3_StartTr_3per_60G_DvNoSA_SFBD(s)2l_NoR_Asym/BayesCal_TK02_ln_p3_StartTr_3per_DvNoSA_SFBD2_Asym_MRC.t.con.tre]

#NEXUS
begin taxa;
	dimensions ntax=35;
	taxlabels
	Ardeosaurus_brevipes
	Clevosaurus_bairdi
	Clevosaurus_brasiliensis
	Clevosaurus_cambrica
	Clevosaurus_hudsoni
	Clevosaurus_petilus
	Clevosaurus_sp_SAM
	Cynosphenodon_huizachalensis
	Derasmosaurus_pietraroiae
	Diphydontosaurus_avonis
	Eichstaettisaurus_schroederi
	Eilenodon_robustus
	Gephyrosaurus_bridensis
	Homeosaurus_maximiliani
	Homeosaurus_parvipes
	Huehuecuetzpalli_mixtecus
	Kallimodon_pulchellus
	Kawasphenodon
	Leptosaurus_neptunius
	Marmoretta_oxoniensis
	Megachirella_wachtleri
	Oenosaurus_muehlheimensis
	Palaeagama_vielhaueri
	Palaeopleurosaurus_posidoniae
	Piocormus_laticeps
	Planocephalosaurus_robinsonae
	Pleurosaurus_ginsburgi
	Pleurosaurus_goldfussi
	Priosphenodon_avelasi
	Prolacerta_broomi
	Sapheosaurus_thiollerei
	Sophineta_cracoviensis
	Sphenodon_punctatus
	Sphenotitan_leyesi
	Toxolophosaurus_cloudi
;
end;

begin trees;
	tree con_50_majrule = [&R] (Prolacerta_broomi[&prob=1.0,prob_stddev=0.0,prob_range={1.0,1.0},prob(percent)="100",prob+-sd="100+-0",height_mean=2.0647523,height_median=1.92606428,height_95%HPD={0.90751317,3.55810665},age_mean=249.745736,age_median=249.840484,age_95%HPD={247.501507,251.899956},length_mean=0.316141713,length_median=0.2947298,length_95%HPD={0.1431127,0.5382807},effectivebrlenTK02Brlens{1}_mean=0.308588,effectivebrlenTK02Brlens{1}_median=0.285879,effectivebrlenTK02Brlens{1}_95%HPD={0.137846,0.533062},rateTK02Brlens{1}_mean=0.979978,rateTK02Brlens{1}_median=0.975808,rateTK02Brlens{1}_95%HPD={0.746826,1.202406},effectivebrlenTK02Brlens{2}_mean=0.29999,effectivebrlenTK02Brlens{2}_median=0.27763,effectivebrlenTK02Brlens{2}_95%HPD={0.135091,0.515259},rateTK02Brlens{2}_mean=0.956352,rateTK02Brlens{2}_median=0.953375,rateTK02Brlens{2}_95%HPD={0.694924,1.209731},effectivebrlenTK02Brlens{3}_mean=0.319373,effectivebrlenTK02Brlens{3}_median=0.295469,effectivebrlenTK02Brlens{3}_95%HPD={0.141982,0.555044},rateTK02Brlens{3}_mean=1.010145,rateTK02Brlens{3}_median=1.001105,rateTK02Brlens{3}_95%HPD={0.820166,1.211167}]:38.61292,((Palaeagama_vielhaueri[&prob=1.0,prob_stddev=0.0,prob_range={1.0,1.0},prob(percent)="100",prob+-sd="100+-0",height_mean=2.08291098,height_median=1.94314449,height_95%HPD={0.901270505,3.57340569},age_mean=251.966099,age_median=251.597824,age_95%HPD={247.50002,257.175933},length_mean=0.0636013642,length_median=0.04519118,length_95%HPD={2.003151E-5,0.1846623},effectivebrlenTK02Brlens{1}_mean=0.066797,effectivebrlenTK02Brlens{1}_median=0.047434,effectivebrlenTK02Brlens{1}_95%HPD={2.5E-5,0.192978},rateTK02Brlens{1}_mean=1.07373,rateTK02Brlens{1}_median=1.046358,rateTK02Brlens{1}_95%HPD={0.64164,1.565193},effectivebrlenTK02Brlens{2}_mean=0.044691,effectivebrlenTK02Brlens{2}_median=0.028126,effectivebrlenTK02Brlens{2}_95%HPD={1.0E-6,0.144837},rateTK02Brlens{2}_mean=0.686257,rateTK02Brlens{2}_median=0.698087,rateTK02Brlens{2}_95%HPD={0.172469,1.107667},effectivebrlenTK02Brlens{3}_mean=0.064436,effectivebrlenTK02Brlens{3}_median=0.045435,effectivebrlenTK02Brlens{3}_95%HPD={2.4E-5,0.187608},rateTK02Brlens{3}_mean=1.018281,rateTK02Brlens{3}_median=1.006205,rateTK02Brlens{3}_95%HPD={0.688124,1.355115}]:17.83314,Sophineta_cracoviensis[&prob=1.0,prob_stddev=0.0,prob_range={1.0,1.0},prob(percent)="100",prob+-sd="100+-0",height_mean=2.05018224,height_median=1.91266802,height_95%HPD={0.89568297,3.5250577},age_mean=248.002057,age_median=248.002738,age_95%HPD={247.550241,248.4993},length_mean=0.0655703543,length_median=0.05476391,length_95%HPD={4.244684E-6,0.1611554},effectivebrlenTK02Brlens{1}_mean=0.069607,effectivebrlenTK02Brlens{1}_median=0.057005,effectivebrlenTK02Brlens{1}_95%HPD={5.0E-6,0.174259},rateTK02Brlens{1}_mean=1.07896,rateTK02Brlens{1}_median=1.052079,rateTK02Brlens{1}_95%HPD={0.617529,1.588129},effectivebrlenTK02Brlens{2}_mean=0.041345,effectivebrlenTK02Brlens{2}_median=0.032375,effectivebrlenTK02Brlens{2}_95%HPD={2.0E-6,0.109844},rateTK02Brlens{2}_mean=0.647266,rateTK02Brlens{2}_median=0.649814,rateTK02Brlens{2}_95%HPD={0.148464,1.09485},effectivebrlenTK02Brlens{3}_mean=0.066721,effectivebrlenTK02Brlens{3}_median=0.05477,effectivebrlenTK02Brlens{3}_95%HPD={3.0E-6,0.167126},rateTK02Brlens{3}_mean=1.020011,rateTK02Brlens{3}_median=1.007266,rateTK02Brlens{3}_95%HPD={0.678274,1.387027}]:21.42822,(Megachirella_wachtleri[&prob=1.0,prob_stddev=0.0,prob_range={1.0,1.0},prob(percent)="100",prob+-sd="100+-0",height_mean=2.01699817,height_median=1.88150342,height_95%HPD={0.870500001,3.45748886},age_mean=243.98795,age_median=243.982219,age_95%HPD={243.500085,244.446537},length_mean=0.0900077494,length_median=0.06106997,length_95%HPD={3.271432E-6,0.2537005},effectivebrlenTK02Brlens{1}_mean=0.100722,effectivebrlenTK02Brlens{1}_median=0.067651,effectivebrlenTK02Brlens{1}_95%HPD={4.0E-6,0.287599},rateTK02Brlens{1}_mean=1.135691,rateTK02Brlens{1}_median=1.097772,rateTK02Brlens{1}_95%HPD={0.671976,1.660764},effectivebrlenTK02Brlens{2}_mean=0.057069,effectivebrlenTK02Brlens{2}_median=0.031309,effectivebrlenTK02Brlens{2}_95%HPD={1.0E-6,0.18597},rateTK02Brlens{2}_mean=0.606376,rateTK02Brlens{2}_median=0.60341,rateTK02Brlens{2}_95%HPD={0.13376,1.045319},effectivebrlenTK02Brlens{3}_mean=0.092297,effectivebrlenTK02Brlens{3}_median=0.062477,effectivebrlenTK02Brlens{3}_95%HPD={3.0E-6,0.262437},rateTK02Brlens{3}_mean=1.034471,rateTK02Brlens{3}_median=1.015081,rateTK02Brlens{3}_95%HPD={0.69022,1.404391}]:4.141239,((Marmoretta_oxoniensis[&prob=1.0,prob_stddev=0.0,prob_range={1.0,1.0},prob(percent)="100",prob+-sd="100+-0",height_mean=1.32177898,height_median=1.23303166,height_95%HPD={0.56930419,2.27057273},age_mean=159.879233,age_median=160.04405,age_95%HPD={152.918845,166.999955},length_mean=0.187374043,length_median=0.1238368,length_95%HPD={5.666738E-6,0.5940583},effectivebrlenTK02Brlens{1}_mean=0.212504,effectivebrlenTK02Brlens{1}_median=0.141203,effectivebrlenTK02Brlens{1}_95%HPD={1.3E-5,0.656267},rateTK02Brlens{1}_mean=1.209519,rateTK02Brlens{1}_median=1.161406,rateTK02Brlens{1}_95%HPD={0.455791,2.092198},effectivebrlenTK02Brlens{2}_mean=0.064769,effectivebrlenTK02Brlens{2}_median=0.041359,effectivebrlenTK02Brlens{2}_95%HPD={1.0E-6,0.205154},rateTK02Brlens{2}_mean=0.427177,rateTK02Brlens{2}_median=0.367426,rateTK02Brlens{2}_95%HPD={0.016562,0.963925},effectivebrlenTK02Brlens{3}_mean=0.192743,effectivebrlenTK02Brlens{3}_median=0.120234,effectivebrlenTK02Brlens{3}_95%HPD={5.0E-6,0.633314},rateTK02Brlens{3}_mean=1.020915,rateTK02Brlens{3}_median=1.004381,rateTK02Brlens{3}_95%HPD={0.394936,1.652388}]:8.681908,Huehuecuetzpalli_mixtecus[&prob=1.0,prob_stddev=0.0,prob_range={1.0,1.0},prob(percent)="100",prob+-sd="100+-0",height_mean=0.848035156,height_median=0.790897459,height_95%HPD={0.365399522,1.45366994},age_mean=102.585197,age_median=102.626921,age_95%HPD={100.277155,104.998607},length_mean=0.565485483,length_median=0.5189577,length_95%HPD={0.2183875,1.018506},effectivebrlenTK02Brlens{1}_mean=0.728348,effectivebrlenTK02Brlens{1}_median=0.630517,effectivebrlenTK02Brlens{1}_95%HPD={0.187217,1.517754},rateTK02Brlens{1}_mean=1.288997,rateTK02Brlens{1}_median=1.22338,rateTK02Brlens{1}_95%HPD={0.538283,2.183712},effectivebrlenTK02Brlens{2}_mean=0.164778,effectivebrlenTK02Brlens{2}_median=0.134905,effectivebrlenTK02Brlens{2}_95%HPD={0.001754,0.396116},rateTK02Brlens{2}_mean=0.347585,rateTK02Brlens{2}_median=0.25128,rateTK02Brlens{2}_95%HPD={0.002563,0.943159},effectivebrlenTK02Brlens{3}_mean=0.562746,effectivebrlenTK02Brlens{3}_median=0.494867,effectivebrlenTK02Brlens{3}_95%HPD={0.117568,1.168178},rateTK02Brlens{3}_mean=1.006146,rateTK02Brlens{3}_median=0.993631,rateTK02Brlens{3}_95%HPD={0.302297,1.670357}]:66.09904)[&prob=0.519339871,prob_stddev=0.0292174227,prob_range={0.492863381,0.559896267},prob(percent)="52",prob+-sd="52+-3",height_mean=1.33971257,height_median=1.23901015,height_95%HPD={0.57470627,2.34774563},age_mean=170.544115,age_median=168.725958,age_95%HPD={153.208815,190.524482},length_mean=0.184894429,length_median=0.1482296,length_95%HPD={8.741134E-6,0.4699261},effectivebrlenTK02Brlens{1}_mean=0.224683,effectivebrlenTK02Brlens{1}_median=0.172915,effectivebrlenTK02Brlens{1}_95%HPD={9.0E-6,0.593948},rateTK02Brlens{1}_mean=1.227782,rateTK02Brlens{1}_median=1.171289,rateTK02Brlens{1}_95%HPD={0.625682,1.967922},effectivebrlenTK02Brlens{2}_mean=0.071949,effectivebrlenTK02Brlens{2}_median=0.056205,effectivebrlenTK02Brlens{2}_95%HPD={1.0E-6,0.188622},rateTK02Brlens{2}_mean=0.447762,rateTK02Brlens{2}_median=0.379266,rateTK02Brlens{2}_95%HPD={0.064055,0.973021},effectivebrlenTK02Brlens{3}_mean=0.183142,effectivebrlenTK02Brlens{3}_median=0.141811,effectivebrlenTK02Brlens{3}_95%HPD={6.0E-6,0.482225},rateTK02Brlens{3}_mean=1.006033,rateTK02Brlens{3}_median=0.996542,rateTK02Brlens{3}_95%HPD={0.436144,1.587001}]:21.70846,(Eichstaettisaurus_schroederi[&prob=1.0,prob_stddev=0.0,prob_range={1.0,1.0},prob(percent)="100",prob+-sd="100+-0",height_mean=1.26082686,height_median=1.17625181,height_95%HPD={0.542989816,2.16035442},age_mean=152.516863,age_median=152.527246,age_95%HPD={150.256151,154.999643},length_mean=0.0819464014,length_median=0.0687112,length_95%HPD={5.038197E-6,0.1896504},effectivebrlenTK02Brlens{1}_mean=0.099309,effectivebrlenTK02Brlens{1}_median=0.08317,effectivebrlenTK02Brlens{1}_95%HPD={5.0E-6,0.228284},rateTK02Brlens{1}_mean=1.284688,rateTK02Brlens{1}_median=1.216515,rateTK02Brlens{1}_95%HPD={0.519532,2.172427},effectivebrlenTK02Brlens{2}_mean=0.034066,effectivebrlenTK02Brlens{2}_median=0.023799,effectivebrlenTK02Brlens{2}_95%HPD={0.0,0.10117},rateTK02Brlens{2}_mean=0.444324,rateTK02Brlens{2}_median=0.384105,rateTK02Brlens{2}_95%HPD={1.5E-4,1.021284},effectivebrlenTK02Brlens{3}_mean=0.084046,effectivebrlenTK02Brlens{3}_median=0.067872,effectivebrlenTK02Brlens{3}_95%HPD={6.0E-6,0.204649},rateTK02Brlens{3}_mean=1.04096,rateTK02Brlens{3}_median=1.009936,rateTK02Brlens{3}_95%HPD={0.411998,1.714943}]:8.82999,Ardeosaurus_brevipes[&prob=1.0,prob_stddev=0.0,prob_range={1.0,1.0},prob(percent)="100",prob+-sd="100+-0",height_mean=1.25964211,height_median=1.17484744,height_95%HPD={0.545871058,2.16250718},age_mean=152.366765,age_median=152.300258,age_95%HPD={150.000325,154.707454},length_mean=0.0843827896,length_median=0.07127161,length_95%HPD={0.005319248,0.1944248},effectivebrlenTK02Brlens{1}_mean=0.102995,effectivebrlenTK02Brlens{1}_median=0.086639,effectivebrlenTK02Brlens{1}_95%HPD={0.007427,0.236762},rateTK02Brlens{1}_mean=1.289019,rateTK02Brlens{1}_median=1.218555,rateTK02Brlens{1}_95%HPD={0.53305,2.172068},effectivebrlenTK02Brlens{2}_mean=0.033892,effectivebrlenTK02Brlens{2}_median=0.024171,effectivebrlenTK02Brlens{2}_95%HPD={1.0E-6,0.099249},rateTK02Brlens{2}_mean=0.43454,rateTK02Brlens{2}_median=0.370546,rateTK02Brlens{2}_95%HPD={9.5E-5,1.019444},effectivebrlenTK02Brlens{3}_mean=0.086698,effectivebrlenTK02Brlens{3}_median=0.070658,effectivebrlenTK02Brlens{3}_95%HPD={0.001594,0.207773},rateTK02Brlens{3}_mean=1.040167,rateTK02Brlens{3}_median=1.009759,rateTK02Brlens{3}_95%HPD={0.40544,1.708287}]:9.056978)[&prob=0.797301351,prob_stddev=0.00914767624,prob_range={0.790728062,0.810754595},prob(percent)="80",prob+-sd="80+-1",height_mean=1.32538682,height_median=1.23643049,height_95%HPD={0.58564049,2.26859164},age_mean=162.550948,age_median=161.357236,age_95%HPD={153.357571,174.581551},length_mean=0.205238004,length_median=0.1625246,length_95%HPD={1.554094E-5,0.5330146},effectivebrlenTK02Brlens{1}_mean=0.259843,effectivebrlenTK02Brlens{1}_median=0.193995,effectivebrlenTK02Brlens{1}_95%HPD={1.6E-5,0.711399},rateTK02Brlens{1}_mean=1.270847,rateTK02Brlens{1}_median=1.202531,rateTK02Brlens{1}_95%HPD={0.583823,2.061814},effectivebrlenTK02Brlens{2}_mean=0.079739,effectivebrlenTK02Brlens{2}_median=0.058782,effectivebrlenTK02Brlens{2}_95%HPD={1.0E-6,0.222359},rateTK02Brlens{2}_mean=0.438869,rateTK02Brlens{2}_median=0.380951,rateTK02Brlens{2}_95%HPD={0.022741,0.977446},effectivebrlenTK02Brlens{3}_mean=0.209677,effectivebrlenTK02Brlens{3}_median=0.159121,effectivebrlenTK02Brlens{3}_95%HPD={2.6E-5,0.567193},rateTK02Brlens{3}_mean=1.032209,rateTK02Brlens{3}_median=1.006742,rateTK02Brlens{3}_95%HPD={0.44269,1.624184}]:29.07718)[&prob=0.9350471,prob_stddev=0.00940956355,prob_range={0.925007167,0.946480357},prob(percent)="94",prob+-sd="94+-1",height_mean=1.57952611,height_median=1.46741166,height_95%HPD={0.676676186,2.7366647},age_mean=193.003058,age_median=190.43442,age_95%HPD={166.217399,226.206248},length_mean=0.420755142,length_median=0.3820047,length_95%HPD={0.04154245,0.8682914},effectivebrlenTK02Brlens{1}_mean=0.502865,effectivebrlenTK02Brlens{1}_median=0.435801,effectivebrlenTK02Brlens{1}_95%HPD={0.00567,1.084556},rateTK02Brlens{1}_mean=1.186974,rateTK02Brlens{1}_median=1.143811,rateTK02Brlens{1}_95%HPD={0.685338,1.79167},effectivebrlenTK02Brlens{2}_mean=0.192109,effectivebrlenTK02Brlens{2}_median=0.172526,effectivebrlenTK02Brlens{2}_95%HPD={0.003564,0.4046},rateTK02Brlens{2}_mean=0.497405,rateTK02Brlens{2}_median=0.454111,rateTK02Brlens{2}_95%HPD={0.1182,0.978952},effectivebrlenTK02Brlens{3}_mean=0.43495,effectivebrlenTK02Brlens{3}_median=0.384041,effectivebrlenTK02Brlens{3}_95%HPD={0.028366,0.926616},rateTK02Brlens{3}_mean=1.03729,rateTK02Brlens{3}_median=1.013636,rateTK02Brlens{3}_95%HPD={0.619654,1.482418}]:57.68904)[&prob=0.551676322,prob_stddev=0.0163160436,prob_range={0.529829801,0.564456237},prob(percent)="55",prob+-sd="55+-2",height_mean=1.98405557,height_median=1.83786575,height_95%HPD={0.845881547,3.44786803},age_mean=249.346722,age_median=248.123458,age_95%HPD={243.557682,258.556782},length_mean=0.138136489,length_median=0.1267279,length_95%HPD={0.004029788,0.2815074},effectivebrlenTK02Brlens{1}_mean=0.15239,effectivebrlenTK02Brlens{1}_median=0.137443,effectivebrlenTK02Brlens{1}_95%HPD={7.81E-4,0.316058},rateTK02Brlens{1}_mean=1.107597,rateTK02Brlens{1}_median=1.076787,rateTK02Brlens{1}_95%HPD={0.731826,1.536074},effectivebrlenTK02Brlens{2}_mean=0.08531,effectivebrlenTK02Brlens{2}_median=0.076779,effectivebrlenTK02Brlens{2}_95%HPD={1.39E-4,0.182136},rateTK02Brlens{2}_mean=0.63551,rateTK02Brlens{2}_median=0.629422,rateTK02Brlens{2}_95%HPD={0.255325,1.035583},effectivebrlenTK02Brlens{3}_mean=0.141548,effectivebrlenTK02Brlens{3}_median=0.128257,effectivebrlenTK02Brlens{3}_95%HPD={0.002691,0.2932},rateTK02Brlens{3}_mean=1.027158,rateTK02Brlens{3}_median=1.011086,rateTK02Brlens{3}_95%HPD={0.744954,1.333496}]:21.3075,Gephyrosaurus_bridensis[&prob=1.0,prob_stddev=0.0,prob_range={1.0,1.0},prob(percent)="100",prob+-sd="100+-0",height_mean=1.63202305,height_median=1.5225809,height_95%HPD={0.698720587,2.79215997},age_mean=197.443468,age_median=197.90759,age_95%HPD={192.352493,201.399993},length_mean=0.393925505,length_median=0.3688803,length_95%HPD={0.05622447,0.7720077},effectivebrlenTK02Brlens{1}_mean=0.385466,effectivebrlenTK02Brlens{1}_median=0.353318,effectivebrlenTK02Brlens{1}_95%HPD={0.032397,0.778001},rateTK02Brlens{1}_mean=1.009749,rateTK02Brlens{1}_median=0.99463,rateTK02Brlens{1}_95%HPD={0.424753,1.612181},effectivebrlenTK02Brlens{2}_mean=0.197634,effectivebrlenTK02Brlens{2}_median=0.176792,effectivebrlenTK02Brlens{2}_95%HPD={0.009423,0.424914},rateTK02Brlens{2}_mean=0.548818,rateTK02Brlens{2}_median=0.514388,rateTK02Brlens{2}_95%HPD={0.083481,1.059953},effectivebrlenTK02Brlens{3}_mean=0.400749,effectivebrlenTK02Brlens{3}_median=0.366496,effectivebrlenTK02Brlens{3}_95%HPD={0.04892,0.816952},rateTK02Brlens{3}_mean=1.024907,rateTK02Brlens{3}_median=1.008307,rateTK02Brlens{3}_95%HPD={0.59211,1.480914}]:71.52337)[&prob=0.59356271,prob_stddev=0.0184962531,prob_range={0.569869534,0.614515903},prob(percent)="59",prob+-sd="59+-2",height_mean=2.23538988,height_median=2.08641879,height_95%HPD={0.99265449,3.82159134},age_mean=269.894344,age_median=269.430962,age_95%HPD={257.718251,282.837386},length_mean=0.121662138,length_median=0.107794,length_95%HPD={2.525734E-5,0.2669209},effectivebrlenTK02Brlens{1}_mean=0.126455,effectivebrlenTK02Brlens{1}_median=0.110159,effectivebrlenTK02Brlens{1}_95%HPD={3.4E-5,0.284895},rateTK02Brlens{1}_mean=1.032224,rateTK02Brlens{1}_median=1.019,rateTK02Brlens{1}_95%HPD={0.811155,1.278954},effectivebrlenTK02Brlens{2}_mean=0.097698,effectivebrlenTK02Brlens{2}_median=0.088558,effectivebrlenTK02Brlens{2}_95%HPD={3.3E-5,0.206763},rateTK02Brlens{2}_mean=0.82995,rateTK02Brlens{2}_median=0.839015,rateTK02Brlens{2}_95%HPD={0.580454,1.047782},effectivebrlenTK02Brlens{3}_mean=0.122889,effectivebrlenTK02Brlens{3}_median=0.107898,effectivebrlenTK02Brlens{3}_95%HPD={2.7E-5,0.272859},rateTK02Brlens{3}_mean=1.007671,rateTK02Brlens{3}_median=1.002808,rateTK02Brlens{3}_95%HPD={0.833224,1.184429}]:15.34157,(Diphydontosaurus_avonis[&prob=1.0,prob_stddev=0.0,prob_range={1.0,1.0},prob(percent)="100",prob+-sd="100+-0",height_mean=1.69417372,height_median=1.58046977,height_95%HPD={0.7331539,2.90651593},age_mean=204.942125,age_median=204.966191,age_95%HPD={201.668307,208.499666},length_mean=0.372227482,length_median=0.3450236,length_95%HPD={0.0679091,0.7314339},effectivebrlenTK02Brlens{1}_mean=0.357715,effectivebrlenTK02Brlens{1}_median=0.326336,effectivebrlenTK02Brlens{1}_95%HPD={0.054547,0.723547},rateTK02Brlens{1}_mean=0.978359,rateTK02Brlens{1}_median=0.963998,rateTK02Brlens{1}_95%HPD={0.497506,1.485241},effectivebrlenTK02Brlens{2}_mean=0.31836,effectivebrlenTK02Brlens{2}_median=0.28956,effectivebrlenTK02Brlens{2}_95%HPD={0.051832,0.652642},rateTK02Brlens{2}_mean=0.883648,rateTK02Brlens{2}_median=0.877601,rateTK02Brlens{2}_95%HPD={0.345642,1.413926},effectivebrlenTK02Brlens{3}_mean=0.357689,effectivebrlenTK02Brlens{3}_median=0.326706,effectivebrlenTK02Brlens{3}_95%HPD={0.049141,0.728491},rateTK02Brlens{3}_mean=0.967334,rateTK02Brlens{3}_median=0.976761,rateTK02Brlens{3}_95%HPD={0.526137,1.370169}]:54.26738,(Planocephalosaurus_robinsonae[&prob=1.0,prob_stddev=0.0,prob_range={1.0,1.0},prob(percent)="100",prob+-sd="100+-0",height_mean=1.69382137,height_median=1.58017601,height_95%HPD={0.739698636,2.91328058},age_mean=204.89234,age_median=204.893762,age_95%HPD={201.3041,208.146207},length_mean=0.173074565,length_median=0.1596619,length_95%HPD={1.217326E-5,0.344224},effectivebrlenTK02Brlens{1}_mean=0.141636,effectivebrlenTK02Brlens{1}_median=0.13242,effectivebrlenTK02Brlens{1}_95%HPD={1.0E-5,0.272467},rateTK02Brlens{1}_mean=0.861363,rateTK02Brlens{1}_median=0.866659,rateTK02Brlens{1}_95%HPD={0.41616,1.275351},effectivebrlenTK02Brlens{2}_mean=0.124692,effectivebrlenTK02Brlens{2}_median=0.112856,effectivebrlenTK02Brlens{2}_95%HPD={1.0E-5,0.255291},rateTK02Brlens{2}_mean=0.784308,rateTK02Brlens{2}_median=0.776683,rateTK02Brlens{2}_95%HPD={0.209099,1.309977},effectivebrlenTK02Brlens{3}_mean=0.157074,effectivebrlenTK02Brlens{3}_median=0.142202,effectivebrlenTK02Brlens{3}_95%HPD={8.0E-6,0.325075},rateTK02Brlens{3}_mean=0.921349,rateTK02Brlens{3}_median=0.945655,rateTK02Brlens{3}_95%HPD={0.444584,1.344795}]:36.85155,(Clevosaurus_hudsoni[&prob=1.0,prob_stddev=0.0,prob_range={1.0,1.0},prob(percent)="100",prob+-sd="100+-0",height_mean=1.66996635,height_median=1.55762229,height_95%HPD={0.71233492,2.8620587},age_mean=201.965783,age_median=202.646482,age_95%HPD={193.631049,208.499968},length_mean=0.0716281592,length_median=0.0618897,length_95%HPD={8.480857E-6,0.1586795},effectivebrlenTK02Brlens{1}_mean=0.053033,effectivebrlenTK02Brlens{1}_median=0.047978,effectivebrlenTK02Brlens{1}_95%HPD={8.0E-6,0.108759},rateTK02Brlens{1}_mean=0.806543,rateTK02Brlens{1}_median=0.818407,rateTK02Brlens{1}_95%HPD={0.31319,1.263683},effectivebrlenTK02Brlens{2}_mean=0.038363,effectivebrlenTK02Brlens{2}_median=0.034082,effectivebrlenTK02Brlens{2}_95%HPD={1.0E-5,0.083834},rateTK02Brlens{2}_mean=0.626913,rateTK02Brlens{2}_median=0.610347,rateTK02Brlens{2}_95%HPD={0.049614,1.178689},effectivebrlenTK02Brlens{3}_mean=0.065525,effectivebrlenTK02Brlens{3}_median=0.055942,effectivebrlenTK02Brlens{3}_95%HPD={9.0E-6,0.147531},rateTK02Brlens{3}_mean=0.937179,rateTK02Brlens{3}_median=0.956043,rateTK02Brlens{3}_95%HPD={0.441137,1.382327}]:14.56921,Clevosaurus_cambrica[&prob=1.0,prob_stddev=0.0,prob_range={1.0,1.0},prob(percent)="100",prob+-sd="100+-0",height_mean=1.69044243,height_median=1.5767916,height_95%HPD={0.736735787,2.90639379},age_mean=204.476613,age_median=204.284053,age_95%HPD={201.300012,207.95708},length_mean=0.0427963635,length_median=0.03545326,length_95%HPD={1.536437E-5,0.1041212},effectivebrlenTK02Brlens{1}_mean=0.031807,effectivebrlenTK02Brlens{1}_median=0.027589,effectivebrlenTK02Brlens{1}_95%HPD={1.3E-5,0.073107},rateTK02Brlens{1}_mean=0.806692,rateTK02Brlens{1}_median=0.818263,rateTK02Brlens{1}_95%HPD={0.306895,1.257133},effectivebrlenTK02Brlens{2}_mean=0.022594,effectivebrlenTK02Brlens{2}_median=0.018955,effectivebrlenTK02Brlens{2}_95%HPD={1.0E-6,0.055012},rateTK02Brlens{2}_mean=0.622876,rateTK02Brlens{2}_median=0.604754,rateTK02Brlens{2}_95%HPD={0.036252,1.178736},effectivebrlenTK02Brlens{3}_mean=0.039269,effectivebrlenTK02Brlens{3}_median=0.032206,effectivebrlenTK02Brlens{3}_95%HPD={8.0E-6,0.096645},rateTK02Brlens{3}_mean=0.939064,rateTK02Brlens{3}_median=0.958384,rateTK02Brlens{3}_95%HPD={0.441311,1.38067}]:12.93164,Clevosaurus_brasiliensis[&prob=1.0,prob_stddev=0.0,prob_range={1.0,1.0},prob(percent)="100",prob+-sd="100+-0",height_mean=1.73680352,height_median=1.62106816,height_95%HPD={0.763493211,2.9863832},age_mean=210.202645,age_median=210.028572,age_95%HPD={201.302301,218.782215},length_mean=0.0406510898,length_median=0.03240909,length_95%HPD={3.329097E-6,0.1055865},effectivebrlenTK02Brlens{1}_mean=0.030231,effectivebrlenTK02Brlens{1}_median=0.025352,effectivebrlenTK02Brlens{1}_95%HPD={3.0E-6,0.073937},rateTK02Brlens{1}_mean=0.809791,rateTK02Brlens{1}_median=0.821382,rateTK02Brlens{1}_95%HPD={0.342433,1.249398},effectivebrlenTK02Brlens{2}_mean=0.023377,effectivebrlenTK02Brlens{2}_median=0.019009,effectivebrlenTK02Brlens{2}_95%HPD={3.0E-6,0.059187},rateTK02Brlens{2}_mean=0.665814,rateTK02Brlens{2}_median=0.649315,rateTK02Brlens{2}_95%HPD={0.122867,1.198677},effectivebrlenTK02Brlens{3}_mean=0.037199,effectivebrlenTK02Brlens{3}_median=0.029048,effectivebrlenTK02Brlens{3}_95%HPD={4.0E-6,0.098548},rateTK02Brlens{3}_mean=0.931997,rateTK02Brlens{3}_median=0.953299,rateTK02Brlens{3}_95%HPD={0.433373,1.351646}]:7.187119,Clevosaurus_bairdi[&prob=1.0,prob_stddev=0.0,prob_range={1.0,1.0},prob(percent)="100",prob+-sd="100+-0",height_mean=1.65548594,height_median=1.54430909,height_95%HPD={0.719838582,2.84357578},age_mean=200.257177,age_median=200.235886,age_95%HPD={199.300029,201.185688},length_mean=0.0479354894,length_median=0.03614369,length_95%HPD={6.693719E-7,0.1319067},effectivebrlenTK02Brlens{1}_mean=0.034981,effectivebrlenTK02Brlens{1}_median=0.027054,effectivebrlenTK02Brlens{1}_95%HPD={1.0E-6,0.093591},rateTK02Brlens{1}_mean=0.790947,rateTK02Brlens{1}_median=0.810993,rateTK02Brlens{1}_95%HPD={0.256413,1.268663},effectivebrlenTK02Brlens{2}_mean=0.026454,effectivebrlenTK02Brlens{2}_median=0.019397,effectivebrlenTK02Brlens{2}_95%HPD={0.0,0.075089},rateTK02Brlens{2}_mean=0.635149,rateTK02Brlens{2}_median=0.619144,rateTK02Brlens{2}_95%HPD={0.034706,1.212901},effectivebrlenTK02Brlens{3}_mean=0.044082,effectivebrlenTK02Brlens{3}_median=0.032465,effectivebrlenTK02Brlens{3}_95%HPD={1.0E-6,0.12365},rateTK02Brlens{3}_mean=0.935383,rateTK02Brlens{3}_median=0.95659,rateTK02Brlens{3}_95%HPD={0.425336,1.403154}]:16.9798,Clevosaurus_petilus[&prob=1.0,prob_stddev=0.0,prob_range={1.0,1.0},prob(percent)="100",prob+-sd="100+-0",height_mean=1.65602861,height_median=1.54480343,height_95%HPD={0.725803665,2.84896684},age_mean=200.322457,age_median=200.33306,age_95%HPD={199.40806,201.299864},length_mean=0.0356211183,length_median=0.02553336,length_95%HPD={1.012883E-6,0.1027529},effectivebrlenTK02Brlens{1}_mean=0.025589,effectivebrlenTK02Brlens{1}_median=0.018833,effectivebrlenTK02Brlens{1}_95%HPD={1.0E-6,0.072335},rateTK02Brlens{1}_mean=0.782236,rateTK02Brlens{1}_median=0.804911,rateTK02Brlens{1}_95%HPD={0.220748,1.266276},effectivebrlenTK02Brlens{2}_mean=0.019592,effectivebrlenTK02Brlens{2}_median=0.013702,effectivebrlenTK02Brlens{2}_95%HPD={0.0,0.058032},rateTK02Brlens{2}_mean=0.636027,rateTK02Brlens{2}_median=0.622262,rateTK02Brlens{2}_95%HPD={1.88E-4,1.182392},effectivebrlenTK02Brlens{3}_mean=0.032702,effectivebrlenTK02Brlens{3}_median=0.022915,effectivebrlenTK02Brlens{3}_95%HPD={1.0E-6,0.096003},rateTK02Brlens{3}_mean=0.935813,rateTK02Brlens{3}_median=0.958098,rateTK02Brlens{3}_95%HPD={0.409727,1.397131}]:16.88263,Clevosaurus_sp_SAM[&prob=1.0,prob_stddev=0.0,prob_range={1.0,1.0},prob(percent)="100",prob+-sd="100+-0",height_mean=1.62310145,height_median=1.51484466,height_95%HPD={0.704070148,2.79061532},age_mean=196.325288,age_median=197.603703,age_95%HPD={187.202873,201.29999},length_mean=0.0609157614,length_median=0.04639394,length_95%HPD={2.449715E-6,0.164843},effectivebrlenTK02Brlens{1}_mean=0.043437,effectivebrlenTK02Brlens{1}_median=0.033643,effectivebrlenTK02Brlens{1}_95%HPD={2.0E-6,0.115495},rateTK02Brlens{1}_mean=0.781604,rateTK02Brlens{1}_median=0.80506,rateTK02Brlens{1}_95%HPD={0.203419,1.279357},effectivebrlenTK02Brlens{2}_mean=0.032493,effectivebrlenTK02Brlens{2}_median=0.02357,effectivebrlenTK02Brlens{2}_95%HPD={0.0,0.09298},rateTK02Brlens{2}_mean=0.626313,rateTK02Brlens{2}_median=0.61472,rateTK02Brlens{2}_95%HPD={1.12E-4,1.186342},effectivebrlenTK02Brlens{3}_mean=0.055943,effectivebrlenTK02Brlens{3}_median=0.041475,effectivebrlenTK02Brlens{3}_95%HPD={3.0E-6,0.155143},rateTK02Brlens{3}_mean=0.934793,rateTK02Brlens{3}_median=0.956573,rateTK02Brlens{3}_95%HPD={0.396673,1.399884}]:19.61199)[&prob=0.725891827,prob_stddev=0.0218550074,prob_range={0.707041953,0.756948287},prob(percent)="73",prob+-sd="73+-2",height_mean=1.78587346,height_median=1.66691703,height_95%HPD={0.78762278,3.05360291},age_mean=217.499578,age_median=217.215691,age_95%HPD={208.685167,226.42191},length_mean=0.10537815,length_median=0.08992826,length_95%HPD={1.62412E-6,0.2475909},effectivebrlenTK02Brlens{1}_mean=0.08224,effectivebrlenTK02Brlens{1}_median=0.072055,effectivebrlenTK02Brlens{1}_95%HPD={2.0E-6,0.185915},rateTK02Brlens{1}_mean=0.818006,rateTK02Brlens{1}_median=0.822363,rateTK02Brlens{1}_95%HPD={0.428743,1.193526},effectivebrlenTK02Brlens{2}_mean=0.070308,effectivebrlenTK02Brlens{2}_median=0.059804,effectivebrlenTK02Brlens{2}_95%HPD={1.0E-6,0.165587},rateTK02Brlens{2}_mean=0.708947,rateTK02Brlens{2}_median=0.691717,rateTK02Brlens{2}_95%HPD={0.25064,1.17038},effectivebrlenTK02Brlens{3}_mean=0.096004,effectivebrlenTK02Brlens{3}_median=0.08083,effectivebrlenTK02Brlens{3}_95%HPD={1.0E-6,0.2304},rateTK02Brlens{3}_mean=0.923649,rateTK02Brlens{3}_median=0.945541,rateTK02Brlens{3}_95%HPD={0.482673,1.308736}]:24.52962,((Homeosaurus_maximiliani[&prob=1.0,prob_stddev=0.0,prob_range={1.0,1.0},prob(percent)="100",prob+-sd="100+-0",height_mean=1.26115527,height_median=1.17644517,height_95%HPD={0.54453034,2.16331596},age_mean=152.55441,age_median=152.580338,age_95%HPD={150.273767,154.999585},length_mean=0.0619556546,length_median=0.04379444,length_95%HPD={1.780512E-5,0.1738629},effectivebrlenTK02Brlens{1}_mean=0.034911,effectivebrlenTK02Brlens{1}_median=0.025367,effectivebrlenTK02Brlens{1}_95%HPD={9.0E-6,0.094964},rateTK02Brlens{1}_mean=0.650741,rateTK02Brlens{1}_median=0.645279,rateTK02Brlens{1}_95%HPD={0.085094,1.179195},effectivebrlenTK02Brlens{2}_mean=0.035501,effectivebrlenTK02Brlens{2}_median=0.024003,effectivebrlenTK02Brlens{2}_95%HPD={0.0,0.107758},rateTK02Brlens{2}_mean=0.648529,rateTK02Brlens{2}_median=0.642091,rateTK02Brlens{2}_95%HPD={5.78E-4,1.210344},effectivebrlenTK02Brlens{3}_mean=0.048468,effectivebrlenTK02Brlens{3}_median=0.033319,effectivebrlenTK02Brlens{3}_95%HPD={7.0E-6,0.137043},rateTK02Brlens{3}_mean=0.824072,rateTK02Brlens{3}_median=0.866798,rateTK02Brlens{3}_95%HPD={0.149877,1.320929}]:5.561485,Homeosaurus_parvipes[&prob=1.0,prob_stddev=0.0,prob_range={1.0,1.0},prob(percent)="100",prob+-sd="100+-0",height_mean=1.26054393,height_median=1.17603987,height_95%HPD={0.545726368,2.16245696},age_mean=152.483773,age_median=152.478559,age_95%HPD={150.001383,154.733107},length_mean=0.0610980077,length_median=0.04435386,length_95%HPD={2.589219E-5,0.1691386},effectivebrlenTK02Brlens{1}_mean=0.034824,effectivebrlenTK02Brlens{1}_median=0.025945,effectivebrlenTK02Brlens{1}_95%HPD={1.3E-5,0.094496},rateTK02Brlens{1}_mean=0.655291,rateTK02Brlens{1}_median=0.649118,rateTK02Brlens{1}_95%HPD={0.095513,1.181069},effectivebrlenTK02Brlens{2}_mean=0.035164,effectivebrlenTK02Brlens{2}_median=0.024343,effectivebrlenTK02Brlens{2}_95%HPD={0.0,0.104205},rateTK02Brlens{2}_mean=0.646478,rateTK02Brlens{2}_median=0.638652,rateTK02Brlens{2}_95%HPD={1.53E-4,1.210934},effectivebrlenTK02Brlens{3}_mean=0.047113,effectivebrlenTK02Brlens{3}_median=0.033702,effectivebrlenTK02Brlens{3}_95%HPD={1.3E-5,0.132097},rateTK02Brlens{3}_mean=0.822526,rateTK02Brlens{3}_median=0.865554,rateTK02Brlens{3}_95%HPD={0.157243,1.331909}]:5.663265)[&prob=0.950461997,prob_stddev=0.0048857969,prob_range={0.943880374,0.955346964},prob(percent)="95",prob+-sd="95+-0",height_mean=1.32072356,height_median=1.23189013,height_95%HPD={0.574155037,2.27501702},age_mean=159.520448,age_median=158.141823,age_95%HPD={151.803725,170.695838},length_mean=0.252948557,length_median=0.2185379,length_95%HPD={0.001234591,0.5563681},effectivebrlenTK02Brlens{1}_mean=0.154747,effectivebrlenTK02Brlens{1}_median=0.131486,effectivebrlenTK02Brlens{1}_95%HPD={2.33E-4,0.350233},rateTK02Brlens{1}_mean=0.653306,rateTK02Brlens{1}_median=0.646343,rateTK02Brlens{1}_95%HPD={0.199998,1.099438},effectivebrlenTK02Brlens{2}_mean=0.138884,effectivebrlenTK02Brlens{2}_median=0.125642,effectivebrlenTK02Brlens{2}_95%HPD={0.007358,0.291946},rateTK02Brlens{2}_mean=0.64126,rateTK02Brlens{2}_median=0.62659,rateTK02Brlens{2}_95%HPD={0.089055,1.149039},effectivebrlenTK02Brlens{3}_mean=0.202755,effectivebrlenTK02Brlens{3}_median=0.172098,effectivebrlenTK02Brlens{3}_95%HPD={0.001153,0.462672},rateTK02Brlens{3}_mean=0.837862,rateTK02Brlens{3}_median=0.872542,rateTK02Brlens{3}_95%HPD={0.255765,1.275116}]:69.54444,(Sapheosaurus_thiollerei[&prob=1.0,prob_stddev=0.0,prob_range={1.0,1.0},prob(percent)="100",prob+-sd="100+-0",height_mean=1.26912088,height_median=1.18381824,height_95%HPD={0.55321939,2.18143442},age_mean=153.520186,age_median=153.504658,age_95%HPD={152.100132,154.843594},length_mean=0.0377764174,length_median=0.02594944,length_95%HPD={1.683242E-6,0.1124321},effectivebrlenTK02Brlens{1}_mean=0.016233,effectivebrlenTK02Brlens{1}_median=0.011473,effectivebrlenTK02Brlens{1}_95%HPD={0.0,0.047877},rateTK02Brlens{1}_mean=0.539286,rateTK02Brlens{1}_median=0.539597,rateTK02Brlens{1}_95%HPD={5.9E-5,1.026447},effectivebrlenTK02Brlens{2}_mean=0.020165,effectivebrlenTK02Brlens{2}_median=0.014535,effectivebrlenTK02Brlens{2}_95%HPD={0.0,0.05808},rateTK02Brlens{2}_mean=0.645345,rateTK02Brlens{2}_median=0.631623,rateTK02Brlens{2}_95%HPD={0.004488,1.157452},effectivebrlenTK02Brlens{3}_mean=0.029287,effectivebrlenTK02Brlens{3}_median=0.019997,effectivebrlenTK02Brlens{3}_95%HPD={0.0,0.087103},rateTK02Brlens{3}_mean=0.834857,rateTK02Brlens{3}_median=0.874797,rateTK02Brlens{3}_95%HPD={0.19018,1.381958}]:6.586207,Oenosaurus_muehlheimensis[&prob=1.0,prob_stddev=0.0,prob_range={1.0,1.0},prob(percent)="100",prob+-sd="100+-0",height_mean=1.24864168,height_median=1.16480327,height_95%HPD={0.548081427,2.15013297},age_mean=151.043114,age_median=151.041601,age_95%HPD={150.00373,151.995456},length_mean=0.0670740163,length_median=0.05176244,length_95%HPD={1.13441E-5,0.1723458},effectivebrlenTK02Brlens{1}_mean=0.029838,effectivebrlenTK02Brlens{1}_median=0.024059,effectivebrlenTK02Brlens{1}_95%HPD={0.0,0.076106},rateTK02Brlens{1}_mean=0.539952,rateTK02Brlens{1}_median=0.539286,rateTK02Brlens{1}_95%HPD={1.8E-4,1.026608},effectivebrlenTK02Brlens{2}_mean=0.0369,effectivebrlenTK02Brlens{2}_median=0.030449,effectivebrlenTK02Brlens{2}_95%HPD={4.0E-6,0.089119},rateTK02Brlens{2}_mean=0.654496,rateTK02Brlens{2}_median=0.637049,rateTK02Brlens{2}_95%HPD={0.065219,1.195775},effectivebrlenTK02Brlens{3}_mean=0.05327,effectivebrlenTK02Brlens{3}_median=0.040533,effectivebrlenTK02Brlens{3}_95%HPD={0.0,0.140423},rateTK02Brlens{3}_mean=0.834893,rateTK02Brlens{3}_median=0.873664,rateTK02Brlens{3}_95%HPD={0.19926,1.389447}]:9.049265,Piocormus_laticeps[&prob=1.0,prob_stddev=0.0,prob_range={1.0,1.0},prob(percent)="100",prob+-sd="100+-0",height_mean=1.26172078,height_median=1.17711734,height_95%HPD={0.54583768,2.16474991},age_mean=152.628937,age_median=152.689074,age_95%HPD={150.311664,154.999969},length_mean=0.0431991492,length_median=0.02867114,length_95%HPD={5.825612E-6,0.1332206},effectivebrlenTK02Brlens{1}_mean=0.019339,effectivebrlenTK02Brlens{1}_median=0.012546,effectivebrlenTK02Brlens{1}_95%HPD={0.0,0.061353},rateTK02Brlens{1}_mean=0.539684,rateTK02Brlens{1}_median=0.539588,rateTK02Brlens{1}_95%HPD={7.0E-5,1.025379},effectivebrlenTK02Brlens{2}_mean=0.023548,effectivebrlenTK02Brlens{2}_median=0.015414,effectivebrlenTK02Brlens{2}_95%HPD={0.0,0.073388},rateTK02Brlens{2}_mean=0.637273,rateTK02Brlens{2}_median=0.62622,rateTK02Brlens{2}_95%HPD={4.19E-4,1.151663},effectivebrlenTK02Brlens{3}_mean=0.033524,effectivebrlenTK02Brlens{3}_median=0.022019,effectivebrlenTK02Brlens{3}_95%HPD={0.0,0.104127},rateTK02Brlens{3}_mean=0.832654,rateTK02Brlens{3}_median=0.872549,rateTK02Brlens{3}_95%HPD={0.187261,1.394547}]:7.401791)[&prob=0.87844581,prob_stddev=0.0108595291,prob_range={0.864934234,0.887414084},prob(percent)="88",prob+-sd="88+-1",height_mean=1.33383279,height_median=1.24090359,height_95%HPD={0.57083866,2.30041822},age_mean=161.290091,age_median=160.090865,age_95%HPD={153.600791,171.971129},length_mean=0.158004165,length_median=0.1342563,length_95%HPD={2.130998E-4,0.3608889},effectivebrlenTK02Brlens{1}_mean=0.079526,effectivebrlenTK02Brlens{1}_median=0.070512,effectivebrlenTK02Brlens{1}_95%HPD={5.25E-4,0.173076},rateTK02Brlens{1}_mean=0.575842,rateTK02Brlens{1}_median=0.569238,rateTK02Brlens{1}_95%HPD={0.115937,1.036549},effectivebrlenTK02Brlens{2}_mean=0.087097,effectivebrlenTK02Brlens{2}_median=0.074805,effectivebrlenTK02Brlens{2}_95%HPD={8.68E-4,0.197797},rateTK02Brlens{2}_mean=0.620662,rateTK02Brlens{2}_median=0.600053,rateTK02Brlens{2}_95%HPD={0.150093,1.124984},effectivebrlenTK02Brlens{3}_mean=0.123051,effectivebrlenTK02Brlens{3}_median=0.105642,effectivebrlenTK02Brlens{3}_95%HPD={5.76E-4,0.27671},rateTK02Brlens{3}_mean=0.836276,rateTK02Brlens{3}_median=0.867223,rateTK02Brlens{3}_95%HPD={0.263397,1.311562}]:67.59539,((Derasmosaurus_pietraroiae[&prob=1.0,prob_stddev=0.0,prob_range={1.0,1.0},prob(percent)="100",prob+-sd="100+-0",height_mean=0.891715355,height_median=0.83192488,height_95%HPD={0.38728456,1.5328247},age_mean=107.906542,age_median=108.447771,age_95%HPD={101.591724,112.999981},length_mean=0.480915142,length_median=0.439595,length_95%HPD={0.01030354,0.9278285},effectivebrlenTK02Brlens{1}_mean=0.216252,effectivebrlenTK02Brlens{1}_median=0.204941,effectivebrlenTK02Brlens{1}_95%HPD={0.001135,0.413808},rateTK02Brlens{1}_mean=0.527608,rateTK02Brlens{1}_median=0.509734,rateTK02Brlens{1}_95%HPD={0.044687,1.010639},effectivebrlenTK02Brlens{2}_mean=0.19674,effectivebrlenTK02Brlens{2}_median=0.174809,effectivebrlenTK02Brlens{2}_95%HPD={1.18E-4,0.447519},rateTK02Brlens{2}_mean=0.497844,rateTK02Brlens{2}_median=0.424833,rateTK02Brlens{2}_95%HPD={4.57E-4,1.131384},effectivebrlenTK02Brlens{3}_mean=0.378322,effectivebrlenTK02Brlens{3}_median=0.335394,effectivebrlenTK02Brlens{3}_95%HPD={3.39E-4,0.791761},rateTK02Brlens{3}_mean=0.827404,rateTK02Brlens{3}_median=0.864969,rateTK02Brlens{3}_95%HPD={0.160721,1.342664}]:57.61117,(Pleurosaurus_ginsburgi[&prob=1.0,prob_stddev=0.0,prob_range={1.0,1.0},prob(percent)="100",prob+-sd="100+-0",height_mean=1.248667,height_median=1.1647138,height_95%HPD={0.54243169,2.1436463},age_mean=151.046559,age_median=151.04467,age_95%HPD={150.016511,152.009468},length_mean=0.0757900176,length_median=0.06600455,length_95%HPD={2.208047E-5,0.1667477},effectivebrlenTK02Brlens{1}_mean=0.033879,effectivebrlenTK02Brlens{1}_median=0.029849,effectivebrlenTK02Brlens{1}_95%HPD={7.0E-6,0.076644},rateTK02Brlens{1}_mean=0.529937,rateTK02Brlens{1}_median=0.530836,rateTK02Brlens{1}_95%HPD={0.017233,0.990414},effectivebrlenTK02Brlens{2}_mean=0.033749,effectivebrlenTK02Brlens{2}_median=0.02817,effectivebrlenTK02Brlens{2}_95%HPD={0.0,0.084427},rateTK02Brlens{2}_mean=0.52724,rateTK02Brlens{2}_median=0.480636,rateTK02Brlens{2}_95%HPD={1.0E-4,1.136344},effectivebrlenTK02Brlens{3}_mean=0.064708,effectivebrlenTK02Brlens{3}_median=0.057213,effectivebrlenTK02Brlens{3}_95%HPD={1.9E-5,0.139639},rateTK02Brlens{3}_mean=0.900794,rateTK02Brlens{3}_median=0.915842,rateTK02Brlens{3}_95%HPD={0.332263,1.395437}]:9.16162,Pleurosaurus_goldfussi[&prob=1.0,prob_stddev=0.0,prob_range={1.0,1.0},prob(percent)="100",prob+-sd="100+-0",height_mean=1.25998923,height_median=1.17529246,height_95%HPD={0.549264593,2.16678912},age_mean=152.407299,age_median=152.362915,age_95%HPD={150.000128,154.718609},length_mean=0.0691646169,length_median=0.05909717,length_95%HPD={1.807149E-5,0.1547449},effectivebrlenTK02Brlens{1}_mean=0.031738,effectivebrlenTK02Brlens{1}_median=0.027433,effectivebrlenTK02Brlens{1}_95%HPD={1.2E-5,0.073178},rateTK02Brlens{1}_mean=0.533849,rateTK02Brlens{1}_median=0.533477,rateTK02Brlens{1}_95%HPD={0.013993,0.988843},effectivebrlenTK02Brlens{2}_mean=0.030711,effectivebrlenTK02Brlens{2}_median=0.025259,effectivebrlenTK02Brlens{2}_95%HPD={0.0,0.077544},rateTK02Brlens{2}_mean=0.527371,rateTK02Brlens{2}_median=0.480868,rateTK02Brlens{2}_95%HPD={3.27E-4,1.132975},effectivebrlenTK02Brlens{3}_mean=0.058891,effectivebrlenTK02Brlens{3}_median=0.051297,effectivebrlenTK02Brlens{3}_95%HPD={3.48E-4,0.128627},rateTK02Brlens{3}_mean=0.902503,rateTK02Brlens{3}_median=0.916479,rateTK02Brlens{3}_95%HPD={0.355175,1.406562}]:7.843375)[&prob=0.725188499,prob_stddev=0.0262038968,prob_range={0.699215339,0.748581676},prob(percent)="73",prob+-sd="73+-3",height_mean=1.36976476,height_median=1.2790877,height_95%HPD={0.587272927,2.35230834},age_mean=160.889239,age_median=160.20629,age_95%HPD={153.687605,169.611749},length_mean=0.136887904,length_median=0.1202503,length_95%HPD={1.087936E-5,0.3183603},effectivebrlenTK02Brlens{1}_mean=0.059961,effectivebrlenTK02Brlens{1}_median=0.051717,effectivebrlenTK02Brlens{1}_95%HPD={7.0E-6,0.140411},rateTK02Brlens{1}_mean=0.515381,rateTK02Brlens{1}_median=0.491769,rateTK02Brlens{1}_95%HPD={0.107039,0.973374},effectivebrlenTK02Brlens{2}_mean=0.06591,effectivebrlenTK02Brlens{2}_median=0.054621,effectivebrlenTK02Brlens{2}_95%HPD={7.0E-6,0.165712},rateTK02Brlens{2}_mean=0.547454,rateTK02Brlens{2}_median=0.496571,rateTK02Brlens{2}_95%HPD={0.057163,1.146645},effectivebrlenTK02Brlens{3}_mean=0.119789,effectivebrlenTK02Brlens{3}_median=0.101169,effectivebrlenTK02Brlens{3}_95%HPD={9.0E-6,0.294272},rateTK02Brlens{3}_mean=0.887445,rateTK02Brlens{3}_median=0.909005,rateTK02Brlens{3}_95%HPD={0.345608,1.358794}]:5.852652)[&prob=0.610609263,prob_stddev=0.0136265606,prob_range={0.597029353,0.622922514},prob(percent)="61",prob+-sd="61+-1",height_mean=1.35593787,height_median=1.26089852,height_95%HPD={0.585232019,2.33561991},age_mean=167.227763,age_median=166.058942,age_95%HPD={155.453539,181.148449},length_mean=0.127040622,length_median=0.1177937,length_95%HPD={4.43169E-5,0.2636794},effectivebrlenTK02Brlens{1}_mean=0.074147,effectivebrlenTK02Brlens{1}_median=0.068913,effectivebrlenTK02Brlens{1}_95%HPD={1.6E-5,0.157816},rateTK02Brlens{1}_mean=0.607455,rateTK02Brlens{1}_median=0.605898,rateTK02Brlens{1}_95%HPD={0.176337,1.019939},effectivebrlenTK02Brlens{2}_mean=0.064806,effectivebrlenTK02Brlens{2}_median=0.057711,effectivebrlenTK02Brlens{2}_95%HPD={2.1E-5,0.143469},rateTK02Brlens{2}_mean=0.564465,rateTK02Brlens{2}_median=0.51406,rateTK02Brlens{2}_95%HPD={0.126152,1.12367},effectivebrlenTK02Brlens{3}_mean=0.105919,effectivebrlenTK02Brlens{3}_median=0.096088,effectivebrlenTK02Brlens{3}_95%HPD={4.7E-5,0.230507},rateTK02Brlens{3}_mean=0.856507,rateTK02Brlens{3}_median=0.881836,rateTK02Brlens{3}_95%HPD={0.319401,1.311358}]:17.13558,Palaeopleurosaurus_posidoniae[&prob=1.0,prob_stddev=0.0,prob_range={1.0,1.0},prob(percent)="100",prob+-sd="100+-0",height_mean=1.47133752,height_median=1.37229532,height_95%HPD={0.63177008,2.52131235},age_mean=177.961878,age_median=177.525209,age_95%HPD={174.20001,182.77077},length_mean=0.0390610466,length_median=0.02944199,length_95%HPD={2.664818E-6,0.1076546},effectivebrlenTK02Brlens{1}_mean=0.020741,effectivebrlenTK02Brlens{1}_median=0.016048,effectivebrlenTK02Brlens{1}_95%HPD={1.0E-6,0.055838},rateTK02Brlens{1}_mean=0.592017,rateTK02Brlens{1}_median=0.594057,rateTK02Brlens{1}_95%HPD={0.130414,1.031716},effectivebrlenTK02Brlens{2}_mean=0.02089,effectivebrlenTK02Brlens{2}_median=0.01602,effectivebrlenTK02Brlens{2}_95%HPD={0.0,0.056646},rateTK02Brlens{2}_mean=0.612074,rateTK02Brlens{2}_median=0.576652,rateTK02Brlens{2}_95%HPD={0.126888,1.172516},effectivebrlenTK02Brlens{3}_mean=0.031989,effectivebrlenTK02Brlens{3}_median=0.024468,effectivebrlenTK02Brlens{3}_95%HPD={4.0E-6,0.086285},rateTK02Brlens{3}_mean=0.87074,rateTK02Brlens{3}_median=0.896909,rateTK02Brlens{3}_95%HPD={0.329104,1.331918}]:5.669313)[&prob=0.724390171,prob_stddev=0.0283132162,prob_range={0.68804208,0.757214952},prob(percent)="72",prob+-sd="72+-3",height_mean=1.52215028,height_median=1.41877411,height_95%HPD={0.66382423,2.61687611},age_mean=183.869053,age_median=183.194521,age_95%HPD={175.142455,193.617826},length_mean=0.159912654,length_median=0.1371258,length_95%HPD={0.001486766,0.3602289},effectivebrlenTK02Brlens{1}_mean=0.092924,effectivebrlenTK02Brlens{1}_median=0.082085,effectivebrlenTK02Brlens{1}_95%HPD={0.001176,0.20208},rateTK02Brlens{1}_mean=0.628392,rateTK02Brlens{1}_median=0.62256,rateTK02Brlens{1}_95%HPD={0.248809,1.030858},effectivebrlenTK02Brlens{2}_mean=0.087517,effectivebrlenTK02Brlens{2}_median=0.077356,effectivebrlenTK02Brlens{2}_95%HPD={0.001104,0.189183},rateTK02Brlens{2}_mean=0.608574,rateTK02Brlens{2}_median=0.570258,rateTK02Brlens{2}_95%HPD={0.216857,1.118147},effectivebrlenTK02Brlens{3}_mean=0.129732,effectivebrlenTK02Brlens{3}_median=0.111951,effectivebrlenTK02Brlens{3}_95%HPD={6.92E-4,0.289122},rateTK02Brlens{3}_mean=0.850769,rateTK02Brlens{3}_median=0.874294,rateTK02Brlens{3}_95%HPD={0.369091,1.261766}]:44.49174,(Kallimodon_pulchellus[&prob=1.0,prob_stddev=0.0,prob_range={1.0,1.0},prob(percent)="100",prob+-sd="100+-0",height_mean=1.25762042,height_median=1.17314892,height_95%HPD={0.54852812,2.16164197},age_mean=152.128387,age_median=151.953013,age_95%HPD={149.999962,154.599916},length_mean=0.0462358498,length_median=0.03206132,length_95%HPD={1.967865E-6,0.1333848},effectivebrlenTK02Brlens{1}_mean=0.026837,effectivebrlenTK02Brlens{1}_median=0.019106,effectivebrlenTK02Brlens{1}_95%HPD={1.0E-6,0.076126},rateTK02Brlens{1}_mean=0.658436,rateTK02Brlens{1}_median=0.649417,rateTK02Brlens{1}_95%HPD={0.124604,1.182639},effectivebrlenTK02Brlens{2}_mean=0.018971,effectivebrlenTK02Brlens{2}_median=0.012718,effectivebrlenTK02Brlens{2}_95%HPD={0.0,0.057882},rateTK02Brlens{2}_mean=0.517399,rateTK02Brlens{2}_median=0.487919,rateTK02Brlens{2}_95%HPD={6.4E-5,1.087462},effectivebrlenTK02Brlens{3}_mean=0.036102,effectivebrlenTK02Brlens{3}_median=0.025356,effectivebrlenTK02Brlens{3}_95%HPD={2.0E-6,0.10196},rateTK02Brlens{3}_mean=0.847365,rateTK02Brlens{3}_median=0.883154,rateTK02Brlens{3}_95%HPD={0.232253,1.373665}]:4.327502,Leptosaurus_neptunius[&prob=1.0,prob_stddev=0.0,prob_range={1.0,1.0},prob(percent)="100",prob+-sd="100+-0",height_mean=1.24920387,height_median=1.16533395,height_95%HPD={0.546367924,2.1485513},age_mean=151.110724,age_median=151.139611,age_95%HPD={150.125832,152.099912},length_mean=0.0521726576,length_median=0.0397373,length_95%HPD={6.699541E-5,0.1381409},effectivebrlenTK02Brlens{1}_mean=0.029839,effectivebrlenTK02Brlens{1}_median=0.023239,effectivebrlenTK02Brlens{1}_95%HPD={1.9E-5,0.077744},rateTK02Brlens{1}_mean=0.650522,rateTK02Brlens{1}_median=0.644218,rateTK02Brlens{1}_95%HPD={0.091391,1.174351},effectivebrlenTK02Brlens{2}_mean=0.021834,effectivebrlenTK02Brlens{2}_median=0.015908,effectivebrlenTK02Brlens{2}_95%HPD={0.0,0.062618},rateTK02Brlens{2}_mean=0.517401,rateTK02Brlens{2}_median=0.48918,rateTK02Brlens{2}_95%HPD={3.0E-5,1.088827},effectivebrlenTK02Brlens{3}_mean=0.040561,effectivebrlenTK02Brlens{3}_median=0.031286,effectivebrlenTK02Brlens{3}_95%HPD={3.7E-5,0.105657},rateTK02Brlens{3}_mean=0.845736,rateTK02Brlens{3}_median=0.882036,rateTK02Brlens{3}_95%HPD={0.209294,1.362892}]:5.140904)[&prob=0.946527023,prob_stddev=0.00380931984,prob_range={0.940853728,0.948907007},prob(percent)="95",prob+-sd="95+-0",height_mean=1.298729,height_median=1.2095476,height_95%HPD={0.56207832,2.23360471},age_mean=157.299089,age_median=156.280515,age_95%HPD={151.184296,166.164866},length_mean=0.178469732,length_median=0.1522671,length_95%HPD={3.308383E-4,0.3996518},effectivebrlenTK02Brlens{1}_mean=0.101846,effectivebrlenTK02Brlens{1}_median=0.090048,effectivebrlenTK02Brlens{1}_95%HPD={0.002035,0.216603},rateTK02Brlens{1}_mean=0.634486,rateTK02Brlens{1}_median=0.627079,rateTK02Brlens{1}_95%HPD={0.186766,1.089582},effectivebrlenTK02Brlens{2}_mean=0.082394,effectivebrlenTK02Brlens{2}_median=0.07317,effectivebrlenTK02Brlens{2}_95%HPD={6.2E-5,0.178771},rateTK02Brlens{2}_mean=0.554223,rateTK02Brlens{2}_median=0.524057,rateTK02Brlens{2}_95%HPD={0.057397,1.090908},effectivebrlenTK02Brlens{3}_mean=0.142228,effectivebrlenTK02Brlens{3}_median=0.122656,effectivebrlenTK02Brlens{3}_95%HPD={2.71E-4,0.313619},rateTK02Brlens{3}_mean=0.847516,rateTK02Brlens{3}_median=0.877897,rateTK02Brlens{3}_95%HPD={0.274818,1.299424}]:71.40574,(Sphenodon_punctatus[&prob=1.0,prob_stddev=0.0,prob_range={1.0,1.0},prob(percent)="100",prob+-sd="100+-0",height_mean=0.0,height_median=0.0,height_95%HPD={0.0,0.0},age_mean=0.0,age_median=0.0,age_95%HPD={0.0,0.0},length_mean=0.925517494,length_median=0.8227862,length_95%HPD={0.2976851,1.791254},effectivebrlenTK02Brlens{1}_mean=0.264221,effectivebrlenTK02Brlens{1}_median=0.202199,effectivebrlenTK02Brlens{1}_95%HPD={6.7E-5,0.71468},rateTK02Brlens{1}_mean=0.352328,rateTK02Brlens{1}_median=0.248851,rateTK02Brlens{1}_95%HPD={6.9E-5,0.977844},effectivebrlenTK02Brlens{2}_mean=0.270347,effectivebrlenTK02Brlens{2}_median=0.220617,effectivebrlenTK02Brlens{2}_95%HPD={0.006333,0.658774},rateTK02Brlens{2}_mean=0.377505,rateTK02Brlens{2}_median=0.265391,rateTK02Brlens{2}_95%HPD={0.003223,1.060313},effectivebrlenTK02Brlens{3}_mean=0.631633,effectivebrlenTK02Brlens{3}_median=0.521883,effectivebrlenTK02Brlens{3}_95%HPD={7.3E-5,1.558655},rateTK02Brlens{3}_mean=0.710916,rateTK02Brlens{3}_median=0.756302,rateTK02Brlens{3}_95%HPD={2.18E-4,1.294342}]:102.7717,Kawasphenodon[&prob=1.0,prob_stddev=0.0,prob_range={1.0,1.0},prob(percent)="100",prob+-sd="100+-0",height_mean=0.639309629,height_median=0.59530918,height_95%HPD={0.27098633,1.10297544},age_mean=77.294675,age_median=77.5397648,age_95%HPD={70.8152181,83.5996861},length_mean=0.347187994,length_median=0.2756086,length_95%HPD={1.171353E-5,0.9038702},effectivebrlenTK02Brlens{1}_mean=0.138942,effectivebrlenTK02Brlens{1}_median=0.054189,effectivebrlenTK02Brlens{1}_95%HPD={1.0E-6,0.552127},rateTK02Brlens{1}_mean=0.411896,rateTK02Brlens{1}_median=0.329552,rateTK02Brlens{1}_95%HPD={6.1E-5,1.041359},effectivebrlenTK02Brlens{2}_mean=0.153871,effectivebrlenTK02Brlens{2}_median=0.068899,effectivebrlenTK02Brlens{2}_95%HPD={2.0E-6,0.590995},rateTK02Brlens{2}_mean=0.490862,rateTK02Brlens{2}_median=0.403181,rateTK02Brlens{2}_95%HPD={0.00787,1.164982},effectivebrlenTK02Brlens{3}_mean=0.259342,effectivebrlenTK02Brlens{3}_median=0.162443,effectivebrlenTK02Brlens{3}_95%HPD={0.0,0.807107},rateTK02Brlens{3}_mean=0.744922,rateTK02Brlens{3}_median=0.80099,rateTK02Brlens{3}_95%HPD={1.74E-4,1.297255}]:25.23196)[&prob=0.779963134,prob_stddev=0.0608629366,prob_range={0.716261892,0.851854321},prob(percent)="78",prob+-sd="78+-6",height_mean=0.95935115,height_median=0.8577914,height_95%HPD={0.2963145,1.863278},age_mean=109.005876,age_median=102.771722,age_95%HPD={72.1533433,159.752801},length_mean=0.522641432,length_median=0.4679449,length_95%HPD={0.02585498,1.128402},effectivebrlenTK02Brlens{1}_mean=0.17358,effectivebrlenTK02Brlens{1}_median=0.133886,effectivebrlenTK02Brlens{1}_95%HPD={2.92E-4,0.446502},rateTK02Brlens{1}_mean=0.398448,rateTK02Brlens{1}_median=0.320085,rateTK02Brlens{1}_95%HPD={0.027547,0.954885},effectivebrlenTK02Brlens{2}_mean=0.186225,effectivebrlenTK02Brlens{2}_median=0.163546,effectivebrlenTK02Brlens{2}_95%HPD={0.005534,0.406103},rateTK02Brlens{2}_mean=0.425313,rateTK02Brlens{2}_median=0.358716,rateTK02Brlens{2}_95%HPD={0.058122,0.960186},effectivebrlenTK02Brlens{3}_mean=0.372081,effectivebrlenTK02Brlens{3}_median=0.287775,effectivebrlenTK02Brlens{3}_95%HPD={9.13E-4,0.958337},rateTK02Brlens{3}_mean=0.736562,rateTK02Brlens{3}_median=0.771205,rateTK02Brlens{3}_95%HPD={0.065329,1.265717}]:124.9145,Cynosphenodon_huizachalensis[&prob=1.0,prob_stddev=0.0,prob_range={1.0,1.0},prob(percent)="100",prob+-sd="100+-0",height_mean=1.53878665,height_median=1.43561645,height_95%HPD={0.668282051,2.63922963},age_mean=186.187659,age_median=185.916715,age_95%HPD={182.699977,190.19635},length_mean=0.1104897,length_median=0.07756242,length_95%HPD={4.052619E-7,0.3170612},effectivebrlenTK02Brlens{1}_mean=0.086078,effectivebrlenTK02Brlens{1}_median=0.043516,effectivebrlenTK02Brlens{1}_95%HPD={0.0,0.277141},rateTK02Brlens{1}_mean=0.640377,rateTK02Brlens{1}_median=0.665173,rateTK02Brlens{1}_95%HPD={0.043865,1.165636},effectivebrlenTK02Brlens{2}_mean=0.091348,effectivebrlenTK02Brlens{2}_median=0.046814,effectivebrlenTK02Brlens{2}_95%HPD={0.0,0.290173},rateTK02Brlens{2}_mean=0.676293,rateTK02Brlens{2}_median=0.648108,rateTK02Brlens{2}_95%HPD={0.093768,1.27036},effectivebrlenTK02Brlens{3}_mean=0.098198,effectivebrlenTK02Brlens{3}_median=0.063258,effectivebrlenTK02Brlens{3}_95%HPD={0.0,0.296438},rateTK02Brlens{3}_mean=0.843507,rateTK02Brlens{3}_median=0.897128,rateTK02Brlens{3}_95%HPD={0.182155,1.317571}]:41.76954,Sphenotitan_leyesi[&prob=1.0,prob_stddev=0.0,prob_range={1.0,1.0},prob(percent)="100",prob+-sd="100+-0",height_mean=1.75693572,height_median=1.63896759,height_95%HPD={0.757290652,3.01925984},age_mean=212.477013,age_median=211.32424,age_95%HPD={208.499932,220.415613},length_mean=0.0504891094,length_median=0.03446758,length_95%HPD={4.017481E-6,0.1532843},effectivebrlenTK02Brlens{1}_mean=0.039012,effectivebrlenTK02Brlens{1}_median=0.021871,effectivebrlenTK02Brlens{1}_95%HPD={2.0E-6,0.132548},rateTK02Brlens{1}_mean=0.721146,rateTK02Brlens{1}_median=0.728288,rateTK02Brlens{1}_95%HPD={0.254217,1.148375},effectivebrlenTK02Brlens{2}_mean=0.039732,effectivebrlenTK02Brlens{2}_median=0.022276,effectivebrlenTK02Brlens{2}_95%HPD={2.0E-6,0.134441},rateTK02Brlens{2}_mean=0.736547,rateTK02Brlens{2}_median=0.718926,rateTK02Brlens{2}_95%HPD={0.257562,1.209469},effectivebrlenTK02Brlens{3}_mean=0.044049,effectivebrlenTK02Brlens{3}_median=0.028089,effectivebrlenTK02Brlens{3}_95%HPD={6.0E-6,0.139927},rateTK02Brlens{3}_mean=0.86549,rateTK02Brlens{3}_median=0.904802,rateTK02Brlens{3}_95%HPD={0.337869,1.272763}]:16.36202,((Priosphenodon_avelasi[&prob=1.0,prob_stddev=0.0,prob_range={1.0,1.0},prob(percent)="100",prob+-sd="100+-0",height_mean=0.790968299,height_median=0.7379123,height_95%HPD={0.33700742,1.3531583},age_mean=95.6989597,age_median=95.9642166,age_95%HPD={90.5196828,100.500004},length_mean=0.297421262,length_median=0.2425066,length_95%HPD={4.892041E-5,0.7445953},effectivebrlenTK02Brlens{1}_mean=0.095023,effectivebrlenTK02Brlens{1}_median=0.066665,effectivebrlenTK02Brlens{1}_95%HPD={5.0E-6,0.28652},rateTK02Brlens{1}_mean=0.438307,rateTK02Brlens{1}_median=0.395397,rateTK02Brlens{1}_95%HPD={3.0E-5,1.032567},effectivebrlenTK02Brlens{2}_mean=0.062228,effectivebrlenTK02Brlens{2}_median=0.04871,effectivebrlenTK02Brlens{2}_95%HPD={2.7E-5,0.16273},rateTK02Brlens{2}_mean=0.356906,rateTK02Brlens{2}_median=0.239226,rateTK02Brlens{2}_95%HPD={8.71E-4,1.022682},effectivebrlenTK02Brlens{3}_mean=0.217922,effectivebrlenTK02Brlens{3}_median=0.156542,effectivebrlenTK02Brlens{3}_95%HPD={7.0E-6,0.628537},rateTK02Brlens{3}_mean=0.768343,rateTK02Brlens{3}_median=0.812484,rateTK02Brlens{3}_95%HPD={2.6E-5,1.281636}]:34.10869,Toxolophosaurus_cloudi[&prob=1.0,prob_stddev=0.0,prob_range={1.0,1.0},prob(percent)="100",prob+-sd="100+-0",height_mean=0.971137768,height_median=0.905215035,height_95%HPD={0.4167694,1.6711012},age_mean=117.445371,age_median=117.429253,age_95%HPD={110.005909,124.240954},length_mean=0.147450322,length_median=0.09203914,length_95%HPD={4.045763E-6,0.4713957},effectivebrlenTK02Brlens{1}_mean=0.050874,effectivebrlenTK02Brlens{1}_median=0.025789,effectivebrlenTK02Brlens{1}_95%HPD={0.0,0.186814},rateTK02Brlens{1}_mean=0.457439,rateTK02Brlens{1}_median=0.426419,rateTK02Brlens{1}_95%HPD={3.2E-5,1.04283},effectivebrlenTK02Brlens{2}_mean=0.03114,effectivebrlenTK02Brlens{2}_median=0.019234,effectivebrlenTK02Brlens{2}_95%HPD={0.0,0.100944},rateTK02Brlens{2}_mean=0.370021,rateTK02Brlens{2}_median=0.271025,rateTK02Brlens{2}_95%HPD={2.74E-4,1.019411},effectivebrlenTK02Brlens{3}_mean=0.10946,effectivebrlenTK02Brlens{3}_median=0.05997,effectivebrlenTK02Brlens{3}_95%HPD={0.0,0.382316},rateTK02Brlens{3}_mean=0.773225,rateTK02Brlens{3}_median=0.818365,rateTK02Brlens{3}_95%HPD={1.7E-5,1.268409}]:12.64365)[&prob=0.62604416,prob_stddev=0.0655629679,prob_range={0.540216399,0.691562056},prob(percent)="63",prob+-sd="63+-7",height_mean=1.16244172,height_median=1.07979413,height_95%HPD={0.446835548,2.0382514},age_mean=132.656794,age_median=130.072906,age_95%HPD={111.670667,157.788056},length_mean=0.239452828,length_median=0.2111211,length_95%HPD={5.461977E-6,0.5551563},effectivebrlenTK02Brlens{1}_mean=0.0824,effectivebrlenTK02Brlens{1}_median=0.054847,effectivebrlenTK02Brlens{1}_95%HPD={1.0E-6,0.24872},rateTK02Brlens{1}_mean=0.408908,rateTK02Brlens{1}_median=0.335965,rateTK02Brlens{1}_95%HPD={0.004698,0.997348},effectivebrlenTK02Brlens{2}_mean=0.061575,effectivebrlenTK02Brlens{2}_median=0.048609,effectivebrlenTK02Brlens{2}_95%HPD={3.0E-6,0.160137},rateTK02Brlens{2}_mean=0.323488,rateTK02Brlens{2}_median=0.242525,rateTK02Brlens{2}_95%HPD={0.019177,0.884378},effectivebrlenTK02Brlens{3}_mean=0.177422,effectivebrlenTK02Brlens{3}_median=0.138433,effectivebrlenTK02Brlens{3}_95%HPD={5.0E-6,0.474991},rateTK02Brlens{3}_mean=0.759844,rateTK02Brlens{3}_median=0.796716,rateTK02Brlens{3}_95%HPD={0.092678,1.307221}]:34.06698,Eilenodon_robustus[&prob=1.0,prob_stddev=0.0,prob_range={1.0,1.0},prob(percent)="100",prob+-sd="100+-0",height_mean=1.28010103,height_median=1.19412618,height_95%HPD={0.55276742,2.19498223},age_mean=154.846536,age_median=154.819583,age_95%HPD={153.000006,156.594166},length_mean=0.07689448,length_median=0.04555992,length_95%HPD={1.302944E-6,0.2584335},effectivebrlenTK02Brlens{1}_mean=0.032816,effectivebrlenTK02Brlens{1}_median=0.017401,effectivebrlenTK02Brlens{1}_95%HPD={0.0,0.115183},rateTK02Brlens{1}_mean=0.513991,rateTK02Brlens{1}_median=0.505964,rateTK02Brlens{1}_95%HPD={1.51E-4,1.037273},effectivebrlenTK02Brlens{2}_mean=0.026535,effectivebrlenTK02Brlens{2}_median=0.015115,effectivebrlenTK02Brlens{2}_95%HPD={0.0,0.089306},rateTK02Brlens{2}_mean=0.45898,rateTK02Brlens{2}_median=0.397866,rateTK02Brlens{2}_95%HPD={3.3E-4,1.053476},effectivebrlenTK02Brlens{3}_mean=0.059191,effectivebrlenTK02Brlens{3}_median=0.03224,effectivebrlenTK02Brlens{3}_95%HPD={1.0E-6,0.207601},rateTK02Brlens{3}_mean=0.796916,rateTK02Brlens{3}_median=0.842127,rateTK02Brlens{3}_95%HPD={0.140804,1.324843}]:9.320302)[&prob=0.520544863,prob_stddev=0.0821094407,prob_range={0.409510603,0.594436037},prob(percent)="52",prob+-sd="52+-8",height_mean=1.5391348,height_median=1.4461948,height_95%HPD={0.66225471,2.6294517},age_mean=166.723471,age_median=164.139885,age_95%HPD={153.417503,187.294828},length_mean=0.341761853,length_median=0.3267438,length_95%HPD={6.819218E-5,0.6482053},effectivebrlenTK02Brlens{1}_mean=0.138833,effectivebrlenTK02Brlens{1}_median=0.116507,effectivebrlenTK02Brlens{1}_95%HPD={1.7E-5,0.324028},rateTK02Brlens{1}_mean=0.445875,rateTK02Brlens{1}_median=0.374082,rateTK02Brlens{1}_95%HPD={0.083305,0.976388},effectivebrlenTK02Brlens{2}_mean=0.121567,effectivebrlenTK02Brlens{2}_median=0.113273,effectivebrlenTK02Brlens{2}_95%HPD={2.4E-5,0.240333},rateTK02Brlens{2}_mean=0.385969,rateTK02Brlens{2}_median=0.355321,rateTK02Brlens{2}_95%HPD={0.110075,0.726825},effectivebrlenTK02Brlens{3}_mean=0.262686,effectivebrlenTK02Brlens{3}_median=0.233106,effectivebrlenTK02Brlens{3}_95%HPD={5.3E-5,0.581491},rateTK02Brlens{3}_mean=0.780279,rateTK02Brlens{3}_median=0.813528,rateTK02Brlens{3}_95%HPD={0.177728,1.283595}]:63.54637)[&prob=0.52954647,prob_stddev=0.040355785,prob_range={0.482176785,0.580862794},prob(percent)="53",prob+-sd="53+-4",height_mean=1.91696918,height_median=1.79222591,height_95%HPD={0.83748236,3.26673161},age_mean=228.101096,age_median=227.686259,age_95%HPD={214.864749,241.591143},length_mean=0.121412147,length_median=0.1074648,length_95%HPD={0.006943433,0.262305},effectivebrlenTK02Brlens{1}_mean=0.090937,effectivebrlenTK02Brlens{1}_median=0.081917,effectivebrlenTK02Brlens{1}_95%HPD={0.007512,0.191058},rateTK02Brlens{1}_mean=0.779208,rateTK02Brlens{1}_median=0.774578,rateTK02Brlens{1}_95%HPD={0.476529,1.078605},effectivebrlenTK02Brlens{2}_mean=0.09058,effectivebrlenTK02Brlens{2}_median=0.080679,effectivebrlenTK02Brlens{2}_95%HPD={0.004902,0.191649},rateTK02Brlens{2}_mean=0.77611,rateTK02Brlens{2}_median=0.757572,rateTK02Brlens{2}_95%HPD={0.428576,1.14733},effectivebrlenTK02Brlens{3}_mean=0.104302,effectivebrlenTK02Brlens{3}_median=0.090735,effectivebrlenTK02Brlens{3}_95%HPD={0.004782,0.230452},rateTK02Brlens{3}_mean=0.874942,rateTK02Brlens{3}_median=0.900623,rateTK02Brlens{3}_95%HPD={0.457127,1.198973}]:14.05905)[&prob=0.868232545,prob_stddev=0.0172659067,prob_range={0.854454304,0.892087386},prob(percent)="87",prob+-sd="87+-2",height_mean=1.98122632,height_median=1.84856674,height_95%HPD={0.87737843,3.4055186},age_mean=242.163713,age_median=241.745312,age_95%HPD={227.637471,256.996308},length_mean=0.229163237,length_median=0.1984523,length_95%HPD={0.02061576,0.5099683},effectivebrlenTK02Brlens{1}_mean=0.205645,effectivebrlenTK02Brlens{1}_median=0.178423,effectivebrlenTK02Brlens{1}_95%HPD={0.018748,0.452928},rateTK02Brlens{1}_mean=0.907072,rateTK02Brlens{1}_median=0.911458,rateTK02Brlens{1}_95%HPD={0.634856,1.149945},effectivebrlenTK02Brlens{2}_mean=0.201843,effectivebrlenTK02Brlens{2}_median=0.177981,effectivebrlenTK02Brlens{2}_95%HPD={0.019423,0.437532},rateTK02Brlens{2}_mean=0.902812,rateTK02Brlens{2}_median=0.901182,rateTK02Brlens{2}_95%HPD={0.587253,1.196267},effectivebrlenTK02Brlens{3}_mean=0.215136,effectivebrlenTK02Brlens{3}_median=0.185485,effectivebrlenTK02Brlens{3}_95%HPD={0.017586,0.481359},rateTK02Brlens{3}_mean=0.942084,rateTK02Brlens{3}_median=0.961656,rateTK02Brlens{3}_95%HPD={0.64613,1.18337}]:17.48826)[&prob=0.647857348,prob_stddev=0.0189430827,prob_range={0.633589109,0.67556883},prob(percent)="65",prob+-sd="65+-2",height_mean=2.10777705,height_median=1.96398821,height_95%HPD={0.930160056,3.61729974},age_mean=259.433065,age_median=259.23357,age_95%HPD={239.870644,279.694132},length_mean=0.198218841,length_median=0.1732926,length_95%HPD={0.01132927,0.435413},effectivebrlenTK02Brlens{1}_mean=0.186983,effectivebrlenTK02Brlens{1}_median=0.166231,effectivebrlenTK02Brlens{1}_95%HPD={0.012526,0.3996},rateTK02Brlens{1}_mean=0.959175,rateTK02Brlens{1}_median=0.961595,rateTK02Brlens{1}_95%HPD={0.744662,1.151618},effectivebrlenTK02Brlens{2}_mean=0.182991,effectivebrlenTK02Brlens{2}_median=0.162749,effectivebrlenTK02Brlens{2}_95%HPD={0.011803,0.391154},rateTK02Brlens{2}_mean=0.940959,rateTK02Brlens{2}_median=0.948572,rateTK02Brlens{2}_95%HPD={0.694706,1.173005},effectivebrlenTK02Brlens{3}_mean=0.190194,effectivebrlenTK02Brlens{3}_median=0.167415,effectivebrlenTK02Brlens{3}_95%HPD={0.010955,0.412818},rateTK02Brlens{3}_mean=0.969483,rateTK02Brlens{3}_median=0.980572,rateTK02Brlens{3}_95%HPD={0.764939,1.139851}]:25.53897)[&prob=1.0,prob_stddev=0.0,prob_range={1.0,1.0},prob(percent)="100",prob+-sd="100+-0",height_mean=2.34874112,height_median=2.1930163,height_95%HPD={1.02821853,4.0032236},age_mean=284.594878,age_median=284.772536,age_95%HPD={273.337071,295.480119},length_mean=0.0321528926,length_median=0.02190825,length_95%HPD={8.969688E-6,0.09720918},effectivebrlenTK02Brlens{1}_mean=0.032138,effectivebrlenTK02Brlens{1}_median=0.021917,effectivebrlenTK02Brlens{1}_95%HPD={9.0E-6,0.096914},rateTK02Brlens{1}_mean=1.000613,rateTK02Brlens{1}_median=0.999389,rateTK02Brlens{1}_95%HPD={0.919296,1.078057},effectivebrlenTK02Brlens{2}_mean=0.030626,effectivebrlenTK02Brlens{2}_median=0.021444,effectivebrlenTK02Brlens{2}_95%HPD={9.0E-6,0.090541},rateTK02Brlens{2}_mean=0.97443,rateTK02Brlens{2}_median=0.98383,rateTK02Brlens{2}_95%HPD={0.875096,1.053055},effectivebrlenTK02Brlens{3}_mean=0.032018,effectivebrlenTK02Brlens{3}_median=0.021869,effectivebrlenTK02Brlens{3}_95%HPD={9.0E-6,0.096543},rateTK02Brlens{3}_mean=0.998353,rateTK02Brlens{3}_median=0.999273,rateTK02Brlens{3}_95%HPD={0.935254,1.057193}]:3.680865)[&prob=1.0,prob_stddev=0.0,prob_range={1.0,1.0},prob(percent)="100",prob+-sd="100+-0",height_mean=2.38089401,height_median=2.22247242,height_95%HPD={1.052322,4.07071171},age_mean=288.452679,age_median=288.453401,age_95%HPD={278.963609,297.775369},length_mean=0.0,length_median=0.0,length_95%HPD={0.0,0.0},effectivebrlenTK02Brlens{1}_mean=1.0,effectivebrlenTK02Brlens{1}_median=1.0,effectivebrlenTK02Brlens{1}_95%HPD={1.0,1.0},rateTK02Brlens{1}_mean=1.0,rateTK02Brlens{1}_median=1.0,rateTK02Brlens{1}_95%HPD={1.0,1.0},effectivebrlenTK02Brlens{2}_mean=1.0,effectivebrlenTK02Brlens{2}_median=1.0,effectivebrlenTK02Brlens{2}_95%HPD={1.0,1.0},rateTK02Brlens{2}_mean=1.0,rateTK02Brlens{2}_median=1.0,rateTK02Brlens{2}_95%HPD={1.0,1.0},effectivebrlenTK02Brlens{3}_mean=1.0,effectivebrlenTK02Brlens{3}_median=1.0,effectivebrlenTK02Brlens{3}_95%HPD={1.0,1.0},rateTK02Brlens{3}_mean=1.0,rateTK02Brlens{3}_median=1.0,rateTK02Brlens{3}_95%HPD={1.0,1.0}];
end;

begin figtree;
	set appearance.backgroundColorAttribute="Default";
	set appearance.backgroundColour=#ffffff;
	set appearance.branchColorAttribute="User selection";
	set appearance.branchColorGradient=false;
	set appearance.branchLineWidth=1.0;
	set appearance.branchMinLineWidth=0.0;
	set appearance.branchWidthAttribute="Fixed";
	set appearance.foregroundColour=#000000;
	set appearance.hilightingGradient=false;
	set appearance.selectionColour=#2d3680;
	set branchLabels.colorAttribute="User selection";
	set branchLabels.displayAttribute="Branch times";
	set branchLabels.fontName="Arial";
	set branchLabels.fontSize=9;
	set branchLabels.fontStyle=0;
	set branchLabels.isShown=false;
	set branchLabels.significantDigits=4;
	set layout.expansion=0;
	set layout.layoutType="RECTILINEAR";
	set layout.zoom=0;
	set legend.attribute=null;
	set legend.fontSize=10.0;
	set legend.isShown=false;
	set legend.significantDigits=4;
	set nodeBars.barWidth=4.0;
	set nodeBars.displayAttribute=null;
	set nodeBars.isShown=false;
	set nodeLabels.colorAttribute="User selection";
	set nodeLabels.displayAttribute="prob";
	set nodeLabels.fontName="Arial";
	set nodeLabels.fontSize=10;
	set nodeLabels.fontStyle=0;
	set nodeLabels.isShown=true;
	set nodeLabels.significantDigits=2;
	set nodeShape.colourAttribute=null;
	set nodeShape.isShown=false;
	set nodeShape.minSize=10.0;
	set nodeShape.scaleType=Width;
	set nodeShape.shapeType=Circle;
	set nodeShape.size=4.0;
	set nodeShape.sizeAttribute=null;
	set polarLayout.alignTipLabels=false;
	set polarLayout.angularRange=0;
	set polarLayout.rootAngle=0;
	set polarLayout.rootLength=100;
	set polarLayout.showRoot=true;
	set radialLayout.spread=0.0;
	set rectilinearLayout.alignTipLabels=false;
	set rectilinearLayout.curvature=0;
	set rectilinearLayout.rootLength=100;
	set scale.offsetAge=0.0;
	set scale.rootAge=1.0;
	set scale.scaleFactor=1.0;
	set scale.scaleRoot=false;
	set scaleAxis.automaticScale=true;
	set scaleAxis.fontSize=8.0;
	set scaleAxis.isShown=false;
	set scaleAxis.lineWidth=1.0;
	set scaleAxis.majorTicks=1.0;
	set scaleAxis.origin=0.0;
	set scaleAxis.reverseAxis=false;
	set scaleAxis.showGrid=true;
	set scaleBar.automaticScale=true;
	set scaleBar.fontSize=10.0;
	set scaleBar.isShown=true;
	set scaleBar.lineWidth=1.0;
	set scaleBar.scaleRange=0.0;
	set tipLabels.colorAttribute="User selection";
	set tipLabels.displayAttribute="Names";
	set tipLabels.fontName="Arial";
	set tipLabels.fontSize=14;
	set tipLabels.fontStyle=2;
	set tipLabels.isShown=true;
	set tipLabels.significantDigits=4;
	set trees.order=false;
	set trees.orderType="increasing";
	set trees.rooting=false;
	set trees.rootingType="User Selection";
	set trees.transform=false;
	set trees.transformType="cladogram";
end;
