# Supplementary material for: Sphenodontian phylogeny and the impact of model choice in Bayesian morphological clock estimates of divergence times and evolutionary rates
Source: BMC Biol. 2020 Dec 7;18:191. doi: 10.1186/s12915-020-00901-5 (PMC7720557; doi:10.1186/s12915-020-00901-5)
Supplement: Supplementary file 6 — Additional file 6. Input files including the dataset and all necessary coding (see Mr. Bayes blocks) to reproduce the analyses. [file 12915_2020_901_MOESM6_ESM.zip › InputFiles&OutputTrees/BayesCalibrated/Diversity(NoSA)/BayesCal_TK02_ln_p3_StartTr_3per_60G_DvNoSA_SFBD(s)2l_NoR_Asym/stdout.txt]

CIPRES_THREADSPP=1
CIPRES_NP=24
paramfile=paramfile.txt
CIPRES_THREADSPP=1
CIPRES_NP=24
paramfile=paramfile.txt
CIPRES_THREADSPP=1
CIPRES_NP=24
paramfile=paramfile.txt
CIPRES_THREADSPP=1
CIPRES_NP=24
paramfile=paramfile.txt
CIPRES_THREADSPP=1
CIPRES_NP=24
paramfile=paramfile.txt
CIPRES_THREADSPP=1
CIPRES_NP=24
paramfile=paramfile.txt
CIPRES_THREADSPP=1
CIPRES_NP=24
paramfile=paramfile.txt
CIPRES_THREADSPP=1
CIPRES_NP=24
paramfile=paramfile.txt
CIPRES_THREADSPP=1
CIPRES_NP=24
paramfile=paramfile.txt
CIPRES_THREADSPP=1
CIPRES_NP=24
paramfile=paramfile.txt
CIPRES_THREADSPP=1
CIPRES_NP=24
paramfile=paramfile.txt
CIPRES_THREADSPP=1
CIPRES_NP=24
paramfile=paramfile.txt
CIPRES_THREADSPP=1
CIPRES_NP=24
paramfile=paramfile.txt
CIPRES_THREADSPP=1
CIPRES_NP=24
paramfile=paramfile.txt
CIPRES_THREADSPP=1
CIPRES_NP=24
paramfile=paramfile.txt
CIPRES_THREADSPP=1
CIPRES_NP=24
paramfile=paramfile.txt
CIPRES_THREADSPP=1
CIPRES_NP=24
paramfile=paramfile.txt
CIPRES_THREADSPP=1
CIPRES_NP=24
paramfile=paramfile.txt
CIPRES_THREADSPP=1
CIPRES_NP=24
paramfile=paramfile.txt
CIPRES_THREADSPP=1
CIPRES_NP=24
paramfile=paramfile.txt
running: /projects/ps-ngbt/opt/comet/mrbayes.centos7/3.2.7a.openmpi/mb < paramfile.txt
running: /projects/ps-ngbt/opt/comet/mrbayes.centos7/3.2.7a.openmpi/mb < paramfile.txt
running: /projects/ps-ngbt/opt/comet/mrbayes.centos7/3.2.7a.openmpi/mb < paramfile.txt
running: /projects/ps-ngbt/opt/comet/mrbayes.centos7/3.2.7a.openmpi/mb < paramfile.txt
running: /projects/ps-ngbt/opt/comet/mrbayes.centos7/3.2.7a.openmpi/mb < paramfile.txt
running: /projects/ps-ngbt/opt/comet/mrbayes.centos7/3.2.7a.openmpi/mb < paramfile.txt
running: /projects/ps-ngbt/opt/comet/mrbayes.centos7/3.2.7a.openmpi/mb < paramfile.txt
running: /projects/ps-ngbt/opt/comet/mrbayes.centos7/3.2.7a.openmpi/mb < paramfile.txt
running: /projects/ps-ngbt/opt/comet/mrbayes.centos7/3.2.7a.openmpi/mb < paramfile.txt
running: /projects/ps-ngbt/opt/comet/mrbayes.centos7/3.2.7a.openmpi/mb < paramfile.txt
running: /projects/ps-ngbt/opt/comet/mrbayes.centos7/3.2.7a.openmpi/mb < paramfile.txt
running: /projects/ps-ngbt/opt/comet/mrbayes.centos7/3.2.7a.openmpi/mb < paramfile.txt
running: /projects/ps-ngbt/opt/comet/mrbayes.centos7/3.2.7a.openmpi/mb < paramfile.txt
running: /projects/ps-ngbt/opt/comet/mrbayes.centos7/3.2.7a.openmpi/mb < paramfile.txt
running: /projects/ps-ngbt/opt/comet/mrbayes.centos7/3.2.7a.openmpi/mb < paramfile.txt
running: /projects/ps-ngbt/opt/comet/mrbayes.centos7/3.2.7a.openmpi/mb < paramfile.txt
running: /projects/ps-ngbt/opt/comet/mrbayes.centos7/3.2.7a.openmpi/mb < paramfile.txt
running: /projects/ps-ngbt/opt/comet/mrbayes.centos7/3.2.7a.openmpi/mb < paramfile.txt
running: /projects/ps-ngbt/opt/comet/mrbayes.centos7/3.2.7a.openmpi/mb < paramfile.txt
running: /projects/ps-ngbt/opt/comet/mrbayes.centos7/3.2.7a.openmpi/mb < paramfile.txt
CIPRES_THREADSPP=1
CIPRES_NP=24
paramfile=paramfile.txt
CIPRES_THREADSPP=1
CIPRES_NP=24
paramfile=paramfile.txt
CIPRES_THREADSPP=1
CIPRES_NP=24
paramfile=paramfile.txt
running: /projects/ps-ngbt/opt/comet/mrbayes.centos7/3.2.7a.openmpi/mb < paramfile.txt
running: /projects/ps-ngbt/opt/comet/mrbayes.centos7/3.2.7a.openmpi/mb < paramfile.txt
running: /projects/ps-ngbt/opt/comet/mrbayes.centos7/3.2.7a.openmpi/mb < paramfile.txt
CIPRES_THREADSPP=1
CIPRES_NP=24
paramfile=paramfile.txt
running: /projects/ps-ngbt/opt/comet/mrbayes.centos7/3.2.7a.openmpi/mb < paramfile.txt


                            MrBayes 3.2.7a x86_64

                      (Bayesian Analysis of Phylogeny)

                             (Parallel version)
                         (24 processors available)

              Distributed under the GNU General Public License


               Type "help" or "help <command>" for information
                     on the commands that are available.

                   Type "about" for authorship and general
                       information about the program.


MrBayes > 
   Setting autoclose to yes

MrBayes > 
   Setting nowarnings to yes

MrBayes > 
   Executing file "infile.nex"
   UNIX line termination
   Longest line length = 2180
   Parsing file
   Expecting NEXUS formatted file
   Reading data block
      Allocated taxon set
      Allocated matrix
      Defining new matrix with 35 taxa and 131 characters
      Data is Standard
      Gaps coded as -
      Missing data coded as ?
      WARNING: MrBayes does not support 'symbols' specification; default symbols assumed
      Taxon  1 -> Prolacerta_broomi
      Taxon  2 -> Palaeagama_vielhaueri
      Taxon  3 -> Sophineta_cracoviensis
      Taxon  4 -> Megachirella_wachtleri
      Taxon  5 -> Marmoretta_oxoniensis
      Taxon  6 -> Huehuecuetzpalli_mixtecus
      Taxon  7 -> Eichstaettisaurus_schroederi
      Taxon  8 -> Ardeosaurus_brevipes
      Taxon  9 -> Gephyrosaurus_bridensis
      Taxon 10 -> Diphydontosaurus_avonis
      Taxon 11 -> Planocephalosaurus_robinsonae
      Taxon 12 -> Clevosaurus_hudsoni
      Taxon 13 -> Clevosaurus_cambrica
      Taxon 14 -> Clevosaurus_brasiliensis
      Taxon 15 -> Clevosaurus_bairdi
      Taxon 16 -> Clevosaurus_petilus
      Taxon 17 -> Clevosaurus_sp_SAM
      Taxon 18 -> Homeosaurus_maximiliani
      Taxon 19 -> Homeosaurus_parvipes
      Taxon 20 -> Sapheosaurus_thiollerei
      Taxon 21 -> Oenosaurus_muehlheimensis
      Taxon 22 -> Piocormus_laticeps
      Taxon 23 -> Derasmosaurus_pietraroiae
      Taxon 24 -> Palaeopleurosaurus_posidoniae
      Taxon 25 -> Pleurosaurus_ginsburgi
      Taxon 26 -> Pleurosaurus_goldfussi
      Taxon 27 -> Kallimodon_pulchellus
      Taxon 28 -> Leptosaurus_neptunius
      Taxon 29 -> Sphenodon_punctatus
      Taxon 30 -> Kawasphenodon
      Taxon 31 -> Cynosphenodon_huizachalensis
      Taxon 32 -> Sphenotitan_leyesi
      Taxon 33 -> Priosphenodon_avelasi
      Taxon 34 -> Eilenodon_robustus
      Taxon 35 -> Toxolophosaurus_cloudi
      Successfully read matrix
      Matrix contains polymorphisms, interpreted as ambiguity
      Setting default partition (does not divide up characters)
      Setting model defaults
      Seed (for generating default start values) = 1596664528
      WARNING: There is one character incompatible with the specified
               coding bias. This character will be excluded.
      Setting output file names to "infile.nex.run<i>.<p|t>"
   Exiting data block
   Reading trees block
      Successfully read tree 'starttreeMCT'
   Exiting trees block
   Reading mrbayes block
      Setting autoclose to yes
      Setting nowarnings to yes
      Setting outgroup to taxon "Prolacerta_broomi"
      Defining charset called 'Skull'
      Defining charset called 'Mandible_Dentition'
      Defining charset called 'Postcranium'
      Defining partition called 'p3'
      Setting p3 as the partition, dividing characters into 3 parts.
      Setting model defaults
      Seed (for generating default start values) = 1688937839
      WARNING: There is one character incompatible with the specified
               coding bias. This character will be excluded.
      Enabling Coding Variable for partition 1
      Enabling Coding Variable for partition 2
      Enabling Coding Variable for partition 3
      Setting Rates to Gamma for partition 1
      Setting Rates to Gamma for partition 2
      Setting Rates to Gamma for partition 3
      Successfully set likelihood model parameters to all
         applicable data partitions 
      WARNING: There is one character incompatible with the specified
               coding bias. This character will be excluded.
      Setting Symdirihyperpr to Uniform(0.05,20.00) for partition 1
      Setting Symdirihyperpr to Uniform(0.05,20.00) for partition 2
      Setting Symdirihyperpr to Uniform(0.05,20.00) for partition 3
      Successfully set prior model parameters to all
      applicable data partitions 
      WARNING: There is one character incompatible with the specified
               coding bias. This character will be excluded.
      Unlinking
      WARNING: There is one character incompatible with the specified
               coding bias. This character will be excluded.
      Defining constraint called 'ingroup'
      Setting age of taxon 'Prolacerta_broomi' to Uniform(247.20,251.90)
      Setting age of taxon 'Palaeagama_vielhaueri' to Uniform(247.50,258.00)
      Setting age of taxon 'Sophineta_cracoviensis' to Uniform(247.50,248.50)
      Setting age of taxon 'Megachirella_wachtleri' to Uniform(243.50,244.50)
      Setting age of taxon 'Marmoretta_oxoniensis' to Uniform(152.10,167.00)
      Setting age of taxon 'Eichstaettisaurus_schroederi' to Uniform(150.00,155.00)
      Setting age of taxon 'Ardeosaurus_brevipes' to Uniform(150.00,155.00)
      Setting age of taxon 'Huehuecuetzpalli_mixtecus' to Uniform(100.00,105.00)
      Setting age of taxon 'Gephyrosaurus_bridensis' to Uniform(191.40,201.40)
      Setting age of taxon 'Diphydontosaurus_avonis' to Uniform(201.30,208.50)
      Setting age of taxon 'Planocephalosaurus_robinsonae' to Uniform(201.30,208.50)
      Setting age of taxon 'Clevosaurus_hudsoni' to Uniform(191.40,208.50)
      Setting age of taxon 'Clevosaurus_cambrica' to Uniform(201.30,208.50)
      Setting age of taxon 'Clevosaurus_brasiliensis' to Uniform(201.30,220.00)
      Setting age of taxon 'Clevosaurus_bairdi' to Uniform(199.30,201.30)
      Setting age of taxon 'Clevosaurus_petilus' to Uniform(199.30,201.30)
      Setting age of taxon 'Clevosaurus_sp_SAM' to Uniform(182.70,201.30)
      Setting age of taxon 'Homeosaurus_maximiliani' to Uniform(150.00,155.00)
      Setting age of taxon 'Homeosaurus_parvipes' to Uniform(150.00,155.00)
      Setting age of taxon 'Sapheosaurus_thiollerei' to Uniform(152.10,155.00)
      Setting age of taxon 'Oenosaurus_muehlheimensis' to Uniform(150.00,152.10)
      Setting age of taxon 'Piocormus_laticeps' to Uniform(150.00,155.00)
      Setting age of taxon 'Derasmosaurus_pietraroiae' to Uniform(100.50,113.00)
      Setting age of taxon 'Palaeopleurosaurus_posidoniae' to Uniform(174.20,183.70)
      Setting age of taxon 'Pleurosaurus_goldfussi' to Uniform(150.00,155.00)
      Setting age of taxon 'Pleurosaurus_ginsburgi' to Uniform(150.00,152.10)
      Setting age of taxon 'Kallimodon_pulchellus' to Uniform(150.00,155.00)
      Setting age of taxon 'Leptosaurus_neptunius' to Uniform(150.00,152.10)
      Setting age of taxon 'Kawasphenodon' to Uniform(70.00,83.60)
      Setting age of taxon 'Cynosphenodon_huizachalensis' to Uniform(182.70,190.80)
      Setting age of taxon 'Sphenotitan_leyesi' to Uniform(208.50,227.00)
      Setting age of taxon 'Priosphenodon_avelasi' to Uniform(89.80,100.50)
      Setting age of taxon 'Eilenodon_robustus' to Uniform(153.00,156.80)
      Setting age of taxon 'Toxolophosaurus_cloudi' to Uniform(110.00,125.00)
      Setting Brlenspr to Clock:Fossilization for partition 1
      Setting Brlenspr to Clock:Fossilization for partition 2
      Setting Brlenspr to Clock:Fossilization for partition 3
      Successfully set prior model parameters to all
      applicable data partitions 
      WARNING: There is one character incompatible with the specified
               coding bias. This character will be excluded.
      Setting Speciationpr to Exponential(10.00) for partition 1
      Setting Speciationpr to Exponential(10.00) for partition 2
      Setting Speciationpr to Exponential(10.00) for partition 3
      Successfully set prior model parameters to all
      applicable data partitions 
      WARNING: There is one character incompatible with the specified
               coding bias. This character will be excluded.
      Setting Extinctionpr to Beta(1.00,1.00) for partition 1
      Setting Extinctionpr to Beta(1.00,1.00) for partition 2
      Setting Extinctionpr to Beta(1.00,1.00) for partition 3
      Successfully set prior model parameters to all
      applicable data partitions 
      WARNING: There is one character incompatible with the specified
               coding bias. This character will be excluded.
      Setting Fossilizationpr to Beta(1.00,1.00) for partition 1
      Setting Fossilizationpr to Beta(1.00,1.00) for partition 2
      Setting Fossilizationpr to Beta(1.00,1.00) for partition 3
      Successfully set prior model parameters to all
      applicable data partitions 
      WARNING: There is one character incompatible with the specified
               coding bias. This character will be excluded.
      Setting Sampleprob to 1.00000000 for partition 1
      Setting Sampleprob to 1.00000000 for partition 2
      Setting Sampleprob to 1.00000000 for partition 3
      Successfully set prior model parameters to all
      applicable data partitions 
      WARNING: There is one character incompatible with the specified
               coding bias. This character will be excluded.
      Setting SampleStrat to Diversity for partition 1
      Setting SampleStrat to Diversity for partition 2
      Setting SampleStrat to Diversity for partition 3
      Setting 1 fossil sampling rate shift time to 145.00 for partition 1
      Setting 1 fossil sampling rate shift time to 145.00 for partition 2
      Setting 1 fossil sampling rate shift time to 145.00 for partition 3
      Successfully set prior model parameters to all
      applicable data partitions 
      WARNING: There is one character incompatible with the specified
               coding bias. This character will be excluded.
      Setting Treeagepr to Truncatednormal(247.20,287.50,5.00)
      Setting Treeagepr to Truncatednormal(247.20,287.50,5.00)
      Setting Treeagepr to Truncatednormal(247.20,287.50,5.00)
      Successfully set prior model parameters to all
      applicable data partitions 
      WARNING: There is one character incompatible with the specified
               coding bias. This character will be excluded.
      Setting Clockvarpr to TK02 for partition 1
      Setting Clockvarpr to TK02 for partition 2
      Setting Clockvarpr to TK02 for partition 3
      Successfully set prior model parameters to all
      applicable data partitions 
      WARNING: There is one character incompatible with the specified
               coding bias. This character will be excluded.
      Setting TK02varpr to Exponential(10.00) for partition 1
      Setting TK02varpr to Exponential(10.00) for partition 2
      Setting TK02varpr to Exponential(10.00) for partition 3
      Successfully set prior model parameters to all
      applicable data partitions 
      WARNING: There is one character incompatible with the specified
               coding bias. This character will be excluded.
      Unlinking
      WARNING: There is one character incompatible with the specified
               coding bias. This character will be excluded.
      Setting Clockratepr to Lognormal(-3.91,1.02)
      Setting Clockratepr to Lognormal(-3.91,1.02)
      Setting Clockratepr to Lognormal(-3.91,1.02)
      Successfully set prior model parameters to all
      applicable data partitions 
      WARNING: There is one character incompatible with the specified
               coding bias. This character will be excluded.
      Setting Topologypr to Constraints for partition 1
      Setting Topologypr to Constraints for partition 2
      Setting Topologypr to Constraints for partition 3
      Successfully set prior model parameters to all
      applicable data partitions 
      WARNING: There is one character incompatible with the specified
               coding bias. This character will be excluded.
      Setting Nodeagepr to Calibrated for partition 1
      Setting Nodeagepr to Calibrated for partition 2
      Setting Nodeagepr to Calibrated for partition 3
      Successfully set prior model parameters to all
      applicable data partitions 
      WARNING: There is one character incompatible with the specified
               coding bias. This character will be excluded.
      Setting number of generations to 100000000
      Using relative burnin (a fraction of samples discarded).
      Setting burnin fraction to 0.25
      Setting print frequency to 1000
      Setting sample frequency to 500
      Setting heating parameter to 0.020000
      WARNING: Reallocation of zero size attempted. This is probably a bug. Problems may follow.
      WARNING: Reallocation of zero size attempted. This is probably a bug. Problems may follow.
      WARNING: Reallocation of zero size attempted. This is probably a bug. Problems may follow.
      WARNING: Reallocation of zero size attempted. This is probably a bug. Problems may follow.
      Setting number of runs to 4
      WARNING: Allocation of zero size attempted. This is probably a bug; problems may follow.
      Setting number of chains to 6
      Setting number of swaps per swapping cycle to 3
      Setting chain output file names to "infile.nex.run<i>.<p/t>"
      Successfully set chain parameters
      Successfully set proposal parameters
      Successfully set proposal parameters
      Successfully set proposal parameters
      Successfully set proposal parameters
      Successfully set proposal parameters
      Successfully set proposal parameters
      Successfully set proposal parameters
      Successfully set proposal parameters
      Successfully set proposal parameters
      Successfully set proposal parameters
      Successfully set proposal parameters
      Successfully set proposal parameters
      Successfully set proposal parameters
      Successfully set proposal parameters
      Successfully set proposal parameters
      Moves that will be used by MCMC sampler (rel. proposal prob. > 0.0):

         1 -- Move        = Multiplier(Alpha_symdir{1})
              Type        = Multiplier
              Parameter   = Alpha_symdir{1} [param. 1] (Symmetric diricihlet/beta distribution alpha_i parameter)
              Tuningparam = lambda (Multiplier tuning parameter)
                   lambda = 0.811
              Targetrate  = 0.250
              Rel. prob.  = 1.0

         2 -- Move        = Dirichlet(Pi_symdir{1})
              Type        = Dirichlet proposal
              Parameter   = Alpha_symdir{1} [param. 1] (Symmetric diricihlet/beta distribution alpha_i parameter)
              Tuningparam = alpha (Dirichlet parameter)
                    alpha = 50.000
              Targetrate  = 0.250
              Rel. prob.  = 5.0

         3 -- Move        = Multiplier(Alpha_symdir{2})
              Type        = Multiplier
              Parameter   = Alpha_symdir{2} [param. 2] (Symmetric diricihlet/beta distribution alpha_i parameter)
              Tuningparam = lambda (Multiplier tuning parameter)
                   lambda = 0.811
              Targetrate  = 0.250
              Rel. prob.  = 1.0

         4 -- Move        = Dirichlet(Pi_symdir{2})
              Type        = Dirichlet proposal
              Parameter   = Alpha_symdir{2} [param. 2] (Symmetric diricihlet/beta distribution alpha_i parameter)
              Tuningparam = alpha (Dirichlet parameter)
                    alpha = 50.000
              Targetrate  = 0.250
              Rel. prob.  = 5.0

         5 -- Move        = Multiplier(Alpha_symdir{3})
              Type        = Multiplier
              Parameter   = Alpha_symdir{3} [param. 3] (Symmetric diricihlet/beta distribution alpha_i parameter)
              Tuningparam = lambda (Multiplier tuning parameter)
                   lambda = 0.811
              Targetrate  = 0.250
              Rel. prob.  = 1.0

         6 -- Move        = Dirichlet(Pi_symdir{3})
              Type        = Dirichlet proposal
              Parameter   = Alpha_symdir{3} [param. 3] (Symmetric diricihlet/beta distribution alpha_i parameter)
              Tuningparam = alpha (Dirichlet parameter)
                    alpha = 50.000
              Targetrate  = 0.250
              Rel. prob.  = 5.0

         7 -- Move        = Multiplier(Alpha{all})
              Type        = Multiplier
              Parameter   = Alpha{all} [param. 4] (Shape of scaled gamma distribution of site rates)
              Tuningparam = lambda (Multiplier tuning parameter)
                   lambda = 0.811
              Targetrate  = 0.250
              Rel. prob.  = 1.0

         8 -- Move        = ExtSprClock(Tau{all},V{all})
              Type        = Extending SPR for clock trees
              Parameters  = Tau{all} [param. 6] (Topology)
                            V{all} [param. 7] (Branch lengths)
              Tuningparam = p_ext (Extension probability)
                    p_ext = 0.010
              Rel. prob.  = 15.0

         9 -- Move        = NNIClock(Tau{all},V{all})
              Type        = NNI move for clock trees
              Parameters  = Tau{all} [param. 6] (Topology)
                            V{all} [param. 7] (Branch lengths)
              Rel. prob.  = 15.0

        10 -- Move        = ParsSPRClock(Tau{all},V{all})
              Type        = Parsimony-biased SPR for clock trees
              Parameters  = Tau{all} [param. 6] (Topology)
                            V{all} [param. 7] (Branch lengths)
              Tuningparam = warp (parsimony warp factor)
                     warp = 0.200
              Rel. prob.  = 8.0

        11 -- Move        = NodesliderClock(V{all})
              Type        = Node depth window slider (clock-constrained)
              Parameters  = V{all} [param. 7] (Branch lengths)
                            TK02Brlens{1} [param. 14] (Branch rates of TK02 relaxed clock)
                            TK02Brlens{2} [param. 15] (Branch rates of TK02 relaxed clock)
                            TK02Brlens{3} [param. 16] (Branch rates of TK02 relaxed clock)
              Tuningparam = delta (Window size)
                    delta = 0.050
              Targetrate  = 0.250
              Rel. prob.  = 40.0

        12 -- Move        = TreeStretch(V{all})
              Type        = Tree stretch
              Parameters  = V{all} [param. 7] (Branch lengths)
                            TK02Brlens{1} [param. 14] (Branch rates of TK02 relaxed clock)
                            TK02Brlens{2} [param. 15] (Branch rates of TK02 relaxed clock)
                            TK02Brlens{3} [param. 16] (Branch rates of TK02 relaxed clock)
              Tuningparam = lambda (Multiplier tuning parameter)
                   lambda = 0.020
              Targetrate  = 0.250
              Rel. prob.  = 3.0

        13 -- Move        = Multiplier(Net_speciation{all})
              Type        = Multiplier
              Parameter   = Net_speciation{all} [param. 8] (Speciation rate)
              Tuningparam = lambda (Multiplier tuning parameter)
                   lambda = 0.191
              Targetrate  = 0.250
              Rel. prob.  = 3.0

        14 -- Move        = Slider(Relative_extinction{all})
              Type        = Sliding window
              Parameter   = Relative_extinction{all} [param. 9] (Extinction rate)
              Tuningparam = delta (Sliding window size)
                    delta = 0.100
              Targetrate  = 0.250
              Rel. prob.  = 3.0

        15 -- Move        = Slider(Relative_fossilization{all})
              Type        = Sliding window
              Parameter   = Relative_fossilization{all} [param. 10] (Fossilization rate)
              Tuningparam = delta (Sliding window size)
                    delta = 0.100
              Targetrate  = 0.250
              Rel. prob.  = 3.0

        16 -- Move        = Multiplier(TK02var{1})
              Type        = Multiplier
              Parameters  = TK02var{1} [param. 11] (Variance of lognormal distribution of branch rates)
                            TK02Brlens{1} [param. 14] (Branch rates of TK02 relaxed clock)
              Tuningparam = lambda (Multiplier tuning parameter)
                   lambda = 0.191
              Targetrate  = 0.250
              Rel. prob.  = 2.0

        17 -- Move        = Multiplier(TK02var{2})
              Type        = Multiplier
              Parameters  = TK02var{2} [param. 12] (Variance of lognormal distribution of branch rates)
                            TK02Brlens{2} [param. 15] (Branch rates of TK02 relaxed clock)
              Tuningparam = lambda (Multiplier tuning parameter)
                   lambda = 0.191
              Targetrate  = 0.250
              Rel. prob.  = 2.0

        18 -- Move        = Multiplier(TK02var{3})
              Type        = Multiplier
              Parameters  = TK02var{3} [param. 13] (Variance of lognormal distribution of branch rates)
                            TK02Brlens{3} [param. 16] (Branch rates of TK02 relaxed clock)
              Tuningparam = lambda (Multiplier tuning parameter)
                   lambda = 0.191
              Targetrate  = 0.250
              Rel. prob.  = 2.0

        19 -- Move        = Multiplier(TK02Brlens{1})
              Type        = Multiplier
              Parameter   = TK02Brlens{1} [param. 14] (Branch rates of TK02 relaxed clock)
              Tuningparam = lambda (Multiplier tuning parameter)
                   lambda = 0.191
              Targetrate  = 0.250
              Rel. prob.  = 15.0

        20 -- Move        = Multiplier(TK02Brlens{2})
              Type        = Multiplier
              Parameter   = TK02Brlens{2} [param. 15] (Branch rates of TK02 relaxed clock)
              Tuningparam = lambda (Multiplier tuning parameter)
                   lambda = 0.191
              Targetrate  = 0.250
              Rel. prob.  = 15.0

        21 -- Move        = Multiplier(TK02Brlens{3})
              Type        = Multiplier
              Parameter   = TK02Brlens{3} [param. 16] (Branch rates of TK02 relaxed clock)
              Tuningparam = lambda (Multiplier tuning parameter)
                   lambda = 0.191
              Targetrate  = 0.250
              Rel. prob.  = 15.0

        22 -- Move        = Multiplier(Clockrate{all})
              Type        = Multiplier
              Parameter   = Clockrate{all} [param. 17] (Base rate of clock)
              Tuningparam = lambda (Multiplier tuning parameter)
                   lambda = 0.811
              Targetrate  = 0.250
              Rel. prob.  = 3.0

      Use 'Showmoves allavailable=yes' to see a list of all available moves
      Active parameters: 

                             Partition(s)
         Parameters          1  2  3
         ---------------------------
         Statefreq           1  2  3
         Shape               4  4  4
         Ratemultiplier      5  5  5
         Topology            6  6  6
         Brlens              7  7  7
         Speciationrate      8  8  8
         Extinctionrate      9  9  9
         Fossilizationrate  10 10 10
         TK02var            11 12 13
         TK02branchrates    14 15 16
         Clockrate          17 17 17
         ---------------------------

         Parameters can be linked or unlinked across partitions using 'link' and 'unlink'

         1 --  Parameter  = Alpha_symdir{1}
               Type       = Symmetric diricihlet/beta distribution alpha_i parameter
               Prior      = Symmetric dirichlet with uniform(0.05,20.00) variance parameter
               Partition  = 1
               Moves      = Multiplier(Alpha_symdir{1}) <prob 1.0>, 
                            Dirichlet(Pi_symdir{1}) <prob 5.0>
               Startvals  = (1.000)

         2 --  Parameter  = Alpha_symdir{2}
               Type       = Symmetric diricihlet/beta distribution alpha_i parameter
               Prior      = Symmetric dirichlet with uniform(0.05,20.00) variance parameter
               Partition  = 2
               Moves      = Multiplier(Alpha_symdir{2}) <prob 1.0>, 
                            Dirichlet(Pi_symdir{2}) <prob 5.0>
               Startvals  = (1.000)

         3 --  Parameter  = Alpha_symdir{3}
               Type       = Symmetric diricihlet/beta distribution alpha_i parameter
               Prior      = Symmetric dirichlet with uniform(0.05,20.00) variance parameter
               Partition  = 3
               Moves      = Multiplier(Alpha_symdir{3}) <prob 1.0>, 
                            Dirichlet(Pi_symdir{3}) <prob 5.0>
               Startvals  = (1.000)

         4 --  Parameter  = Alpha{all}
               Type       = Shape of scaled gamma distribution of site rates
               Prior      = Exponential(1.00)
               Partitions = All
               Moves      = Multiplier(Alpha{all}) <prob 1.0>
               Startvals  = (1.000)

         5 --  Parameter  = Ratemultiplier{all}
               Type       = Partition-specific rate multiplier
               Prior      = Fixed(1.0)
               Partitions = All

         6 --  Parameter  = Tau{all}
               Type       = Topology
               Prior      = Prior on topology obeys the following constraints:
                            -- Hard constraint "ingroup"
               Partitions = All
               Subparam.  = V{all}
               Moves      = ExtSprClock(Tau{all},V{all}) <prob 15.0>, 
                            NNIClock(Tau{all},V{all}) <prob 15.0>, 
                            ParsSPRClock(Tau{all},V{all}) <prob 8.0>
               Not used   = ExtFossilSprClock, ExtSsClock, ParsFossilSPRClock
               Startvals  = tree 'mcmc.tree_1'  [run 1, chain 1]
                            tree 'mcmc.tree_2'  [run 1, chain 2]
                            tree 'mcmc.tree_3'  [run 1, chain 3]
                            tree 'mcmc.tree_4'  [run 1, chain 4]
                            tree 'mcmc.tree_5'  [run 1, chain 5]
                            tree 'mcmc.tree_6'  [run 1, chain 6]
                            tree 'mcmc.tree_7'  [run 2, chain 1]
                            tree 'mcmc.tree_8'  [run 2, chain 2]
                            tree 'mcmc.tree_9'  [run 2, chain 3]
                            tree 'mcmc.tree_10'  [run 2, chain 4]
                            tree 'mcmc.tree_11'  [run 2, chain 5]
                            tree 'mcmc.tree_12'  [run 2, chain 6]
                            tree 'mcmc.tree_13'  [run 3, chain 1]
                            tree 'mcmc.tree_14'  [run 3, chain 2]
                            tree 'mcmc.tree_15'  [run 3, chain 3]
                            tree 'mcmc.tree_16'  [run 3, chain 4]
                            tree 'mcmc.tree_17'  [run 3, chain 5]
                            tree 'mcmc.tree_18'  [run 3, chain 6]
                            tree 'mcmc.tree_19'  [run 4, chain 1]
                            tree 'mcmc.tree_20'  [run 4, chain 2]
                            tree 'mcmc.tree_21'  [run 4, chain 3]
                            tree 'mcmc.tree_22'  [run 4, chain 4]
                            tree 'mcmc.tree_23'  [run 4, chain 5]
                            tree 'mcmc.tree_24'  [run 4, chain 6]

         7 --  Parameter  = V{all}
               Type       = Branch lengths
               Prior      = Clock:Fossilization
                            Node depths are constrained by the following age constraints:
                            -- The age of terminal "Prolacerta_broomi" is Uniform(247.20,251.90)
                            -- The age of terminal "Palaeagama_vielhaueri" is Uniform(247.50,258.00)
                            -- The age of terminal "Sophineta_cracoviensis" is Uniform(247.50,248.50)
                            -- The age of terminal "Megachirella_wachtleri" is Uniform(243.50,244.50)
                            -- The age of terminal "Marmoretta_oxoniensis" is Uniform(152.10,167.00)
                            -- The age of terminal "Huehuecuetzpalli_mixtecus" is Uniform(100.00,105.00)
                            -- The age of terminal "Eichstaettisaurus_schroederi" is Uniform(150.00,155.00)
                            -- The age of terminal "Ardeosaurus_brevipes" is Uniform(150.00,155.00)
                            -- The age of terminal "Gephyrosaurus_bridensis" is Uniform(191.40,201.40)
                            -- The age of terminal "Diphydontosaurus_avonis" is Uniform(201.30,208.50)
                            -- The age of terminal "Planocephalosaurus_robinsonae" is Uniform(201.30,208.50)
                            -- The age of terminal "Clevosaurus_hudsoni" is Uniform(191.40,208.50)
                            -- The age of terminal "Clevosaurus_cambrica" is Uniform(201.30,208.50)
                            -- The age of terminal "Clevosaurus_brasiliensis" is Uniform(201.30,220.00)
                            -- The age of terminal "Clevosaurus_bairdi" is Uniform(199.30,201.30)
                            -- The age of terminal "Clevosaurus_petilus" is Uniform(199.30,201.30)
                            -- The age of terminal "Clevosaurus_sp_SAM" is Uniform(182.70,201.30)
                            -- The age of terminal "Homeosaurus_maximiliani" is Uniform(150.00,155.00)
                            -- The age of terminal "Homeosaurus_parvipes" is Uniform(150.00,155.00)
                            -- The age of terminal "Sapheosaurus_thiollerei" is Uniform(152.10,155.00)
                            -- The age of terminal "Oenosaurus_muehlheimensis" is Uniform(150.00,152.10)
                            -- The age of terminal "Piocormus_laticeps" is Uniform(150.00,155.00)
                            -- The age of terminal "Derasmosaurus_pietraroiae" is Uniform(100.50,113.00)
                            -- The age of terminal "Palaeopleurosaurus_posidoniae" is Uniform(174.20,183.70)
                            -- The age of terminal "Pleurosaurus_ginsburgi" is Uniform(150.00,152.10)
                            -- The age of terminal "Pleurosaurus_goldfussi" is Uniform(150.00,155.00)
                            -- The age of terminal "Kallimodon_pulchellus" is Uniform(150.00,155.00)
                            -- The age of terminal "Leptosaurus_neptunius" is Uniform(150.00,152.10)
                            -- The age of terminal "Kawasphenodon" is Uniform(70.00,83.60)
                            -- The age of terminal "Cynosphenodon_huizachalensis" is Uniform(182.70,190.80)
                            -- The age of terminal "Sphenotitan_leyesi" is Uniform(208.50,227.00)
                            -- The age of terminal "Priosphenodon_avelasi" is Uniform(89.80,100.50)
                            -- The age of terminal "Eilenodon_robustus" is Uniform(153.00,156.80)
                            -- The age of terminal "Toxolophosaurus_cloudi" is Uniform(110.00,125.00)
                            -- Tree age has a Truncatednormal(247.20,287.50,5.00) distribution
               Partitions = All
               Subparams  = TK02Brlens{1}, TK02Brlens{2} and TK02Brlens{3}
               Moves      = NodesliderClock(V{all}) <prob 40.0>, TreeStretch(V{all}) <prob 3.0>
               Not used   = AddBranch, DelBranch
               Startvals  = tree 'mcmc.tree_1'  [run 1, chain 1]
                            tree 'mcmc.tree_2'  [run 1, chain 2]
                            tree 'mcmc.tree_3'  [run 1, chain 3]
                            tree 'mcmc.tree_4'  [run 1, chain 4]
                            tree 'mcmc.tree_5'  [run 1, chain 5]
                            tree 'mcmc.tree_6'  [run 1, chain 6]
                            tree 'mcmc.tree_7'  [run 2, chain 1]
                            tree 'mcmc.tree_8'  [run 2, chain 2]
                            tree 'mcmc.tree_9'  [run 2, chain 3]
                            tree 'mcmc.tree_10'  [run 2, chain 4]
                            tree 'mcmc.tree_11'  [run 2, chain 5]
                            tree 'mcmc.tree_12'  [run 2, chain 6]
                            tree 'mcmc.tree_13'  [run 3, chain 1]
                            tree 'mcmc.tree_14'  [run 3, chain 2]
                            tree 'mcmc.tree_15'  [run 3, chain 3]
                            tree 'mcmc.tree_16'  [run 3, chain 4]
                            tree 'mcmc.tree_17'  [run 3, chain 5]
                            tree 'mcmc.tree_18'  [run 3, chain 6]
                            tree 'mcmc.tree_19'  [run 4, chain 1]
                            tree 'mcmc.tree_20'  [run 4, chain 2]
                            tree 'mcmc.tree_21'  [run 4, chain 3]
                            tree 'mcmc.tree_22'  [run 4, chain 4]
                            tree 'mcmc.tree_23'  [run 4, chain 5]
                            tree 'mcmc.tree_24'  [run 4, chain 6]

         8 --  Parameter  = Net_speciation{all}
               Type       = Speciation rate
               Prior      = Exponential(10.00)
               Partitions = All
               Moves      = Multiplier(Net_speciation{all}) <prob 3.0>
               Not used   = Slider
               Startvals  = (0.100)

         9 --  Parameter  = Relative_extinction{all}
               Type       = Extinction rate
               Prior      = Beta(1.00,1.00)
               Partitions = All
               Moves      = Slider(Relative_extinction{all}) <prob 3.0>
               Startvals  = (0.900)

        10 --  Parameter  = Relative_fossilization{all}
               Type       = Fossilization rate
               Prior      = Beta(1.00,1.00)
               Partitions = All
               Moves      = Slider(Relative_fossilization{all}) <prob 3.0>
               Startvals  = (0.100,0.100)

        11 --  Parameter  = TK02var{1}
               Type       = Variance of lognormal distribution of branch rates
               Prior      = Exponential(10.00)
               Partition  = 1
               Subparam.  = TK02Brlens{1}
               Moves      = Multiplier(TK02var{1}) <prob 2.0>
               Startvals  = (0.200)

        12 --  Parameter  = TK02var{2}
               Type       = Variance of lognormal distribution of branch rates
               Prior      = Exponential(10.00)
               Partition  = 2
               Subparam.  = TK02Brlens{2}
               Moves      = Multiplier(TK02var{2}) <prob 2.0>
               Startvals  = (0.200)

        13 --  Parameter  = TK02var{3}
               Type       = Variance of lognormal distribution of branch rates
               Prior      = Exponential(10.00)
               Partition  = 3
               Subparam.  = TK02Brlens{3}
               Moves      = Multiplier(TK02var{3}) <prob 2.0>
               Startvals  = (0.200)

        14 --  Parameter  = TK02Brlens{1}
               Type       = Branch rates of TK02 relaxed clock
               Prior      = LogNormal (expectation = r_0, variance = TK02var{1} * v) 
                               [r_0 is beginning rate of branch, v is branch length]
               Partition  = 1

        15 --  Parameter  = TK02Brlens{2}
               Type       = Branch rates of TK02 relaxed clock
               Prior      = LogNormal (expectation = r_0, variance = TK02var{2} * v) 
                               [r_0 is beginning rate of branch, v is branch length]
               Partition  = 2

        16 --  Parameter  = TK02Brlens{3}
               Type       = Branch rates of TK02 relaxed clock
               Prior      = LogNormal (expectation = r_0, variance = TK02var{3} * v) 
                               [r_0 is beginning rate of branch, v is branch length]
               Partition  = 3

        17 --  Parameter  = Clockrate{all}
               Type       = Base rate of clock
               Prior      = Lognormal(-3.91,1.02)
                            The clock rate varies according to a Brownian motion model
               Partitions = All
               Moves      = Multiplier(Clockrate{all}) <prob 3.0>
               Startvals  = (0.020)

      Successfully set starting values
      Setting 'Starttree' to "Current"
      Setting number of perturbations to start tree to 3
      Successfully set chain parameters
      Running Markov chain
      MCMC stamp = 0414689715
      Seed = 454995118
      Swapseed = 1596664528
      Model settings:

         Settings for partition 1 --
            Datatype  = Standard
            Coding    = Variable
            # States  = Variable, up to 10
                        Symmetric Dirichlet alpha has a Uniform(0.05,20.00) prior
            Rates     = Gamma
                        The distribution is approximated using 4 categories.
                        Shape parameter is exponentially
                        distributed with parameter (1.00).

         Settings for partition 2 --
            Datatype  = Standard
            Coding    = Variable
            # States  = Variable, up to 10
                        Symmetric Dirichlet alpha has a Uniform(0.05,20.00) prior
            Rates     = Gamma
                        The distribution is approximated using 4 categories.
                        Shape parameter is exponentially
                        distributed with parameter (1.00).

         Settings for partition 3 --
            Datatype  = Standard
            Coding    = Variable
            # States  = Variable, up to 10
                        Symmetric Dirichlet alpha has a Uniform(0.05,20.00) prior
            Rates     = Gamma
                        The distribution is approximated using 4 categories.
                        Shape parameter is exponentially
                        distributed with parameter (1.00).

      Active parameters: 

                             Partition(s)
         Parameters          1  2  3
         ---------------------------
         Statefreq           1  2  3
         Shape               4  4  4
         Ratemultiplier      5  5  5
         Topology            6  6  6
         Brlens              7  7  7
         Speciationrate      8  8  8
         Extinctionrate      9  9  9
         Fossilizationrate  10 10 10
         TK02var            11 12 13
         TK02branchrates    14 15 16
         Clockrate          17 17 17
         ---------------------------

         Parameters can be linked or unlinked across partitions using 'link' and 'unlink'

         1 --  Parameter  = Alpha_symdir{1}
               Type       = Symmetric diricihlet/beta distribution alpha_i parameter
               Prior      = Symmetric dirichlet with uniform(0.05,20.00) variance parameter
               Partition  = 1

         2 --  Parameter  = Alpha_symdir{2}
               Type       = Symmetric diricihlet/beta distribution alpha_i parameter
               Prior      = Symmetric dirichlet with uniform(0.05,20.00) variance parameter
               Partition  = 2

         3 --  Parameter  = Alpha_symdir{3}
               Type       = Symmetric diricihlet/beta distribution alpha_i parameter
               Prior      = Symmetric dirichlet with uniform(0.05,20.00) variance parameter
               Partition  = 3

         4 --  Parameter  = Alpha{all}
               Type       = Shape of scaled gamma distribution of site rates
               Prior      = Exponential(1.00)
               Partitions = All

         5 --  Parameter  = Ratemultiplier{all}
               Type       = Partition-specific rate multiplier
               Prior      = Fixed(1.0)
               Partitions = All

         6 --  Parameter  = Tau{all}
               Type       = Topology
               Prior      = Prior on topology obeys the following constraints:
                            -- Hard constraint "ingroup"
               Partitions = All
               Subparam.  = V{all}

         7 --  Parameter  = V{all}
               Type       = Branch lengths
               Prior      = Clock:Fossilization
                            Node depths are constrained by the following age constraints:
                            -- The age of terminal "Prolacerta_broomi" is Uniform(247.20,251.90)
                            -- The age of terminal "Palaeagama_vielhaueri" is Uniform(247.50,258.00)
                            -- The age of terminal "Sophineta_cracoviensis" is Uniform(247.50,248.50)
                            -- The age of terminal "Megachirella_wachtleri" is Uniform(243.50,244.50)
                            -- The age of terminal "Marmoretta_oxoniensis" is Uniform(152.10,167.00)
                            -- The age of terminal "Huehuecuetzpalli_mixtecus" is Uniform(100.00,105.00)
                            -- The age of terminal "Eichstaettisaurus_schroederi" is Uniform(150.00,155.00)
                            -- The age of terminal "Ardeosaurus_brevipes" is Uniform(150.00,155.00)
                            -- The age of terminal "Gephyrosaurus_bridensis" is Uniform(191.40,201.40)
                            -- The age of terminal "Diphydontosaurus_avonis" is Uniform(201.30,208.50)
                            -- The age of terminal "Planocephalosaurus_robinsonae" is Uniform(201.30,208.50)
                            -- The age of terminal "Clevosaurus_hudsoni" is Uniform(191.40,208.50)
                            -- The age of terminal "Clevosaurus_cambrica" is Uniform(201.30,208.50)
                            -- The age of terminal "Clevosaurus_brasiliensis" is Uniform(201.30,220.00)
                            -- The age of terminal "Clevosaurus_bairdi" is Uniform(199.30,201.30)
                            -- The age of terminal "Clevosaurus_petilus" is Uniform(199.30,201.30)
                            -- The age of terminal "Clevosaurus_sp_SAM" is Uniform(182.70,201.30)
                            -- The age of terminal "Homeosaurus_maximiliani" is Uniform(150.00,155.00)
                            -- The age of terminal "Homeosaurus_parvipes" is Uniform(150.00,155.00)
                            -- The age of terminal "Sapheosaurus_thiollerei" is Uniform(152.10,155.00)
                            -- The age of terminal "Oenosaurus_muehlheimensis" is Uniform(150.00,152.10)
                            -- The age of terminal "Piocormus_laticeps" is Uniform(150.00,155.00)
                            -- The age of terminal "Derasmosaurus_pietraroiae" is Uniform(100.50,113.00)
                            -- The age of terminal "Palaeopleurosaurus_posidoniae" is Uniform(174.20,183.70)
                            -- The age of terminal "Pleurosaurus_ginsburgi" is Uniform(150.00,152.10)
                            -- The age of terminal "Pleurosaurus_goldfussi" is Uniform(150.00,155.00)
                            -- The age of terminal "Kallimodon_pulchellus" is Uniform(150.00,155.00)
                            -- The age of terminal "Leptosaurus_neptunius" is Uniform(150.00,152.10)
                            -- The age of terminal "Kawasphenodon" is Uniform(70.00,83.60)
                            -- The age of terminal "Cynosphenodon_huizachalensis" is Uniform(182.70,190.80)
                            -- The age of terminal "Sphenotitan_leyesi" is Uniform(208.50,227.00)
                            -- The age of terminal "Priosphenodon_avelasi" is Uniform(89.80,100.50)
                            -- The age of terminal "Eilenodon_robustus" is Uniform(153.00,156.80)
                            -- The age of terminal "Toxolophosaurus_cloudi" is Uniform(110.00,125.00)
                            -- Tree age has a Truncatednormal(247.20,287.50,5.00) distribution
               Partitions = All
               Subparams  = TK02Brlens{1}, TK02Brlens{2} and TK02Brlens{3}

         8 --  Parameter  = Net_speciation{all}
               Type       = Speciation rate
               Prior      = Exponential(10.00)
               Partitions = All

         9 --  Parameter  = Relative_extinction{all}
               Type       = Extinction rate
               Prior      = Beta(1.00,1.00)
               Partitions = All

        10 --  Parameter  = Relative_fossilization{all}
               Type       = Fossilization rate
               Prior      = Beta(1.00,1.00)
               Partitions = All

        11 --  Parameter  = TK02var{1}
               Type       = Variance of lognormal distribution of branch rates
               Prior      = Exponential(10.00)
               Partition  = 1
               Subparam.  = TK02Brlens{1}

        12 --  Parameter  = TK02var{2}
               Type       = Variance of lognormal distribution of branch rates
               Prior      = Exponential(10.00)
               Partition  = 2
               Subparam.  = TK02Brlens{2}

        13 --  Parameter  = TK02var{3}
               Type       = Variance of lognormal distribution of branch rates
               Prior      = Exponential(10.00)
               Partition  = 3
               Subparam.  = TK02Brlens{3}

        14 --  Parameter  = TK02Brlens{1}
               Type       = Branch rates of TK02 relaxed clock
               Prior      = LogNormal (expectation = r_0, variance = TK02var{1} * v) 
                               [r_0 is beginning rate of branch, v is branch length]
               Partition  = 1

        15 --  Parameter  = TK02Brlens{2}
               Type       = Branch rates of TK02 relaxed clock
               Prior      = LogNormal (expectation = r_0, variance = TK02var{2} * v) 
                               [r_0 is beginning rate of branch, v is branch length]
               Partition  = 2

        16 --  Parameter  = TK02Brlens{3}
               Type       = Branch rates of TK02 relaxed clock
               Prior      = LogNormal (expectation = r_0, variance = TK02var{3} * v) 
                               [r_0 is beginning rate of branch, v is branch length]
               Partition  = 3

        17 --  Parameter  = Clockrate{all}
               Type       = Base rate of clock
               Prior      = Lognormal(-3.91,1.02)
                            The clock rate varies according to a Brownian motion model
               Partitions = All


      Number of chains per MPI processor = 1

      The MCMC sampler will use the following moves:
         With prob.  Chain will use move
            0.61 %   Multiplier(Alpha_symdir{1})
            3.07 %   Dirichlet(Pi_symdir{1})
            0.61 %   Multiplier(Alpha_symdir{2})
            3.07 %   Dirichlet(Pi_symdir{2})
            0.61 %   Multiplier(Alpha_symdir{3})
            3.07 %   Dirichlet(Pi_symdir{3})
            0.61 %   Multiplier(Alpha{all})
            9.20 %   ExtSprClock(Tau{all},V{all})
            9.20 %   NNIClock(Tau{all},V{all})
            4.91 %   ParsSPRClock(Tau{all},V{all})
           24.54 %   NodesliderClock(V{all})
            1.84 %   TreeStretch(V{all})
            1.84 %   Multiplier(Net_speciation{all})
            1.84 %   Slider(Relative_extinction{all})
            1.84 %   Slider(Relative_fossilization{all})
            1.23 %   Multiplier(TK02var{1})
            1.23 %   Multiplier(TK02var{2})
            1.23 %   Multiplier(TK02var{3})
            9.20 %   Multiplier(TK02Brlens{1})
            9.20 %   Multiplier(TK02Brlens{2})
            9.20 %   Multiplier(TK02Brlens{3})
            1.84 %   Multiplier(Clockrate{all})

      Division 1 has 48 unique site patterns
      Division 2 has 47 unique site patterns
      Division 3 has 41 unique site patterns
      Initializing conditional likelihoods
      Using standard non-SSE likelihood calculator for division 1 (single-precision)
      Using standard non-SSE likelihood calculator for division 2 (single-precision)
      Using standard non-SSE likelihood calculator for division 3 (single-precision)
      Randomly perturbing starting trees
      Broke constraints when perturbing tree
      Broke constraints when perturbing tree
      Broke constraints when perturbing tree
      Broke constraints when perturbing tree
      Broke constraints when perturbing tree
      Broke constraints when perturbing tree
      Broke constraints when perturbing tree
      Broke constraints when perturbing tree
      Broke constraints when perturbing tree
      Broke constraints when perturbing tree
      Broke constraints when perturbing tree
      Broke constraints when perturbing tree
      Broke constraints when perturbing tree
      Broke constraints when perturbing tree
      Broke constraints when perturbing tree
      Broke constraints when perturbing tree
      Broke constraints when perturbing tree
      Broke constraints when perturbing tree
      Broke constraints when perturbing tree
      Broke constraints when perturbing tree
      Broke constraints when perturbing tree
      Broke constraints when perturbing tree
      Broke constraints when perturbing tree
      Broke constraints when perturbing tree

      Initial log likelihoods and log prior probs for run 1:
         Chain 1 -- -1293.549447 -- -2036.232136

      There are 23 more chains on other processor(s)


      Using a relative burnin of 25.0 % for diagnostics

      Chain results (100000000 generations requested):

         0 -- [-1293.549] [...23 remote chains...] 
      1000 -- (-1205.384) [...23 remote chains...] -- 27:46:39
      2000 -- (-1136.063) [...23 remote chains...] -- 41:39:57
      3000 -- (-1142.483) [...23 remote chains...] -- 37:02:09
      4000 -- (-1129.292) [...23 remote chains...] -- 41:39:54
      5000 -- (-1119.982) [...23 remote chains...] -- 44:26:32

      Average standard deviation of split frequencies: 0.144639

      6000 -- (-1109.914) [...23 remote chains...] -- 41:39:51
      7000 -- (-1120.568) [...23 remote chains...] -- 43:38:51
      8000 -- (-1108.656) [...23 remote chains...] -- 45:08:07
      9000 -- (-1100.229) [...23 remote chains...] -- 43:12:21
      10000 -- (-1100.601) [...23 remote chains...] -- 44:26:24

      Average standard deviation of split frequencies: 0.167925

      11000 -- (-1105.000) [...23 remote chains...] -- 42:55:28
      12000 -- (-1107.269) [...23 remote chains...] -- 43:58:34
      13000 -- (-1105.775) [...23 remote chains...] -- 44:51:57
      14000 -- [-1102.260] [...23 remote chains...] -- 43:38:40
      15000 -- (-1101.227) [...23 remote chains...] -- 44:26:16

      Average standard deviation of split frequencies: 0.147684

      16000 -- (-1106.316) [...23 remote chains...] -- 43:23:45
      17000 -- (-1094.279) [...23 remote chains...] -- 44:06:36
      18000 -- (-1093.007) [...23 remote chains...] -- 44:44:42
      19000 -- (-1098.122) [...23 remote chains...] -- 43:51:04
      20000 -- (-1095.309) [...23 remote chains...] -- 44:26:08

      Average standard deviation of split frequencies: 0.139657

      21000 -- (-1099.434) [...23 remote chains...] -- 44:57:50
      22000 -- (-1099.571) [...23 remote chains...] -- 44:10:55
      23000 -- (-1093.604) [...23 remote chains...] -- 44:40:32
      24000 -- (-1091.034) [...23 remote chains...] -- 45:07:41
      25000 -- (-1094.389) [...23 remote chains...] -- 44:26:00

      Average standard deviation of split frequencies: 0.123734

      26000 -- (-1101.529) [...23 remote chains...] -- 44:51:36
      27000 -- (-1090.478) [...23 remote chains...] -- 45:15:18
      28000 -- (-1099.217) [...23 remote chains...] -- 44:37:49
      29000 -- (-1101.841) [...23 remote chains...] -- 45:00:21
      30000 -- (-1093.416) [...23 remote chains...] -- 44:25:52

      Average standard deviation of split frequencies: 0.126835

      31000 -- [-1092.888] [...23 remote chains...] -- 44:47:20
      32000 -- (-1093.914) [...23 remote chains...] -- 45:07:28
      33000 -- (-1093.139) [...23 remote chains...] -- 44:35:53
      34000 -- (-1089.672) [...23 remote chains...] -- 44:55:09
      35000 -- (-1098.427) [...23 remote chains...] -- 45:13:20

      Average standard deviation of split frequencies: 0.129491

      36000 -- [-1090.354] [...23 remote chains...] -- 44:44:13
      37000 -- (-1094.023) [...23 remote chains...] -- 45:01:42
      38000 -- (-1101.384) [...23 remote chains...] -- 45:18:15
      39000 -- (-1104.703) [...23 remote chains...] -- 44:51:15
      40000 -- (-1110.189) [...23 remote chains...] -- 45:07:15

      Average standard deviation of split frequencies: 0.129036

      41000 -- (-1103.676) [...23 remote chains...] -- 45:22:27
      42000 -- (-1110.981) [...23 remote chains...] -- 44:57:16
      43000 -- (-1114.870) [...23 remote chains...] -- 45:12:00
      44000 -- (-1093.411) [...23 remote chains...] -- 44:48:12
      45000 -- (-1106.645) [...23 remote chains...] -- 45:02:29

      Average standard deviation of split frequencies: 0.120557

      46000 -- [-1091.019] [...23 remote chains...] -- 45:16:08
      47000 -- [-1091.079] [...23 remote chains...] -- 45:29:12
      48000 -- [-1094.579] [...23 remote chains...] -- 45:07:02
      49000 -- (-1093.550) [...23 remote chains...] -- 45:19:45
      50000 -- (-1096.190) [...23 remote chains...] -- 44:58:39

      Average standard deviation of split frequencies: 0.122475

      51000 -- [-1099.715] [...23 remote chains...] -- 45:11:02
      52000 -- [-1105.345] [...23 remote chains...] -- 45:22:56
      53000 -- (-1100.895) [...23 remote chains...] -- 45:34:23
      54000 -- [-1105.926] [...23 remote chains...] -- 45:14:34
      55000 -- (-1103.403) [...23 remote chains...] -- 45:25:46

      Average standard deviation of split frequencies: 0.125140

      56000 -- (-1107.342) [...23 remote chains...] -- 45:06:49
      57000 -- (-1108.541) [...23 remote chains...] -- 45:17:44
      58000 -- (-1103.372) [...23 remote chains...] -- 45:28:18
      59000 -- (-1098.706) [...23 remote chains...] -- 45:38:29
      60000 -- (-1099.828) [...23 remote chains...] -- 45:20:35

      Average standard deviation of split frequencies: 0.126809

      61000 -- [-1104.546] [...23 remote chains...] -- 45:30:34
      62000 -- [-1108.410] [...23 remote chains...] -- 45:13:22
      63000 -- (-1110.386) [...23 remote chains...] -- 45:23:09
      64000 -- (-1116.088) [...23 remote chains...] -- 45:32:37
      65000 -- [-1115.244] [...23 remote chains...] -- 45:16:10

      Average standard deviation of split frequencies: 0.123895

      66000 -- (-1110.181) [...23 remote chains...] -- 45:25:28
      67000 -- (-1103.796) [...23 remote chains...] -- 45:34:29
      68000 -- (-1100.618) [...23 remote chains...] -- 45:18:44
      69000 -- (-1116.296) [...23 remote chains...] -- 45:27:35
      70000 -- (-1115.480) [...23 remote chains...] -- 45:36:10

      Average standard deviation of split frequencies: 0.127409

      71000 -- (-1107.209) [...23 remote chains...] -- 45:21:04
      72000 -- (-1111.730) [...23 remote chains...] -- 45:29:30
      73000 -- (-1101.616) [...23 remote chains...] -- 45:37:43
      74000 -- [-1096.108] [...23 remote chains...] -- 45:23:12
      75000 -- (-1099.299) [...23 remote chains...] -- 45:31:17

      Average standard deviation of split frequencies: 0.132067

      76000 -- (-1107.902) [...23 remote chains...] -- 45:39:08
      77000 -- (-1108.311) [...23 remote chains...] -- 45:25:10
      78000 -- [-1114.943] [...23 remote chains...] -- 45:32:54
      79000 -- (-1120.740) [...23 remote chains...] -- 45:40:26
      80000 -- (-1122.085) [...23 remote chains...] -- 45:26:59

      Average standard deviation of split frequencies: 0.130316

      81000 -- (-1116.304) [...23 remote chains...] -- 45:34:24
      82000 -- (-1118.917) [...23 remote chains...] -- 45:21:20
      83000 -- (-1112.918) [...23 remote chains...] -- 45:28:39
      84000 -- (-1109.516) [...23 remote chains...] -- 45:35:47
      85000 -- (-1107.646) [...23 remote chains...] -- 45:23:10

      Average standard deviation of split frequencies: 0.125995

      86000 -- (-1115.082) [...23 remote chains...] -- 45:30:12
      87000 -- (-1115.559) [...23 remote chains...] -- 45:37:04
      88000 -- [-1117.179] [...23 remote chains...] -- 45:24:52
      89000 -- (-1113.761) [...23 remote chains...] -- 45:31:38
      90000 -- (-1107.236) [...23 remote chains...] -- 45:38:16

      Average standard deviation of split frequencies: 0.126452

      91000 -- (-1109.924) [...23 remote chains...] -- 45:44:45
      92000 -- (-1114.029) [...23 remote chains...] -- 45:32:59
      93000 -- (-1108.921) [...23 remote chains...] -- 45:39:23
      94000 -- [-1118.811] [...23 remote chains...] -- 45:27:55
      95000 -- (-1116.934) [...23 remote chains...] -- 45:34:14

      Average standard deviation of split frequencies: 0.127078

      96000 -- (-1121.487) [...23 remote chains...] -- 45:40:25
      97000 -- (-1114.021) [...23 remote chains...] -- 45:29:18
      98000 -- (-1112.835) [...23 remote chains...] -- 45:35:24
      99000 -- (-1111.860) [...23 remote chains...] -- 45:41:23
      100000 -- (-1111.949) [...23 remote chains...] -- 45:30:36

      Average standard deviation of split frequencies: 0.126844

      101000 -- (-1111.505) [...23 remote chains...] -- 45:36:30
      102000 -- (-1104.233) [...23 remote chains...] -- 45:42:17
      103000 -- (-1105.583) [...23 remote chains...] -- 45:31:48
      104000 -- (-1115.226) [...23 remote chains...] -- 45:37:32
      105000 -- (-1113.997) [...23 remote chains...] -- 45:43:08

      Average standard deviation of split frequencies: 0.123980

      106000 -- (-1116.752) [...23 remote chains...] -- 45:48:39
      107000 -- (-1120.967) [...23 remote chains...] -- 45:38:29
      108000 -- (-1115.867) [...23 remote chains...] -- 45:43:56
      109000 -- [-1118.805] [...23 remote chains...] -- 45:49:17
      110000 -- [-1118.689] [...23 remote chains...] -- 45:39:24

      Average standard deviation of split frequencies: 0.123412

      111000 -- [-1115.441] [...23 remote chains...] -- 45:44:41
      112000 -- (-1119.694) [...23 remote chains...] -- 45:35:01
      113000 -- (-1115.574) [...23 remote chains...] -- 45:40:15
      114000 -- (-1121.097) [...23 remote chains...] -- 45:45:24
      115000 -- (-1119.871) [...23 remote chains...] -- 45:50:27

      Average standard deviation of split frequencies: 0.125426

      116000 -- (-1114.262) [...23 remote chains...] -- 45:41:04
      117000 -- (-1118.162) [...23 remote chains...] -- 45:46:04
      118000 -- (-1117.154) [...23 remote chains...] -- 45:36:52
      119000 -- (-1111.387) [...23 remote chains...] -- 45:41:49
      120000 -- (-1110.078) [...23 remote chains...] -- 45:46:42

      Average standard deviation of split frequencies: 0.125976

      121000 -- (-1102.554) [...23 remote chains...] -- 45:37:43
      122000 -- (-1111.005) [...23 remote chains...] -- 45:42:33
      123000 -- (-1117.812) [...23 remote chains...] -- 45:47:17
      124000 -- (-1123.703) [...23 remote chains...] -- 45:38:32
      125000 -- (-1117.563) [...23 remote chains...] -- 45:43:14

      Average standard deviation of split frequencies: 0.127182

      126000 -- (-1117.157) [...23 remote chains...] -- 45:47:51
      127000 -- (-1114.433) [...23 remote chains...] -- 45:52:24
      128000 -- (-1116.253) [...23 remote chains...] -- 45:43:52
      129000 -- (-1114.050) [...23 remote chains...] -- 45:48:23
      130000 -- (-1116.832) [...23 remote chains...] -- 45:52:49

      Average standard deviation of split frequencies: 0.129394

      131000 -- (-1118.248) [...23 remote chains...] -- 45:44:29
      132000 -- (-1106.641) [...23 remote chains...] -- 45:48:53
      133000 -- (-1106.983) [...23 remote chains...] -- 45:53:13
      134000 -- (-1107.501) [...23 remote chains...] -- 45:45:04
      135000 -- (-1113.134) [...23 remote chains...] -- 45:49:22

      Average standard deviation of split frequencies: 0.133698

      136000 -- (-1113.284) [...23 remote chains...] -- 45:41:21
      137000 -- (-1110.018) [...23 remote chains...] -- 45:45:37
      138000 -- (-1108.589) [...23 remote chains...] -- 45:49:49
      139000 -- (-1112.602) [...23 remote chains...] -- 45:41:59
      140000 -- (-1101.801) [...23 remote chains...] -- 45:46:09

      Average standard deviation of split frequencies: 0.134864

      141000 -- (-1100.250) [...23 remote chains...] -- 45:50:15
      142000 -- (-1109.304) [...23 remote chains...] -- 45:42:34
      143000 -- (-1110.221) [...23 remote chains...] -- 45:46:38
      144000 -- (-1110.004) [...23 remote chains...] -- 45:39:06
      145000 -- (-1111.076) [...23 remote chains...] -- 45:43:08

      Average standard deviation of split frequencies: 0.134750

      146000 -- (-1105.511) [...23 remote chains...] -- 45:47:07
      147000 -- (-1110.467) [...23 remote chains...] -- 45:39:43
      148000 -- [-1107.102] [...23 remote chains...] -- 45:43:40
      149000 -- (-1099.028) [...23 remote chains...] -- 45:47:34
      150000 -- (-1094.436) [...23 remote chains...] -- 45:40:19

      Average standard deviation of split frequencies: 0.133506

      151000 -- (-1097.048) [...23 remote chains...] -- 45:44:11
      152000 -- (-1105.928) [...23 remote chains...] -- 45:48:00
      153000 -- (-1105.842) [...23 remote chains...] -- 45:40:53
      154000 -- (-1100.318) [...23 remote chains...] -- 45:44:41
      155000 -- (-1098.231) [...23 remote chains...] -- 45:48:25

      Average standard deviation of split frequencies: 0.128819

      156000 -- (-1099.931) [...23 remote chains...] -- 45:41:26
      157000 -- (-1097.527) [...23 remote chains...] -- 45:45:09
      158000 -- [-1102.754] [...23 remote chains...] -- 45:48:48
      159000 -- (-1110.706) [...23 remote chains...] -- 45:41:57
      160000 -- (-1099.813) [...23 remote chains...] -- 45:45:36

      Average standard deviation of split frequencies: 0.128922

      161000 -- (-1102.695) [...23 remote chains...] -- 45:49:11
      162000 -- (-1104.350) [...23 remote chains...] -- 45:42:27
      163000 -- (-1105.433) [...23 remote chains...] -- 45:46:01
      164000 -- (-1104.074) [...23 remote chains...] -- 45:49:32
      165000 -- (-1102.585) [...23 remote chains...] -- 45:42:56

      Average standard deviation of split frequencies: 0.127105

      166000 -- (-1119.588) [...23 remote chains...] -- 45:46:26
      167000 -- (-1111.643) [...23 remote chains...] -- 45:49:53
      168000 -- (-1114.182) [...23 remote chains...] -- 45:43:23
      169000 -- (-1118.086) [...23 remote chains...] -- 45:46:49
      170000 -- (-1116.333) [...23 remote chains...] -- 45:40:25

      Average standard deviation of split frequencies: 0.127734

      171000 -- (-1109.226) [...23 remote chains...] -- 45:43:50
      172000 -- (-1105.409) [...23 remote chains...] -- 45:47:12
      173000 -- (-1118.109) [...23 remote chains...] -- 45:40:54
      174000 -- (-1115.359) [...23 remote chains...] -- 45:44:15
      175000 -- (-1107.557) [...23 remote chains...] -- 45:47:33

      Average standard deviation of split frequencies: 0.126357

      176000 -- (-1113.178) [...23 remote chains...] -- 45:41:22
      177000 -- (-1106.865) [...23 remote chains...] -- 45:44:39
      178000 -- (-1114.469) [...23 remote chains...] -- 45:47:54
      179000 -- (-1106.985) [...23 remote chains...] -- 45:41:49
      180000 -- (-1112.858) [...23 remote chains...] -- 45:45:03

      Average standard deviation of split frequencies: 0.127271

      181000 -- (-1106.733) [...23 remote chains...] -- 45:48:14
      182000 -- (-1107.416) [...23 remote chains...] -- 45:42:15
      183000 -- (-1101.224) [...23 remote chains...] -- 45:45:25
      184000 -- (-1109.445) [...23 remote chains...] -- 45:48:33
      185000 -- (-1104.738) [...23 remote chains...] -- 45:42:39

      Average standard deviation of split frequencies: 0.127891

      186000 -- [-1111.647] [...23 remote chains...] -- 45:45:46
      187000 -- (-1116.532) [...23 remote chains...] -- 45:48:51
      188000 -- (-1126.125) [...23 remote chains...] -- 45:43:03
      189000 -- (-1125.304) [...23 remote chains...] -- 45:46:07
      190000 -- (-1124.231) [...23 remote chains...] -- 45:49:09

      Average standard deviation of split frequencies: 0.129148

      191000 -- (-1131.630) [...23 remote chains...] -- 45:43:26
      192000 -- (-1123.814) [...23 remote chains...] -- 45:46:27
      193000 -- (-1124.807) [...23 remote chains...] -- 45:40:48
      194000 -- (-1117.791) [...23 remote chains...] -- 45:43:48
      195000 -- (-1114.791) [...23 remote chains...] -- 45:46:46

      Average standard deviation of split frequencies: 0.129807

      196000 -- (-1121.232) [...23 remote chains...] -- 45:41:12
      197000 -- (-1123.556) [...23 remote chains...] -- 45:44:09
      198000 -- (-1125.433) [...23 remote chains...] -- 45:47:04
      199000 -- (-1115.656) [...23 remote chains...] -- 45:41:36
      200000 -- (-1109.283) [...23 remote chains...] -- 45:44:30

      Average standard deviation of split frequencies: 0.130446

      201000 -- (-1112.770) [...23 remote chains...] -- 45:47:22
      202000 -- (-1104.552) [...23 remote chains...] -- 45:41:58
      203000 -- (-1107.944) [...23 remote chains...] -- 45:44:49
      204000 -- (-1110.019) [...23 remote chains...] -- 45:39:29
      205000 -- (-1106.017) [...23 remote chains...] -- 45:42:20

      Average standard deviation of split frequencies: 0.130050

      206000 -- (-1108.281) [...23 remote chains...] -- 45:45:08
      207000 -- (-1107.767) [...23 remote chains...] -- 45:47:55
      208000 -- (-1112.902) [...23 remote chains...] -- 45:42:40
      209000 -- (-1122.690) [...23 remote chains...] -- 45:45:26
      210000 -- (-1118.118) [...23 remote chains...] -- 45:40:15

      Average standard deviation of split frequencies: 0.131987

      211000 -- (-1117.894) [...23 remote chains...] -- 45:43:00
      212000 -- (-1117.430) [...23 remote chains...] -- 45:45:44
      213000 -- (-1127.559) [...23 remote chains...] -- 45:48:26
      214000 -- (-1115.185) [...23 remote chains...] -- 45:43:20
      215000 -- (-1115.230) [...23 remote chains...] -- 45:46:01

      Average standard deviation of split frequencies: 0.131967

      216000 -- (-1113.294) [...23 remote chains...] -- 45:48:40
      217000 -- (-1106.880) [...23 remote chains...] -- 45:51:18
      218000 -- [-1109.093] [...23 remote chains...] -- 45:46:17
      219000 -- [-1107.237] [...23 remote chains...] -- 45:48:54
      220000 -- (-1108.247) [...23 remote chains...] -- 45:43:57

      Average standard deviation of split frequencies: 0.134074

      221000 -- (-1105.215) [...23 remote chains...] -- 45:46:33
      222000 -- (-1107.110) [...23 remote chains...] -- 45:49:08
      223000 -- (-1109.897) [...23 remote chains...] -- 45:51:41
      224000 -- (-1110.674) [...23 remote chains...] -- 45:46:48
      225000 -- (-1106.396) [...23 remote chains...] -- 45:49:21

      Average standard deviation of split frequencies: 0.134258

      226000 -- (-1108.712) [...23 remote chains...] -- 45:51:52
      227000 -- (-1119.007) [...23 remote chains...] -- 45:47:03
      228000 -- (-1118.345) [...23 remote chains...] -- 45:49:33
      229000 -- (-1115.739) [...23 remote chains...] -- 45:52:03
      230000 -- (-1113.187) [...23 remote chains...] -- 45:47:17

      Average standard deviation of split frequencies: 0.133347

      231000 -- (-1115.044) [...23 remote chains...] -- 45:49:45
      232000 -- (-1106.563) [...23 remote chains...] -- 45:52:13
      233000 -- (-1109.726) [...23 remote chains...] -- 45:47:31
      234000 -- (-1108.765) [...23 remote chains...] -- 45:49:57
      235000 -- (-1110.237) [...23 remote chains...] -- 45:52:22

      Average standard deviation of split frequencies: 0.135613

      236000 -- [-1105.150] [...23 remote chains...] -- 45:54:46
      237000 -- (-1102.526) [...23 remote chains...] -- 45:50:08
      238000 -- (-1110.112) [...23 remote chains...] -- 45:52:32
      239000 -- (-1112.226) [...23 remote chains...] -- 45:47:56
      240000 -- (-1107.226) [...23 remote chains...] -- 45:50:19

      Average standard deviation of split frequencies: 0.135439

      241000 -- (-1105.503) [...23 remote chains...] -- 45:52:41
      242000 -- (-1109.903) [...23 remote chains...] -- 45:48:09
      243000 -- (-1109.075) [...23 remote chains...] -- 45:50:30
      244000 -- [-1107.589] [...23 remote chains...] -- 45:52:49
      245000 -- (-1105.332) [...23 remote chains...] -- 45:48:21

      Average standard deviation of split frequencies: 0.134092

      246000 -- (-1102.308) [...23 remote chains...] -- 45:50:40
      247000 -- (-1108.196) [...23 remote chains...] -- 45:52:58
      248000 -- [-1117.092] [...23 remote chains...] -- 45:48:32
      249000 -- (-1105.976) [...23 remote chains...] -- 45:50:49
      250000 -- [-1111.687] [...23 remote chains...] -- 45:53:06

      Average standard deviation of split frequencies: 0.134302

      251000 -- [-1111.862] [...23 remote chains...] -- 45:48:43
      252000 -- (-1105.396) [...23 remote chains...] -- 45:50:59
      253000 -- (-1113.357) [...23 remote chains...] -- 45:46:39
      254000 -- (-1109.209) [...23 remote chains...] -- 45:48:54
      255000 -- (-1107.152) [...23 remote chains...] -- 45:51:08

      Average standard deviation of split frequencies: 0.133934

      256000 -- [-1110.585] [...23 remote chains...] -- 45:46:51
      257000 -- [-1124.138] [...23 remote chains...] -- 45:49:04
      258000 -- (-1109.698) [...23 remote chains...] -- 45:51:16
      259000 -- [-1112.265] [...23 remote chains...] -- 45:47:02
      260000 -- (-1109.824) [...23 remote chains...] -- 45:49:14

      Average standard deviation of split frequencies: 0.132552

      261000 -- [-1105.638] [...23 remote chains...] -- 45:51:25
      262000 -- (-1109.951) [...23 remote chains...] -- 45:47:14
      263000 -- (-1103.246) [...23 remote chains...] -- 45:49:24
      264000 -- [-1112.478] [...23 remote chains...] -- 45:51:33
      265000 -- (-1103.876) [...23 remote chains...] -- 45:47:25

      Average standard deviation of split frequencies: 0.130045

      266000 -- (-1101.879) [...23 remote chains...] -- 45:49:33
      267000 -- (-1100.528) [...23 remote chains...] -- 45:51:41
      268000 -- [-1099.813] [...23 remote chains...] -- 45:47:35
      269000 -- (-1103.701) [...23 remote chains...] -- 45:49:42
      270000 -- [-1105.047] [...23 remote chains...] -- 45:51:48

      Average standard deviation of split frequencies: 0.129418

      271000 -- (-1105.068) [...23 remote chains...] -- 45:47:45
      272000 -- (-1107.633) [...23 remote chains...] -- 45:49:51
      273000 -- [-1107.280] [...23 remote chains...] -- 45:45:50
      274000 -- [-1108.007] [...23 remote chains...] -- 45:47:55
      275000 -- (-1113.169) [...23 remote chains...] -- 45:49:59

      Average standard deviation of split frequencies: 0.129791

      276000 -- [-1103.610] [...23 remote chains...] -- 45:52:02
      277000 -- (-1104.890) [...23 remote chains...] -- 45:48:04
      278000 -- (-1101.015) [...23 remote chains...] -- 45:50:07
      279000 -- [-1111.064] [...23 remote chains...] -- 45:52:09
      280000 -- (-1104.638) [...23 remote chains...] -- 45:48:14

      Average standard deviation of split frequencies: 0.129132

      281000 -- (-1106.412) [...23 remote chains...] -- 45:50:15
      282000 -- (-1107.819) [...23 remote chains...] -- 45:46:22
      283000 -- [-1107.293] [...23 remote chains...] -- 45:48:23
      284000 -- [-1095.819] [...23 remote chains...] -- 45:50:22
      285000 -- [-1105.278] [...23 remote chains...] -- 45:46:32

      Average standard deviation of split frequencies: 0.126953

      286000 -- [-1107.605] [...23 remote chains...] -- 45:48:31
      287000 -- (-1109.723) [...23 remote chains...] -- 45:50:30
      288000 -- [-1105.428] [...23 remote chains...] -- 45:46:41
      289000 -- [-1102.751] [...23 remote chains...] -- 45:48:39
      290000 -- (-1101.303) [...23 remote chains...] -- 45:50:37

      Average standard deviation of split frequencies: 0.125846

      291000 -- [-1101.095] [...23 remote chains...] -- 45:46:51
      292000 -- [-1107.340] [...23 remote chains...] -- 45:48:47
      293000 -- [-1104.690] [...23 remote chains...] -- 45:50:44
      294000 -- [-1109.389] [...23 remote chains...] -- 45:47:00
      295000 -- [-1098.642] [...23 remote chains...] -- 45:48:55

      Average standard deviation of split frequencies: 0.125822

      296000 -- [-1102.900] [...23 remote chains...] -- 45:50:50
      297000 -- [-1102.353] [...23 remote chains...] -- 45:47:08
      298000 -- [-1102.509] [...23 remote chains...] -- 45:49:03
      299000 -- [-1112.792] [...23 remote chains...] -- 45:50:56
      300000 -- [-1102.513] [...23 remote chains...] -- 45:47:17

      Average standard deviation of split frequencies: 0.126429

      301000 -- (-1107.453) [...23 remote chains...] -- 45:49:10
      302000 -- (-1101.121) [...23 remote chains...] -- 45:45:32
      303000 -- [-1103.363] [...23 remote chains...] -- 45:47:25
      304000 -- (-1110.339) [...23 remote chains...] -- 45:49:17
      305000 -- (-1108.316) [...23 remote chains...] -- 45:45:41

      Average standard deviation of split frequencies: 0.125300

      306000 -- [-1109.426] [...23 remote chains...] -- 45:47:33
      307000 -- [-1111.099] [...23 remote chains...] -- 45:49:24
      308000 -- (-1113.755) [...23 remote chains...] -- 45:45:50
      309000 -- [-1107.774] [...23 remote chains...] -- 45:47:41
      310000 -- [-1106.578] [...23 remote chains...] -- 45:49:30

      Average standard deviation of split frequencies: 0.124185

      311000 -- [-1098.464] [...23 remote chains...] -- 45:45:59
      312000 -- [-1111.887] [...23 remote chains...] -- 45:47:48
      313000 -- [-1112.086] [...23 remote chains...] -- 45:49:37
      314000 -- [-1106.674] [...23 remote chains...] -- 45:46:07
      315000 -- (-1110.752) [...23 remote chains...] -- 45:47:55

      Average standard deviation of split frequencies: 0.123317

      316000 -- [-1113.862] [...23 remote chains...] -- 45:49:43
      317000 -- [-1111.138] [...23 remote chains...] -- 45:46:15
      318000 -- (-1111.288) [...23 remote chains...] -- 45:48:02
      319000 -- (-1112.569) [...23 remote chains...] -- 45:49:49
      320000 -- (-1113.190) [...23 remote chains...] -- 45:46:23

      Average standard deviation of split frequencies: 0.123211

      321000 -- [-1105.529] [...23 remote chains...] -- 45:48:09
      322000 -- (-1108.241) [...23 remote chains...] -- 45:44:45
      323000 -- (-1106.003) [...23 remote chains...] -- 45:46:31
      324000 -- [-1104.631] [...23 remote chains...] -- 45:48:16
      325000 -- [-1110.561] [...23 remote chains...] -- 45:50:00

      Average standard deviation of split frequencies: 0.122792

      326000 -- (-1103.883) [...23 remote chains...] -- 45:46:38
      327000 -- (-1106.109) [...23 remote chains...] -- 45:48:22
      328000 -- [-1110.543] [...23 remote chains...] -- 45:45:01
      329000 -- [-1101.522] [...23 remote chains...] -- 45:46:45
      330000 -- [-1112.705] [...23 remote chains...] -- 45:48:28

      Average standard deviation of split frequencies: 0.122174

      331000 -- [-1113.280] [...23 remote chains...] -- 45:45:09
      332000 -- [-1114.433] [...23 remote chains...] -- 45:46:52
      333000 -- [-1109.514] [...23 remote chains...] -- 45:48:34
      334000 -- [-1111.210] [...23 remote chains...] -- 45:45:17
      335000 -- [-1103.784] [...23 remote chains...] -- 45:46:59

      Average standard deviation of split frequencies: 0.120087

      336000 -- [-1113.318] [...23 remote chains...] -- 45:48:40
      337000 -- [-1098.638] [...23 remote chains...] -- 45:45:24
      338000 -- (-1106.603) [...23 remote chains...] -- 45:47:05
      339000 -- (-1108.911) [...23 remote chains...] -- 45:48:45
      340000 -- [-1107.262] [...23 remote chains...] -- 45:45:32

      Average standard deviation of split frequencies: 0.120847

      341000 -- (-1107.473) [...23 remote chains...] -- 45:47:11
      342000 -- [-1100.800] [...23 remote chains...] -- 45:43:59
      343000 -- [-1099.910] [...23 remote chains...] -- 45:45:39
      344000 -- [-1099.299] [...23 remote chains...] -- 45:47:17
      345000 -- [-1099.030] [...23 remote chains...] -- 45:44:07

      Average standard deviation of split frequencies: 0.118353

      346000 -- [-1098.158] [...23 remote chains...] -- 45:45:45
      347000 -- [-1104.775] [...23 remote chains...] -- 45:47:23
      348000 -- [-1110.530] [...23 remote chains...] -- 45:44:14
      349000 -- (-1114.358) [...23 remote chains...] -- 45:45:52
      350000 -- [-1108.710] [...23 remote chains...] -- 45:47:29

      Average standard deviation of split frequencies: 0.117718

      351000 -- (-1123.164) [...23 remote chains...] -- 45:44:22
      352000 -- (-1120.176) [...23 remote chains...] -- 45:45:58
      353000 -- [-1117.634] [...23 remote chains...] -- 45:47:35
      354000 -- (-1112.730) [...23 remote chains...] -- 45:44:29
      355000 -- [-1108.606] [...23 remote chains...] -- 45:46:05

      Average standard deviation of split frequencies: 0.115327

      356000 -- [-1116.331] [...23 remote chains...] -- 45:47:40
      357000 -- (-1102.998) [...23 remote chains...] -- 45:44:36
      358000 -- (-1108.630) [...23 remote chains...] -- 45:46:11
      359000 -- (-1103.258) [...23 remote chains...] -- 45:47:45
      360000 -- [-1100.969] [...23 remote chains...] -- 45:44:42

      Average standard deviation of split frequencies: 0.115291

      361000 -- [-1103.922] [...23 remote chains...] -- 45:46:16
      362000 -- [-1116.151] [...23 remote chains...] -- 45:47:50
      363000 -- [-1114.077] [...23 remote chains...] -- 45:44:49
      364000 -- (-1104.255) [...23 remote chains...] -- 45:46:22
      365000 -- (-1106.157) [...23 remote chains...] -- 45:47:55

      Average standard deviation of split frequencies: 0.114348

      366000 -- (-1104.081) [...23 remote chains...] -- 45:44:55
      367000 -- (-1115.589) [...23 remote chains...] -- 45:46:28
      368000 -- [-1112.128] [...23 remote chains...] -- 45:43:29
      369000 -- [-1109.290] [...23 remote chains...] -- 45:45:01
      370000 -- (-1113.236) [...23 remote chains...] -- 45:46:33

      Average standard deviation of split frequencies: 0.115011

      371000 -- [-1113.552] [...23 remote chains...] -- 45:48:04
      372000 -- (-1105.964) [...23 remote chains...] -- 45:45:07
      373000 -- [-1110.185] [...23 remote chains...] -- 45:46:38
      374000 -- [-1104.264] [...23 remote chains...] -- 45:48:09
      375000 -- (-1116.040) [...23 remote chains...] -- 45:45:13

      Average standard deviation of split frequencies: 0.113861

      376000 -- (-1110.870) [...23 remote chains...] -- 45:46:43
      377000 -- [-1115.766] [...23 remote chains...] -- 45:48:13
      378000 -- [-1119.209] [...23 remote chains...] -- 45:45:18
      379000 -- [-1111.672] [...23 remote chains...] -- 45:46:48
      380000 -- [-1119.126] [...23 remote chains...] -- 45:48:17

      Average standard deviation of split frequencies: 0.113581

      381000 -- (-1117.149) [...23 remote chains...] -- 45:45:24
      382000 -- (-1120.305) [...23 remote chains...] -- 45:46:53
      383000 -- (-1116.915) [...23 remote chains...] -- 45:48:21
      384000 -- [-1113.275] [...23 remote chains...] -- 45:45:29
      385000 -- [-1118.166] [...23 remote chains...] -- 45:46:57

      Average standard deviation of split frequencies: 0.113174

      386000 -- [-1126.882] [...23 remote chains...] -- 45:48:25
      387000 -- (-1123.083) [...23 remote chains...] -- 45:45:34
      388000 -- [-1104.368] [...23 remote chains...] -- 45:47:01
      389000 -- [-1106.963] [...23 remote chains...] -- 45:44:12
      390000 -- [-1116.920] [...23 remote chains...] -- 45:45:39

      Average standard deviation of split frequencies: 0.113742

      391000 -- (-1122.779) [...23 remote chains...] -- 45:47:06
      392000 -- (-1114.003) [...23 remote chains...] -- 45:44:18
      393000 -- (-1106.435) [...23 remote chains...] -- 45:45:44
      394000 -- (-1109.249) [...23 remote chains...] -- 45:47:10
      395000 -- [-1111.593] [...23 remote chains...] -- 45:44:23

      Average standard deviation of split frequencies: 0.113363

      396000 -- (-1107.928) [...23 remote chains...] -- 45:45:49
      397000 -- (-1099.728) [...23 remote chains...] -- 45:47:14
      398000 -- [-1106.056] [...23 remote chains...] -- 45:48:38
      399000 -- (-1107.361) [...23 remote chains...] -- 45:45:53
      400000 -- [-1118.355] [...23 remote chains...] -- 45:47:18

      Average standard deviation of split frequencies: 0.114413

      401000 -- [-1110.283] [...23 remote chains...] -- 45:48:42
      402000 -- (-1110.290) [...23 remote chains...] -- 45:45:57
      403000 -- [-1110.319] [...23 remote chains...] -- 45:47:21
      404000 -- [-1107.450] [...23 remote chains...] -- 45:48:45
      405000 -- [-1100.725] [...23 remote chains...] -- 45:46:02

      Average standard deviation of split frequencies: 0.114954

      406000 -- [-1111.456] [...23 remote chains...] -- 45:47:25
      407000 -- [-1111.293] [...23 remote chains...] -- 45:48:47
      408000 -- [-1109.585] [...23 remote chains...] -- 45:46:06
      409000 -- (-1103.744) [...23 remote chains...] -- 45:47:28
      410000 -- (-1112.726) [...23 remote chains...] -- 45:44:47

      Average standard deviation of split frequencies: 0.115452

      411000 -- [-1108.026] [...23 remote chains...] -- 45:46:10
      412000 -- [-1103.705] [...23 remote chains...] -- 45:47:31
      413000 -- (-1113.762) [...23 remote chains...] -- 45:48:53
      414000 -- (-1107.784) [...23 remote chains...] -- 45:46:13
      415000 -- (-1100.880) [...23 remote chains...] -- 45:47:35

      Average standard deviation of split frequencies: 0.115434

      416000 -- [-1095.819] [...23 remote chains...] -- 45:48:56
      417000 -- [-1094.618] [...23 remote chains...] -- 45:46:17
      418000 -- [-1102.801] [...23 remote chains...] -- 45:47:38
      419000 -- [-1112.057] [...23 remote chains...] -- 45:48:58
      420000 -- (-1107.157) [...23 remote chains...] -- 45:46:21

      Average standard deviation of split frequencies: 0.116631

      421000 -- (-1102.284) [...23 remote chains...] -- 45:47:41
      422000 -- (-1109.023) [...23 remote chains...] -- 45:45:04
      423000 -- (-1110.595) [...23 remote chains...] -- 45:46:24
      424000 -- [-1111.870] [...23 remote chains...] -- 45:47:44
      425000 -- [-1110.487] [...23 remote chains...] -- 45:49:03

      Average standard deviation of split frequencies: 0.117425

      426000 -- [-1115.193] [...23 remote chains...] -- 45:46:27
      427000 -- [-1107.849] [...23 remote chains...] -- 45:47:46
      428000 -- [-1105.591] [...23 remote chains...] -- 45:49:05
      429000 -- (-1098.654) [...23 remote chains...] -- 45:46:31
      430000 -- [-1101.431] [...23 remote chains...] -- 45:47:49

      Average standard deviation of split frequencies: 0.117656

      431000 -- [-1107.238] [...23 remote chains...] -- 45:49:07
      432000 -- [-1107.350] [...23 remote chains...] -- 45:46:34
      433000 -- (-1104.461) [...23 remote chains...] -- 45:47:51
      434000 -- [-1103.759] [...23 remote chains...] -- 45:49:09
      435000 -- [-1099.131] [...23 remote chains...] -- 45:46:37

      Average standard deviation of split frequencies: 0.116859

      436000 -- [-1098.746] [...23 remote chains...] -- 45:47:54
      437000 -- (-1102.848) [...23 remote chains...] -- 45:49:11
      438000 -- [-1102.019] [...23 remote chains...] -- 45:46:40
      439000 -- [-1107.493] [...23 remote chains...] -- 45:47:56
      440000 -- (-1108.260) [...23 remote chains...] -- 45:45:26

      Average standard deviation of split frequencies: 0.116740

      441000 -- (-1112.747) [...23 remote chains...] -- 45:46:42
      442000 -- (-1102.226) [...23 remote chains...] -- 45:47:58
      443000 -- (-1104.781) [...23 remote chains...] -- 45:49:14
      444000 -- (-1107.297) [...23 remote chains...] -- 45:46:45
      445000 -- (-1112.024) [...23 remote chains...] -- 45:48:00

      Average standard deviation of split frequencies: 0.116543

      446000 -- (-1114.490) [...23 remote chains...] -- 45:49:16
      447000 -- (-1113.363) [...23 remote chains...] -- 45:46:48
      448000 -- [-1103.975] [...23 remote chains...] -- 45:48:03
      449000 -- (-1103.574) [...23 remote chains...] -- 45:49:17
      450000 -- (-1105.576) [...23 remote chains...] -- 45:46:50

      Average standard deviation of split frequencies: 0.115782

      451000 -- (-1096.471) [...23 remote chains...] -- 45:48:04
      452000 -- (-1099.731) [...23 remote chains...] -- 45:49:18
      453000 -- (-1096.306) [...23 remote chains...] -- 45:46:52
      454000 -- (-1097.942) [...23 remote chains...] -- 45:48:06
      455000 -- (-1099.941) [...23 remote chains...] -- 45:45:41

      Average standard deviation of split frequencies: 0.114902

      456000 -- (-1105.662) [...23 remote chains...] -- 45:46:55
      457000 -- [-1102.308] [...23 remote chains...] -- 45:48:08
      458000 -- (-1103.981) [...23 remote chains...] -- 45:45:44
      459000 -- (-1108.402) [...23 remote chains...] -- 45:46:57
      460000 -- (-1101.876) [...23 remote chains...] -- 45:48:10

      Average standard deviation of split frequencies: 0.115119

      461000 -- [-1104.562] [...23 remote chains...] -- 45:49:22
      462000 -- [-1107.366] [...23 remote chains...] -- 45:46:59
      463000 -- (-1103.992) [...23 remote chains...] -- 45:48:11
      464000 -- (-1114.664) [...23 remote chains...] -- 45:49:23
      465000 -- (-1116.302) [...23 remote chains...] -- 45:47:01

      Average standard deviation of split frequencies: 0.115161

      466000 -- [-1106.611] [...23 remote chains...] -- 45:48:13
      467000 -- (-1115.658) [...23 remote chains...] -- 45:49:24
      468000 -- (-1117.787) [...23 remote chains...] -- 45:47:03
      469000 -- (-1125.311) [...23 remote chains...] -- 45:48:14
      470000 -- (-1112.125) [...23 remote chains...] -- 45:49:25

      Average standard deviation of split frequencies: 0.114872

      471000 -- [-1116.603] [...23 remote chains...] -- 45:47:05
      472000 -- [-1111.197] [...23 remote chains...] -- 45:48:15
      473000 -- (-1113.909) [...23 remote chains...] -- 45:49:26
      474000 -- (-1117.965) [...23 remote chains...] -- 45:50:36
      475000 -- (-1117.116) [...23 remote chains...] -- 45:48:17

      Average standard deviation of split frequencies: 0.116851

      476000 -- (-1111.789) [...23 remote chains...] -- 45:49:27
      477000 -- (-1108.255) [...23 remote chains...] -- 45:47:08
      478000 -- (-1112.524) [...23 remote chains...] -- 45:48:18
      479000 -- [-1108.528] [...23 remote chains...] -- 45:49:28
      480000 -- (-1108.919) [...23 remote chains...] -- 45:47:10

      Average standard deviation of split frequencies: 0.117564

      481000 -- [-1115.883] [...23 remote chains...] -- 45:48:19
      482000 -- [-1113.830] [...23 remote chains...] -- 45:49:28
      483000 -- [-1116.390] [...23 remote chains...] -- 45:47:11
      484000 -- (-1109.042) [...23 remote chains...] -- 45:48:20
      485000 -- [-1107.379] [...23 remote chains...] -- 45:49:29

      Average standard deviation of split frequencies: 0.116412

      486000 -- [-1111.510] [...23 remote chains...] -- 45:47:12
      487000 -- (-1119.726) [...23 remote chains...] -- 45:48:21
      488000 -- (-1111.971) [...23 remote chains...] -- 45:49:29
      489000 -- (-1126.088) [...23 remote chains...] -- 45:47:14
      490000 -- (-1127.532) [...23 remote chains...] -- 45:48:22

      Average standard deviation of split frequencies: 0.116796

      491000 -- (-1118.659) [...23 remote chains...] -- 45:49:30
      492000 -- (-1115.079) [...23 remote chains...] -- 45:47:15
      493000 -- (-1112.576) [...23 remote chains...] -- 45:48:23
      494000 -- (-1109.355) [...23 remote chains...] -- 45:49:30
      495000 -- [-1101.933] [...23 remote chains...] -- 45:47:16

      Average standard deviation of split frequencies: 0.116799

      496000 -- (-1104.424) [...23 remote chains...] -- 45:48:23
      497000 -- (-1097.755) [...23 remote chains...] -- 45:49:30
      498000 -- (-1109.213) [...23 remote chains...] -- 45:47:17
      499000 -- (-1113.663) [...23 remote chains...] -- 45:48:24
      500000 -- (-1117.584) [...23 remote chains...] -- 45:49:31

      Average standard deviation of split frequencies: 0.117361

      501000 -- (-1115.853) [...23 remote chains...] -- 45:50:37
      502000 -- (-1121.476) [...23 remote chains...] -- 45:48:25
      503000 -- (-1128.847) [...23 remote chains...] -- 45:49:31
      504000 -- (-1118.026) [...23 remote chains...] -- 45:50:37
      505000 -- (-1122.770) [...23 remote chains...] -- 45:48:25

      Average standard deviation of split frequencies: 0.117008

      506000 -- (-1125.946) [...23 remote chains...] -- 45:49:31
      507000 -- [-1120.320] [...23 remote chains...] -- 45:47:20
      508000 -- (-1112.578) [...23 remote chains...] -- 45:48:26
      509000 -- (-1124.226) [...23 remote chains...] -- 45:49:31
      510000 -- (-1120.551) [...23 remote chains...] -- 45:47:21

      Average standard deviation of split frequencies: 0.119554

      511000 -- (-1107.935) [...23 remote chains...] -- 45:48:26
      512000 -- (-1106.237) [...23 remote chains...] -- 45:49:31
      513000 -- (-1113.519) [...23 remote chains...] -- 45:50:35
      514000 -- (-1111.712) [...23 remote chains...] -- 45:48:26
      515000 -- (-1110.713) [...23 remote chains...] -- 45:49:31

      Average standard deviation of split frequencies: 0.119282

      516000 -- (-1107.252) [...23 remote chains...] -- 45:50:35
      517000 -- (-1107.276) [...23 remote chains...] -- 45:48:27
      518000 -- (-1106.477) [...23 remote chains...] -- 45:49:31
      519000 -- (-1111.781) [...23 remote chains...] -- 45:50:34
      520000 -- (-1121.367) [...23 remote chains...] -- 45:48:27

      Average standard deviation of split frequencies: 0.117626

      521000 -- (-1119.026) [...23 remote chains...] -- 45:49:30
      522000 -- (-1115.661) [...23 remote chains...] -- 45:50:34
      523000 -- (-1109.004) [...23 remote chains...] -- 45:48:27
      524000 -- (-1111.070) [...23 remote chains...] -- 45:49:30
      525000 -- (-1112.347) [...23 remote chains...] -- 45:50:33

      Average standard deviation of split frequencies: 0.117509

      526000 -- (-1104.309) [...23 remote chains...] -- 45:48:27
      527000 -- (-1102.939) [...23 remote chains...] -- 45:49:30
      528000 -- (-1106.667) [...23 remote chains...] -- 45:50:33
      529000 -- (-1105.750) [...23 remote chains...] -- 45:48:27
      530000 -- (-1113.192) [...23 remote chains...] -- 45:49:30

      Average standard deviation of split frequencies: 0.117906

      531000 -- (-1100.281) [...23 remote chains...] -- 45:50:32
      532000 -- (-1109.226) [...23 remote chains...] -- 45:48:27
      533000 -- (-1121.764) [...23 remote chains...] -- 45:49:29
      534000 -- (-1117.190) [...23 remote chains...] -- 45:50:31
      535000 -- (-1122.515) [...23 remote chains...] -- 45:48:27

      Average standard deviation of split frequencies: 0.116890

      536000 -- (-1121.988) [...23 remote chains...] -- 45:49:29
      537000 -- [-1119.421] [...23 remote chains...] -- 45:50:30
      538000 -- (-1115.194) [...23 remote chains...] -- 45:48:27
      539000 -- (-1120.056) [...23 remote chains...] -- 45:49:28
      540000 -- (-1122.793) [...23 remote chains...] -- 45:50:29

      Average standard deviation of split frequencies: 0.116338

      541000 -- (-1110.045) [...23 remote chains...] -- 45:48:27
      542000 -- (-1120.259) [...23 remote chains...] -- 45:49:28
      543000 -- (-1114.880) [...23 remote chains...] -- 45:50:29
      544000 -- [-1113.267] [...23 remote chains...] -- 45:48:26
      545000 -- (-1110.566) [...23 remote chains...] -- 45:49:27

      Average standard deviation of split frequencies: 0.115474

      546000 -- (-1107.339) [...23 remote chains...] -- 45:50:28
      547000 -- (-1113.327) [...23 remote chains...] -- 45:48:26
      548000 -- (-1115.905) [...23 remote chains...] -- 45:49:26
      549000 -- [-1120.276] [...23 remote chains...] -- 45:50:27
      550000 -- (-1122.344) [...23 remote chains...] -- 45:51:27

      Average standard deviation of split frequencies: 0.114226

      551000 -- (-1113.429) [...23 remote chains...] -- 45:49:26
      552000 -- [-1109.151] [...23 remote chains...] -- 45:50:26
      553000 -- (-1106.124) [...23 remote chains...] -- 45:51:25
      554000 -- (-1117.446) [...23 remote chains...] -- 45:49:25
      555000 -- (-1120.286) [...23 remote chains...] -- 45:50:24

      Average standard deviation of split frequencies: 0.114313

      556000 -- [-1115.838] [...23 remote chains...] -- 45:51:24
      557000 -- (-1116.540) [...23 remote chains...] -- 45:49:24
      558000 -- [-1113.646] [...23 remote chains...] -- 45:50:23
      559000 -- [-1112.666] [...23 remote chains...] -- 45:51:22
      560000 -- (-1114.391) [...23 remote chains...] -- 45:49:23

      Average standard deviation of split frequencies: 0.114013

      561000 -- (-1123.090) [...23 remote chains...] -- 45:50:22
      562000 -- (-1120.791) [...23 remote chains...] -- 45:51:21
      563000 -- (-1115.256) [...23 remote chains...] -- 45:49:22
      564000 -- [-1107.449] [...23 remote chains...] -- 45:50:21
      565000 -- (-1109.448) [...23 remote chains...] -- 45:51:19

      Average standard deviation of split frequencies: 0.113706

      566000 -- [-1108.067] [...23 remote chains...] -- 45:49:22
      567000 -- (-1116.860) [...23 remote chains...] -- 45:50:20
      568000 -- (-1124.794) [...23 remote chains...] -- 45:51:18
      569000 -- (-1118.589) [...23 remote chains...] -- 45:52:15
      570000 -- (-1107.215) [...23 remote chains...] -- 45:50:18

      Average standard deviation of split frequencies: 0.113549

      571000 -- (-1109.421) [...23 remote chains...] -- 45:51:16
      572000 -- (-1114.475) [...23 remote chains...] -- 45:49:20
      573000 -- [-1108.215] [...23 remote chains...] -- 45:50:17
      574000 -- (-1111.993) [...23 remote chains...] -- 45:51:14
      575000 -- (-1113.740) [...23 remote chains...] -- 45:52:11

      Average standard deviation of split frequencies: 0.113166

      576000 -- (-1107.838) [...23 remote chains...] -- 45:50:16
      577000 -- (-1104.321) [...23 remote chains...] -- 45:51:13
      578000 -- (-1102.790) [...23 remote chains...] -- 45:52:09
      579000 -- [-1112.882] [...23 remote chains...] -- 45:50:14
      580000 -- (-1110.815) [...23 remote chains...] -- 45:51:11

      Average standard deviation of split frequencies: 0.114881

      581000 -- (-1097.111) [...23 remote chains...] -- 45:52:07
      582000 -- (-1095.559) [...23 remote chains...] -- 45:50:13
      583000 -- (-1100.122) [...23 remote chains...] -- 45:51:09
      584000 -- (-1100.320) [...23 remote chains...] -- 45:52:05
      585000 -- (-1093.268) [...23 remote chains...] -- 45:50:11

      Average standard deviation of split frequencies: 0.113840

      586000 -- (-1103.745) [...23 remote chains...] -- 45:51:07
      587000 -- (-1109.332) [...23 remote chains...] -- 45:52:03
      588000 -- [-1111.056] [...23 remote chains...] -- 45:50:10
      589000 -- (-1113.761) [...23 remote chains...] -- 45:51:06
      590000 -- (-1108.566) [...23 remote chains...] -- 45:52:01

      Average standard deviation of split frequencies: 0.113712

      591000 -- (-1093.852) [...23 remote chains...] -- 45:50:08
      592000 -- (-1108.909) [...23 remote chains...] -- 45:51:04
      593000 -- [-1118.811] [...23 remote chains...] -- 45:51:59
      594000 -- [-1116.521] [...23 remote chains...] -- 45:50:07
      595000 -- (-1116.703) [...23 remote chains...] -- 45:51:02

      Average standard deviation of split frequencies: 0.113666

      596000 -- (-1117.991) [...23 remote chains...] -- 45:51:57
      597000 -- (-1112.688) [...23 remote chains...] -- 45:50:05
      598000 -- [-1116.621] [...23 remote chains...] -- 45:51:00
      599000 -- (-1111.458) [...23 remote chains...] -- 45:51:55
      600000 -- [-1112.240] [...23 remote chains...] -- 45:50:04

      Average standard deviation of split frequencies: 0.112749

      601000 -- [-1109.531] [...23 remote chains...] -- 45:50:58
      602000 -- (-1104.516) [...23 remote chains...] -- 45:49:07
      603000 -- (-1108.012) [...23 remote chains...] -- 45:50:02
      604000 -- (-1112.614) [...23 remote chains...] -- 45:50:56
      605000 -- (-1109.847) [...23 remote chains...] -- 45:51:50

      Average standard deviation of split frequencies: 0.112235

      606000 -- (-1107.407) [...23 remote chains...] -- 45:50:00
      607000 -- (-1116.951) [...23 remote chains...] -- 45:50:54
      608000 -- [-1109.249] [...23 remote chains...] -- 45:51:48
      609000 -- (-1117.737) [...23 remote chains...] -- 45:52:42
      610000 -- (-1116.832) [...23 remote chains...] -- 45:50:52

      Average standard deviation of split frequencies: 0.111603

      611000 -- (-1119.263) [...23 remote chains...] -- 45:51:46
      612000 -- (-1109.353) [...23 remote chains...] -- 45:49:57
      613000 -- (-1117.448) [...23 remote chains...] -- 45:50:50
      614000 -- (-1116.421) [...23 remote chains...] -- 45:51:43
      615000 -- (-1121.907) [...23 remote chains...] -- 45:49:55

      Average standard deviation of split frequencies: 0.111771

      616000 -- (-1123.770) [...23 remote chains...] -- 45:50:48
      617000 -- (-1112.925) [...23 remote chains...] -- 45:51:41
      618000 -- (-1111.875) [...23 remote chains...] -- 45:49:53
      619000 -- (-1118.007) [...23 remote chains...] -- 45:50:46
      620000 -- [-1114.628] [...23 remote chains...] -- 45:51:39

      Average standard deviation of split frequencies: 0.111171

      621000 -- (-1127.468) [...23 remote chains...] -- 45:49:51
      622000 -- (-1124.682) [...23 remote chains...] -- 45:50:44
      623000 -- [-1121.102] [...23 remote chains...] -- 45:51:36
      624000 -- [-1113.849] [...23 remote chains...] -- 45:49:49
      625000 -- [-1119.023] [...23 remote chains...] -- 45:50:42

      Average standard deviation of split frequencies: 0.110340

      626000 -- [-1114.580] [...23 remote chains...] -- 45:51:34
      627000 -- (-1118.847) [...23 remote chains...] -- 45:49:47
      628000 -- [-1124.144] [...23 remote chains...] -- 45:50:39
      629000 -- [-1121.883] [...23 remote chains...] -- 45:51:31
      630000 -- (-1119.068) [...23 remote chains...] -- 45:49:45

      Average standard deviation of split frequencies: 0.109523

      631000 -- [-1122.769] [...23 remote chains...] -- 45:50:37
      632000 -- [-1121.295] [...23 remote chains...] -- 45:51:29
      633000 -- [-1122.345] [...23 remote chains...] -- 45:52:20
      634000 -- (-1121.053) [...23 remote chains...] -- 45:50:35
      635000 -- [-1123.474] [...23 remote chains...] -- 45:51:26

      Average standard deviation of split frequencies: 0.108885

      636000 -- [-1125.553] [...23 remote chains...] -- 45:52:17
      637000 -- (-1120.677) [...23 remote chains...] -- 45:50:33
      638000 -- (-1125.129) [...23 remote chains...] -- 45:51:24
      639000 -- [-1126.447] [...23 remote chains...] -- 45:52:15
      640000 -- (-1121.637) [...23 remote chains...] -- 45:53:06

      Average standard deviation of split frequencies: 0.108794

      641000 -- (-1123.833) [...23 remote chains...] -- 45:51:21
      642000 -- (-1112.867) [...23 remote chains...] -- 45:52:12
      643000 -- [-1120.758] [...23 remote chains...] -- 45:53:02
      644000 -- [-1120.630] [...23 remote chains...] -- 45:51:19
      645000 -- (-1121.210) [...23 remote chains...] -- 45:52:09

      Average standard deviation of split frequencies: 0.108050

      646000 -- (-1119.096) [...23 remote chains...] -- 45:52:59
      647000 -- (-1117.769) [...23 remote chains...] -- 45:53:50
      648000 -- (-1115.297) [...23 remote chains...] -- 45:52:06
      649000 -- [-1115.203] [...23 remote chains...] -- 45:52:56
      650000 -- (-1120.784) [...23 remote chains...] -- 45:53:46

      Average standard deviation of split frequencies: 0.107189

      651000 -- [-1112.154] [...23 remote chains...] -- 45:52:03
      652000 -- (-1110.320) [...23 remote chains...] -- 45:52:53
      653000 -- (-1111.288) [...23 remote chains...] -- 45:53:43
      654000 -- [-1105.196] [...23 remote chains...] -- 45:52:00
      655000 -- (-1101.722) [...23 remote chains...] -- 45:52:50

      Average standard deviation of split frequencies: 0.107118

      656000 -- [-1112.249] [...23 remote chains...] -- 45:53:39
      657000 -- (-1103.028) [...23 remote chains...] -- 45:54:29
      658000 -- (-1104.290) [...23 remote chains...] -- 45:52:47
      659000 -- (-1115.688) [...23 remote chains...] -- 45:53:36
      660000 -- [-1115.926] [...23 remote chains...] -- 45:54:25

      Average standard deviation of split frequencies: 0.105864

      661000 -- (-1109.576) [...23 remote chains...] -- 45:52:44
      662000 -- (-1111.855) [...23 remote chains...] -- 45:53:33
      663000 -- [-1112.003] [...23 remote chains...] -- 45:54:22
      664000 -- (-1121.137) [...23 remote chains...] -- 45:52:41
      665000 -- (-1124.279) [...23 remote chains...] -- 45:53:29

      Average standard deviation of split frequencies: 0.105471

      666000 -- (-1114.713) [...23 remote chains...] -- 45:54:18
      667000 -- (-1113.667) [...23 remote chains...] -- 45:55:06
      668000 -- (-1108.966) [...23 remote chains...] -- 45:53:26
      669000 -- [-1116.087] [...23 remote chains...] -- 45:54:14
      670000 -- [-1120.527] [...23 remote chains...] -- 45:55:02

      Average standard deviation of split frequencies: 0.105975

      671000 -- (-1119.926) [...23 remote chains...] -- 45:53:22
      672000 -- [-1114.376] [...23 remote chains...] -- 45:54:11
      673000 -- [-1118.662] [...23 remote chains...] -- 45:54:59
      674000 -- [-1114.031] [...23 remote chains...] -- 45:53:19
      675000 -- [-1112.771] [...23 remote chains...] -- 45:54:07

      Average standard deviation of split frequencies: 0.106379

      676000 -- [-1107.903] [...23 remote chains...] -- 45:54:55
      677000 -- [-1110.464] [...23 remote chains...] -- 45:55:42
      678000 -- [-1114.595] [...23 remote chains...] -- 45:54:03
      679000 -- [-1113.344] [...23 remote chains...] -- 45:54:51
      680000 -- [-1113.805] [...23 remote chains...] -- 45:55:38

      Average standard deviation of split frequencies: 0.106476

      681000 -- [-1119.173] [...23 remote chains...] -- 45:56:25
      682000 -- (-1118.345) [...23 remote chains...] -- 45:54:47
      683000 -- [-1121.323] [...23 remote chains...] -- 45:55:34
      684000 -- [-1114.879] [...23 remote chains...] -- 45:56:21
      685000 -- [-1116.790] [...23 remote chains...] -- 45:57:08

      Average standard deviation of split frequencies: 0.104915

      686000 -- [-1115.748] [...23 remote chains...] -- 45:55:30
      687000 -- [-1112.501] [...23 remote chains...] -- 45:56:17
      688000 -- [-1116.361] [...23 remote chains...] -- 45:57:03
      689000 -- [-1119.523] [...23 remote chains...] -- 45:57:50
      690000 -- [-1124.544] [...23 remote chains...] -- 45:56:12

      Average standard deviation of split frequencies: 0.104700

      691000 -- [-1117.930] [...23 remote chains...] -- 45:56:59
      692000 -- [-1115.188] [...23 remote chains...] -- 45:57:45
      693000 -- [-1116.569] [...23 remote chains...] -- 45:56:08
      694000 -- [-1120.453] [...23 remote chains...] -- 45:56:54
      695000 -- [-1126.207] [...23 remote chains...] -- 45:57:40

      Average standard deviation of split frequencies: 0.103994

      696000 -- [-1124.539] [...23 remote chains...] -- 45:56:03
      697000 -- [-1128.453] [...23 remote chains...] -- 45:56:50
      698000 -- [-1121.247] [...23 remote chains...] -- 45:57:35
      699000 -- (-1121.332) [...23 remote chains...] -- 45:55:59
      700000 -- [-1116.363] [...23 remote chains...] -- 45:56:45

      Average standard deviation of split frequencies: 0.103374

      701000 -- [-1114.497] [...23 remote chains...] -- 45:57:31
      702000 -- [-1123.032] [...23 remote chains...] -- 45:55:55
      703000 -- [-1124.095] [...23 remote chains...] -- 45:56:40
      704000 -- [-1120.031] [...23 remote chains...] -- 45:57:26
      705000 -- [-1121.054] [...23 remote chains...] -- 45:55:50

      Average standard deviation of split frequencies: 0.101472

      706000 -- [-1122.254] [...23 remote chains...] -- 45:56:36
      707000 -- [-1113.942] [...23 remote chains...] -- 45:57:21
      708000 -- [-1110.695] [...23 remote chains...] -- 45:55:46
      709000 -- [-1116.188] [...23 remote chains...] -- 45:56:31
      710000 -- [-1119.168] [...23 remote chains...] -- 45:57:16

      Average standard deviation of split frequencies: 0.101127

      711000 -- [-1115.374] [...23 remote chains...] -- 45:58:01
      712000 -- [-1117.374] [...23 remote chains...] -- 45:56:27
      713000 -- [-1120.510] [...23 remote chains...] -- 45:57:11
      714000 -- (-1120.655) [...23 remote chains...] -- 45:57:56
      715000 -- [-1120.380] [...23 remote chains...] -- 45:58:41

      Average standard deviation of split frequencies: 0.101231

      716000 -- [-1119.279] [...23 remote chains...] -- 45:57:07
      717000 -- [-1119.049] [...23 remote chains...] -- 45:57:51
      718000 -- (-1116.459) [...23 remote chains...] -- 45:58:36
      719000 -- [-1114.524] [...23 remote chains...] -- 45:59:20
      720000 -- [-1122.787] [...23 remote chains...] -- 45:57:46

      Average standard deviation of split frequencies: 0.101838

      721000 -- (-1126.323) [...23 remote chains...] -- 45:58:30
      722000 -- [-1124.065] [...23 remote chains...] -- 45:59:15
      723000 -- (-1124.333) [...23 remote chains...] -- 45:59:58
      724000 -- [-1122.887] [...23 remote chains...] -- 45:58:25
      725000 -- (-1135.031) [...23 remote chains...] -- 45:59:09

      Average standard deviation of split frequencies: 0.101465

      726000 -- (-1136.839) [...23 remote chains...] -- 45:59:53
      727000 -- (-1126.494) [...23 remote chains...] -- 46:00:37
      728000 -- (-1126.559) [...23 remote chains...] -- 46:01:20
      729000 -- (-1123.463) [...23 remote chains...] -- 45:59:47
      730000 -- (-1117.032) [...23 remote chains...] -- 46:00:31

      Average standard deviation of split frequencies: 0.101040

      731000 -- [-1124.137] [...23 remote chains...] -- 46:01:14
      732000 -- (-1115.863) [...23 remote chains...] -- 46:01:57
      733000 -- [-1112.961] [...23 remote chains...] -- 46:00:25
      734000 -- [-1122.814] [...23 remote chains...] -- 46:01:08
      735000 -- [-1114.503] [...23 remote chains...] -- 46:01:51

      Average standard deviation of split frequencies: 0.101824

      736000 -- (-1115.577) [...23 remote chains...] -- 46:02:34
      737000 -- [-1120.602] [...23 remote chains...] -- 46:03:17
      738000 -- [-1121.414] [...23 remote chains...] -- 46:01:45
      739000 -- [-1122.931] [...23 remote chains...] -- 46:02:28
      740000 -- [-1117.617] [...23 remote chains...] -- 46:03:11

      Average standard deviation of split frequencies: 0.101511

      741000 -- [-1116.192] [...23 remote chains...] -- 46:03:53
      742000 -- (-1107.579) [...23 remote chains...] -- 46:04:35
      743000 -- [-1114.517] [...23 remote chains...] -- 46:05:18
      744000 -- (-1117.753) [...23 remote chains...] -- 46:03:46
      745000 -- (-1125.012) [...23 remote chains...] -- 46:04:29

      Average standard deviation of split frequencies: 0.101036

      746000 -- (-1121.014) [...23 remote chains...] -- 46:07:24
      747000 -- [-1116.494] [...23 remote chains...] -- 46:12:31
      748000 -- [-1127.774] [...23 remote chains...] -- 46:13:13
      749000 -- [-1116.696] [...23 remote chains...] -- 46:13:54
      750000 -- [-1118.158] [...23 remote chains...] -- 46:14:35

      Average standard deviation of split frequencies: 0.100567

      751000 -- (-1111.043) [...23 remote chains...] -- 46:15:16
      752000 -- (-1118.189) [...23 remote chains...] -- 46:15:57
      753000 -- [-1113.069] [...23 remote chains...] -- 46:16:37
      754000 -- [-1108.665] [...23 remote chains...] -- 46:17:18
      755000 -- [-1107.344] [...23 remote chains...] -- 46:17:59

      Average standard deviation of split frequencies: 0.101168

      756000 -- [-1104.693] [...23 remote chains...] -- 46:20:50
      757000 -- [-1116.562] [...23 remote chains...] -- 46:21:30
      758000 -- [-1106.864] [...23 remote chains...] -- 46:24:21
      759000 -- [-1109.592] [...23 remote chains...] -- 46:31:33
      760000 -- [-1109.250] [...23 remote chains...] -- 46:36:33

      Average standard deviation of split frequencies: 0.100868

      761000 -- [-1102.867] [...23 remote chains...] -- 47:01:07
      762000 -- [-1101.777] [...23 remote chains...] -- 47:03:53
      763000 -- [-1103.178] [...23 remote chains...] -- 47:11:00
      764000 -- [-1103.194] [...23 remote chains...] -- 47:13:46
      765000 -- [-1104.946] [...23 remote chains...] -- 47:20:50

      Average standard deviation of split frequencies: 0.100567

      766000 -- [-1108.139] [...23 remote chains...] -- 47:43:01
      767000 -- [-1103.987] [...23 remote chains...] -- 47:47:52
      768000 -- [-1112.743] [...23 remote chains...] -- 47:52:43
      769000 -- [-1110.959] [...23 remote chains...] -- 47:57:34
      770000 -- (-1112.821) [...23 remote chains...] -- 48:02:23

      Average standard deviation of split frequencies: 0.099483

      771000 -- [-1106.451] [...23 remote chains...] -- 48:26:30
      772000 -- [-1108.577] [...23 remote chains...] -- 48:31:17
      773000 -- [-1105.940] [...23 remote chains...] -- 48:36:03
      774000 -- [-1101.775] [...23 remote chains...] -- 48:40:47
      775000 -- [-1103.616] [...23 remote chains...] -- 48:47:40

      Average standard deviation of split frequencies: 0.099101

      776000 -- [-1107.582] [...23 remote chains...] -- 49:09:26
      777000 -- [-1107.517] [...23 remote chains...] -- 49:16:15
      778000 -- [-1108.201] [...23 remote chains...] -- 49:18:48
      779000 -- [-1113.074] [...23 remote chains...] -- 49:25:35
      780000 -- [-1116.482] [...23 remote chains...] -- 49:28:07

      Average standard deviation of split frequencies: 0.098892

      781000 -- (-1111.350) [...23 remote chains...] -- 49:36:59
      782000 -- [-1110.846] [...23 remote chains...] -- 49:37:23
      783000 -- [-1115.282] [...23 remote chains...] -- 49:35:39
      784000 -- [-1111.224] [...23 remote chains...] -- 49:36:03
      785000 -- [-1118.323] [...23 remote chains...] -- 49:36:27

      Average standard deviation of split frequencies: 0.097958

      786000 -- [-1123.179] [...23 remote chains...] -- 49:34:44
      787000 -- [-1115.684] [...23 remote chains...] -- 49:35:07
      788000 -- [-1115.794] [...23 remote chains...] -- 49:35:31
      789000 -- [-1112.336] [...23 remote chains...] -- 49:35:54
      790000 -- [-1116.215] [...23 remote chains...] -- 49:34:12

      Average standard deviation of split frequencies: 0.097758

      791000 -- [-1114.525] [...23 remote chains...] -- 49:34:35
      792000 -- [-1109.591] [...23 remote chains...] -- 49:34:59
      793000 -- [-1111.286] [...23 remote chains...] -- 49:33:17
      794000 -- [-1110.010] [...23 remote chains...] -- 49:33:40
      795000 -- [-1111.847] [...23 remote chains...] -- 49:34:04

      Average standard deviation of split frequencies: 0.097750

      796000 -- [-1108.837] [...23 remote chains...] -- 49:34:27
      797000 -- [-1112.881] [...23 remote chains...] -- 49:32:46
      798000 -- [-1118.453] [...23 remote chains...] -- 49:33:09
      799000 -- [-1114.173] [...23 remote chains...] -- 49:33:32
      800000 -- [-1111.573] [...23 remote chains...] -- 49:31:52

      Average standard deviation of split frequencies: 0.097656

      801000 -- [-1109.045] [...23 remote chains...] -- 49:32:15
      802000 -- [-1104.022] [...23 remote chains...] -- 49:32:38
      803000 -- [-1105.848] [...23 remote chains...] -- 49:33:01
      804000 -- [-1108.444] [...23 remote chains...] -- 49:31:21
      805000 -- [-1109.741] [...23 remote chains...] -- 49:31:44

      Average standard deviation of split frequencies: 0.096984

      806000 -- [-1109.195] [...23 remote chains...] -- 49:32:07
      807000 -- [-1109.379] [...23 remote chains...] -- 49:30:27
      808000 -- [-1109.765] [...23 remote chains...] -- 49:30:50
      809000 -- (-1115.164) [...23 remote chains...] -- 49:31:14
      810000 -- [-1107.064] [...23 remote chains...] -- 49:29:34

      Average standard deviation of split frequencies: 0.098116

      811000 -- [-1113.238] [...23 remote chains...] -- 49:29:57
      812000 -- [-1109.184] [...23 remote chains...] -- 49:30:20
      813000 -- [-1113.997] [...23 remote chains...] -- 49:28:41
      814000 -- [-1114.554] [...23 remote chains...] -- 49:29:04
      815000 -- [-1102.976] [...23 remote chains...] -- 49:29:27

      Average standard deviation of split frequencies: 0.097865

      816000 -- [-1107.584] [...23 remote chains...] -- 49:27:49
      817000 -- [-1113.118] [...23 remote chains...] -- 49:28:12
      818000 -- (-1111.907) [...23 remote chains...] -- 49:28:35
      819000 -- [-1104.008] [...23 remote chains...] -- 49:28:58
      820000 -- [-1103.323] [...23 remote chains...] -- 49:27:20

      Average standard deviation of split frequencies: 0.097684

      821000 -- (-1103.085) [...23 remote chains...] -- 49:27:43
      822000 -- [-1108.012] [...23 remote chains...] -- 49:28:06
      823000 -- [-1103.225] [...23 remote chains...] -- 49:26:28
      824000 -- [-1102.518] [...23 remote chains...] -- 49:26:51
      825000 -- [-1108.590] [...23 remote chains...] -- 49:27:14

      Average standard deviation of split frequencies: 0.097439

      826000 -- [-1106.473] [...23 remote chains...] -- 49:25:36
      827000 -- [-1113.281] [...23 remote chains...] -- 49:25:59
      828000 -- [-1116.506] [...23 remote chains...] -- 49:26:22
      829000 -- [-1110.915] [...23 remote chains...] -- 49:26:45
      830000 -- [-1106.805] [...23 remote chains...] -- 49:25:08

      Average standard deviation of split frequencies: 0.096198

      831000 -- [-1114.252] [...23 remote chains...] -- 49:25:31
      832000 -- (-1115.591) [...23 remote chains...] -- 49:25:54
      833000 -- [-1115.341] [...23 remote chains...] -- 49:24:17
      834000 -- [-1114.675] [...23 remote chains...] -- 49:24:40
      835000 -- [-1115.380] [...23 remote chains...] -- 49:25:03

      Average standard deviation of split frequencies: 0.095775

      836000 -- [-1123.333] [...23 remote chains...] -- 49:25:25
      837000 -- [-1125.199] [...23 remote chains...] -- 49:23:49
      838000 -- [-1128.360] [...23 remote chains...] -- 49:24:12
      839000 -- [-1116.657] [...23 remote chains...] -- 49:24:35
      840000 -- [-1114.729] [...23 remote chains...] -- 49:22:59

      Average standard deviation of split frequencies: 0.094955

      841000 -- [-1112.397] [...23 remote chains...] -- 49:23:22
      842000 -- [-1109.340] [...23 remote chains...] -- 49:23:44
      843000 -- [-1114.625] [...23 remote chains...] -- 49:24:07
      844000 -- [-1118.608] [...23 remote chains...] -- 49:22:32
      845000 -- (-1122.367) [...23 remote chains...] -- 49:22:54

      Average standard deviation of split frequencies: 0.094688

      846000 -- [-1131.426] [...23 remote chains...] -- 49:23:17
      847000 -- [-1113.114] [...23 remote chains...] -- 49:23:39
      848000 -- [-1110.664] [...23 remote chains...] -- 49:22:05
      849000 -- [-1113.319] [...23 remote chains...] -- 49:22:27
      850000 -- [-1118.763] [...23 remote chains...] -- 49:22:50

      Average standard deviation of split frequencies: 0.094392

      851000 -- [-1120.436] [...23 remote chains...] -- 49:23:12
      852000 -- [-1119.173] [...23 remote chains...] -- 49:21:38
      853000 -- [-1115.146] [...23 remote chains...] -- 49:22:00
      854000 -- [-1116.017] [...23 remote chains...] -- 49:22:23
      855000 -- (-1125.810) [...23 remote chains...] -- 49:22:45

      Average standard deviation of split frequencies: 0.093957

      856000 -- [-1126.632] [...23 remote chains...] -- 49:21:11
      857000 -- [-1133.892] [...23 remote chains...] -- 49:21:33
      858000 -- [-1133.322] [...23 remote chains...] -- 49:21:56
      859000 -- (-1122.313) [...23 remote chains...] -- 49:22:18
      860000 -- [-1108.506] [...23 remote chains...] -- 49:20:45

      Average standard deviation of split frequencies: 0.092786

      861000 -- [-1113.667] [...23 remote chains...] -- 49:21:07
      862000 -- [-1109.127] [...23 remote chains...] -- 49:21:29
      863000 -- [-1101.545] [...23 remote chains...] -- 49:21:51
      864000 -- [-1113.286] [...23 remote chains...] -- 49:20:18
      865000 -- [-1115.109] [...23 remote chains...] -- 49:20:40

      Average standard deviation of split frequencies: 0.091942

      866000 -- [-1117.090] [...23 remote chains...] -- 49:21:02
      867000 -- (-1102.938) [...23 remote chains...] -- 49:19:30
      868000 -- [-1107.512] [...23 remote chains...] -- 49:19:52
      869000 -- [-1116.919] [...23 remote chains...] -- 49:20:14
      870000 -- (-1103.291) [...23 remote chains...] -- 49:18:42

      Average standard deviation of split frequencies: 0.090712

      871000 -- (-1119.636) [...23 remote chains...] -- 49:19:04
      872000 -- [-1115.875] [...23 remote chains...] -- 49:19:26
      873000 -- [-1112.028] [...23 remote chains...] -- 49:19:48
      874000 -- [-1111.368] [...23 remote chains...] -- 49:18:16
      875000 -- [-1100.766] [...23 remote chains...] -- 49:18:38

      Average standard deviation of split frequencies: 0.090649

      876000 -- (-1105.403) [...23 remote chains...] -- 49:19:00
      877000 -- [-1103.755] [...23 remote chains...] -- 49:19:22
      878000 -- [-1108.577] [...23 remote chains...] -- 49:17:51
      879000 -- (-1113.911) [...23 remote chains...] -- 49:18:13
      880000 -- [-1113.954] [...23 remote chains...] -- 49:18:34

      Average standard deviation of split frequencies: 0.090667

      881000 -- (-1112.615) [...23 remote chains...] -- 49:18:56
      882000 -- [-1127.298] [...23 remote chains...] -- 49:17:25
      883000 -- [-1120.565] [...23 remote chains...] -- 49:17:47
      884000 -- [-1120.467] [...23 remote chains...] -- 49:18:09
      885000 -- (-1114.384) [...23 remote chains...] -- 49:16:39

      Average standard deviation of split frequencies: 0.090651

      886000 -- (-1116.342) [...23 remote chains...] -- 49:17:00
      887000 -- [-1111.724] [...23 remote chains...] -- 49:17:22
      888000 -- [-1104.208] [...23 remote chains...] -- 49:17:44
      889000 -- [-1108.842] [...23 remote chains...] -- 49:16:14
      890000 -- (-1106.413) [...23 remote chains...] -- 49:16:35

      Average standard deviation of split frequencies: 0.090367

      891000 -- [-1107.778] [...23 remote chains...] -- 49:16:57
      892000 -- [-1113.804] [...23 remote chains...] -- 49:17:18
      893000 -- (-1103.885) [...23 remote chains...] -- 49:15:49
      894000 -- [-1107.314] [...23 remote chains...] -- 49:16:10
      895000 -- (-1110.724) [...23 remote chains...] -- 49:16:32

      Average standard deviation of split frequencies: 0.090050

      896000 -- [-1116.199] [...23 remote chains...] -- 49:15:03
      897000 -- [-1110.515] [...23 remote chains...] -- 49:15:24
      898000 -- (-1106.002) [...23 remote chains...] -- 49:15:46
      899000 -- [-1115.964] [...23 remote chains...] -- 49:14:17
      900000 -- [-1113.035] [...23 remote chains...] -- 49:14:38

      Average standard deviation of split frequencies: 0.089425

      901000 -- [-1111.807] [...23 remote chains...] -- 49:15:00
      902000 -- (-1112.816) [...23 remote chains...] -- 49:15:21
      903000 -- (-1109.543) [...23 remote chains...] -- 49:13:53
      904000 -- (-1104.062) [...23 remote chains...] -- 49:14:14
      905000 -- [-1107.917] [...23 remote chains...] -- 49:14:36

      Average standard deviation of split frequencies: 0.089297

      906000 -- (-1106.646) [...23 remote chains...] -- 49:14:57
      907000 -- (-1109.448) [...23 remote chains...] -- 49:13:29
      908000 -- (-1111.069) [...23 remote chains...] -- 49:13:50
      909000 -- [-1109.296] [...23 remote chains...] -- 49:14:11
      910000 -- (-1120.290) [...23 remote chains...] -- 49:12:44

      Average standard deviation of split frequencies: 0.088459

      911000 -- [-1108.558] [...23 remote chains...] -- 49:13:05
      912000 -- [-1107.280] [...23 remote chains...] -- 49:13:26
      913000 -- [-1113.585] [...23 remote chains...] -- 49:13:47
      914000 -- [-1115.752] [...23 remote chains...] -- 49:12:20
      915000 -- (-1118.127) [...23 remote chains...] -- 49:12:41

      Average standard deviation of split frequencies: 0.088127

      916000 -- (-1113.777) [...23 remote chains...] -- 49:13:02
      917000 -- (-1113.850) [...23 remote chains...] -- 49:13:24
      918000 -- [-1115.280] [...23 remote chains...] -- 49:11:57
      919000 -- (-1114.546) [...23 remote chains...] -- 49:12:18
      920000 -- [-1110.378] [...23 remote chains...] -- 49:12:39

      Average standard deviation of split frequencies: 0.088678

      921000 -- [-1114.533] [...23 remote chains...] -- 49:13:00
      922000 -- (-1123.923) [...23 remote chains...] -- 49:11:33
      923000 -- (-1125.854) [...23 remote chains...] -- 49:11:54
      924000 -- [-1119.838] [...23 remote chains...] -- 49:12:15
      925000 -- [-1113.102] [...23 remote chains...] -- 49:10:49

      Average standard deviation of split frequencies: 0.088448

      926000 -- [-1112.807] [...23 remote chains...] -- 49:11:10
      927000 -- [-1111.927] [...23 remote chains...] -- 49:11:31
      928000 -- [-1104.826] [...23 remote chains...] -- 49:10:05
      929000 -- (-1105.094) [...23 remote chains...] -- 49:10:26
      930000 -- [-1116.628] [...23 remote chains...] -- 49:10:47

      Average standard deviation of split frequencies: 0.088360

      931000 -- (-1121.692) [...23 remote chains...] -- 49:11:08
      932000 -- [-1115.100] [...23 remote chains...] -- 49:09:43
      933000 -- (-1125.867) [...23 remote chains...] -- 49:10:03
      934000 -- (-1116.044) [...23 remote chains...] -- 49:10:24
      935000 -- (-1107.454) [...23 remote chains...] -- 49:08:59

      Average standard deviation of split frequencies: 0.088060

      936000 -- (-1108.873) [...23 remote chains...] -- 49:09:20
      937000 -- (-1112.489) [...23 remote chains...] -- 49:09:41
      938000 -- [-1112.145] [...23 remote chains...] -- 49:08:16
      939000 -- [-1108.845] [...23 remote chains...] -- 49:08:37
      940000 -- [-1109.224] [...23 remote chains...] -- 49:08:58

      Average standard deviation of split frequencies: 0.088413

      941000 -- [-1113.954] [...23 remote chains...] -- 49:09:18
      942000 -- [-1108.354] [...23 remote chains...] -- 49:07:54
      943000 -- [-1114.977] [...23 remote chains...] -- 49:08:15
      944000 -- [-1105.284] [...23 remote chains...] -- 49:08:35
      945000 -- (-1107.050) [...23 remote chains...] -- 49:08:56

      Average standard deviation of split frequencies: 0.088277

      946000 -- [-1112.147] [...23 remote chains...] -- 49:07:32
      947000 -- [-1113.876] [...23 remote chains...] -- 49:07:52
      948000 -- [-1108.712] [...23 remote chains...] -- 49:08:13
      949000 -- (-1108.877) [...23 remote chains...] -- 49:08:34
      950000 -- [-1106.698] [...23 remote chains...] -- 49:07:10

      Average standard deviation of split frequencies: 0.088038

      951000 -- [-1099.794] [...23 remote chains...] -- 49:07:30
      952000 -- [-1094.147] [...23 remote chains...] -- 49:07:51
      953000 -- [-1103.486] [...23 remote chains...] -- 49:08:11
      954000 -- (-1106.061) [...23 remote chains...] -- 49:06:48
      955000 -- [-1104.742] [...23 remote chains...] -- 49:07:09

      Average standard deviation of split frequencies: 0.088007

      956000 -- (-1105.566) [...23 remote chains...] -- 49:07:29
      957000 -- [-1116.740] [...23 remote chains...] -- 49:06:06
      958000 -- (-1118.104) [...23 remote chains...] -- 49:06:26
      959000 -- [-1112.342] [...23 remote chains...] -- 49:06:47
      960000 -- [-1110.129] [...23 remote chains...] -- 49:07:07

      Average standard deviation of split frequencies: 0.087938

      961000 -- [-1119.481] [...23 remote chains...] -- 49:05:44
      962000 -- (-1121.407) [...23 remote chains...] -- 49:06:05
      963000 -- [-1124.149] [...23 remote chains...] -- 49:06:25
      964000 -- [-1112.519] [...23 remote chains...] -- 49:05:03
      965000 -- [-1117.782] [...23 remote chains...] -- 49:05:23

      Average standard deviation of split frequencies: 0.087879

      966000 -- [-1115.519] [...23 remote chains...] -- 49:05:43
      967000 -- (-1107.891) [...23 remote chains...] -- 49:06:04
      968000 -- [-1105.943] [...23 remote chains...] -- 49:04:42
      969000 -- [-1111.181] [...23 remote chains...] -- 49:05:02
      970000 -- [-1109.844] [...23 remote chains...] -- 49:05:22

      Average standard deviation of split frequencies: 0.087170

      971000 -- [-1110.770] [...23 remote chains...] -- 49:04:00
      972000 -- [-1110.865] [...23 remote chains...] -- 49:04:21
      973000 -- [-1115.313] [...23 remote chains...] -- 49:04:41
      974000 -- [-1113.443] [...23 remote chains...] -- 49:05:01
      975000 -- [-1108.120] [...23 remote chains...] -- 49:03:39

      Average standard deviation of split frequencies: 0.087169

      976000 -- [-1103.087] [...23 remote chains...] -- 49:04:00
      977000 -- (-1104.071) [...23 remote chains...] -- 49:04:20
      978000 -- [-1104.978] [...23 remote chains...] -- 49:04:40
      979000 -- [-1106.714] [...23 remote chains...] -- 49:05:00
      980000 -- [-1111.498] [...23 remote chains...] -- 49:03:39

      Average standard deviation of split frequencies: 0.087103

      981000 -- [-1107.573] [...23 remote chains...] -- 49:03:59
      982000 -- (-1108.299) [...23 remote chains...] -- 49:04:19
      983000 -- [-1108.851] [...23 remote chains...] -- 49:02:58
      984000 -- (-1113.652) [...23 remote chains...] -- 49:03:18
      985000 -- (-1116.487) [...23 remote chains...] -- 49:03:38

      Average standard deviation of split frequencies: 0.086838

      986000 -- [-1120.034] [...23 remote chains...] -- 49:03:58
      987000 -- [-1102.395] [...23 remote chains...] -- 49:04:18
      988000 -- (-1108.473) [...23 remote chains...] -- 49:02:58
      989000 -- (-1100.832) [...23 remote chains...] -- 49:03:17
      990000 -- [-1107.542] [...23 remote chains...] -- 49:03:37

      Average standard deviation of split frequencies: 0.086582

      991000 -- (-1098.837) [...23 remote chains...] -- 49:02:17
      992000 -- (-1110.208) [...23 remote chains...] -- 49:02:37
      993000 -- (-1111.822) [...23 remote chains...] -- 49:02:57
      994000 -- [-1111.168] [...23 remote chains...] -- 49:03:17
      995000 -- [-1114.640] [...23 remote chains...] -- 49:01:57

      Average standard deviation of split frequencies: 0.086222

      996000 -- (-1123.958) [...23 remote chains...] -- 49:02:17
      997000 -- [-1111.813] [...23 remote chains...] -- 49:02:37
      998000 -- [-1111.529] [...23 remote chains...] -- 49:02:56
      999000 -- [-1103.100] [...23 remote chains...] -- 49:01:37
      1000000 -- (-1108.107) [...23 remote chains...] -- 49:01:57

      Average standard deviation of split frequencies: 0.085810

      1001000 -- [-1111.102] [...23 remote chains...] -- 49:02:16
      1002000 -- (-1118.770) [...23 remote chains...] -- 49:00:57
      1003000 -- [-1112.684] [...23 remote chains...] -- 49:01:17
      1004000 -- (-1108.854) [...23 remote chains...] -- 49:01:36
      1005000 -- [-1110.567] [...23 remote chains...] -- 49:01:56

      Average standard deviation of split frequencies: 0.085435

      1006000 -- [-1108.106] [...23 remote chains...] -- 49:00:37
      1007000 -- [-1109.840] [...23 remote chains...] -- 49:00:57
      1008000 -- [-1106.471] [...23 remote chains...] -- 49:01:16
      1009000 -- [-1111.797] [...23 remote chains...] -- 49:01:36
      1010000 -- [-1109.918] [...23 remote chains...] -- 49:00:17

      Average standard deviation of split frequencies: 0.085123

      1011000 -- [-1108.069] [...23 remote chains...] -- 49:00:37
      1012000 -- [-1113.519] [...23 remote chains...] -- 49:00:56
      1013000 -- [-1112.577] [...23 remote chains...] -- 48:59:38
      1014000 -- (-1116.201) [...23 remote chains...] -- 48:59:58
      1015000 -- (-1116.132) [...23 remote chains...] -- 49:00:17

      Average standard deviation of split frequencies: 0.085226

      1016000 -- [-1115.898] [...23 remote chains...] -- 48:58:59
      1017000 -- (-1119.214) [...23 remote chains...] -- 48:59:19
      1018000 -- [-1116.575] [...23 remote chains...] -- 48:59:38
      1019000 -- [-1110.504] [...23 remote chains...] -- 48:59:57
      1020000 -- (-1112.250) [...23 remote chains...] -- 48:58:40

      Average standard deviation of split frequencies: 0.085257

      1021000 -- [-1126.083] [...23 remote chains...] -- 48:58:59
      1022000 -- (-1115.460) [...23 remote chains...] -- 48:59:19
      1023000 -- [-1115.276] [...23 remote chains...] -- 48:59:38
      1024000 -- (-1108.928) [...23 remote chains...] -- 48:58:21
      1025000 -- [-1119.524] [...23 remote chains...] -- 48:58:40

      Average standard deviation of split frequencies: 0.084851

      1026000 -- [-1115.472] [...23 remote chains...] -- 48:58:59
      1027000 -- (-1116.280) [...23 remote chains...] -- 48:59:18
      1028000 -- (-1117.564) [...23 remote chains...] -- 48:58:01
      1029000 -- [-1122.064] [...23 remote chains...] -- 48:58:21
      1030000 -- (-1115.463) [...23 remote chains...] -- 48:58:40

      Average standard deviation of split frequencies: 0.085332

      1031000 -- [-1112.265] [...23 remote chains...] -- 48:58:59
      1032000 -- [-1129.082] [...23 remote chains...] -- 48:57:42
      1033000 -- (-1132.256) [...23 remote chains...] -- 48:58:01
      1034000 -- [-1122.659] [...23 remote chains...] -- 48:58:21
      1035000 -- (-1119.694) [...23 remote chains...] -- 48:57:04

      Average standard deviation of split frequencies: 0.085609

      1036000 -- [-1126.880] [...23 remote chains...] -- 48:57:23
      1037000 -- [-1119.486] [...23 remote chains...] -- 48:57:42
      1038000 -- [-1120.672] [...23 remote chains...] -- 48:58:02
      1039000 -- [-1114.885] [...23 remote chains...] -- 48:56:45
      1040000 -- (-1117.925) [...23 remote chains...] -- 48:57:04

      Average standard deviation of split frequencies: 0.084875

      1041000 -- (-1114.758) [...23 remote chains...] -- 48:57:23
      1042000 -- [-1114.571] [...23 remote chains...] -- 48:57:43
      1043000 -- [-1121.191] [...23 remote chains...] -- 48:56:27
      1044000 -- (-1116.640) [...23 remote chains...] -- 48:56:46
      1045000 -- [-1122.402] [...23 remote chains...] -- 48:57:05

      Average standard deviation of split frequencies: 0.084549

      1046000 -- [-1123.927] [...23 remote chains...] -- 48:55:49
      1047000 -- [-1111.045] [...23 remote chains...] -- 48:56:08
      1048000 -- [-1117.294] [...23 remote chains...] -- 48:56:27
      1049000 -- [-1117.168] [...23 remote chains...] -- 48:56:46
      1050000 -- (-1119.190) [...23 remote chains...] -- 48:55:31

      Average standard deviation of split frequencies: 0.083695

      1051000 -- [-1119.695] [...23 remote chains...] -- 48:55:49
      1052000 -- [-1114.181] [...23 remote chains...] -- 48:56:08
      1053000 -- [-1117.884] [...23 remote chains...] -- 48:56:27
      1054000 -- [-1131.044] [...23 remote chains...] -- 48:56:46
      1055000 -- [-1115.685] [...23 remote chains...] -- 48:55:31

      Average standard deviation of split frequencies: 0.083772

      1056000 -- [-1114.321] [...23 remote chains...] -- 48:55:50
      1057000 -- [-1107.940] [...23 remote chains...] -- 48:56:09
      1058000 -- [-1114.490] [...23 remote chains...] -- 48:56:27
      1059000 -- [-1118.487] [...23 remote chains...] -- 48:55:13
      1060000 -- [-1112.739] [...23 remote chains...] -- 48:55:31

      Average standard deviation of split frequencies: 0.084044

      1061000 -- [-1116.796] [...23 remote chains...] -- 48:55:50
      1062000 -- [-1121.543] [...23 remote chains...] -- 48:56:09
      1063000 -- [-1118.740] [...23 remote chains...] -- 48:54:54
      1064000 -- [-1118.869] [...23 remote chains...] -- 48:55:13
      1065000 -- [-1124.946] [...23 remote chains...] -- 48:55:32

      Average standard deviation of split frequencies: 0.083783

      1066000 -- [-1121.744] [...23 remote chains...] -- 48:55:50
      1067000 -- [-1126.586] [...23 remote chains...] -- 48:56:09
      1068000 -- (-1121.831) [...23 remote chains...] -- 48:54:55
      1069000 -- [-1124.861] [...23 remote chains...] -- 48:55:13
      1070000 -- (-1136.605) [...23 remote chains...] -- 48:55:32

      Average standard deviation of split frequencies: 0.083246

      1071000 -- [-1133.482] [...23 remote chains...] -- 48:55:50
      1072000 -- [-1127.877] [...23 remote chains...] -- 48:54:37
      1073000 -- [-1120.156] [...23 remote chains...] -- 48:54:55
      1074000 -- [-1122.612] [...23 remote chains...] -- 48:55:14
      1075000 -- [-1115.799] [...23 remote chains...] -- 48:55:32

      Average standard deviation of split frequencies: 0.082759

      1076000 -- [-1114.492] [...23 remote chains...] -- 48:54:18
      1077000 -- [-1112.118] [...23 remote chains...] -- 48:54:37
      1078000 -- [-1116.098] [...23 remote chains...] -- 48:54:55
      1079000 -- [-1117.622] [...23 remote chains...] -- 48:55:14
      1080000 -- [-1129.498] [...23 remote chains...] -- 48:54:00

      Average standard deviation of split frequencies: 0.082600

      1081000 -- [-1113.674] [...23 remote chains...] -- 48:54:19
      1082000 -- [-1112.471] [...23 remote chains...] -- 48:54:37
      1083000 -- [-1109.141] [...23 remote chains...] -- 48:54:56
      1084000 -- [-1111.179] [...23 remote chains...] -- 48:53:43
      1085000 -- [-1118.790] [...23 remote chains...] -- 48:54:01

      Average standard deviation of split frequencies: 0.081791

      1086000 -- (-1114.655) [...23 remote chains...] -- 48:54:19
      1087000 -- [-1116.698] [...23 remote chains...] -- 48:54:37
      1088000 -- [-1123.678] [...23 remote chains...] -- 48:53:25
      1089000 -- [-1119.276] [...23 remote chains...] -- 48:53:43
      1090000 -- [-1117.306] [...23 remote chains...] -- 48:54:01

      Average standard deviation of split frequencies: 0.081835

      1091000 -- [-1102.783] [...23 remote chains...] -- 48:54:19
      1092000 -- [-1112.348] [...23 remote chains...] -- 48:54:37
      1093000 -- [-1111.543] [...23 remote chains...] -- 48:53:25
      1094000 -- [-1119.476] [...23 remote chains...] -- 48:53:43
      1095000 -- [-1115.485] [...23 remote chains...] -- 48:54:01

      Average standard deviation of split frequencies: 0.081278

      1096000 -- [-1124.961] [...23 remote chains...] -- 48:54:19
      1097000 -- (-1117.659) [...23 remote chains...] -- 48:54:37
      1098000 -- [-1123.239] [...23 remote chains...] -- 48:53:25
      1099000 -- (-1116.019) [...23 remote chains...] -- 48:53:43
      1100000 -- (-1120.081) [...23 remote chains...] -- 48:54:02

      Average standard deviation of split frequencies: 0.081013

      1101000 -- [-1111.298] [...23 remote chains...] -- 48:54:19
      1102000 -- (-1108.797) [...23 remote chains...] -- 48:53:08
      1103000 -- [-1116.735] [...23 remote chains...] -- 48:53:26
      1104000 -- (-1120.095) [...23 remote chains...] -- 48:53:44
      1105000 -- (-1117.117) [...23 remote chains...] -- 48:54:02

      Average standard deviation of split frequencies: 0.080584

      1106000 -- (-1118.687) [...23 remote chains...] -- 48:52:50
      1107000 -- (-1108.263) [...23 remote chains...] -- 48:53:08
      1108000 -- [-1106.796] [...23 remote chains...] -- 48:53:26
      1109000 -- [-1114.509] [...23 remote chains...] -- 48:52:15
      1110000 -- (-1114.680) [...23 remote chains...] -- 48:52:32

      Average standard deviation of split frequencies: 0.080678

      1111000 -- [-1113.788] [...23 remote chains...] -- 48:52:50
      1112000 -- [-1112.947] [...23 remote chains...] -- 48:53:08
      1113000 -- (-1120.330) [...23 remote chains...] -- 48:53:26
      1114000 -- (-1115.642) [...23 remote chains...] -- 48:52:15
      1115000 -- [-1117.635] [...23 remote chains...] -- 48:52:33

      Average standard deviation of split frequencies: 0.080334

      1116000 -- [-1121.273] [...23 remote chains...] -- 48:52:50
      1117000 -- [-1112.474] [...23 remote chains...] -- 48:51:40
      1118000 -- [-1123.500] [...23 remote chains...] -- 48:51:57
      1119000 -- [-1117.735] [...23 remote chains...] -- 48:52:15
      1120000 -- [-1114.969] [...23 remote chains...] -- 48:52:33

      Average standard deviation of split frequencies: 0.079964

      1121000 -- (-1123.062) [...23 remote chains...] -- 48:51:22
      1122000 -- (-1120.077) [...23 remote chains...] -- 48:51:40
      1123000 -- (-1115.096) [...23 remote chains...] -- 48:51:58
      1124000 -- (-1115.576) [...23 remote chains...] -- 48:50:47
      1125000 -- (-1121.862) [...23 remote chains...] -- 48:51:05

      Average standard deviation of split frequencies: 0.079495

      1126000 -- (-1123.906) [...23 remote chains...] -- 48:51:23
      1127000 -- [-1117.608] [...23 remote chains...] -- 48:51:40
      1128000 -- [-1110.719] [...23 remote chains...] -- 48:50:30
      1129000 -- (-1111.926) [...23 remote chains...] -- 48:50:48
      1130000 -- [-1110.753] [...23 remote chains...] -- 48:51:06

      Average standard deviation of split frequencies: 0.079043

      1131000 -- [-1112.793] [...23 remote chains...] -- 48:51:23
      1132000 -- [-1117.106] [...23 remote chains...] -- 48:50:13
      1133000 -- [-1116.354] [...23 remote chains...] -- 48:50:31
      1134000 -- (-1120.610) [...23 remote chains...] -- 48:50:48
      1135000 -- (-1123.168) [...23 remote chains...] -- 48:51:06

      Average standard deviation of split frequencies: 0.079010

      1136000 -- [-1116.130] [...23 remote chains...] -- 48:51:23
      1137000 -- (-1117.971) [...23 remote chains...] -- 48:50:14
      1138000 -- [-1107.775] [...23 remote chains...] -- 48:50:31
      1139000 -- [-1113.930] [...23 remote chains...] -- 48:50:49
      1140000 -- [-1101.826] [...23 remote chains...] -- 48:49:40

      Average standard deviation of split frequencies: 0.078839

      1141000 -- [-1109.744] [...23 remote chains...] -- 48:49:57
      1142000 -- [-1113.069] [...23 remote chains...] -- 48:50:14
      1143000 -- [-1119.208] [...23 remote chains...] -- 48:49:05
      1144000 -- (-1108.455) [...23 remote chains...] -- 48:49:23
      1145000 -- (-1102.801) [...23 remote chains...] -- 48:49:40

      Average standard deviation of split frequencies: 0.078651

      1146000 -- [-1117.620] [...23 remote chains...] -- 48:49:57
      1147000 -- [-1120.630] [...23 remote chains...] -- 48:48:49
      1148000 -- (-1118.311) [...23 remote chains...] -- 48:49:06
      1149000 -- (-1120.508) [...23 remote chains...] -- 48:49:23
      1150000 -- [-1119.262] [...23 remote chains...] -- 48:49:41

      Average standard deviation of split frequencies: 0.078452

      1151000 -- (-1120.609) [...23 remote chains...] -- 48:48:32
      1152000 -- [-1126.864] [...23 remote chains...] -- 48:48:49
      1153000 -- [-1127.957] [...23 remote chains...] -- 48:49:07
      1154000 -- (-1125.563) [...23 remote chains...] -- 48:47:58
      1155000 -- [-1131.539] [...23 remote chains...] -- 48:48:15

      Average standard deviation of split frequencies: 0.078756

      1156000 -- (-1129.837) [...23 remote chains...] -- 48:48:33
      1157000 -- [-1127.768] [...23 remote chains...] -- 48:48:50
      1158000 -- [-1126.130] [...23 remote chains...] -- 48:49:07
      1159000 -- (-1126.508) [...23 remote chains...] -- 48:47:59
      1160000 -- [-1127.818] [...23 remote chains...] -- 48:48:16

      Average standard deviation of split frequencies: 0.078162

      1161000 -- (-1125.578) [...23 remote chains...] -- 48:48:33
      1162000 -- [-1123.816] [...23 remote chains...] -- 48:48:50
      1163000 -- (-1128.499) [...23 remote chains...] -- 48:47:43
      1164000 -- (-1127.697) [...23 remote chains...] -- 48:48:00
      1165000 -- [-1130.502] [...23 remote chains...] -- 48:48:17

      Average standard deviation of split frequencies: 0.076953

      1166000 -- [-1124.275] [...23 remote chains...] -- 48:47:09
      1167000 -- [-1114.606] [...23 remote chains...] -- 48:47:26
      1168000 -- (-1116.371) [...23 remote chains...] -- 48:47:43
      1169000 -- [-1118.844] [...23 remote chains...] -- 48:48:00
      1170000 -- [-1110.543] [...23 remote chains...] -- 48:46:53

      Average standard deviation of split frequencies: 0.076042

      1171000 -- [-1114.241] [...23 remote chains...] -- 48:47:10
      1172000 -- (-1117.563) [...23 remote chains...] -- 48:47:27
      1173000 -- [-1112.194] [...23 remote chains...] -- 48:47:44
      1174000 -- [-1103.460] [...23 remote chains...] -- 48:46:37
      1175000 -- [-1111.262] [...23 remote chains...] -- 48:46:54

      Average standard deviation of split frequencies: 0.075796

      1176000 -- (-1107.940) [...23 remote chains...] -- 48:47:11
      1177000 -- [-1106.892] [...23 remote chains...] -- 48:47:28
      1178000 -- (-1109.260) [...23 remote chains...] -- 48:46:21
      1179000 -- (-1118.801) [...23 remote chains...] -- 48:46:37
      1180000 -- (-1111.342) [...23 remote chains...] -- 48:46:54

      Average standard deviation of split frequencies: 0.075569

      1181000 -- (-1114.397) [...23 remote chains...] -- 48:47:11
      1182000 -- (-1114.904) [...23 remote chains...] -- 48:46:04
      1183000 -- [-1119.717] [...23 remote chains...] -- 48:46:21
      1184000 -- (-1122.473) [...23 remote chains...] -- 48:46:38
      1185000 -- [-1117.419] [...23 remote chains...] -- 48:46:55

      Average standard deviation of split frequencies: 0.075256

      1186000 -- (-1112.799) [...23 remote chains...] -- 48:45:48
      1187000 -- [-1100.994] [...23 remote chains...] -- 48:46:05
      1188000 -- (-1110.531) [...23 remote chains...] -- 48:46:22
      1189000 -- [-1108.423] [...23 remote chains...] -- 48:46:39
      1190000 -- [-1103.440] [...23 remote chains...] -- 48:45:33

      Average standard deviation of split frequencies: 0.074475

      1191000 -- [-1106.605] [...23 remote chains...] -- 48:45:49
      1192000 -- [-1106.529] [...23 remote chains...] -- 48:46:06
      1193000 -- (-1108.391) [...23 remote chains...] -- 48:46:23
      1194000 -- (-1113.003) [...23 remote chains...] -- 48:45:17
      1195000 -- [-1116.269] [...23 remote chains...] -- 48:45:33

      Average standard deviation of split frequencies: 0.075377

      1196000 -- [-1108.973] [...23 remote chains...] -- 48:45:50
      1197000 -- (-1106.304) [...23 remote chains...] -- 48:46:07
      1198000 -- [-1104.889] [...23 remote chains...] -- 48:45:01
      1199000 -- (-1108.586) [...23 remote chains...] -- 48:45:18
      1200000 -- [-1109.615] [...23 remote chains...] -- 48:45:34

      Average standard deviation of split frequencies: 0.075145

      1201000 -- [-1110.619] [...23 remote chains...] -- 48:45:51
      1202000 -- [-1106.298] [...23 remote chains...] -- 48:44:45
      1203000 -- (-1107.412) [...23 remote chains...] -- 48:45:02
      1204000 -- (-1097.202) [...23 remote chains...] -- 48:45:18
      1205000 -- (-1105.330) [...23 remote chains...] -- 48:45:35

      Average standard deviation of split frequencies: 0.074507

      1206000 -- (-1101.868) [...23 remote chains...] -- 48:45:51
      1207000 -- (-1104.992) [...23 remote chains...] -- 48:44:46
      1208000 -- [-1104.626] [...23 remote chains...] -- 48:45:03
      1209000 -- [-1112.512] [...23 remote chains...] -- 48:45:19
      1210000 -- (-1119.207) [...23 remote chains...] -- 48:45:35

      Average standard deviation of split frequencies: 0.073648

      1211000 -- [-1126.580] [...23 remote chains...] -- 48:44:30
      1212000 -- [-1112.957] [...23 remote chains...] -- 48:44:47
      1213000 -- [-1105.475] [...23 remote chains...] -- 48:45:03
      1214000 -- [-1117.590] [...23 remote chains...] -- 48:45:20
      1215000 -- [-1122.562] [...23 remote chains...] -- 48:44:15

      Average standard deviation of split frequencies: 0.073501

      1216000 -- [-1114.713] [...23 remote chains...] -- 48:44:31
      1217000 -- [-1112.632] [...23 remote chains...] -- 48:44:47
      1218000 -- [-1103.344] [...23 remote chains...] -- 48:45:04
      1219000 -- (-1101.808) [...23 remote chains...] -- 48:43:59
      1220000 -- [-1113.144] [...23 remote chains...] -- 48:44:15

      Average standard deviation of split frequencies: 0.072433

      1221000 -- [-1107.123] [...23 remote chains...] -- 48:44:32
      1222000 -- (-1107.899) [...23 remote chains...] -- 48:44:48
      1223000 -- [-1105.992] [...23 remote chains...] -- 48:43:44
      1224000 -- [-1111.072] [...23 remote chains...] -- 48:44:00
      1225000 -- [-1105.396] [...23 remote chains...] -- 48:44:16

      Average standard deviation of split frequencies: 0.071668

      1226000 -- [-1111.836] [...23 remote chains...] -- 48:44:32
      1227000 -- [-1102.270] [...23 remote chains...] -- 48:44:49
      1228000 -- [-1119.768] [...23 remote chains...] -- 48:43:44
      1229000 -- (-1120.878) [...23 remote chains...] -- 48:44:01
      1230000 -- [-1111.609] [...23 remote chains...] -- 48:44:17

      Average standard deviation of split frequencies: 0.071475

      1231000 -- [-1115.403] [...23 remote chains...] -- 48:44:33
      1232000 -- [-1122.720] [...23 remote chains...] -- 48:43:29
      1233000 -- [-1119.244] [...23 remote chains...] -- 48:43:45
      1234000 -- [-1120.636] [...23 remote chains...] -- 48:44:01
      1235000 -- [-1112.034] [...23 remote chains...] -- 48:44:17

      Average standard deviation of split frequencies: 0.071498

      1236000 -- [-1118.404] [...23 remote chains...] -- 48:44:33
      1237000 -- [-1112.416] [...23 remote chains...] -- 48:43:30
      1238000 -- (-1119.795) [...23 remote chains...] -- 48:43:46
      1239000 -- [-1108.480] [...23 remote chains...] -- 48:44:02
      1240000 -- [-1114.116] [...23 remote chains...] -- 48:44:18

      Average standard deviation of split frequencies: 0.071723

      1241000 -- [-1113.355] [...23 remote chains...] -- 48:44:34
      1242000 -- [-1118.613] [...23 remote chains...] -- 48:43:30
      1243000 -- [-1112.060] [...23 remote chains...] -- 48:43:46
      1244000 -- [-1118.172] [...23 remote chains...] -- 48:44:02
      1245000 -- [-1120.313] [...23 remote chains...] -- 48:44:18

      Average standard deviation of split frequencies: 0.071434

      1246000 -- [-1111.172] [...23 remote chains...] -- 48:44:34
      1247000 -- [-1101.192] [...23 remote chains...] -- 48:43:31
      1248000 -- [-1103.770] [...23 remote chains...] -- 48:43:47
      1249000 -- [-1106.716] [...23 remote chains...] -- 48:44:03
      1250000 -- (-1102.339) [...23 remote chains...] -- 48:44:19

      Average standard deviation of split frequencies: 0.071852

      1251000 -- [-1099.913] [...23 remote chains...] -- 48:44:34
      1252000 -- [-1098.016] [...23 remote chains...] -- 48:43:31
      1253000 -- [-1101.081] [...23 remote chains...] -- 48:43:47
      1254000 -- [-1097.202] [...23 remote chains...] -- 48:44:03
      1255000 -- (-1099.795) [...23 remote chains...] -- 48:43:00

      Average standard deviation of split frequencies: 0.072453

      1256000 -- [-1102.507] [...23 remote chains...] -- 48:43:16
      1257000 -- (-1101.961) [...23 remote chains...] -- 48:43:32
      1258000 -- (-1101.453) [...23 remote chains...] -- 48:43:47
      1259000 -- [-1111.381] [...23 remote chains...] -- 48:42:45
      1260000 -- [-1104.816] [...23 remote chains...] -- 48:43:01

      Average standard deviation of split frequencies: 0.072028

      1261000 -- [-1099.934] [...23 remote chains...] -- 48:43:16
      1262000 -- (-1107.606) [...23 remote chains...] -- 48:43:32
      1263000 -- [-1105.778] [...23 remote chains...] -- 48:42:30
      1264000 -- [-1110.152] [...23 remote chains...] -- 48:42:45
      1265000 -- [-1105.647] [...23 remote chains...] -- 48:43:01

      Average standard deviation of split frequencies: 0.071686

      1266000 -- (-1105.164) [...23 remote chains...] -- 48:43:17
      1267000 -- [-1105.120] [...23 remote chains...] -- 48:43:32
      1268000 -- [-1110.378] [...23 remote chains...] -- 48:42:30
      1269000 -- [-1108.750] [...23 remote chains...] -- 48:42:46
      1270000 -- [-1100.197] [...23 remote chains...] -- 48:43:01

      Average standard deviation of split frequencies: 0.070689

      1271000 -- [-1101.368] [...23 remote chains...] -- 48:41:59
      1272000 -- (-1102.062) [...23 remote chains...] -- 48:42:15
      1273000 -- (-1103.037) [...23 remote chains...] -- 48:42:30
      1274000 -- [-1112.713] [...23 remote chains...] -- 48:42:46
      1275000 -- [-1115.518] [...23 remote chains...] -- 48:41:44

      Average standard deviation of split frequencies: 0.070309

      1276000 -- (-1114.768) [...23 remote chains...] -- 48:42:00
      1277000 -- [-1110.104] [...23 remote chains...] -- 48:42:15
      1278000 -- [-1117.870] [...23 remote chains...] -- 48:42:31
      1279000 -- [-1116.857] [...23 remote chains...] -- 48:42:46
      1280000 -- [-1104.496] [...23 remote chains...] -- 48:41:45

      Average standard deviation of split frequencies: 0.070145

      1281000 -- (-1109.039) [...23 remote chains...] -- 48:42:00
      1282000 -- [-1101.033] [...23 remote chains...] -- 48:42:16
      1283000 -- (-1101.167) [...23 remote chains...] -- 48:42:31
      1284000 -- (-1102.031) [...23 remote chains...] -- 48:41:30
      1285000 -- (-1112.659) [...23 remote chains...] -- 48:41:45

      Average standard deviation of split frequencies: 0.069649

      1286000 -- [-1105.825] [...23 remote chains...] -- 48:42:00
      1287000 -- (-1111.260) [...23 remote chains...] -- 48:42:16
      1288000 -- (-1096.877) [...23 remote chains...] -- 48:41:15
      1289000 -- [-1102.132] [...23 remote chains...] -- 48:41:30
      1290000 -- [-1107.982] [...23 remote chains...] -- 48:41:45

      Average standard deviation of split frequencies: 0.069465

      1291000 -- [-1108.474] [...23 remote chains...] -- 48:40:44
      1292000 -- [-1105.716] [...23 remote chains...] -- 48:41:00
      1293000 -- [-1113.541] [...23 remote chains...] -- 48:41:15
      1294000 -- [-1109.676] [...23 remote chains...] -- 48:41:30
      1295000 -- (-1116.893) [...23 remote chains...] -- 48:40:29

      Average standard deviation of split frequencies: 0.069701

      1296000 -- [-1114.242] [...23 remote chains...] -- 48:40:45
      1297000 -- [-1109.637] [...23 remote chains...] -- 48:41:00
      1298000 -- (-1108.095) [...23 remote chains...] -- 48:41:15
      1299000 -- (-1114.276) [...23 remote chains...] -- 48:41:31
      1300000 -- [-1101.638] [...23 remote chains...] -- 48:40:30

      Average standard deviation of split frequencies: 0.070311

      1301000 -- [-1102.218] [...23 remote chains...] -- 48:40:45
      1302000 -- [-1104.528] [...23 remote chains...] -- 48:41:00
      1303000 -- [-1098.165] [...23 remote chains...] -- 48:41:16
      1304000 -- [-1101.625] [...23 remote chains...] -- 48:41:31
      1305000 -- (-1113.849) [...23 remote chains...] -- 48:40:30

      Average standard deviation of split frequencies: 0.069347

      1306000 -- (-1113.570) [...23 remote chains...] -- 48:40:46
      1307000 -- [-1109.685] [...23 remote chains...] -- 48:41:01
      1308000 -- (-1103.438) [...23 remote chains...] -- 48:40:00
      1309000 -- (-1110.206) [...23 remote chains...] -- 48:40:16
      1310000 -- [-1112.975] [...23 remote chains...] -- 48:40:31

      Average standard deviation of split frequencies: 0.069825

      1311000 -- (-1117.626) [...23 remote chains...] -- 48:40:46
      1312000 -- [-1115.978] [...23 remote chains...] -- 48:39:46
      1313000 -- (-1115.703) [...23 remote chains...] -- 48:40:01
      1314000 -- [-1107.220] [...23 remote chains...] -- 48:40:16
      1315000 -- (-1108.036) [...23 remote chains...] -- 48:40:31

      Average standard deviation of split frequencies: 0.069804

      1316000 -- [-1101.376] [...23 remote chains...] -- 48:40:46
      1317000 -- [-1107.031] [...23 remote chains...] -- 48:39:46
      1318000 -- [-1112.837] [...23 remote chains...] -- 48:40:01
      1319000 -- [-1105.615] [...23 remote chains...] -- 48:40:16
      1320000 -- [-1113.231] [...23 remote chains...] -- 48:40:31

      Average standard deviation of split frequencies: 0.069627

      1321000 -- (-1107.554) [...23 remote chains...] -- 48:39:32
      1322000 -- [-1113.110] [...23 remote chains...] -- 48:39:47
      1323000 -- (-1112.258) [...23 remote chains...] -- 48:40:02
      1324000 -- (-1109.445) [...23 remote chains...] -- 48:39:02
      1325000 -- (-1116.158) [...23 remote chains...] -- 48:39:17

      Average standard deviation of split frequencies: 0.069444

      1326000 -- (-1114.248) [...23 remote chains...] -- 48:39:32
      1327000 -- [-1115.078] [...23 remote chains...] -- 48:39:47
      1328000 -- (-1110.614) [...23 remote chains...] -- 48:38:47
      1329000 -- [-1108.494] [...23 remote chains...] -- 48:39:02
      1330000 -- [-1100.815] [...23 remote chains...] -- 48:39:17

      Average standard deviation of split frequencies: 0.069686

      1331000 -- [-1109.737] [...23 remote chains...] -- 48:39:32
      1332000 -- [-1103.164] [...23 remote chains...] -- 48:38:33
      1333000 -- (-1104.495) [...23 remote chains...] -- 48:38:48
      1334000 -- (-1104.136) [...23 remote chains...] -- 48:39:03
      1335000 -- (-1106.691) [...23 remote chains...] -- 48:39:18

      Average standard deviation of split frequencies: 0.069230

      1336000 -- [-1106.318] [...23 remote chains...] -- 48:39:32
      1337000 -- (-1107.297) [...23 remote chains...] -- 48:38:33
      1338000 -- [-1101.345] [...23 remote chains...] -- 48:38:48
      1339000 -- (-1100.209) [...23 remote chains...] -- 48:39:03
      1340000 -- [-1097.713] [...23 remote chains...] -- 48:39:18

      Average standard deviation of split frequencies: 0.068921

      1341000 -- [-1103.460] [...23 remote chains...] -- 48:39:33
      1342000 -- (-1100.284) [...23 remote chains...] -- 48:38:34
      1343000 -- [-1104.582] [...23 remote chains...] -- 48:38:49
      1344000 -- (-1101.677) [...23 remote chains...] -- 48:39:03
      1345000 -- [-1105.593] [...23 remote chains...] -- 48:39:18

      Average standard deviation of split frequencies: 0.068484

      1346000 -- [-1102.531] [...23 remote chains...] -- 48:38:19
      1347000 -- [-1099.961] [...23 remote chains...] -- 48:38:34
      1348000 -- [-1100.742] [...23 remote chains...] -- 48:38:49
      1349000 -- (-1102.157) [...23 remote chains...] -- 48:39:03
      1350000 -- [-1110.518] [...23 remote chains...] -- 48:38:05

      Average standard deviation of split frequencies: 0.068249

      1351000 -- (-1098.355) [...23 remote chains...] -- 48:38:20
      1352000 -- [-1101.400] [...23 remote chains...] -- 48:38:34
      1353000 -- (-1106.335) [...23 remote chains...] -- 48:38:49
      1354000 -- (-1103.195) [...23 remote chains...] -- 48:37:51
      1355000 -- (-1106.340) [...23 remote chains...] -- 48:38:05

      Average standard deviation of split frequencies: 0.067991

      1356000 -- [-1105.469] [...23 remote chains...] -- 48:38:20
      1357000 -- [-1109.555] [...23 remote chains...] -- 48:38:34
      1358000 -- [-1110.682] [...23 remote chains...] -- 48:37:36
      1359000 -- [-1115.727] [...23 remote chains...] -- 48:37:51
      1360000 -- (-1110.419) [...23 remote chains...] -- 48:38:06

      Average standard deviation of split frequencies: 0.067819

      1361000 -- [-1102.517] [...23 remote chains...] -- 48:38:20
      1362000 -- [-1100.490] [...23 remote chains...] -- 48:37:22
      1363000 -- [-1113.487] [...23 remote chains...] -- 48:37:37
      1364000 -- [-1099.257] [...23 remote chains...] -- 48:37:51
      1365000 -- [-1105.820] [...23 remote chains...] -- 48:38:06

      Average standard deviation of split frequencies: 0.067685

      1366000 -- [-1109.708] [...23 remote chains...] -- 48:38:20
      1367000 -- (-1102.672) [...23 remote chains...] -- 48:37:22
      1368000 -- (-1109.950) [...23 remote chains...] -- 48:37:37
      1369000 -- (-1107.146) [...23 remote chains...] -- 48:37:51
      1370000 -- [-1109.787] [...23 remote chains...] -- 48:38:06

      Average standard deviation of split frequencies: 0.068125

      1371000 -- (-1107.725) [...23 remote chains...] -- 48:37:08
      1372000 -- [-1112.209] [...23 remote chains...] -- 48:37:23
      1373000 -- [-1105.063] [...23 remote chains...] -- 48:37:37
      1374000 -- (-1107.461) [...23 remote chains...] -- 48:37:51
      1375000 -- (-1110.185) [...23 remote chains...] -- 48:36:54

      Average standard deviation of split frequencies: 0.068204

      1376000 -- [-1109.029] [...23 remote chains...] -- 48:37:08
      1377000 -- (-1112.161) [...23 remote chains...] -- 48:37:23
      1378000 -- (-1102.876) [...23 remote chains...] -- 48:37:37
      1379000 -- (-1113.674) [...23 remote chains...] -- 48:36:40
      1380000 -- [-1110.483] [...23 remote chains...] -- 48:36:54

      Average standard deviation of split frequencies: 0.067970

      1381000 -- (-1113.628) [...23 remote chains...] -- 48:37:09
      1382000 -- (-1113.884) [...23 remote chains...] -- 48:37:23
      1383000 -- [-1105.816] [...23 remote chains...] -- 48:37:37
      1384000 -- [-1110.543] [...23 remote chains...] -- 48:36:40
      1385000 -- (-1103.903) [...23 remote chains...] -- 48:36:54

      Average standard deviation of split frequencies: 0.067699

      1386000 -- (-1109.173) [...23 remote chains...] -- 48:37:09
      1387000 -- [-1098.336] [...23 remote chains...] -- 48:37:23
      1388000 -- [-1095.366] [...23 remote chains...] -- 48:36:26
      1389000 -- [-1099.454] [...23 remote chains...] -- 48:36:40
      1390000 -- (-1096.431) [...23 remote chains...] -- 48:36:55

      Average standard deviation of split frequencies: 0.067153

      1391000 -- [-1101.609] [...23 remote chains...] -- 48:37:09
      1392000 -- (-1100.703) [...23 remote chains...] -- 48:36:12
      1393000 -- (-1096.383) [...23 remote chains...] -- 48:36:26
      1394000 -- (-1098.551) [...23 remote chains...] -- 48:36:40
      1395000 -- (-1099.395) [...23 remote chains...] -- 48:36:55

      Average standard deviation of split frequencies: 0.066840

      1396000 -- (-1099.029) [...23 remote chains...] -- 48:35:58
      1397000 -- (-1102.256) [...23 remote chains...] -- 48:36:12
      1398000 -- (-1101.322) [...23 remote chains...] -- 48:36:26
      1399000 -- (-1099.113) [...23 remote chains...] -- 48:36:40
      1400000 -- (-1097.680) [...23 remote chains...] -- 48:35:44

      Average standard deviation of split frequencies: 0.066539

      1401000 -- [-1099.631] [...23 remote chains...] -- 48:35:58
      1402000 -- (-1108.852) [...23 remote chains...] -- 48:36:12
      1403000 -- (-1114.157) [...23 remote chains...] -- 48:36:26
      1404000 -- (-1111.074) [...23 remote chains...] -- 48:35:30
      1405000 -- [-1115.045] [...23 remote chains...] -- 48:35:44

      Average standard deviation of split frequencies: 0.066404

      1406000 -- (-1110.805) [...23 remote chains...] -- 48:35:58
      1407000 -- (-1114.227) [...23 remote chains...] -- 48:36:12
      1408000 -- (-1115.223) [...23 remote chains...] -- 48:36:26
      1409000 -- (-1112.078) [...23 remote chains...] -- 48:35:30
      1410000 -- (-1109.352) [...23 remote chains...] -- 48:35:44

      Average standard deviation of split frequencies: 0.066298

      1411000 -- [-1125.371] [...23 remote chains...] -- 48:35:58
      1412000 -- (-1119.704) [...23 remote chains...] -- 48:36:12
      1413000 -- (-1122.803) [...23 remote chains...] -- 48:36:26
      1414000 -- (-1127.315) [...23 remote chains...] -- 48:35:30
      1415000 -- [-1125.780] [...23 remote chains...] -- 48:35:44

      Average standard deviation of split frequencies: 0.065891

      1416000 -- (-1110.807) [...23 remote chains...] -- 48:35:58
      1417000 -- (-1117.969) [...23 remote chains...] -- 48:36:12
      1418000 -- (-1113.212) [...23 remote chains...] -- 48:35:17
      1419000 -- (-1117.978) [...23 remote chains...] -- 48:35:30
      1420000 -- (-1108.698) [...23 remote chains...] -- 48:35:44

      Average standard deviation of split frequencies: 0.065648

      1421000 -- (-1116.135) [...23 remote chains...] -- 48:35:58
      1422000 -- (-1106.669) [...23 remote chains...] -- 48:36:12
      1423000 -- (-1112.206) [...23 remote chains...] -- 48:36:26
      1424000 -- (-1115.443) [...23 remote chains...] -- 48:35:30
      1425000 -- (-1119.183) [...23 remote chains...] -- 48:35:44

      Average standard deviation of split frequencies: 0.065161

      1426000 -- (-1115.192) [...23 remote chains...] -- 48:35:58
      1427000 -- (-1104.789) [...23 remote chains...] -- 48:36:12
      1428000 -- (-1110.252) [...23 remote chains...] -- 48:35:16
      1429000 -- (-1118.600) [...23 remote chains...] -- 48:35:30
      1430000 -- (-1107.559) [...23 remote chains...] -- 48:35:44

      Average standard deviation of split frequencies: 0.065082

      1431000 -- [-1119.727] [...23 remote chains...] -- 48:35:58
      1432000 -- [-1126.950] [...23 remote chains...] -- 48:36:11
      1433000 -- (-1124.727) [...23 remote chains...] -- 48:35:16
      1434000 -- (-1124.541) [...23 remote chains...] -- 48:35:30
      1435000 -- (-1124.718) [...23 remote chains...] -- 48:35:44

      Average standard deviation of split frequencies: 0.064835

      1436000 -- (-1117.247) [...23 remote chains...] -- 48:35:57
      1437000 -- (-1112.829) [...23 remote chains...] -- 48:36:11
      1438000 -- (-1109.313) [...23 remote chains...] -- 48:35:16
      1439000 -- (-1117.569) [...23 remote chains...] -- 48:35:30
      1440000 -- (-1114.245) [...23 remote chains...] -- 48:35:44

      Average standard deviation of split frequencies: 0.064082

      1441000 -- (-1119.704) [...23 remote chains...] -- 48:35:57
      1442000 -- [-1115.413] [...23 remote chains...] -- 48:35:02
      1443000 -- (-1118.269) [...23 remote chains...] -- 48:35:16
      1444000 -- (-1116.998) [...23 remote chains...] -- 48:35:30
      1445000 -- (-1111.656) [...23 remote chains...] -- 48:35:43

      Average standard deviation of split frequencies: 0.063673

      1446000 -- [-1115.126] [...23 remote chains...] -- 48:34:49
      1447000 -- (-1111.140) [...23 remote chains...] -- 48:35:02
      1448000 -- (-1108.685) [...23 remote chains...] -- 48:35:16
      1449000 -- (-1117.565) [...23 remote chains...] -- 48:35:29
      1450000 -- (-1122.136) [...23 remote chains...] -- 48:34:35

      Average standard deviation of split frequencies: 0.063456

      1451000 -- [-1123.688] [...23 remote chains...] -- 48:34:48
      1452000 -- (-1127.926) [...23 remote chains...] -- 48:35:02
      1453000 -- [-1120.597] [...23 remote chains...] -- 48:35:15
      1454000 -- (-1124.454) [...23 remote chains...] -- 48:35:29
      1455000 -- (-1126.741) [...23 remote chains...] -- 48:34:35

      Average standard deviation of split frequencies: 0.063268

      1456000 -- (-1127.610) [...23 remote chains...] -- 48:34:48
      1457000 -- [-1117.816] [...23 remote chains...] -- 48:35:01
      1458000 -- [-1118.704] [...23 remote chains...] -- 48:35:15
      1459000 -- (-1120.607) [...23 remote chains...] -- 48:35:28
      1460000 -- (-1121.324) [...23 remote chains...] -- 48:34:34

      Average standard deviation of split frequencies: 0.062809

      1461000 -- (-1109.693) [...23 remote chains...] -- 48:34:48
      1462000 -- (-1110.927) [...23 remote chains...] -- 48:35:01
      1463000 -- (-1107.123) [...23 remote chains...] -- 48:35:14
      1464000 -- [-1109.058] [...23 remote chains...] -- 48:35:28
      1465000 -- [-1118.080] [...23 remote chains...] -- 48:34:34

      Average standard deviation of split frequencies: 0.062639

      1466000 -- (-1121.231) [...23 remote chains...] -- 48:34:47
      1467000 -- [-1117.900] [...23 remote chains...] -- 48:35:01
      1468000 -- (-1120.520) [...23 remote chains...] -- 48:35:14
      1469000 -- [-1117.342] [...23 remote chains...] -- 48:34:20
      1470000 -- [-1112.056] [...23 remote chains...] -- 48:34:33

      Average standard deviation of split frequencies: 0.062727

      1471000 -- (-1121.994) [...23 remote chains...] -- 48:34:47
      1472000 -- (-1115.683) [...23 remote chains...] -- 48:35:00
      1473000 -- (-1108.482) [...23 remote chains...] -- 48:34:06
      1474000 -- (-1111.427) [...23 remote chains...] -- 48:34:20
      1475000 -- (-1117.149) [...23 remote chains...] -- 48:34:33

      Average standard deviation of split frequencies: 0.062375

      1476000 -- [-1111.644] [...23 remote chains...] -- 48:34:46
      1477000 -- [-1115.043] [...23 remote chains...] -- 48:35:00
      1478000 -- [-1107.566] [...23 remote chains...] -- 48:34:06
      1479000 -- (-1110.236) [...23 remote chains...] -- 48:34:19
      1480000 -- [-1115.000] [...23 remote chains...] -- 48:34:33

      Average standard deviation of split frequencies: 0.062353

      1481000 -- (-1110.603) [...23 remote chains...] -- 48:34:46
      1482000 -- [-1111.458] [...23 remote chains...] -- 48:34:59
      1483000 -- [-1111.591] [...23 remote chains...] -- 48:34:06
      1484000 -- (-1112.891) [...23 remote chains...] -- 48:34:19
      1485000 -- (-1105.422) [...23 remote chains...] -- 48:34:32

      Average standard deviation of split frequencies: 0.062366

      1486000 -- (-1109.627) [...23 remote chains...] -- 48:33:39
      1487000 -- (-1108.924) [...23 remote chains...] -- 48:33:52
      1488000 -- [-1107.485] [...23 remote chains...] -- 48:34:05
      1489000 -- (-1104.597) [...23 remote chains...] -- 48:34:18
      1490000 -- (-1105.633) [...23 remote chains...] -- 48:33:25

      Average standard deviation of split frequencies: 0.062429

      1491000 -- [-1108.664] [...23 remote chains...] -- 48:33:38
      1492000 -- (-1111.864) [...23 remote chains...] -- 48:33:51
      1493000 -- (-1109.878) [...23 remote chains...] -- 48:34:04
      1494000 -- [-1105.138] [...23 remote chains...] -- 48:34:18
      1495000 -- (-1110.699) [...23 remote chains...] -- 48:33:25

      Average standard deviation of split frequencies: 0.062437

      1496000 -- [-1109.557] [...23 remote chains...] -- 48:33:38
      1497000 -- (-1110.689) [...23 remote chains...] -- 48:33:51
      1498000 -- [-1115.152] [...23 remote chains...] -- 48:34:04
      1499000 -- [-1110.118] [...23 remote chains...] -- 48:33:11
      1500000 -- [-1109.388] [...23 remote chains...] -- 48:33:24

      Average standard deviation of split frequencies: 0.062456

      1501000 -- (-1108.297) [...23 remote chains...] -- 48:33:37
      1502000 -- (-1099.854) [...23 remote chains...] -- 48:33:50
      1503000 -- (-1097.806) [...23 remote chains...] -- 48:32:58
      1504000 -- (-1095.211) [...23 remote chains...] -- 48:33:11
      1505000 -- [-1097.842] [...23 remote chains...] -- 48:33:24

      Average standard deviation of split frequencies: 0.062473

      1506000 -- [-1101.742] [...23 remote chains...] -- 48:33:37
      1507000 -- (-1105.657) [...23 remote chains...] -- 48:33:49
      1508000 -- [-1100.555] [...23 remote chains...] -- 48:32:57
      1509000 -- [-1108.331] [...23 remote chains...] -- 48:33:10
      1510000 -- [-1111.580] [...23 remote chains...] -- 48:33:23

      Average standard deviation of split frequencies: 0.062283

      1511000 -- (-1104.595) [...23 remote chains...] -- 48:33:36
      1512000 -- [-1103.586] [...23 remote chains...] -- 48:32:44
      1513000 -- (-1092.719) [...23 remote chains...] -- 48:32:56
      1514000 -- [-1094.820] [...23 remote chains...] -- 48:33:09
      1515000 -- [-1100.917] [...23 remote chains...] -- 48:33:22

      Average standard deviation of split frequencies: 0.062133

      1516000 -- (-1104.176) [...23 remote chains...] -- 48:32:30
      1517000 -- [-1098.626] [...23 remote chains...] -- 48:32:43
      1518000 -- [-1103.837] [...23 remote chains...] -- 48:32:56
      1519000 -- (-1104.851) [...23 remote chains...] -- 48:33:09
      1520000 -- (-1097.151) [...23 remote chains...] -- 48:32:17

      Average standard deviation of split frequencies: 0.061382

      1521000 -- (-1107.846) [...23 remote chains...] -- 48:32:30
      1522000 -- [-1099.690] [...23 remote chains...] -- 48:32:42
      1523000 -- (-1102.011) [...23 remote chains...] -- 48:31:51
      1524000 -- [-1107.455] [...23 remote chains...] -- 48:32:03
      1525000 -- [-1111.252] [...23 remote chains...] -- 48:32:16

      Average standard deviation of split frequencies: 0.061183

      1526000 -- [-1107.462] [...23 remote chains...] -- 48:32:29
      1527000 -- (-1107.220) [...23 remote chains...] -- 48:32:42
      1528000 -- (-1105.258) [...23 remote chains...] -- 48:31:50
      1529000 -- [-1106.246] [...23 remote chains...] -- 48:32:03
      1530000 -- [-1107.791] [...23 remote chains...] -- 48:32:15

      Average standard deviation of split frequencies: 0.061027

      1531000 -- (-1101.691) [...23 remote chains...] -- 48:32:28
      1532000 -- [-1105.270] [...23 remote chains...] -- 48:31:37
      1533000 -- (-1101.848) [...23 remote chains...] -- 48:31:49
      1534000 -- (-1106.111) [...23 remote chains...] -- 48:32:02
      1535000 -- (-1108.303) [...23 remote chains...] -- 48:32:15

      Average standard deviation of split frequencies: 0.060787

      1536000 -- (-1102.983) [...23 remote chains...] -- 48:31:23
      1537000 -- (-1103.252) [...23 remote chains...] -- 48:31:36
      1538000 -- [-1099.173] [...23 remote chains...] -- 48:31:49
      1539000 -- [-1102.530] [...23 remote chains...] -- 48:32:01
      1540000 -- [-1100.181] [...23 remote chains...] -- 48:32:14

      Average standard deviation of split frequencies: 0.060640

      1541000 -- [-1105.573] [...23 remote chains...] -- 48:31:23
      1542000 -- (-1113.271) [...23 remote chains...] -- 48:31:35
      1543000 -- [-1110.600] [...23 remote chains...] -- 48:31:48
      1544000 -- (-1108.287) [...23 remote chains...] -- 48:32:01
      1545000 -- [-1107.097] [...23 remote chains...] -- 48:31:10

      Average standard deviation of split frequencies: 0.060315

      1546000 -- [-1105.203] [...23 remote chains...] -- 48:31:22
      1547000 -- (-1105.458) [...23 remote chains...] -- 48:31:35
      1548000 -- [-1106.655] [...23 remote chains...] -- 48:31:47
      1549000 -- [-1109.191] [...23 remote chains...] -- 48:30:56
      1550000 -- [-1108.273] [...23 remote chains...] -- 48:31:09

      Average standard deviation of split frequencies: 0.060129

      1551000 -- [-1110.856] [...23 remote chains...] -- 48:31:21
      1552000 -- [-1109.565] [...23 remote chains...] -- 48:31:34
      1553000 -- (-1114.234) [...23 remote chains...] -- 48:31:46
      1554000 -- [-1117.152] [...23 remote chains...] -- 48:30:56
      1555000 -- (-1117.950) [...23 remote chains...] -- 48:31:08

      Average standard deviation of split frequencies: 0.059883

      1556000 -- (-1118.887) [...23 remote chains...] -- 48:31:21
      1557000 -- [-1124.653] [...23 remote chains...] -- 48:31:33
      1558000 -- (-1117.882) [...23 remote chains...] -- 48:31:46
      1559000 -- [-1117.411] [...23 remote chains...] -- 48:30:55
      1560000 -- [-1119.935] [...23 remote chains...] -- 48:31:07

      Average standard deviation of split frequencies: 0.059761

      1561000 -- [-1118.883] [...23 remote chains...] -- 48:31:20
      1562000 -- (-1111.312) [...23 remote chains...] -- 48:30:29
      1563000 -- (-1114.460) [...23 remote chains...] -- 48:30:42
      1564000 -- [-1107.702] [...23 remote chains...] -- 48:30:54
      1565000 -- (-1112.738) [...23 remote chains...] -- 48:31:07

      Average standard deviation of split frequencies: 0.059610

      1566000 -- [-1106.438] [...23 remote chains...] -- 48:31:19
      1567000 -- [-1105.843] [...23 remote chains...] -- 48:31:31
      1568000 -- (-1108.128) [...23 remote chains...] -- 48:30:41
      1569000 -- [-1107.947] [...23 remote chains...] -- 48:30:53
      1570000 -- (-1098.958) [...23 remote chains...] -- 48:31:06

      Average standard deviation of split frequencies: 0.059826

      1571000 -- (-1106.452) [...23 remote chains...] -- 48:31:18
      1572000 -- [-1108.937] [...23 remote chains...] -- 48:30:28
      1573000 -- [-1117.873] [...23 remote chains...] -- 48:30:40
      1574000 -- [-1103.256] [...23 remote chains...] -- 48:30:52
      1575000 -- [-1114.846] [...23 remote chains...] -- 48:31:05

      Average standard deviation of split frequencies: 0.059758

      1576000 -- (-1109.480) [...23 remote chains...] -- 48:31:17
      1577000 -- [-1120.283] [...23 remote chains...] -- 48:30:27
      1578000 -- [-1122.726] [...23 remote chains...] -- 48:30:39
      1579000 -- [-1119.644] [...23 remote chains...] -- 48:30:52
      1580000 -- [-1121.431] [...23 remote chains...] -- 48:30:02

      Average standard deviation of split frequencies: 0.060199

      1581000 -- [-1110.117] [...23 remote chains...] -- 48:31:16
      1582000 -- (-1114.419) [...23 remote chains...] -- 48:30:26
      1583000 -- [-1111.192] [...23 remote chains...] -- 48:30:38
      1584000 -- [-1110.986] [...23 remote chains...] -- 48:30:51
      1585000 -- [-1114.601] [...23 remote chains...] -- 48:31:03

      Average standard deviation of split frequencies: 0.060081

      1586000 -- (-1108.231) [...23 remote chains...] -- 48:30:13
      1587000 -- [-1104.316] [...23 remote chains...] -- 48:30:25
      1588000 -- [-1101.322] [...23 remote chains...] -- 48:30:37
      1589000 -- [-1108.549] [...23 remote chains...] -- 48:29:48
      1590000 -- (-1108.995) [...23 remote chains...] -- 48:30:00

      Average standard deviation of split frequencies: 0.060070

      1591000 -- (-1106.138) [...23 remote chains...] -- 48:30:12
      1592000 -- [-1106.065] [...23 remote chains...] -- 48:30:24
      1593000 -- [-1112.970] [...23 remote chains...] -- 48:30:36
      1594000 -- [-1115.111] [...23 remote chains...] -- 48:29:47
      1595000 -- [-1111.624] [...23 remote chains...] -- 48:29:59

      Average standard deviation of split frequencies: 0.060013

      1596000 -- [-1107.997] [...23 remote chains...] -- 48:30:11
      1597000 -- (-1110.245) [...23 remote chains...] -- 48:30:23
      1598000 -- [-1108.811] [...23 remote chains...] -- 48:29:34
      1599000 -- [-1105.052] [...23 remote chains...] -- 48:29:46
      1600000 -- [-1115.081] [...23 remote chains...] -- 48:29:58

      Average standard deviation of split frequencies: 0.060068

      1601000 -- [-1106.378] [...23 remote chains...] -- 48:30:10
      1602000 -- (-1115.334) [...23 remote chains...] -- 48:30:22
      1603000 -- (-1111.281) [...23 remote chains...] -- 48:29:33
      1604000 -- [-1097.916] [...23 remote chains...] -- 48:29:45
      1605000 -- [-1106.927] [...23 remote chains...] -- 48:29:57

      Average standard deviation of split frequencies: 0.059989

      1606000 -- [-1106.046] [...23 remote chains...] -- 48:30:09
      1607000 -- (-1102.027) [...23 remote chains...] -- 48:30:21
      1608000 -- [-1109.339] [...23 remote chains...] -- 48:29:32
      1609000 -- (-1105.196) [...23 remote chains...] -- 48:29:44
      1610000 -- [-1099.819] [...23 remote chains...] -- 48:29:56

      Average standard deviation of split frequencies: 0.059937

      1611000 -- [-1106.265] [...23 remote chains...] -- 48:30:08
      1612000 -- [-1105.062] [...23 remote chains...] -- 48:30:20
      1613000 -- [-1108.212] [...23 remote chains...] -- 48:29:31
      1614000 -- (-1111.385) [...23 remote chains...] -- 48:29:43
      1615000 -- [-1101.214] [...23 remote chains...] -- 48:29:55

      Average standard deviation of split frequencies: 0.059964

      1616000 -- [-1104.736] [...23 remote chains...] -- 48:30:07
      1617000 -- [-1107.054] [...23 remote chains...] -- 48:29:18
      1618000 -- (-1105.843) [...23 remote chains...] -- 48:29:30
      1619000 -- [-1113.874] [...23 remote chains...] -- 48:29:42
      1620000 -- [-1107.683] [...23 remote chains...] -- 48:29:54

      Average standard deviation of split frequencies: 0.059927

      1621000 -- (-1107.582) [...23 remote chains...] -- 48:29:05
      1622000 -- (-1101.078) [...23 remote chains...] -- 48:29:17
      1623000 -- [-1105.912] [...23 remote chains...] -- 48:29:29
      1624000 -- [-1108.644] [...23 remote chains...] -- 48:29:41
      1625000 -- [-1104.655] [...23 remote chains...] -- 48:28:52

      Average standard deviation of split frequencies: 0.059860

      1626000 -- (-1110.713) [...23 remote chains...] -- 48:29:04
      1627000 -- [-1110.939] [...23 remote chains...] -- 48:29:16
      1628000 -- (-1110.131) [...23 remote chains...] -- 48:29:28
      1629000 -- [-1103.434] [...23 remote chains...] -- 48:28:39
      1630000 -- [-1102.673] [...23 remote chains...] -- 48:28:51

      Average standard deviation of split frequencies: 0.059875

      1631000 -- [-1114.529] [...23 remote chains...] -- 48:29:03
      1632000 -- (-1116.084) [...23 remote chains...] -- 48:29:14
      1633000 -- (-1112.846) [...23 remote chains...] -- 48:28:26
      1634000 -- [-1111.672] [...23 remote chains...] -- 48:28:38
      1635000 -- [-1108.601] [...23 remote chains...] -- 48:28:50

      Average standard deviation of split frequencies: 0.059935

      1636000 -- [-1112.371] [...23 remote chains...] -- 48:29:01
      1637000 -- [-1109.181] [...23 remote chains...] -- 48:28:13
      1638000 -- (-1103.451) [...23 remote chains...] -- 48:28:25
      1639000 -- (-1097.391) [...23 remote chains...] -- 48:28:37
      1640000 -- [-1100.908] [...23 remote chains...] -- 48:28:49

      Average standard deviation of split frequencies: 0.060242

      1641000 -- [-1098.857] [...23 remote chains...] -- 48:29:00
      1642000 -- [-1104.207] [...23 remote chains...] -- 48:28:12
      1643000 -- [-1099.837] [...23 remote chains...] -- 48:28:24
      1644000 -- [-1097.847] [...23 remote chains...] -- 48:28:36
      1645000 -- [-1101.915] [...23 remote chains...] -- 48:28:47

      Average standard deviation of split frequencies: 0.060264

      1646000 -- [-1105.073] [...23 remote chains...] -- 48:27:59
      1647000 -- (-1101.704) [...23 remote chains...] -- 48:28:11
      1648000 -- [-1102.048] [...23 remote chains...] -- 48:28:23
      1649000 -- [-1099.691] [...23 remote chains...] -- 48:28:34
      1650000 -- [-1103.808] [...23 remote chains...] -- 48:27:46

      Average standard deviation of split frequencies: 0.060404

      1651000 -- [-1098.905] [...23 remote chains...] -- 48:27:58
      1652000 -- [-1105.511] [...23 remote chains...] -- 48:28:10
      1653000 -- (-1106.537) [...23 remote chains...] -- 48:28:21
      1654000 -- [-1103.331] [...23 remote chains...] -- 48:27:34
      1655000 -- (-1100.546) [...23 remote chains...] -- 48:27:45

      Average standard deviation of split frequencies: 0.060440

      1656000 -- [-1108.440] [...23 remote chains...] -- 48:27:57
      1657000 -- [-1115.767] [...23 remote chains...] -- 48:28:09
      1658000 -- [-1105.598] [...23 remote chains...] -- 48:28:20
      1659000 -- [-1102.211] [...23 remote chains...] -- 48:27:33
      1660000 -- [-1098.266] [...23 remote chains...] -- 48:27:44

      Average standard deviation of split frequencies: 0.060545

      1661000 -- [-1102.400] [...23 remote chains...] -- 48:27:56
      1662000 -- [-1104.296] [...23 remote chains...] -- 48:28:07
      1663000 -- [-1098.845] [...23 remote chains...] -- 48:27:20
      1664000 -- [-1101.941] [...23 remote chains...] -- 48:27:31
      1665000 -- [-1102.594] [...23 remote chains...] -- 48:27:43

      Average standard deviation of split frequencies: 0.060687

      1666000 -- (-1102.004) [...23 remote chains...] -- 48:27:54
      1667000 -- [-1096.354] [...23 remote chains...] -- 48:27:07
      1668000 -- [-1093.986] [...23 remote chains...] -- 48:27:19
      1669000 -- [-1101.925] [...23 remote chains...] -- 48:27:30
      1670000 -- [-1108.497] [...23 remote chains...] -- 48:27:42

      Average standard deviation of split frequencies: 0.060871

      1671000 -- [-1103.283] [...23 remote chains...] -- 48:26:54
      1672000 -- [-1093.783] [...23 remote chains...] -- 48:27:06
      1673000 -- [-1104.573] [...23 remote chains...] -- 48:27:17
      1674000 -- (-1099.500) [...23 remote chains...] -- 48:27:29
      1675000 -- (-1094.823) [...23 remote chains...] -- 48:27:40

      Average standard deviation of split frequencies: 0.061095

      1676000 -- [-1092.977] [...23 remote chains...] -- 48:26:53
      1677000 -- [-1099.690] [...23 remote chains...] -- 48:27:05
      1678000 -- [-1101.856] [...23 remote chains...] -- 48:27:16
      1679000 -- (-1091.195) [...23 remote chains...] -- 48:27:28
      1680000 -- [-1095.525] [...23 remote chains...] -- 48:26:40

      Average standard deviation of split frequencies: 0.061075

      1681000 -- [-1094.671] [...23 remote chains...] -- 48:26:52
      1682000 -- [-1092.854] [...23 remote chains...] -- 48:27:03
      1683000 -- [-1103.283] [...23 remote chains...] -- 48:27:15
      1684000 -- [-1108.920] [...23 remote chains...] -- 48:26:28
      1685000 -- [-1096.494] [...23 remote chains...] -- 48:26:39

      Average standard deviation of split frequencies: 0.061130

      1686000 -- (-1104.935) [...23 remote chains...] -- 48:26:51
      1687000 -- [-1103.044] [...23 remote chains...] -- 48:27:02
      1688000 -- [-1102.777] [...23 remote chains...] -- 48:26:15
      1689000 -- [-1097.617] [...23 remote chains...] -- 48:26:27
      1690000 -- [-1096.448] [...23 remote chains...] -- 48:26:38

      Average standard deviation of split frequencies: 0.061211

      1691000 -- [-1095.990] [...23 remote chains...] -- 48:26:49
      1692000 -- [-1104.733] [...23 remote chains...] -- 48:27:01
      1693000 -- [-1093.020] [...23 remote chains...] -- 48:26:14
      1694000 -- (-1099.825) [...23 remote chains...] -- 48:26:25
      1695000 -- [-1096.121] [...23 remote chains...] -- 48:26:37

      Average standard deviation of split frequencies: 0.061094

      1696000 -- [-1094.545] [...23 remote chains...] -- 48:26:48
      1697000 -- [-1096.336] [...23 remote chains...] -- 48:26:59
      1698000 -- [-1104.738] [...23 remote chains...] -- 48:26:13
      1699000 -- [-1097.031] [...23 remote chains...] -- 48:26:24
      1700000 -- (-1098.286) [...23 remote chains...] -- 48:26:35

      Average standard deviation of split frequencies: 0.061203

      1701000 -- [-1110.673] [...23 remote chains...] -- 48:25:49
      1702000 -- [-1107.651] [...23 remote chains...] -- 48:26:00
      1703000 -- (-1109.113) [...23 remote chains...] -- 48:26:11
      1704000 -- [-1102.329] [...23 remote chains...] -- 48:26:23
      1705000 -- [-1101.581] [...23 remote chains...] -- 48:26:34

      Average standard deviation of split frequencies: 0.061016

      1706000 -- [-1102.493] [...23 remote chains...] -- 48:25:47
      1707000 -- [-1101.893] [...23 remote chains...] -- 48:25:59
      1708000 -- [-1100.033] [...23 remote chains...] -- 48:26:10
      1709000 -- (-1095.420) [...23 remote chains...] -- 48:26:21
      1710000 -- (-1095.012) [...23 remote chains...] -- 48:25:35

      Average standard deviation of split frequencies: 0.061043

      1711000 -- [-1097.799] [...23 remote chains...] -- 48:25:46
      1712000 -- [-1095.926] [...23 remote chains...] -- 48:25:57
      1713000 -- [-1097.226] [...23 remote chains...] -- 48:26:09
      1714000 -- [-1101.781] [...23 remote chains...] -- 48:25:22
      1715000 -- (-1101.118) [...23 remote chains...] -- 48:25:34

      Average standard deviation of split frequencies: 0.061107

      1716000 -- [-1101.125] [...23 remote chains...] -- 48:25:45
      1717000 -- [-1099.607] [...23 remote chains...] -- 48:25:56
      1718000 -- [-1102.876] [...23 remote chains...] -- 48:25:10
      1719000 -- [-1093.748] [...23 remote chains...] -- 48:25:21
      1720000 -- [-1105.769] [...23 remote chains...] -- 48:25:32

      Average standard deviation of split frequencies: 0.061576

      1721000 -- (-1106.987) [...23 remote chains...] -- 48:25:43
      1722000 -- [-1108.644] [...23 remote chains...] -- 48:25:54
      1723000 -- (-1110.994) [...23 remote chains...] -- 48:25:09
      1724000 -- [-1112.113] [...23 remote chains...] -- 48:25:20
      1725000 -- (-1109.091) [...23 remote chains...] -- 48:25:31

      Average standard deviation of split frequencies: 0.061605

      1726000 -- [-1107.383] [...23 remote chains...] -- 48:25:42
      1727000 -- [-1097.063] [...23 remote chains...] -- 48:25:53
      1728000 -- [-1104.771] [...23 remote chains...] -- 48:25:07
      1729000 -- [-1102.151] [...23 remote chains...] -- 48:25:18
      1730000 -- [-1110.049] [...23 remote chains...] -- 48:25:29

      Average standard deviation of split frequencies: 0.061794

      1731000 -- [-1102.476] [...23 remote chains...] -- 48:24:44
      1732000 -- [-1105.161] [...23 remote chains...] -- 48:24:55
      1733000 -- (-1103.507) [...23 remote chains...] -- 48:25:06
      1734000 -- [-1099.134] [...23 remote chains...] -- 48:25:17
      1735000 -- [-1101.434] [...23 remote chains...] -- 48:24:31

      Average standard deviation of split frequencies: 0.061783

      1736000 -- (-1103.060) [...23 remote chains...] -- 48:24:42
      1737000 -- [-1098.789] [...23 remote chains...] -- 48:24:53
      1738000 -- [-1094.310] [...23 remote chains...] -- 48:25:04
      1739000 -- [-1100.449] [...23 remote chains...] -- 48:25:15
      1740000 -- [-1105.931] [...23 remote chains...] -- 48:25:26

      Average standard deviation of split frequencies: 0.061753

      1741000 -- [-1096.756] [...23 remote chains...] -- 48:25:37
      1742000 -- [-1094.940] [...23 remote chains...] -- 48:24:52
      1743000 -- [-1092.602] [...23 remote chains...] -- 48:25:03
      1744000 -- [-1098.644] [...23 remote chains...] -- 48:25:14
      1745000 -- (-1100.524) [...23 remote chains...] -- 48:25:25

      Average standard deviation of split frequencies: 0.060859

      1746000 -- [-1096.351] [...23 remote chains...] -- 48:24:39
      1747000 -- [-1099.806] [...23 remote chains...] -- 48:24:50
      1748000 -- [-1096.764] [...23 remote chains...] -- 48:25:01
      1749000 -- [-1105.872] [...23 remote chains...] -- 48:25:12
      1750000 -- [-1100.354] [...23 remote chains...] -- 48:24:27

      Average standard deviation of split frequencies: 0.061502

      1751000 -- (-1100.984) [...23 remote chains...] -- 48:24:38
      1752000 -- [-1104.487] [...23 remote chains...] -- 48:24:49
      1753000 -- [-1102.136] [...23 remote chains...] -- 48:25:00
      1754000 -- [-1105.724] [...23 remote chains...] -- 48:24:15
      1755000 -- [-1109.754] [...23 remote chains...] -- 48:24:25

      Average standard deviation of split frequencies: 0.061136

      1756000 -- (-1099.222) [...23 remote chains...] -- 48:24:36
      1757000 -- [-1111.267] [...23 remote chains...] -- 48:24:47
      1758000 -- (-1105.632) [...23 remote chains...] -- 48:24:58
      1759000 -- [-1105.356] [...23 remote chains...] -- 48:24:13
      1760000 -- (-1099.111) [...23 remote chains...] -- 48:24:24

      Average standard deviation of split frequencies: 0.061678

      1761000 -- (-1098.804) [...23 remote chains...] -- 48:24:35
      1762000 -- [-1102.032] [...23 remote chains...] -- 48:24:46
      1763000 -- [-1098.596] [...23 remote chains...] -- 48:24:01
      1764000 -- (-1098.037) [...23 remote chains...] -- 48:24:11
      1765000 -- [-1101.784] [...23 remote chains...] -- 48:24:22

      Average standard deviation of split frequencies: 0.061727

      1766000 -- (-1103.198) [...23 remote chains...] -- 48:24:33
      1767000 -- [-1103.287] [...23 remote chains...] -- 48:24:44
      1768000 -- [-1107.978] [...23 remote chains...] -- 48:23:59
      1769000 -- [-1105.413] [...23 remote chains...] -- 48:24:10
      1770000 -- [-1111.717] [...23 remote chains...] -- 48:24:21

      Average standard deviation of split frequencies: 0.061363

      1771000 -- (-1107.197) [...23 remote chains...] -- 48:24:31
      1772000 -- (-1108.871) [...23 remote chains...] -- 48:23:47
      1773000 -- [-1098.608] [...23 remote chains...] -- 48:23:57
      1774000 -- [-1107.246] [...23 remote chains...] -- 48:24:08
      1775000 -- [-1099.872] [...23 remote chains...] -- 48:24:19

      Average standard deviation of split frequencies: 0.061104

      1776000 -- [-1097.745] [...23 remote chains...] -- 48:23:34
      1777000 -- [-1092.471] [...23 remote chains...] -- 48:24:40
      1778000 -- [-1091.725] [...23 remote chains...] -- 48:23:56
      1779000 -- [-1094.554] [...23 remote chains...] -- 48:24:07
      1780000 -- [-1092.310] [...23 remote chains...] -- 48:24:17

      Average standard deviation of split frequencies: 0.061284

      1781000 -- (-1101.225) [...23 remote chains...] -- 48:24:28
      1782000 -- (-1099.692) [...23 remote chains...] -- 48:24:39
      1783000 -- (-1097.500) [...23 remote chains...] -- 48:23:54
      1784000 -- [-1092.760] [...23 remote chains...] -- 48:24:05
      1785000 -- [-1097.538] [...23 remote chains...] -- 48:24:15

      Average standard deviation of split frequencies: 0.061291

      1786000 -- (-1102.189) [...23 remote chains...] -- 48:24:26
      1787000 -- (-1100.186) [...23 remote chains...] -- 48:24:37
      1788000 -- [-1095.858] [...23 remote chains...] -- 48:23:52
      1789000 -- [-1094.209] [...23 remote chains...] -- 48:24:03
      1790000 -- (-1093.412) [...23 remote chains...] -- 48:24:14

      Average standard deviation of split frequencies: 0.061411

      1791000 -- [-1100.187] [...23 remote chains...] -- 48:24:24
      1792000 -- [-1103.741] [...23 remote chains...] -- 48:23:40
      1793000 -- (-1096.042) [...23 remote chains...] -- 48:23:51
      1794000 -- [-1100.474] [...23 remote chains...] -- 48:24:01
      1795000 -- (-1098.698) [...23 remote chains...] -- 48:24:12

      Average standard deviation of split frequencies: 0.061653

      1796000 -- [-1100.542] [...23 remote chains...] -- 48:23:28
      1797000 -- [-1094.082] [...23 remote chains...] -- 48:23:38
      1798000 -- [-1096.417] [...23 remote chains...] -- 48:23:49
      1799000 -- [-1099.100] [...23 remote chains...] -- 48:23:59
      1800000 -- (-1099.837) [...23 remote chains...] -- 48:23:15

      Average standard deviation of split frequencies: 0.061910

      1801000 -- (-1093.925) [...23 remote chains...] -- 48:23:26
      1802000 -- [-1100.425] [...23 remote chains...] -- 48:23:36
      1803000 -- [-1100.698] [...23 remote chains...] -- 48:22:53
      1804000 -- [-1095.318] [...23 remote chains...] -- 48:23:03
      1805000 -- [-1102.782] [...23 remote chains...] -- 48:23:14

      Average standard deviation of split frequencies: 0.062029

      1806000 -- [-1098.148] [...23 remote chains...] -- 48:23:24
      1807000 -- [-1107.765] [...23 remote chains...] -- 48:23:35
      1808000 -- [-1102.880] [...23 remote chains...] -- 48:22:51
      1809000 -- [-1103.432] [...23 remote chains...] -- 48:23:01
      1810000 -- (-1105.462) [...23 remote chains...] -- 48:23:12

      Average standard deviation of split frequencies: 0.062104

      1811000 -- [-1110.653] [...23 remote chains...] -- 48:23:22
      1812000 -- (-1102.085) [...23 remote chains...] -- 48:22:39
      1813000 -- (-1107.726) [...23 remote chains...] -- 48:22:49
      1814000 -- (-1100.153) [...23 remote chains...] -- 48:23:00
      1815000 -- [-1102.500] [...23 remote chains...] -- 48:23:10

      Average standard deviation of split frequencies: 0.062089

      1816000 -- [-1097.919] [...23 remote chains...] -- 48:22:26
      1817000 -- [-1097.536] [...23 remote chains...] -- 48:22:37
      1818000 -- [-1107.890] [...23 remote chains...] -- 48:22:47
      1819000 -- [-1109.457] [...23 remote chains...] -- 48:22:58
      1820000 -- [-1104.059] [...23 remote chains...] -- 48:23:08

      Average standard deviation of split frequencies: 0.062103

      1821000 -- [-1111.415] [...23 remote chains...] -- 48:23:18
      1822000 -- [-1107.131] [...23 remote chains...] -- 48:22:35
      1823000 -- (-1114.064) [...23 remote chains...] -- 48:22:45
      1824000 -- (-1112.927) [...23 remote chains...] -- 48:22:56
      1825000 -- (-1115.834) [...23 remote chains...] -- 48:23:06

      Average standard deviation of split frequencies: 0.061988

      1826000 -- (-1109.442) [...23 remote chains...] -- 48:22:23
      1827000 -- [-1111.906] [...23 remote chains...] -- 48:22:33
      1828000 -- (-1105.308) [...23 remote chains...] -- 48:22:44
      1829000 -- (-1107.543) [...23 remote chains...] -- 48:22:00
      1830000 -- (-1112.130) [...23 remote chains...] -- 48:22:11

      Average standard deviation of split frequencies: 0.061895

      1831000 -- [-1118.347] [...23 remote chains...] -- 48:22:21
      1832000 -- (-1114.319) [...23 remote chains...] -- 48:22:31
      1833000 -- [-1107.126] [...23 remote chains...] -- 48:22:42
      1834000 -- [-1106.738] [...23 remote chains...] -- 48:21:58
      1835000 -- (-1106.054) [...23 remote chains...] -- 48:22:09

      Average standard deviation of split frequencies: 0.061814

      1836000 -- (-1113.211) [...23 remote chains...] -- 48:22:19
      1837000 -- [-1102.111] [...23 remote chains...] -- 48:22:29
      1838000 -- [-1101.629] [...23 remote chains...] -- 48:21:46
      1839000 -- [-1097.217] [...23 remote chains...] -- 48:21:57
      1840000 -- (-1106.254) [...23 remote chains...] -- 48:22:07

      Average standard deviation of split frequencies: 0.061794

      1841000 -- [-1104.709] [...23 remote chains...] -- 48:22:17
      1842000 -- [-1105.646] [...23 remote chains...] -- 48:21:34
      1843000 -- [-1113.166] [...23 remote chains...] -- 48:21:44
      1844000 -- [-1112.923] [...23 remote chains...] -- 48:21:55
      1845000 -- [-1107.827] [...23 remote chains...] -- 48:22:05

      Average standard deviation of split frequencies: 0.061850

      1846000 -- (-1113.303) [...23 remote chains...] -- 48:21:22
      1847000 -- (-1113.478) [...23 remote chains...] -- 48:21:32
      1848000 -- (-1122.741) [...23 remote chains...] -- 48:21:42
      1849000 -- (-1114.216) [...23 remote chains...] -- 48:21:53
      1850000 -- (-1113.982) [...23 remote chains...] -- 48:22:03

      Average standard deviation of split frequencies: 0.061777

      1851000 -- (-1118.727) [...23 remote chains...] -- 48:22:13
      1852000 -- (-1118.505) [...23 remote chains...] -- 48:21:30
      1853000 -- (-1117.205) [...23 remote chains...] -- 48:21:41
      1854000 -- [-1107.684] [...23 remote chains...] -- 48:21:51
      1855000 -- [-1098.231] [...23 remote chains...] -- 48:22:01

      Average standard deviation of split frequencies: 0.061812

      1856000 -- [-1102.832] [...23 remote chains...] -- 48:21:18
      1857000 -- [-1109.269] [...23 remote chains...] -- 48:21:28
      1858000 -- (-1106.842) [...23 remote chains...] -- 48:21:39
      1859000 -- [-1109.463] [...23 remote chains...] -- 48:20:56
      1860000 -- [-1107.181] [...23 remote chains...] -- 48:21:06

      Average standard deviation of split frequencies: 0.061998

      1861000 -- (-1103.625) [...23 remote chains...] -- 48:21:16
      1862000 -- (-1110.517) [...23 remote chains...] -- 48:21:26
      1863000 -- [-1115.620] [...23 remote chains...] -- 48:20:44
      1864000 -- (-1111.668) [...23 remote chains...] -- 48:20:54
      1865000 -- [-1109.766] [...23 remote chains...] -- 48:21:04

      Average standard deviation of split frequencies: 0.061931

      1866000 -- [-1111.047] [...23 remote chains...] -- 48:21:14
      1867000 -- [-1109.093] [...23 remote chains...] -- 48:21:24
      1868000 -- [-1108.166] [...23 remote chains...] -- 48:20:42
      1869000 -- [-1121.630] [...23 remote chains...] -- 48:20:52
      1870000 -- [-1115.867] [...23 remote chains...] -- 48:21:02

      Average standard deviation of split frequencies: 0.062072

      1871000 -- [-1113.874] [...23 remote chains...] -- 48:21:12
      1872000 -- (-1115.766) [...23 remote chains...] -- 48:20:30
      1873000 -- (-1114.418) [...23 remote chains...] -- 48:20:40
      1874000 -- (-1113.756) [...23 remote chains...] -- 48:20:50
      1875000 -- [-1109.391] [...23 remote chains...] -- 48:21:00

      Average standard deviation of split frequencies: 0.062153

      1876000 -- [-1112.366] [...23 remote chains...] -- 48:21:10
      1877000 -- (-1109.563) [...23 remote chains...] -- 48:21:20
      1878000 -- [-1110.409] [...23 remote chains...] -- 48:20:38
      1879000 -- [-1106.901] [...23 remote chains...] -- 48:20:48
      1880000 -- (-1113.455) [...23 remote chains...] -- 48:20:58

      Average standard deviation of split frequencies: 0.062255

      1881000 -- (-1115.635) [...23 remote chains...] -- 48:21:08
      1882000 -- (-1113.699) [...23 remote chains...] -- 48:20:26
      1883000 -- (-1109.895) [...23 remote chains...] -- 48:20:36
      1884000 -- [-1112.513] [...23 remote chains...] -- 48:20:46
      1885000 -- [-1118.599] [...23 remote chains...] -- 48:20:56

      Average standard deviation of split frequencies: 0.062325

      1886000 -- (-1124.480) [...23 remote chains...] -- 48:20:14
      1887000 -- (-1123.951) [...23 remote chains...] -- 48:20:24
      1888000 -- [-1120.379] [...23 remote chains...] -- 48:20:34
      1889000 -- (-1118.675) [...23 remote chains...] -- 48:20:44
      1890000 -- [-1113.221] [...23 remote chains...] -- 48:20:02

      Average standard deviation of split frequencies: 0.062467

      1891000 -- (-1113.719) [...23 remote chains...] -- 48:20:12
      1892000 -- (-1122.861) [...23 remote chains...] -- 48:20:22
      1893000 -- (-1110.327) [...23 remote chains...] -- 48:20:32
      1894000 -- [-1120.633] [...23 remote chains...] -- 48:19:50
      1895000 -- [-1112.829] [...23 remote chains...] -- 48:20:00

      Average standard deviation of split frequencies: 0.062493

      1896000 -- (-1108.885) [...23 remote chains...] -- 48:20:10
      1897000 -- (-1111.799) [...23 remote chains...] -- 48:20:20
      1898000 -- [-1115.911] [...23 remote chains...] -- 48:19:38
      1899000 -- (-1116.581) [...23 remote chains...] -- 48:19:48
      1900000 -- [-1113.105] [...23 remote chains...] -- 48:19:58

      Average standard deviation of split frequencies: 0.062496

      1901000 -- [-1112.225] [...23 remote chains...] -- 48:20:08
      1902000 -- [-1116.338] [...23 remote chains...] -- 48:19:26
      1903000 -- [-1107.652] [...23 remote chains...] -- 48:19:36
      1904000 -- [-1103.524] [...23 remote chains...] -- 48:19:46
      1905000 -- (-1106.749) [...23 remote chains...] -- 48:19:56

      Average standard deviation of split frequencies: 0.062542

      1906000 -- [-1111.909] [...23 remote chains...] -- 48:19:14
      1907000 -- [-1107.908] [...23 remote chains...] -- 48:19:24
      1908000 -- [-1108.626] [...23 remote chains...] -- 48:19:34
      1909000 -- [-1110.258] [...23 remote chains...] -- 48:19:44
      1910000 -- [-1119.304] [...23 remote chains...] -- 48:19:54

      Average standard deviation of split frequencies: 0.062606

      1911000 -- [-1108.887] [...23 remote chains...] -- 48:19:12
      1912000 -- [-1120.228] [...23 remote chains...] -- 48:19:22
      1913000 -- [-1104.735] [...23 remote chains...] -- 48:19:32
      1914000 -- (-1111.010) [...23 remote chains...] -- 48:19:42
      1915000 -- [-1097.753] [...23 remote chains...] -- 48:19:00

      Average standard deviation of split frequencies: 0.062679

      1916000 -- [-1098.782] [...23 remote chains...] -- 48:19:10
      1917000 -- [-1097.684] [...23 remote chains...] -- 48:19:20
      1918000 -- [-1100.058] [...23 remote chains...] -- 48:19:30
      1919000 -- [-1106.086] [...23 remote chains...] -- 48:18:48
      1920000 -- [-1095.850] [...23 remote chains...] -- 48:18:58

      Average standard deviation of split frequencies: 0.063224

      1921000 -- [-1099.328] [...23 remote chains...] -- 48:19:08
      1922000 -- [-1096.192] [...23 remote chains...] -- 48:19:18
      1923000 -- (-1107.308) [...23 remote chains...] -- 48:18:37
      1924000 -- [-1094.662] [...23 remote chains...] -- 48:18:46
      1925000 -- (-1094.082) [...23 remote chains...] -- 48:18:56

      Average standard deviation of split frequencies: 0.063265

      1926000 -- (-1103.752) [...23 remote chains...] -- 48:19:06
      1927000 -- [-1104.815] [...23 remote chains...] -- 48:18:25
      1928000 -- (-1106.035) [...23 remote chains...] -- 48:18:35
      1929000 -- [-1104.600] [...23 remote chains...] -- 48:18:44
      1930000 -- [-1101.228] [...23 remote chains...] -- 48:18:54

      Average standard deviation of split frequencies: 0.063289

      1931000 -- [-1104.692] [...23 remote chains...] -- 48:19:04
      1932000 -- [-1105.491] [...23 remote chains...] -- 48:18:23
      1933000 -- [-1103.094] [...23 remote chains...] -- 48:18:32
      1934000 -- (-1103.978) [...23 remote chains...] -- 48:18:42
      1935000 -- [-1107.443] [...23 remote chains...] -- 48:18:52

      Average standard deviation of split frequencies: 0.063372

      1936000 -- [-1100.524] [...23 remote chains...] -- 48:18:11
      1937000 -- [-1121.429] [...23 remote chains...] -- 48:18:21
      1938000 -- [-1111.417] [...23 remote chains...] -- 48:18:30
      1939000 -- [-1114.193] [...23 remote chains...] -- 48:18:40
      1940000 -- [-1110.324] [...23 remote chains...] -- 48:18:50

      Average standard deviation of split frequencies: 0.063596

      1941000 -- [-1112.421] [...23 remote chains...] -- 48:18:09
      1942000 -- [-1110.210] [...23 remote chains...] -- 48:18:18
      1943000 -- [-1105.480] [...23 remote chains...] -- 48:18:28
      1944000 -- (-1115.245) [...23 remote chains...] -- 48:18:38
      1945000 -- [-1113.206] [...23 remote chains...] -- 48:17:57

      Average standard deviation of split frequencies: 0.063859

      1946000 -- (-1113.547) [...23 remote chains...] -- 48:18:07
      1947000 -- (-1111.727) [...23 remote chains...] -- 48:18:16
      1948000 -- (-1110.312) [...23 remote chains...] -- 48:18:26
      1949000 -- (-1114.400) [...23 remote chains...] -- 48:18:36
      1950000 -- [-1108.240] [...23 remote chains...] -- 48:17:55

      Average standard deviation of split frequencies: 0.064158

      1951000 -- [-1108.987] [...23 remote chains...] -- 48:18:04
      1952000 -- [-1099.411] [...23 remote chains...] -- 48:18:14
      1953000 -- (-1103.294) [...23 remote chains...] -- 48:18:24
      1954000 -- (-1101.982) [...23 remote chains...] -- 48:17:43
      1955000 -- [-1107.821] [...23 remote chains...] -- 48:17:53

      Average standard deviation of split frequencies: 0.064426

      1956000 -- (-1107.590) [...23 remote chains...] -- 48:18:02
      1957000 -- (-1111.720) [...23 remote chains...] -- 48:18:12
      1958000 -- [-1102.793] [...23 remote chains...] -- 48:18:21
      1959000 -- (-1110.723) [...23 remote chains...] -- 48:17:41
      1960000 -- [-1112.518] [...23 remote chains...] -- 48:17:50

      Average standard deviation of split frequencies: 0.064640

      1961000 -- (-1110.855) [...23 remote chains...] -- 48:18:00
      1962000 -- (-1112.628) [...23 remote chains...] -- 48:18:10
      1963000 -- (-1100.693) [...23 remote chains...] -- 48:17:29
      1964000 -- [-1115.050] [...23 remote chains...] -- 48:17:39
      1965000 -- (-1102.941) [...23 remote chains...] -- 48:17:48

      Average standard deviation of split frequencies: 0.064753

      1966000 -- (-1110.612) [...23 remote chains...] -- 48:17:58
      1967000 -- (-1108.263) [...23 remote chains...] -- 48:17:17
      1968000 -- [-1117.299] [...23 remote chains...] -- 48:17:27
      1969000 -- [-1111.527] [...23 remote chains...] -- 48:17:36
      1970000 -- [-1111.057] [...23 remote chains...] -- 48:17:46

      Average standard deviation of split frequencies: 0.064931

      1971000 -- (-1111.710) [...23 remote chains...] -- 48:17:55
      1972000 -- (-1115.827) [...23 remote chains...] -- 48:17:15
      1973000 -- (-1125.829) [...23 remote chains...] -- 48:17:25
      1974000 -- (-1122.269) [...23 remote chains...] -- 48:17:34
      1975000 -- (-1122.154) [...23 remote chains...] -- 48:17:44

      Average standard deviation of split frequencies: 0.065000

      1976000 -- (-1126.015) [...23 remote chains...] -- 48:17:03
      1977000 -- (-1122.125) [...23 remote chains...] -- 48:17:13
      1978000 -- [-1126.229] [...23 remote chains...] -- 48:17:22
      1979000 -- (-1124.475) [...23 remote chains...] -- 48:17:32
      1980000 -- (-1122.254) [...23 remote chains...] -- 48:16:52

      Average standard deviation of split frequencies: 0.065122

      1981000 -- (-1118.301) [...23 remote chains...] -- 48:17:01
      1982000 -- [-1107.988] [...23 remote chains...] -- 48:17:11
      1983000 -- (-1116.162) [...23 remote chains...] -- 48:17:20
      1984000 -- (-1112.739) [...23 remote chains...] -- 48:16:40
      1985000 -- (-1110.236) [...23 remote chains...] -- 48:16:49

      Average standard deviation of split frequencies: 0.065130

      1986000 -- (-1103.105) [...23 remote chains...] -- 48:16:59
      1987000 -- (-1112.525) [...23 remote chains...] -- 48:17:08
      1988000 -- (-1102.698) [...23 remote chains...] -- 48:16:28
      1989000 -- [-1105.279] [...23 remote chains...] -- 48:16:38
      1990000 -- (-1104.430) [...23 remote chains...] -- 48:16:47

      Average standard deviation of split frequencies: 0.065207

      1991000 -- (-1103.042) [...23 remote chains...] -- 48:16:57
      1992000 -- (-1106.021) [...23 remote chains...] -- 48:16:17
      1993000 -- (-1098.951) [...23 remote chains...] -- 48:16:26
      1994000 -- [-1100.157] [...23 remote chains...] -- 48:16:35
      1995000 -- (-1110.121) [...23 remote chains...] -- 48:16:45

      Average standard deviation of split frequencies: 0.065281

      1996000 -- (-1110.574) [...23 remote chains...] -- 48:16:54
      1997000 -- [-1107.271] [...23 remote chains...] -- 48:16:14
      1998000 -- (-1107.364) [...23 remote chains...] -- 48:16:24
      1999000 -- [-1102.810] [...23 remote chains...] -- 48:16:33
      2000000 -- (-1101.522) [...23 remote chains...] -- 48:15:54

      Average standard deviation of split frequencies: 0.065419

      2001000 -- [-1102.551] [...23 remote chains...] -- 48:16:03
      2002000 -- [-1097.584] [...23 remote chains...] -- 48:16:12
      2003000 -- [-1097.724] [...23 remote chains...] -- 48:16:21
      2004000 -- (-1100.940) [...23 remote chains...] -- 48:16:31
      2005000 -- [-1115.796] [...23 remote chains...] -- 48:15:51

      Average standard deviation of split frequencies: 0.065491

      2006000 -- (-1111.316) [...23 remote chains...] -- 48:16:01
      2007000 -- [-1106.248] [...23 remote chains...] -- 48:16:10
      2008000 -- [-1108.011] [...23 remote chains...] -- 48:16:19
      2009000 -- [-1100.827] [...23 remote chains...] -- 48:15:40
      2010000 -- (-1105.852) [...23 remote chains...] -- 48:15:49

      Average standard deviation of split frequencies: 0.065646

      2011000 -- (-1097.244) [...23 remote chains...] -- 48:15:58
      2012000 -- (-1097.916) [...23 remote chains...] -- 48:16:07
      2013000 -- [-1098.622] [...23 remote chains...] -- 48:15:28
      2014000 -- (-1098.878) [...23 remote chains...] -- 48:15:37
      2015000 -- [-1103.107] [...23 remote chains...] -- 48:15:47

      Average standard deviation of split frequencies: 0.066116

      2016000 -- (-1108.498) [...23 remote chains...] -- 48:15:56
      2017000 -- (-1107.451) [...23 remote chains...] -- 48:16:05
      2018000 -- (-1116.822) [...23 remote chains...] -- 48:15:26
      2019000 -- [-1112.208] [...23 remote chains...] -- 48:15:35
      2020000 -- (-1101.258) [...23 remote chains...] -- 48:15:44

      Average standard deviation of split frequencies: 0.066109

      2021000 -- [-1101.847] [...23 remote chains...] -- 48:15:53
      2022000 -- (-1099.873) [...23 remote chains...] -- 48:15:14
      2023000 -- (-1106.983) [...23 remote chains...] -- 48:15:23
      2024000 -- (-1107.224) [...23 remote chains...] -- 48:15:33
      2025000 -- (-1101.532) [...23 remote chains...] -- 48:15:42

      Average standard deviation of split frequencies: 0.066145

      2026000 -- [-1106.352] [...23 remote chains...] -- 48:15:51
      2027000 -- (-1106.341) [...23 remote chains...] -- 48:15:12
      2028000 -- (-1104.783) [...23 remote chains...] -- 48:15:21
      2029000 -- [-1104.653] [...23 remote chains...] -- 48:15:30
      2030000 -- [-1117.807] [...23 remote chains...] -- 48:15:39

      Average standard deviation of split frequencies: 0.066176

      2031000 -- (-1108.485) [...23 remote chains...] -- 48:15:49
      2032000 -- (-1107.383) [...23 remote chains...] -- 48:15:09
      2033000 -- (-1106.159) [...23 remote chains...] -- 48:15:19
      2034000 -- [-1101.329] [...23 remote chains...] -- 48:15:28
      2035000 -- (-1105.718) [...23 remote chains...] -- 48:15:37

      Average standard deviation of split frequencies: 0.066330

      2036000 -- (-1100.992) [...23 remote chains...] -- 48:14:58
      2037000 -- (-1099.027) [...23 remote chains...] -- 48:15:07
      2038000 -- (-1101.697) [...23 remote chains...] -- 48:15:16
      2039000 -- (-1106.990) [...23 remote chains...] -- 48:15:25
      2040000 -- (-1103.588) [...23 remote chains...] -- 48:14:46

      Average standard deviation of split frequencies: 0.066356

      2041000 -- [-1101.037] [...23 remote chains...] -- 48:14:56
      2042000 -- (-1103.982) [...23 remote chains...] -- 48:15:05
      2043000 -- (-1108.407) [...23 remote chains...] -- 48:15:14
      2044000 -- (-1098.898) [...23 remote chains...] -- 48:14:35
      2045000 -- (-1107.412) [...23 remote chains...] -- 48:14:44

      Average standard deviation of split frequencies: 0.066405

      2046000 -- (-1113.840) [...23 remote chains...] -- 48:14:53
      2047000 -- [-1103.600] [...23 remote chains...] -- 48:15:02
      2048000 -- (-1107.587) [...23 remote chains...] -- 48:14:23
      2049000 -- (-1108.426) [...23 remote chains...] -- 48:14:33
      2050000 -- (-1119.945) [...23 remote chains...] -- 48:14:42

      Average standard deviation of split frequencies: 0.066088

      2051000 -- (-1108.456) [...23 remote chains...] -- 48:14:51
      2052000 -- (-1112.992) [...23 remote chains...] -- 48:15:00
      2053000 -- (-1114.997) [...23 remote chains...] -- 48:14:21
      2054000 -- (-1118.157) [...23 remote chains...] -- 48:14:30
      2055000 -- (-1112.697) [...23 remote chains...] -- 48:14:39

      Average standard deviation of split frequencies: 0.066120

      2056000 -- (-1118.731) [...23 remote chains...] -- 48:14:48
      2057000 -- (-1126.054) [...23 remote chains...] -- 48:14:10
      2058000 -- (-1128.735) [...23 remote chains...] -- 48:14:19
      2059000 -- (-1121.075) [...23 remote chains...] -- 48:14:28
      2060000 -- (-1117.420) [...23 remote chains...] -- 48:14:37

      Average standard deviation of split frequencies: 0.066188

      2061000 -- (-1121.850) [...23 remote chains...] -- 48:13:58
      2062000 -- (-1109.141) [...23 remote chains...] -- 48:14:07
      2063000 -- (-1114.716) [...23 remote chains...] -- 48:14:16
      2064000 -- (-1113.464) [...23 remote chains...] -- 48:14:25
      2065000 -- (-1114.167) [...23 remote chains...] -- 48:14:34

      Average standard deviation of split frequencies: 0.066173

      2066000 -- (-1105.940) [...23 remote chains...] -- 48:13:56
      2067000 -- (-1105.212) [...23 remote chains...] -- 48:14:05
      2068000 -- (-1107.048) [...23 remote chains...] -- 48:14:14
      2069000 -- (-1111.825) [...23 remote chains...] -- 48:13:35
      2070000 -- (-1116.016) [...23 remote chains...] -- 48:13:44

      Average standard deviation of split frequencies: 0.066624

      2071000 -- (-1117.294) [...23 remote chains...] -- 48:13:53
      2072000 -- (-1105.100) [...23 remote chains...] -- 48:14:02
      2073000 -- (-1117.912) [...23 remote chains...] -- 48:14:11
      2074000 -- (-1109.693) [...23 remote chains...] -- 48:13:33
      2075000 -- (-1112.336) [...23 remote chains...] -- 48:13:42

      Average standard deviation of split frequencies: 0.066542

      2076000 -- (-1107.086) [...23 remote chains...] -- 48:13:51
      2077000 -- [-1112.942] [...23 remote chains...] -- 48:14:00
      2078000 -- (-1109.244) [...23 remote chains...] -- 48:14:08
      2079000 -- (-1113.333) [...23 remote chains...] -- 48:13:30
      2080000 -- (-1114.601) [...23 remote chains...] -- 48:13:39

      Average standard deviation of split frequencies: 0.066521

      2081000 -- (-1106.162) [...23 remote chains...] -- 48:13:48
      2082000 -- [-1111.600] [...23 remote chains...] -- 48:13:57
      2083000 -- [-1110.879] [...23 remote chains...] -- 48:14:06
      2084000 -- [-1112.439] [...23 remote chains...] -- 48:13:28
      2085000 -- (-1114.631) [...23 remote chains...] -- 48:13:37

      Average standard deviation of split frequencies: 0.066452

      2086000 -- (-1115.949) [...23 remote chains...] -- 48:13:46
      2087000 -- (-1112.059) [...23 remote chains...] -- 48:13:54
      2088000 -- [-1111.964] [...23 remote chains...] -- 48:14:03
      2089000 -- (-1108.513) [...23 remote chains...] -- 48:13:25
      2090000 -- [-1116.110] [...23 remote chains...] -- 48:13:34

      Average standard deviation of split frequencies: 0.066330

      2091000 -- (-1119.709) [...23 remote chains...] -- 48:13:43
      2092000 -- (-1105.895) [...23 remote chains...] -- 48:13:52
      2093000 -- (-1105.694) [...23 remote chains...] -- 48:14:01
      2094000 -- (-1109.984) [...23 remote chains...] -- 48:13:23
      2095000 -- (-1112.419) [...23 remote chains...] -- 48:13:31

      Average standard deviation of split frequencies: 0.066207

      2096000 -- (-1110.860) [...23 remote chains...] -- 48:13:40
      2097000 -- (-1111.348) [...23 remote chains...] -- 48:13:49
      2098000 -- (-1111.097) [...23 remote chains...] -- 48:13:58
      2099000 -- (-1116.483) [...23 remote chains...] -- 48:13:20
      2100000 -- (-1112.165) [...23 remote chains...] -- 48:13:29

      Average standard deviation of split frequencies: 0.065928

      2101000 -- (-1111.601) [...23 remote chains...] -- 48:13:38
      2102000 -- (-1120.681) [...23 remote chains...] -- 48:13:46
      2103000 -- [-1124.257] [...23 remote chains...] -- 48:13:55
      2104000 -- (-1126.903) [...23 remote chains...] -- 48:13:17
      2105000 -- (-1118.067) [...23 remote chains...] -- 48:13:26

      Average standard deviation of split frequencies: 0.065823

      2106000 -- (-1114.535) [...23 remote chains...] -- 48:13:35
      2107000 -- [-1119.267] [...23 remote chains...] -- 48:13:44
      2108000 -- (-1117.759) [...23 remote chains...] -- 48:13:06
      2109000 -- (-1113.426) [...23 remote chains...] -- 48:13:15
      2110000 -- (-1118.391) [...23 remote chains...] -- 48:13:23

      Average standard deviation of split frequencies: 0.065789

      2111000 -- (-1116.899) [...23 remote chains...] -- 48:13:32
      2112000 -- (-1119.048) [...23 remote chains...] -- 48:12:55
      2113000 -- (-1120.768) [...23 remote chains...] -- 48:13:03
      2114000 -- (-1118.836) [...23 remote chains...] -- 48:13:12
      2115000 -- [-1128.868] [...23 remote chains...] -- 48:13:21

      Average standard deviation of split frequencies: 0.065711

      2116000 -- (-1114.695) [...23 remote chains...] -- 48:13:29
      2117000 -- (-1112.295) [...23 remote chains...] -- 48:12:52
      2118000 -- (-1119.650) [...23 remote chains...] -- 48:13:01
      2119000 -- (-1126.297) [...23 remote chains...] -- 48:13:09
      2120000 -- (-1135.165) [...23 remote chains...] -- 48:13:18

      Average standard deviation of split frequencies: 0.065899

      2121000 -- (-1129.963) [...23 remote chains...] -- 48:12:41
      2122000 -- (-1124.386) [...23 remote chains...] -- 48:12:49
      2123000 -- (-1125.146) [...23 remote chains...] -- 48:12:58
      2124000 -- (-1130.573) [...23 remote chains...] -- 48:13:07
      2125000 -- (-1126.283) [...23 remote chains...] -- 48:12:29

      Average standard deviation of split frequencies: 0.065501

      2126000 -- (-1128.069) [...23 remote chains...] -- 48:12:38
      2127000 -- (-1122.498) [...23 remote chains...] -- 48:12:46
      2128000 -- (-1121.655) [...23 remote chains...] -- 48:12:55
      2129000 -- (-1120.779) [...23 remote chains...] -- 48:12:18
      2130000 -- (-1116.131) [...23 remote chains...] -- 48:12:26

      Average standard deviation of split frequencies: 0.066302

      2131000 -- (-1117.846) [...23 remote chains...] -- 48:12:35
      2132000 -- (-1118.457) [...23 remote chains...] -- 48:12:44
      2133000 -- (-1111.327) [...23 remote chains...] -- 48:12:52
      2134000 -- (-1116.226) [...23 remote chains...] -- 48:12:15
      2135000 -- (-1107.955) [...23 remote chains...] -- 48:12:24

      Average standard deviation of split frequencies: 0.066218

      2136000 -- (-1112.082) [...23 remote chains...] -- 48:12:32
      2137000 -- (-1107.406) [...23 remote chains...] -- 48:12:41
      2138000 -- (-1123.712) [...23 remote chains...] -- 48:12:04
      2139000 -- (-1113.502) [...23 remote chains...] -- 48:12:12
      2140000 -- (-1119.137) [...23 remote chains...] -- 48:12:21

      Average standard deviation of split frequencies: 0.065646

      2141000 -- (-1117.268) [...23 remote chains...] -- 48:12:30
      2142000 -- (-1117.362) [...23 remote chains...] -- 48:11:52
      2143000 -- (-1117.177) [...23 remote chains...] -- 48:12:01
      2144000 -- (-1114.402) [...23 remote chains...] -- 48:12:10
      2145000 -- (-1109.143) [...23 remote chains...] -- 48:11:33

      Average standard deviation of split frequencies: 0.065669

      2146000 -- (-1106.830) [...23 remote chains...] -- 48:11:41
      2147000 -- (-1106.351) [...23 remote chains...] -- 48:11:50
      2148000 -- (-1108.257) [...23 remote chains...] -- 48:11:58
      2149000 -- (-1119.484) [...23 remote chains...] -- 48:12:07
      2150000 -- (-1117.033) [...23 remote chains...] -- 48:11:30

      Average standard deviation of split frequencies: 0.065677

      2151000 -- (-1110.859) [...23 remote chains...] -- 48:11:38
      2152000 -- (-1106.135) [...23 remote chains...] -- 48:11:47
      2153000 -- (-1113.812) [...23 remote chains...] -- 48:11:55
      2154000 -- (-1103.490) [...23 remote chains...] -- 48:12:04
      2155000 -- (-1095.280) [...23 remote chains...] -- 48:11:27

      Average standard deviation of split frequencies: 0.065975

      2156000 -- (-1099.284) [...23 remote chains...] -- 48:11:36
      2157000 -- (-1102.493) [...23 remote chains...] -- 48:11:44
      2158000 -- (-1096.854) [...23 remote chains...] -- 48:11:53
      2159000 -- (-1103.708) [...23 remote chains...] -- 48:11:16
      2160000 -- (-1101.824) [...23 remote chains...] -- 48:11:24

      Average standard deviation of split frequencies: 0.065988

      2161000 -- (-1103.004) [...23 remote chains...] -- 48:11:33
      2162000 -- (-1099.887) [...23 remote chains...] -- 48:11:41
      2163000 -- (-1105.086) [...23 remote chains...] -- 48:11:05
      2164000 -- [-1111.788] [...23 remote chains...] -- 48:11:13
      2165000 -- (-1108.621) [...23 remote chains...] -- 48:11:22

      Average standard deviation of split frequencies: 0.066019

      2166000 -- (-1107.018) [...23 remote chains...] -- 48:11:30
      2167000 -- (-1116.385) [...23 remote chains...] -- 48:10:53
      2168000 -- (-1113.850) [...23 remote chains...] -- 48:11:02
      2169000 -- (-1118.605) [...23 remote chains...] -- 48:11:10
      2170000 -- (-1103.335) [...23 remote chains...] -- 48:11:19

      Average standard deviation of split frequencies: 0.066075

      2171000 -- (-1108.244) [...23 remote chains...] -- 48:10:42
      2172000 -- (-1099.775) [...23 remote chains...] -- 48:10:51
      2173000 -- (-1085.976) [...23 remote chains...] -- 48:10:59
      2174000 -- (-1090.265) [...23 remote chains...] -- 48:11:07
      2175000 -- (-1096.609) [...23 remote chains...] -- 48:10:31

      Average standard deviation of split frequencies: 0.066112

      2176000 -- (-1099.040) [...23 remote chains...] -- 48:10:39
      2177000 -- (-1102.703) [...23 remote chains...] -- 48:10:48
      2178000 -- (-1106.971) [...23 remote chains...] -- 48:10:56
      2179000 -- (-1105.865) [...23 remote chains...] -- 48:10:20
      2180000 -- [-1108.163] [...23 remote chains...] -- 48:10:28

      Average standard deviation of split frequencies: 0.066105

      2181000 -- (-1098.393) [...23 remote chains...] -- 48:10:36
      2182000 -- (-1099.453) [...23 remote chains...] -- 48:10:45
      2183000 -- (-1105.223) [...23 remote chains...] -- 48:10:53
      2184000 -- (-1101.237) [...23 remote chains...] -- 48:10:17
      2185000 -- (-1103.142) [...23 remote chains...] -- 48:10:25

      Average standard deviation of split frequencies: 0.066095

      2186000 -- (-1114.744) [...23 remote chains...] -- 48:10:34
      2187000 -- (-1115.268) [...23 remote chains...] -- 48:10:42
      2188000 -- (-1114.775) [...23 remote chains...] -- 48:10:06
      2189000 -- (-1098.995) [...23 remote chains...] -- 48:10:14
      2190000 -- (-1102.184) [...23 remote chains...] -- 48:10:22

      Average standard deviation of split frequencies: 0.066124

      2191000 -- (-1105.233) [...23 remote chains...] -- 48:10:31
      2192000 -- (-1112.433) [...23 remote chains...] -- 48:10:39
      2193000 -- (-1113.063) [...23 remote chains...] -- 48:10:03
      2194000 -- (-1107.149) [...23 remote chains...] -- 48:10:11
      2195000 -- (-1114.629) [...23 remote chains...] -- 48:10:20

      Average standard deviation of split frequencies: 0.066071

      2196000 -- (-1098.204) [...23 remote chains...] -- 48:10:28
      2197000 -- (-1102.141) [...23 remote chains...] -- 48:09:52
      2198000 -- (-1109.270) [...23 remote chains...] -- 48:10:00
      2199000 -- (-1107.423) [...23 remote chains...] -- 48:10:08
      2200000 -- (-1107.008) [...23 remote chains...] -- 48:10:17

      Average standard deviation of split frequencies: 0.065741

      2201000 -- (-1105.947) [...23 remote chains...] -- 48:10:25
      2202000 -- (-1113.612) [...23 remote chains...] -- 48:09:49
      2203000 -- (-1097.025) [...23 remote chains...] -- 48:09:57
      2204000 -- (-1102.443) [...23 remote chains...] -- 48:10:05
      2205000 -- (-1109.211) [...23 remote chains...] -- 48:10:14

      Average standard deviation of split frequencies: 0.065692

      2206000 -- (-1112.235) [...23 remote chains...] -- 48:09:38
      2207000 -- (-1111.243) [...23 remote chains...] -- 48:09:46
      2208000 -- (-1111.211) [...23 remote chains...] -- 48:09:54
      2209000 -- (-1114.418) [...23 remote chains...] -- 48:10:03
      2210000 -- (-1115.989) [...23 remote chains...] -- 48:10:11

      Average standard deviation of split frequencies: 0.065675

      2211000 -- (-1111.423) [...23 remote chains...] -- 48:10:19
      2212000 -- (-1115.352) [...23 remote chains...] -- 48:09:43
      2213000 -- (-1112.611) [...23 remote chains...] -- 48:09:51
      2214000 -- (-1118.446) [...23 remote chains...] -- 48:10:00
      2215000 -- (-1122.011) [...23 remote chains...] -- 48:10:08

      Average standard deviation of split frequencies: 0.065660

      2216000 -- (-1112.043) [...23 remote chains...] -- 48:09:32
      2217000 -- (-1108.229) [...23 remote chains...] -- 48:09:40
      2218000 -- (-1116.764) [...23 remote chains...] -- 48:09:48
      2219000 -- (-1117.065) [...23 remote chains...] -- 48:09:57
      2220000 -- (-1116.966) [...23 remote chains...] -- 48:09:21

      Average standard deviation of split frequencies: 0.065654

      2221000 -- (-1115.722) [...23 remote chains...] -- 48:09:29
      2222000 -- (-1105.981) [...23 remote chains...] -- 48:09:37
      2223000 -- (-1119.770) [...23 remote chains...] -- 48:09:45
      2224000 -- (-1110.807) [...23 remote chains...] -- 48:09:54
      2225000 -- (-1107.220) [...23 remote chains...] -- 48:09:18

      Average standard deviation of split frequencies: 0.066117

      2226000 -- (-1099.435) [...23 remote chains...] -- 48:09:26
      2227000 -- (-1114.874) [...23 remote chains...] -- 48:09:34
      2228000 -- (-1101.794) [...23 remote chains...] -- 48:09:42
      2229000 -- (-1108.211) [...23 remote chains...] -- 48:09:07
      2230000 -- (-1111.754) [...23 remote chains...] -- 48:09:15

      Average standard deviation of split frequencies: 0.065925

      2231000 -- (-1105.940) [...23 remote chains...] -- 48:09:23
      2232000 -- (-1103.137) [...23 remote chains...] -- 48:09:31
      2233000 -- (-1096.033) [...23 remote chains...] -- 48:09:39
      2234000 -- (-1099.119) [...23 remote chains...] -- 48:09:04
      2235000 -- (-1104.946) [...23 remote chains...] -- 48:09:12

      Average standard deviation of split frequencies: 0.065940

      2236000 -- (-1110.717) [...23 remote chains...] -- 48:09:20
      2237000 -- (-1106.011) [...23 remote chains...] -- 48:09:28
      2238000 -- (-1109.422) [...23 remote chains...] -- 48:09:36
      2239000 -- (-1111.839) [...23 remote chains...] -- 48:09:01
      2240000 -- (-1109.098) [...23 remote chains...] -- 48:09:09

      Average standard deviation of split frequencies: 0.066019

      2241000 -- (-1103.369) [...23 remote chains...] -- 48:09:17
      2242000 -- (-1122.116) [...23 remote chains...] -- 48:09:25
      2243000 -- (-1118.225) [...23 remote chains...] -- 48:08:50
      2244000 -- (-1126.821) [...23 remote chains...] -- 48:08:58
      2245000 -- (-1104.418) [...23 remote chains...] -- 48:09:06

      Average standard deviation of split frequencies: 0.066190

      2246000 -- (-1100.191) [...23 remote chains...] -- 48:09:14
      2247000 -- (-1100.003) [...23 remote chains...] -- 48:08:39
      2248000 -- (-1112.291) [...23 remote chains...] -- 48:08:47
      2249000 -- (-1101.921) [...23 remote chains...] -- 48:08:55
      2250000 -- (-1110.382) [...23 remote chains...] -- 48:09:03

      Average standard deviation of split frequencies: 0.066359

      2251000 -- (-1113.160) [...23 remote chains...] -- 48:08:27
      2252000 -- (-1112.860) [...23 remote chains...] -- 48:08:36
      2253000 -- (-1104.873) [...23 remote chains...] -- 48:08:44
      2254000 -- (-1112.764) [...23 remote chains...] -- 48:08:52
      2255000 -- (-1109.312) [...23 remote chains...] -- 48:08:16

      Average standard deviation of split frequencies: 0.066072

      2256000 -- (-1110.893) [...23 remote chains...] -- 48:08:24
      2257000 -- (-1117.663) [...23 remote chains...] -- 48:08:33
      2258000 -- (-1116.065) [...23 remote chains...] -- 48:08:41
      2259000 -- (-1114.090) [...23 remote chains...] -- 48:08:05
      2260000 -- (-1114.940) [...23 remote chains...] -- 48:08:13

      Average standard deviation of split frequencies: 0.066198

      2261000 -- (-1116.680) [...23 remote chains...] -- 48:08:21
      2262000 -- [-1112.961] [...23 remote chains...] -- 48:08:29
      2263000 -- (-1108.233) [...23 remote chains...] -- 48:08:37
      2264000 -- (-1115.246) [...23 remote chains...] -- 48:08:02
      2265000 -- (-1119.538) [...23 remote chains...] -- 48:08:10

      Average standard deviation of split frequencies: 0.066077

      2266000 -- (-1116.146) [...23 remote chains...] -- 48:08:18
      2267000 -- (-1113.197) [...23 remote chains...] -- 48:08:26
      2268000 -- (-1110.078) [...23 remote chains...] -- 48:07:51
      2269000 -- (-1113.201) [...23 remote chains...] -- 48:07:59
      2270000 -- (-1116.466) [...23 remote chains...] -- 48:08:07

      Average standard deviation of split frequencies: 0.066255

      2271000 -- (-1119.551) [...23 remote chains...] -- 48:08:15
      2272000 -- (-1115.508) [...23 remote chains...] -- 48:07:40
      2273000 -- (-1104.889) [...23 remote chains...] -- 48:07:48
      2274000 -- (-1113.756) [...23 remote chains...] -- 48:07:56
      2275000 -- (-1116.190) [...23 remote chains...] -- 48:08:04

      Average standard deviation of split frequencies: 0.066571

      2276000 -- (-1119.541) [...23 remote chains...] -- 48:07:29
      2277000 -- (-1111.327) [...23 remote chains...] -- 48:07:37
      2278000 -- (-1107.706) [...23 remote chains...] -- 48:07:45
      2279000 -- (-1110.396) [...23 remote chains...] -- 48:07:53
      2280000 -- [-1104.992] [...23 remote chains...] -- 48:08:01

      Average standard deviation of split frequencies: 0.066718

      2281000 -- (-1106.498) [...23 remote chains...] -- 48:07:26
      2282000 -- (-1109.559) [...23 remote chains...] -- 48:07:34
      2283000 -- (-1111.812) [...23 remote chains...] -- 48:07:42
      2284000 -- (-1117.761) [...23 remote chains...] -- 48:07:50
      2285000 -- (-1110.595) [...23 remote chains...] -- 48:07:15

      Average standard deviation of split frequencies: 0.066857

      2286000 -- (-1104.265) [...23 remote chains...] -- 48:07:23
      2287000 -- (-1115.603) [...23 remote chains...] -- 48:07:31
      2288000 -- (-1106.134) [...23 remote chains...] -- 48:07:39
      2289000 -- (-1105.001) [...23 remote chains...] -- 48:07:47
      2290000 -- (-1107.262) [...23 remote chains...] -- 48:07:12

      Average standard deviation of split frequencies: 0.066911

      2291000 -- (-1106.908) [...23 remote chains...] -- 48:07:20
      2292000 -- (-1107.730) [...23 remote chains...] -- 48:07:28
      2293000 -- (-1118.109) [...23 remote chains...] -- 48:07:36
      2294000 -- (-1110.038) [...23 remote chains...] -- 48:07:44
      2295000 -- (-1109.639) [...23 remote chains...] -- 48:07:09

      Average standard deviation of split frequencies: 0.066969

      2296000 -- (-1115.527) [...23 remote chains...] -- 48:07:17
      2297000 -- (-1114.870) [...23 remote chains...] -- 48:07:25
      2298000 -- (-1107.156) [...23 remote chains...] -- 48:07:33
      2299000 -- (-1106.532) [...23 remote chains...] -- 48:06:58
      2300000 -- (-1109.871) [...23 remote chains...] -- 48:07:06

      Average standard deviation of split frequencies: 0.066493

      2301000 -- (-1112.379) [...23 remote chains...] -- 48:07:14
      2302000 -- (-1108.835) [...23 remote chains...] -- 48:07:22
      2303000 -- (-1109.387) [...23 remote chains...] -- 48:07:29
      2304000 -- (-1109.891) [...23 remote chains...] -- 48:06:55
      2305000 -- (-1107.559) [...23 remote chains...] -- 48:07:03

      Average standard deviation of split frequencies: 0.066530

      2306000 -- (-1111.390) [...23 remote chains...] -- 48:07:11
      2307000 -- (-1108.366) [...23 remote chains...] -- 48:07:18
      2308000 -- (-1111.394) [...23 remote chains...] -- 48:06:44
      2309000 -- (-1108.374) [...23 remote chains...] -- 48:06:52
      2310000 -- (-1102.303) [...23 remote chains...] -- 48:07:00

      Average standard deviation of split frequencies: 0.066459

      2311000 -- (-1116.160) [...23 remote chains...] -- 48:07:07
      2312000 -- (-1109.232) [...23 remote chains...] -- 48:07:15
      2313000 -- (-1120.758) [...23 remote chains...] -- 48:06:41
      2314000 -- (-1105.746) [...23 remote chains...] -- 48:06:49
      2315000 -- (-1110.222) [...23 remote chains...] -- 48:06:56

      Average standard deviation of split frequencies: 0.066389

      2316000 -- (-1110.943) [...23 remote chains...] -- 48:07:04
      2317000 -- (-1108.279) [...23 remote chains...] -- 48:07:12
      2318000 -- (-1107.453) [...23 remote chains...] -- 48:06:38
      2319000 -- (-1100.786) [...23 remote chains...] -- 48:06:45
      2320000 -- (-1111.675) [...23 remote chains...] -- 48:06:53

      Average standard deviation of split frequencies: 0.065898

      2321000 -- (-1104.271) [...23 remote chains...] -- 48:07:01
      2322000 -- (-1113.575) [...23 remote chains...] -- 48:06:27
      2323000 -- (-1107.823) [...23 remote chains...] -- 48:06:34
      2324000 -- (-1112.342) [...23 remote chains...] -- 48:06:42
      2325000 -- (-1103.457) [...23 remote chains...] -- 48:06:50

      Average standard deviation of split frequencies: 0.065860

      2326000 -- (-1104.784) [...23 remote chains...] -- 48:06:16
      2327000 -- (-1111.081) [...23 remote chains...] -- 48:06:23
      2328000 -- (-1106.473) [...23 remote chains...] -- 48:06:31
      2329000 -- (-1119.264) [...23 remote chains...] -- 48:06:39
      2330000 -- (-1120.935) [...23 remote chains...] -- 48:06:47

      Average standard deviation of split frequencies: 0.065604

      2331000 -- (-1118.052) [...23 remote chains...] -- 48:06:54
      2332000 -- (-1118.248) [...23 remote chains...] -- 48:06:20
      2333000 -- (-1114.660) [...23 remote chains...] -- 48:06:28
      2334000 -- (-1104.149) [...23 remote chains...] -- 48:06:36
      2335000 -- (-1121.298) [...23 remote chains...] -- 48:06:43

      Average standard deviation of split frequencies: 0.065653

      2336000 -- (-1112.813) [...23 remote chains...] -- 48:06:09
      2337000 -- (-1113.016) [...23 remote chains...] -- 48:06:17
      2338000 -- (-1113.169) [...23 remote chains...] -- 48:06:25
      2339000 -- (-1113.031) [...23 remote chains...] -- 48:06:32
      2340000 -- (-1114.956) [...23 remote chains...] -- 48:06:40

      Average standard deviation of split frequencies: 0.065633

      2341000 -- (-1121.526) [...23 remote chains...] -- 48:06:06
      2342000 -- (-1120.397) [...23 remote chains...] -- 48:06:14
      2343000 -- (-1116.901) [...23 remote chains...] -- 48:06:21
      2344000 -- (-1110.076) [...23 remote chains...] -- 48:06:29
      2345000 -- (-1119.655) [...23 remote chains...] -- 48:06:37

      Average standard deviation of split frequencies: 0.065569

      2346000 -- (-1114.029) [...23 remote chains...] -- 48:06:03
      2347000 -- (-1110.125) [...23 remote chains...] -- 48:06:10
      2348000 -- (-1109.870) [...23 remote chains...] -- 48:06:18
      2349000 -- (-1111.548) [...23 remote chains...] -- 48:06:26
      2350000 -- (-1109.294) [...23 remote chains...] -- 48:05:52

      Average standard deviation of split frequencies: 0.066016

      2351000 -- (-1114.697) [...23 remote chains...] -- 48:05:59
      2352000 -- (-1119.712) [...23 remote chains...] -- 48:06:07
      2353000 -- (-1121.027) [...23 remote chains...] -- 48:06:15
      2354000 -- (-1121.786) [...23 remote chains...] -- 48:05:41
      2355000 -- (-1122.297) [...23 remote chains...] -- 48:05:48

      Average standard deviation of split frequencies: 0.065878

      2356000 -- (-1118.850) [...23 remote chains...] -- 48:05:56
      2357000 -- (-1123.732) [...23 remote chains...] -- 48:06:04
      2358000 -- (-1111.993) [...23 remote chains...] -- 48:05:30
      2359000 -- (-1101.871) [...23 remote chains...] -- 48:05:37
      2360000 -- (-1102.871) [...23 remote chains...] -- 48:05:45

      Average standard deviation of split frequencies: 0.065874

      2361000 -- (-1107.748) [...23 remote chains...] -- 48:05:53
      2362000 -- (-1108.135) [...23 remote chains...] -- 48:05:19
      2363000 -- (-1103.018) [...23 remote chains...] -- 48:05:26
      2364000 -- (-1118.985) [...23 remote chains...] -- 48:05:34
      2365000 -- (-1109.469) [...23 remote chains...] -- 48:05:42

      Average standard deviation of split frequencies: 0.065826

      2366000 -- (-1109.746) [...23 remote chains...] -- 48:05:08
      2367000 -- (-1112.599) [...23 remote chains...] -- 48:05:16
      2368000 -- (-1111.845) [...23 remote chains...] -- 48:05:23
      2369000 -- (-1099.816) [...23 remote chains...] -- 48:05:31
      2370000 -- (-1096.488) [...23 remote chains...] -- 48:05:38

      Average standard deviation of split frequencies: 0.065989

      2371000 -- (-1114.612) [...23 remote chains...] -- 48:05:05
      2372000 -- (-1115.685) [...23 remote chains...] -- 48:05:12
      2373000 -- (-1106.595) [...23 remote chains...] -- 48:05:20
      2374000 -- (-1117.044) [...23 remote chains...] -- 48:05:27
      2375000 -- (-1114.636) [...23 remote chains...] -- 48:05:35

      Average standard deviation of split frequencies: 0.065868

      2376000 -- (-1102.544) [...23 remote chains...] -- 48:05:01
      2377000 -- (-1104.081) [...23 remote chains...] -- 48:05:09
      2378000 -- (-1104.601) [...23 remote chains...] -- 48:05:16
      2379000 -- (-1111.579) [...23 remote chains...] -- 48:05:24
      2380000 -- (-1110.353) [...23 remote chains...] -- 48:04:50

      Average standard deviation of split frequencies: 0.065380

      2381000 -- (-1100.019) [...23 remote chains...] -- 48:04:58
      2382000 -- (-1103.314) [...23 remote chains...] -- 48:05:05
      2383000 -- (-1103.579) [...23 remote chains...] -- 48:05:13
      2384000 -- (-1098.845) [...23 remote chains...] -- 48:04:40
      2385000 -- (-1104.808) [...23 remote chains...] -- 48:04:47

      Average standard deviation of split frequencies: 0.065350

      2386000 -- (-1105.539) [...23 remote chains...] -- 48:04:55
      2387000 -- (-1102.136) [...23 remote chains...] -- 48:05:02
      2388000 -- (-1111.419) [...23 remote chains...] -- 48:04:29
      2389000 -- (-1115.402) [...23 remote chains...] -- 48:04:36
      2390000 -- (-1109.644) [...23 remote chains...] -- 48:04:44

      Average standard deviation of split frequencies: 0.065380

      2391000 -- (-1111.711) [...23 remote chains...] -- 48:04:51
      2392000 -- (-1098.662) [...23 remote chains...] -- 48:04:59
      2393000 -- (-1112.663) [...23 remote chains...] -- 48:04:25
      2394000 -- (-1112.829) [...23 remote chains...] -- 48:04:33
      2395000 -- (-1107.083) [...23 remote chains...] -- 48:04:40

      Average standard deviation of split frequencies: 0.065354

      2396000 -- (-1105.661) [...23 remote chains...] -- 48:04:48
      2397000 -- (-1118.766) [...23 remote chains...] -- 48:04:14
      2398000 -- (-1112.285) [...23 remote chains...] -- 48:04:22
      2399000 -- (-1120.680) [...23 remote chains...] -- 48:04:29
      2400000 -- (-1113.572) [...23 remote chains...] -- 48:04:37

      Average standard deviation of split frequencies: 0.065345

      2401000 -- (-1097.640) [...23 remote chains...] -- 48:04:44
      2402000 -- (-1094.821) [...23 remote chains...] -- 48:04:11
      2403000 -- (-1101.103) [...23 remote chains...] -- 48:04:19
      2404000 -- (-1099.035) [...23 remote chains...] -- 48:04:26
      2405000 -- (-1092.609) [...23 remote chains...] -- 48:04:33

      Average standard deviation of split frequencies: 0.065300

      2406000 -- (-1101.135) [...23 remote chains...] -- 48:04:00
      2407000 -- (-1104.901) [...23 remote chains...] -- 48:04:08
      2408000 -- (-1108.975) [...23 remote chains...] -- 48:04:15
      2409000 -- (-1104.103) [...23 remote chains...] -- 48:04:22
      2410000 -- (-1100.466) [...23 remote chains...] -- 48:03:49

      Average standard deviation of split frequencies: 0.065229

      2411000 -- (-1103.699) [...23 remote chains...] -- 48:03:57
      2412000 -- (-1091.397) [...23 remote chains...] -- 48:04:04
      2413000 -- (-1098.500) [...23 remote chains...] -- 48:04:12
      2414000 -- (-1108.008) [...23 remote chains...] -- 48:04:19
      2415000 -- (-1099.473) [...23 remote chains...] -- 48:03:46

      Average standard deviation of split frequencies: 0.065121

      2416000 -- (-1104.395) [...23 remote chains...] -- 48:03:53
      2417000 -- (-1107.453) [...23 remote chains...] -- 48:04:01
      2418000 -- (-1106.609) [...23 remote chains...] -- 48:04:08
      2419000 -- (-1109.787) [...23 remote chains...] -- 48:03:35
      2420000 -- (-1106.959) [...23 remote chains...] -- 48:03:43

      Average standard deviation of split frequencies: 0.064991

      2421000 -- (-1113.356) [...23 remote chains...] -- 48:03:50
      2422000 -- (-1114.472) [...23 remote chains...] -- 48:03:57
      2423000 -- (-1096.726) [...23 remote chains...] -- 48:04:05
      2424000 -- [-1102.872] [...23 remote chains...] -- 48:03:32
      2425000 -- (-1101.722) [...23 remote chains...] -- 48:03:39

      Average standard deviation of split frequencies: 0.064870

      2426000 -- (-1100.823) [...23 remote chains...] -- 48:03:46
      2427000 -- (-1104.881) [...23 remote chains...] -- 48:03:54
      2428000 -- (-1107.438) [...23 remote chains...] -- 48:03:21
      2429000 -- (-1103.134) [...23 remote chains...] -- 48:03:28
      2430000 -- (-1104.133) [...23 remote chains...] -- 48:03:36

      Average standard deviation of split frequencies: 0.064467

      2431000 -- (-1097.221) [...23 remote chains...] -- 48:03:43
      2432000 -- (-1101.190) [...23 remote chains...] -- 48:03:10
      2433000 -- (-1098.435) [...23 remote chains...] -- 48:03:17
      2434000 -- (-1106.923) [...23 remote chains...] -- 48:03:25
      2435000 -- (-1105.849) [...23 remote chains...] -- 48:03:32

      Average standard deviation of split frequencies: 0.064968

      2436000 -- (-1108.243) [...23 remote chains...] -- 48:03:39
      2437000 -- (-1107.224) [...23 remote chains...] -- 48:03:07
      2438000 -- (-1105.504) [...23 remote chains...] -- 48:03:14
      2439000 -- (-1106.252) [...23 remote chains...] -- 48:03:21
      2440000 -- (-1109.870) [...23 remote chains...] -- 48:03:29

      Average standard deviation of split frequencies: 0.064917

      2441000 -- (-1111.026) [...23 remote chains...] -- 48:02:56
      2442000 -- (-1110.043) [...23 remote chains...] -- 48:03:03
      2443000 -- (-1112.216) [...23 remote chains...] -- 48:03:10
      2444000 -- (-1111.578) [...23 remote chains...] -- 48:03:18
      2445000 -- (-1104.916) [...23 remote chains...] -- 48:03:25

      Average standard deviation of split frequencies: 0.064869

      2446000 -- (-1093.537) [...23 remote chains...] -- 48:03:32
      2447000 -- (-1096.546) [...23 remote chains...] -- 48:03:00
      2448000 -- (-1102.628) [...23 remote chains...] -- 48:03:07
      2449000 -- (-1106.641) [...23 remote chains...] -- 48:03:14
      2450000 -- (-1109.593) [...23 remote chains...] -- 48:03:21

      Average standard deviation of split frequencies: 0.065276

      2451000 -- (-1114.507) [...23 remote chains...] -- 48:03:29
      2452000 -- (-1114.348) [...23 remote chains...] -- 48:02:56
      2453000 -- (-1111.999) [...23 remote chains...] -- 48:03:03
      2454000 -- (-1118.760) [...23 remote chains...] -- 48:03:11
      2455000 -- (-1118.180) [...23 remote chains...] -- 48:03:18

      Average standard deviation of split frequencies: 0.065265

      2456000 -- (-1113.008) [...23 remote chains...] -- 48:02:45
      2457000 -- (-1110.101) [...23 remote chains...] -- 48:02:53
      2458000 -- (-1113.780) [...23 remote chains...] -- 48:03:00
      2459000 -- (-1115.498) [...23 remote chains...] -- 48:03:07
      2460000 -- (-1123.642) [...23 remote chains...] -- 48:02:35

      Average standard deviation of split frequencies: 0.064914

      2461000 -- (-1113.120) [...23 remote chains...] -- 48:02:42
      2462000 -- (-1108.861) [...23 remote chains...] -- 48:02:49
      2463000 -- (-1099.305) [...23 remote chains...] -- 48:02:56
      2464000 -- (-1106.969) [...23 remote chains...] -- 48:02:24
      2465000 -- (-1109.448) [...23 remote chains...] -- 48:02:31

      Average standard deviation of split frequencies: 0.064988

      2466000 -- (-1104.033) [...23 remote chains...] -- 48:02:38
      2467000 -- (-1098.866) [...23 remote chains...] -- 48:02:45
      2468000 -- (-1106.743) [...23 remote chains...] -- 48:02:13
      2469000 -- (-1109.977) [...23 remote chains...] -- 48:02:20
      2470000 -- (-1106.064) [...23 remote chains...] -- 48:02:27

      Average standard deviation of split frequencies: 0.065434

      2471000 -- (-1116.978) [...23 remote chains...] -- 48:01:55
      2472000 -- (-1109.225) [...23 remote chains...] -- 48:02:02
      2473000 -- (-1101.561) [...23 remote chains...] -- 48:02:10
      2474000 -- (-1101.632) [...23 remote chains...] -- 48:02:17
      2475000 -- (-1102.986) [...23 remote chains...] -- 48:02:24

      Average standard deviation of split frequencies: 0.065449

      2476000 -- (-1102.458) [...23 remote chains...] -- 48:01:52
      2477000 -- (-1103.681) [...23 remote chains...] -- 48:01:59
      2478000 -- (-1099.496) [...23 remote chains...] -- 48:02:06
      2479000 -- (-1105.692) [...23 remote chains...] -- 48:02:13
      2480000 -- (-1102.376) [...23 remote chains...] -- 48:01:41

      Average standard deviation of split frequencies: 0.065490

      2481000 -- (-1101.633) [...23 remote chains...] -- 48:01:48
      2482000 -- (-1102.931) [...23 remote chains...] -- 48:01:55
      2483000 -- (-1109.830) [...23 remote chains...] -- 48:02:02
      2484000 -- (-1099.468) [...23 remote chains...] -- 48:02:09
      2485000 -- (-1106.718) [...23 remote chains...] -- 48:01:37

      Average standard deviation of split frequencies: 0.065431

      2486000 -- (-1107.859) [...23 remote chains...] -- 48:01:44
      2487000 -- (-1102.486) [...23 remote chains...] -- 48:01:52
      2488000 -- (-1101.887) [...23 remote chains...] -- 48:01:59
      2489000 -- (-1103.874) [...23 remote chains...] -- 48:01:27
      2490000 -- (-1089.498) [...23 remote chains...] -- 48:01:34

      Average standard deviation of split frequencies: 0.065339

      2491000 -- (-1100.513) [...23 remote chains...] -- 48:01:41
      2492000 -- (-1103.064) [...23 remote chains...] -- 48:01:48
      2493000 -- (-1106.242) [...23 remote chains...] -- 48:01:16
      2494000 -- (-1104.613) [...23 remote chains...] -- 48:01:23
      2495000 -- (-1102.716) [...23 remote chains...] -- 48:01:30

      Average standard deviation of split frequencies: 0.065671

      2496000 -- (-1095.399) [...23 remote chains...] -- 48:01:37
      2497000 -- (-1095.507) [...23 remote chains...] -- 48:01:05
      2498000 -- (-1102.475) [...23 remote chains...] -- 48:01:12
      2499000 -- (-1097.090) [...23 remote chains...] -- 48:01:19
      2500000 -- (-1102.457) [...23 remote chains...] -- 48:01:27

      Average standard deviation of split frequencies: 0.065616

      2501000 -- (-1092.056) [...23 remote chains...] -- 48:00:55
      2502000 -- [-1102.897] [...23 remote chains...] -- 48:01:02
      2503000 -- (-1105.060) [...23 remote chains...] -- 48:01:09
      2504000 -- (-1100.429) [...23 remote chains...] -- 48:01:16
      2505000 -- (-1097.963) [...23 remote chains...] -- 48:00:44

      Average standard deviation of split frequencies: 0.065527

      2506000 -- (-1103.146) [...23 remote chains...] -- 48:00:51
      2507000 -- (-1096.259) [...23 remote chains...] -- 48:00:58
      2508000 -- (-1095.514) [...23 remote chains...] -- 48:01:05
      2509000 -- (-1107.763) [...23 remote chains...] -- 48:01:12
      2510000 -- (-1109.051) [...23 remote chains...] -- 48:00:40

      Average standard deviation of split frequencies: 0.065541

      2511000 -- (-1113.650) [...23 remote chains...] -- 48:00:47
      2512000 -- (-1103.618) [...23 remote chains...] -- 48:00:54
      2513000 -- (-1106.120) [...23 remote chains...] -- 48:01:01
      2514000 -- (-1100.393) [...23 remote chains...] -- 48:00:30
      2515000 -- (-1104.006) [...23 remote chains...] -- 48:00:37

      Average standard deviation of split frequencies: 0.065459

      2516000 -- (-1106.562) [...23 remote chains...] -- 48:00:44
      2517000 -- (-1094.926) [...23 remote chains...] -- 48:00:51
      2518000 -- (-1098.092) [...23 remote chains...] -- 48:00:58
      2519000 -- (-1105.174) [...23 remote chains...] -- 48:00:26
      2520000 -- (-1111.319) [...23 remote chains...] -- 48:00:33

      Average standard deviation of split frequencies: 0.065380

      2521000 -- (-1111.974) [...23 remote chains...] -- 48:00:40
      2522000 -- (-1104.963) [...23 remote chains...] -- 48:00:47
      2523000 -- (-1104.396) [...23 remote chains...] -- 48:00:15
      2524000 -- (-1104.466) [...23 remote chains...] -- 48:00:22
      2525000 -- (-1105.548) [...23 remote chains...] -- 48:00:29

      Average standard deviation of split frequencies: 0.065327

      2526000 -- (-1092.528) [...23 remote chains...] -- 48:00:36
      2527000 -- (-1099.101) [...23 remote chains...] -- 48:00:05
      2528000 -- (-1105.344) [...23 remote chains...] -- 48:00:12
      2529000 -- (-1106.972) [...23 remote chains...] -- 48:00:19
      2530000 -- (-1100.128) [...23 remote chains...] -- 48:00:26

      Average standard deviation of split frequencies: 0.065273

      2531000 -- (-1109.007) [...23 remote chains...] -- 48:00:33
      2532000 -- (-1097.339) [...23 remote chains...] -- 48:00:01
      2533000 -- (-1098.139) [...23 remote chains...] -- 48:00:08
      2534000 -- (-1101.417) [...23 remote chains...] -- 48:00:15
      2535000 -- (-1090.973) [...23 remote chains...] -- 48:00:22

      Average standard deviation of split frequencies: 0.065219

      2536000 -- (-1094.867) [...23 remote chains...] -- 47:59:51
      2537000 -- (-1093.160) [...23 remote chains...] -- 47:59:58
      2538000 -- (-1102.594) [...23 remote chains...] -- 48:00:04
      2539000 -- (-1094.364) [...23 remote chains...] -- 48:00:11
      2540000 -- (-1091.411) [...23 remote chains...] -- 48:00:18

      Average standard deviation of split frequencies: 0.065175

      2541000 -- (-1094.517) [...23 remote chains...] -- 47:59:47
      2542000 -- (-1102.623) [...23 remote chains...] -- 47:59:54
      2543000 -- (-1098.982) [...23 remote chains...] -- 48:00:01
      2544000 -- (-1107.463) [...23 remote chains...] -- 48:00:08
      2545000 -- (-1092.864) [...23 remote chains...] -- 47:59:36

      Average standard deviation of split frequencies: 0.064441

      2546000 -- (-1104.954) [...23 remote chains...] -- 47:59:43
      2547000 -- (-1101.297) [...23 remote chains...] -- 47:59:50
      2548000 -- (-1093.994) [...23 remote chains...] -- 47:59:57
      2549000 -- (-1101.761) [...23 remote chains...] -- 47:59:26
      2550000 -- (-1103.950) [...23 remote chains...] -- 47:59:33

      Average standard deviation of split frequencies: 0.064403

      2551000 -- (-1104.442) [...23 remote chains...] -- 47:59:40
      2552000 -- (-1105.295) [...23 remote chains...] -- 47:59:46
      2553000 -- (-1114.438) [...23 remote chains...] -- 47:59:15
      2554000 -- (-1111.091) [...23 remote chains...] -- 47:59:22
      2555000 -- (-1111.381) [...23 remote chains...] -- 47:59:29

      Average standard deviation of split frequencies: 0.064325

      2556000 -- (-1103.537) [...23 remote chains...] -- 47:59:36
      2557000 -- (-1100.844) [...23 remote chains...] -- 47:59:43
      2558000 -- (-1094.930) [...23 remote chains...] -- 47:59:50
      2559000 -- (-1094.496) [...23 remote chains...] -- 47:59:18
      2560000 -- (-1102.193) [...23 remote chains...] -- 47:59:25

      Average standard deviation of split frequencies: 0.064261

      2561000 -- (-1106.050) [...23 remote chains...] -- 47:59:32
      2562000 -- (-1105.948) [...23 remote chains...] -- 47:59:39
      2563000 -- (-1109.624) [...23 remote chains...] -- 47:59:46
      2564000 -- (-1101.505) [...23 remote chains...] -- 47:59:15
      2565000 -- (-1098.765) [...23 remote chains...] -- 47:59:21

      Average standard deviation of split frequencies: 0.064161

      2566000 -- (-1101.876) [...23 remote chains...] -- 47:59:28
      2567000 -- (-1102.295) [...23 remote chains...] -- 47:59:35
      2568000 -- (-1108.161) [...23 remote chains...] -- 47:59:04
      2569000 -- (-1094.448) [...23 remote chains...] -- 47:59:11
      2570000 -- (-1108.956) [...23 remote chains...] -- 47:59:18

      Average standard deviation of split frequencies: 0.064127

      2571000 -- (-1105.279) [...23 remote chains...] -- 47:59:24
      2572000 -- (-1098.165) [...23 remote chains...] -- 47:58:53
      2573000 -- (-1096.379) [...23 remote chains...] -- 47:59:00
      2574000 -- (-1097.910) [...23 remote chains...] -- 47:59:07
      2575000 -- (-1093.700) [...23 remote chains...] -- 47:59:14

      Average standard deviation of split frequencies: 0.063986

      2576000 -- (-1107.085) [...23 remote chains...] -- 47:58:43
      2577000 -- (-1098.714) [...23 remote chains...] -- 47:59:27
      2578000 -- (-1099.923) [...23 remote chains...] -- 47:58:56
      2579000 -- (-1097.871) [...23 remote chains...] -- 47:59:03
      2580000 -- (-1098.333) [...23 remote chains...] -- 47:59:10

      Average standard deviation of split frequencies: 0.063932

      2581000 -- (-1098.548) [...23 remote chains...] -- 47:59:17
      2582000 -- (-1093.232) [...23 remote chains...] -- 47:59:24
      2583000 -- (-1091.626) [...23 remote chains...] -- 47:58:53
      2584000 -- (-1105.380) [...23 remote chains...] -- 47:58:59
      2585000 -- (-1100.455) [...23 remote chains...] -- 47:59:06

      Average standard deviation of split frequencies: 0.063820

      2586000 -- (-1097.670) [...23 remote chains...] -- 47:59:13
      2587000 -- (-1098.392) [...23 remote chains...] -- 47:59:20
      2588000 -- (-1111.756) [...23 remote chains...] -- 47:59:27
      2589000 -- (-1103.401) [...23 remote chains...] -- 47:58:56
      2590000 -- (-1109.403) [...23 remote chains...] -- 47:59:02

      Average standard deviation of split frequencies: 0.063747

      2591000 -- (-1106.990) [...23 remote chains...] -- 47:59:09
      2592000 -- (-1104.797) [...23 remote chains...] -- 47:59:16
      2593000 -- (-1103.779) [...23 remote chains...] -- 47:59:23
      2594000 -- (-1112.004) [...23 remote chains...] -- 47:58:52
      2595000 -- (-1111.930) [...23 remote chains...] -- 47:58:59

      Average standard deviation of split frequencies: 0.063671

      2596000 -- (-1108.693) [...23 remote chains...] -- 47:59:05
      2597000 -- (-1120.728) [...23 remote chains...] -- 47:59:12
      2598000 -- (-1114.464) [...23 remote chains...] -- 47:59:19
      2599000 -- (-1103.685) [...23 remote chains...] -- 47:58:48
      2600000 -- (-1099.109) [...23 remote chains...] -- 47:58:55

      Average standard deviation of split frequencies: 0.063634

      2601000 -- (-1110.901) [...23 remote chains...] -- 47:59:01
      2602000 -- (-1104.088) [...23 remote chains...] -- 47:59:08
      2603000 -- (-1103.532) [...23 remote chains...] -- 47:58:37
      2604000 -- (-1109.230) [...23 remote chains...] -- 47:58:44
      2605000 -- (-1107.819) [...23 remote chains...] -- 47:58:51

      Average standard deviation of split frequencies: 0.063564

      2606000 -- (-1106.248) [...23 remote chains...] -- 47:58:57
      2607000 -- (-1105.706) [...23 remote chains...] -- 47:59:04
      2608000 -- (-1101.720) [...23 remote chains...] -- 47:58:33
      2609000 -- (-1104.070) [...23 remote chains...] -- 47:58:40
      2610000 -- (-1106.607) [...23 remote chains...] -- 47:58:47

      Average standard deviation of split frequencies: 0.063508

      2611000 -- (-1112.634) [...23 remote chains...] -- 47:58:53
      2612000 -- (-1103.184) [...23 remote chains...] -- 47:58:23
      2613000 -- (-1106.043) [...23 remote chains...] -- 47:58:30
      2614000 -- (-1101.244) [...23 remote chains...] -- 47:58:36
      2615000 -- (-1100.941) [...23 remote chains...] -- 47:58:43

      Average standard deviation of split frequencies: 0.063436

      2616000 -- (-1104.533) [...23 remote chains...] -- 47:58:12
      2617000 -- (-1111.816) [...23 remote chains...] -- 47:58:19
      2618000 -- (-1107.892) [...23 remote chains...] -- 47:58:26
      2619000 -- (-1103.704) [...23 remote chains...] -- 47:58:32
      2620000 -- (-1099.319) [...23 remote chains...] -- 47:58:39

      Average standard deviation of split frequencies: 0.063410

      2621000 -- (-1098.568) [...23 remote chains...] -- 47:58:08
      2622000 -- (-1100.297) [...23 remote chains...] -- 47:58:15
      2623000 -- (-1100.367) [...23 remote chains...] -- 47:58:22
      2624000 -- (-1094.729) [...23 remote chains...] -- 47:57:51
      2625000 -- (-1099.615) [...23 remote chains...] -- 47:57:58

      Average standard deviation of split frequencies: 0.063351

      2626000 -- (-1094.092) [...23 remote chains...] -- 47:58:04
      2627000 -- (-1097.611) [...23 remote chains...] -- 47:58:11
      2628000 -- (-1095.963) [...23 remote chains...] -- 47:58:18
      2629000 -- (-1097.063) [...23 remote chains...] -- 47:57:47
      2630000 -- (-1109.374) [...23 remote chains...] -- 47:57:54

      Average standard deviation of split frequencies: 0.063264

      2631000 -- (-1097.568) [...23 remote chains...] -- 47:58:01
      2632000 -- (-1093.821) [...23 remote chains...] -- 47:58:07
      2633000 -- (-1095.276) [...23 remote chains...] -- 47:58:14
      2634000 -- (-1092.890) [...23 remote chains...] -- 47:57:43
      2635000 -- (-1102.232) [...23 remote chains...] -- 47:57:50

      Average standard deviation of split frequencies: 0.063194

      2636000 -- (-1097.380) [...23 remote chains...] -- 47:57:57
      2637000 -- [-1097.179] [...23 remote chains...] -- 47:58:03
      2638000 -- (-1099.505) [...23 remote chains...] -- 47:58:10
      2639000 -- (-1095.535) [...23 remote chains...] -- 47:57:39
      2640000 -- (-1100.172) [...23 remote chains...] -- 47:57:46

      Average standard deviation of split frequencies: 0.063654

      2641000 -- (-1098.993) [...23 remote chains...] -- 47:57:53
      2642000 -- (-1097.460) [...23 remote chains...] -- 47:57:59
      2643000 -- (-1096.629) [...23 remote chains...] -- 47:57:29
      2644000 -- (-1095.118) [...23 remote chains...] -- 47:57:35
      2645000 -- (-1095.589) [...23 remote chains...] -- 47:57:42

      Average standard deviation of split frequencies: 0.063099

      2646000 -- (-1094.824) [...23 remote chains...] -- 47:57:49
      2647000 -- (-1088.912) [...23 remote chains...] -- 47:57:18
      2648000 -- (-1092.558) [...23 remote chains...] -- 47:57:25
      2649000 -- (-1095.621) [...23 remote chains...] -- 47:57:31
      2650000 -- (-1087.609) [...23 remote chains...] -- 47:57:38

      Average standard deviation of split frequencies: 0.063109

      2651000 -- (-1092.438) [...23 remote chains...] -- 47:57:08
      2652000 -- (-1092.700) [...23 remote chains...] -- 47:57:14
      2653000 -- (-1091.931) [...23 remote chains...] -- 47:57:21
      2654000 -- (-1086.901) [...23 remote chains...] -- 47:57:27
      2655000 -- (-1091.152) [...23 remote chains...] -- 47:57:34

      Average standard deviation of split frequencies: 0.063022

      2656000 -- (-1094.356) [...23 remote chains...] -- 47:57:04
      2657000 -- (-1088.956) [...23 remote chains...] -- 47:57:10
      2658000 -- (-1097.583) [...23 remote chains...] -- 47:57:17
      2659000 -- (-1099.635) [...23 remote chains...] -- 47:57:23
      2660000 -- (-1100.646) [...23 remote chains...] -- 47:56:53

      Average standard deviation of split frequencies: 0.062942

      2661000 -- (-1097.763) [...23 remote chains...] -- 47:57:00
      2662000 -- (-1096.990) [...23 remote chains...] -- 47:57:06
      2663000 -- (-1095.481) [...23 remote chains...] -- 47:57:13
      2664000 -- (-1102.109) [...23 remote chains...] -- 47:57:19
      2665000 -- (-1100.924) [...23 remote chains...] -- 47:57:26

      Average standard deviation of split frequencies: 0.062777

      2666000 -- [-1100.692] [...23 remote chains...] -- 47:56:56
      2667000 -- (-1097.669) [...23 remote chains...] -- 47:57:02
      2668000 -- [-1099.229] [...23 remote chains...] -- 47:57:09
      2669000 -- (-1104.039) [...23 remote chains...] -- 47:57:15
      2670000 -- (-1101.553) [...23 remote chains...] -- 47:56:45

      Average standard deviation of split frequencies: 0.062730

      2671000 -- (-1095.953) [...23 remote chains...] -- 47:56:52
      2672000 -- (-1095.230) [...23 remote chains...] -- 47:56:58
      2673000 -- (-1097.089) [...23 remote chains...] -- 47:57:05
      2674000 -- [-1103.615] [...23 remote chains...] -- 47:56:35
      2675000 -- (-1100.233) [...23 remote chains...] -- 47:56:41

      Average standard deviation of split frequencies: 0.062718

      2676000 -- (-1100.731) [...23 remote chains...] -- 47:56:48
      2677000 -- (-1105.792) [...23 remote chains...] -- 47:56:54
      2678000 -- (-1108.692) [...23 remote chains...] -- 47:57:01
      2679000 -- (-1103.519) [...23 remote chains...] -- 47:56:31
      2680000 -- [-1102.437] [...23 remote chains...] -- 47:56:37

      Average standard deviation of split frequencies: 0.062708

      2681000 -- [-1103.177] [...23 remote chains...] -- 47:56:44
      2682000 -- (-1111.061) [...23 remote chains...] -- 47:56:50
      2683000 -- (-1103.691) [...23 remote chains...] -- 47:56:57
      2684000 -- (-1102.580) [...23 remote chains...] -- 47:56:27
      2685000 -- (-1104.548) [...23 remote chains...] -- 47:56:33

      Average standard deviation of split frequencies: 0.062711

      2686000 -- (-1104.719) [...23 remote chains...] -- 47:56:40
      2687000 -- (-1105.502) [...23 remote chains...] -- 47:56:46
      2688000 -- (-1111.375) [...23 remote chains...] -- 47:56:16
      2689000 -- (-1119.200) [...23 remote chains...] -- 47:56:23
      2690000 -- (-1130.135) [...23 remote chains...] -- 47:56:29

      Average standard deviation of split frequencies: 0.063227

      2691000 -- (-1113.319) [...23 remote chains...] -- 47:56:36
      2692000 -- (-1109.850) [...23 remote chains...] -- 47:56:42
      2693000 -- (-1112.032) [...23 remote chains...] -- 47:56:12
      2694000 -- (-1113.009) [...23 remote chains...] -- 47:56:19
      2695000 -- (-1107.769) [...23 remote chains...] -- 47:56:25

      Average standard deviation of split frequencies: 0.063218

      2696000 -- (-1103.399) [...23 remote chains...] -- 47:56:31
      2697000 -- (-1107.303) [...23 remote chains...] -- 47:56:38
      2698000 -- (-1107.346) [...23 remote chains...] -- 47:56:44
      2699000 -- (-1113.898) [...23 remote chains...] -- 47:56:14
      2700000 -- (-1117.736) [...23 remote chains...] -- 47:56:21

      Average standard deviation of split frequencies: 0.063210

      2701000 -- (-1116.222) [...23 remote chains...] -- 47:56:27
      2702000 -- (-1117.166) [...23 remote chains...] -- 47:56:34
      2703000 -- (-1120.924) [...23 remote chains...] -- 47:56:40
      2704000 -- (-1118.393) [...23 remote chains...] -- 47:56:46
      2705000 -- (-1120.312) [...23 remote chains...] -- 47:57:29

      Average standard deviation of split frequencies: 0.063237

      2706000 -- (-1120.164) [...23 remote chains...] -- 47:56:59
      2707000 -- (-1121.974) [...23 remote chains...] -- 47:57:05
      2708000 -- (-1118.347) [...23 remote chains...] -- 47:57:12
      2709000 -- (-1118.283) [...23 remote chains...] -- 47:57:18
      2710000 -- (-1121.512) [...23 remote chains...] -- 47:57:24

      Average standard deviation of split frequencies: 0.063275

      2711000 -- (-1108.231) [...23 remote chains...] -- 47:57:31
      2712000 -- (-1103.729) [...23 remote chains...] -- 47:57:01
      2713000 -- (-1104.221) [...23 remote chains...] -- 47:57:07
      2714000 -- (-1110.049) [...23 remote chains...] -- 47:57:14
      2715000 -- (-1111.610) [...23 remote chains...] -- 47:57:20

      Average standard deviation of split frequencies: 0.063243

      2716000 -- (-1114.112) [...23 remote chains...] -- 47:57:26
      2717000 -- (-1114.680) [...23 remote chains...] -- 47:58:08
      2718000 -- (-1105.944) [...23 remote chains...] -- 47:59:26
      2719000 -- (-1103.189) [...23 remote chains...] -- 48:00:44
      2720000 -- (-1104.641) [...23 remote chains...] -- 48:02:02

      Average standard deviation of split frequencies: 0.063766

      2721000 -- (-1107.922) [...23 remote chains...] -- 48:08:06
      2722000 -- (-1116.262) [...23 remote chains...] -- 48:08:47
      2723000 -- (-1114.649) [...23 remote chains...] -- 48:10:40
      2724000 -- (-1109.138) [...23 remote chains...] -- 48:11:22
      2725000 -- (-1108.697) [...23 remote chains...] -- 48:13:15

      Average standard deviation of split frequencies: 0.063826

      2726000 -- (-1109.789) [...23 remote chains...] -- 48:19:18
      2727000 -- (-1119.124) [...23 remote chains...] -- 48:20:35
      2728000 -- (-1114.997) [...23 remote chains...] -- 48:21:52
      2729000 -- (-1115.403) [...23 remote chains...] -- 48:23:45
      2730000 -- (-1120.125) [...23 remote chains...] -- 48:24:26

      Average standard deviation of split frequencies: 0.063462

      2731000 -- (-1121.940) [...23 remote chains...] -- 48:30:28
      2732000 -- (-1116.553) [...23 remote chains...] -- 48:30:33
      2733000 -- (-1110.150) [...23 remote chains...] -- 48:30:39
      2734000 -- (-1112.771) [...23 remote chains...] -- 48:30:44
      2735000 -- (-1121.435) [...23 remote chains...] -- 48:30:50

      Average standard deviation of split frequencies: 0.063548

      2736000 -- (-1114.800) [...23 remote chains...] -- 48:32:42
      2737000 -- (-1119.208) [...23 remote chains...] -- 48:32:47
      2738000 -- (-1119.803) [...23 remote chains...] -- 48:33:28
      2739000 -- (-1127.826) [...23 remote chains...] -- 48:34:09
      2740000 -- (-1112.462) [...23 remote chains...] -- 48:34:15

      Average standard deviation of split frequencies: 0.063612

      2741000 -- (-1116.179) [...23 remote chains...] -- 48:34:55
      2742000 -- (-1118.489) [...23 remote chains...] -- 48:35:36
      2743000 -- (-1109.359) [...23 remote chains...] -- 48:36:52
      2744000 -- (-1105.648) [...23 remote chains...] -- 48:37:33
      2745000 -- (-1107.006) [...23 remote chains...] -- 48:38:14

      Average standard deviation of split frequencies: 0.063634

      2746000 -- (-1112.547) [...23 remote chains...] -- 48:38:19
      2747000 -- (-1111.957) [...23 remote chains...] -- 48:39:00
      2748000 -- (-1109.869) [...23 remote chains...] -- 48:39:41
      2749000 -- (-1110.823) [...23 remote chains...] -- 48:39:46
      2750000 -- (-1104.861) [...23 remote chains...] -- 48:40:26

      Average standard deviation of split frequencies: 0.063686

      2751000 -- (-1107.315) [...23 remote chains...] -- 48:41:07
      2752000 -- (-1106.342) [...23 remote chains...] -- 48:41:47
      2753000 -- (-1108.574) [...23 remote chains...] -- 48:43:03
      2754000 -- (-1126.447) [...23 remote chains...] -- 48:43:44
      2755000 -- (-1115.763) [...23 remote chains...] -- 48:44:24

      Average standard deviation of split frequencies: 0.063668

      2756000 -- (-1118.209) [...23 remote chains...] -- 48:45:04
      2757000 -- (-1115.327) [...23 remote chains...] -- 48:45:10
      2758000 -- (-1115.809) [...23 remote chains...] -- 48:45:50
      2759000 -- (-1106.090) [...23 remote chains...] -- 48:46:30
      2760000 -- (-1113.426) [...23 remote chains...] -- 48:46:35

      Average standard deviation of split frequencies: 0.063743

      2761000 -- (-1105.203) [...23 remote chains...] -- 48:47:15
      2762000 -- (-1109.285) [...23 remote chains...] -- 48:47:56
      2763000 -- (-1103.975) [...23 remote chains...] -- 48:49:11
      2764000 -- (-1092.595) [...23 remote chains...] -- 48:49:16
      2765000 -- (-1114.051) [...23 remote chains...] -- 48:49:21

      Average standard deviation of split frequencies: 0.063732

      2766000 -- (-1102.366) [...23 remote chains...] -- 48:49:26
      2767000 -- (-1102.738) [...23 remote chains...] -- 48:49:31
      2768000 -- (-1110.447) [...23 remote chains...] -- 48:49:36
      2769000 -- (-1104.008) [...23 remote chains...] -- 48:49:06
      2770000 -- (-1106.653) [...23 remote chains...] -- 48:49:11

      Average standard deviation of split frequencies: 0.063208

      2771000 -- (-1102.878) [...23 remote chains...] -- 48:49:16
      2772000 -- (-1101.025) [...23 remote chains...] -- 48:49:21
      2773000 -- (-1110.883) [...23 remote chains...] -- 48:48:50
      2774000 -- (-1094.923) [...23 remote chains...] -- 48:48:55
      2775000 -- (-1098.536) [...23 remote chains...] -- 48:49:00

      Average standard deviation of split frequencies: 0.063133

      2776000 -- (-1102.419) [...23 remote chains...] -- 48:49:05
      2777000 -- (-1117.848) [...23 remote chains...] -- 48:48:35
      2778000 -- (-1117.522) [...23 remote chains...] -- 48:48:40
      2779000 -- (-1118.938) [...23 remote chains...] -- 48:48:45
      2780000 -- (-1108.078) [...23 remote chains...] -- 48:48:50

      Average standard deviation of split frequencies: 0.063218

      2781000 -- (-1104.127) [...23 remote chains...] -- 48:48:55
      2782000 -- (-1109.476) [...23 remote chains...] -- 48:48:25
      2783000 -- (-1102.375) [...23 remote chains...] -- 48:48:30
      2784000 -- (-1110.612) [...23 remote chains...] -- 48:48:35
      2785000 -- (-1104.567) [...23 remote chains...] -- 48:48:40

      Average standard deviation of split frequencies: 0.063200

      2786000 -- (-1097.646) [...23 remote chains...] -- 48:48:10
      2787000 -- (-1100.389) [...23 remote chains...] -- 48:48:14
      2788000 -- (-1098.935) [...23 remote chains...] -- 48:48:19
      2789000 -- (-1095.568) [...23 remote chains...] -- 48:48:24
      2790000 -- (-1093.056) [...23 remote chains...] -- 48:48:29

      Average standard deviation of split frequencies: 0.063441

      2791000 -- (-1090.389) [...23 remote chains...] -- 48:47:59
      2792000 -- (-1095.449) [...23 remote chains...] -- 48:48:04
      2793000 -- [-1090.988] [...23 remote chains...] -- 48:48:09
      2794000 -- (-1102.151) [...23 remote chains...] -- 48:48:14
      2795000 -- (-1109.152) [...23 remote chains...] -- 48:48:19

      Average standard deviation of split frequencies: 0.063503

      2796000 -- (-1116.905) [...23 remote chains...] -- 48:47:49
      2797000 -- (-1120.906) [...23 remote chains...] -- 48:47:54
      2798000 -- (-1110.466) [...23 remote chains...] -- 48:47:59
      2799000 -- (-1102.335) [...23 remote chains...] -- 48:48:04
      2800000 -- (-1105.990) [...23 remote chains...] -- 48:47:34

      Average standard deviation of split frequencies: 0.063452

      2801000 -- (-1103.272) [...23 remote chains...] -- 48:47:39
      2802000 -- (-1107.894) [...23 remote chains...] -- 48:47:44
      2803000 -- (-1100.603) [...23 remote chains...] -- 48:47:48
      2804000 -- (-1102.378) [...23 remote chains...] -- 48:47:19
      2805000 -- (-1109.218) [...23 remote chains...] -- 48:47:24

      Average standard deviation of split frequencies: 0.063353

      2806000 -- (-1104.821) [...23 remote chains...] -- 48:47:28
      2807000 -- (-1097.021) [...23 remote chains...] -- 48:47:33
      2808000 -- (-1094.372) [...23 remote chains...] -- 48:47:04
      2809000 -- [-1106.170] [...23 remote chains...] -- 48:47:08
      2810000 -- (-1113.664) [...23 remote chains...] -- 48:47:13

      Average standard deviation of split frequencies: 0.063239

      2811000 -- (-1116.810) [...23 remote chains...] -- 48:47:18
      2812000 -- (-1109.290) [...23 remote chains...] -- 48:46:48
      2813000 -- (-1110.804) [...23 remote chains...] -- 48:46:53
      2814000 -- (-1102.083) [...23 remote chains...] -- 48:46:58
      2815000 -- (-1107.978) [...23 remote chains...] -- 48:47:03

      Average standard deviation of split frequencies: 0.063311

      2816000 -- (-1104.506) [...23 remote chains...] -- 48:47:08
      2817000 -- (-1110.617) [...23 remote chains...] -- 48:46:38
      2818000 -- (-1096.274) [...23 remote chains...] -- 48:46:43
      2819000 -- (-1100.107) [...23 remote chains...] -- 48:46:48
      2820000 -- (-1098.143) [...23 remote chains...] -- 48:46:53

      Average standard deviation of split frequencies: 0.063294

      2821000 -- (-1096.645) [...23 remote chains...] -- 48:46:58
      2822000 -- (-1102.458) [...23 remote chains...] -- 48:47:02
      2823000 -- (-1104.548) [...23 remote chains...] -- 48:46:33
      2824000 -- (-1110.291) [...23 remote chains...] -- 48:46:38
      2825000 -- (-1109.138) [...23 remote chains...] -- 48:46:42

      Average standard deviation of split frequencies: 0.063229

      2826000 -- (-1106.678) [...23 remote chains...] -- 48:46:47
      2827000 -- (-1111.243) [...23 remote chains...] -- 48:46:52
      2828000 -- (-1108.994) [...23 remote chains...] -- 48:46:23
      2829000 -- (-1095.325) [...23 remote chains...] -- 48:46:27
      2830000 -- (-1111.227) [...23 remote chains...] -- 48:46:32

      Average standard deviation of split frequencies: 0.063152

      2831000 -- (-1104.915) [...23 remote chains...] -- 48:46:37
      2832000 -- (-1111.963) [...23 remote chains...] -- 48:46:08
      2833000 -- (-1109.981) [...23 remote chains...] -- 48:46:12
      2834000 -- (-1106.005) [...23 remote chains...] -- 48:46:17
      2835000 -- (-1100.512) [...23 remote chains...] -- 48:46:22

      Average standard deviation of split frequencies: 0.063324

      2836000 -- (-1101.664) [...23 remote chains...] -- 48:45:53
      2837000 -- (-1097.263) [...23 remote chains...] -- 48:45:57
      2838000 -- (-1104.935) [...23 remote chains...] -- 48:46:02
      2839000 -- (-1103.927) [...23 remote chains...] -- 48:46:07
      2840000 -- (-1102.002) [...23 remote chains...] -- 48:45:38

      Average standard deviation of split frequencies: 0.063272

      2841000 -- (-1104.513) [...23 remote chains...] -- 48:45:42
      2842000 -- (-1103.101) [...23 remote chains...] -- 48:45:47
      2843000 -- (-1109.796) [...23 remote chains...] -- 48:45:52
      2844000 -- (-1111.555) [...23 remote chains...] -- 48:45:23
      2845000 -- (-1114.082) [...23 remote chains...] -- 48:45:27

      Average standard deviation of split frequencies: 0.063236

      2846000 -- (-1105.692) [...23 remote chains...] -- 48:45:32
      2847000 -- (-1109.147) [...23 remote chains...] -- 48:45:37
      2848000 -- (-1102.433) [...23 remote chains...] -- 48:45:08
      2849000 -- (-1105.300) [...23 remote chains...] -- 48:45:12
      2850000 -- (-1103.629) [...23 remote chains...] -- 48:45:17

      Average standard deviation of split frequencies: 0.063169

      2851000 -- (-1101.205) [...23 remote chains...] -- 48:45:22
      2852000 -- (-1096.155) [...23 remote chains...] -- 48:45:27
      2853000 -- (-1107.032) [...23 remote chains...] -- 48:45:31
      2854000 -- (-1107.271) [...23 remote chains...] -- 48:45:36
      2855000 -- (-1104.901) [...23 remote chains...] -- 48:45:07

      Average standard deviation of split frequencies: 0.063110

      2856000 -- (-1113.407) [...23 remote chains...] -- 48:45:12
      2857000 -- (-1107.297) [...23 remote chains...] -- 48:45:17
      2858000 -- (-1105.019) [...23 remote chains...] -- 48:45:21
      2859000 -- (-1111.633) [...23 remote chains...] -- 48:45:26
      2860000 -- (-1108.999) [...23 remote chains...] -- 48:44:57

      Average standard deviation of split frequencies: 0.062757

      2861000 -- (-1106.218) [...23 remote chains...] -- 48:45:02
      2862000 -- (-1118.598) [...23 remote chains...] -- 48:45:06
      2863000 -- (-1115.921) [...23 remote chains...] -- 48:45:11
      2864000 -- (-1117.326) [...23 remote chains...] -- 48:44:42
      2865000 -- (-1107.660) [...23 remote chains...] -- 48:44:47

      Average standard deviation of split frequencies: 0.062674

      2866000 -- (-1108.227) [...23 remote chains...] -- 48:44:51
      2867000 -- (-1111.004) [...23 remote chains...] -- 48:44:56
      2868000 -- (-1113.315) [...23 remote chains...] -- 48:44:27
      2869000 -- (-1118.472) [...23 remote chains...] -- 48:44:32
      2870000 -- (-1109.558) [...23 remote chains...] -- 48:44:37

      Average standard deviation of split frequencies: 0.062559

      2871000 -- (-1120.770) [...23 remote chains...] -- 48:44:41
      2872000 -- (-1122.918) [...23 remote chains...] -- 48:44:46
      2873000 -- (-1101.141) [...23 remote chains...] -- 48:44:17
      2874000 -- [-1098.858] [...23 remote chains...] -- 48:44:22
      2875000 -- (-1099.079) [...23 remote chains...] -- 48:44:26

      Average standard deviation of split frequencies: 0.062475

      2876000 -- (-1097.434) [...23 remote chains...] -- 48:44:31
      2877000 -- [-1094.719] [...23 remote chains...] -- 48:44:36
      2878000 -- (-1107.407) [...23 remote chains...] -- 48:44:07
      2879000 -- (-1089.917) [...23 remote chains...] -- 48:44:12
      2880000 -- (-1089.094) [...23 remote chains...] -- 48:44:16

      Average standard deviation of split frequencies: 0.062428

      2881000 -- (-1082.228) [...23 remote chains...] -- 48:44:21
      2882000 -- [-1092.743] [...23 remote chains...] -- 48:43:52
      2883000 -- (-1092.614) [...23 remote chains...] -- 48:43:57
      2884000 -- (-1094.631) [...23 remote chains...] -- 48:44:01
      2885000 -- (-1090.877) [...23 remote chains...] -- 48:44:06

      Average standard deviation of split frequencies: 0.062350

      2886000 -- (-1089.561) [...23 remote chains...] -- 48:44:11
      2887000 -- (-1093.822) [...23 remote chains...] -- 48:43:42
      2888000 -- (-1098.041) [...23 remote chains...] -- 48:43:47
      2889000 -- (-1099.622) [...23 remote chains...] -- 48:43:51
      2890000 -- (-1099.768) [...23 remote chains...] -- 48:43:56

      Average standard deviation of split frequencies: 0.062343

      2891000 -- (-1103.051) [...23 remote chains...] -- 48:43:27
      2892000 -- (-1106.866) [...23 remote chains...] -- 48:43:32
      2893000 -- (-1099.591) [...23 remote chains...] -- 48:43:36
      2894000 -- (-1108.613) [...23 remote chains...] -- 48:43:41
      2895000 -- (-1101.989) [...23 remote chains...] -- 48:43:12

      Average standard deviation of split frequencies: 0.062307

      2896000 -- (-1113.824) [...23 remote chains...] -- 48:43:17
      2897000 -- (-1106.287) [...23 remote chains...] -- 48:43:22
      2898000 -- (-1103.588) [...23 remote chains...] -- 48:43:26
      2899000 -- (-1102.421) [...23 remote chains...] -- 48:43:31
      2900000 -- (-1106.953) [...23 remote chains...] -- 48:43:02

      Average standard deviation of split frequencies: 0.062283

      2901000 -- (-1103.598) [...23 remote chains...] -- 48:43:07
      2902000 -- (-1104.562) [...23 remote chains...] -- 48:43:12
      2903000 -- (-1109.319) [...23 remote chains...] -- 48:43:16
      2904000 -- (-1106.298) [...23 remote chains...] -- 48:42:47
      2905000 -- (-1112.512) [...23 remote chains...] -- 48:42:52

      Average standard deviation of split frequencies: 0.062251

      2906000 -- (-1113.664) [...23 remote chains...] -- 48:42:57
      2907000 -- (-1111.298) [...23 remote chains...] -- 48:43:01
      2908000 -- (-1114.564) [...23 remote chains...] -- 48:42:33
      2909000 -- (-1124.466) [...23 remote chains...] -- 48:42:37
      2910000 -- (-1124.774) [...23 remote chains...] -- 48:42:42

      Average standard deviation of split frequencies: 0.062781

      2911000 -- (-1121.705) [...23 remote chains...] -- 48:42:47
      2912000 -- (-1114.398) [...23 remote chains...] -- 48:42:18
      2913000 -- (-1111.984) [...23 remote chains...] -- 48:42:23
      2914000 -- (-1124.054) [...23 remote chains...] -- 48:42:27
      2915000 -- (-1119.598) [...23 remote chains...] -- 48:42:32

      Average standard deviation of split frequencies: 0.062792

      2916000 -- (-1113.250) [...23 remote chains...] -- 48:42:37
      2917000 -- (-1117.139) [...23 remote chains...] -- 48:42:08
      2918000 -- (-1100.162) [...23 remote chains...] -- 48:42:13
      2919000 -- (-1108.715) [...23 remote chains...] -- 48:42:17
      2920000 -- (-1097.902) [...23 remote chains...] -- 48:42:22

      Average standard deviation of split frequencies: 0.062802

      2921000 -- (-1108.448) [...23 remote chains...] -- 48:41:53
      2922000 -- (-1094.802) [...23 remote chains...] -- 48:41:58
      2923000 -- (-1109.757) [...23 remote chains...] -- 48:42:03
      2924000 -- (-1121.537) [...23 remote chains...] -- 48:42:07
      2925000 -- (-1112.626) [...23 remote chains...] -- 48:42:12

      Average standard deviation of split frequencies: 0.062737

      2926000 -- (-1108.601) [...23 remote chains...] -- 48:41:43
      2927000 -- (-1106.862) [...23 remote chains...] -- 48:41:48
      2928000 -- (-1106.496) [...23 remote chains...] -- 48:41:53
      2929000 -- (-1110.275) [...23 remote chains...] -- 48:41:57
      2930000 -- (-1110.183) [...23 remote chains...] -- 48:41:29

      Average standard deviation of split frequencies: 0.062676

      2931000 -- (-1115.884) [...23 remote chains...] -- 48:41:33
      2932000 -- (-1100.701) [...23 remote chains...] -- 48:41:38
      2933000 -- (-1109.645) [...23 remote chains...] -- 48:41:43
      2934000 -- (-1096.121) [...23 remote chains...] -- 48:41:14
      2935000 -- (-1096.273) [...23 remote chains...] -- 48:41:19

      Average standard deviation of split frequencies: 0.062599

      2936000 -- (-1092.661) [...23 remote chains...] -- 48:41:23
      2937000 -- (-1089.144) [...23 remote chains...] -- 48:41:28
      2938000 -- (-1089.918) [...23 remote chains...] -- 48:41:00
      2939000 -- (-1092.759) [...23 remote chains...] -- 48:41:04
      2940000 -- (-1095.113) [...23 remote chains...] -- 48:41:09

      Average standard deviation of split frequencies: 0.062570

      2941000 -- (-1094.258) [...23 remote chains...] -- 48:41:13
      2942000 -- (-1098.618) [...23 remote chains...] -- 48:41:18
      2943000 -- (-1097.401) [...23 remote chains...] -- 48:40:50
      2944000 -- (-1096.782) [...23 remote chains...] -- 48:40:54
      2945000 -- (-1092.773) [...23 remote chains...] -- 48:40:59

      Average standard deviation of split frequencies: 0.062559

      2946000 -- (-1092.546) [...23 remote chains...] -- 48:41:03
      2947000 -- (-1088.710) [...23 remote chains...] -- 48:40:35
      2948000 -- (-1093.228) [...23 remote chains...] -- 48:40:40
      2949000 -- (-1097.839) [...23 remote chains...] -- 48:40:44
      2950000 -- (-1103.375) [...23 remote chains...] -- 48:40:49

      Average standard deviation of split frequencies: 0.062586

      2951000 -- (-1100.137) [...23 remote chains...] -- 48:40:20
      2952000 -- (-1105.276) [...23 remote chains...] -- 48:40:25
      2953000 -- (-1109.580) [...23 remote chains...] -- 48:40:30
      2954000 -- (-1104.884) [...23 remote chains...] -- 48:40:34
      2955000 -- (-1091.634) [...23 remote chains...] -- 48:40:39

      Average standard deviation of split frequencies: 0.062600

      2956000 -- (-1095.585) [...23 remote chains...] -- 48:40:11
      2957000 -- (-1098.913) [...23 remote chains...] -- 48:40:15
      2958000 -- (-1093.678) [...23 remote chains...] -- 48:40:20
      2959000 -- [-1100.584] [...23 remote chains...] -- 48:40:24
      2960000 -- (-1096.477) [...23 remote chains...] -- 48:39:56

      Average standard deviation of split frequencies: 0.062580

      2961000 -- [-1097.223] [...23 remote chains...] -- 48:40:01
      2962000 -- (-1095.699) [...23 remote chains...] -- 48:40:05
      2963000 -- (-1103.260) [...23 remote chains...] -- 48:40:10
      2964000 -- (-1110.645) [...23 remote chains...] -- 48:39:42
      2965000 -- (-1109.060) [...23 remote chains...] -- 48:39:46

      Average standard deviation of split frequencies: 0.062540

      2966000 -- (-1110.692) [...23 remote chains...] -- 48:39:51
      2967000 -- (-1105.719) [...23 remote chains...] -- 48:39:55
      2968000 -- (-1103.591) [...23 remote chains...] -- 48:40:00
      2969000 -- (-1098.466) [...23 remote chains...] -- 48:39:32
      2970000 -- (-1103.476) [...23 remote chains...] -- 48:39:36

      Average standard deviation of split frequencies: 0.062509

      2971000 -- (-1106.873) [...23 remote chains...] -- 48:39:41
      2972000 -- (-1094.936) [...23 remote chains...] -- 48:39:45
      2973000 -- (-1095.938) [...23 remote chains...] -- 48:39:50
      2974000 -- [-1098.629] [...23 remote chains...] -- 48:39:22
      2975000 -- (-1101.847) [...23 remote chains...] -- 48:39:26

      Average standard deviation of split frequencies: 0.062461

      2976000 -- (-1105.683) [...23 remote chains...] -- 48:39:31
      2977000 -- (-1104.243) [...23 remote chains...] -- 48:39:35
      2978000 -- (-1109.110) [...23 remote chains...] -- 48:39:07
      2979000 -- (-1108.753) [...23 remote chains...] -- 48:39:12
      2980000 -- (-1110.853) [...23 remote chains...] -- 48:39:16

      Average standard deviation of split frequencies: 0.062402

      2981000 -- (-1120.525) [...23 remote chains...] -- 48:39:21
      2982000 -- (-1105.111) [...23 remote chains...] -- 48:39:25
      2983000 -- (-1108.417) [...23 remote chains...] -- 48:39:30
      2984000 -- (-1106.989) [...23 remote chains...] -- 48:39:02
      2985000 -- (-1107.534) [...23 remote chains...] -- 48:39:07

      Average standard deviation of split frequencies: 0.062293

      2986000 -- [-1105.195] [...23 remote chains...] -- 48:39:11
      2987000 -- (-1103.154) [...23 remote chains...] -- 48:39:16
      2988000 -- (-1098.127) [...23 remote chains...] -- 48:38:48
      2989000 -- (-1090.939) [...23 remote chains...] -- 48:38:52
      2990000 -- [-1099.118] [...23 remote chains...] -- 48:38:57

      Average standard deviation of split frequencies: 0.062174

      2991000 -- (-1098.264) [...23 remote chains...] -- 48:39:01
      2992000 -- (-1097.533) [...23 remote chains...] -- 48:38:33
      2993000 -- (-1103.568) [...23 remote chains...] -- 48:38:38
      2994000 -- [-1108.936] [...23 remote chains...] -- 48:38:42
      2995000 -- (-1103.132) [...23 remote chains...] -- 48:38:47

      Average standard deviation of split frequencies: 0.062101

      2996000 -- (-1106.521) [...23 remote chains...] -- 48:38:51
      2997000 -- (-1109.009) [...23 remote chains...] -- 48:38:23
      2998000 -- (-1110.805) [...23 remote chains...] -- 48:38:28
      2999000 -- (-1105.919) [...23 remote chains...] -- 48:38:32
      3000000 -- (-1105.689) [...23 remote chains...] -- 48:38:37

      Average standard deviation of split frequencies: 0.062045

      3001000 -- (-1111.224) [...23 remote chains...] -- 48:38:41
      3002000 -- (-1111.198) [...23 remote chains...] -- 48:38:13
      3003000 -- (-1110.897) [...23 remote chains...] -- 48:38:18
      3004000 -- (-1112.854) [...23 remote chains...] -- 48:38:22
      3005000 -- (-1108.810) [...23 remote chains...] -- 48:38:27

      Average standard deviation of split frequencies: 0.061969

      3006000 -- (-1113.638) [...23 remote chains...] -- 48:38:31
      3007000 -- (-1111.637) [...23 remote chains...] -- 48:38:04
      3008000 -- (-1119.778) [...23 remote chains...] -- 48:38:08
      3009000 -- (-1115.991) [...23 remote chains...] -- 48:38:13
      3010000 -- (-1105.079) [...23 remote chains...] -- 48:38:17

      Average standard deviation of split frequencies: 0.061943

      3011000 -- (-1098.072) [...23 remote chains...] -- 48:38:22
      3012000 -- (-1097.953) [...23 remote chains...] -- 48:37:54
      3013000 -- (-1104.323) [...23 remote chains...] -- 48:37:58
      3014000 -- (-1107.112) [...23 remote chains...] -- 48:38:03
      3015000 -- (-1111.393) [...23 remote chains...] -- 48:38:07

      Average standard deviation of split frequencies: 0.061920

      3016000 -- (-1119.717) [...23 remote chains...] -- 48:37:39
      3017000 -- (-1118.636) [...23 remote chains...] -- 48:37:44
      3018000 -- (-1109.563) [...23 remote chains...] -- 48:37:48
      3019000 -- (-1116.836) [...23 remote chains...] -- 48:37:53
      3020000 -- (-1117.378) [...23 remote chains...] -- 48:37:25

      Average standard deviation of split frequencies: 0.061977

      3021000 -- (-1118.026) [...23 remote chains...] -- 48:38:02
      3022000 -- (-1116.751) [...23 remote chains...] -- 48:37:34
      3023000 -- (-1119.114) [...23 remote chains...] -- 48:37:39
      3024000 -- (-1122.793) [...23 remote chains...] -- 48:37:43
      3025000 -- (-1117.230) [...23 remote chains...] -- 48:37:47

      Average standard deviation of split frequencies: 0.061994

      3026000 -- (-1127.646) [...23 remote chains...] -- 48:37:20
      3027000 -- [-1113.095] [...23 remote chains...] -- 48:37:24
      3028000 -- (-1111.100) [...23 remote chains...] -- 48:37:29
      3029000 -- (-1112.822) [...23 remote chains...] -- 48:37:33
      3030000 -- (-1111.640) [...23 remote chains...] -- 48:37:38

      Average standard deviation of split frequencies: 0.061845

      3031000 -- (-1128.974) [...23 remote chains...] -- 48:37:42
      3032000 -- (-1116.426) [...23 remote chains...] -- 48:37:14
      3033000 -- (-1113.262) [...23 remote chains...] -- 48:37:19
      3034000 -- (-1119.800) [...23 remote chains...] -- 48:37:23
      3035000 -- (-1126.303) [...23 remote chains...] -- 48:37:28

      Average standard deviation of split frequencies: 0.061963

      3036000 -- (-1121.443) [...23 remote chains...] -- 48:37:00
      3037000 -- (-1115.959) [...23 remote chains...] -- 48:37:05
      3038000 -- (-1118.337) [...23 remote chains...] -- 48:37:09
      3039000 -- (-1115.522) [...23 remote chains...] -- 48:37:13
      3040000 -- (-1111.165) [...23 remote chains...] -- 48:37:18

      Average standard deviation of split frequencies: 0.062035

      3041000 -- (-1124.939) [...23 remote chains...] -- 48:36:50
      3042000 -- (-1124.552) [...23 remote chains...] -- 48:36:55
      3043000 -- (-1115.646) [...23 remote chains...] -- 48:36:59
      3044000 -- (-1109.127) [...23 remote chains...] -- 48:37:04
      3045000 -- (-1108.338) [...23 remote chains...] -- 48:37:08

      Average standard deviation of split frequencies: 0.062163

      3046000 -- (-1111.607) [...23 remote chains...] -- 48:36:41
      3047000 -- (-1109.923) [...23 remote chains...] -- 48:36:45
      3048000 -- (-1112.262) [...23 remote chains...] -- 48:36:49
      3049000 -- (-1108.395) [...23 remote chains...] -- 48:36:54
      3050000 -- (-1103.099) [...23 remote chains...] -- 48:36:26

      Average standard deviation of split frequencies: 0.062705

      3051000 -- (-1119.291) [...23 remote chains...] -- 48:36:31
      3052000 -- (-1117.764) [...23 remote chains...] -- 48:36:35
      3053000 -- (-1111.349) [...23 remote chains...] -- 48:36:39
      3054000 -- (-1104.947) [...23 remote chains...] -- 48:36:12
      3055000 -- (-1104.902) [...23 remote chains...] -- 48:36:16

      Average standard deviation of split frequencies: 0.062750

      3056000 -- (-1103.604) [...23 remote chains...] -- 48:36:21
      3057000 -- (-1105.904) [...23 remote chains...] -- 48:36:25
      3058000 -- (-1115.235) [...23 remote chains...] -- 48:35:58
      3059000 -- (-1115.180) [...23 remote chains...] -- 48:36:02
      3060000 -- (-1100.333) [...23 remote chains...] -- 48:36:07

      Average standard deviation of split frequencies: 0.062832

      3061000 -- (-1112.007) [...23 remote chains...] -- 48:36:11
      3062000 -- (-1103.384) [...23 remote chains...] -- 48:35:44
      3063000 -- [-1102.474] [...23 remote chains...] -- 48:35:48
      3064000 -- (-1097.245) [...23 remote chains...] -- 48:35:53
      3065000 -- (-1098.884) [...23 remote chains...] -- 48:35:57

      Average standard deviation of split frequencies: 0.062872

      3066000 -- (-1102.499) [...23 remote chains...] -- 48:36:01
      3067000 -- (-1091.738) [...23 remote chains...] -- 48:35:34
      3068000 -- (-1094.364) [...23 remote chains...] -- 48:35:38
      3069000 -- (-1101.286) [...23 remote chains...] -- 48:35:43
      3070000 -- (-1108.339) [...23 remote chains...] -- 48:35:47

      Average standard deviation of split frequencies: 0.062862

      3071000 -- (-1100.755) [...23 remote chains...] -- 48:35:20
      3072000 -- (-1109.683) [...23 remote chains...] -- 48:35:24
      3073000 -- (-1105.462) [...23 remote chains...] -- 48:35:29
      3074000 -- (-1101.163) [...23 remote chains...] -- 48:35:33
      3075000 -- (-1114.678) [...23 remote chains...] -- 48:35:37

      Average standard deviation of split frequencies: 0.062930

      3076000 -- (-1103.280) [...23 remote chains...] -- 48:35:10
      3077000 -- (-1107.097) [...23 remote chains...] -- 48:35:14
      3078000 -- (-1102.378) [...23 remote chains...] -- 48:35:19
      3079000 -- (-1110.045) [...23 remote chains...] -- 48:35:23
      3080000 -- (-1107.690) [...23 remote chains...] -- 48:34:56

      Average standard deviation of split frequencies: 0.063001

      3081000 -- (-1108.470) [...23 remote chains...] -- 48:35:00
      3082000 -- (-1108.648) [...23 remote chains...] -- 48:35:05
      3083000 -- (-1103.832) [...23 remote chains...] -- 48:35:09
      3084000 -- (-1105.029) [...23 remote chains...] -- 48:34:42
      3085000 -- (-1114.656) [...23 remote chains...] -- 48:34:46

      Average standard deviation of split frequencies: 0.062961

      3086000 -- (-1110.698) [...23 remote chains...] -- 48:34:51
      3087000 -- (-1113.966) [...23 remote chains...] -- 48:34:55
      3088000 -- (-1104.645) [...23 remote chains...] -- 48:34:59
      3089000 -- (-1102.708) [...23 remote chains...] -- 48:34:32
      3090000 -- (-1111.983) [...23 remote chains...] -- 48:34:37

      Average standard deviation of split frequencies: 0.062931

      3091000 -- (-1110.684) [...23 remote chains...] -- 48:34:41
      3092000 -- (-1121.868) [...23 remote chains...] -- 48:34:45
      3093000 -- (-1103.956) [...23 remote chains...] -- 48:34:18
      3094000 -- (-1101.792) [...23 remote chains...] -- 48:34:23
      3095000 -- (-1102.918) [...23 remote chains...] -- 48:34:27

      Average standard deviation of split frequencies: 0.062982

      3096000 -- (-1110.791) [...23 remote chains...] -- 48:34:31
      3097000 -- (-1117.483) [...23 remote chains...] -- 48:34:35
      3098000 -- (-1116.125) [...23 remote chains...] -- 48:34:08
      3099000 -- (-1124.339) [...23 remote chains...] -- 48:34:13
      3100000 -- (-1114.476) [...23 remote chains...] -- 48:34:17

      Average standard deviation of split frequencies: 0.063028

      3101000 -- (-1113.061) [...23 remote chains...] -- 48:34:21
      3102000 -- (-1115.752) [...23 remote chains...] -- 48:34:26
      3103000 -- (-1114.612) [...23 remote chains...] -- 48:34:30
      3104000 -- (-1105.458) [...23 remote chains...] -- 48:34:03
      3105000 -- (-1102.165) [...23 remote chains...] -- 48:34:07

      Average standard deviation of split frequencies: 0.063070

      3106000 -- (-1114.991) [...23 remote chains...] -- 48:34:12
      3107000 -- (-1113.810) [...23 remote chains...] -- 48:34:16
      3108000 -- (-1109.384) [...23 remote chains...] -- 48:33:49
      3109000 -- (-1112.991) [...23 remote chains...] -- 48:33:53
      3110000 -- (-1115.278) [...23 remote chains...] -- 48:33:58

      Average standard deviation of split frequencies: 0.063121

      3111000 -- (-1100.122) [...23 remote chains...] -- 48:34:02
      3112000 -- (-1110.988) [...23 remote chains...] -- 48:33:35
      3113000 -- (-1108.533) [...23 remote chains...] -- 48:33:39
      3114000 -- (-1121.920) [...23 remote chains...] -- 48:33:44
      3115000 -- (-1110.622) [...23 remote chains...] -- 48:33:48

      Average standard deviation of split frequencies: 0.063364

      3116000 -- (-1108.015) [...23 remote chains...] -- 48:33:52
      3117000 -- (-1111.456) [...23 remote chains...] -- 48:33:25
      3118000 -- (-1108.817) [...23 remote chains...] -- 48:33:30
      3119000 -- (-1104.745) [...23 remote chains...] -- 48:33:34
      3120000 -- (-1113.602) [...23 remote chains...] -- 48:33:38

      Average standard deviation of split frequencies: 0.063358

      3121000 -- (-1116.300) [...23 remote chains...] -- 48:33:42
      3122000 -- (-1114.570) [...23 remote chains...] -- 48:33:16
      3123000 -- (-1120.931) [...23 remote chains...] -- 48:33:20
      3124000 -- (-1118.231) [...23 remote chains...] -- 48:33:24
      3125000 -- (-1116.918) [...23 remote chains...] -- 48:33:29

      Average standard deviation of split frequencies: 0.063411

      3126000 -- (-1110.504) [...23 remote chains...] -- 48:33:02
      3127000 -- (-1116.664) [...23 remote chains...] -- 48:33:06
      3128000 -- (-1115.988) [...23 remote chains...] -- 48:33:10
      3129000 -- (-1118.455) [...23 remote chains...] -- 48:33:15
      3130000 -- (-1115.202) [...23 remote chains...] -- 48:33:19

      Average standard deviation of split frequencies: 0.063427

      3131000 -- (-1118.229) [...23 remote chains...] -- 48:32:52
      3132000 -- (-1114.968) [...23 remote chains...] -- 48:32:56
      3133000 -- (-1112.366) [...23 remote chains...] -- 48:33:01
      3134000 -- (-1111.921) [...23 remote chains...] -- 48:33:05
      3135000 -- (-1110.939) [...23 remote chains...] -- 48:32:38

      Average standard deviation of split frequencies: 0.063454

      3136000 -- (-1103.753) [...23 remote chains...] -- 48:32:42
      3137000 -- (-1108.124) [...23 remote chains...] -- 48:32:47
      3138000 -- (-1105.453) [...23 remote chains...] -- 48:32:51
      3139000 -- (-1101.719) [...23 remote chains...] -- 48:32:24
      3140000 -- (-1096.642) [...23 remote chains...] -- 48:32:29

      Average standard deviation of split frequencies: 0.063107

      3141000 -- (-1101.701) [...23 remote chains...] -- 48:32:33
      3142000 -- (-1099.664) [...23 remote chains...] -- 48:32:37
      3143000 -- (-1108.468) [...23 remote chains...] -- 48:32:41
      3144000 -- (-1119.949) [...23 remote chains...] -- 48:32:15
      3145000 -- (-1110.693) [...23 remote chains...] -- 48:32:19

      Average standard deviation of split frequencies: 0.063117

      3146000 -- (-1122.463) [...23 remote chains...] -- 48:32:23
      3147000 -- (-1119.037) [...23 remote chains...] -- 48:32:27
      3148000 -- (-1128.032) [...23 remote chains...] -- 48:32:32
      3149000 -- (-1127.763) [...23 remote chains...] -- 48:32:05
      3150000 -- (-1127.446) [...23 remote chains...] -- 48:32:09

      Average standard deviation of split frequencies: 0.063099

      3151000 -- (-1126.726) [...23 remote chains...] -- 48:32:13
      3152000 -- (-1121.889) [...23 remote chains...] -- 48:31:47
      3153000 -- (-1119.058) [...23 remote chains...] -- 48:31:51
      3154000 -- (-1118.263) [...23 remote chains...] -- 48:31:55
      3155000 -- (-1111.252) [...23 remote chains...] -- 48:32:00

      Average standard deviation of split frequencies: 0.063087

      3156000 -- (-1118.048) [...23 remote chains...] -- 48:32:04
      3157000 -- (-1114.578) [...23 remote chains...] -- 48:31:37
      3158000 -- (-1111.935) [...23 remote chains...] -- 48:31:41
      3159000 -- (-1115.012) [...23 remote chains...] -- 48:31:46
      3160000 -- (-1114.575) [...23 remote chains...] -- 48:31:50

      Average standard deviation of split frequencies: 0.063123

      3161000 -- (-1108.941) [...23 remote chains...] -- 48:31:54
      3162000 -- (-1104.605) [...23 remote chains...] -- 48:31:28
      3163000 -- (-1117.730) [...23 remote chains...] -- 48:31:32
      3164000 -- (-1119.470) [...23 remote chains...] -- 48:31:36
      3165000 -- (-1116.537) [...23 remote chains...] -- 48:31:10

      Average standard deviation of split frequencies: 0.063191

      3166000 -- (-1115.494) [...23 remote chains...] -- 48:31:14
      3167000 -- (-1123.401) [...23 remote chains...] -- 48:31:18
      3168000 -- (-1120.625) [...23 remote chains...] -- 48:31:22
      3169000 -- (-1124.515) [...23 remote chains...] -- 48:31:26
      3170000 -- (-1121.230) [...23 remote chains...] -- 48:31:00

      Average standard deviation of split frequencies: 0.063236

      3171000 -- (-1119.882) [...23 remote chains...] -- 48:31:04
      3172000 -- (-1119.770) [...23 remote chains...] -- 48:31:08
      3173000 -- (-1126.832) [...23 remote chains...] -- 48:31:13
      3174000 -- [-1121.697] [...23 remote chains...] -- 48:30:46
      3175000 -- (-1123.545) [...23 remote chains...] -- 48:30:50

      Average standard deviation of split frequencies: 0.063254

      3176000 -- (-1120.964) [...23 remote chains...] -- 48:30:55
      3177000 -- (-1130.059) [...23 remote chains...] -- 48:30:59
      3178000 -- (-1131.055) [...23 remote chains...] -- 48:30:33
      3179000 -- (-1108.499) [...23 remote chains...] -- 48:30:37
      3180000 -- (-1110.888) [...23 remote chains...] -- 48:30:41

      Average standard deviation of split frequencies: 0.063289

      3181000 -- (-1117.696) [...23 remote chains...] -- 48:30:45
      3182000 -- (-1110.371) [...23 remote chains...] -- 48:30:19
      3183000 -- (-1112.924) [...23 remote chains...] -- 48:30:23
      3184000 -- (-1109.493) [...23 remote chains...] -- 48:30:27
      3185000 -- (-1105.401) [...23 remote chains...] -- 48:30:31

      Average standard deviation of split frequencies: 0.063350

      3186000 -- (-1107.566) [...23 remote chains...] -- 48:30:35
      3187000 -- (-1114.027) [...23 remote chains...] -- 48:30:09
      3188000 -- (-1119.070) [...23 remote chains...] -- 48:30:13
      3189000 -- (-1121.513) [...23 remote chains...] -- 48:30:18
      3190000 -- (-1125.687) [...23 remote chains...] -- 48:30:22

      Average standard deviation of split frequencies: 0.062816

      3191000 -- (-1112.068) [...23 remote chains...] -- 48:29:55
      3192000 -- (-1112.747) [...23 remote chains...] -- 48:30:00
      3193000 -- (-1109.183) [...23 remote chains...] -- 48:30:04
      3194000 -- (-1103.474) [...23 remote chains...] -- 48:30:08
      3195000 -- (-1110.993) [...23 remote chains...] -- 48:30:12

      Average standard deviation of split frequencies: 0.062366

      3196000 -- (-1111.319) [...23 remote chains...] -- 48:29:46
      3197000 -- (-1112.307) [...23 remote chains...] -- 48:29:50
      3198000 -- (-1111.098) [...23 remote chains...] -- 48:29:54
      3199000 -- (-1114.431) [...23 remote chains...] -- 48:29:58
      3200000 -- (-1116.131) [...23 remote chains...] -- 48:29:32

      Average standard deviation of split frequencies: 0.062771

      3201000 -- [-1111.744] [...23 remote chains...] -- 48:29:36
      3202000 -- (-1118.816) [...23 remote chains...] -- 48:29:41
      3203000 -- (-1113.353) [...23 remote chains...] -- 48:29:45
      3204000 -- (-1106.090) [...23 remote chains...] -- 48:29:19
      3205000 -- (-1125.123) [...23 remote chains...] -- 48:29:23

      Average standard deviation of split frequencies: 0.062753

      3206000 -- (-1125.565) [...23 remote chains...] -- 48:29:27
      3207000 -- (-1110.554) [...23 remote chains...] -- 48:29:31
      3208000 -- (-1108.641) [...23 remote chains...] -- 48:29:05
      3209000 -- (-1116.688) [...23 remote chains...] -- 48:29:09
      3210000 -- (-1112.092) [...23 remote chains...] -- 48:29:13

      Average standard deviation of split frequencies: 0.061815

      3211000 -- (-1115.470) [...23 remote chains...] -- 48:29:17
      3212000 -- [-1114.594] [...23 remote chains...] -- 48:29:21
      3213000 -- (-1125.667) [...23 remote chains...] -- 48:28:55
      3214000 -- (-1121.078) [...23 remote chains...] -- 48:29:00
      3215000 -- (-1112.871) [...23 remote chains...] -- 48:29:04

      Average standard deviation of split frequencies: 0.061759

      3216000 -- (-1115.561) [...23 remote chains...] -- 48:29:08
      3217000 -- (-1117.605) [...23 remote chains...] -- 48:28:42
      3218000 -- (-1109.127) [...23 remote chains...] -- 48:28:46
      3219000 -- (-1116.432) [...23 remote chains...] -- 48:28:50
      3220000 -- (-1115.735) [...23 remote chains...] -- 48:28:54

      Average standard deviation of split frequencies: 0.061697

      3221000 -- (-1107.084) [...23 remote chains...] -- 48:28:28
      3222000 -- (-1114.392) [...23 remote chains...] -- 48:28:32
      3223000 -- (-1116.219) [...23 remote chains...] -- 48:28:36
      3224000 -- (-1106.955) [...23 remote chains...] -- 48:28:40
      3225000 -- (-1102.514) [...23 remote chains...] -- 48:28:45

      Average standard deviation of split frequencies: 0.061643

      3226000 -- (-1109.554) [...23 remote chains...] -- 48:28:19
      3227000 -- (-1109.298) [...23 remote chains...] -- 48:28:23
      3228000 -- (-1123.879) [...23 remote chains...] -- 48:28:27
      3229000 -- (-1115.129) [...23 remote chains...] -- 48:28:31
      3230000 -- [-1123.525] [...23 remote chains...] -- 48:28:05

      Average standard deviation of split frequencies: 0.061241

      3231000 -- (-1107.552) [...23 remote chains...] -- 48:28:09
      3232000 -- (-1115.430) [...23 remote chains...] -- 48:28:13
      3233000 -- (-1116.530) [...23 remote chains...] -- 48:28:17
      3234000 -- (-1117.887) [...23 remote chains...] -- 48:27:52
      3235000 -- (-1110.329) [...23 remote chains...] -- 48:27:56

      Average standard deviation of split frequencies: 0.061114

      3236000 -- (-1101.850) [...23 remote chains...] -- 48:28:00
      3237000 -- (-1105.033) [...23 remote chains...] -- 48:28:04
      3238000 -- (-1109.616) [...23 remote chains...] -- 48:28:08
      3239000 -- (-1107.083) [...23 remote chains...] -- 48:28:12
      3240000 -- (-1107.889) [...23 remote chains...] -- 48:27:46

      Average standard deviation of split frequencies: 0.061530

      3241000 -- (-1108.121) [...23 remote chains...] -- 48:27:50
      3242000 -- (-1101.743) [...23 remote chains...] -- 48:27:54
      3243000 -- (-1112.665) [...23 remote chains...] -- 48:27:58
      3244000 -- (-1109.555) [...23 remote chains...] -- 48:28:02
      3245000 -- (-1110.237) [...23 remote chains...] -- 48:27:37

      Average standard deviation of split frequencies: 0.060843

      3246000 -- (-1110.854) [...23 remote chains...] -- 48:27:41
      3247000 -- (-1115.572) [...23 remote chains...] -- 48:27:45
      3248000 -- (-1106.804) [...23 remote chains...] -- 48:27:49
      3249000 -- (-1106.692) [...23 remote chains...] -- 48:27:53
      3250000 -- (-1108.767) [...23 remote chains...] -- 48:27:27

      Average standard deviation of split frequencies: 0.061229

      3251000 -- (-1111.935) [...23 remote chains...] -- 48:27:31
      3252000 -- (-1107.353) [...23 remote chains...] -- 48:27:35
      3253000 -- (-1119.168) [...23 remote chains...] -- 48:27:39
      3254000 -- (-1114.100) [...23 remote chains...] -- 48:27:14
      3255000 -- (-1111.988) [...23 remote chains...] -- 48:27:18

      Average standard deviation of split frequencies: 0.061142

      3256000 -- (-1111.801) [...23 remote chains...] -- 48:27:22
      3257000 -- (-1114.330) [...23 remote chains...] -- 48:27:26
      3258000 -- (-1113.759) [...23 remote chains...] -- 48:27:00
      3259000 -- (-1114.183) [...23 remote chains...] -- 48:27:04
      3260000 -- (-1109.257) [...23 remote chains...] -- 48:27:08

      Average standard deviation of split frequencies: 0.061586

      3261000 -- (-1113.237) [...23 remote chains...] -- 48:27:12
      3262000 -- (-1111.415) [...23 remote chains...] -- 48:26:47
      3263000 -- (-1111.220) [...23 remote chains...] -- 48:26:51
      3264000 -- (-1109.419) [...23 remote chains...] -- 48:26:55
      3265000 -- (-1109.064) [...23 remote chains...] -- 48:26:59

      Average standard deviation of split frequencies: 0.061490

      3266000 -- (-1108.780) [...23 remote chains...] -- 48:26:33
      3267000 -- (-1109.328) [...23 remote chains...] -- 48:26:37
      3268000 -- (-1125.092) [...23 remote chains...] -- 48:26:41
      3269000 -- (-1119.553) [...23 remote chains...] -- 48:26:45
      3270000 -- (-1116.493) [...23 remote chains...] -- 48:26:20

      Average standard deviation of split frequencies: 0.061404

      3271000 -- (-1117.245) [...23 remote chains...] -- 48:26:24
      3272000 -- (-1123.763) [...23 remote chains...] -- 48:26:28
      3273000 -- (-1129.090) [...23 remote chains...] -- 48:26:32
      3274000 -- (-1132.327) [...23 remote chains...] -- 48:26:36
      3275000 -- (-1133.929) [...23 remote chains...] -- 48:26:10

      Average standard deviation of split frequencies: 0.061301

      3276000 -- (-1118.991) [...23 remote chains...] -- 48:26:14
      3277000 -- (-1111.034) [...23 remote chains...] -- 48:26:18
      3278000 -- (-1109.229) [...23 remote chains...] -- 48:25:53
      3279000 -- (-1105.091) [...23 remote chains...] -- 48:25:57
      3280000 -- (-1109.954) [...23 remote chains...] -- 48:26:01

      Average standard deviation of split frequencies: 0.061228

      3281000 -- (-1101.177) [...23 remote chains...] -- 48:26:05
      3282000 -- (-1107.992) [...23 remote chains...] -- 48:26:09
      3283000 -- (-1111.699) [...23 remote chains...] -- 48:26:13
      3284000 -- (-1108.766) [...23 remote chains...] -- 48:25:47
      3285000 -- (-1108.751) [...23 remote chains...] -- 48:25:51

      Average standard deviation of split frequencies: 0.061174

      3286000 -- (-1116.994) [...23 remote chains...] -- 48:25:55
      3287000 -- (-1111.611) [...23 remote chains...] -- 48:25:59
      3288000 -- (-1113.294) [...23 remote chains...] -- 48:25:34
      3289000 -- (-1108.298) [...23 remote chains...] -- 48:25:38
      3290000 -- (-1112.959) [...23 remote chains...] -- 48:25:42

      Average standard deviation of split frequencies: 0.061146

      3291000 -- (-1113.512) [...23 remote chains...] -- 48:25:46
      3292000 -- (-1106.414) [...23 remote chains...] -- 48:25:21
      3293000 -- (-1110.724) [...23 remote chains...] -- 48:25:25
      3294000 -- (-1111.986) [...23 remote chains...] -- 48:25:29
      3295000 -- (-1105.636) [...23 remote chains...] -- 48:25:33

      Average standard deviation of split frequencies: 0.061069

      3296000 -- (-1109.858) [...23 remote chains...] -- 48:25:07
      3297000 -- (-1114.854) [...23 remote chains...] -- 48:25:11
      3298000 -- (-1107.526) [...23 remote chains...] -- 48:25:15
      3299000 -- (-1105.791) [...23 remote chains...] -- 48:25:19
      3300000 -- (-1114.723) [...23 remote chains...] -- 48:25:23

      Average standard deviation of split frequencies: 0.060969

      3301000 -- (-1119.404) [...23 remote chains...] -- 48:25:27
      3302000 -- (-1112.279) [...23 remote chains...] -- 48:25:02
      3303000 -- (-1133.470) [...23 remote chains...] -- 48:25:06
      3304000 -- (-1139.294) [...23 remote chains...] -- 48:25:10
      3305000 -- (-1125.587) [...23 remote chains...] -- 48:25:14

      Average standard deviation of split frequencies: 0.060961

      3306000 -- (-1124.890) [...23 remote chains...] -- 48:25:18
      3307000 -- (-1123.110) [...23 remote chains...] -- 48:24:53
      3308000 -- (-1124.881) [...23 remote chains...] -- 48:24:56
      3309000 -- (-1122.959) [...23 remote chains...] -- 48:25:00
      3310000 -- (-1116.928) [...23 remote chains...] -- 48:25:04

      Average standard deviation of split frequencies: 0.060986

      3311000 -- (-1125.404) [...23 remote chains...] -- 48:25:08
      3312000 -- (-1118.008) [...23 remote chains...] -- 48:24:43
      3313000 -- (-1113.575) [...23 remote chains...] -- 48:24:47
      3314000 -- (-1109.449) [...23 remote chains...] -- 48:24:51
      3315000 -- (-1111.927) [...23 remote chains...] -- 48:24:55

      Average standard deviation of split frequencies: 0.060907

      3316000 -- (-1106.938) [...23 remote chains...] -- 48:24:59
      3317000 -- (-1117.214) [...23 remote chains...] -- 48:24:34
      3318000 -- (-1116.834) [...23 remote chains...] -- 48:24:38
      3319000 -- (-1112.593) [...23 remote chains...] -- 48:24:42
      3320000 -- (-1107.042) [...23 remote chains...] -- 48:24:46

      Average standard deviation of split frequencies: 0.060863

      3321000 -- (-1108.073) [...23 remote chains...] -- 48:24:20
      3322000 -- (-1111.204) [...23 remote chains...] -- 48:24:24
      3323000 -- (-1112.943) [...23 remote chains...] -- 48:24:28
      3324000 -- (-1109.788) [...23 remote chains...] -- 48:24:32
      3325000 -- (-1107.173) [...23 remote chains...] -- 48:24:07

      Average standard deviation of split frequencies: 0.060851

      3326000 -- (-1113.283) [...23 remote chains...] -- 48:24:11
      3327000 -- (-1108.795) [...23 remote chains...] -- 48:24:15
      3328000 -- (-1106.257) [...23 remote chains...] -- 48:24:19
      3329000 -- (-1110.327) [...23 remote chains...] -- 48:24:23
      3330000 -- (-1117.245) [...23 remote chains...] -- 48:23:58

      Average standard deviation of split frequencies: 0.060824

      3331000 -- (-1126.599) [...23 remote chains...] -- 48:24:02
      3332000 -- (-1112.412) [...23 remote chains...] -- 48:24:06
      3333000 -- (-1118.456) [...23 remote chains...] -- 48:24:10
      3334000 -- (-1124.205) [...23 remote chains...] -- 48:23:44
      3335000 -- (-1113.315) [...23 remote chains...] -- 48:23:48

      Average standard deviation of split frequencies: 0.060725

      3336000 -- (-1104.040) [...23 remote chains...] -- 48:23:52
      3337000 -- (-1114.407) [...23 remote chains...] -- 48:23:56
      3338000 -- (-1113.951) [...23 remote chains...] -- 48:23:31
      3339000 -- (-1120.618) [...23 remote chains...] -- 48:23:35
      3340000 -- (-1117.821) [...23 remote chains...] -- 48:23:39

      Average standard deviation of split frequencies: 0.060685

      3341000 -- (-1115.098) [...23 remote chains...] -- 48:23:43
      3342000 -- (-1105.912) [...23 remote chains...] -- 48:23:18
      3343000 -- (-1102.356) [...23 remote chains...] -- 48:23:22
      3344000 -- (-1115.792) [...23 remote chains...] -- 48:23:26
      3345000 -- (-1102.082) [...23 remote chains...] -- 48:23:30

      Average standard deviation of split frequencies: 0.060621

      3346000 -- (-1107.955) [...23 remote chains...] -- 48:23:05
      3347000 -- (-1107.780) [...23 remote chains...] -- 48:23:09
      3348000 -- (-1124.533) [...23 remote chains...] -- 48:23:13
      3349000 -- (-1107.011) [...23 remote chains...] -- 48:23:16
      3350000 -- (-1102.637) [...23 remote chains...] -- 48:22:51

      Average standard deviation of split frequencies: 0.060027

      3351000 -- (-1118.396) [...23 remote chains...] -- 48:22:55
      3352000 -- (-1114.917) [...23 remote chains...] -- 48:22:59
      3353000 -- (-1119.173) [...23 remote chains...] -- 48:23:03
      3354000 -- (-1113.418) [...23 remote chains...] -- 48:23:07
      3355000 -- (-1117.537) [...23 remote chains...] -- 48:23:11

      Average standard deviation of split frequencies: 0.059950

      3356000 -- (-1107.750) [...23 remote chains...] -- 48:22:46
      3357000 -- (-1106.935) [...23 remote chains...] -- 48:22:50
      3358000 -- (-1110.988) [...23 remote chains...] -- 48:22:54
      3359000 -- (-1111.386) [...23 remote chains...] -- 48:22:58
      3360000 -- (-1105.457) [...23 remote chains...] -- 48:23:02

      Average standard deviation of split frequencies: 0.059899

      3361000 -- (-1108.093) [...23 remote chains...] -- 48:23:05
      3362000 -- (-1108.705) [...23 remote chains...] -- 48:22:41
      3363000 -- (-1110.223) [...23 remote chains...] -- 48:22:44
      3364000 -- (-1110.723) [...23 remote chains...] -- 48:22:48
      3365000 -- (-1107.854) [...23 remote chains...] -- 48:22:52

      Average standard deviation of split frequencies: 0.059767

      3366000 -- [-1106.590] [...23 remote chains...] -- 48:22:27
      3367000 -- (-1111.835) [...23 remote chains...] -- 48:22:31
      3368000 -- (-1108.784) [...23 remote chains...] -- 48:22:35
      3369000 -- (-1110.037) [...23 remote chains...] -- 48:22:39
      3370000 -- (-1110.649) [...23 remote chains...] -- 48:22:14

      Average standard deviation of split frequencies: 0.059735

      3371000 -- (-1106.812) [...23 remote chains...] -- 48:22:18
      3372000 -- (-1119.813) [...23 remote chains...] -- 48:22:22
      3373000 -- (-1121.838) [...23 remote chains...] -- 48:22:26
      3374000 -- (-1114.495) [...23 remote chains...] -- 48:22:01
      3375000 -- (-1115.217) [...23 remote chains...] -- 48:22:05

      Average standard deviation of split frequencies: 0.059650

      3376000 -- (-1112.617) [...23 remote chains...] -- 48:22:09
      3377000 -- (-1107.882) [...23 remote chains...] -- 48:22:13
      3378000 -- (-1112.003) [...23 remote chains...] -- 48:22:16
      3379000 -- (-1116.082) [...23 remote chains...] -- 48:21:52
      3380000 -- (-1119.838) [...23 remote chains...] -- 48:21:56

      Average standard deviation of split frequencies: 0.059543

      3381000 -- (-1116.219) [...23 remote chains...] -- 48:21:59
      3382000 -- (-1113.783) [...23 remote chains...] -- 48:21:35
      3383000 -- (-1125.573) [...23 remote chains...] -- 48:21:39
      3384000 -- (-1126.826) [...23 remote chains...] -- 48:21:42
      3385000 -- (-1122.932) [...23 remote chains...] -- 48:21:46

      Average standard deviation of split frequencies: 0.059412

      3386000 -- (-1121.031) [...23 remote chains...] -- 48:21:50
      3387000 -- (-1118.130) [...23 remote chains...] -- 48:21:25
      3388000 -- (-1119.289) [...23 remote chains...] -- 48:21:29
      3389000 -- (-1114.187) [...23 remote chains...] -- 48:21:33
      3390000 -- (-1110.910) [...23 remote chains...] -- 48:21:37

      Average standard deviation of split frequencies: 0.059291

      3391000 -- (-1122.848) [...23 remote chains...] -- 48:21:12
      3392000 -- (-1129.675) [...23 remote chains...] -- 48:21:16
      3393000 -- (-1130.143) [...23 remote chains...] -- 48:21:20
      3394000 -- (-1114.374) [...23 remote chains...] -- 48:21:24
      3395000 -- (-1116.900) [...23 remote chains...] -- 48:21:28

      Average standard deviation of split frequencies: 0.059185

      3396000 -- (-1117.292) [...23 remote chains...] -- 48:21:03
      3397000 -- (-1114.130) [...23 remote chains...] -- 48:21:07
      3398000 -- (-1126.053) [...23 remote chains...] -- 48:21:11
      3399000 -- (-1114.656) [...23 remote chains...] -- 48:21:15
      3400000 -- (-1110.399) [...23 remote chains...] -- 48:20:50

      Average standard deviation of split frequencies: 0.059118

      3401000 -- [-1122.304] [...23 remote chains...] -- 48:20:54
      3402000 -- (-1119.474) [...23 remote chains...] -- 48:20:58
      3403000 -- (-1124.000) [...23 remote chains...] -- 48:21:01
      3404000 -- (-1120.111) [...23 remote chains...] -- 48:21:05
      3405000 -- (-1108.244) [...23 remote chains...] -- 48:20:41

      Average standard deviation of split frequencies: 0.059020

      3406000 -- (-1112.533) [...23 remote chains...] -- 48:20:45
      3407000 -- (-1119.251) [...23 remote chains...] -- 48:20:48
      3408000 -- (-1122.160) [...23 remote chains...] -- 48:20:52
      3409000 -- (-1116.550) [...23 remote chains...] -- 48:20:28
      3410000 -- (-1106.139) [...23 remote chains...] -- 48:20:31

      Average standard deviation of split frequencies: 0.058942

      3411000 -- (-1113.831) [...23 remote chains...] -- 48:20:35
      3412000 -- (-1109.071) [...23 remote chains...] -- 48:20:39
      3413000 -- (-1105.642) [...23 remote chains...] -- 48:20:15
      3414000 -- (-1108.216) [...23 remote chains...] -- 48:20:18
      3415000 -- (-1104.134) [...23 remote chains...] -- 48:20:22

      Average standard deviation of split frequencies: 0.058823

      3416000 -- (-1107.053) [...23 remote chains...] -- 48:20:26
      3417000 -- (-1103.788) [...23 remote chains...] -- 48:20:30
      3418000 -- (-1115.195) [...23 remote chains...] -- 48:20:05
      3419000 -- (-1111.156) [...23 remote chains...] -- 48:20:09
      3420000 -- (-1132.613) [...23 remote chains...] -- 48:20:13

      Average standard deviation of split frequencies: 0.058713

      3421000 -- (-1120.227) [...23 remote chains...] -- 48:20:17
      3422000 -- (-1121.958) [...23 remote chains...] -- 48:19:52
      3423000 -- (-1128.515) [...23 remote chains...] -- 48:19:56
      3424000 -- (-1126.789) [...23 remote chains...] -- 48:20:00
      3425000 -- (-1111.302) [...23 remote chains...] -- 48:20:04

      Average standard deviation of split frequencies: 0.058660

      3426000 -- (-1112.843) [...23 remote chains...] -- 48:20:07
      3427000 -- (-1113.700) [...23 remote chains...] -- 48:20:11
      3428000 -- (-1108.363) [...23 remote chains...] -- 48:19:47
      3429000 -- (-1115.844) [...23 remote chains...] -- 48:19:51
      3430000 -- (-1112.721) [...23 remote chains...] -- 48:19:54

      Average standard deviation of split frequencies: 0.058580

      3431000 -- (-1111.463) [...23 remote chains...] -- 48:19:58
      3432000 -- (-1115.692) [...23 remote chains...] -- 48:20:02
      3433000 -- (-1122.143) [...23 remote chains...] -- 48:19:38
      3434000 -- (-1114.650) [...23 remote chains...] -- 48:19:41
      3435000 -- (-1116.053) [...23 remote chains...] -- 48:19:45

      Average standard deviation of split frequencies: 0.058922

      3436000 -- (-1113.979) [...23 remote chains...] -- 48:19:49
      3437000 -- (-1114.588) [...23 remote chains...] -- 48:19:25
      3438000 -- (-1107.706) [...23 remote chains...] -- 48:19:28
      3439000 -- (-1110.209) [...23 remote chains...] -- 48:19:32
      3440000 -- (-1107.742) [...23 remote chains...] -- 48:19:08

      Average standard deviation of split frequencies: 0.058863

      3441000 -- (-1112.607) [...23 remote chains...] -- 48:19:40
      3442000 -- (-1114.464) [...23 remote chains...] -- 48:19:15
      3443000 -- (-1103.159) [...23 remote chains...] -- 48:19:19
      3444000 -- (-1109.909) [...23 remote chains...] -- 48:19:23
      3445000 -- (-1112.468) [...23 remote chains...] -- 48:19:27

      Average standard deviation of split frequencies: 0.058810

      3446000 -- (-1117.485) [...23 remote chains...] -- 48:19:02
      3447000 -- (-1108.460) [...23 remote chains...] -- 48:19:06
      3448000 -- (-1109.031) [...23 remote chains...] -- 48:19:10
      3449000 -- (-1111.694) [...23 remote chains...] -- 48:19:14
      3450000 -- (-1106.736) [...23 remote chains...] -- 48:18:49

      Average standard deviation of split frequencies: 0.058684

      3451000 -- (-1121.766) [...23 remote chains...] -- 48:18:53
      3452000 -- (-1116.838) [...23 remote chains...] -- 48:18:57
      3453000 -- (-1119.795) [...23 remote chains...] -- 48:19:01
      3454000 -- (-1123.024) [...23 remote chains...] -- 48:18:36
      3455000 -- (-1120.515) [...23 remote chains...] -- 48:18:40

      Average standard deviation of split frequencies: 0.058020

      3456000 -- (-1123.087) [...23 remote chains...] -- 48:18:44
      3457000 -- (-1123.566) [...23 remote chains...] -- 48:18:48
      3458000 -- (-1126.889) [...23 remote chains...] -- 48:18:24
      3459000 -- (-1119.603) [...23 remote chains...] -- 48:18:27
      3460000 -- (-1107.696) [...23 remote chains...] -- 48:18:31

      Average standard deviation of split frequencies: 0.057993

      3461000 -- (-1104.410) [...23 remote chains...] -- 48:18:35
      3462000 -- (-1113.994) [...23 remote chains...] -- 48:18:38
      3463000 -- (-1120.767) [...23 remote chains...] -- 48:18:14
      3464000 -- (-1114.598) [...23 remote chains...] -- 48:18:18
      3465000 -- (-1114.863) [...23 remote chains...] -- 48:18:22

      Average standard deviation of split frequencies: 0.057931

      3466000 -- (-1114.624) [...23 remote chains...] -- 48:18:26
      3467000 -- (-1124.069) [...23 remote chains...] -- 48:18:29
      3468000 -- (-1117.666) [...23 remote chains...] -- 48:18:05
      3469000 -- (-1117.722) [...23 remote chains...] -- 48:18:09
      3470000 -- (-1123.722) [...23 remote chains...] -- 48:18:13

      Average standard deviation of split frequencies: 0.057862

      3471000 -- (-1114.647) [...23 remote chains...] -- 48:18:16
      3472000 -- [-1124.973] [...23 remote chains...] -- 48:18:20
      3473000 -- (-1120.006) [...23 remote chains...] -- 48:17:56
      3474000 -- (-1121.271) [...23 remote chains...] -- 48:18:00
      3475000 -- [-1122.007] [...23 remote chains...] -- 48:18:03

      Average standard deviation of split frequencies: 0.057798

      3476000 -- (-1122.050) [...23 remote chains...] -- 48:18:07
      3477000 -- (-1126.679) [...23 remote chains...] -- 48:17:43
      3478000 -- (-1123.533) [...23 remote chains...] -- 48:17:47
      3479000 -- (-1118.224) [...23 remote chains...] -- 48:17:50
      3480000 -- (-1116.837) [...23 remote chains...] -- 48:17:54

      Average standard deviation of split frequencies: 0.058165

      3481000 -- (-1118.915) [...23 remote chains...] -- 48:17:58
      3482000 -- (-1126.233) [...23 remote chains...] -- 48:18:02
      3483000 -- (-1128.908) [...23 remote chains...] -- 48:17:38
      3484000 -- (-1130.398) [...23 remote chains...] -- 48:17:41
      3485000 -- (-1118.331) [...23 remote chains...] -- 48:17:45

      Average standard deviation of split frequencies: 0.058065

      3486000 -- (-1117.954) [...23 remote chains...] -- 48:17:49
      3487000 -- (-1119.708) [...23 remote chains...] -- 48:17:52
      3488000 -- (-1119.486) [...23 remote chains...] -- 48:17:28
      3489000 -- (-1116.067) [...23 remote chains...] -- 48:17:32
      3490000 -- (-1117.469) [...23 remote chains...] -- 48:17:36

      Average standard deviation of split frequencies: 0.057961

      3491000 -- [-1112.995] [...23 remote chains...] -- 48:17:39
      3492000 -- (-1100.934) [...23 remote chains...] -- 48:17:16
      3493000 -- (-1096.053) [...23 remote chains...] -- 48:17:19
      3494000 -- (-1103.461) [...23 remote chains...] -- 48:17:23
      3495000 -- (-1113.568) [...23 remote chains...] -- 48:17:27

      Average standard deviation of split frequencies: 0.057840

      3496000 -- (-1093.676) [...23 remote chains...] -- 48:17:03
      3497000 -- [-1099.375] [...23 remote chains...] -- 48:17:06
      3498000 -- (-1100.807) [...23 remote chains...] -- 48:17:10
      3499000 -- (-1106.302) [...23 remote chains...] -- 48:17:14
      3500000 -- (-1101.207) [...23 remote chains...] -- 48:16:50

      Average standard deviation of split frequencies: 0.057710

      3501000 -- (-1104.807) [...23 remote chains...] -- 48:16:53
      3502000 -- (-1107.180) [...23 remote chains...] -- 48:16:57
      3503000 -- (-1097.209) [...23 remote chains...] -- 48:17:01
      3504000 -- (-1103.888) [...23 remote chains...] -- 48:16:37
      3505000 -- (-1100.541) [...23 remote chains...] -- 48:16:41

      Average standard deviation of split frequencies: 0.057647

      3506000 -- (-1108.323) [...23 remote chains...] -- 48:16:44
      3507000 -- (-1112.461) [...23 remote chains...] -- 48:16:48
      3508000 -- (-1114.400) [...23 remote chains...] -- 48:16:24
      3509000 -- [-1116.393] [...23 remote chains...] -- 48:16:28
      3510000 -- (-1107.756) [...23 remote chains...] -- 48:16:31

      Average standard deviation of split frequencies: 0.057203

      3511000 -- (-1100.260) [...23 remote chains...] -- 48:16:35
      3512000 -- (-1102.387) [...23 remote chains...] -- 48:16:11
      3513000 -- (-1091.221) [...23 remote chains...] -- 48:16:15
      3514000 -- (-1101.696) [...23 remote chains...] -- 48:16:19
      3515000 -- (-1102.905) [...23 remote chains...] -- 48:16:22

      Average standard deviation of split frequencies: 0.057715

      3516000 -- (-1095.809) [...23 remote chains...] -- 48:16:26
      3517000 -- (-1104.322) [...23 remote chains...] -- 48:16:30
      3518000 -- (-1101.099) [...23 remote chains...] -- 48:16:06
      3519000 -- (-1111.562) [...23 remote chains...] -- 48:16:09
      3520000 -- (-1111.155) [...23 remote chains...] -- 48:16:13

      Average standard deviation of split frequencies: 0.057720

      3521000 -- (-1113.412) [...23 remote chains...] -- 48:16:17
      3522000 -- (-1120.005) [...23 remote chains...] -- 48:16:20
      3523000 -- (-1110.028) [...23 remote chains...] -- 48:16:24
      3524000 -- (-1104.744) [...23 remote chains...] -- 48:16:00
      3525000 -- (-1109.119) [...23 remote chains...] -- 48:16:04

      Average standard deviation of split frequencies: 0.057669

      3526000 -- (-1125.708) [...23 remote chains...] -- 48:16:08
      3527000 -- (-1109.127) [...23 remote chains...] -- 48:16:11
      3528000 -- (-1118.566) [...23 remote chains...] -- 48:15:48
      3529000 -- (-1110.737) [...23 remote chains...] -- 48:15:51
      3530000 -- (-1114.898) [...23 remote chains...] -- 48:15:55

      Average standard deviation of split frequencies: 0.058102

      3531000 -- (-1108.742) [...23 remote chains...] -- 48:15:58
      3532000 -- (-1109.391) [...23 remote chains...] -- 48:15:35
      3533000 -- (-1112.294) [...23 remote chains...] -- 48:15:38
      3534000 -- (-1115.502) [...23 remote chains...] -- 48:15:42
      3535000 -- (-1114.922) [...23 remote chains...] -- 48:15:46

      Average standard deviation of split frequencies: 0.058078

      3536000 -- (-1110.287) [...23 remote chains...] -- 48:15:22
      3537000 -- (-1113.691) [...23 remote chains...] -- 48:15:26
      3538000 -- (-1099.114) [...23 remote chains...] -- 48:15:29
      3539000 -- (-1105.966) [...23 remote chains...] -- 48:15:33
      3540000 -- (-1104.283) [...23 remote chains...] -- 48:15:36

      Average standard deviation of split frequencies: 0.058079

      3541000 -- (-1105.578) [...23 remote chains...] -- 48:15:13
      3542000 -- (-1110.630) [...23 remote chains...] -- 48:15:16
      3543000 -- (-1103.147) [...23 remote chains...] -- 48:15:20
      3544000 -- (-1108.779) [...23 remote chains...] -- 48:14:57
      3545000 -- (-1106.407) [...23 remote chains...] -- 48:15:00

      Average standard deviation of split frequencies: 0.058040

      3546000 -- (-1099.530) [...23 remote chains...] -- 48:15:04
      3547000 -- (-1113.376) [...23 remote chains...] -- 48:15:07
      3548000 -- (-1118.832) [...23 remote chains...] -- 48:15:11
      3549000 -- (-1106.463) [...23 remote chains...] -- 48:14:47
      3550000 -- (-1108.413) [...23 remote chains...] -- 48:14:51

      Average standard deviation of split frequencies: 0.058013

      3551000 -- (-1118.649) [...23 remote chains...] -- 48:14:55
      3552000 -- (-1107.836) [...23 remote chains...] -- 48:14:58
      3553000 -- (-1103.254) [...23 remote chains...] -- 48:14:35
      3554000 -- (-1111.191) [...23 remote chains...] -- 48:14:38
      3555000 -- (-1104.798) [...23 remote chains...] -- 48:14:42

      Average standard deviation of split frequencies: 0.058019

      3556000 -- (-1098.333) [...23 remote chains...] -- 48:14:45
      3557000 -- (-1097.041) [...23 remote chains...] -- 48:14:22
      3558000 -- (-1104.633) [...23 remote chains...] -- 48:14:26
      3559000 -- (-1114.629) [...23 remote chains...] -- 48:14:29
      3560000 -- (-1113.564) [...23 remote chains...] -- 48:14:33

      Average standard deviation of split frequencies: 0.058004

      3561000 -- (-1095.988) [...23 remote chains...] -- 48:14:36
      3562000 -- (-1102.876) [...23 remote chains...] -- 48:14:13
      3563000 -- (-1106.298) [...23 remote chains...] -- 48:14:16
      3564000 -- (-1112.679) [...23 remote chains...] -- 48:14:20
      3565000 -- (-1111.992) [...23 remote chains...] -- 48:14:24

      Average standard deviation of split frequencies: 0.057957

      3566000 -- (-1109.837) [...23 remote chains...] -- 48:14:27
      3567000 -- (-1108.001) [...23 remote chains...] -- 48:14:31
      3568000 -- (-1123.885) [...23 remote chains...] -- 48:14:07
      3569000 -- (-1118.328) [...23 remote chains...] -- 48:14:11
      3570000 -- (-1114.683) [...23 remote chains...] -- 48:14:15

      Average standard deviation of split frequencies: 0.057929

      3571000 -- (-1106.911) [...23 remote chains...] -- 48:14:18
      3572000 -- (-1105.579) [...23 remote chains...] -- 48:13:55
      3573000 -- (-1105.309) [...23 remote chains...] -- 48:13:58
      3574000 -- (-1098.152) [...23 remote chains...] -- 48:14:02
      3575000 -- (-1096.421) [...23 remote chains...] -- 48:14:05

      Average standard deviation of split frequencies: 0.057968

      3576000 -- (-1090.003) [...23 remote chains...] -- 48:13:42
      3577000 -- (-1092.396) [...23 remote chains...] -- 48:13:46
      3578000 -- (-1087.005) [...23 remote chains...] -- 48:13:49
      3579000 -- (-1094.978) [...23 remote chains...] -- 48:13:53
      3580000 -- (-1094.273) [...23 remote chains...] -- 48:13:29

      Average standard deviation of split frequencies: 0.058004

      3581000 -- (-1097.105) [...23 remote chains...] -- 48:13:33
      3582000 -- (-1099.327) [...23 remote chains...] -- 48:13:37
      3583000 -- (-1099.698) [...23 remote chains...] -- 48:13:40
      3584000 -- (-1112.790) [...23 remote chains...] -- 48:13:17
      3585000 -- (-1104.165) [...23 remote chains...] -- 48:13:20

      Average standard deviation of split frequencies: 0.058040

      3586000 -- (-1108.864) [...23 remote chains...] -- 48:13:24
      3587000 -- (-1110.466) [...23 remote chains...] -- 48:13:27
      3588000 -- (-1105.648) [...23 remote chains...] -- 48:13:31
      3589000 -- (-1117.481) [...23 remote chains...] -- 48:13:08
      3590000 -- (-1111.678) [...23 remote chains...] -- 48:13:11

      Average standard deviation of split frequencies: 0.058052

      3591000 -- (-1111.998) [...23 remote chains...] -- 48:13:15
      3592000 -- (-1110.569) [...23 remote chains...] -- 48:13:18
      3593000 -- (-1112.197) [...23 remote chains...] -- 48:12:55
      3594000 -- (-1112.280) [...23 remote chains...] -- 48:12:59
      3595000 -- (-1112.991) [...23 remote chains...] -- 48:13:02

      Average standard deviation of split frequencies: 0.058049

      3596000 -- (-1109.584) [...23 remote chains...] -- 48:13:06
      3597000 -- (-1100.844) [...23 remote chains...] -- 48:12:42
      3598000 -- (-1106.570) [...23 remote chains...] -- 48:12:46
      3599000 -- (-1107.744) [...23 remote chains...] -- 48:12:50
      3600000 -- (-1110.418) [...23 remote chains...] -- 48:12:53

      Average standard deviation of split frequencies: 0.058073

      3601000 -- (-1107.091) [...23 remote chains...] -- 48:12:57
      3602000 -- (-1105.060) [...23 remote chains...] -- 48:12:33
      3603000 -- (-1096.380) [...23 remote chains...] -- 48:12:37
      3604000 -- (-1095.535) [...23 remote chains...] -- 48:12:40
      3605000 -- (-1097.148) [...23 remote chains...] -- 48:12:44

      Average standard deviation of split frequencies: 0.058083

      3606000 -- (-1089.847) [...23 remote chains...] -- 48:12:48
      3607000 -- (-1089.695) [...23 remote chains...] -- 48:12:24
      3608000 -- (-1090.345) [...23 remote chains...] -- 48:12:28
      3609000 -- (-1094.664) [...23 remote chains...] -- 48:12:31
      3610000 -- (-1082.689) [...23 remote chains...] -- 48:12:08

      Average standard deviation of split frequencies: 0.058091

      3611000 -- (-1090.833) [...23 remote chains...] -- 48:12:12
      3612000 -- (-1083.583) [...23 remote chains...] -- 48:12:15
      3613000 -- (-1095.049) [...23 remote chains...] -- 48:12:19
      3614000 -- (-1096.123) [...23 remote chains...] -- 48:12:22
      3615000 -- (-1091.760) [...23 remote chains...] -- 48:11:59

      Average standard deviation of split frequencies: 0.058130

      3616000 -- (-1089.312) [...23 remote chains...] -- 48:12:03
      3617000 -- (-1078.980) [...23 remote chains...] -- 48:12:06
      3618000 -- (-1079.030) [...23 remote chains...] -- 48:12:10
      3619000 -- (-1083.614) [...23 remote chains...] -- 48:12:13
      3620000 -- (-1097.637) [...23 remote chains...] -- 48:11:50

      Average standard deviation of split frequencies: 0.058170

      3621000 -- (-1093.706) [...23 remote chains...] -- 48:11:54
      3622000 -- (-1096.752) [...23 remote chains...] -- 48:11:57
      3623000 -- (-1108.325) [...23 remote chains...] -- 48:12:01
      3624000 -- (-1101.593) [...23 remote chains...] -- 48:11:38
      3625000 -- (-1106.739) [...23 remote chains...] -- 48:11:41

      Average standard deviation of split frequencies: 0.058209

      3626000 -- (-1116.833) [...23 remote chains...] -- 48:11:45
      3627000 -- (-1107.384) [...23 remote chains...] -- 48:11:48
      3628000 -- (-1098.637) [...23 remote chains...] -- 48:11:52
      3629000 -- (-1086.805) [...23 remote chains...] -- 48:11:29
      3630000 -- (-1090.410) [...23 remote chains...] -- 48:11:32

      Average standard deviation of split frequencies: 0.058249

      3631000 -- (-1086.800) [...23 remote chains...] -- 48:11:36
      3632000 -- (-1085.391) [...23 remote chains...] -- 48:11:39
      3633000 -- (-1091.212) [...23 remote chains...] -- 48:11:43
      3634000 -- (-1090.771) [...23 remote chains...] -- 48:11:20
      3635000 -- (-1094.972) [...23 remote chains...] -- 48:11:23

      Average standard deviation of split frequencies: 0.058265

      3636000 -- (-1092.531) [...23 remote chains...] -- 48:11:27
      3637000 -- (-1099.035) [...23 remote chains...] -- 48:11:30
      3638000 -- (-1099.505) [...23 remote chains...] -- 48:11:07
      3639000 -- (-1105.127) [...23 remote chains...] -- 48:11:10
      3640000 -- (-1097.391) [...23 remote chains...] -- 48:11:14

      Average standard deviation of split frequencies: 0.058300

      3641000 -- (-1100.482) [...23 remote chains...] -- 48:11:17
      3642000 -- (-1099.116) [...23 remote chains...] -- 48:10:54
      3643000 -- (-1099.764) [...23 remote chains...] -- 48:10:58
      3644000 -- (-1106.978) [...23 remote chains...] -- 48:11:01
      3645000 -- (-1108.620) [...23 remote chains...] -- 48:11:05

      Average standard deviation of split frequencies: 0.058270

      3646000 -- (-1107.046) [...23 remote chains...] -- 48:11:08
      3647000 -- (-1099.994) [...23 remote chains...] -- 48:11:12
      3648000 -- (-1092.649) [...23 remote chains...] -- 48:10:49
      3649000 -- (-1088.190) [...23 remote chains...] -- 48:10:52
      3650000 -- (-1088.544) [...23 remote chains...] -- 48:10:56

      Average standard deviation of split frequencies: 0.058227

      3651000 -- (-1089.818) [...23 remote chains...] -- 48:10:59
      3652000 -- (-1097.117) [...23 remote chains...] -- 48:10:36
      3653000 -- (-1093.667) [...23 remote chains...] -- 48:11:06
      3654000 -- (-1095.489) [...23 remote chains...] -- 48:11:10
      3655000 -- (-1101.566) [...23 remote chains...] -- 48:11:13

      Average standard deviation of split frequencies: 0.058160

      3656000 -- (-1096.162) [...23 remote chains...] -- 48:11:17
      3657000 -- (-1085.867) [...23 remote chains...] -- 48:11:20
      3658000 -- (-1082.577) [...23 remote chains...] -- 48:11:24
      3659000 -- (-1091.764) [...23 remote chains...] -- 48:11:27
      3660000 -- (-1097.398) [...23 remote chains...] -- 48:11:04

      Average standard deviation of split frequencies: 0.058133

      3661000 -- (-1105.687) [...23 remote chains...] -- 48:11:08
      3662000 -- (-1111.069) [...23 remote chains...] -- 48:11:11
      3663000 -- (-1104.433) [...23 remote chains...] -- 48:10:48
      3664000 -- (-1100.926) [...23 remote chains...] -- 48:10:52
      3665000 -- (-1099.525) [...23 remote chains...] -- 48:10:55

      Average standard deviation of split frequencies: 0.058073

      3666000 -- (-1101.183) [...23 remote chains...] -- 48:10:59
      3667000 -- (-1097.013) [...23 remote chains...] -- 48:11:02
      3668000 -- (-1100.335) [...23 remote chains...] -- 48:10:39
      3669000 -- (-1106.249) [...23 remote chains...] -- 48:10:43
      3670000 -- (-1101.773) [...23 remote chains...] -- 48:10:46

      Average standard deviation of split frequencies: 0.058032

      3671000 -- (-1100.406) [...23 remote chains...] -- 48:10:49
      3672000 -- (-1102.743) [...23 remote chains...] -- 48:10:27
      3673000 -- (-1092.817) [...23 remote chains...] -- 48:10:30
      3674000 -- (-1098.411) [...23 remote chains...] -- 48:10:33
      3675000 -- (-1105.940) [...23 remote chains...] -- 48:10:37

      Average standard deviation of split frequencies: 0.058068

      3676000 -- (-1107.977) [...23 remote chains...] -- 48:10:14
      3677000 -- (-1118.440) [...23 remote chains...] -- 48:10:18
      3678000 -- (-1108.361) [...23 remote chains...] -- 48:10:21
      3679000 -- (-1097.923) [...23 remote chains...] -- 48:10:24
      3680000 -- (-1087.191) [...23 remote chains...] -- 48:10:02

      Average standard deviation of split frequencies: 0.058054

      3681000 -- (-1093.570) [...23 remote chains...] -- 48:10:05
      3682000 -- (-1100.341) [...23 remote chains...] -- 48:10:09
      3683000 -- (-1102.147) [...23 remote chains...] -- 48:10:12
      3684000 -- (-1101.593) [...23 remote chains...] -- 48:10:15
      3685000 -- (-1106.630) [...23 remote chains...] -- 48:10:19

      Average standard deviation of split frequencies: 0.058041

      3686000 -- (-1099.698) [...23 remote chains...] -- 48:09:56
      3687000 -- (-1110.901) [...23 remote chains...] -- 48:09:59
      3688000 -- (-1104.546) [...23 remote chains...] -- 48:10:03
      3689000 -- (-1108.584) [...23 remote chains...] -- 48:10:06
      3690000 -- (-1099.624) [...23 remote chains...] -- 48:09:44

      Average standard deviation of split frequencies: 0.057978

      3691000 -- (-1099.620) [...23 remote chains...] -- 48:10:13
      3692000 -- (-1108.086) [...23 remote chains...] -- 48:09:50
      3693000 -- (-1100.654) [...23 remote chains...] -- 48:09:54
      3694000 -- (-1097.314) [...23 remote chains...] -- 48:09:57
      3695000 -- (-1098.493) [...23 remote chains...] -- 48:09:35

      Average standard deviation of split frequencies: 0.057944

      3696000 -- (-1100.183) [...23 remote chains...] -- 48:09:38
      3697000 -- (-1102.502) [...23 remote chains...] -- 48:09:41
      3698000 -- (-1108.620) [...23 remote chains...] -- 48:09:45
      3699000 -- (-1114.167) [...23 remote chains...] -- 48:09:48
      3700000 -- (-1122.770) [...23 remote chains...] -- 48:09:26

      Average standard deviation of split frequencies: 0.058135

      3701000 -- (-1109.680) [...23 remote chains...] -- 48:09:29
      3702000 -- (-1104.513) [...23 remote chains...] -- 48:09:32
      3703000 -- (-1108.589) [...23 remote chains...] -- 48:09:36
      3704000 -- (-1118.208) [...23 remote chains...] -- 48:09:13
      3705000 -- (-1119.087) [...23 remote chains...] -- 48:09:16

      Average standard deviation of split frequencies: 0.058090

      3706000 -- (-1117.472) [...23 remote chains...] -- 48:09:20
      3707000 -- (-1115.220) [...23 remote chains...] -- 48:09:23
      3708000 -- (-1120.049) [...23 remote chains...] -- 48:09:01
      3709000 -- (-1117.536) [...23 remote chains...] -- 48:09:04
      3710000 -- (-1119.758) [...23 remote chains...] -- 48:09:07

      Average standard deviation of split frequencies: 0.057516

      3711000 -- (-1105.015) [...23 remote chains...] -- 48:09:11
      3712000 -- (-1104.747) [...23 remote chains...] -- 48:09:14
      3713000 -- (-1103.950) [...23 remote chains...] -- 48:09:18
      3714000 -- (-1104.552) [...23 remote chains...] -- 48:08:55
      3715000 -- (-1108.078) [...23 remote chains...] -- 48:08:58

      Average standard deviation of split frequencies: 0.057461

      3716000 -- (-1105.874) [...23 remote chains...] -- 48:09:02
      3717000 -- (-1112.883) [...23 remote chains...] -- 48:09:05
      3718000 -- (-1103.580) [...23 remote chains...] -- 48:08:43
      3719000 -- (-1104.162) [...23 remote chains...] -- 48:08:46
      3720000 -- (-1095.451) [...23 remote chains...] -- 48:08:49

      Average standard deviation of split frequencies: 0.057406

      3721000 -- (-1095.704) [...23 remote chains...] -- 48:08:53
      3722000 -- (-1094.543) [...23 remote chains...] -- 48:08:30
      3723000 -- (-1099.993) [...23 remote chains...] -- 48:08:34
      3724000 -- (-1104.951) [...23 remote chains...] -- 48:08:37
      3725000 -- (-1099.575) [...23 remote chains...] -- 48:08:40

      Average standard deviation of split frequencies: 0.057366

      3726000 -- (-1112.791) [...23 remote chains...] -- 48:08:18
      3727000 -- (-1113.936) [...23 remote chains...] -- 48:08:21
      3728000 -- (-1114.054) [...23 remote chains...] -- 48:08:25
      3729000 -- (-1109.233) [...23 remote chains...] -- 48:08:28
      3730000 -- (-1109.946) [...23 remote chains...] -- 48:08:06

      Average standard deviation of split frequencies: 0.057313

      3731000 -- (-1118.809) [...23 remote chains...] -- 48:08:09
      3732000 -- (-1105.472) [...23 remote chains...] -- 48:08:12
      3733000 -- (-1101.267) [...23 remote chains...] -- 48:08:16
      3734000 -- (-1101.035) [...23 remote chains...] -- 48:08:19
      3735000 -- (-1095.816) [...23 remote chains...] -- 48:07:57

      Average standard deviation of split frequencies: 0.057263

      3736000 -- (-1101.292) [...23 remote chains...] -- 48:08:00
      3737000 -- (-1095.014) [...23 remote chains...] -- 48:08:03
      3738000 -- (-1105.513) [...23 remote chains...] -- 48:07:41
      3739000 -- (-1102.400) [...23 remote chains...] -- 48:07:44
      3740000 -- (-1101.692) [...23 remote chains...] -- 48:07:48

      Average standard deviation of split frequencies: 0.057234

      3741000 -- (-1105.912) [...23 remote chains...] -- 48:07:51
      3742000 -- (-1093.013) [...23 remote chains...] -- 48:07:28
      3743000 -- (-1097.188) [...23 remote chains...] -- 48:07:32
      3744000 -- (-1097.536) [...23 remote chains...] -- 48:07:35
      3745000 -- (-1100.902) [...23 remote chains...] -- 48:07:39

      Average standard deviation of split frequencies: 0.057222

      3746000 -- (-1103.367) [...23 remote chains...] -- 48:07:16
      3747000 -- (-1115.877) [...23 remote chains...] -- 48:07:19
      3748000 -- (-1108.382) [...23 remote chains...] -- 48:07:23
      3749000 -- (-1114.611) [...23 remote chains...] -- 48:07:26
      3750000 -- (-1114.006) [...23 remote chains...] -- 48:07:04

      Average standard deviation of split frequencies: 0.057174

      3751000 -- (-1115.345) [...23 remote chains...] -- 48:07:07
      3752000 -- (-1119.929) [...23 remote chains...] -- 48:07:11
      3753000 -- (-1121.845) [...23 remote chains...] -- 48:07:14
      3754000 -- (-1120.267) [...23 remote chains...] -- 48:06:52
      3755000 -- (-1115.956) [...23 remote chains...] -- 48:06:55

      Average standard deviation of split frequencies: 0.057087

      3756000 -- (-1113.005) [...23 remote chains...] -- 48:06:58
      3757000 -- (-1108.933) [...23 remote chains...] -- 48:07:02
      3758000 -- (-1105.468) [...23 remote chains...] -- 48:07:05
      3759000 -- (-1108.054) [...23 remote chains...] -- 48:07:08
      3760000 -- (-1109.485) [...23 remote chains...] -- 48:07:12

      Average standard deviation of split frequencies: 0.057559

      3761000 -- (-1104.534) [...23 remote chains...] -- 48:07:15
      3762000 -- (-1095.089) [...23 remote chains...] -- 48:06:53
      3763000 -- (-1111.887) [...23 remote chains...] -- 48:06:56
      3764000 -- (-1103.233) [...23 remote chains...] -- 48:06:59
      3765000 -- (-1111.897) [...23 remote chains...] -- 48:07:03

      Average standard deviation of split frequencies: 0.057509

      3766000 -- (-1105.653) [...23 remote chains...] -- 48:07:06
      3767000 -- (-1097.318) [...23 remote chains...] -- 48:07:09
      3768000 -- (-1096.306) [...23 remote chains...] -- 48:06:47
      3769000 -- (-1099.614) [...23 remote chains...] -- 48:06:50
      3770000 -- (-1100.725) [...23 remote chains...] -- 48:06:54

      Average standard deviation of split frequencies: 0.057593

      3771000 -- (-1097.666) [...23 remote chains...] -- 48:06:57
      3772000 -- (-1095.358) [...23 remote chains...] -- 48:06:35
      3773000 -- (-1097.084) [...23 remote chains...] -- 48:06:38
      3774000 -- (-1101.939) [...23 remote chains...] -- 48:06:41
      3775000 -- (-1104.396) [...23 remote chains...] -- 48:06:45

      Average standard deviation of split frequencies: 0.056968

      3776000 -- [-1107.816] [...23 remote chains...] -- 48:06:22
      3777000 -- (-1108.211) [...23 remote chains...] -- 48:06:26
      3778000 -- (-1106.427) [...23 remote chains...] -- 48:06:29
      3779000 -- (-1104.707) [...23 remote chains...] -- 48:06:32
      3780000 -- [-1108.928] [...23 remote chains...] -- 48:06:10

      Average standard deviation of split frequencies: 0.057419

      3781000 -- (-1108.063) [...23 remote chains...] -- 48:06:13
      3782000 -- (-1116.636) [...23 remote chains...] -- 48:06:17
      3783000 -- (-1112.587) [...23 remote chains...] -- 48:06:20
      3784000 -- [-1105.969] [...23 remote chains...] -- 48:06:23
      3785000 -- (-1110.993) [...23 remote chains...] -- 48:06:01

      Average standard deviation of split frequencies: 0.057367

      3786000 -- (-1110.766) [...23 remote chains...] -- 48:06:04
      3787000 -- (-1119.670) [...23 remote chains...] -- 48:06:08
      3788000 -- (-1121.872) [...23 remote chains...] -- 48:06:11
      3789000 -- (-1108.935) [...23 remote chains...] -- 48:05:49
      3790000 -- (-1113.086) [...23 remote chains...] -- 48:05:52

      Average standard deviation of split frequencies: 0.057287

      3791000 -- (-1114.424) [...23 remote chains...] -- 48:05:55
      3792000 -- (-1107.194) [...23 remote chains...] -- 48:05:59
      3793000 -- (-1106.306) [...23 remote chains...] -- 48:06:02
      3794000 -- (-1112.823) [...23 remote chains...] -- 48:05:40
      3795000 -- (-1118.457) [...23 remote chains...] -- 48:05:43

      Average standard deviation of split frequencies: 0.057218

      3796000 -- (-1112.968) [...23 remote chains...] -- 48:05:46
      3797000 -- (-1131.910) [...23 remote chains...] -- 48:05:50
      3798000 -- (-1128.760) [...23 remote chains...] -- 48:05:53
      3799000 -- (-1128.898) [...23 remote chains...] -- 48:05:31
      3800000 -- (-1133.564) [...23 remote chains...] -- 48:05:34

      Average standard deviation of split frequencies: 0.057200

      3801000 -- (-1125.947) [...23 remote chains...] -- 48:05:37
      3802000 -- (-1136.315) [...23 remote chains...] -- 48:05:41
      3803000 -- (-1128.169) [...23 remote chains...] -- 48:05:19
      3804000 -- (-1111.046) [...23 remote chains...] -- 48:05:22
      3805000 -- (-1124.584) [...23 remote chains...] -- 48:05:25

      Average standard deviation of split frequencies: 0.057193

      3806000 -- (-1114.368) [...23 remote chains...] -- 48:05:28
      3807000 -- (-1119.776) [...23 remote chains...] -- 48:05:32
      3808000 -- (-1119.269) [...23 remote chains...] -- 48:05:35
      3809000 -- (-1129.866) [...23 remote chains...] -- 48:05:13
      3810000 -- (-1123.474) [...23 remote chains...] -- 48:05:16

      Average standard deviation of split frequencies: 0.057167

      3811000 -- (-1132.267) [...23 remote chains...] -- 48:05:20
      3812000 -- (-1123.635) [...23 remote chains...] -- 48:04:58
      3813000 -- (-1116.022) [...23 remote chains...] -- 48:05:01
      3814000 -- (-1117.671) [...23 remote chains...] -- 48:05:04
      3815000 -- (-1117.456) [...23 remote chains...] -- 48:05:07

      Average standard deviation of split frequencies: 0.057138

      3816000 -- (-1108.750) [...23 remote chains...] -- 48:05:11
      3817000 -- (-1110.735) [...23 remote chains...] -- 48:05:14
      3818000 -- (-1103.969) [...23 remote chains...] -- 48:04:52
      3819000 -- (-1105.241) [...23 remote chains...] -- 48:04:55
      3820000 -- (-1110.962) [...23 remote chains...] -- 48:04:58

      Average standard deviation of split frequencies: 0.057093

      3821000 -- (-1098.988) [...23 remote chains...] -- 48:05:02
      3822000 -- (-1102.694) [...23 remote chains...] -- 48:04:40
      3823000 -- (-1104.914) [...23 remote chains...] -- 48:04:43
      3824000 -- (-1102.498) [...23 remote chains...] -- 48:04:46
      3825000 -- (-1098.306) [...23 remote chains...] -- 48:04:49

      Average standard deviation of split frequencies: 0.057016

      3826000 -- (-1108.789) [...23 remote chains...] -- 48:04:53
      3827000 -- (-1099.915) [...23 remote chains...] -- 48:04:31
      3828000 -- (-1095.616) [...23 remote chains...] -- 48:04:34
      3829000 -- (-1100.340) [...23 remote chains...] -- 48:04:37
      3830000 -- (-1102.393) [...23 remote chains...] -- 48:04:40

      Average standard deviation of split frequencies: 0.056963

      3831000 -- (-1096.198) [...23 remote chains...] -- 48:04:19
      3832000 -- (-1085.455) [...23 remote chains...] -- 48:04:22
      3833000 -- (-1096.601) [...23 remote chains...] -- 48:04:25
      3834000 -- (-1094.463) [...23 remote chains...] -- 48:04:28
      3835000 -- (-1094.489) [...23 remote chains...] -- 48:04:06

      Average standard deviation of split frequencies: 0.056913

      3836000 -- (-1097.538) [...23 remote chains...] -- 48:04:10
      3837000 -- (-1093.521) [...23 remote chains...] -- 48:04:13
      3838000 -- (-1109.582) [...23 remote chains...] -- 48:03:51
      3839000 -- (-1112.161) [...23 remote chains...] -- 48:03:54
      3840000 -- (-1113.862) [...23 remote chains...] -- 48:03:57

      Average standard deviation of split frequencies: 0.056849

      3841000 -- (-1111.542) [...23 remote chains...] -- 48:04:01
      3842000 -- (-1101.393) [...23 remote chains...] -- 48:04:04
      3843000 -- (-1096.791) [...23 remote chains...] -- 48:03:42
      3844000 -- (-1098.991) [...23 remote chains...] -- 48:03:45
      3845000 -- (-1105.373) [...23 remote chains...] -- 48:03:48

      Average standard deviation of split frequencies: 0.056316

      3846000 -- (-1110.341) [...23 remote chains...] -- 48:03:52
      3847000 -- (-1107.107) [...23 remote chains...] -- 48:03:30
      3848000 -- (-1110.731) [...23 remote chains...] -- 48:03:33
      3849000 -- (-1100.600) [...23 remote chains...] -- 48:03:36
      3850000 -- (-1107.811) [...23 remote chains...] -- 48:03:40

      Average standard deviation of split frequencies: 0.056283

      3851000 -- (-1101.132) [...23 remote chains...] -- 48:03:43
      3852000 -- (-1104.166) [...23 remote chains...] -- 48:03:21
      3853000 -- (-1094.993) [...23 remote chains...] -- 48:03:24
      3854000 -- (-1092.456) [...23 remote chains...] -- 48:03:27
      3855000 -- (-1094.922) [...23 remote chains...] -- 48:03:31

      Average standard deviation of split frequencies: 0.056243

      3856000 -- (-1095.438) [...23 remote chains...] -- 48:03:34
      3857000 -- (-1097.777) [...23 remote chains...] -- 48:03:12
      3858000 -- (-1093.357) [...23 remote chains...] -- 48:03:15
      3859000 -- (-1099.006) [...23 remote chains...] -- 48:03:18
      3860000 -- (-1093.149) [...23 remote chains...] -- 48:03:22

      Average standard deviation of split frequencies: 0.056211

      3861000 -- (-1090.862) [...23 remote chains...] -- 48:03:00
      3862000 -- (-1090.137) [...23 remote chains...] -- 48:03:03
      3863000 -- (-1102.234) [...23 remote chains...] -- 48:03:06
      3864000 -- (-1093.829) [...23 remote chains...] -- 48:03:10
      3865000 -- (-1104.621) [...23 remote chains...] -- 48:02:48

      Average standard deviation of split frequencies: 0.056218

      3866000 -- (-1111.096) [...23 remote chains...] -- 48:02:51
      3867000 -- (-1101.926) [...23 remote chains...] -- 48:02:54
      3868000 -- (-1098.322) [...23 remote chains...] -- 48:02:57
      3869000 -- (-1112.797) [...23 remote chains...] -- 48:02:36
      3870000 -- (-1104.798) [...23 remote chains...] -- 48:02:39

      Average standard deviation of split frequencies: 0.056217

      3871000 -- (-1101.102) [...23 remote chains...] -- 48:02:42
      3872000 -- (-1091.252) [...23 remote chains...] -- 48:02:45
      3873000 -- (-1095.511) [...23 remote chains...] -- 48:02:49
      3874000 -- (-1091.471) [...23 remote chains...] -- 48:02:27
      3875000 -- (-1101.782) [...23 remote chains...] -- 48:02:30

      Average standard deviation of split frequencies: 0.055648

      3876000 -- (-1101.704) [...23 remote chains...] -- 48:02:33
      3877000 -- (-1101.159) [...23 remote chains...] -- 48:02:36
      3878000 -- (-1104.144) [...23 remote chains...] -- 48:02:40
      3879000 -- (-1105.616) [...23 remote chains...] -- 48:02:43
      3880000 -- (-1108.372) [...23 remote chains...] -- 48:02:21

      Average standard deviation of split frequencies: 0.055662

      3881000 -- (-1099.020) [...23 remote chains...] -- 48:02:24
      3882000 -- (-1103.760) [...23 remote chains...] -- 48:02:28
      3883000 -- (-1115.124) [...23 remote chains...] -- 48:02:31
      3884000 -- (-1115.483) [...23 remote chains...] -- 48:02:09
      3885000 -- (-1113.157) [...23 remote chains...] -- 48:02:12

      Average standard deviation of split frequencies: 0.055631

      3886000 -- (-1113.309) [...23 remote chains...] -- 48:02:15
      3887000 -- (-1126.194) [...23 remote chains...] -- 48:02:19
      3888000 -- (-1112.600) [...23 remote chains...] -- 48:02:22
      3889000 -- (-1119.856) [...23 remote chains...] -- 48:02:00
      3890000 -- (-1132.969) [...23 remote chains...] -- 48:02:03

      Average standard deviation of split frequencies: 0.055582

      3891000 -- (-1120.613) [...23 remote chains...] -- 48:02:07
      3892000 -- (-1108.243) [...23 remote chains...] -- 48:02:10
      3893000 -- (-1095.794) [...23 remote chains...] -- 48:01:48
      3894000 -- (-1104.368) [...23 remote chains...] -- 48:01:51
      3895000 -- (-1101.278) [...23 remote chains...] -- 48:01:54

      Average standard deviation of split frequencies: 0.055549

      3896000 -- (-1105.371) [...23 remote chains...] -- 48:01:33
      3897000 -- (-1105.972) [...23 remote chains...] -- 48:01:36
      3898000 -- (-1099.480) [...23 remote chains...] -- 48:01:39
      3899000 -- (-1099.749) [...23 remote chains...] -- 48:01:42
      3900000 -- (-1103.659) [...23 remote chains...] -- 48:01:46

      Average standard deviation of split frequencies: 0.055489

      3901000 -- (-1105.751) [...23 remote chains...] -- 48:01:24
      3902000 -- (-1102.730) [...23 remote chains...] -- 48:01:27
      3903000 -- (-1097.711) [...23 remote chains...] -- 48:01:30
      3904000 -- (-1097.014) [...23 remote chains...] -- 48:01:09
      3905000 -- (-1106.675) [...23 remote chains...] -- 48:01:12

      Average standard deviation of split frequencies: 0.055365

      3906000 -- (-1103.397) [...23 remote chains...] -- 48:01:15
      3907000 -- (-1102.723) [...23 remote chains...] -- 48:01:18
      3908000 -- (-1091.666) [...23 remote chains...] -- 48:01:21
      3909000 -- (-1090.983) [...23 remote chains...] -- 48:01:00
      3910000 -- (-1095.039) [...23 remote chains...] -- 48:01:03

      Average standard deviation of split frequencies: 0.055333

      3911000 -- (-1099.950) [...23 remote chains...] -- 48:01:06
      3912000 -- (-1094.658) [...23 remote chains...] -- 48:01:09
      3913000 -- (-1102.958) [...23 remote chains...] -- 48:01:13
      3914000 -- (-1100.465) [...23 remote chains...] -- 48:01:16
      3915000 -- (-1093.793) [...23 remote chains...] -- 48:00:54

      Average standard deviation of split frequencies: 0.055246

      3916000 -- (-1097.173) [...23 remote chains...] -- 48:00:57
      3917000 -- (-1092.001) [...23 remote chains...] -- 48:01:01
      3918000 -- (-1090.052) [...23 remote chains...] -- 48:01:04
      3919000 -- (-1090.725) [...23 remote chains...] -- 48:01:07
      3920000 -- (-1085.883) [...23 remote chains...] -- 48:00:45

      Average standard deviation of split frequencies: 0.055172

      3921000 -- (-1090.184) [...23 remote chains...] -- 48:00:49
      3922000 -- (-1099.824) [...23 remote chains...] -- 48:00:52
      3923000 -- (-1100.726) [...23 remote chains...] -- 48:00:55
      3924000 -- (-1102.239) [...23 remote chains...] -- 48:00:33
      3925000 -- (-1104.084) [...23 remote chains...] -- 48:00:37

      Average standard deviation of split frequencies: 0.055103

      3926000 -- (-1110.948) [...23 remote chains...] -- 48:00:40
      3927000 -- (-1100.018) [...23 remote chains...] -- 48:00:43
      3928000 -- (-1094.983) [...23 remote chains...] -- 48:00:46
      3929000 -- (-1099.894) [...23 remote chains...] -- 48:00:25
      3930000 -- (-1102.889) [...23 remote chains...] -- 48:00:28

      Average standard deviation of split frequencies: 0.055023

      3931000 -- (-1096.075) [...23 remote chains...] -- 48:00:31
      3932000 -- (-1103.192) [...23 remote chains...] -- 48:00:34
      3933000 -- (-1094.827) [...23 remote chains...] -- 48:00:13
      3934000 -- (-1093.316) [...23 remote chains...] -- 48:00:16
      3935000 -- (-1089.191) [...23 remote chains...] -- 48:00:19

      Average standard deviation of split frequencies: 0.054994

      3936000 -- (-1093.608) [...23 remote chains...] -- 48:00:22
      3937000 -- (-1091.657) [...23 remote chains...] -- 48:00:25
      3938000 -- (-1100.369) [...23 remote chains...] -- 48:00:28
      3939000 -- (-1101.635) [...23 remote chains...] -- 48:00:31
      3940000 -- (-1092.236) [...23 remote chains...] -- 48:00:10

      Average standard deviation of split frequencies: 0.054948

      3941000 -- (-1093.213) [...23 remote chains...] -- 48:00:13
      3942000 -- [-1089.313] [...23 remote chains...] -- 48:00:16
      3943000 -- [-1085.120] [...23 remote chains...] -- 48:00:19
      3944000 -- (-1086.417) [...23 remote chains...] -- 47:59:58
      3945000 -- [-1089.681] [...23 remote chains...] -- 48:00:01

      Average standard deviation of split frequencies: 0.054875

      3946000 -- (-1094.425) [...23 remote chains...] -- 48:00:04
      3947000 -- (-1084.495) [...23 remote chains...] -- 48:00:07
      3948000 -- (-1087.047) [...23 remote chains...] -- 48:00:10
      3949000 -- (-1086.009) [...23 remote chains...] -- 47:59:49
      3950000 -- (-1087.493) [...23 remote chains...] -- 47:59:52

      Average standard deviation of split frequencies: 0.054758

      3951000 -- (-1083.715) [...23 remote chains...] -- 47:59:55
      3952000 -- (-1087.052) [...23 remote chains...] -- 47:59:58
      3953000 -- (-1078.877) [...23 remote chains...] -- 48:00:01
      3954000 -- (-1100.775) [...23 remote chains...] -- 47:59:40
      3955000 -- (-1094.079) [...23 remote chains...] -- 47:59:43

      Average standard deviation of split frequencies: 0.054676

      3956000 -- (-1089.151) [...23 remote chains...] -- 47:59:46
      3957000 -- (-1085.374) [...23 remote chains...] -- 47:59:50
      3958000 -- (-1089.766) [...23 remote chains...] -- 47:59:53
      3959000 -- (-1087.307) [...23 remote chains...] -- 47:59:56
      3960000 -- (-1092.869) [...23 remote chains...] -- 47:59:34

      Average standard deviation of split frequencies: 0.055098

      3961000 -- (-1090.697) [...23 remote chains...] -- 47:59:38
      3962000 -- (-1100.415) [...23 remote chains...] -- 47:59:41
      3963000 -- (-1089.835) [...23 remote chains...] -- 47:59:44
      3964000 -- (-1091.962) [...23 remote chains...] -- 47:59:23
      3965000 -- [-1093.787] [...23 remote chains...] -- 47:59:26

      Average standard deviation of split frequencies: 0.055000

      3966000 -- (-1103.326) [...23 remote chains...] -- 47:59:29
      3967000 -- (-1108.271) [...23 remote chains...] -- 47:59:32
      3968000 -- (-1102.626) [...23 remote chains...] -- 47:59:11
      3969000 -- (-1106.996) [...23 remote chains...] -- 47:59:14
      3970000 -- (-1094.286) [...23 remote chains...] -- 47:59:17

      Average standard deviation of split frequencies: 0.054946

      3971000 -- (-1098.241) [...23 remote chains...] -- 47:59:20
      3972000 -- (-1086.956) [...23 remote chains...] -- 47:58:59
      3973000 -- (-1088.001) [...23 remote chains...] -- 47:59:02
      3974000 -- (-1081.906) [...23 remote chains...] -- 47:59:05
      3975000 -- (-1078.220) [...23 remote chains...] -- 47:59:08

      Average standard deviation of split frequencies: 0.054892

      3976000 -- (-1080.735) [...23 remote chains...] -- 47:59:11
      3977000 -- (-1087.152) [...23 remote chains...] -- 47:58:50
      3978000 -- (-1089.080) [...23 remote chains...] -- 47:58:53
      3979000 -- (-1087.268) [...23 remote chains...] -- 47:58:56
      3980000 -- (-1092.529) [...23 remote chains...] -- 47:58:35

      Average standard deviation of split frequencies: 0.054814

      3981000 -- (-1095.850) [...23 remote chains...] -- 47:58:38
      3982000 -- (-1088.480) [...23 remote chains...] -- 47:58:41
      3983000 -- (-1074.856) [...23 remote chains...] -- 47:58:44
      3984000 -- (-1076.318) [...23 remote chains...] -- 47:58:47
      3985000 -- (-1079.217) [...23 remote chains...] -- 47:58:26

      Average standard deviation of split frequencies: 0.054743

      3986000 -- (-1076.160) [...23 remote chains...] -- 47:58:29
      3987000 -- (-1075.304) [...23 remote chains...] -- 47:58:32
      3988000 -- (-1086.385) [...23 remote chains...] -- 47:58:35
      3989000 -- (-1077.791) [...23 remote chains...] -- 47:58:14
      3990000 -- (-1086.040) [...23 remote chains...] -- 47:58:17

      Average standard deviation of split frequencies: 0.054661

      3991000 -- (-1076.525) [...23 remote chains...] -- 47:58:20
      3992000 -- (-1077.617) [...23 remote chains...] -- 47:58:23
      3993000 -- (-1076.670) [...23 remote chains...] -- 47:58:26
      3994000 -- (-1072.926) [...23 remote chains...] -- 47:58:05
      3995000 -- (-1076.565) [...23 remote chains...] -- 47:58:08

      Average standard deviation of split frequencies: 0.054548

      3996000 -- (-1080.573) [...23 remote chains...] -- 47:58:11
      3997000 -- (-1073.375) [...23 remote chains...] -- 47:58:14
      3998000 -- (-1070.768) [...23 remote chains...] -- 47:57:53
      3999000 -- (-1082.500) [...23 remote chains...] -- 47:57:56
      4000000 -- (-1070.862) [...23 remote chains...] -- 47:58:00

      Average standard deviation of split frequencies: 0.054463

      4001000 -- (-1070.105) [...23 remote chains...] -- 47:58:03
      4002000 -- (-1063.603) [...23 remote chains...] -- 47:57:42
      4003000 -- (-1069.137) [...23 remote chains...] -- 47:57:45
      4004000 -- (-1073.506) [...23 remote chains...] -- 47:57:48
      4005000 -- (-1080.349) [...23 remote chains...] -- 47:57:51

      Average standard deviation of split frequencies: 0.054356

      4006000 -- (-1088.732) [...23 remote chains...] -- 47:57:30
      4007000 -- (-1088.780) [...23 remote chains...] -- 47:57:33
      4008000 -- (-1092.090) [...23 remote chains...] -- 47:57:36
      4009000 -- (-1086.954) [...23 remote chains...] -- 47:57:39
      4010000 -- (-1071.304) [...23 remote chains...] -- 47:57:18

      Average standard deviation of split frequencies: 0.054330

      4011000 -- (-1091.903) [...23 remote chains...] -- 47:57:21
      4012000 -- (-1079.174) [...23 remote chains...] -- 47:57:24
      4013000 -- (-1074.670) [...23 remote chains...] -- 47:57:27
      4014000 -- (-1079.773) [...23 remote chains...] -- 47:57:06
      4015000 -- (-1092.570) [...23 remote chains...] -- 47:57:09

      Average standard deviation of split frequencies: 0.053774

      4016000 -- (-1093.627) [...23 remote chains...] -- 47:57:12
      4017000 -- (-1083.443) [...23 remote chains...] -- 47:57:15
      4018000 -- (-1077.391) [...23 remote chains...] -- 47:57:18
      4019000 -- (-1071.755) [...23 remote chains...] -- 47:56:57
      4020000 -- (-1081.930) [...23 remote chains...] -- 47:57:00

      Average standard deviation of split frequencies: 0.053676

      4021000 -- (-1080.520) [...23 remote chains...] -- 47:57:03
      4022000 -- (-1087.108) [...23 remote chains...] -- 47:57:06
      4023000 -- (-1078.991) [...23 remote chains...] -- 47:56:45
      4024000 -- (-1083.961) [...23 remote chains...] -- 47:56:48
      4025000 -- (-1086.876) [...23 remote chains...] -- 47:56:51

      Average standard deviation of split frequencies: 0.053545

      4026000 -- (-1083.806) [...23 remote chains...] -- 47:56:54
      4027000 -- (-1090.352) [...23 remote chains...] -- 47:56:34
      4028000 -- (-1089.606) [...23 remote chains...] -- 47:56:37
      4029000 -- (-1082.369) [...23 remote chains...] -- 47:56:40
      4030000 -- (-1088.586) [...23 remote chains...] -- 47:56:43

      Average standard deviation of split frequencies: 0.053384

      4031000 -- (-1092.104) [...23 remote chains...] -- 47:56:22
      4032000 -- (-1100.124) [...23 remote chains...] -- 47:56:25
      4033000 -- (-1078.275) [...23 remote chains...] -- 47:56:28
      4034000 -- (-1082.256) [...23 remote chains...] -- 47:56:31
      4035000 -- (-1083.091) [...23 remote chains...] -- 47:56:34

      Average standard deviation of split frequencies: 0.053266

      4036000 -- (-1081.591) [...23 remote chains...] -- 47:56:37
      4037000 -- (-1078.326) [...23 remote chains...] -- 47:56:16
      4038000 -- (-1084.942) [...23 remote chains...] -- 47:56:19
      4039000 -- (-1090.890) [...23 remote chains...] -- 47:56:22
      4040000 -- (-1092.576) [...23 remote chains...] -- 47:56:25

      Average standard deviation of split frequencies: 0.053389

      4041000 -- (-1088.029) [...23 remote chains...] -- 47:56:28
      4042000 -- [-1080.653] [...23 remote chains...] -- 47:56:07
      4043000 -- (-1092.499) [...23 remote chains...] -- 47:56:10
      4044000 -- (-1091.484) [...23 remote chains...] -- 47:56:13
      4045000 -- (-1098.545) [...23 remote chains...] -- 47:56:16

      Average standard deviation of split frequencies: 0.052892

      4046000 -- (-1091.484) [...23 remote chains...] -- 47:55:55
      4047000 -- [-1083.377] [...23 remote chains...] -- 47:55:58
      4048000 -- [-1077.458] [...23 remote chains...] -- 47:56:01
      4049000 -- (-1072.889) [...23 remote chains...] -- 47:56:04
      4050000 -- (-1068.770) [...23 remote chains...] -- 47:56:07

      Average standard deviation of split frequencies: 0.053043

      4051000 -- (-1072.107) [...23 remote chains...] -- 47:55:47
      4052000 -- (-1076.214) [...23 remote chains...] -- 47:55:50
      4053000 -- (-1073.876) [...23 remote chains...] -- 47:55:53
      4054000 -- (-1079.046) [...23 remote chains...] -- 47:55:32
      4055000 -- (-1080.305) [...23 remote chains...] -- 47:55:35

      Average standard deviation of split frequencies: 0.052933

      4056000 -- [-1074.090] [...23 remote chains...] -- 47:55:38
      4057000 -- (-1086.367) [...23 remote chains...] -- 47:55:41
      4058000 -- [-1073.132] [...23 remote chains...] -- 47:55:44
      4059000 -- (-1070.553) [...23 remote chains...] -- 47:55:23
      4060000 -- (-1067.248) [...23 remote chains...] -- 47:55:26

      Average standard deviation of split frequencies: 0.052905

      4061000 -- [-1073.989] [...23 remote chains...] -- 47:55:29
      4062000 -- (-1067.918) [...23 remote chains...] -- 47:55:08
      4063000 -- (-1070.638) [...23 remote chains...] -- 47:55:11
      4064000 -- (-1076.378) [...23 remote chains...] -- 47:55:14
      4065000 -- (-1076.462) [...23 remote chains...] -- 47:55:17

      Average standard deviation of split frequencies: 0.052843

      4066000 -- (-1078.554) [...23 remote chains...] -- 47:54:57
      4067000 -- (-1077.977) [...23 remote chains...] -- 47:55:00
      4068000 -- (-1079.909) [...23 remote chains...] -- 47:55:03
      4069000 -- (-1078.958) [...23 remote chains...] -- 47:55:06
      4070000 -- (-1084.374) [...23 remote chains...] -- 47:54:45

      Average standard deviation of split frequencies: 0.053165

      4071000 -- (-1074.083) [...23 remote chains...] -- 47:54:48
      4072000 -- (-1075.357) [...23 remote chains...] -- 47:54:51
      4073000 -- (-1076.661) [...23 remote chains...] -- 47:54:54
      4074000 -- (-1074.111) [...23 remote chains...] -- 47:54:33
      4075000 -- (-1074.024) [...23 remote chains...] -- 47:54:36

      Average standard deviation of split frequencies: 0.053127

      4076000 -- (-1078.170) [...23 remote chains...] -- 47:54:39
      4077000 -- (-1075.923) [...23 remote chains...] -- 47:54:42
      4078000 -- (-1097.915) [...23 remote chains...] -- 47:54:45
      4079000 -- (-1094.035) [...23 remote chains...] -- 47:54:24
      4080000 -- (-1087.647) [...23 remote chains...] -- 47:54:27

      Average standard deviation of split frequencies: 0.053069

      4081000 -- (-1085.627) [...23 remote chains...] -- 47:54:30
      4082000 -- (-1085.214) [...23 remote chains...] -- 47:54:33
      4083000 -- (-1093.693) [...23 remote chains...] -- 47:54:36
      4084000 -- (-1093.313) [...23 remote chains...] -- 47:54:16
      4085000 -- (-1081.975) [...23 remote chains...] -- 47:54:19

      Average standard deviation of split frequencies: 0.053013

      4086000 -- (-1086.650) [...23 remote chains...] -- 47:54:22
      4087000 -- (-1083.254) [...23 remote chains...] -- 47:54:25
      4088000 -- (-1076.137) [...23 remote chains...] -- 47:54:04
      4089000 -- (-1083.124) [...23 remote chains...] -- 47:54:07
      4090000 -- (-1088.999) [...23 remote chains...] -- 47:54:10

      Average standard deviation of split frequencies: 0.052923

      4091000 -- (-1085.551) [...23 remote chains...] -- 47:54:13
      4092000 -- (-1089.797) [...23 remote chains...] -- 47:53:52
      4093000 -- (-1094.841) [...23 remote chains...] -- 47:53:55
      4094000 -- (-1091.108) [...23 remote chains...] -- 47:53:58
      4095000 -- (-1093.045) [...23 remote chains...] -- 47:54:01

      Average standard deviation of split frequencies: 0.052874

      4096000 -- (-1092.363) [...23 remote chains...] -- 47:53:41
      4097000 -- (-1093.609) [...23 remote chains...] -- 47:53:44
      4098000 -- (-1094.933) [...23 remote chains...] -- 47:53:47
      4099000 -- (-1095.729) [...23 remote chains...] -- 47:53:49
      4100000 -- (-1090.139) [...23 remote chains...] -- 47:53:52

      Average standard deviation of split frequencies: 0.052875

      4101000 -- (-1100.765) [...23 remote chains...] -- 47:53:32
      4102000 -- (-1090.740) [...23 remote chains...] -- 47:53:35
      4103000 -- (-1092.107) [...23 remote chains...] -- 47:53:38
      4104000 -- (-1084.491) [...23 remote chains...] -- 47:53:41
      4105000 -- (-1081.916) [...23 remote chains...] -- 47:53:20

      Average standard deviation of split frequencies: 0.052819

      4106000 -- (-1079.450) [...23 remote chains...] -- 47:53:23
      4107000 -- (-1080.192) [...23 remote chains...] -- 47:53:26
      4108000 -- (-1091.982) [...23 remote chains...] -- 47:53:29
      4109000 -- (-1089.164) [...23 remote chains...] -- 47:53:09
      4110000 -- (-1088.178) [...23 remote chains...] -- 47:53:12

      Average standard deviation of split frequencies: 0.052827

      4111000 -- (-1091.949) [...23 remote chains...] -- 47:53:14
      4112000 -- (-1092.860) [...23 remote chains...] -- 47:53:17
      4113000 -- (-1084.388) [...23 remote chains...] -- 47:53:20
      4114000 -- (-1084.945) [...23 remote chains...] -- 47:53:00
      4115000 -- (-1074.645) [...23 remote chains...] -- 47:53:03

      Average standard deviation of split frequencies: 0.052800

      4116000 -- (-1077.093) [...23 remote chains...] -- 47:53:06
      4117000 -- (-1077.662) [...23 remote chains...] -- 47:53:09
      4118000 -- (-1079.810) [...23 remote chains...] -- 47:52:48
      4119000 -- (-1093.264) [...23 remote chains...] -- 47:52:51
      4120000 -- (-1091.303) [...23 remote chains...] -- 47:52:54

      Average standard deviation of split frequencies: 0.052765

      4121000 -- (-1107.043) [...23 remote chains...] -- 47:52:57
      4122000 -- (-1098.727) [...23 remote chains...] -- 47:52:37
      4123000 -- (-1094.786) [...23 remote chains...] -- 47:52:40
      4124000 -- (-1097.065) [...23 remote chains...] -- 47:52:42
      4125000 -- (-1089.418) [...23 remote chains...] -- 47:52:45

      Average standard deviation of split frequencies: 0.052728

      4126000 -- (-1092.111) [...23 remote chains...] -- 47:52:48
      4127000 -- (-1087.940) [...23 remote chains...] -- 47:52:28
      4128000 -- (-1089.713) [...23 remote chains...] -- 47:52:31
      4129000 -- (-1085.029) [...23 remote chains...] -- 47:52:34
      4130000 -- (-1085.936) [...23 remote chains...] -- 47:52:37

      Average standard deviation of split frequencies: 0.052690

      4131000 -- (-1075.819) [...23 remote chains...] -- 47:52:39
      4132000 -- (-1079.065) [...23 remote chains...] -- 47:52:19
      4133000 -- (-1092.554) [...23 remote chains...] -- 47:52:22
      4134000 -- (-1091.437) [...23 remote chains...] -- 47:52:25
      4135000 -- (-1088.015) [...23 remote chains...] -- 47:52:28

      Average standard deviation of split frequencies: 0.052657

      4136000 -- (-1092.836) [...23 remote chains...] -- 47:52:08
      4137000 -- (-1091.795) [...23 remote chains...] -- 47:52:10
      4138000 -- (-1083.078) [...23 remote chains...] -- 47:52:13
      4139000 -- (-1078.167) [...23 remote chains...] -- 47:52:16
      4140000 -- (-1091.982) [...23 remote chains...] -- 47:51:56

      Average standard deviation of split frequencies: 0.053030

      4141000 -- (-1089.382) [...23 remote chains...] -- 47:51:59
      4142000 -- (-1083.032) [...23 remote chains...] -- 47:52:02
      4143000 -- (-1085.005) [...23 remote chains...] -- 47:52:05
      4144000 -- (-1084.419) [...23 remote chains...] -- 47:52:07
      4145000 -- (-1081.939) [...23 remote chains...] -- 47:51:47

      Average standard deviation of split frequencies: 0.053017

      4146000 -- (-1083.983) [...23 remote chains...] -- 47:51:50
      4147000 -- (-1084.517) [...23 remote chains...] -- 47:51:53
      4148000 -- (-1083.624) [...23 remote chains...] -- 47:51:56
      4149000 -- (-1074.708) [...23 remote chains...] -- 47:51:36
      4150000 -- (-1077.709) [...23 remote chains...] -- 47:51:39

      Average standard deviation of split frequencies: 0.052446

      4151000 -- (-1073.782) [...23 remote chains...] -- 47:51:41
      4152000 -- (-1080.883) [...23 remote chains...] -- 47:51:44
      4153000 -- (-1083.064) [...23 remote chains...] -- 47:51:47
      4154000 -- (-1083.388) [...23 remote chains...] -- 47:51:27
      4155000 -- (-1076.992) [...23 remote chains...] -- 47:51:30

      Average standard deviation of split frequencies: 0.052450

      4156000 -- (-1083.664) [...23 remote chains...] -- 47:51:33
      4157000 -- (-1081.088) [...23 remote chains...] -- 47:51:36
      4158000 -- (-1087.893) [...23 remote chains...] -- 47:51:38
      4159000 -- (-1089.948) [...23 remote chains...] -- 47:51:18
      4160000 -- (-1086.541) [...23 remote chains...] -- 47:51:21

      Average standard deviation of split frequencies: 0.052967

      4161000 -- (-1088.927) [...23 remote chains...] -- 47:51:24
      4162000 -- (-1078.308) [...23 remote chains...] -- 47:51:27
      4163000 -- (-1085.224) [...23 remote chains...] -- 47:51:30
      4164000 -- (-1080.462) [...23 remote chains...] -- 47:51:10
      4165000 -- (-1083.740) [...23 remote chains...] -- 47:51:12

      Average standard deviation of split frequencies: 0.052976

      4166000 -- (-1076.710) [...23 remote chains...] -- 47:51:15
      4167000 -- (-1086.049) [...23 remote chains...] -- 47:51:18
      4168000 -- (-1094.044) [...23 remote chains...] -- 47:50:58
      4169000 -- (-1079.896) [...23 remote chains...] -- 47:51:01
      4170000 -- (-1079.978) [...23 remote chains...] -- 47:51:04

      Average standard deviation of split frequencies: 0.053005

      4171000 -- (-1083.970) [...23 remote chains...] -- 47:51:07
      4172000 -- (-1075.541) [...23 remote chains...] -- 47:50:46
      4173000 -- (-1076.627) [...23 remote chains...] -- 47:50:49
      4174000 -- (-1079.005) [...23 remote chains...] -- 47:50:52
      4175000 -- (-1075.462) [...23 remote chains...] -- 47:50:55

      Average standard deviation of split frequencies: 0.052965

      4176000 -- (-1074.490) [...23 remote chains...] -- 47:50:58
      4177000 -- (-1081.502) [...23 remote chains...] -- 47:50:38
      4178000 -- (-1085.588) [...23 remote chains...] -- 47:50:41
      4179000 -- (-1095.021) [...23 remote chains...] -- 47:50:43
      4180000 -- (-1081.742) [...23 remote chains...] -- 47:50:23

      Average standard deviation of split frequencies: 0.052976

      4181000 -- (-1077.934) [...23 remote chains...] -- 47:50:26
      4182000 -- (-1076.625) [...23 remote chains...] -- 47:50:29
      4183000 -- (-1079.073) [...23 remote chains...] -- 47:50:32
      4184000 -- (-1085.268) [...23 remote chains...] -- 47:50:35
      4185000 -- (-1083.366) [...23 remote chains...] -- 47:50:15

      Average standard deviation of split frequencies: 0.052978

      4186000 -- (-1090.948) [...23 remote chains...] -- 47:50:17
      4187000 -- (-1089.770) [...23 remote chains...] -- 47:50:20
      4188000 -- (-1096.403) [...23 remote chains...] -- 47:50:23
      4189000 -- (-1090.994) [...23 remote chains...] -- 47:50:03
      4190000 -- (-1095.814) [...23 remote chains...] -- 47:50:06

      Average standard deviation of split frequencies: 0.052994

      4191000 -- (-1110.056) [...23 remote chains...] -- 47:50:09
      4192000 -- (-1097.605) [...23 remote chains...] -- 47:50:12
      4193000 -- (-1086.731) [...23 remote chains...] -- 47:50:14
      4194000 -- (-1086.409) [...23 remote chains...] -- 47:49:54
      4195000 -- (-1097.373) [...23 remote chains...] -- 47:49:57

      Average standard deviation of split frequencies: 0.053015

      4196000 -- (-1096.680) [...23 remote chains...] -- 47:50:00
      4197000 -- (-1100.776) [...23 remote chains...] -- 47:50:03
      4198000 -- (-1093.768) [...23 remote chains...] -- 47:50:06
      4199000 -- (-1094.287) [...23 remote chains...] -- 47:50:09
      4200000 -- (-1092.039) [...23 remote chains...] -- 47:49:49

      Average standard deviation of split frequencies: 0.053103

      4201000 -- (-1085.133) [...23 remote chains...] -- 47:49:51
      4202000 -- (-1085.615) [...23 remote chains...] -- 47:49:54
      4203000 -- (-1081.698) [...23 remote chains...] -- 47:49:57
      4204000 -- (-1082.388) [...23 remote chains...] -- 47:49:37
      4205000 -- (-1085.810) [...23 remote chains...] -- 47:49:40

      Average standard deviation of split frequencies: 0.052648

      4206000 -- (-1083.206) [...23 remote chains...] -- 47:49:43
      4207000 -- (-1087.881) [...23 remote chains...] -- 47:49:46
      4208000 -- (-1085.346) [...23 remote chains...] -- 47:49:26
      4209000 -- (-1081.360) [...23 remote chains...] -- 47:49:28
      4210000 -- (-1082.366) [...23 remote chains...] -- 47:49:31

      Average standard deviation of split frequencies: 0.053144

      4211000 -- (-1081.029) [...23 remote chains...] -- 47:49:34
      4212000 -- (-1082.770) [...23 remote chains...] -- 47:49:37
      4213000 -- (-1075.339) [...23 remote chains...] -- 47:49:17
      4214000 -- (-1074.359) [...23 remote chains...] -- 47:49:20
      4215000 -- (-1076.043) [...23 remote chains...] -- 47:49:23

      Average standard deviation of split frequencies: 0.053547

      4216000 -- (-1078.809) [...23 remote chains...] -- 47:49:25
      4217000 -- (-1080.236) [...23 remote chains...] -- 47:49:28
      4218000 -- (-1073.371) [...23 remote chains...] -- 47:49:08
      4219000 -- (-1070.875) [...23 remote chains...] -- 47:49:11
      4220000 -- (-1075.696) [...23 remote chains...] -- 47:49:14

      Average standard deviation of split frequencies: 0.053500

      4221000 -- (-1083.448) [...23 remote chains...] -- 47:49:17
      4222000 -- (-1081.099) [...23 remote chains...] -- 47:48:57
      4223000 -- (-1079.426) [...23 remote chains...] -- 47:49:00
      4224000 -- (-1074.367) [...23 remote chains...] -- 47:49:02
      4225000 -- (-1075.170) [...23 remote chains...] -- 47:49:05

      Average standard deviation of split frequencies: 0.053448

      4226000 -- (-1083.164) [...23 remote chains...] -- 47:49:08
      4227000 -- (-1078.660) [...23 remote chains...] -- 47:48:48
      4228000 -- (-1074.502) [...23 remote chains...] -- 47:48:51
      4229000 -- (-1076.457) [...23 remote chains...] -- 47:48:54
      4230000 -- (-1074.514) [...23 remote chains...] -- 47:48:56

      Average standard deviation of split frequencies: 0.053396

      4231000 -- (-1072.588) [...23 remote chains...] -- 47:48:59
      4232000 -- (-1082.761) [...23 remote chains...] -- 47:48:39
      4233000 -- (-1091.411) [...23 remote chains...] -- 47:48:42
      4234000 -- (-1086.079) [...23 remote chains...] -- 47:48:45
      4235000 -- (-1088.903) [...23 remote chains...] -- 47:48:25

      Average standard deviation of split frequencies: 0.052824

      4236000 -- (-1075.595) [...23 remote chains...] -- 47:48:28
      4237000 -- (-1080.103) [...23 remote chains...] -- 47:48:31
      4238000 -- (-1076.845) [...23 remote chains...] -- 47:48:34
      4239000 -- (-1083.828) [...23 remote chains...] -- 47:48:36
      4240000 -- (-1082.881) [...23 remote chains...] -- 47:48:16

      Average standard deviation of split frequencies: 0.053180

      4241000 -- (-1080.948) [...23 remote chains...] -- 47:48:19
      4242000 -- (-1086.168) [...23 remote chains...] -- 47:48:22
      4243000 -- (-1084.160) [...23 remote chains...] -- 47:48:25
      4244000 -- (-1081.830) [...23 remote chains...] -- 47:48:05
      4245000 -- (-1085.922) [...23 remote chains...] -- 47:48:08

      Average standard deviation of split frequencies: 0.052676

      4246000 -- (-1090.697) [...23 remote chains...] -- 47:48:11
      4247000 -- (-1092.870) [...23 remote chains...] -- 47:48:13
      4248000 -- (-1088.055) [...23 remote chains...] -- 47:47:54
      4249000 -- (-1092.741) [...23 remote chains...] -- 47:47:56
      4250000 -- (-1086.561) [...23 remote chains...] -- 47:47:59

      Average standard deviation of split frequencies: 0.052965

      4251000 -- (-1094.099) [...23 remote chains...] -- 47:48:02
      4252000 -- (-1090.887) [...23 remote chains...] -- 47:48:05
      4253000 -- (-1092.760) [...23 remote chains...] -- 47:47:45
      4254000 -- (-1078.517) [...23 remote chains...] -- 47:47:48
      4255000 -- (-1082.699) [...23 remote chains...] -- 47:47:50

      Average standard deviation of split frequencies: 0.052848

      4256000 -- (-1091.524) [...23 remote chains...] -- 47:47:53
      4257000 -- (-1094.211) [...23 remote chains...] -- 47:47:34
      4258000 -- (-1102.625) [...23 remote chains...] -- 47:47:36
      4259000 -- (-1101.104) [...23 remote chains...] -- 47:47:39
      4260000 -- (-1092.846) [...23 remote chains...] -- 47:47:42

      Average standard deviation of split frequencies: 0.052705

      4261000 -- (-1091.068) [...23 remote chains...] -- 47:47:45
      4262000 -- (-1091.839) [...23 remote chains...] -- 47:47:47
      4263000 -- (-1094.830) [...23 remote chains...] -- 47:47:28
      4264000 -- (-1088.760) [...23 remote chains...] -- 47:47:30
      4265000 -- (-1096.053) [...23 remote chains...] -- 47:47:33

      Average standard deviation of split frequencies: 0.052602

      4266000 -- (-1094.364) [...23 remote chains...] -- 47:47:36
      4267000 -- (-1095.368) [...23 remote chains...] -- 47:47:16
      4268000 -- (-1097.923) [...23 remote chains...] -- 47:47:19
      4269000 -- (-1097.269) [...23 remote chains...] -- 47:47:22
      4270000 -- (-1095.313) [...23 remote chains...] -- 47:47:02

      Average standard deviation of split frequencies: 0.052221

      4271000 -- (-1085.766) [...23 remote chains...] -- 47:47:05
      4272000 -- (-1091.110) [...23 remote chains...] -- 47:47:08
      4273000 -- (-1080.179) [...23 remote chains...] -- 47:47:10
      4274000 -- (-1082.009) [...23 remote chains...] -- 47:47:13
      4275000 -- (-1084.229) [...23 remote chains...] -- 47:46:53

      Average standard deviation of split frequencies: 0.052140

      4276000 -- (-1092.689) [...23 remote chains...] -- 47:46:56
      4277000 -- (-1084.504) [...23 remote chains...] -- 47:46:59
      4278000 -- (-1088.026) [...23 remote chains...] -- 47:47:02
      4279000 -- (-1090.473) [...23 remote chains...] -- 47:47:04
      4280000 -- (-1089.870) [...23 remote chains...] -- 47:46:45

      Average standard deviation of split frequencies: 0.052059

      4281000 -- (-1077.070) [...23 remote chains...] -- 47:46:48
      4282000 -- (-1091.611) [...23 remote chains...] -- 47:46:50
      4283000 -- (-1095.318) [...23 remote chains...] -- 47:46:53
      4284000 -- (-1096.316) [...23 remote chains...] -- 47:46:33
      4285000 -- (-1095.112) [...23 remote chains...] -- 47:46:36

      Average standard deviation of split frequencies: 0.051959

      4286000 -- (-1093.503) [...23 remote chains...] -- 47:46:39
      4287000 -- (-1088.716) [...23 remote chains...] -- 47:46:42
      4288000 -- (-1099.374) [...23 remote chains...] -- 47:46:44
      4289000 -- (-1102.190) [...23 remote chains...] -- 47:46:25
      4290000 -- (-1109.030) [...23 remote chains...] -- 47:46:27

      Average standard deviation of split frequencies: 0.051895

      4291000 -- (-1102.896) [...23 remote chains...] -- 47:46:30
      4292000 -- (-1095.625) [...23 remote chains...] -- 47:46:33
      4293000 -- (-1097.963) [...23 remote chains...] -- 47:46:13
      4294000 -- (-1094.523) [...23 remote chains...] -- 47:46:16
      4295000 -- (-1099.499) [...23 remote chains...] -- 47:46:19

      Average standard deviation of split frequencies: 0.052178

      4296000 -- (-1108.058) [...23 remote chains...] -- 47:46:22
      4297000 -- (-1099.195) [...23 remote chains...] -- 47:46:02
      4298000 -- (-1087.651) [...23 remote chains...] -- 47:46:05
      4299000 -- (-1108.334) [...23 remote chains...] -- 47:46:07
      4300000 -- (-1096.853) [...23 remote chains...] -- 47:46:10

      Average standard deviation of split frequencies: 0.052071

      4301000 -- (-1106.042) [...23 remote chains...] -- 47:46:13
      4302000 -- (-1093.945) [...23 remote chains...] -- 47:45:53
      4303000 -- (-1089.935) [...23 remote chains...] -- 47:45:56
      4304000 -- (-1093.083) [...23 remote chains...] -- 47:45:59
      4305000 -- (-1085.392) [...23 remote chains...] -- 47:46:02

      Average standard deviation of split frequencies: 0.051968

      4306000 -- (-1083.508) [...23 remote chains...] -- 47:46:04
      4307000 -- (-1081.065) [...23 remote chains...] -- 47:45:45
      4308000 -- (-1084.289) [...23 remote chains...] -- 47:45:47
      4309000 -- (-1086.602) [...23 remote chains...] -- 47:45:50
      4310000 -- (-1085.781) [...23 remote chains...] -- 47:45:53

      Average standard deviation of split frequencies: 0.051866

      4311000 -- (-1080.532) [...23 remote chains...] -- 47:45:33
      4312000 -- (-1085.459) [...23 remote chains...] -- 47:45:36
      4313000 -- (-1074.571) [...23 remote chains...] -- 47:45:39
      4314000 -- (-1075.486) [...23 remote chains...] -- 47:45:42
      4315000 -- (-1081.079) [...23 remote chains...] -- 47:45:44

      Average standard deviation of split frequencies: 0.051735

      4316000 -- (-1089.603) [...23 remote chains...] -- 47:45:25
      4317000 -- (-1082.818) [...23 remote chains...] -- 47:45:27
      4318000 -- (-1083.203) [...23 remote chains...] -- 47:45:30
      4319000 -- (-1083.512) [...23 remote chains...] -- 47:45:33
      4320000 -- (-1082.950) [...23 remote chains...] -- 47:45:13

      Average standard deviation of split frequencies: 0.051605

      4321000 -- (-1088.343) [...23 remote chains...] -- 47:45:16
      4322000 -- (-1079.868) [...23 remote chains...] -- 47:45:19
      4323000 -- (-1079.750) [...23 remote chains...] -- 47:45:22
      4324000 -- (-1083.679) [...23 remote chains...] -- 47:45:02
      4325000 -- (-1082.843) [...23 remote chains...] -- 47:45:05

      Average standard deviation of split frequencies: 0.051474

      4326000 -- (-1091.008) [...23 remote chains...] -- 47:45:07
      4327000 -- (-1084.540) [...23 remote chains...] -- 47:45:10
      4328000 -- (-1093.081) [...23 remote chains...] -- 47:45:13
      4329000 -- (-1088.649) [...23 remote chains...] -- 47:44:53
      4330000 -- (-1099.322) [...23 remote chains...] -- 47:44:56

      Average standard deviation of split frequencies: 0.051385

      4331000 -- (-1086.339) [...23 remote chains...] -- 47:44:59
      4332000 -- (-1081.699) [...23 remote chains...] -- 47:45:02
      4333000 -- (-1088.117) [...23 remote chains...] -- 47:44:42
      4334000 -- (-1096.255) [...23 remote chains...] -- 47:44:45
      4335000 -- (-1080.034) [...23 remote chains...] -- 47:44:48

      Average standard deviation of split frequencies: 0.051278

      4336000 -- (-1082.526) [...23 remote chains...] -- 47:44:50
      4337000 -- (-1085.805) [...23 remote chains...] -- 47:44:53
      4338000 -- (-1086.991) [...23 remote chains...] -- 47:44:34
      4339000 -- (-1083.301) [...23 remote chains...] -- 47:44:36
      4340000 -- (-1086.366) [...23 remote chains...] -- 47:44:39

      Average standard deviation of split frequencies: 0.051227

      4341000 -- (-1092.599) [...23 remote chains...] -- 47:44:42
      4342000 -- (-1086.696) [...23 remote chains...] -- 47:44:22
      4343000 -- (-1087.385) [...23 remote chains...] -- 47:44:25
      4344000 -- (-1086.534) [...23 remote chains...] -- 47:44:28
      4345000 -- (-1093.731) [...23 remote chains...] -- 47:44:30

      Average standard deviation of split frequencies: 0.051237

      4346000 -- (-1091.069) [...23 remote chains...] -- 47:44:33
      4347000 -- (-1084.977) [...23 remote chains...] -- 47:44:36
      4348000 -- (-1084.427) [...23 remote chains...] -- 47:44:16
      4349000 -- (-1089.837) [...23 remote chains...] -- 47:44:19
      4350000 -- (-1085.743) [...23 remote chains...] -- 47:44:22

      Average standard deviation of split frequencies: 0.051246

      4351000 -- (-1091.719) [...23 remote chains...] -- 47:44:24
      4352000 -- (-1078.542) [...23 remote chains...] -- 47:44:05
      4353000 -- (-1083.232) [...23 remote chains...] -- 47:44:08
      4354000 -- (-1089.884) [...23 remote chains...] -- 47:44:10
      4355000 -- (-1081.809) [...23 remote chains...] -- 47:44:13

      Average standard deviation of split frequencies: 0.051231

      4356000 -- (-1096.641) [...23 remote chains...] -- 47:43:54
      4357000 -- (-1092.742) [...23 remote chains...] -- 47:44:18
      4358000 -- (-1095.476) [...23 remote chains...] -- 47:43:59
      4359000 -- (-1097.784) [...23 remote chains...] -- 47:44:02
      4360000 -- (-1089.063) [...23 remote chains...] -- 47:44:04

      Average standard deviation of split frequencies: 0.051174

      4361000 -- (-1086.752) [...23 remote chains...] -- 47:44:07
      4362000 -- (-1098.288) [...23 remote chains...] -- 47:43:48
      4363000 -- (-1094.654) [...23 remote chains...] -- 47:43:50
      4364000 -- (-1100.771) [...23 remote chains...] -- 47:43:53
      4365000 -- (-1099.738) [...23 remote chains...] -- 47:43:56

      Average standard deviation of split frequencies: 0.051041

      4366000 -- (-1097.865) [...23 remote chains...] -- 47:43:37
      4367000 -- (-1097.477) [...23 remote chains...] -- 47:43:39
      4368000 -- (-1099.950) [...23 remote chains...] -- 47:43:42
      4369000 -- (-1097.358) [...23 remote chains...] -- 47:43:44
      4370000 -- (-1091.489) [...23 remote chains...] -- 47:43:47

      Average standard deviation of split frequencies: 0.050933

      4371000 -- (-1082.968) [...23 remote chains...] -- 47:43:50
      4372000 -- (-1096.152) [...23 remote chains...] -- 47:43:31
      4373000 -- (-1091.523) [...23 remote chains...] -- 47:43:33
      4374000 -- (-1094.163) [...23 remote chains...] -- 47:43:36
      4375000 -- (-1086.798) [...23 remote chains...] -- 47:43:17

      Average standard deviation of split frequencies: 0.050859

      4376000 -- (-1083.440) [...23 remote chains...] -- 47:43:19
      4377000 -- (-1082.937) [...23 remote chains...] -- 47:43:22
      4378000 -- (-1092.538) [...23 remote chains...] -- 47:43:25
      4379000 -- (-1089.991) [...23 remote chains...] -- 47:43:05
      4380000 -- (-1091.117) [...23 remote chains...] -- 47:43:08

      Average standard deviation of split frequencies: 0.050817

      4381000 -- (-1092.447) [...23 remote chains...] -- 47:43:11
      4382000 -- (-1088.124) [...23 remote chains...] -- 47:43:13
      4383000 -- (-1091.927) [...23 remote chains...] -- 47:43:16
      4384000 -- (-1084.297) [...23 remote chains...] -- 47:42:57
      4385000 -- (-1085.655) [...23 remote chains...] -- 47:42:59

      Average standard deviation of split frequencies: 0.050763

      4386000 -- (-1089.335) [...23 remote chains...] -- 47:43:02
      4387000 -- (-1083.678) [...23 remote chains...] -- 47:43:05
      4388000 -- (-1080.933) [...23 remote chains...] -- 47:43:07
      4389000 -- (-1093.328) [...23 remote chains...] -- 47:42:48
      4390000 -- (-1091.577) [...23 remote chains...] -- 47:42:51

      Average standard deviation of split frequencies: 0.050697

      4391000 -- (-1080.001) [...23 remote chains...] -- 47:42:53
      4392000 -- (-1082.488) [...23 remote chains...] -- 47:42:56
      4393000 -- (-1077.658) [...23 remote chains...] -- 47:42:59
      4394000 -- (-1084.902) [...23 remote chains...] -- 47:42:40
      4395000 -- (-1082.957) [...23 remote chains...] -- 47:42:42

      Average standard deviation of split frequencies: 0.050411

      4396000 -- (-1083.293) [...23 remote chains...] -- 47:42:45
      4397000 -- (-1081.978) [...23 remote chains...] -- 47:42:47
      4398000 -- (-1078.921) [...23 remote chains...] -- 47:42:50
      4399000 -- (-1083.072) [...23 remote chains...] -- 47:42:31
      4400000 -- (-1080.052) [...23 remote chains...] -- 47:42:34
[truncated: 7,925,669 more chars]
