# Supplementary material for: Sphenodontian phylogeny and the impact of model choice in Bayesian morphological clock estimates of divergence times and evolutionary rates
Source: BMC Biol. 2020 Dec 7;18:191. doi: 10.1186/s12915-020-00901-5 (PMC7720557; doi:10.1186/s12915-020-00901-5)
Supplement: Supplementary file 6 — Additional file 6. Input files including the dataset and all necessary coding (see Mr. Bayes blocks) to reproduce the analyses. [file 12915_2020_901_MOESM6_ESM.zip › InputFiles&OutputTrees/BayesCalibrated/Diversity(NoSA)/BayesCal_TK02_ln_p3_StartTr_3per_60G_DvNoSA_SFBD(s)2l_NoR_LExct/BayesCal_TK02_ln_p3_StartTr_3per_DvNoSA_SFBD2_NoR_LExct_MRC.t.con.tre]

#NEXUS
begin taxa;
	dimensions ntax=35;
	taxlabels
	Ardeosaurus_brevipes
	Clevosaurus_bairdi
	Clevosaurus_brasiliensis
	Clevosaurus_cambrica
	Clevosaurus_hudsoni
	Clevosaurus_petilus
	Clevosaurus_sp_SAM
	Cynosphenodon_huizachalensis
	Derasmosaurus_pietraroiae
	Diphydontosaurus_avonis
	Eichstaettisaurus_schroederi
	Eilenodon_robustus
	Gephyrosaurus_bridensis
	Homeosaurus_maximiliani
	Homeosaurus_parvipes
	Huehuecuetzpalli_mixtecus
	Kallimodon_pulchellus
	Kawasphenodon
	Leptosaurus_neptunius
	Marmoretta_oxoniensis
	Megachirella_wachtleri
	Oenosaurus_muehlheimensis
	Palaeagama_vielhaueri
	Palaeopleurosaurus_posidoniae
	Piocormus_laticeps
	Planocephalosaurus_robinsonae
	Pleurosaurus_ginsburgi
	Pleurosaurus_goldfussi
	Priosphenodon_avelasi
	Prolacerta_broomi
	Sapheosaurus_thiollerei
	Sophineta_cracoviensis
	Sphenodon_punctatus
	Sphenotitan_leyesi
	Toxolophosaurus_cloudi
;
end;

begin trees;
	tree con_50_majrule = [&R] (Prolacerta_broomi[&prob=1.0,prob_stddev=0.0,prob_range={1.0,1.0},prob(percent)="100",prob+-sd="100+-0",height_mean=1.4539991,height_median=1.38810423,height_95%HPD={0.79377881,2.26088272},age_mean=249.672574,age_median=249.7339,age_95%HPD={247.475922,251.899683},length_mean=0.234619787,length_median=0.2248572,length_95%HPD={0.1310514,0.3591961},effectivebrlenTK02Brlens{1}_mean=0.230096,effectivebrlenTK02Brlens{1}_median=0.219591,effectivebrlenTK02Brlens{1}_95%HPD={0.125325,0.356709},rateTK02Brlens{1}_mean=0.983313,rateTK02Brlens{1}_median=0.982882,rateTK02Brlens{1}_95%HPD={0.778561,1.181271},effectivebrlenTK02Brlens{2}_mean=0.226015,effectivebrlenTK02Brlens{2}_median=0.21519,effectivebrlenTK02Brlens{2}_95%HPD={0.125737,0.352709},rateTK02Brlens{2}_mean=0.968093,rateTK02Brlens{2}_median=0.967839,rateTK02Brlens{2}_95%HPD={0.726509,1.194598},effectivebrlenTK02Brlens{3}_mean=0.239334,effectivebrlenTK02Brlens{3}_median=0.226799,effectivebrlenTK02Brlens{3}_95%HPD={0.127497,0.37744},rateTK02Brlens{3}_mean=1.019133,rateTK02Brlens{3}_median=1.005412,rateTK02Brlens{3}_95%HPD={0.82485,1.222943}]:40.61932,(((Palaeagama_vielhaueri[&prob=1.0,prob_stddev=0.0,prob_range={1.0,1.0},prob(percent)="100",prob+-sd="100+-0",height_mean=1.46644834,height_median=1.39959565,height_95%HPD={0.798455128,2.27914472},age_mean=251.828912,age_median=251.403107,age_95%HPD={247.500013,257.103901},length_mean=0.0569712053,length_median=0.04313342,length_95%HPD={3.265775E-5,0.1543475},effectivebrlenTK02Brlens{1}_mean=0.060003,effectivebrlenTK02Brlens{1}_median=0.045653,effectivebrlenTK02Brlens{1}_95%HPD={6.5E-5,0.16107},rateTK02Brlens{1}_mean=1.074021,rateTK02Brlens{1}_median=1.050073,rateTK02Brlens{1}_95%HPD={0.701572,1.495034},effectivebrlenTK02Brlens{2}_mean=0.044311,effectivebrlenTK02Brlens{2}_median=0.030486,effectivebrlenTK02Brlens{2}_95%HPD={7.0E-6,0.13381},rateTK02Brlens{2}_mean=0.758471,rateTK02Brlens{2}_median=0.781663,rateTK02Brlens{2}_95%HPD={0.27243,1.145757},effectivebrlenTK02Brlens{3}_mean=0.057146,effectivebrlenTK02Brlens{3}_median=0.043141,effectivebrlenTK02Brlens{3}_95%HPD={4.4E-5,0.154718},rateTK02Brlens{3}_mean=1.011683,rateTK02Brlens{3}_median=1.003353,rateTK02Brlens{3}_95%HPD={0.673705,1.322305}]:6.057162,Sophineta_cracoviensis[&prob=1.0,prob_stddev=0.0,prob_range={1.0,1.0},prob(percent)="100",prob+-sd="100+-0",height_mean=1.44417754,height_median=1.37876848,height_95%HPD={0.78749336,2.24313887},age_mean=248.001375,age_median=248.003111,age_95%HPD={247.502566,248.452147},length_mean=0.0587131148,length_median=0.05113257,length_95%HPD={1.062857E-7,0.1361733},effectivebrlenTK02Brlens{1}_mean=0.062404,effectivebrlenTK02Brlens{1}_median=0.053917,effectivebrlenTK02Brlens{1}_95%HPD={0.0,0.145724},rateTK02Brlens{1}_mean=1.08049,rateTK02Brlens{1}_median=1.056421,rateTK02Brlens{1}_95%HPD={0.677689,1.508526},effectivebrlenTK02Brlens{2}_mean=0.042696,effectivebrlenTK02Brlens{2}_median=0.035195,effectivebrlenTK02Brlens{2}_95%HPD={0.0,0.10684},rateTK02Brlens{2}_mean=0.729682,rateTK02Brlens{2}_median=0.747654,rateTK02Brlens{2}_95%HPD={0.236058,1.125198},effectivebrlenTK02Brlens{3}_mean=0.059075,effectivebrlenTK02Brlens{3}_median=0.050826,effectivebrlenTK02Brlens{3}_95%HPD={0.0,0.13887},rateTK02Brlens{3}_mean=1.012181,rateTK02Brlens{3}_median=1.004282,rateTK02Brlens{3}_95%HPD={0.66525,1.348962}]:9.457159)[&prob=0.504308285,prob_stddev=0.0197812767,prob_range={0.480072444,0.526138598},prob(percent)="50",prob+-sd="50+-2",height_mean=1.46434945,height_median=1.39927624,height_95%HPD={0.81605906,2.27410945},age_mean=258.260162,age_median=257.460269,age_95%HPD={248.937191,269.20363},length_mean=0.0649141113,length_median=0.05911783,length_95%HPD={1.211794E-5,0.142537},effectivebrlenTK02Brlens{1}_mean=0.068208,effectivebrlenTK02Brlens{1}_median=0.061987,effectivebrlenTK02Brlens{1}_95%HPD={1.6E-5,0.150082},rateTK02Brlens{1}_mean=1.063535,rateTK02Brlens{1}_median=1.040417,rateTK02Brlens{1}_95%HPD={0.729271,1.414069},effectivebrlenTK02Brlens{2}_mean=0.050567,effectivebrlenTK02Brlens{2}_median=0.043716,effectivebrlenTK02Brlens{2}_95%HPD={3.0E-6,0.120043},rateTK02Brlens{2}_mean=0.773876,rateTK02Brlens{2}_median=0.797505,rateTK02Brlens{2}_95%HPD={0.350631,1.090132},effectivebrlenTK02Brlens{3}_mean=0.065289,effectivebrlenTK02Brlens{3}_median=0.059071,effectivebrlenTK02Brlens{3}_95%HPD={5.0E-6,0.144893},rateTK02Brlens{3}_mean=1.010694,rateTK02Brlens{3}_median=1.003335,rateTK02Brlens{3}_95%HPD={0.733656,1.289125}]:15.65325,(Megachirella_wachtleri[&prob=1.0,prob_stddev=0.0,prob_range={1.0,1.0},prob(percent)="100",prob+-sd="100+-0",height_mean=1.4208041,height_median=1.35626541,height_95%HPD={0.77799368,2.2098608},age_mean=243.987313,age_median=243.980389,age_95%HPD={243.500032,244.446104},length_mean=0.0756279408,length_median=0.0547748,length_95%HPD={7.096412E-6,0.202122},effectivebrlenTK02Brlens{1}_mean=0.084016,effectivebrlenTK02Brlens{1}_median=0.060964,effectivebrlenTK02Brlens{1}_95%HPD={7.0E-6,0.224941},rateTK02Brlens{1}_mean=1.133626,rateTK02Brlens{1}_median=1.103429,rateTK02Brlens{1}_95%HPD={0.732093,1.607817},effectivebrlenTK02Brlens{2}_mean=0.053997,effectivebrlenTK02Brlens{2}_median=0.033799,effectivebrlenTK02Brlens{2}_95%HPD={2.0E-6,0.16326},rateTK02Brlens{2}_mean=0.686348,rateTK02Brlens{2}_median=0.695658,rateTK02Brlens{2}_95%HPD={0.223621,1.089923},effectivebrlenTK02Brlens{3}_mean=0.076389,effectivebrlenTK02Brlens{3}_median=0.055193,effectivebrlenTK02Brlens{3}_95%HPD={6.0E-6,0.2051},rateTK02Brlens{3}_mean=1.018333,rateTK02Brlens{3}_median=1.005212,rateTK02Brlens{3}_95%HPD={0.691938,1.377813}]:5.843424,((Marmoretta_oxoniensis[&prob=1.0,prob_stddev=0.0,prob_range={1.0,1.0},prob(percent)="100",prob+-sd="100+-0",height_mean=0.931422357,height_median=0.888956806,height_95%HPD={0.510461879,1.45361511},age_mean=159.94528,age_median=160.147949,age_95%HPD={152.963392,166.999036},length_mean=0.139101027,length_median=0.09348468,length_95%HPD={1.614923E-5,0.4372208},effectivebrlenTK02Brlens{1}_mean=0.158034,effectivebrlenTK02Brlens{1}_median=0.110478,effectivebrlenTK02Brlens{1}_95%HPD={2.5E-5,0.469771},rateTK02Brlens{1}_mean=1.223563,rateTK02Brlens{1}_median=1.181065,rateTK02Brlens{1}_95%HPD={0.557736,2.01958},effectivebrlenTK02Brlens{2}_mean=0.063577,effectivebrlenTK02Brlens{2}_median=0.040016,effectivebrlenTK02Brlens{2}_95%HPD={4.0E-6,0.205781},rateTK02Brlens{2}_mean=0.521918,rateTK02Brlens{2}_median=0.478547,rateTK02Brlens{2}_95%HPD={0.042366,1.060382},effectivebrlenTK02Brlens{3}_mean=0.138231,effectivebrlenTK02Brlens{3}_median=0.087497,effectivebrlenTK02Brlens{3}_95%HPD={2.2E-5,0.45007},rateTK02Brlens{3}_mean=0.983478,rateTK02Brlens{3}_median=0.980724,rateTK02Brlens{3}_95%HPD={0.405335,1.564201}]:10.56756,Huehuecuetzpalli_mixtecus[&prob=1.0,prob_stddev=0.0,prob_range={1.0,1.0},prob(percent)="100",prob+-sd="100+-0",height_mean=0.597509182,height_median=0.57041603,height_95%HPD={0.329040558,0.93241556},age_mean=102.607802,age_median=102.662791,age_95%HPD={100.284593,104.999853},length_mean=0.422868204,length_median=0.3954929,length_95%HPD={0.197205,0.7080205},effectivebrlenTK02Brlens{1}_mean=0.543772,effectivebrlenTK02Brlens{1}_median=0.49088,effectivebrlenTK02Brlens{1}_95%HPD={0.189049,1.024502},rateTK02Brlens{1}_mean=1.295711,rateTK02Brlens{1}_median=1.240234,rateTK02Brlens{1}_95%HPD={0.639196,2.100503},effectivebrlenTK02Brlens{2}_mean=0.170878,effectivebrlenTK02Brlens{2}_median=0.150493,effectivebrlenTK02Brlens{2}_95%HPD={0.007734,0.375906},rateTK02Brlens{2}_mean=0.451412,rateTK02Brlens{2}_median=0.379186,rateTK02Brlens{2}_95%HPD={0.01887,1.051266},effectivebrlenTK02Brlens{3}_mean=0.404519,effectivebrlenTK02Brlens{3}_median=0.367156,effectivebrlenTK02Brlens{3}_95%HPD={0.103888,0.782884},rateTK02Brlens{3}_mean=0.967294,rateTK02Brlens{3}_median=0.969197,rateTK02Brlens{3}_95%HPD={0.318594,1.565028}]:68.05272)[&prob=0.639087343,prob_stddev=0.0290915908,prob_range={0.619537561,0.682336863},prob(percent)="64",prob+-sd="64+-3",height_mean=0.989014241,height_median=0.940014128,height_95%HPD={0.537193485,1.5636926},age_mean=172.708408,age_median=170.715508,age_95%HPD={154.037581,194.805652},length_mean=0.155661927,length_median=0.1338785,length_95%HPD={8.064963E-5,0.3620355},effectivebrlenTK02Brlens{1}_mean=0.189081,effectivebrlenTK02Brlens{1}_median=0.159888,effectivebrlenTK02Brlens{1}_95%HPD={1.02E-4,0.445153},rateTK02Brlens{1}_mean=1.242931,rateTK02Brlens{1}_median=1.197338,rateTK02Brlens{1}_95%HPD={0.680585,1.911188},effectivebrlenTK02Brlens{2}_mean=0.075162,effectivebrlenTK02Brlens{2}_median=0.062096,effectivebrlenTK02Brlens{2}_95%HPD={2.3E-5,0.184715},rateTK02Brlens{2}_mean=0.530774,rateTK02Brlens{2}_median=0.480835,rateTK02Brlens{2}_95%HPD={0.118366,1.059445},effectivebrlenTK02Brlens{3}_mean=0.150202,effectivebrlenTK02Brlens{3}_median=0.125558,effectivebrlenTK02Brlens{3}_95%HPD={8.7E-5,0.360071},rateTK02Brlens{3}_mean=0.980494,rateTK02Brlens{3}_median=0.979046,rateTK02Brlens{3}_95%HPD={0.470233,1.50257}]:26.04512,(Eichstaettisaurus_schroederi[&prob=1.0,prob_stddev=0.0,prob_range={1.0,1.0},prob(percent)="100",prob+-sd="100+-0",height_mean=0.888240757,height_median=0.84804417,height_95%HPD={0.485902402,1.38217252},age_mean=152.529894,age_median=152.544914,age_95%HPD={150.261175,154.99959},length_mean=0.073360829,length_median=0.06424795,length_95%HPD={0.005568072,0.1613183},effectivebrlenTK02Brlens{1}_mean=0.092117,effectivebrlenTK02Brlens{1}_median=0.08044,effectivebrlenTK02Brlens{1}_95%HPD={0.008862,0.203025},rateTK02Brlens{1}_mean=1.309885,rateTK02Brlens{1}_median=1.25077,rateTK02Brlens{1}_95%HPD={0.651399,2.097282},effectivebrlenTK02Brlens{2}_mean=0.036354,effectivebrlenTK02Brlens{2}_median=0.028148,effectivebrlenTK02Brlens{2}_95%HPD={0.0,0.098456},rateTK02Brlens{2}_mean=0.519959,rateTK02Brlens{2}_median=0.487585,rateTK02Brlens{2}_95%HPD={4.4E-5,1.084836},effectivebrlenTK02Brlens{3}_mean=0.074432,effectivebrlenTK02Brlens{3}_median=0.063153,effectivebrlenTK02Brlens{3}_95%HPD={0.003336,0.170387},rateTK02Brlens{3}_mean=1.027475,rateTK02Brlens{3}_median=1.002684,rateTK02Brlens{3}_95%HPD={0.451728,1.646122}]:11.27519,Ardeosaurus_brevipes[&prob=1.0,prob_stddev=0.0,prob_range={1.0,1.0},prob(percent)="100",prob+-sd="100+-0",height_mean=0.887112292,height_median=0.84688889,height_95%HPD={0.48623833,1.38077233},age_mean=152.337338,age_median=152.257335,age_95%HPD={149.999978,154.695933},length_mean=0.0756896359,length_median=0.06635882,length_95%HPD={0.01040469,0.1631644},effectivebrlenTK02Brlens{1}_mean=0.095756,effectivebrlenTK02Brlens{1}_median=0.083531,effectivebrlenTK02Brlens{1}_95%HPD={0.013412,0.20686},rateTK02Brlens{1}_mean=1.313845,rateTK02Brlens{1}_median=1.255801,rateTK02Brlens{1}_95%HPD={0.660538,2.095606},effectivebrlenTK02Brlens{2}_mean=0.036942,effectivebrlenTK02Brlens{2}_median=0.028925,effectivebrlenTK02Brlens{2}_95%HPD={1.0E-6,0.098623},rateTK02Brlens{2}_mean=0.515021,rateTK02Brlens{2}_median=0.483914,rateTK02Brlens{2}_95%HPD={4.02E-4,1.082269},effectivebrlenTK02Brlens{3}_mean=0.076924,effectivebrlenTK02Brlens{3}_median=0.06532,effectivebrlenTK02Brlens{3}_95%HPD={0.007516,0.174011},rateTK02Brlens{3}_mean=1.026864,rateTK02Brlens{3}_median=1.00201,rateTK02Brlens{3}_95%HPD={0.444454,1.638756}]:11.56277)[&prob=0.883342963,prob_stddev=0.00822414949,prob_range={0.874912501,0.894601171},prob(percent)="88",prob+-sd="88+-1",height_mean=0.956285347,height_median=0.91405809,height_95%HPD={0.531842612,1.48248194},age_mean=165.031605,age_median=163.820102,age_95%HPD={154.273068,178.563136},length_mean=0.17620567,length_median=0.1497585,length_95%HPD={3.404121E-5,0.4152898},effectivebrlenTK02Brlens{1}_mean=0.222712,effectivebrlenTK02Brlens{1}_median=0.183597,effectivebrlenTK02Brlens{1}_95%HPD={3.9E-5,0.538841},rateTK02Brlens{1}_mean=1.283562,rateTK02Brlens{1}_median=1.229986,rateTK02Brlens{1}_95%HPD={0.709488,1.980023},effectivebrlenTK02Brlens{2}_mean=0.083793,effectivebrlenTK02Brlens{2}_median=0.067437,effectivebrlenTK02Brlens{2}_95%HPD={7.0E-6,0.211141},rateTK02Brlens{2}_mean=0.522318,rateTK02Brlens{2}_median=0.48455,rateTK02Brlens{2}_95%HPD={0.071658,1.082965},effectivebrlenTK02Brlens{3}_mean=0.178405,effectivebrlenTK02Brlens{3}_median=0.145532,effectivebrlenTK02Brlens{3}_95%HPD={3.2E-5,0.441256},rateTK02Brlens{3}_mean=1.016874,rateTK02Brlens{3}_median=0.996973,rateTK02Brlens{3}_95%HPD={0.505565,1.547776}]:32.94052)[&prob=0.918023133,prob_stddev=0.0183832402,prob_range={0.905701048,0.945278386},prob(percent)="92",prob+-sd="92+-2",height_mean=1.14846314,height_median=1.09195814,height_95%HPD={0.6079316,1.80508999},age_mean=198.827289,age_median=196.760626,age_95%HPD={170.604972,231.295668},length_mean=0.285605506,length_median=0.2725017,length_95%HPD={0.04389778,0.5402642},effectivebrlenTK02Brlens{1}_mean=0.343762,effectivebrlenTK02Brlens{1}_median=0.315815,effectivebrlenTK02Brlens{1}_95%HPD={0.033383,0.694543},rateTK02Brlens{1}_mean=1.19581,rateTK02Brlens{1}_median=1.164542,rateTK02Brlens{1}_95%HPD={0.771409,1.723952},effectivebrlenTK02Brlens{2}_mean=0.165596,effectivebrlenTK02Brlens{2}_median=0.151762,effectivebrlenTK02Brlens{2}_95%HPD={0.011076,0.343765},rateTK02Brlens{2}_mean=0.597938,rateTK02Brlens{2}_median=0.574851,rateTK02Brlens{2}_95%HPD={0.201232,1.051529},effectivebrlenTK02Brlens{3}_mean=0.288616,effectivebrlenTK02Brlens{3}_median=0.269575,effectivebrlenTK02Brlens{3}_95%HPD={0.034265,0.563831},rateTK02Brlens{3}_mean=1.01612,rateTK02Brlens{3}_median=1.001686,rateTK02Brlens{3}_95%HPD={0.64353,1.41274}]:53.06319)[&prob=0.593098966,prob_stddev=0.0232609148,prob_range={0.565915934,0.622304197},prob(percent)="59",prob+-sd="59+-2",height_mean=1.41933889,height_median=1.35401156,height_95%HPD={0.784566185,2.20773101},age_mean=250.99319,age_median=249.823813,age_95%HPD={243.632302,261.48719},length_mean=0.107158263,length_median=0.1013202,length_95%HPD={0.01081418,0.2099593},effectivebrlenTK02Brlens{1}_mean=0.118318,effectivebrlenTK02Brlens{1}_median=0.11058,effectivebrlenTK02Brlens{1}_95%HPD={0.010789,0.237287},rateTK02Brlens{1}_mean=1.106992,rateTK02Brlens{1}_median=1.083131,rateTK02Brlens{1}_95%HPD={0.792208,1.485393},effectivebrlenTK02Brlens{2}_mean=0.076105,effectivebrlenTK02Brlens{2}_median=0.069652,effectivebrlenTK02Brlens{2}_95%HPD={0.00431,0.158561},rateTK02Brlens{2}_mean=0.716147,rateTK02Brlens{2}_median=0.725472,rateTK02Brlens{2}_95%HPD={0.341299,1.057815},effectivebrlenTK02Brlens{3}_mean=0.108193,effectivebrlenTK02Brlens{3}_median=0.101656,effectivebrlenTK02Brlens{3}_95%HPD={0.010389,0.214205},rateTK02Brlens{3}_mean=1.014089,rateTK02Brlens{3}_median=1.002069,rateTK02Brlens{3}_95%HPD={0.750545,1.305156}]:23.28971,Gephyrosaurus_bridensis[&prob=1.0,prob_stddev=0.0,prob_range={1.0,1.0},prob(percent)="100",prob+-sd="100+-0",height_mean=1.15047029,height_median=1.09836877,height_95%HPD={0.626694912,1.78790484},age_mean=197.568699,age_median=198.077324,age_95%HPD={192.433022,201.39997},length_mean=0.326150594,length_median=0.3208874,length_95%HPD={0.07850699,0.5755342},effectivebrlenTK02Brlens{1}_mean=0.312645,effectivebrlenTK02Brlens{1}_median=0.3042,effectivebrlenTK02Brlens{1}_95%HPD={0.064183,0.566559},rateTK02Brlens{1}_mean=0.981014,rateTK02Brlens{1}_median=0.982318,rateTK02Brlens{1}_95%HPD={0.487247,1.464432},effectivebrlenTK02Brlens{2}_mean=0.205284,effectivebrlenTK02Brlens{2}_median=0.194109,effectivebrlenTK02Brlens{2}_95%HPD={0.022344,0.401556},rateTK02Brlens{2}_mean=0.654948,rateTK02Brlens{2}_median=0.653052,rateTK02Brlens{2}_95%HPD={0.165534,1.106233},effectivebrlenTK02Brlens{3}_mean=0.323001,effectivebrlenTK02Brlens{3}_median=0.312671,effectivebrlenTK02Brlens{3}_95%HPD={0.065448,0.587178},rateTK02Brlens{3}_mean=0.999805,rateTK02Brlens{3}_median=0.994511,rateTK02Brlens{3}_95%HPD={0.593096,1.410163}]:75.0362)[&prob=0.584149065,prob_stddev=0.0304606262,prob_range={0.542782858,0.60985989},prob(percent)="58",prob+-sd="58+-3",height_mean=1.60197363,height_median=1.53237622,height_95%HPD={0.88224644,2.47428366},age_mean=273.460173,age_median=273.11352,age_95%HPD={260.93092,286.261923},length_mean=0.0776947941,length_median=0.0717373,length_95%HPD={1.960153E-5,0.1612153},effectivebrlenTK02Brlens{1}_mean=0.080153,effectivebrlenTK02Brlens{1}_median=0.073155,effectivebrlenTK02Brlens{1}_95%HPD={2.0E-5,0.169625},rateTK02Brlens{1}_mean=1.027371,rateTK02Brlens{1}_median=1.017284,rateTK02Brlens{1}_95%HPD={0.845749,1.235403},effectivebrlenTK02Brlens{2}_mean=0.065856,effectivebrlenTK02Brlens{2}_median=0.061742,effectivebrlenTK02Brlens{2}_95%HPD={5.0E-5,0.132553},rateTK02Brlens{2}_mean=0.867987,rateTK02Brlens{2}_median=0.878733,rateTK02Brlens{2}_95%HPD={0.642286,1.053498},effectivebrlenTK02Brlens{3}_mean=0.077767,effectivebrlenTK02Brlens{3}_median=0.071414,effectivebrlenTK02Brlens{3}_95%HPD={2.3E-5,0.162715},rateTK02Brlens{3}_mean=0.999817,rateTK02Brlens{3}_median=0.999132,rateTK02Brlens{3}_95%HPD={0.839464,1.161878}]:13.55197,(Diphydontosaurus_avonis[&prob=1.0,prob_stddev=0.0,prob_range={1.0,1.0},prob(percent)="100",prob+-sd="100+-0",height_mean=1.1933374,height_median=1.13942961,height_95%HPD={0.655883789,1.85853772},age_mean=204.931204,age_median=204.943926,age_95%HPD={201.666904,208.499932},length_mean=0.279527732,length_median=0.2725753,length_95%HPD={0.06679894,0.4965791},effectivebrlenTK02Brlens{1}_mean=0.271864,effectivebrlenTK02Brlens{1}_median=0.263852,effectivebrlenTK02Brlens{1}_95%HPD={0.057803,0.494413},rateTK02Brlens{1}_mean=0.984803,rateTK02Brlens{1}_median=0.982561,rateTK02Brlens{1}_95%HPD={0.566605,1.403182},effectivebrlenTK02Brlens{2}_mean=0.250778,effectivebrlenTK02Brlens{2}_median=0.241308,effectivebrlenTK02Brlens{2}_95%HPD={0.053964,0.459797},rateTK02Brlens{2}_mean=0.920564,rateTK02Brlens{2}_median=0.925288,rateTK02Brlens{2}_95%HPD={0.426019,1.383172},effectivebrlenTK02Brlens{3}_mean=0.259426,effectivebrlenTK02Brlens{3}_median=0.251412,effectivebrlenTK02Brlens{3}_95%HPD={0.045861,0.477724},rateTK02Brlens{3}_mean=0.932087,rateTK02Brlens{3}_median=0.951231,rateTK02Brlens{3}_95%HPD={0.508361,1.304306}]:56.92736,(Planocephalosaurus_robinsonae[&prob=1.0,prob_stddev=0.0,prob_range={1.0,1.0},prob(percent)="100",prob+-sd="100+-0",height_mean=1.1938144,height_median=1.1397023,height_95%HPD={0.65123901,1.85676705},age_mean=204.997661,age_median=205.04892,age_95%HPD={201.683619,208.498896},length_mean=0.145143526,length_median=0.1377882,length_95%HPD={1.926477E-5,0.266617},effectivebrlenTK02Brlens{1}_mean=0.13054,effectivebrlenTK02Brlens{1}_median=0.125164,effectivebrlenTK02Brlens{1}_95%HPD={0.004964,0.238041},rateTK02Brlens{1}_mean=0.934156,rateTK02Brlens{1}_median=0.933958,rateTK02Brlens{1}_95%HPD={0.514287,1.363977},effectivebrlenTK02Brlens{2}_mean=0.117949,effectivebrlenTK02Brlens{2}_median=0.11026,effectivebrlenTK02Brlens{2}_95%HPD={0.004161,0.226808},rateTK02Brlens{2}_mean=0.855379,rateTK02Brlens{2}_median=0.85981,rateTK02Brlens{2}_95%HPD={0.323663,1.341982},effectivebrlenTK02Brlens{3}_mean=0.124632,effectivebrlenTK02Brlens{3}_median=0.117616,effectivebrlenTK02Brlens{3}_95%HPD={1.8E-5,0.234072},rateTK02Brlens{3}_mean=0.876578,rateTK02Brlens{3}_median=0.904436,rateTK02Brlens{3}_95%HPD={0.43699,1.239412}]:39.77329,(Clevosaurus_hudsoni[&prob=1.0,prob_stddev=0.0,prob_range={1.0,1.0},prob(percent)="100",prob+-sd="100+-0",height_mean=1.17362918,height_median=1.12014617,height_95%HPD={0.64349256,1.83488559},age_mean=201.498135,age_median=202.086208,age_95%HPD={193.194759,208.499963},length_mean=0.0607929474,length_median=0.05516113,length_95%HPD={0.007418531,0.1256605},effectivebrlenTK02Brlens{1}_mean=0.052473,effectivebrlenTK02Brlens{1}_median=0.048715,effectivebrlenTK02Brlens{1}_95%HPD={0.00812,0.104352},rateTK02Brlens{1}_mean=0.912191,rateTK02Brlens{1}_median=0.913528,rateTK02Brlens{1}_95%HPD={0.439261,1.383015},effectivebrlenTK02Brlens{2}_mean=0.039834,effectivebrlenTK02Brlens{2}_median=0.036356,effectivebrlenTK02Brlens{2}_95%HPD={0.00392,0.082546},rateTK02Brlens{2}_mean=0.725527,rateTK02Brlens{2}_median=0.730403,rateTK02Brlens{2}_95%HPD={0.135291,1.236004},effectivebrlenTK02Brlens{3}_mean=0.052909,effectivebrlenTK02Brlens{3}_median=0.047985,effectivebrlenTK02Brlens{3}_95%HPD={0.005916,0.109274},rateTK02Brlens{3}_mean=0.895493,rateTK02Brlens{3}_median=0.922418,rateTK02Brlens{3}_95%HPD={0.456094,1.290782}]:17.56214,Clevosaurus_cambrica[&prob=1.0,prob_stddev=0.0,prob_range={1.0,1.0},prob(percent)="100",prob+-sd="100+-0",height_mean=1.19071973,height_median=1.13655261,height_95%HPD={0.651196582,1.85195979},age_mean=204.471693,age_median=204.274074,age_95%HPD={201.300074,207.966376},length_mean=0.0355380633,length_median=0.03070873,length_95%HPD={8.518655E-6,0.08178426},effectivebrlenTK02Brlens{1}_mean=0.030796,effectivebrlenTK02Brlens{1}_median=0.027321,effectivebrlenTK02Brlens{1}_95%HPD={3.0E-6,0.068422},rateTK02Brlens{1}_mean=0.915028,rateTK02Brlens{1}_median=0.916165,rateTK02Brlens{1}_95%HPD={0.45168,1.400023},effectivebrlenTK02Brlens{2}_mean=0.023163,effectivebrlenTK02Brlens{2}_median=0.020059,effectivebrlenTK02Brlens{2}_95%HPD={2.0E-6,0.053674},rateTK02Brlens{2}_mean=0.721023,rateTK02Brlens{2}_median=0.7281,rateTK02Brlens{2}_95%HPD={0.112581,1.231689},effectivebrlenTK02Brlens{3}_mean=0.031028,effectivebrlenTK02Brlens{3}_median=0.02681,effectivebrlenTK02Brlens{3}_95%HPD={9.0E-6,0.071623},rateTK02Brlens{3}_mean=0.896822,rateTK02Brlens{3}_median=0.922842,rateTK02Brlens{3}_95%HPD={0.452477,1.285474}]:15.37427,Clevosaurus_brasiliensis[&prob=1.0,prob_stddev=0.0,prob_range={1.0,1.0},prob(percent)="100",prob+-sd="100+-0",height_mean=1.22644242,height_median=1.17084995,height_95%HPD={0.667265574,1.90855496},age_mean=210.610664,age_median=210.634926,age_95%HPD={201.32916,219.005053},length_mean=0.0358908086,length_median=0.02990535,length_95%HPD={3.191796E-6,0.08827423},effectivebrlenTK02Brlens{1}_mean=0.03092,effectivebrlenTK02Brlens{1}_median=0.02653,effectivebrlenTK02Brlens{1}_95%HPD={4.0E-6,0.073023},rateTK02Brlens{1}_mean=0.911432,rateTK02Brlens{1}_median=0.91169,rateTK02Brlens{1}_95%HPD={0.459379,1.367735},effectivebrlenTK02Brlens{2}_mean=0.024634,effectivebrlenTK02Brlens{2}_median=0.020681,effectivebrlenTK02Brlens{2}_95%HPD={2.0E-6,0.059826},rateTK02Brlens{2}_mean=0.752983,rateTK02Brlens{2}_median=0.7564,rateTK02Brlens{2}_95%HPD={0.192971,1.227028},effectivebrlenTK02Brlens{3}_mean=0.031,effectivebrlenTK02Brlens{3}_median=0.025648,effectivebrlenTK02Brlens{3}_95%HPD={2.0E-6,0.076712},rateTK02Brlens{3}_mean=0.885813,rateTK02Brlens{3}_median=0.914697,rateTK02Brlens{3}_95%HPD={0.437468,1.254349}]:9.013422,Clevosaurus_bairdi[&prob=1.0,prob_stddev=0.0,prob_range={1.0,1.0},prob(percent)="100",prob+-sd="100+-0",height_mean=1.16620865,height_median=1.11326205,height_95%HPD={0.63777676,1.81301414},age_mean=200.267434,age_median=200.251064,age_95%HPD={199.300173,201.191396},length_mean=0.0402375815,length_median=0.03139459,length_95%HPD={2.405773E-6,0.1073477},effectivebrlenTK02Brlens{1}_mean=0.034621,effectivebrlenTK02Brlens{1}_median=0.027376,effectivebrlenTK02Brlens{1}_95%HPD={2.0E-6,0.090554},rateTK02Brlens{1}_mean=0.905928,rateTK02Brlens{1}_median=0.90496,rateTK02Brlens{1}_95%HPD={0.420321,1.416368},effectivebrlenTK02Brlens{2}_mean=0.027011,effectivebrlenTK02Brlens{2}_median=0.020579,effectivebrlenTK02Brlens{2}_95%HPD={0.0,0.074104},rateTK02Brlens{2}_mean=0.728787,rateTK02Brlens{2}_median=0.738272,rateTK02Brlens{2}_95%HPD={0.108863,1.243336},effectivebrlenTK02Brlens{3}_mean=0.034924,effectivebrlenTK02Brlens{3}_median=0.026996,effectivebrlenTK02Brlens{3}_95%HPD={2.0E-6,0.093821},rateTK02Brlens{3}_mean=0.890567,rateTK02Brlens{3}_median=0.920469,rateTK02Brlens{3}_95%HPD={0.422255,1.310813}]:19.39729,Clevosaurus_petilus[&prob=1.0,prob_stddev=0.0,prob_range={1.0,1.0},prob(percent)="100",prob+-sd="100+-0",height_mean=1.1664836,height_median=1.1135526,height_95%HPD={0.635563458,1.81144203},age_mean=200.314313,age_median=200.321487,age_95%HPD={199.405009,201.299924},length_mean=0.0285617046,length_median=0.02105039,length_95%HPD={1.191769E-6,0.08063572},effectivebrlenTK02Brlens{1}_mean=0.024269,effectivebrlenTK02Brlens{1}_median=0.018152,effectivebrlenTK02Brlens{1}_95%HPD={1.0E-6,0.067541},rateTK02Brlens{1}_mean=0.898723,rateTK02Brlens{1}_median=0.902061,rateTK02Brlens{1}_95%HPD={0.397171,1.415527},effectivebrlenTK02Brlens{2}_mean=0.018844,effectivebrlenTK02Brlens{2}_median=0.013642,effectivebrlenTK02Brlens{2}_95%HPD={0.0,0.054078},rateTK02Brlens{2}_mean=0.725522,rateTK02Brlens{2}_median=0.737034,rateTK02Brlens{2}_95%HPD={0.105176,1.245287},effectivebrlenTK02Brlens{3}_mean=0.024739,effectivebrlenTK02Brlens{3}_median=0.018101,effectivebrlenTK02Brlens{3}_95%HPD={1.0E-6,0.070252},rateTK02Brlens{3}_mean=0.892019,rateTK02Brlens{3}_median=0.921804,rateTK02Brlens{3}_95%HPD={0.426794,1.321064}]:19.32686,Clevosaurus_sp_SAM[&prob=1.0,prob_stddev=0.0,prob_range={1.0,1.0},prob(percent)="100",prob+-sd="100+-0",height_mean=1.14123628,height_median=1.08972671,height_95%HPD={0.629291024,1.78432515},age_mean=195.9709,age_median=197.213366,age_95%HPD={186.67295,201.299971},length_mean=0.0476557086,length_median=0.03829993,length_95%HPD={2.563921E-5,0.1215084},effectivebrlenTK02Brlens{1}_mean=0.040495,effectivebrlenTK02Brlens{1}_median=0.032832,effectivebrlenTK02Brlens{1}_95%HPD={1.3E-5,0.102377},rateTK02Brlens{1}_mean=0.899,rateTK02Brlens{1}_median=0.903051,rateTK02Brlens{1}_95%HPD={0.385042,1.421605},effectivebrlenTK02Brlens{2}_mean=0.031008,effectivebrlenTK02Brlens{2}_median=0.023954,effectivebrlenTK02Brlens{2}_95%HPD={1.0E-6,0.082825},rateTK02Brlens{2}_mean=0.718775,rateTK02Brlens{2}_median=0.734283,rateTK02Brlens{2}_95%HPD={0.062301,1.240341},effectivebrlenTK02Brlens{3}_mean=0.041487,effectivebrlenTK02Brlens{3}_median=0.032804,effectivebrlenTK02Brlens{3}_95%HPD={9.0E-6,0.10792},rateTK02Brlens{3}_mean=0.892085,rateTK02Brlens{3}_median=0.921404,rateTK02Brlens{3}_95%HPD={0.415008,1.323214}]:22.43498)[&prob=0.817193698,prob_stddev=0.0289902913,prob_range={0.787335696,0.850079444},prob(percent)="82",prob+-sd="82+-3",height_mean=1.2863611,height_median=1.22871081,height_95%HPD={0.703516023,1.99958067},age_mean=220.010283,age_median=219.648349,age_95%HPD={210.543809,229.763171},length_mean=0.0889733409,length_median=0.0787131,length_95%HPD={6.391486E-6,0.1971405},effectivebrlenTK02Brlens{1}_mean=0.077806,effectivebrlenTK02Brlens{1}_median=0.070458,effectivebrlenTK02Brlens{1}_95%HPD={2.0E-6,0.166192},rateTK02Brlens{1}_mean=0.907998,rateTK02Brlens{1}_median=0.906996,rateTK02Brlens{1}_95%HPD={0.528716,1.277664},effectivebrlenTK02Brlens{2}_mean=0.067014,effectivebrlenTK02Brlens{2}_median=0.059398,effectivebrlenTK02Brlens{2}_95%HPD={3.0E-6,0.147743},rateTK02Brlens{2}_mean=0.784995,rateTK02Brlens{2}_median=0.777534,rateTK02Brlens{2}_95%HPD={0.337262,1.195778},effectivebrlenTK02Brlens{3}_mean=0.076145,effectivebrlenTK02Brlens{3}_median=0.067688,effectivebrlenTK02Brlens{3}_95%HPD={5.0E-6,0.167627},rateTK02Brlens{3}_mean=0.874731,rateTK02Brlens{3}_median=0.898457,rateTK02Brlens{3}_95%HPD={0.503764,1.202015}]:25.17386,((Homeosaurus_maximiliani[&prob=1.0,prob_stddev=0.0,prob_range={1.0,1.0},prob(percent)="100",prob+-sd="100+-0",height_mean=0.888230103,height_median=0.847862257,height_95%HPD={0.485138178,1.38036814},age_mean=152.529756,age_median=152.545013,age_95%HPD={150.266239,154.999806},length_mean=0.0496057486,length_median=0.0370319,length_95%HPD={2.430606E-5,0.133883},effectivebrlenTK02Brlens{1}_mean=0.033169,effectivebrlenTK02Brlens{1}_median=0.02512,effectivebrlenTK02Brlens{1}_95%HPD={2.1E-5,0.087595},rateTK02Brlens{1}_mean=0.736432,rateTK02Brlens{1}_median=0.740132,rateTK02Brlens{1}_95%HPD={0.180751,1.241803},effectivebrlenTK02Brlens{2}_mean=0.034747,effectivebrlenTK02Brlens{2}_median=0.024751,effectivebrlenTK02Brlens{2}_95%HPD={1.1E-5,0.099495},rateTK02Brlens{2}_mean=0.748514,rateTK02Brlens{2}_median=0.75545,rateTK02Brlens{2}_95%HPD={0.081444,1.296321},effectivebrlenTK02Brlens{3}_mean=0.03539,effectivebrlenTK02Brlens{3}_median=0.026146,effectivebrlenTK02Brlens{3}_95%HPD={8.0E-6,0.096577},rateTK02Brlens{3}_mean=0.763726,rateTK02Brlens{3}_median=0.801631,rateTK02Brlens{3}_95%HPD={0.162103,1.215531}]:6.437228,Homeosaurus_parvipes[&prob=1.0,prob_stddev=0.0,prob_range={1.0,1.0},prob(percent)="100",prob+-sd="100+-0",height_mean=0.888150309,height_median=0.847917175,height_95%HPD={0.484029329,1.379821},age_mean=152.518104,age_median=152.530395,age_95%HPD={150.260713,154.999243},length_mean=0.0486557924,length_median=0.03696086,length_95%HPD={2.444647E-5,0.1291193},effectivebrlenTK02Brlens{1}_mean=0.032636,effectivebrlenTK02Brlens{1}_median=0.025215,effectivebrlenTK02Brlens{1}_95%HPD={2.3E-5,0.085565},rateTK02Brlens{1}_mean=0.738863,rateTK02Brlens{1}_median=0.742406,rateTK02Brlens{1}_95%HPD={0.196148,1.251979},effectivebrlenTK02Brlens{2}_mean=0.033897,effectivebrlenTK02Brlens{2}_median=0.024649,effectivebrlenTK02Brlens{2}_95%HPD={7.0E-6,0.094674},rateTK02Brlens{2}_mean=0.745823,rateTK02Brlens{2}_median=0.750398,rateTK02Brlens{2}_95%HPD={0.096786,1.31486},effectivebrlenTK02Brlens{3}_mean=0.034344,effectivebrlenTK02Brlens{3}_median=0.026023,effectivebrlenTK02Brlens{3}_95%HPD={2.3E-5,0.092361},rateTK02Brlens{3}_mean=0.761981,rateTK02Brlens{3}_median=0.800237,rateTK02Brlens{3}_95%HPD={0.155092,1.214401}]:6.451846)[&prob=0.954403284,prob_stddev=0.00545190985,prob_range={0.948611682,0.960822658},prob(percent)="95",prob+-sd="95+-1",height_mean=0.935663299,height_median=0.892481,height_95%HPD={0.51051577,1.4603103},age_mean=160.45106,age_median=158.982241,age_95%HPD={152.048505,172.732132},length_mean=0.18425967,length_median=0.1691136,length_95%HPD={0.01500227,0.3764415},effectivebrlenTK02Brlens{1}_mean=0.128068,effectivebrlenTK02Brlens{1}_median=0.118871,effectivebrlenTK02Brlens{1}_95%HPD={0.013597,0.256695},rateTK02Brlens{1}_mean=0.740804,rateTK02Brlens{1}_median=0.736449,rateTK02Brlens{1}_95%HPD={0.295649,1.182631},effectivebrlenTK02Brlens{2}_mean=0.12591,effectivebrlenTK02Brlens{2}_median=0.115981,effectivebrlenTK02Brlens{2}_95%HPD={0.011822,0.254222},rateTK02Brlens{2}_mean=0.737848,rateTK02Brlens{2}_median=0.733994,rateTK02Brlens{2}_95%HPD={0.24667,1.214381},effectivebrlenTK02Brlens{3}_mean=0.134401,effectivebrlenTK02Brlens{3}_median=0.124683,effectivebrlenTK02Brlens{3}_95%HPD={0.013896,0.269303},rateTK02Brlens{3}_mean=0.776292,rateTK02Brlens{3}_median=0.803942,rateTK02Brlens{3}_95%HPD={0.272343,1.160677}]:71.68096,(Sapheosaurus_thiollerei[&prob=1.0,prob_stddev=0.0,prob_range={1.0,1.0},prob(percent)="100",prob+-sd="100+-0",height_mean=0.894060727,height_median=0.85358549,height_95%HPD={0.492150327,1.39359009},age_mean=153.532726,age_median=153.523888,age_95%HPD={152.107919,154.854422},length_mean=0.0292155962,length_median=0.02145907,length_95%HPD={3.468571E-6,0.08229217},effectivebrlenTK02Brlens{1}_mean=0.017011,effectivebrlenTK02Brlens{1}_median=0.012673,effectivebrlenTK02Brlens{1}_95%HPD={1.0E-6,0.047266},rateTK02Brlens{1}_mean=0.669375,rateTK02Brlens{1}_median=0.67582,rateTK02Brlens{1}_95%HPD={0.061165,1.185699},effectivebrlenTK02Brlens{2}_mean=0.019234,effectivebrlenTK02Brlens{2}_median=0.014231,effectivebrlenTK02Brlens{2}_95%HPD={1.0E-6,0.053928},rateTK02Brlens{2}_mean=0.732201,rateTK02Brlens{2}_median=0.744219,rateTK02Brlens{2}_95%HPD={0.127755,1.291268},effectivebrlenTK02Brlens{3}_mean=0.020532,effectivebrlenTK02Brlens{3}_median=0.015199,effectivebrlenTK02Brlens{3}_95%HPD={1.0E-6,0.05754},rateTK02Brlens{3}_mean=0.766042,rateTK02Brlens{3}_median=0.805924,rateTK02Brlens{3}_95%HPD={0.173289,1.225809}]:7.33734,Oenosaurus_muehlheimensis[&prob=1.0,prob_stddev=0.0,prob_range={1.0,1.0},prob(percent)="100",prob+-sd="100+-0",height_mean=0.879562591,height_median=0.83976457,height_95%HPD={0.48157328,1.36803889},age_mean=151.042797,age_median=151.039827,age_95%HPD={150.002027,151.994109},length_mean=0.0497665634,length_median=0.04027468,length_95%HPD={9.250129E-7,0.1210945},effectivebrlenTK02Brlens{1}_mean=0.029835,effectivebrlenTK02Brlens{1}_median=0.024477,effectivebrlenTK02Brlens{1}_95%HPD={1.0E-6,0.073226},rateTK02Brlens{1}_mean=0.668972,rateTK02Brlens{1}_median=0.675726,rateTK02Brlens{1}_95%HPD={0.050785,1.181592},effectivebrlenTK02Brlens{2}_mean=0.03325,effectivebrlenTK02Brlens{2}_median=0.027578,effectivebrlenTK02Brlens{2}_95%HPD={0.0,0.079398},rateTK02Brlens{2}_mean=0.739893,rateTK02Brlens{2}_median=0.748584,rateTK02Brlens{2}_95%HPD={0.142125,1.287528},effectivebrlenTK02Brlens{3}_mean=0.035656,effectivebrlenTK02Brlens{3}_median=0.028999,effectivebrlenTK02Brlens{3}_95%HPD={0.0,0.08754},rateTK02Brlens{3}_mean=0.765845,rateTK02Brlens{3}_median=0.807575,rateTK02Brlens{3}_95%HPD={0.170534,1.227586}]:9.8214,Piocormus_laticeps[&prob=1.0,prob_stddev=0.0,prob_range={1.0,1.0},prob(percent)="100",prob+-sd="100+-0",height_mean=0.888832838,height_median=0.84855603,height_95%HPD={0.484371897,1.38068611},age_mean=152.638082,age_median=152.702757,age_95%HPD={150.312119,154.999823},length_mean=0.0324334659,length_median=0.02247233,length_95%HPD={5.743201E-6,0.0970005},effectivebrlenTK02Brlens{1}_mean=0.019289,effectivebrlenTK02Brlens{1}_median=0.013216,effectivebrlenTK02Brlens{1}_95%HPD={1.0E-6,0.058211},rateTK02Brlens{1}_mean=0.66909,rateTK02Brlens{1}_median=0.677407,rateTK02Brlens{1}_95%HPD={0.060013,1.192228},effectivebrlenTK02Brlens{2}_mean=0.021569,effectivebrlenTK02Brlens{2}_median=0.014523,effectivebrlenTK02Brlens{2}_95%HPD={1.0E-6,0.065744},rateTK02Brlens{2}_mean=0.724934,rateTK02Brlens{2}_median=0.738622,rateTK02Brlens{2}_95%HPD={0.103179,1.28428},effectivebrlenTK02Brlens{3}_mean=0.022792,effectivebrlenTK02Brlens{3}_median=0.015847,effectivebrlenTK02Brlens{3}_95%HPD={0.0,0.06785},rateTK02Brlens{3}_mean=0.763453,rateTK02Brlens{3}_median=0.805481,rateTK02Brlens{3}_95%HPD={0.160367,1.221055}]:8.15847)[&prob=0.903414962,prob_stddev=0.0146601286,prob_range={0.89031233,0.917034255},prob(percent)="90",prob+-sd="90+-1",height_mean=0.943888031,height_median=0.89823908,height_95%HPD={0.514427441,1.4829785},age_mean=162.032802,age_median=160.861227,age_95%HPD={153.982398,173.14236},length_mean=0.13048347,length_median=0.1158498,length_95%HPD={0.004917628,0.278111},effectivebrlenTK02Brlens{1}_mean=0.083056,effectivebrlenTK02Brlens{1}_median=0.075941,effectivebrlenTK02Brlens{1}_95%HPD={0.00438,0.171505},rateTK02Brlens{1}_mean=0.694848,rateTK02Brlens{1}_median=0.689645,rateTK02Brlens{1}_95%HPD={0.213568,1.166889},effectivebrlenTK02Brlens{2}_mean=0.087021,effectivebrlenTK02Brlens{2}_median=0.077518,effectivebrlenTK02Brlens{2}_95%HPD={0.004088,0.187959},rateTK02Brlens{2}_mean=0.716261,rateTK02Brlens{2}_median=0.717661,rateTK02Brlens{2}_95%HPD={0.212599,1.201659},effectivebrlenTK02Brlens{3}_mean=0.092773,effectivebrlenTK02Brlens{3}_median=0.085519,effectivebrlenTK02Brlens{3}_95%HPD={0.005729,0.187027},rateTK02Brlens{3}_mean=0.772511,rateTK02Brlens{3}_median=0.804022,rateTK02Brlens{3}_95%HPD={0.267454,1.179173}]:69.80197,((Derasmosaurus_pietraroiae[&prob=1.0,prob_stddev=0.0,prob_range={1.0,1.0},prob(percent)="100",prob+-sd="100+-0",height_mean=0.629004963,height_median=0.60044922,height_95%HPD={0.344170365,0.982014176},age_mean=108.029441,age_median=108.598055,age_95%HPD={101.668394,112.999993},length_mean=0.345999876,length_median=0.3252732,length_95%HPD={0.1141361,0.6698102},effectivebrlenTK02Brlens{1}_mean=0.210048,effectivebrlenTK02Brlens{1}_median=0.20407,effectivebrlenTK02Brlens{1}_95%HPD={0.041121,0.390733},rateTK02Brlens{1}_mean=0.665801,rateTK02Brlens{1}_median=0.655756,rateTK02Brlens{1}_95%HPD={0.127126,1.174423},effectivebrlenTK02Brlens{2}_mean=0.186764,effectivebrlenTK02Brlens{2}_median=0.175691,effectivebrlenTK02Brlens{2}_95%HPD={1.01E-4,0.377654},rateTK02Brlens{2}_mean=0.600226,rateTK02Brlens{2}_median=0.583572,rateTK02Brlens{2}_95%HPD={0.009345,1.153893},effectivebrlenTK02Brlens{3}_mean=0.257291,effectivebrlenTK02Brlens{3}_median=0.245752,effectivebrlenTK02Brlens{3}_95%HPD={0.042376,0.486098},rateTK02Brlens{3}_mean=0.786967,rateTK02Brlens{3}_median=0.815846,rateTK02Brlens{3}_95%HPD={0.190869,1.264192}]:58.94326,(Pleurosaurus_ginsburgi[&prob=1.0,prob_stddev=0.0,prob_range={1.0,1.0},prob(percent)="100",prob+-sd="100+-0",height_mean=0.879625362,height_median=0.839781641,height_95%HPD={0.482914353,1.36986117},age_mean=151.053103,age_median=151.053721,age_95%HPD={150.106076,152.099597},length_mean=0.0636954457,length_median=0.05759328,length_95%HPD={8.827684E-6,0.1324463},effectivebrlenTK02Brlens{1}_mean=0.037871,effectivebrlenTK02Brlens{1}_median=0.034446,effectivebrlenTK02Brlens{1}_95%HPD={6.0E-6,0.079615},rateTK02Brlens{1}_mean=0.667475,rateTK02Brlens{1}_median=0.66296,rateTK02Brlens{1}_95%HPD={0.112557,1.196678},effectivebrlenTK02Brlens{2}_mean=0.035521,effectivebrlenTK02Brlens{2}_median=0.031447,effectivebrlenTK02Brlens{2}_95%HPD={0.0,0.081145},rateTK02Brlens{2}_mean=0.61881,rateTK02Brlens{2}_median=0.616717,rateTK02Brlens{2}_95%HPD={0.001257,1.137929},effectivebrlenTK02Brlens{3}_mean=0.053239,effectivebrlenTK02Brlens{3}_median=0.048815,effectivebrlenTK02Brlens{3}_95%HPD={7.0E-6,0.108453},rateTK02Brlens{3}_mean=0.875548,rateTK02Brlens{3}_median=0.893072,rateTK02Brlens{3}_95%HPD={0.352313,1.344804}]:11.18106,Pleurosaurus_goldfussi[&prob=1.0,prob_stddev=0.0,prob_range={1.0,1.0},prob(percent)="100",prob+-sd="100+-0",height_mean=0.887085336,height_median=0.847004279,height_95%HPD={0.48284658,1.37751679},age_mean=152.336712,age_median=152.259761,age_95%HPD={150.000002,154.69337},length_mean=0.0614945168,length_median=0.05463717,length_95%HPD={0.007720724,0.1307516},effectivebrlenTK02Brlens{1}_mean=0.037291,effectivebrlenTK02Brlens{1}_median=0.033408,effectivebrlenTK02Brlens{1}_95%HPD={0.002665,0.07934},rateTK02Brlens{1}_mean=0.670517,rateTK02Brlens{1}_median=0.6658,rateTK02Brlens{1}_95%HPD={0.112898,1.186851},effectivebrlenTK02Brlens{2}_mean=0.034088,effectivebrlenTK02Brlens{2}_median=0.029868,effectivebrlenTK02Brlens{2}_95%HPD={2.0E-5,0.076744},rateTK02Brlens{2}_mean=0.618419,rateTK02Brlens{2}_median=0.614826,rateTK02Brlens{2}_95%HPD={0.006035,1.137442},effectivebrlenTK02Brlens{3}_mean=0.051583,effectivebrlenTK02Brlens{3}_median=0.046444,effectivebrlenTK02Brlens{3}_95%HPD={0.006428,0.107459},rateTK02Brlens{3}_mean=0.879305,rateTK02Brlens{3}_median=0.896477,rateTK02Brlens{3}_95%HPD={0.3767,1.357643}]:9.975021)[&prob=0.694503394,prob_stddev=0.0290310511,prob_range={0.656848257,0.727058588},prob(percent)="69",prob+-sd="69+-3",height_mean=0.963243759,height_median=0.91834338,height_95%HPD={0.519406679,1.50621218},age_mean=162.900476,age_median=162.234782,age_95%HPD={154.746045,172.265398},length_mean=0.0900273794,length_median=0.08224516,length_95%HPD={4.06251E-5,0.1995639},effectivebrlenTK02Brlens{1}_mean=0.05252,effectivebrlenTK02Brlens{1}_median=0.046438,effectivebrlenTK02Brlens{1}_95%HPD={2.3E-5,0.118861},rateTK02Brlens{1}_mean=0.646312,rateTK02Brlens{1}_median=0.628497,rateTK02Brlens{1}_95%HPD={0.176393,1.105706},effectivebrlenTK02Brlens{2}_mean=0.053459,effectivebrlenTK02Brlens{2}_median=0.045632,effectivebrlenTK02Brlens{2}_95%HPD={5.0E-6,0.12876},rateTK02Brlens{2}_mean=0.636499,rateTK02Brlens{2}_median=0.625241,rateTK02Brlens{2}_95%HPD={0.088673,1.14362},effectivebrlenTK02Brlens{3}_mean=0.074964,effectivebrlenTK02Brlens{3}_median=0.066877,effectivebrlenTK02Brlens{3}_95%HPD={1.7E-5,0.170117},rateTK02Brlens{3}_mean=0.853099,rateTK02Brlens{3}_median=0.873254,rateTK02Brlens{3}_95%HPD={0.360813,1.281106}]:5.306529)[&prob=0.663775958,prob_stddev=0.02452719,prob_range={0.632970745,0.688470128},prob(percent)="66",prob+-sd="66+-2",height_mean=0.971446187,height_median=0.92367437,height_95%HPD={0.52542146,1.5206429},age_mean=168.590858,age_median=167.541311,age_95%HPD={156.527555,182.61801},length_mean=0.0948156048,length_median=0.0908178,length_95%HPD={1.413514E-5,0.184489},effectivebrlenTK02Brlens{1}_mean=0.068187,effectivebrlenTK02Brlens{1}_median=0.064525,effectivebrlenTK02Brlens{1}_95%HPD={4.0E-6,0.138082},rateTK02Brlens{1}_mean=0.734925,rateTK02Brlens{1}_median=0.726879,rateTK02Brlens{1}_95%HPD={0.269613,1.171186},effectivebrlenTK02Brlens{2}_mean=0.058678,effectivebrlenTK02Brlens{2}_median=0.05375,effectivebrlenTK02Brlens{2}_95%HPD={4.0E-6,0.123761},rateTK02Brlens{2}_mean=0.653353,rateTK02Brlens{2}_median=0.643445,rateTK02Brlens{2}_95%HPD={0.172927,1.129191},effectivebrlenTK02Brlens{3}_mean=0.0773,effectivebrlenTK02Brlens{3}_median=0.073242,effectivebrlenTK02Brlens{3}_95%HPD={7.0E-6,0.153874},rateTK02Brlens{3}_mean=0.834438,rateTK02Brlens{3}_median=0.857168,rateTK02Brlens{3}_95%HPD={0.349482,1.258684}]:17.53568,Palaeopleurosaurus_posidoniae[&prob=1.0,prob_stddev=0.0,prob_range={1.0,1.0},prob(percent)="100",prob+-sd="100+-0",height_mean=1.03665115,height_median=0.98961706,height_95%HPD={0.571346397,1.61851687},age_mean=178.013291,age_median=177.594922,age_95%HPD={174.200001,182.801814},length_mean=0.0377684548,length_median=0.03127392,length_95%HPD={1.544268E-5,0.0921734},effectivebrlenTK02Brlens{1}_mean=0.025108,effectivebrlenTK02Brlens{1}_median=0.021231,effectivebrlenTK02Brlens{1}_95%HPD={5.0E-6,0.060186},rateTK02Brlens{1}_mean=0.713111,rateTK02Brlens{1}_median=0.709788,rateTK02Brlens{1}_95%HPD={0.226401,1.169796},effectivebrlenTK02Brlens{2}_mean=0.023792,effectivebrlenTK02Brlens{2}_median=0.019829,effectivebrlenTK02Brlens{2}_95%HPD={1.0E-6,0.05803},rateTK02Brlens{2}_mean=0.685946,rateTK02Brlens{2}_median=0.684537,rateTK02Brlens{2}_95%HPD={0.179513,1.181401},effectivebrlenTK02Brlens{3}_mean=0.029893,effectivebrlenTK02Brlens{3}_median=0.025254,effectivebrlenTK02Brlens{3}_95%HPD={1.1E-5,0.07135},rateTK02Brlens{3}_mean=0.834647,rateTK02Brlens{3}_median=0.861365,rateTK02Brlens{3}_95%HPD={0.344371,1.260268}]:7.48207)[&prob=0.816493706,prob_stddev=0.0380862112,prob_range={0.765858157,0.849512783},prob(percent)="82",prob+-sd="82+-4",height_mean=1.08266888,height_median=1.02990574,height_95%HPD={0.59087495,1.69970823},age_mean=185.75268,age_median=185.076992,age_95%HPD={176.315075,196.221235},length_mean=0.131406102,length_median=0.1187514,length_95%HPD={0.01567843,0.2730418},effectivebrlenTK02Brlens{1}_mean=0.093483,effectivebrlenTK02Brlens{1}_median=0.08556,effectivebrlenTK02Brlens{1}_95%HPD={0.011486,0.19122},rateTK02Brlens{1}_mean=0.746289,rateTK02Brlens{1}_median=0.735627,rateTK02Brlens{1}_95%HPD={0.347576,1.15296},effectivebrlenTK02Brlens{2}_mean=0.086453,effectivebrlenTK02Brlens{2}_median=0.079118,effectivebrlenTK02Brlens{2}_95%HPD={0.010004,0.176379},rateTK02Brlens{2}_mean=0.698569,rateTK02Brlens{2}_median=0.685492,rateTK02Brlens{2}_95%HPD={0.283956,1.128379},effectivebrlenTK02Brlens{3}_mean=0.102022,effectivebrlenTK02Brlens{3}_median=0.094301,effectivebrlenTK02Brlens{3}_95%HPD={0.013424,0.2036},rateTK02Brlens{3}_mean=0.814614,rateTK02Brlens{3}_median=0.827388,rateTK02Brlens{3}_95%HPD={0.398299,1.164936}]:45.5862,(Kallimodon_pulchellus[&prob=1.0,prob_stddev=0.0,prob_range={1.0,1.0},prob(percent)="100",prob+-sd="100+-0",height_mean=0.886118886,height_median=0.84603961,height_95%HPD={0.485090619,1.37897897},age_mean=152.168287,age_median=152.008743,age_95%HPD={150.000007,154.626135},length_mean=0.0379101123,length_median=0.02837156,length_95%HPD={4.579376E-5,0.1019201},effectivebrlenTK02Brlens{1}_mean=0.025245,effectivebrlenTK02Brlens{1}_median=0.019197,effectivebrlenTK02Brlens{1}_95%HPD={4.1E-5,0.067352},rateTK02Brlens{1}_mean=0.727762,rateTK02Brlens{1}_median=0.728032,rateTK02Brlens{1}_95%HPD={0.193175,1.238975},effectivebrlenTK02Brlens{2}_mean=0.021353,effectivebrlenTK02Brlens{2}_median=0.015546,effectivebrlenTK02Brlens{2}_95%HPD={1.0E-6,0.060198},rateTK02Brlens{2}_mean=0.643224,rateTK02Brlens{2}_median=0.65065,rateTK02Brlens{2}_95%HPD={0.002246,1.157597},effectivebrlenTK02Brlens{3}_mean=0.02803,effectivebrlenTK02Brlens{3}_median=0.021483,effectivebrlenTK02Brlens{3}_95%HPD={4.9E-5,0.073284},rateTK02Brlens{3}_mean=0.799878,rateTK02Brlens{3}_median=0.836506,rateTK02Brlens{3}_95%HPD={0.242734,1.246149}]:5.227759,Leptosaurus_neptunius[&prob=1.0,prob_stddev=0.0,prob_range={1.0,1.0},prob(percent)="100",prob+-sd="100+-0",height_mean=0.879956632,height_median=0.840139017,height_95%HPD={0.482848342,1.3701672},age_mean=151.1097,age_median=151.138807,age_95%HPD={150.12597,152.099752},length_mean=0.0426138457,length_median=0.0341462,length_95%HPD={4.556926E-6,0.1062664},effectivebrlenTK02Brlens{1}_mean=0.028113,effectivebrlenTK02Brlens{1}_median=0.022875,effectivebrlenTK02Brlens{1}_95%HPD={4.0E-6,0.069537},rateTK02Brlens{1}_mean=0.722342,rateTK02Brlens{1}_median=0.72422,rateTK02Brlens{1}_95%HPD={0.173786,1.235776},effectivebrlenTK02Brlens{2}_mean=0.02426,effectivebrlenTK02Brlens{2}_median=0.01885,effectivebrlenTK02Brlens{2}_95%HPD={1.0E-6,0.064312},rateTK02Brlens{2}_mean=0.644089,rateTK02Brlens{2}_median=0.652005,rateTK02Brlens{2}_95%HPD={0.010809,1.16695},effectivebrlenTK02Brlens{3}_mean=0.031358,effectivebrlenTK02Brlens{3}_median=0.025736,effectivebrlenTK02Brlens{3}_95%HPD={5.0E-6,0.076156},rateTK02Brlens{3}_mean=0.797269,rateTK02Brlens{3}_median=0.834576,rateTK02Brlens{3}_95%HPD={0.216755,1.233079}]:6.097695)[&prob=0.950650548,prob_stddev=0.00729525541,prob_range={0.940178442,0.956900479},prob(percent)="95",prob+-sd="95+-1",height_mean=0.922689232,height_median=0.879472218,height_95%HPD={0.50418257,1.44623385},age_mean=158.300533,age_median=157.236502,age_95%HPD={151.259753,167.88731},length_mean=0.139806014,length_median=0.1249012,length_95%HPD={0.002678499,0.2926658},effectivebrlenTK02Brlens{1}_mean=0.092992,effectivebrlenTK02Brlens{1}_median=0.085618,effectivebrlenTK02Brlens{1}_95%HPD={0.004416,0.186735},rateTK02Brlens{1}_mean=0.720617,rateTK02Brlens{1}_median=0.714357,rateTK02Brlens{1}_95%HPD={0.258095,1.173823},effectivebrlenTK02Brlens{2}_mean=0.083395,effectivebrlenTK02Brlens{2}_median=0.075756,effectivebrlenTK02Brlens{2}_95%HPD={0.002992,0.17456},rateTK02Brlens{2}_mean=0.669777,rateTK02Brlens{2}_median=0.665677,rateTK02Brlens{2}_95%HPD={0.122522,1.1727},effectivebrlenTK02Brlens{3}_mean=0.103787,effectivebrlenTK02Brlens{3}_median=0.096162,effectivebrlenTK02Brlens{3}_95%HPD={0.007032,0.208434},rateTK02Brlens{3}_mean=0.794496,rateTK02Brlens{3}_median=0.823193,rateTK02Brlens{3}_95%HPD={0.312498,1.187348}]:73.42669,(Sphenodon_punctatus[&prob=1.0,prob_stddev=0.0,prob_range={1.0,1.0},prob(percent)="100",prob+-sd="100+-0",height_mean=0.0,height_median=0.0,height_95%HPD={0.0,0.0},age_mean=0.0,age_median=0.0,age_95%HPD={0.0,0.0},length_mean=0.635261049,length_median=0.5808632,length_95%HPD={0.2730552,1.131963},effectivebrlenTK02Brlens{1}_mean=0.26993,effectivebrlenTK02Brlens{1}_median=0.23672,effectivebrlenTK02Brlens{1}_95%HPD={8.9E-4,0.61976},rateTK02Brlens{1}_mean=0.472341,rateTK02Brlens{1}_median=0.413026,rateTK02Brlens{1}_95%HPD={0.001462,1.031262},effectivebrlenTK02Brlens{2}_mean=0.255293,effectivebrlenTK02Brlens{2}_median=0.21956,effectivebrlenTK02Brlens{2}_95%HPD={0.010669,0.579497},rateTK02Brlens{2}_mean=0.471611,rateTK02Brlens{2}_median=0.376527,rateTK02Brlens{2}_95%HPD={0.014139,1.144408},effectivebrlenTK02Brlens{3}_mean=0.335834,effectivebrlenTK02Brlens{3}_median=0.315308,effectivebrlenTK02Brlens{3}_95%HPD={6.19E-4,0.71749},rateTK02Brlens{3}_mean=0.581334,rateTK02Brlens{3}_median=0.58178,rateTK02Brlens{3}_95%HPD={0.002072,1.096419}]:101.0658,Kawasphenodon[&prob=1.0,prob_stddev=0.0,prob_range={1.0,1.0},prob(percent)="100",prob+-sd="100+-0",height_mean=0.448636059,height_median=0.4275507,height_95%HPD={0.24061132,0.7027108},age_mean=77.0247569,age_median=77.1487716,age_95%HPD={70.7199889,83.5973055},length_mean=0.222865166,length_median=0.1704648,length_95%HPD={9.705817E-6,0.5916776},effectivebrlenTK02Brlens{1}_mean=0.119046,effectivebrlenTK02Brlens{1}_median=0.059386,effectivebrlenTK02Brlens{1}_95%HPD={1.0E-6,0.446344},rateTK02Brlens{1}_mean=0.524433,rateTK02Brlens{1}_median=0.481881,rateTK02Brlens{1}_95%HPD={9.41E-4,1.10329},effectivebrlenTK02Brlens{2}_mean=0.120124,effectivebrlenTK02Brlens{2}_median=0.061231,effectivebrlenTK02Brlens{2}_95%HPD={4.0E-6,0.466891},rateTK02Brlens{2}_mean=0.570695,rateTK02Brlens{2}_median=0.511159,rateTK02Brlens{2}_95%HPD={0.024127,1.211174},effectivebrlenTK02Brlens{3}_mean=0.134578,effectivebrlenTK02Brlens{3}_median=0.07673,effectivebrlenTK02Brlens{3}_95%HPD={2.0E-6,0.461365},rateTK02Brlens{3}_mean=0.619342,rateTK02Brlens{3}_median=0.633757,rateTK02Brlens{3}_95%HPD={0.002788,1.114362}]:23.91701)[&prob=0.834687948,prob_stddev=0.0986306482,prob_range={0.687836802,0.900489995},prob(percent)="83",prob+-sd="83+-10",height_mean=0.639988532,height_median=0.5853749,height_95%HPD={0.2733621,1.146533},age_mean=106.594595,age_median=101.065784,age_95%HPD={72.1651163,154.246205},length_mean=0.375799978,length_median=0.3550243,length_95%HPD={0.03780975,0.7486152},effectivebrlenTK02Brlens{1}_mean=0.184396,effectivebrlenTK02Brlens{1}_median=0.155844,effectivebrlenTK02Brlens{1}_95%HPD={0.00909,0.42479},rateTK02Brlens{1}_mean=0.537548,rateTK02Brlens{1}_median=0.49207,rateTK02Brlens{1}_95%HPD={0.091311,1.0268},effectivebrlenTK02Brlens{2}_mean=0.178113,effectivebrlenTK02Brlens{2}_median=0.160346,effectivebrlenTK02Brlens{2}_95%HPD={0.013311,0.375864},rateTK02Brlens{2}_mean=0.535429,rateTK02Brlens{2}_median=0.477195,rateTK02Brlens{2}_95%HPD={0.118836,1.093637},effectivebrlenTK02Brlens{3}_mean=0.215358,effectivebrlenTK02Brlens{3}_median=0.186243,effectivebrlenTK02Brlens{3}_95%HPD={0.009103,0.485009},rateTK02Brlens{3}_mean=0.626789,rateTK02Brlens{3}_median=0.612827,rateTK02Brlens{3}_95%HPD={0.097638,1.099649}]:129.5974,Cynosphenodon_huizachalensis[&prob=1.0,prob_stddev=0.0,prob_range={1.0,1.0},prob(percent)="100",prob+-sd="100+-0",height_mean=1.08377522,height_median=1.03514277,height_95%HPD={0.59616592,1.68920522},age_mean=186.132858,age_median=185.835815,age_95%HPD={182.699971,190.171997},length_mean=0.0814531661,length_median=0.04792866,length_95%HPD={1.989272E-6,0.2448262},effectivebrlenTK02Brlens{1}_mean=0.070584,effectivebrlenTK02Brlens{1}_median=0.030378,effectivebrlenTK02Brlens{1}_95%HPD={1.0E-6,0.233168},rateTK02Brlens{1}_mean=0.748447,rateTK02Brlens{1}_median=0.75608,rateTK02Brlens{1}_95%HPD={0.156159,1.30093},effectivebrlenTK02Brlens{2}_mean=0.071641,effectivebrlenTK02Brlens{2}_median=0.029074,effectivebrlenTK02Brlens{2}_95%HPD={1.0E-6,0.235924},rateTK02Brlens{2}_mean=0.732471,rateTK02Brlens{2}_median=0.727063,rateTK02Brlens{2}_95%HPD={0.16476,1.26159},effectivebrlenTK02Brlens{3}_mean=0.068576,effectivebrlenTK02Brlens{3}_median=0.032321,effectivebrlenTK02Brlens{3}_95%HPD={1.0E-6,0.221054},rateTK02Brlens{3}_mean=0.756298,rateTK02Brlens{3}_median=0.801499,rateTK02Brlens{3}_95%HPD={0.192817,1.203975}]:44.82738,Sphenotitan_leyesi[&prob=1.0,prob_stddev=0.0,prob_range={1.0,1.0},prob(percent)="100",prob+-sd="100+-0",height_mean=1.23518707,height_median=1.17944405,height_95%HPD={0.67680807,1.92399574},age_mean=212.106929,age_median=211.041778,age_95%HPD={208.499963,219.313988},length_mean=0.0393181148,length_median=0.0246594,length_95%HPD={3.298439E-6,0.1233168},effectivebrlenTK02Brlens{1}_mean=0.034163,effectivebrlenTK02Brlens{1}_median=0.018059,effectivebrlenTK02Brlens{1}_95%HPD={2.0E-6,0.116779},rateTK02Brlens{1}_mean=0.818575,rateTK02Brlens{1}_median=0.818757,rateTK02Brlens{1}_95%HPD={0.366694,1.27022},effectivebrlenTK02Brlens{2}_mean=0.033266,effectivebrlenTK02Brlens{2}_median=0.016504,effectivebrlenTK02Brlens{2}_95%HPD={2.0E-6,0.116177},rateTK02Brlens{2}_mean=0.775363,rateTK02Brlens{2}_median=0.766693,rateTK02Brlens{2}_95%HPD={0.309022,1.217465},effectivebrlenTK02Brlens{3}_mean=0.032487,effectivebrlenTK02Brlens{3}_median=0.018106,effectivebrlenTK02Brlens{3}_95%HPD={1.0E-6,0.108513},rateTK02Brlens{3}_mean=0.801019,rateTK02Brlens{3}_median=0.829066,rateTK02Brlens{3}_95%HPD={0.344299,1.168243}]:19.62142,((Priosphenodon_avelasi[&prob=1.0,prob_stddev=0.0,prob_range={1.0,1.0},prob(percent)="100",prob+-sd="100+-0",height_mean=0.557814965,height_median=0.53260422,height_95%HPD={0.304026337,0.8693173},age_mean=95.8058584,age_median=96.1154526,age_95%HPD={90.563957,100.499975},length_mean=0.203243595,length_median=0.1745484,length_95%HPD={7.48867E-5,0.4600441},effectivebrlenTK02Brlens{1}_mean=0.106777,effectivebrlenTK02Brlens{1}_median=0.086537,effectivebrlenTK02Brlens{1}_95%HPD={2.7E-5,0.271668},rateTK02Brlens{1}_mean=0.600394,rateTK02Brlens{1}_median=0.591123,rateTK02Brlens{1}_95%HPD={0.001388,1.11356},effectivebrlenTK02Brlens{2}_mean=0.066308,effectivebrlenTK02Brlens{2}_median=0.055844,effectivebrlenTK02Brlens{2}_95%HPD={7.3E-5,0.158923},rateTK02Brlens{2}_mean=0.46158,rateTK02Brlens{2}_median=0.370287,rateTK02Brlens{2}_95%HPD={0.002761,1.130392},effectivebrlenTK02Brlens{3}_mean=0.130912,effectivebrlenTK02Brlens{3}_median=0.108905,effectivebrlenTK02Brlens{3}_95%HPD={4.8E-5,0.322226},rateTK02Brlens{3}_mean=0.703484,rateTK02Brlens{3}_median=0.730932,rateTK02Brlens{3}_95%HPD={0.020599,1.200126}]:32.91105,Toxolophosaurus_cloudi[&prob=1.0,prob_stddev=0.0,prob_range={1.0,1.0},prob(percent)="100",prob+-sd="100+-0",height_mean=0.683969746,height_median=0.65249074,height_95%HPD={0.367982122,1.0661889},age_mean=117.436782,age_median=117.418881,age_95%HPD={110.003821,124.23574},length_mean=0.0944676955,length_median=0.06297784,length_95%HPD={1.199047E-5,0.290341},effectivebrlenTK02Brlens{1}_mean=0.051447,effectivebrlenTK02Brlens{1}_median=0.031086,effectivebrlenTK02Brlens{1}_95%HPD={1.0E-6,0.170138},rateTK02Brlens{1}_mean=0.613341,rateTK02Brlens{1}_median=0.607572,rateTK02Brlens{1}_95%HPD={0.001137,1.116851},effectivebrlenTK02Brlens{2}_mean=0.030635,effectivebrlenTK02Brlens{2}_median=0.020317,effectivebrlenTK02Brlens{2}_95%HPD={3.0E-6,0.094639},rateTK02Brlens{2}_mean=0.479328,rateTK02Brlens{2}_median=0.400982,rateTK02Brlens{2}_95%HPD={0.001755,1.125438},effectivebrlenTK02Brlens{3}_mean=0.061097,effectivebrlenTK02Brlens{3}_median=0.03839,effectivebrlenTK02Brlens{3}_95%HPD={1.0E-6,0.197379},rateTK02Brlens{3}_mean=0.708235,rateTK02Brlens{3}_median=0.739349,rateTK02Brlens{3}_95%HPD={0.028883,1.203534}]:11.60762)[&prob=0.684184065,prob_stddev=0.102116028,prob_range={0.536049599,0.765013722},prob(percent)="68",prob+-sd="68+-10",height_mean=0.787581685,height_median=0.746898646,height_95%HPD={0.39955222,1.26440036},age_mean=131.43655,age_median=129.026498,age_95%HPD={111.718186,155.377524},length_mean=0.174393577,length_median=0.1619037,length_95%HPD={4.582737E-6,0.3730897},effectivebrlenTK02Brlens{1}_mean=0.096885,effectivebrlenTK02Brlens{1}_median=0.078039,effectivebrlenTK02Brlens{1}_95%HPD={5.0E-6,0.244116},rateTK02Brlens{1}_mean=0.591619,rateTK02Brlens{1}_median=0.558763,rateTK02Brlens{1}_95%HPD={0.062373,1.10103},effectivebrlenTK02Brlens{2}_mean=0.065651,effectivebrlenTK02Brlens{2}_median=0.053748,effectivebrlenTK02Brlens{2}_95%HPD={2.0E-6,0.163945},rateTK02Brlens{2}_mean=0.434742,rateTK02Brlens{2}_median=0.359128,rateTK02Brlens{2}_95%HPD={0.045379,1.010878},effectivebrlenTK02Brlens{3}_mean=0.114982,effectivebrlenTK02Brlens{3}_median=0.097457,effectivebrlenTK02Brlens{3}_95%HPD={3.0E-6,0.278714},rateTK02Brlens{3}_mean=0.69211,rateTK02Brlens{3}_median=0.697547,rateTK02Brlens{3}_95%HPD={0.095283,1.198608}]:34.63355,Eilenodon_robustus[&prob=1.0,prob_stddev=0.0,prob_range={1.0,1.0},prob(percent)="100",prob+-sd="100+-0",height_mean=0.901703393,height_median=0.860714176,height_95%HPD={0.493497292,1.4026744},age_mean=154.842853,age_median=154.812597,age_95%HPD={153.00008,156.593036},length_mean=0.0554693432,length_median=0.03433682,length_95%HPD={3.407696E-6,0.1820256},effectivebrlenTK02Brlens{1}_mean=0.0342,effectivebrlenTK02Brlens{1}_median=0.019521,effectivebrlenTK02Brlens{1}_95%HPD={2.0E-6,0.116564},rateTK02Brlens{1}_mean=0.66115,rateTK02Brlens{1}_median=0.656066,rateTK02Brlens{1}_95%HPD={0.095825,1.165889},effectivebrlenTK02Brlens{2}_mean=0.025928,effectivebrlenTK02Brlens{2}_median=0.015106,effectivebrlenTK02Brlens{2}_95%HPD={0.0,0.085678},rateTK02Brlens{2}_mean=0.556027,rateTK02Brlens{2}_median=0.506734,rateTK02Brlens{2}_95%HPD={0.031891,1.131329},effectivebrlenTK02Brlens{3}_mean=0.03838,effectivebrlenTK02Brlens{3}_median=0.02238,effectivebrlenTK02Brlens{3}_95%HPD={0.0,0.130153},rateTK02Brlens{3}_mean=0.730552,rateTK02Brlens{3}_median=0.760063,rateTK02Brlens{3}_95%HPD={0.12532,1.191487}]:8.847453)[&prob=0.573410295,prob_stddev=0.128141775,prob_range={0.401606649,0.68320352},prob(percent)="57",prob+-sd="57+-13",height_mean=1.02286538,height_median=0.97695277,height_95%HPD={0.52931336,1.60725014},age_mean=166.353258,age_median=163.66005,age_95%HPD={153.478766,186.909613},length_mean=0.250229949,length_median=0.2458873,length_95%HPD={0.01535126,0.4469816},effectivebrlenTK02Brlens{1}_mean=0.154805,effectivebrlenTK02Brlens{1}_median=0.145055,effectivebrlenTK02Brlens{1}_95%HPD={1.59E-4,0.302328},rateTK02Brlens{1}_mean=0.641975,rateTK02Brlens{1}_median=0.612259,rateTK02Brlens{1}_95%HPD={0.191711,1.083626},effectivebrlenTK02Brlens{2}_mean=0.116507,effectivebrlenTK02Brlens{2}_median=0.110939,effectivebrlenTK02Brlens{2}_95%HPD={0.004492,0.221667},rateTK02Brlens{2}_mean=0.49264,rateTK02Brlens{2}_median=0.458393,rateTK02Brlens{2}_95%HPD={0.16956,0.895387},effectivebrlenTK02Brlens{3}_mean=0.168322,effectivebrlenTK02Brlens{3}_median=0.159831,effectivebrlenTK02Brlens{3}_95%HPD={1.35E-4,0.324238},rateTK02Brlens{3}_mean=0.697326,rateTK02Brlens{3}_median=0.68622,rateTK02Brlens{3}_95%HPD={0.21549,1.162376}]:67.00315)[&prob=0.657028811,prob_stddev=0.0847948573,prob_range={0.550627215,0.743125076},prob(percent)="66",prob+-sd="66+-8",height_mean=1.3694398,height_median=1.30905968,height_95%HPD={0.739913827,2.13180716},age_mean=231.081378,age_median=230.663197,age_95%HPD={218.122086,244.893764},length_mean=0.0859007277,length_median=0.0791766,length_95%HPD={0.009475028,0.1746081},effectivebrlenTK02Brlens{1}_mean=0.071568,effectivebrlenTK02Brlens{1}_median=0.066714,effectivebrlenTK02Brlens{1}_95%HPD={0.009108,0.14166},rateTK02Brlens{1}_mean=0.858021,rateTK02Brlens{1}_median=0.850428,rateTK02Brlens{1}_95%HPD={0.545123,1.165549},effectivebrlenTK02Brlens{2}_mean=0.068859,effectivebrlenTK02Brlens{2}_median=0.063517,effectivebrlenTK02Brlens{2}_95%HPD={0.00831,0.139207},rateTK02Brlens{2}_mean=0.824806,rateTK02Brlens{2}_median=0.811157,rateTK02Brlens{2}_95%HPD={0.490542,1.165019},effectivebrlenTK02Brlens{3}_mean=0.069199,effectivebrlenTK02Brlens{3}_median=0.063759,effectivebrlenTK02Brlens{3}_95%HPD={0.007415,0.139416},rateTK02Brlens{3}_mean=0.825795,rateTK02Brlens{3}_median=0.833986,rateTK02Brlens{3}_95%HPD={0.497993,1.118334}]:14.15901)[&prob=0.827238031,prob_stddev=0.0338654901,prob_range={0.800435551,0.872112532},prob(percent)="83",prob+-sd="83+-3",height_mean=1.40616452,height_median=1.34300562,height_95%HPD={0.776010569,2.17529319},age_mean=245.16802,age_median=244.822209,age_95%HPD={230.841247,259.890064},length_mean=0.144512663,length_median=0.1268715,length_95%HPD={0.01938467,0.3081222},effectivebrlenTK02Brlens{1}_mean=0.136101,effectivebrlenTK02Brlens{1}_median=0.120004,effectivebrlenTK02Brlens{1}_95%HPD={0.019074,0.288263},rateTK02Brlens{1}_mean=0.952672,rateTK02Brlens{1}_median=0.950912,rateTK02Brlens{1}_95%HPD={0.681936,1.223495},effectivebrlenTK02Brlens{2}_mean=0.132182,effectivebrlenTK02Brlens{2}_median=0.117184,effectivebrlenTK02Brlens{2}_95%HPD={0.017718,0.276924},rateTK02Brlens{2}_mean=0.929777,rateTK02Brlens{2}_median=0.930144,rateTK02Brlens{2}_95%HPD={0.642527,1.212537},effectivebrlenTK02Brlens{3}_mean=0.131073,effectivebrlenTK02Brlens{3}_median=0.114582,effectivebrlenTK02Brlens{3}_95%HPD={0.018204,0.281682},rateTK02Brlens{3}_mean=0.91169,rateTK02Brlens{3}_median=0.932261,rateTK02Brlens{3}_95%HPD={0.638025,1.121975}]:17.04908)[&prob=0.727591916,prob_stddev=0.0146146646,prob_range={0.71425873,0.740625104},prob(percent)="73",prob+-sd="73+-1",height_mean=1.51309223,height_median=1.4457567,height_95%HPD={0.84824808,2.35580548},age_mean=262.055729,age_median=261.871286,age_95%HPD={242.908442,281.222969},length_mean=0.129789918,length_median=0.1172964,length_95%HPD={0.01025537,0.2706954},effectivebrlenTK02Brlens{1}_mean=0.125424,effectivebrlenTK02Brlens{1}_median=0.115093,effectivebrlenTK02Brlens{1}_95%HPD={0.012379,0.256677},rateTK02Brlens{1}_mean=0.978158,rateTK02Brlens{1}_median=0.980451,rateTK02Brlens{1}_95%HPD={0.779729,1.184453},effectivebrlenTK02Brlens{2}_mean=0.122193,effectivebrlenTK02Brlens{2}_median=0.111677,effectivebrlenTK02Brlens{2}_95%HPD={0.011717,0.251454},rateTK02Brlens{2}_mean=0.953108,rateTK02Brlens{2}_median=0.961836,rateTK02Brlens{2}_95%HPD={0.72104,1.158856},effectivebrlenTK02Brlens{3}_mean=0.121604,effectivebrlenTK02Brlens{3}_median=0.111783,effectivebrlenTK02Brlens{3}_95%HPD={0.011315,0.246893},rateTK02Brlens{3}_mean=0.950245,rateTK02Brlens{3}_median=0.965402,rateTK02Brlens{3}_95%HPD={0.752075,1.108416}]:24.7942)[&prob=1.0,prob_stddev=0.0,prob_range={1.0,1.0},prob(percent)="100",prob+-sd="100+-0",height_mean=1.66581484,height_median=1.59275568,height_95%HPD={0.93496164,2.58341924},age_mean=286.508648,age_median=286.665488,age_95%HPD={275.414948,297.262017},length_mean=0.0228040427,length_median=0.0161044,length_95%HPD={3.7587E-6,0.06721906},effectivebrlenTK02Brlens{1}_mean=0.022861,effectivebrlenTK02Brlens{1}_median=0.016142,effectivebrlenTK02Brlens{1}_95%HPD={4.0E-6,0.067328},rateTK02Brlens{1}_mean=1.00247,rateTK02Brlens{1}_median=1.000713,rateTK02Brlens{1}_95%HPD={0.933431,1.072954},effectivebrlenTK02Brlens{2}_mean=0.02193,effectivebrlenTK02Brlens{2}_median=0.015832,effectivebrlenTK02Brlens{2}_95%HPD={4.0E-6,0.063436},rateTK02Brlens{2}_mean=0.979604,rateTK02Brlens{2}_median=0.988234,rateTK02Brlens{2}_95%HPD={0.891847,1.052268},effectivebrlenTK02Brlens{3}_mean=0.022576,effectivebrlenTK02Brlens{3}_median=0.01605,effectivebrlenTK02Brlens{3}_95%HPD={4.0E-6,0.066166},rateTK02Brlens{3}_mean=0.995416,rateTK02Brlens{3}_median=0.9981,rateTK02Brlens{3}_95%HPD={0.933524,1.050135}]:3.687736)[&prob=1.0,prob_stddev=0.0,prob_range={1.0,1.0},prob(percent)="100",prob+-sd="100+-0",height_mean=1.68861889,height_median=1.61395705,height_95%HPD={0.945814122,2.6199336},age_mean=290.370149,age_median=290.353224,age_95%HPD={281.168282,299.50368},length_mean=0.0,length_median=0.0,length_95%HPD={0.0,0.0},effectivebrlenTK02Brlens{1}_mean=1.0,effectivebrlenTK02Brlens{1}_median=1.0,effectivebrlenTK02Brlens{1}_95%HPD={1.0,1.0},rateTK02Brlens{1}_mean=1.0,rateTK02Brlens{1}_median=1.0,rateTK02Brlens{1}_95%HPD={1.0,1.0},effectivebrlenTK02Brlens{2}_mean=1.0,effectivebrlenTK02Brlens{2}_median=1.0,effectivebrlenTK02Brlens{2}_95%HPD={1.0,1.0},rateTK02Brlens{2}_mean=1.0,rateTK02Brlens{2}_median=1.0,rateTK02Brlens{2}_95%HPD={1.0,1.0},effectivebrlenTK02Brlens{3}_mean=1.0,effectivebrlenTK02Brlens{3}_median=1.0,effectivebrlenTK02Brlens{3}_95%HPD={1.0,1.0},rateTK02Brlens{3}_mean=1.0,rateTK02Brlens{3}_median=1.0,rateTK02Brlens{3}_95%HPD={1.0,1.0}];
end;

begin figtree;
	set appearance.backgroundColorAttribute="Default";
	set appearance.backgroundColour=#ffffff;
	set appearance.branchColorAttribute="User selection";
	set appearance.branchColorGradient=false;
	set appearance.branchLineWidth=1.0;
	set appearance.branchMinLineWidth=0.0;
	set appearance.branchWidthAttribute="Fixed";
	set appearance.foregroundColour=#000000;
	set appearance.hilightingGradient=false;
	set appearance.selectionColour=#2d3680;
	set branchLabels.colorAttribute="User selection";
	set branchLabels.displayAttribute="Branch times";
	set branchLabels.fontName="Arial";
	set branchLabels.fontSize=9;
	set branchLabels.fontStyle=0;
	set branchLabels.isShown=false;
	set branchLabels.significantDigits=4;
	set layout.expansion=0;
	set layout.layoutType="RECTILINEAR";
	set layout.zoom=0;
	set legend.attribute=null;
	set legend.fontSize=10.0;
	set legend.isShown=false;
	set legend.significantDigits=4;
	set nodeBars.barWidth=4.0;
	set nodeBars.displayAttribute=null;
	set nodeBars.isShown=false;
	set nodeLabels.colorAttribute="User selection";
	set nodeLabels.displayAttribute="prob";
	set nodeLabels.fontName="Arial";
	set nodeLabels.fontSize=9;
	set nodeLabels.fontStyle=0;
	set nodeLabels.isShown=true;
	set nodeLabels.significantDigits=4;
	set nodeShape.colourAttribute=null;
	set nodeShape.isShown=false;
	set nodeShape.minSize=10.0;
	set nodeShape.scaleType=Width;
	set nodeShape.shapeType=Circle;
	set nodeShape.size=4.0;
	set nodeShape.sizeAttribute=null;
	set polarLayout.alignTipLabels=false;
	set polarLayout.angularRange=0;
	set polarLayout.rootAngle=0;
	set polarLayout.rootLength=100;
	set polarLayout.showRoot=true;
	set radialLayout.spread=0.0;
	set rectilinearLayout.alignTipLabels=false;
	set rectilinearLayout.curvature=0;
	set rectilinearLayout.rootLength=100;
	set scale.offsetAge=0.0;
	set scale.rootAge=1.0;
	set scale.scaleFactor=1.0;
	set scale.scaleRoot=false;
	set scaleAxis.automaticScale=true;
	set scaleAxis.fontSize=8.0;
	set scaleAxis.isShown=false;
	set scaleAxis.lineWidth=1.0;
	set scaleAxis.majorTicks=1.0;
	set scaleAxis.origin=0.0;
	set scaleAxis.reverseAxis=false;
	set scaleAxis.showGrid=true;
	set scaleBar.automaticScale=true;
	set scaleBar.fontSize=10.0;
	set scaleBar.isShown=true;
	set scaleBar.lineWidth=1.0;
	set scaleBar.scaleRange=0.0;
	set tipLabels.colorAttribute="User selection";
	set tipLabels.displayAttribute="Names";
	set tipLabels.fontName="Arial";
	set tipLabels.fontSize=14;
	set tipLabels.fontStyle=2;
	set tipLabels.isShown=true;
	set tipLabels.significantDigits=4;
	set trees.order=false;
	set trees.orderType="increasing";
	set trees.rooting=false;
	set trees.rootingType="User Selection";
	set trees.transform=false;
	set trees.transformType="cladogram";
end;
