# Supplementary material for: Sphenodontian phylogeny and the impact of model choice in Bayesian morphological clock estimates of divergence times and evolutionary rates
Source: BMC Biol. 2020 Dec 7;18:191. doi: 10.1186/s12915-020-00901-5 (PMC7720557; doi:10.1186/s12915-020-00901-5)
Supplement: Supplementary file 6 — Additional file 6. Input files including the dataset and all necessary coding (see Mr. Bayes blocks) to reproduce the analyses. [file 12915_2020_901_MOESM6_ESM.zip › InputFiles&OutputTrees/BayesCalibrated/Diversity(NoSA)/BayesCal_TK02_ln_p3_StartTr_3per_60G_DvNoSA_SFBD(s)2l_NoR_LExct/PRIOR/BayesCal_TK02_ln_p3_StartTr_3per_DvNoSA_SFBD2_NoR_LExct_AllCom.t.con.tre]

#NEXUS
[ID: 7500005090]
begin taxa;
	dimensions ntax=35;
	taxlabels
		Prolacerta_broomi
		Palaeagama_vielhaueri
		Sophineta_cracoviensis
		Megachirella_wachtleri
		Marmoretta_oxoniensis
		Huehuecuetzpalli_mixtecus
		Eichstaettisaurus_schroederi
		Ardeosaurus_brevipes
		Gephyrosaurus_bridensis
		Diphydontosaurus_avonis
		Planocephalosaurus_robinsonae
		Clevosaurus_hudsoni
		Clevosaurus_cambrica
		Clevosaurus_brasiliensis
		Clevosaurus_bairdi
		Clevosaurus_petilus
		Clevosaurus_sp_SAM
		Homeosaurus_maximiliani
		Homeosaurus_parvipes
		Sapheosaurus_thiollerei
		Oenosaurus_muehlheimensis
		Piocormus_laticeps
		Derasmosaurus_pietraroiae
		Palaeopleurosaurus_posidoniae
		Pleurosaurus_ginsburgi
		Pleurosaurus_goldfussi
		Kallimodon_pulchellus
		Leptosaurus_neptunius
		Sphenodon_punctatus
		Kawasphenodon
		Cynosphenodon_huizachalensis
		Sphenotitan_leyesi
		Priosphenodon_avelasi
		Eilenodon_robustus
		Toxolophosaurus_cloudi
		;
end;
begin trees;
	translate
		1	Prolacerta_broomi,
		2	Palaeagama_vielhaueri,
		3	Sophineta_cracoviensis,
		4	Megachirella_wachtleri,
		5	Marmoretta_oxoniensis,
		6	Huehuecuetzpalli_mixtecus,
		7	Eichstaettisaurus_schroederi,
		8	Ardeosaurus_brevipes,
		9	Gephyrosaurus_bridensis,
		10	Diphydontosaurus_avonis,
		11	Planocephalosaurus_robinsonae,
		12	Clevosaurus_hudsoni,
		13	Clevosaurus_cambrica,
		14	Clevosaurus_brasiliensis,
		15	Clevosaurus_bairdi,
		16	Clevosaurus_petilus,
		17	Clevosaurus_sp_SAM,
		18	Homeosaurus_maximiliani,
		19	Homeosaurus_parvipes,
		20	Sapheosaurus_thiollerei,
		21	Oenosaurus_muehlheimensis,
		22	Piocormus_laticeps,
		23	Derasmosaurus_pietraroiae,
		24	Palaeopleurosaurus_posidoniae,
		25	Pleurosaurus_ginsburgi,
		26	Pleurosaurus_goldfussi,
		27	Kallimodon_pulchellus,
		28	Leptosaurus_neptunius,
		29	Sphenodon_punctatus,
		30	Kawasphenodon,
		31	Cynosphenodon_huizachalensis,
		32	Sphenotitan_leyesi,
		33	Priosphenodon_avelasi,
		34	Eilenodon_robustus,
		35	Toxolophosaurus_cloudi
		;
   tree con_all_compat = [&R] (1[&prob=1.00000000e+00,prob_stddev=0.00000000e+00,prob_range={1.00000000e+00,1.00000000e+00},prob(percent)="100",prob+-sd="100+-0",height_mean=3.57383933e-01,height_median=2.65736184e-01,height_95%HPD={1.62957015e-02,9.51967790e-01},age_mean=2.49733201e+02,age_median=2.49824441e+02,age_95%HPD={2.47495997e+02,2.51899826e+02}]:3.352746e+01[&length_mean=4.78799821e-02,length_median=3.53908600e-02,length_95%HPD={2.29738600e-03,1.28607900e-01},effectivebrlenTK02Brlens{1}_mean=0.047897,effectivebrlenTK02Brlens{1}_median=0.035333,effectivebrlenTK02Brlens{1}_95%HPD={0.002226,0.128597},rateTK02Brlens{1}_mean=1.000163,rateTK02Brlens{1}_median=0.999989,rateTK02Brlens{1}_95%HPD={0.946406,1.055292},effectivebrlenTK02Brlens{2}_mean=0.047873,effectivebrlenTK02Brlens{2}_median=0.035339,effectivebrlenTK02Brlens{2}_95%HPD={0.002091,0.128445},rateTK02Brlens{2}_mean=1.000070,rateTK02Brlens{2}_median=0.999998,rateTK02Brlens{2}_95%HPD={0.945616,1.056810},effectivebrlenTK02Brlens{3}_mean=0.047904,effectivebrlenTK02Brlens{3}_median=0.035368,effectivebrlenTK02Brlens{3}_95%HPD={0.002171,0.128547},rateTK02Brlens{3}_mean=1.000212,rateTK02Brlens{3}_median=0.999998,rateTK02Brlens{3}_95%HPD={0.951149,1.050312}],(2[&prob=1.00000000e+00,prob_stddev=0.00000000e+00,prob_range={1.00000000e+00,1.00000000e+00},prob(percent)="100",prob+-sd="100+-0",height_mean=3.61010465e-01,height_median=2.68326430e-01,height_95%HPD={1.65527630e-02,9.60727535e-01},age_mean=2.52304780e+02,age_median=2.52096472e+02,age_95%HPD={2.47501972e+02,2.57325703e+02}]:1.084516e+01[&length_mean=7.48795687e-03,length_median=3.44488400e-03,length_95%HPD={0.00000000e+00,2.78983500e-02},effectivebrlenTK02Brlens{1}_mean=0.007525,effectivebrlenTK02Brlens{1}_median=0.003453,effectivebrlenTK02Brlens{1}_95%HPD={0.000000,0.028115},rateTK02Brlens{1}_mean=1.005009,rateTK02Brlens{1}_median=1.000504,rateTK02Brlens{1}_95%HPD={0.907178,1.107981},effectivebrlenTK02Brlens{2}_mean=0.007458,effectivebrlenTK02Brlens{2}_median=0.003425,effectivebrlenTK02Brlens{2}_95%HPD={0.000000,0.027702},rateTK02Brlens{2}_mean=0.996244,rateTK02Brlens{2}_median=1.000078,rateTK02Brlens{2}_95%HPD={0.880185,1.095741},effectivebrlenTK02Brlens{3}_mean=0.007489,effectivebrlenTK02Brlens{3}_median=0.003439,effectivebrlenTK02Brlens{3}_95%HPD={0.000000,0.027881},rateTK02Brlens{3}_mean=0.999512,rateTK02Brlens{3}_median=1.000037,rateTK02Brlens{3}_95%HPD={0.904594,1.085971}],(3[&prob=1.00000000e+00,prob_stddev=0.00000000e+00,prob_range={1.00000000e+00,1.00000000e+00},prob(percent)="100",prob+-sd="100+-0",height_mean=3.54888731e-01,height_median=2.63810080e-01,height_95%HPD={1.71742373e-02,9.45108331e-01},age_mean=2.48001099e+02,age_median=2.48002299e+02,age_95%HPD={2.47543750e+02,2.48492174e+02}]:5.020339e+00[&length_mean=8.41785232e-03,length_median=4.13899100e-03,length_95%HPD={1.06654700e-08,3.03941600e-02},effectivebrlenTK02Brlens{1}_mean=0.008462,effectivebrlenTK02Brlens{1}_median=0.004157,effectivebrlenTK02Brlens{1}_95%HPD={0.000000,0.030641},rateTK02Brlens{1}_mean=1.005246,rateTK02Brlens{1}_median=1.000566,rateTK02Brlens{1}_95%HPD={0.902702,1.117881},effectivebrlenTK02Brlens{2}_mean=0.008364,effectivebrlenTK02Brlens{2}_median=0.004122,effectivebrlenTK02Brlens{2}_95%HPD={0.000000,0.030168},rateTK02Brlens{2}_mean=0.996077,rateTK02Brlens{2}_median=1.000127,rateTK02Brlens{2}_95%HPD={0.871738,1.101140},effectivebrlenTK02Brlens{3}_mean=0.008414,effectivebrlenTK02Brlens{3}_median=0.004133,effectivebrlenTK02Brlens{3}_95%HPD={0.000000,0.030407},rateTK02Brlens{3}_mean=0.999134,rateTK02Brlens{3}_median=1.000040,rateTK02Brlens{3}_95%HPD={0.900688,1.094423}],(4[&prob=1.00000000e+00,prob_stddev=0.00000000e+00,prob_range={1.00000000e+00,1.00000000e+00},prob(percent)="100",prob+-sd="100+-0",height_mean=3.49163562e-01,height_median=2.59534330e-01,height_95%HPD={1.68481394e-02,9.30292642e-01},age_mean=2.44002239e+02,age_median=2.44003937e+02,age_95%HPD={2.43530710e+02,2.44478749e+02}]:3.105544e+00[&length_mean=1.00251447e-02,length_median=5.55354700e-03,length_95%HPD={0.00000000e+00,3.44893500e-02},effectivebrlenTK02Brlens{1}_mean=0.010096,effectivebrlenTK02Brlens{1}_median=0.005579,effectivebrlenTK02Brlens{1}_95%HPD={0.000000,0.034902},rateTK02Brlens{1}_mean=1.006396,rateTK02Brlens{1}_median=1.000639,rateTK02Brlens{1}_95%HPD={0.898537,1.122513},effectivebrlenTK02Brlens{2}_mean=0.009971,effectivebrlenTK02Brlens{2}_median=0.005513,effectivebrlenTK02Brlens{2}_95%HPD={0.000000,0.034423},rateTK02Brlens{2}_mean=0.995119,rateTK02Brlens{2}_median=1.000140,rateTK02Brlens{2}_95%HPD={0.865182,1.110357},effectivebrlenTK02Brlens{3}_mean=0.010027,effectivebrlenTK02Brlens{3}_median=0.005544,effectivebrlenTK02Brlens{3}_95%HPD={0.000000,0.034511},rateTK02Brlens{3}_mean=0.998975,rateTK02Brlens{3}_median=1.000041,rateTK02Brlens{3}_95%HPD={0.895591,1.100790}],(((((((((5[&prob=1.00000000e+00,prob_stddev=0.00000000e+00,prob_range={1.00000000e+00,1.00000000e+00},prob(percent)="100",prob+-sd="100+-0",height_mean=2.26354821e-01,height_median=1.68381871e-01,height_95%HPD={1.03078659e-02,6.02444516e-01},age_mean=1.58326193e+02,age_median=1.57688431e+02,age_95%HPD={1.52100029e+02,1.65824624e+02}]:1.712883e+01[&length_mean=8.96081545e-03,length_median=3.74418400e-03,length_95%HPD={0.00000000e+00,3.40642200e-02},effectivebrlenTK02Brlens{1}_mean=0.009145,effectivebrlenTK02Brlens{1}_median=0.003789,effectivebrlenTK02Brlens{1}_95%HPD={0.000000,0.034773},rateTK02Brlens{1}_mean=1.017292,rateTK02Brlens{1}_median=1.001931,rateTK02Brlens{1}_95%HPD={0.816065,1.239114},effectivebrlenTK02Brlens{2}_mean=0.008791,effectivebrlenTK02Brlens{2}_median=0.003660,effectivebrlenTK02Brlens{2}_95%HPD={0.000000,0.033504},rateTK02Brlens{2}_mean=0.984008,rateTK02Brlens{2}_median=1.000548,rateTK02Brlens{2}_95%HPD={0.684669,1.191008},effectivebrlenTK02Brlens{3}_mean=0.008942,effectivebrlenTK02Brlens{3}_median=0.003722,effectivebrlenTK02Brlens{3}_95%HPD={0.000000,0.034089},rateTK02Brlens{3}_mean=0.997386,rateTK02Brlens{3}_median=1.000105,rateTK02Brlens{3}_95%HPD={0.787625,1.182350}],(((((6[&prob=1.00000000e+00,prob_stddev=0.00000000e+00,prob_range={1.00000000e+00,1.00000000e+00},prob(percent)="100",prob+-sd="100+-0",height_mean=1.46690587e-01,height_median=1.09064101e-01,height_95%HPD={6.76377390e-03,3.90518023e-01},age_mean=1.02510039e+02,age_median=1.02514123e+02,age_95%HPD={1.00239510e+02,1.04983610e+02}]:6.717214e+00[&length_mean=1.59849652e-02,length_median=7.46080600e-03,length_95%HPD={2.49903700e-08,5.91063500e-02},effectivebrlenTK02Brlens{1}_mean=0.016389,effectivebrlenTK02Brlens{1}_median=0.007564,effectivebrlenTK02Brlens{1}_95%HPD={0.000000,0.060958},rateTK02Brlens{1}_mean=1.021582,rateTK02Brlens{1}_median=1.002654,rateTK02Brlens{1}_95%HPD={0.775777,1.284927},effectivebrlenTK02Brlens{2}_mean=0.015665,effectivebrlenTK02Brlens{2}_median=0.007247,effectivebrlenTK02Brlens{2}_95%HPD={0.000000,0.058278},rateTK02Brlens{2}_mean=0.983775,rateTK02Brlens{2}_median=1.000441,rateTK02Brlens{2}_95%HPD={0.626370,1.244498},effectivebrlenTK02Brlens{3}_mean=0.015992,effectivebrlenTK02Brlens{3}_median=0.007409,effectivebrlenTK02Brlens{3}_95%HPD={0.000000,0.059442},rateTK02Brlens{3}_mean=0.998973,rateTK02Brlens{3}_median=1.000047,rateTK02Brlens{3}_95%HPD={0.764179,1.227565}],((29[&prob=1.00000000e+00,prob_stddev=0.00000000e+00,prob_range={1.00000000e+00,1.00000000e+00},prob(percent)="100",prob+-sd="100+-0",height_mean=0.00000000e+00,height_median=0.00000000e+00,height_95%HPD={0.00000000e+00,0.00000000e+00},age_mean=0.00000000e+00,age_median=0.00000000e+00,age_95%HPD={0.00000000e+00,0.00000000e+00}]:8.352846e+01[&length_mean=1.32394508e-01,length_median=9.83607100e-02,length_95%HPD={7.27405900e-03,3.54145000e-01},effectivebrlenTK02Brlens{1}_mean=0.136049,effectivebrlenTK02Brlens{1}_median=0.099097,effectivebrlenTK02Brlens{1}_95%HPD={0.006487,0.374309},rateTK02Brlens{1}_mean=1.019257,rateTK02Brlens{1}_median=1.002400,rateTK02Brlens{1}_95%HPD={0.757837,1.313561},effectivebrlenTK02Brlens{2}_mean=0.128433,effectivebrlenTK02Brlens{2}_median=0.094179,effectivebrlenTK02Brlens{2}_95%HPD={0.006976,0.347449},rateTK02Brlens{2}_mean=0.983494,rateTK02Brlens{2}_median=1.000478,rateTK02Brlens{2}_95%HPD={0.593269,1.265264},effectivebrlenTK02Brlens{3}_mean=0.132734,effectivebrlenTK02Brlens{3}_median=0.096877,effectivebrlenTK02Brlens{3}_95%HPD={0.007356,0.357065},rateTK02Brlens{3}_mean=0.997538,rateTK02Brlens{3}_median=1.000030,rateTK02Brlens{3}_95%HPD={0.716554,1.233390}],30[&prob=1.00000000e+00,prob_stddev=0.00000000e+00,prob_range={1.00000000e+00,1.00000000e+00},prob(percent)="100",prob+-sd="100+-0",height_mean=1.10983824e-01,height_median=8.23540120e-02,height_95%HPD={5.05108885e-03,2.95946180e-01},age_mean=7.75592156e+01,age_median=7.79141703e+01,age_95%HPD={7.09628090e+01,8.35999019e+01}]:5.614294e+00[&length_mean=2.11588389e-02,length_median=1.02700300e-02,length_95%HPD={0.00000000e+00,7.72546900e-02},effectivebrlenTK02Brlens{1}_mean=0.021692,effectivebrlenTK02Brlens{1}_median=0.010359,effectivebrlenTK02Brlens{1}_95%HPD={0.000000,0.079909},rateTK02Brlens{1}_mean=1.019002,rateTK02Brlens{1}_median=1.002361,rateTK02Brlens{1}_95%HPD={0.764610,1.293954},effectivebrlenTK02Brlens{2}_mean=0.020829,effectivebrlenTK02Brlens{2}_median=0.009992,effectivebrlenTK02Brlens{2}_95%HPD={0.000000,0.076458},rateTK02Brlens{2}_mean=0.983772,rateTK02Brlens{2}_median=1.000452,rateTK02Brlens{2}_95%HPD={0.622493,1.262797},effectivebrlenTK02Brlens{3}_mean=0.021170,effectivebrlenTK02Brlens{3}_median=0.010165,effectivebrlenTK02Brlens{3}_95%HPD={0.000000,0.077689},rateTK02Brlens{3}_mean=0.998235,rateTK02Brlens{3}_median=1.000044,rateTK02Brlens{3}_95%HPD={0.750990,1.238306}])[&prob=6.80073776e-01,prob_stddev=4.01313464e-02,prob_range={6.51696629e-01,7.08450923e-01},prob(percent)="68",prob+-sd="68+-4",height_mean=1.26684445e-01,height_median=9.47997900e-02,height_95%HPD={5.48545100e-03,3.33473000e-01},age_mean=8.51810964e+01,age_median=8.35284646e+01,age_95%HPD={7.05210453e+01,1.02382395e+02}]:1.703081e+01[&length_mean=3.68452015e-02,length_median=2.44799200e-02,length_95%HPD={3.36715300e-06,1.10304100e-01},effectivebrlenTK02Brlens{1}_mean=0.037854,effectivebrlenTK02Brlens{1}_median=0.024750,effectivebrlenTK02Brlens{1}_95%HPD={0.000003,0.115409},rateTK02Brlens{1}_mean=1.021251,rateTK02Brlens{1}_median=1.002368,rateTK02Brlens{1}_95%HPD={0.774841,1.301115},effectivebrlenTK02Brlens{2}_mean=0.035593,effectivebrlenTK02Brlens{2}_median=0.023379,effectivebrlenTK02Brlens{2}_95%HPD={0.000003,0.108057},rateTK02Brlens{2}_mean=0.979294,rateTK02Brlens{2}_median=1.000451,rateTK02Brlens{2}_95%HPD={0.596395,1.270781},effectivebrlenTK02Brlens{3}_mean=0.036982,effectivebrlenTK02Brlens{3}_median=0.024166,effectivebrlenTK02Brlens{3}_95%HPD={0.000007,0.111158},rateTK02Brlens{3}_mean=0.997660,rateTK02Brlens{3}_median=1.000036,rateTK02Brlens{3}_95%HPD={0.738102,1.242062}],33[&prob=1.00000000e+00,prob_stddev=0.00000000e+00,prob_range={1.00000000e+00,1.00000000e+00},prob(percent)="100",prob+-sd="100+-0",height_mean=1.36428510e-01,height_median=1.01347148e-01,height_95%HPD={6.50357250e-03,3.63219597e-01},age_mean=9.53415684e+01,age_median=9.54296318e+01,age_95%HPD={9.03695562e+01,1.00498257e+02}]:5.129639e+00[&length_mean=1.81873529e-02,length_median=9.50049500e-03,length_95%HPD={1.00482200e-08,6.43382100e-02},effectivebrlenTK02Brlens{1}_mean=0.018647,effectivebrlenTK02Brlens{1}_median=0.009591,effectivebrlenTK02Brlens{1}_95%HPD={0.000000,0.066382},rateTK02Brlens{1}_mean=1.019774,rateTK02Brlens{1}_median=1.002335,rateTK02Brlens{1}_95%HPD={0.782648,1.293156},effectivebrlenTK02Brlens{2}_mean=0.017809,effectivebrlenTK02Brlens{2}_median=0.009205,effectivebrlenTK02Brlens{2}_95%HPD={0.000000,0.063467},rateTK02Brlens{2}_mean=0.983090,rateTK02Brlens{2}_median=1.000465,rateTK02Brlens{2}_95%HPD={0.612849,1.243205},effectivebrlenTK02Brlens{3}_mean=0.018199,effectivebrlenTK02Brlens{3}_median=0.009419,effectivebrlenTK02Brlens{3}_95%HPD={0.000000,0.064397},rateTK02Brlens{3}_mean=0.998592,rateTK02Brlens{3}_median=1.000041,rateTK02Brlens{3}_95%HPD={0.745403,1.214737}])[&prob=3.57958712e-01,prob_stddev=4.58980669e-02,prob_range={3.25503878e-01,3.90413546e-01},prob(percent)="36",prob+-sd="36+-5",height_mean=1.58628086e-01,height_median=1.19637250e-01,height_95%HPD={1.00892750e-02,4.19356730e-01},age_mean=1.02105059e+02,age_median=1.00559271e+02,age_95%HPD={9.01752792e+01,1.16869434e+02}]:8.672066e+00[&length_mean=2.32256105e-02,length_median=1.39681700e-02,length_95%HPD={5.27541700e-07,7.50162500e-02},effectivebrlenTK02Brlens{1}_mean=0.023831,effectivebrlenTK02Brlens{1}_median=0.014185,effectivebrlenTK02Brlens{1}_95%HPD={0.000001,0.077894},rateTK02Brlens{1}_mean=1.021824,rateTK02Brlens{1}_median=1.002510,rateTK02Brlens{1}_95%HPD={0.775300,1.307038},effectivebrlenTK02Brlens{2}_mean=0.022360,effectivebrlenTK02Brlens{2}_median=0.013283,effectivebrlenTK02Brlens{2}_95%HPD={0.000001,0.073291},rateTK02Brlens{2}_mean=0.974310,rateTK02Brlens{2}_median=1.000392,rateTK02Brlens{2}_95%HPD={0.532531,1.269183},effectivebrlenTK02Brlens{3}_mean=0.023252,effectivebrlenTK02Brlens{3}_median=0.013777,effectivebrlenTK02Brlens{3}_95%HPD={0.000001,0.075981},rateTK02Brlens{3}_mean=0.998568,rateTK02Brlens{3}_median=1.000105,rateTK02Brlens{3}_95%HPD={0.709561,1.229189}])[&prob=2.23295038e-01,prob_stddev=3.41760683e-02,prob_range={1.99128908e-01,2.47461168e-01},prob(percent)="22",prob+-sd="22+-3",height_mean=1.76479525e-01,height_median=1.34552149e-01,height_95%HPD={9.19704550e-03,4.56029120e-01},age_mean=1.11494047e+02,age_median=1.09231337e+02,age_95%HPD={1.00191713e+02,1.28610393e+02}]:7.075594e+00[&length_mean=2.28946447e-02,length_median=1.24945900e-02,length_95%HPD={5.02551100e-07,7.81733400e-02},effectivebrlenTK02Brlens{1}_mean=0.023483,effectivebrlenTK02Brlens{1}_median=0.012622,effectivebrlenTK02Brlens{1}_95%HPD={0.000001,0.080668},rateTK02Brlens{1}_mean=1.022660,rateTK02Brlens{1}_median=1.002688,rateTK02Brlens{1}_95%HPD={0.760378,1.301574},effectivebrlenTK02Brlens{2}_mean=0.022221,effectivebrlenTK02Brlens{2}_median=0.011840,effectivebrlenTK02Brlens{2}_95%HPD={0.000000,0.076381},rateTK02Brlens{2}_mean=0.975188,rateTK02Brlens{2}_median=1.000415,rateTK02Brlens{2}_95%HPD={0.584981,1.259512},effectivebrlenTK02Brlens{3}_mean=0.022932,effectivebrlenTK02Brlens{3}_median=0.012401,effectivebrlenTK02Brlens{3}_95%HPD={0.000001,0.078498},rateTK02Brlens{3}_mean=0.998151,rateTK02Brlens{3}_median=1.000103,rateTK02Brlens{3}_95%HPD={0.723993,1.233658}],23[&prob=1.00000000e+00,prob_stddev=0.00000000e+00,prob_range={1.00000000e+00,1.00000000e+00},prob(percent)="100",prob+-sd="100+-0",height_mean=1.52482517e-01,height_median=1.13316727e-01,height_95%HPD={7.30504875e-03,4.06184459e-01},age_mean=1.06588569e+02,age_median=1.06496078e+02,age_95%HPD={1.00502063e+02,1.12328539e+02}]:9.810853e+00[&length_mean=1.55422234e-02,length_median=6.75564900e-03,length_95%HPD={0.00000000e+00,5.89128900e-02},effectivebrlenTK02Brlens{1}_mean=0.015874,effectivebrlenTK02Brlens{1}_median=0.006835,effectivebrlenTK02Brlens{1}_95%HPD={0.000000,0.060383},rateTK02Brlens{1}_mean=1.019109,rateTK02Brlens{1}_median=1.002345,rateTK02Brlens{1}_95%HPD={0.784420,1.279528},effectivebrlenTK02Brlens{2}_mean=0.015268,effectivebrlenTK02Brlens{2}_median=0.006531,effectivebrlenTK02Brlens{2}_95%HPD={0.000000,0.057951},rateTK02Brlens{2}_mean=0.982550,rateTK02Brlens{2}_median=1.000465,rateTK02Brlens{2}_95%HPD={0.635763,1.238921},effectivebrlenTK02Brlens{3}_mean=0.015520,effectivebrlenTK02Brlens{3}_median=0.006690,effectivebrlenTK02Brlens{3}_95%HPD={0.000000,0.058887},rateTK02Brlens{3}_mean=0.997812,rateTK02Brlens{3}_median=1.000020,rateTK02Brlens{3}_95%HPD={0.763220,1.220837}])[&prob=3.24726117e-01,prob_stddev=5.96470599e-02,prob_range={2.82549277e-01,3.66902958e-01},prob(percent)="32",prob+-sd="32+-6",height_mean=1.88317781e-01,height_median=1.44087334e-01,height_95%HPD={1.18443790e-02,4.85531730e-01},age_mean=1.18451447e+02,age_median=1.16306931e+02,age_95%HPD={1.03568967e+02,1.39557529e+02}]:1.201655e+01[&length_mean=2.69514477e-02,length_median=1.60253500e-02,length_95%HPD={2.83697700e-06,8.95274600e-02},effectivebrlenTK02Brlens{1}_mean=0.027942,effectivebrlenTK02Brlens{1}_median=0.016191,effectivebrlenTK02Brlens{1}_95%HPD={0.000003,0.094338},rateTK02Brlens{1}_mean=1.027325,rateTK02Brlens{1}_median=1.002713,rateTK02Brlens{1}_95%HPD={0.780141,1.304467},effectivebrlenTK02Brlens{2}_mean=0.026040,effectivebrlenTK02Brlens{2}_median=0.015117,effectivebrlenTK02Brlens{2}_95%HPD={0.000003,0.088262},rateTK02Brlens{2}_mean=0.971896,rateTK02Brlens{2}_median=1.000392,rateTK02Brlens{2}_95%HPD={0.551662,1.252510},effectivebrlenTK02Brlens{3}_mean=0.026939,effectivebrlenTK02Brlens{3}_median=0.015809,effectivebrlenTK02Brlens{3}_95%HPD={0.000003,0.088973},rateTK02Brlens{3}_mean=0.998967,rateTK02Brlens{3}_median=1.000068,rateTK02Brlens{3}_95%HPD={0.752221,1.272037}],35[&prob=1.00000000e+00,prob_stddev=0.00000000e+00,prob_range={1.00000000e+00,1.00000000e+00},prob(percent)="100",prob+-sd="100+-0",height_mean=1.67684641e-01,height_median=1.24662395e-01,height_95%HPD={7.85749800e-03,4.46522484e-01},age_mean=1.17222449e+02,age_median=1.17084578e+02,age_95%HPD={1.10002641e+02,1.24201875e+02}]:1.123890e+01[&length_mean=1.64108132e-02,length_median=6.79642800e-03,length_95%HPD={1.00084900e-08,6.41647100e-02},effectivebrlenTK02Brlens{1}_mean=0.016829,effectivebrlenTK02Brlens{1}_median=0.006885,effectivebrlenTK02Brlens{1}_95%HPD={0.000000,0.065795},rateTK02Brlens{1}_mean=1.018724,rateTK02Brlens{1}_median=1.002171,rateTK02Brlens{1}_95%HPD={0.794363,1.275791},effectivebrlenTK02Brlens{2}_mean=0.016183,effectivebrlenTK02Brlens{2}_median=0.006589,effectivebrlenTK02Brlens{2}_95%HPD={0.000000,0.063878},rateTK02Brlens{2}_mean=0.983576,rateTK02Brlens{2}_median=1.000518,rateTK02Brlens{2}_95%HPD={0.636637,1.227082},effectivebrlenTK02Brlens{3}_mean=0.016364,effectivebrlenTK02Brlens{3}_median=0.006733,effectivebrlenTK02Brlens{3}_95%HPD={0.000000,0.064113},rateTK02Brlens{3}_mean=0.997913,rateTK02Brlens{3}_median=1.000061,rateTK02Brlens{3}_95%HPD={0.759816,1.207577}])[&prob=5.45132330e-01,prob_stddev=9.91655940e-02,prob_range={4.75011666e-01,6.15252994e-01},prob(percent)="55",prob+-sd="55+-10",height_mean=2.07592472e-01,height_median=1.58852023e-01,height_95%HPD={1.34533090e-02,5.41001200e-01},age_mean=1.30107380e+02,age_median=1.28323482e+02,age_95%HPD={1.12941902e+02,1.50324693e+02}]:3.031979e+01[&length_mean=4.56019223e-02,length_median=3.22939100e-02,length_95%HPD={6.81548100e-07,1.29993100e-01},effectivebrlenTK02Brlens{1}_mean=0.047130,effectivebrlenTK02Brlens{1}_median=0.032778,effectivebrlenTK02Brlens{1}_95%HPD={0.000001,0.137236},rateTK02Brlens{1}_mean=1.024428,rateTK02Brlens{1}_median=1.002496,rateTK02Brlens{1}_95%HPD={0.802438,1.276009},effectivebrlenTK02Brlens{2}_mean=0.043303,effectivebrlenTK02Brlens{2}_median=0.030472,effectivebrlenTK02Brlens{2}_95%HPD={0.000001,0.124054},rateTK02Brlens{2}_mean=0.970600,rateTK02Brlens{2}_median=1.000408,rateTK02Brlens{2}_95%HPD={0.593976,1.228974},effectivebrlenTK02Brlens{3}_mean=0.045875,effectivebrlenTK02Brlens{3}_median=0.031889,effectivebrlenTK02Brlens{3}_95%HPD={0.000001,0.131343},rateTK02Brlens{3}_mean=0.998625,rateTK02Brlens{3}_median=1.000074,rateTK02Brlens{3}_95%HPD={0.756637,1.236893}],(21[&prob=1.00000000e+00,prob_stddev=0.00000000e+00,prob_range={1.00000000e+00,1.00000000e+00},prob(percent)="100",prob+-sd="100+-0",height_mean=2.16170594e-01,height_median=1.60614408e-01,height_95%HPD={1.19456833e-02,5.77998884e-01},age_mean=1.51061764e+02,age_median=1.51066398e+02,age_95%HPD={1.50102344e+02,1.52093023e+02}]:2.328296e+00[&length_mean=9.71588270e-03,length_median=4.95673200e-03,length_95%HPD={0.00000000e+00,3.43317100e-02},effectivebrlenTK02Brlens{1}_mean=0.009943,effectivebrlenTK02Brlens{1}_median=0.005027,effectivebrlenTK02Brlens{1}_95%HPD={0.000000,0.035432},rateTK02Brlens{1}_mean=1.017633,rateTK02Brlens{1}_median=1.001977,rateTK02Brlens{1}_95%HPD={0.806764,1.242629},effectivebrlenTK02Brlens{2}_mean=0.009521,effectivebrlenTK02Brlens{2}_median=0.004832,effectivebrlenTK02Brlens{2}_95%HPD={0.000000,0.033803},rateTK02Brlens{2}_mean=0.984011,rateTK02Brlens{2}_median=1.000602,rateTK02Brlens{2}_95%HPD={0.692128,1.197716},effectivebrlenTK02Brlens{3}_mean=0.009690,effectivebrlenTK02Brlens{3}_median=0.004910,effectivebrlenTK02Brlens{3}_95%HPD={0.000000,0.034440},rateTK02Brlens{3}_mean=0.996091,rateTK02Brlens{3}_median=1.000090,rateTK02Brlens{3}_95%HPD={0.783229,1.187099}],28[&prob=1.00000000e+00,prob_stddev=0.00000000e+00,prob_range={1.00000000e+00,1.00000000e+00},prob(percent)="100",prob+-sd="100+-0",height_mean=2.16177805e-01,height_median=1.60689785e-01,height_95%HPD={1.05604937e-02,5.76029237e-01},age_mean=1.51064676e+02,age_median=1.51071748e+02,age_95%HPD={1.50094248e+02,1.52083233e+02}]:2.322946e+00[&length_mean=9.74815256e-03,length_median=5.03522600e-03,length_95%HPD={4.26958700e-08,3.39459200e-02},effectivebrlenTK02Brlens{1}_mean=0.009989,effectivebrlenTK02Brlens{1}_median=0.005088,effectivebrlenTK02Brlens{1}_95%HPD={0.000000,0.035086},rateTK02Brlens{1}_mean=1.018105,rateTK02Brlens{1}_median=1.001988,rateTK02Brlens{1}_95%HPD={0.810871,1.250836},effectivebrlenTK02Brlens{2}_mean=0.009529,effectivebrlenTK02Brlens{2}_median=0.004926,effectivebrlenTK02Brlens{2}_95%HPD={0.000000,0.033142},rateTK02Brlens{2}_mean=0.984769,rateTK02Brlens{2}_median=1.000584,rateTK02Brlens{2}_95%HPD={0.681188,1.197780},effectivebrlenTK02Brlens{3}_mean=0.009730,effectivebrlenTK02Brlens{3}_median=0.004990,effectivebrlenTK02Brlens{3}_95%HPD={0.000000,0.033858},rateTK02Brlens{3}_mean=0.996831,rateTK02Brlens{3}_median=1.000060,rateTK02Brlens{3}_95%HPD={0.775427,1.182051}])[&prob=6.57096509e-02,prob_stddev=3.14262697e-05,prob_range={6.56874292e-02,6.57318726e-02},prob(percent)="7",prob+-sd="7+-0",height_mean=2.24408140e-01,height_median=1.67217145e-01,height_95%HPD={7.20931365e-03,5.90298076e-01},age_mean=1.54895299e+02,age_median=1.53394694e+02,age_95%HPD={1.50172673e+02,1.63591619e+02}]:5.248576e+00[&length_mean=1.08054353e-02,length_median=4.79190400e-03,length_95%HPD={8.54368400e-07,3.87847400e-02},effectivebrlenTK02Brlens{1}_mean=0.011059,effectivebrlenTK02Brlens{1}_median=0.004802,effectivebrlenTK02Brlens{1}_95%HPD={0.000001,0.040403},rateTK02Brlens{1}_mean=1.016128,rateTK02Brlens{1}_median=1.002271,rateTK02Brlens{1}_95%HPD={0.770724,1.252218},effectivebrlenTK02Brlens{2}_mean=0.010328,effectivebrlenTK02Brlens{2}_median=0.004638,effectivebrlenTK02Brlens{2}_95%HPD={0.000001,0.037552},rateTK02Brlens{2}_mean=0.975345,rateTK02Brlens{2}_median=1.000193,rateTK02Brlens{2}_95%HPD={0.698136,1.170895},effectivebrlenTK02Brlens{3}_mean=0.010905,effectivebrlenTK02Brlens{3}_median=0.004727,effectivebrlenTK02Brlens{3}_95%HPD={0.000001,0.038579},rateTK02Brlens{3}_mean=0.999565,rateTK02Brlens{3}_median=1.000052,rateTK02Brlens{3}_95%HPD={0.777230,1.188087}])[&prob=1.09219795e-02,prob_stddev=6.74093485e-03,prob_range={6.15541877e-03,1.56885403e-02},prob(percent)="1",prob+-sd="1+-1",height_mean=2.21265783e-01,height_median=1.72737860e-01,height_95%HPD={2.17806967e-02,5.54428546e-01},age_mean=1.61140703e+02,age_median=1.58643270e+02,age_95%HPD={1.51436400e+02,1.79027015e+02}]:1.177068e+01[&length_mean=1.76762698e-02,length_median=1.12989200e-02,length_95%HPD={1.49347200e-05,5.33621300e-02},effectivebrlenTK02Brlens{1}_mean=0.017982,effectivebrlenTK02Brlens{1}_median=0.011347,effectivebrlenTK02Brlens{1}_95%HPD={0.000014,0.055944},rateTK02Brlens{1}_mean=1.015967,rateTK02Brlens{1}_median=0.998404,rateTK02Brlens{1}_95%HPD={0.808241,1.262047},effectivebrlenTK02Brlens{2}_mean=0.016328,effectivebrlenTK02Brlens{2}_median=0.010772,effectivebrlenTK02Brlens{2}_95%HPD={0.000015,0.050128},rateTK02Brlens{2}_mean=0.947281,rateTK02Brlens{2}_median=0.961744,rateTK02Brlens{2}_95%HPD={0.726111,1.157538},effectivebrlenTK02Brlens{3}_mean=0.017559,effectivebrlenTK02Brlens{3}_median=0.011081,effectivebrlenTK02Brlens{3}_95%HPD={0.000015,0.053345},rateTK02Brlens{3}_mean=0.992206,rateTK02Brlens{3}_median=0.999650,rateTK02Brlens{3}_95%HPD={0.797800,1.137318}],(((7[&prob=1.00000000e+00,prob_stddev=0.00000000e+00,prob_range={1.00000000e+00,1.00000000e+00},prob(percent)="100",prob+-sd="100+-0",height_mean=2.18245133e-01,height_median=1.62290591e-01,height_95%HPD={1.03943813e-02,5.81987178e-01},age_mean=1.52499765e+02,age_median=1.52496650e+02,age_95%HPD={1.50130060e+02,1.54858816e+02}]:3.010617e+00[&length_mean=8.80899644e-03,length_median=4.16258100e-03,length_95%HPD={0.00000000e+00,3.20191500e-02},effectivebrlenTK02Brlens{1}_mean=0.009012,effectivebrlenTK02Brlens{1}_median=0.004213,effectivebrlenTK02Brlens{1}_95%HPD={0.000000,0.032846},rateTK02Brlens{1}_mean=1.017605,rateTK02Brlens{1}_median=1.002225,rateTK02Brlens{1}_95%HPD={0.815379,1.246186},effectivebrlenTK02Brlens{2}_mean=0.008618,effectivebrlenTK02Brlens{2}_median=0.004037,effectivebrlenTK02Brlens{2}_95%HPD={0.000000,0.031329},rateTK02Brlens{2}_mean=0.982853,rateTK02Brlens{2}_median=1.000572,rateTK02Brlens{2}_95%HPD={0.669685,1.189210},effectivebrlenTK02Brlens{3}_mean=0.008794,effectivebrlenTK02Brlens{3}_median=0.004121,effectivebrlenTK02Brlens{3}_95%HPD={0.000000,0.032027},rateTK02Brlens{3}_mean=0.997473,rateTK02Brlens{3}_median=1.000090,rateTK02Brlens{3}_95%HPD={0.787954,1.180478}],18[&prob=1.00000000e+00,prob_stddev=0.00000000e+00,prob_range={1.00000000e+00,1.00000000e+00},prob(percent)="100",prob+-sd="100+-0",height_mean=2.18193020e-01,height_median=1.62196776e-01,height_95%HPD={1.04162307e-02,5.80830637e-01},age_mean=1.52484638e+02,age_median=1.52474543e+02,age_95%HPD={1.50020585e+02,1.54747497e+02}]:3.032724e+00[&length_mean=8.74923903e-03,length_median=4.20319700e-03,length_95%HPD={0.00000000e+00,3.17237600e-02},effectivebrlenTK02Brlens{1}_mean=0.008935,effectivebrlenTK02Brlens{1}_median=0.004267,effectivebrlenTK02Brlens{1}_95%HPD={0.000000,0.032621},rateTK02Brlens{1}_mean=1.018493,rateTK02Brlens{1}_median=1.002286,rateTK02Brlens{1}_95%HPD={0.811325,1.235405},effectivebrlenTK02Brlens{2}_mean=0.008567,effectivebrlenTK02Brlens{2}_median=0.004110,effectivebrlenTK02Brlens{2}_95%HPD={0.000000,0.031156},rateTK02Brlens{2}_mean=0.983741,rateTK02Brlens{2}_median=1.000576,rateTK02Brlens{2}_95%HPD={0.698186,1.204759},effectivebrlenTK02Brlens{3}_mean=0.008736,effectivebrlenTK02Brlens{3}_median=0.004169,effectivebrlenTK02Brlens{3}_95%HPD={0.000000,0.031726},rateTK02Brlens{3}_mean=0.996884,rateTK02Brlens{3}_median=1.000072,rateTK02Brlens{3}_95%HPD={0.790897,1.186145}])[&prob=5.33988134e-02,prob_stddev=3.20547951e-03,prob_range={5.11321971e-02,5.56654297e-02},prob(percent)="5",prob+-sd="5+-0",height_mean=2.27954391e-01,height_median=1.73118965e-01,height_95%HPD={1.39326357e-02,6.13553871e-01},age_mean=1.56767661e+02,age_median=1.55507267e+02,age_95%HPD={1.50662855e+02,1.65653534e+02}]:4.751445e+00[&length_mean=1.05356895e-02,length_median=4.86047600e-03,length_95%HPD={6.10696700e-06,3.91292800e-02},effectivebrlenTK02Brlens{1}_mean=0.010692,effectivebrlenTK02Brlens{1}_median=0.004930,effectivebrlenTK02Brlens{1}_95%HPD={0.000006,0.039424},rateTK02Brlens{1}_mean=1.016423,rateTK02Brlens{1}_median=1.002058,rateTK02Brlens{1}_95%HPD={0.840767,1.251107},effectivebrlenTK02Brlens{2}_mean=0.010329,effectivebrlenTK02Brlens{2}_median=0.004708,effectivebrlenTK02Brlens{2}_95%HPD={0.000007,0.038506},rateTK02Brlens{2}_mean=0.977748,rateTK02Brlens{2}_median=1.000544,rateTK02Brlens{2}_95%HPD={0.727702,1.184028},effectivebrlenTK02Brlens{3}_mean=0.010526,effectivebrlenTK02Brlens{3}_median=0.004860,effectivebrlenTK02Brlens{3}_95%HPD={0.000006,0.038861},rateTK02Brlens{3}_mean=0.997304,rateTK02Brlens{3}_median=1.000050,rateTK02Brlens{3}_95%HPD={0.803024,1.177250}],(22[&prob=1.00000000e+00,prob_stddev=0.00000000e+00,prob_range={1.00000000e+00,1.00000000e+00},prob(percent)="100",prob+-sd="100+-0",height_mean=2.18204356e-01,height_median=1.62253660e-01,height_95%HPD={9.98301910e-03,5.81437837e-01},age_mean=1.52483155e+02,age_median=1.52473073e+02,age_95%HPD={1.50006584e+02,1.54735064e+02}]:4.523967e+00[&length_mean=8.88751126e-03,length_median=4.25801400e-03,length_95%HPD={1.00648400e-08,3.21820800e-02},effectivebrlenTK02Brlens{1}_mean=0.009107,effectivebrlenTK02Brlens{1}_median=0.004308,effectivebrlenTK02Brlens{1}_95%HPD={0.000000,0.033009},rateTK02Brlens{1}_mean=1.018847,rateTK02Brlens{1}_median=1.002077,rateTK02Brlens{1}_95%HPD={0.811198,1.242159},effectivebrlenTK02Brlens{2}_mean=0.008668,effectivebrlenTK02Brlens{2}_median=0.004136,effectivebrlenTK02Brlens{2}_95%HPD={0.000000,0.031582},rateTK02Brlens{2}_mean=0.982690,rateTK02Brlens{2}_median=1.000615,rateTK02Brlens{2}_95%HPD={0.675007,1.195470},effectivebrlenTK02Brlens{3}_mean=0.008877,effectivebrlenTK02Brlens{3}_median=0.004230,effectivebrlenTK02Brlens{3}_95%HPD={0.000000,0.032250},rateTK02Brlens{3}_mean=0.996816,rateTK02Brlens{3}_median=1.000063,rateTK02Brlens{3}_95%HPD={0.792381,1.193943}],34[&prob=1.00000000e+00,prob_stddev=0.00000000e+00,prob_range={1.00000000e+00,1.00000000e+00},prob(percent)="100",prob+-sd="100+-0",height_mean=2.21532811e-01,height_median=1.64649870e-01,height_95%HPD={1.01050378e-02,5.90331254e-01},age_mean=1.54817167e+02,age_median=1.54776583e+02,age_95%HPD={1.53000106e+02,1.56583225e+02}]:2.220458e+00[&length_mean=8.26757878e-03,length_median=3.51900000e-03,length_95%HPD={0.00000000e+00,3.08031300e-02},effectivebrlenTK02Brlens{1}_mean=0.008450,effectivebrlenTK02Brlens{1}_median=0.003556,effectivebrlenTK02Brlens{1}_95%HPD={0.000000,0.031631},rateTK02Brlens{1}_mean=1.018149,rateTK02Brlens{1}_median=1.002101,rateTK02Brlens{1}_95%HPD={0.814931,1.252098},effectivebrlenTK02Brlens{2}_mean=0.008103,effectivebrlenTK02Brlens{2}_median=0.003430,effectivebrlenTK02Brlens{2}_95%HPD={0.000000,0.030224},rateTK02Brlens{2}_mean=0.983061,rateTK02Brlens{2}_median=1.000539,rateTK02Brlens{2}_95%HPD={0.671301,1.192411},effectivebrlenTK02Brlens{3}_mean=0.008244,effectivebrlenTK02Brlens{3}_median=0.003487,effectivebrlenTK02Brlens{3}_95%HPD={0.000000,0.030827},rateTK02Brlens{3}_mean=0.997036,rateTK02Brlens{3}_median=1.000085,rateTK02Brlens{3}_95%HPD={0.787160,1.180976}])[&prob=4.40767983e-02,prob_stddev=3.91257058e-03,prob_range={4.13101931e-02,4.68434035e-02},prob(percent)="4",prob+-sd="4+-0",height_mean=2.19795868e-01,height_median=1.64102334e-01,height_95%HPD={1.53949377e-02,5.85492799e-01},age_mean=1.58209611e+02,age_median=1.56997040e+02,age_95%HPD={1.53201213e+02,1.66568189e+02}]:3.261672e+00[&length_mean=1.04147450e-02,length_median=4.74475600e-03,length_95%HPD={2.79951400e-06,3.85810000e-02},effectivebrlenTK02Brlens{1}_mean=0.010691,effectivebrlenTK02Brlens{1}_median=0.004803,effectivebrlenTK02Brlens{1}_95%HPD={0.000003,0.040865},rateTK02Brlens{1}_mean=1.022023,rateTK02Brlens{1}_median=1.002054,rateTK02Brlens{1}_95%HPD={0.830472,1.265734},effectivebrlenTK02Brlens{2}_mean=0.010305,effectivebrlenTK02Brlens{2}_median=0.004658,effectivebrlenTK02Brlens{2}_95%HPD={0.000002,0.039096},rateTK02Brlens{2}_mean=0.990703,rateTK02Brlens{2}_median=1.000761,rateTK02Brlens{2}_95%HPD={0.707713,1.191070},effectivebrlenTK02Brlens{3}_mean=0.010384,effectivebrlenTK02Brlens{3}_median=0.004729,effectivebrlenTK02Brlens{3}_95%HPD={0.000003,0.039449},rateTK02Brlens{3}_mean=0.999256,rateTK02Brlens{3}_median=1.000048,rateTK02Brlens{3}_95%HPD={0.784421,1.205182}])[&prob=1.58885358e-03,prob_stddev=5.49959720e-04,prob_range={1.19997333e-03,1.97773383e-03},prob(percent)="0",prob+-sd="0+-0",height_mean=3.02622874e-01,height_median=2.23042862e-01,height_95%HPD={2.35661081e-02,7.94932200e-01},age_mean=1.62267528e+02,age_median=1.60258713e+02,age_95%HPD={1.54229981e+02,1.73012710e+02}]:8.766005e+00[&length_mean=2.69739712e-02,length_median=1.05692400e-02,length_95%HPD={2.12185800e-06,1.06750100e-01},effectivebrlenTK02Brlens{1}_mean=0.027215,effectivebrlenTK02Brlens{1}_median=0.010052,effectivebrlenTK02Brlens{1}_95%HPD={0.000002,0.107946},rateTK02Brlens{1}_mean=1.008133,rateTK02Brlens{1}_median=1.002065,rateTK02Brlens{1}_95%HPD={0.937989,1.247406},effectivebrlenTK02Brlens{2}_mean=0.023776,effectivebrlenTK02Brlens{2}_median=0.010724,effectivebrlenTK02Brlens{2}_95%HPD={0.000002,0.087978},rateTK02Brlens{2}_mean=0.954689,rateTK02Brlens{2}_median=0.989746,rateTK02Brlens{2}_95%HPD={0.756690,1.133153},effectivebrlenTK02Brlens{3}_mean=0.026976,effectivebrlenTK02Brlens{3}_median=0.010408,effectivebrlenTK02Brlens{3}_95%HPD={0.000003,0.106699},rateTK02Brlens{3}_mean=0.995586,rateTK02Brlens{3}_median=1.000173,rateTK02Brlens{3}_95%HPD={0.788055,1.115175}],(((8[&prob=1.00000000e+00,prob_stddev=0.00000000e+00,prob_range={1.00000000e+00,1.00000000e+00},prob(percent)="100",prob+-sd="100+-0",height_mean=2.18194725e-01,height_median=1.62237481e-01,height_95%HPD={1.05570804e-02,5.81668531e-01},age_mean=1.52477222e+02,age_median=1.52465667e+02,age_95%HPD={1.50014417e+02,1.54746789e+02}]:3.024290e+00[&length_mean=8.74517135e-03,length_median=4.22560100e-03,length_95%HPD={0.00000000e+00,3.17048800e-02},effectivebrlenTK02Brlens{1}_mean=0.008936,effectivebrlenTK02Brlens{1}_median=0.004278,effectivebrlenTK02Brlens{1}_95%HPD={0.000000,0.032474},rateTK02Brlens{1}_mean=1.017393,rateTK02Brlens{1}_median=1.002288,rateTK02Brlens{1}_95%HPD={0.809711,1.243879},effectivebrlenTK02Brlens{2}_mean=0.008569,effectivebrlenTK02Brlens{2}_median=0.004106,effectivebrlenTK02Brlens{2}_95%HPD={0.000000,0.031131},rateTK02Brlens{2}_mean=0.983356,rateTK02Brlens{2}_median=1.000544,rateTK02Brlens{2}_95%HPD={0.673532,1.192188},effectivebrlenTK02Brlens{3}_mean=0.008748,effectivebrlenTK02Brlens{3}_median=0.004195,effectivebrlenTK02Brlens{3}_95%HPD={0.000000,0.031889},rateTK02Brlens{3}_mean=0.997446,rateTK02Brlens{3}_median=1.000116,rateTK02Brlens{3}_95%HPD={0.791150,1.192977}],26[&prob=1.00000000e+00,prob_stddev=0.00000000e+00,prob_range={1.00000000e+00,1.00000000e+00},prob(percent)="100",prob+-sd="100+-0",height_mean=2.18172751e-01,height_median=1.62146616e-01,height_95%HPD={1.01077744e-02,5.81125944e-01},age_mean=1.52467381e+02,age_median=1.52456132e+02,age_95%HPD={1.50058020e+02,1.54786572e+02}]:3.033824e+00[&length_mean=8.72703789e-03,length_median=4.27825300e-03,length_95%HPD={3.54303800e-08,3.10377000e-02},effectivebrlenTK02Brlens{1}_mean=0.008918,effectivebrlenTK02Brlens{1}_median=0.004336,effectivebrlenTK02Brlens{1}_95%HPD={0.000000,0.031883},rateTK02Brlens{1}_mean=1.018496,rateTK02Brlens{1}_median=1.002097,rateTK02Brlens{1}_95%HPD={0.813773,1.245394},effectivebrlenTK02Brlens{2}_mean=0.008553,effectivebrlenTK02Brlens{2}_median=0.004164,effectivebrlenTK02Brlens{2}_95%HPD={0.000000,0.030395},rateTK02Brlens{2}_mean=0.983943,rateTK02Brlens{2}_median=1.000570,rateTK02Brlens{2}_95%HPD={0.693625,1.208629},effectivebrlenTK02Brlens{3}_mean=0.008710,effectivebrlenTK02Brlens{3}_median=0.004244,effectivebrlenTK02Brlens{3}_95%HPD={0.000000,0.031072},rateTK02Brlens{3}_mean=0.997060,rateTK02Brlens{3}_median=1.000106,rateTK02Brlens{3}_95%HPD={0.789786,1.193713}])[&prob=5.24432790e-02,prob_stddev=3.51974221e-03,prob_range={4.99544455e-02,5.49321126e-02},prob(percent)="5",prob+-sd="5+-0",height_mean=2.21557488e-01,height_median=1.69645950e-01,height_95%HPD={1.74797440e-02,5.62048388e-01},age_mean=1.56765187e+02,age_median=1.55489956e+02,age_95%HPD={1.50131906e+02,1.65847369e+02}]:4.642953e+00[&length_mean=1.13500371e-02,length_median=5.04145100e-03,length_95%HPD={8.38190200e-07,4.60585300e-02},effectivebrlenTK02Brlens{1}_mean=0.011480,effectivebrlenTK02Brlens{1}_median=0.005105,effectivebrlenTK02Brlens{1}_95%HPD={0.000001,0.046397},rateTK02Brlens{1}_mean=1.017506,rateTK02Brlens{1}_median=1.002076,rateTK02Brlens{1}_95%HPD={0.805969,1.245085},effectivebrlenTK02Brlens{2}_mean=0.011178,effectivebrlenTK02Brlens{2}_median=0.004955,effectivebrlenTK02Brlens{2}_95%HPD={0.000001,0.045820},rateTK02Brlens{2}_mean=0.987461,rateTK02Brlens{2}_median=1.000547,rateTK02Brlens{2}_95%HPD={0.702763,1.176719},effectivebrlenTK02Brlens{3}_mean=0.011366,effectivebrlenTK02Brlens{3}_median=0.005048,effectivebrlenTK02Brlens{3}_95%HPD={0.000001,0.047796},rateTK02Brlens{3}_mean=0.999703,rateTK02Brlens{3}_median=1.000210,rateTK02Brlens{3}_95%HPD={0.820946,1.211780}],(25[&prob=1.00000000e+00,prob_stddev=0.00000000e+00,prob_range={1.00000000e+00,1.00000000e+00},prob(percent)="100",prob+-sd="100+-0",height_mean=2.16174103e-01,height_median=1.60745975e-01,height_95%HPD={1.02117071e-02,5.75324042e-01},age_mean=1.51063066e+02,age_median=1.51066013e+02,age_95%HPD={1.50112227e+02,1.52099737e+02}]:3.686779e+00[&length_mean=9.72198054e-03,length_median=5.03132700e-03,length_95%HPD={1.38715900e-08,3.41250600e-02},effectivebrlenTK02Brlens{1}_mean=0.009948,effectivebrlenTK02Brlens{1}_median=0.005081,effectivebrlenTK02Brlens{1}_95%HPD={0.000000,0.034989},rateTK02Brlens{1}_mean=1.017549,rateTK02Brlens{1}_median=1.002131,rateTK02Brlens{1}_95%HPD={0.813127,1.243516},effectivebrlenTK02Brlens{2}_mean=0.009527,effectivebrlenTK02Brlens{2}_median=0.004892,effectivebrlenTK02Brlens{2}_95%HPD={0.000000,0.033509},rateTK02Brlens{2}_mean=0.983846,rateTK02Brlens{2}_median=1.000623,rateTK02Brlens{2}_95%HPD={0.679924,1.206690},effectivebrlenTK02Brlens{3}_mean=0.009709,effectivebrlenTK02Brlens{3}_median=0.004988,effectivebrlenTK02Brlens{3}_95%HPD={0.000000,0.034095},rateTK02Brlens{3}_mean=0.996665,rateTK02Brlens{3}_median=1.000080,rateTK02Brlens{3}_95%HPD={0.785239,1.186874}],27[&prob=1.00000000e+00,prob_stddev=0.00000000e+00,prob_range={1.00000000e+00,1.00000000e+00},prob(percent)="100",prob+-sd="100+-0",height_mean=2.18207505e-01,height_median=1.62234076e-01,height_95%HPD={1.05937928e-02,5.81775174e-01},age_mean=1.52477577e+02,age_median=1.52464334e+02,age_95%HPD={1.50002035e+02,1.54729983e+02}]:2.288457e+00[&length_mean=8.78402260e-03,length_median=4.13330000e-03,length_95%HPD={0.00000000e+00,3.25491900e-02},effectivebrlenTK02Brlens{1}_mean=0.008960,effectivebrlenTK02Brlens{1}_median=0.004185,effectivebrlenTK02Brlens{1}_95%HPD={0.000000,0.033184},rateTK02Brlens{1}_mean=1.017329,rateTK02Brlens{1}_median=1.002128,rateTK02Brlens{1}_95%HPD={0.807244,1.243078},effectivebrlenTK02Brlens{2}_mean=0.008597,effectivebrlenTK02Brlens{2}_median=0.004026,effectivebrlenTK02Brlens{2}_95%HPD={0.000000,0.031932},rateTK02Brlens{2}_mean=0.982300,rateTK02Brlens{2}_median=1.000581,rateTK02Brlens{2}_95%HPD={0.667849,1.194773},effectivebrlenTK02Brlens{3}_mean=0.008784,effectivebrlenTK02Brlens{3}_median=0.004106,effectivebrlenTK02Brlens{3}_95%HPD={0.000000,0.032525},rateTK02Brlens{3}_mean=0.996792,rateTK02Brlens{3}_median=1.000111,rateTK02Brlens{3}_95%HPD={0.782480,1.183910}])[&prob=5.73653919e-02,prob_stddev=3.53545534e-03,prob_range={5.48654474e-02,5.98653363e-02},prob(percent)="6",prob+-sd="6+-0",height_mean=2.23701804e-01,height_median=1.68824111e-01,height_95%HPD={1.02633755e-02,5.81323021e-01},age_mean=1.56025107e+02,age_median=1.54752791e+02,age_95%HPD={1.50323362e+02,1.65248501e+02}]:5.380119e+00[&length_mean=1.14386462e-02,length_median=5.03435500e-03,length_95%HPD={2.65396000e-06,4.39870700e-02},effectivebrlenTK02Brlens{1}_mean=0.011596,effectivebrlenTK02Brlens{1}_median=0.005124,effectivebrlenTK02Brlens{1}_95%HPD={0.000003,0.044507},rateTK02Brlens{1}_mean=1.013427,rateTK02Brlens{1}_median=1.001838,rateTK02Brlens{1}_95%HPD={0.816935,1.244059},effectivebrlenTK02Brlens{2}_mean=0.011052,effectivebrlenTK02Brlens{2}_median=0.004834,effectivebrlenTK02Brlens{2}_95%HPD={0.000003,0.042580},rateTK02Brlens{2}_mean=0.975860,rateTK02Brlens{2}_median=1.000621,rateTK02Brlens{2}_95%HPD={0.640589,1.185560},effectivebrlenTK02Brlens{3}_mean=0.011399,effectivebrlenTK02Brlens{3}_median=0.005021,effectivebrlenTK02Brlens{3}_95%HPD={0.000002,0.043936},rateTK02Brlens{3}_mean=0.995717,rateTK02Brlens{3}_median=1.000045,rateTK02Brlens{3}_95%HPD={0.792217,1.158832}])[&prob=1.94440124e-03,prob_stddev=1.57131348e-05,prob_range={1.93329037e-03,1.95551210e-03},prob(percent)="0",prob+-sd="0+-0",height_mean=2.14764505e-01,height_median=1.64348795e-01,height_95%HPD={2.15173923e-02,5.63401924e-01},age_mean=1.62829156e+02,age_median=1.60132910e+02,age_95%HPD={1.52670386e+02,1.78565621e+02}]:4.752917e+00[&length_mean=1.35691153e-02,length_median=6.00874600e-03,length_95%HPD={8.87663600e-05,5.29162100e-02},effectivebrlenTK02Brlens{1}_mean=0.013743,effectivebrlenTK02Brlens{1}_median=0.005991,effectivebrlenTK02Brlens{1}_95%HPD={0.000089,0.053486},rateTK02Brlens{1}_mean=1.003435,rateTK02Brlens{1}_median=1.001032,rateTK02Brlens{1}_95%HPD={0.934102,1.144977},effectivebrlenTK02Brlens{2}_mean=0.012734,effectivebrlenTK02Brlens{2}_median=0.006013,effectivebrlenTK02Brlens{2}_95%HPD={0.000094,0.053811},rateTK02Brlens{2}_mean=0.964240,rateTK02Brlens{2}_median=1.000648,rateTK02Brlens{2}_95%HPD={0.741352,1.094355},effectivebrlenTK02Brlens{3}_mean=0.013321,effectivebrlenTK02Brlens{3}_median=0.005446,effectivebrlenTK02Brlens{3}_95%HPD={0.000087,0.052823},rateTK02Brlens{3}_mean=0.951588,rateTK02Brlens{3}_median=0.999857,rateTK02Brlens{3}_95%HPD={0.768297,1.088145}],(19[&prob=1.00000000e+00,prob_stddev=0.00000000e+00,prob_range={1.00000000e+00,1.00000000e+00},prob(percent)="100",prob+-sd="100+-0",height_mean=2.18190414e-01,height_median=1.62202134e-01,height_95%HPD={1.00813871e-02,5.80308130e-01},age_mean=1.52480949e+02,age_median=1.52467432e+02,age_95%HPD={1.50006855e+02,1.54732714e+02}]:3.558463e+00[&length_mean=8.89108683e-03,length_median=4.26263800e-03,length_95%HPD={1.00106300e-08,3.22588300e-02},effectivebrlenTK02Brlens{1}_mean=0.009107,effectivebrlenTK02Brlens{1}_median=0.004313,effectivebrlenTK02Brlens{1}_95%HPD={0.000000,0.033290},rateTK02Brlens{1}_mean=1.019340,rateTK02Brlens{1}_median=1.002317,rateTK02Brlens{1}_95%HPD={0.820076,1.252360},effectivebrlenTK02Brlens{2}_mean=0.008711,effectivebrlenTK02Brlens{2}_median=0.004155,effectivebrlenTK02Brlens{2}_95%HPD={0.000000,0.031591},rateTK02Brlens{2}_mean=0.984329,rateTK02Brlens{2}_median=1.000586,rateTK02Brlens{2}_95%HPD={0.672261,1.197725},effectivebrlenTK02Brlens{3}_mean=0.008878,effectivebrlenTK02Brlens{3}_median=0.004214,effectivebrlenTK02Brlens{3}_95%HPD={0.000000,0.032384},rateTK02Brlens{3}_mean=0.996883,rateTK02Brlens{3}_median=1.000027,rateTK02Brlens{3}_95%HPD={0.790963,1.187350}],20[&prob=1.00000000e+00,prob_stddev=0.00000000e+00,prob_range={1.00000000e+00,1.00000000e+00},prob(percent)="100",prob+-sd="100+-0",height_mean=2.19689035e-01,height_median=1.63298888e-01,height_95%HPD={1.05701656e-02,5.85527027e-01},age_mean=1.53525028e+02,age_median=1.53507479e+02,age_95%HPD={1.52102636e+02,1.54852069e+02}]:2.518417e+00[&length_mean=8.26750348e-03,length_median=3.72110600e-03,length_95%HPD={1.23811600e-08,3.06364300e-02},effectivebrlenTK02Brlens{1}_mean=0.008451,effectivebrlenTK02Brlens{1}_median=0.003767,effectivebrlenTK02Brlens{1}_95%HPD={0.000000,0.031466},rateTK02Brlens{1}_mean=1.019142,rateTK02Brlens{1}_median=1.002156,rateTK02Brlens{1}_95%HPD={0.824176,1.252145},effectivebrlenTK02Brlens{2}_mean=0.008077,effectivebrlenTK02Brlens{2}_median=0.003628,effectivebrlenTK02Brlens{2}_95%HPD={0.000000,0.030183},rateTK02Brlens{2}_mean=0.983831,rateTK02Brlens{2}_median=1.000583,rateTK02Brlens{2}_95%HPD={0.686320,1.201631},effectivebrlenTK02Brlens{3}_mean=0.008250,effectivebrlenTK02Brlens{3}_median=0.003693,effectivebrlenTK02Brlens{3}_95%HPD={0.000000,0.030703},rateTK02Brlens{3}_mean=0.997214,rateTK02Brlens{3}_median=1.000108,rateTK02Brlens{3}_95%HPD={0.787538,1.185124}])[&prob=5.30432657e-02,prob_stddev=3.86543117e-03,prob_range={5.03099931e-02,5.57765383e-02},prob(percent)="5",prob+-sd="5+-0",height_mean=2.26435958e-01,height_median=1.68857526e-01,height_95%HPD={2.02556503e-02,6.05359342e-01},age_mean=1.57474648e+02,age_median=1.56025896e+02,age_95%HPD={1.52102252e+02,1.66382449e+02}]:8.859931e+00[&length_mean=1.09059919e-02,length_median=4.81653500e-03,length_95%HPD={2.37001800e-06,4.11273500e-02},effectivebrlenTK02Brlens{1}_mean=0.011014,effectivebrlenTK02Brlens{1}_median=0.004921,effectivebrlenTK02Brlens{1}_95%HPD={0.000002,0.040479},rateTK02Brlens{1}_mean=1.015481,rateTK02Brlens{1}_median=1.001942,rateTK02Brlens{1}_95%HPD={0.810715,1.222608},effectivebrlenTK02Brlens{2}_mean=0.010593,effectivebrlenTK02Brlens{2}_median=0.004748,effectivebrlenTK02Brlens{2}_95%HPD={0.000002,0.040953},rateTK02Brlens{2}_mean=0.987148,rateTK02Brlens{2}_median=1.000613,rateTK02Brlens{2}_95%HPD={0.732216,1.190445},effectivebrlenTK02Brlens{3}_mean=0.010837,effectivebrlenTK02Brlens{3}_median=0.004748,effectivebrlenTK02Brlens{3}_95%HPD={0.000002,0.039677},rateTK02Brlens{3}_mean=0.992959,rateTK02Brlens{3}_median=1.000042,rateTK02Brlens{3}_95%HPD={0.783495,1.144935}])[&prob=2.44439012e-04,prob_stddev=6.28525394e-05,prob_range={1.99995556e-04,2.88882469e-04},prob(percent)="0",prob+-sd="0+-0",height_mean=2.91647330e-01,height_median=2.25756479e-01,height_95%HPD={3.65047997e-02,7.08006935e-01},age_mean=1.65640590e+02,age_median=1.64885827e+02,age_95%HPD={1.56332692e+02,1.79854818e+02}]:4.138891e+00[&length_mean=7.84949311e-03,length_median=5.50949500e-03,length_95%HPD={3.79946400e-05,2.10967700e-02},effectivebrlenTK02Brlens{1}_mean=0.007937,effectivebrlenTK02Brlens{1}_median=0.005514,effectivebrlenTK02Brlens{1}_95%HPD={0.000038,0.021164},rateTK02Brlens{1}_mean=1.016094,rateTK02Brlens{1}_median=1.003224,rateTK02Brlens{1}_95%HPD={0.901788,1.083827},effectivebrlenTK02Brlens{2}_mean=0.007830,effectivebrlenTK02Brlens{2}_median=0.005798,effectivebrlenTK02Brlens{2}_95%HPD={0.000030,0.020763},rateTK02Brlens{2}_mean=0.994762,rateTK02Brlens{2}_median=1.006032,rateTK02Brlens{2}_95%HPD={0.739141,1.181011},effectivebrlenTK02Brlens{3}_mean=0.008077,effectivebrlenTK02Brlens{3}_median=0.005628,effectivebrlenTK02Brlens{3}_95%HPD={0.000035,0.021785},rateTK02Brlens{3}_mean=0.987056,rateTK02Brlens{3}_median=1.000298,rateTK02Brlens{3}_95%HPD={0.629745,1.073179}])[&prob=4.88878025e-04,prob_stddev=2.82836427e-04,prob_range={2.88882469e-04,6.88873581e-04},prob(percent)="0",prob+-sd="0+-0",height_mean=2.06896925e-01,height_median=1.80151004e-01,height_95%HPD={3.99029516e-02,4.70661398e-01},age_mean=1.70176315e+02,age_median=1.69024718e+02,age_95%HPD={1.59706358e+02,1.82685173e+02}]:1.389228e+00[&length_mean=7.67581722e-03,length_median=5.67042400e-03,length_95%HPD={2.28124400e-05,2.27402100e-02},effectivebrlenTK02Brlens{1}_mean=0.008044,effectivebrlenTK02Brlens{1}_median=0.005273,effectivebrlenTK02Brlens{1}_95%HPD={0.000023,0.025071},rateTK02Brlens{1}_mean=1.040558,rateTK02Brlens{1}_median=1.016565,rateTK02Brlens{1}_95%HPD={0.929854,1.195308},effectivebrlenTK02Brlens{2}_mean=0.006828,effectivebrlenTK02Brlens{2}_median=0.004573,effectivebrlenTK02Brlens{2}_95%HPD={0.000025,0.022757},rateTK02Brlens{2}_mean=0.854003,rateTK02Brlens{2}_median=0.791529,rateTK02Brlens{2}_95%HPD={0.731247,1.058119},effectivebrlenTK02Brlens{3}_mean=0.007928,effectivebrlenTK02Brlens{3}_median=0.005601,effectivebrlenTK02Brlens{3}_95%HPD={0.000023,0.025269},rateTK02Brlens{3}_mean=1.016939,rateTK02Brlens{3}_median=1.000055,rateTK02Brlens{3}_95%HPD={0.883910,1.111224}])[&prob=2.32328170e-02,prob_stddev=7.99798564e-03,prob_range={1.75773872e-02,2.88882469e-02},prob(percent)="2",prob+-sd="2+-1",height_mean=3.30772936e-01,height_median=2.56921871e-01,height_95%HPD={1.25947568e-02,8.06447070e-01},age_mean=1.71961420e+02,age_median=1.70413945e+02,age_95%HPD={1.58114308e+02,1.88417071e+02}]:4.403313e+00[&length_mean=1.76288651e-02,length_median=9.29665400e-03,length_95%HPD={8.90396800e-07,6.48411400e-02},effectivebrlenTK02Brlens{1}_mean=0.018105,effectivebrlenTK02Brlens{1}_median=0.009495,effectivebrlenTK02Brlens{1}_95%HPD={0.000001,0.065516},rateTK02Brlens{1}_mean=1.027286,rateTK02Brlens{1}_median=1.003064,rateTK02Brlens{1}_95%HPD={0.824718,1.236177},effectivebrlenTK02Brlens{2}_mean=0.016800,effectivebrlenTK02Brlens{2}_median=0.008721,effectivebrlenTK02Brlens{2}_95%HPD={0.000001,0.061588},rateTK02Brlens{2}_mean=0.962064,rateTK02Brlens{2}_median=1.000552,rateTK02Brlens{2}_95%HPD={0.637330,1.170535},effectivebrlenTK02Brlens{3}_mean=0.017543,effectivebrlenTK02Brlens{3}_median=0.009110,effectivebrlenTK02Brlens{3}_95%HPD={0.000001,0.064337},rateTK02Brlens{3}_mean=0.996886,rateTK02Brlens{3}_median=1.000413,rateTK02Brlens{3}_95%HPD={0.725776,1.262450}])[&prob=2.83860359e-01,prob_stddev=7.62401303e-02,prob_range={2.29950446e-01,3.37770272e-01},prob(percent)="28",prob+-sd="28+-8",height_mean=3.20515074e-01,height_median=2.48220451e-01,height_95%HPD={1.81642733e-02,8.22297483e-01},age_mean=1.75900446e+02,age_median=1.74817259e+02,age_95%HPD={1.61337622e+02,1.92276860e+02}]:9.678711e+00[&length_mean=2.86324721e-02,length_median=1.81555800e-02,length_95%HPD={5.43429700e-07,8.96100100e-02},effectivebrlenTK02Brlens{1}_mean=0.029596,effectivebrlenTK02Brlens{1}_median=0.018571,effectivebrlenTK02Brlens{1}_95%HPD={0.000001,0.094077},rateTK02Brlens{1}_mean=1.027410,rateTK02Brlens{1}_median=1.002614,rateTK02Brlens{1}_95%HPD={0.808901,1.250502},effectivebrlenTK02Brlens{2}_mean=0.027320,effectivebrlenTK02Brlens{2}_median=0.017483,effectivebrlenTK02Brlens{2}_95%HPD={0.000001,0.084462},rateTK02Brlens{2}_mean=0.973704,rateTK02Brlens{2}_median=1.000599,rateTK02Brlens{2}_95%HPD={0.644451,1.213865},effectivebrlenTK02Brlens{3}_mean=0.028739,effectivebrlenTK02Brlens{3}_median=0.018019,effectivebrlenTK02Brlens{3}_95%HPD={0.000001,0.089915},rateTK02Brlens{3}_mean=0.999160,rateTK02Brlens{3}_median=1.000331,rateTK02Brlens{3}_95%HPD={0.789483,1.237589}],24[&prob=1.00000000e+00,prob_stddev=0.00000000e+00,prob_range={1.00000000e+00,1.00000000e+00},prob(percent)="100",prob+-sd="100+-0",height_mean=2.56249663e-01,height_median=1.90573950e-01,height_95%HPD={1.20981507e-02,6.82291226e-01},age_mean=1.79036469e+02,age_median=1.79092894e+02,age_95%HPD={1.74670856e+02,1.83697702e+02}]:5.403076e+00[&length_mean=1.39852782e-02,length_median=6.84629400e-03,length_95%HPD={0.00000000e+00,5.11485000e-02},effectivebrlenTK02Brlens{1}_mean=0.014241,effectivebrlenTK02Brlens{1}_median=0.006907,effectivebrlenTK02Brlens{1}_95%HPD={0.000000,0.052236},rateTK02Brlens{1}_mean=1.014796,rateTK02Brlens{1}_median=1.001601,rateTK02Brlens{1}_95%HPD={0.839667,1.211092},effectivebrlenTK02Brlens{2}_mean=0.013757,effectivebrlenTK02Brlens{2}_median=0.006742,effectivebrlenTK02Brlens{2}_95%HPD={0.000000,0.050127},rateTK02Brlens{2}_mean=0.988020,rateTK02Brlens{2}_median=1.000498,rateTK02Brlens{2}_95%HPD={0.735340,1.176216},effectivebrlenTK02Brlens{3}_mean=0.013994,effectivebrlenTK02Brlens{3}_median=0.006807,effectivebrlenTK02Brlens{3}_95%HPD={0.000000,0.051373},rateTK02Brlens{3}_mean=0.998541,rateTK02Brlens{3}_median=1.000064,rateTK02Brlens{3}_95%HPD={0.818161,1.164194}])[&prob=2.23361703e-01,prob_stddev=6.24597110e-02,prob_range={1.79196018e-01,2.67527388e-01},prob(percent)="22",prob+-sd="22+-6",height_mean=3.39787637e-01,height_median=2.63152027e-01,height_95%HPD={2.21733963e-02,8.56555549e-01},age_mean=1.85792328e+02,age_median=1.84495970e+02,age_95%HPD={1.74738873e+02,1.98652336e+02}]:7.584872e+00[&length_mean=2.33969046e-02,length_median=1.56992900e-02,length_95%HPD={3.49359300e-07,7.13276800e-02},effectivebrlenTK02Brlens{1}_mean=0.024203,effectivebrlenTK02Brlens{1}_median=0.015928,effectivebrlenTK02Brlens{1}_95%HPD={0.000000,0.075187},rateTK02Brlens{1}_mean=1.025407,rateTK02Brlens{1}_median=1.002448,rateTK02Brlens{1}_95%HPD={0.833324,1.241527},effectivebrlenTK02Brlens{2}_mean=0.022687,effectivebrlenTK02Brlens{2}_median=0.015299,effectivebrlenTK02Brlens{2}_95%HPD={0.000000,0.068545},rateTK02Brlens{2}_mean=0.978607,rateTK02Brlens{2}_median=1.000530,rateTK02Brlens{2}_95%HPD={0.670523,1.229114},effectivebrlenTK02Brlens{3}_mean=0.023565,effectivebrlenTK02Brlens{3}_median=0.015600,effectivebrlenTK02Brlens{3}_95%HPD={0.000000,0.072225},rateTK02Brlens{3}_mean=1.001172,rateTK02Brlens{3}_median=1.000723,rateTK02Brlens{3}_95%HPD={0.773444,1.213527}],31[&prob=1.00000000e+00,prob_stddev=0.00000000e+00,prob_range={1.00000000e+00,1.00000000e+00},prob(percent)="100",prob+-sd="100+-0",height_mean=2.67385880e-01,height_median=1.98575017e-01,height_95%HPD={1.28666595e-02,7.11787204e-01},age_mean=1.86840934e+02,age_median=1.86890586e+02,age_95%HPD={1.83120748e+02,1.90791640e+02}]:5.190256e+00[&length_mean=1.36841662e-02,length_median=7.25104900e-03,length_95%HPD={0.00000000e+00,4.80700000e-02},effectivebrlenTK02Brlens{1}_mean=0.013926,effectivebrlenTK02Brlens{1}_median=0.007292,effectivebrlenTK02Brlens{1}_95%HPD={0.000000,0.049327},rateTK02Brlens{1}_mean=1.012991,rateTK02Brlens{1}_median=1.001468,rateTK02Brlens{1}_95%HPD={0.842911,1.200957},effectivebrlenTK02Brlens{2}_mean=0.013463,effectivebrlenTK02Brlens{2}_median=0.007144,effectivebrlenTK02Brlens{2}_95%HPD={0.000000,0.047195},rateTK02Brlens{2}_mean=0.988236,rateTK02Brlens{2}_median=1.000500,rateTK02Brlens{2}_95%HPD={0.734608,1.160858},effectivebrlenTK02Brlens{3}_mean=0.013675,effectivebrlenTK02Brlens{3}_median=0.007203,effectivebrlenTK02Brlens{3}_95%HPD={0.000000,0.047969},rateTK02Brlens{3}_mean=0.997968,rateTK02Brlens{3}_median=1.000049,rateTK02Brlens{3}_95%HPD={0.834585,1.163058}])[&prob=1.33052599e-01,prob_stddev=4.26297348e-02,prob_range={1.02908824e-01,1.63196373e-01},prob(percent)="13",prob+-sd="13+-4",height_mean=3.61932500e-01,height_median=2.81505946e-01,height_95%HPD={2.10357963e-02,9.31084130e-01},age_mean=1.93190937e+02,age_median=1.92080842e+02,age_95%HPD={1.83420615e+02,2.04177784e+02}]:9.689010e+00[&length_mean=1.96356024e-02,length_median=1.28839500e-02,length_95%HPD={1.61801400e-06,6.14286600e-02},effectivebrlenTK02Brlens{1}_mean=0.020075,effectivebrlenTK02Brlens{1}_median=0.012988,effectivebrlenTK02Brlens{1}_95%HPD={0.000002,0.063504},rateTK02Brlens{1}_mean=1.019652,rateTK02Brlens{1}_median=1.002398,rateTK02Brlens{1}_95%HPD={0.857137,1.217244},effectivebrlenTK02Brlens{2}_mean=0.018912,effectivebrlenTK02Brlens{2}_median=0.012331,effectivebrlenTK02Brlens{2}_95%HPD={0.000002,0.058686},rateTK02Brlens{2}_mean=0.972552,rateTK02Brlens{2}_median=0.999120,rateTK02Brlens{2}_95%HPD={0.667997,1.213657},effectivebrlenTK02Brlens{3}_mean=0.019756,effectivebrlenTK02Brlens{3}_median=0.012771,effectivebrlenTK02Brlens{3}_95%HPD={0.000002,0.061604},rateTK02Brlens{3}_mean=0.998897,rateTK02Brlens{3}_median=1.000390,rateTK02Brlens{3}_95%HPD={0.770216,1.200571}],(9[&prob=1.00000000e+00,prob_stddev=0.00000000e+00,prob_range={1.00000000e+00,1.00000000e+00},prob(percent)="100",prob+-sd="100+-0",height_mean=2.81355585e-01,height_median=2.09206675e-01,height_95%HPD={1.40126119e-02,7.50185188e-01},age_mean=1.96596286e+02,age_median=1.96691538e+02,age_95%HPD={1.91964628e+02,2.01397735e+02}]:3.639178e+00[&length_mean=1.09707484e-02,length_median=5.97656000e-03,length_95%HPD={0.00000000e+00,3.80672200e-02},effectivebrlenTK02Brlens{1}_mean=0.011133,effectivebrlenTK02Brlens{1}_median=0.006011,effectivebrlenTK02Brlens{1}_95%HPD={0.000000,0.038658},rateTK02Brlens{1}_mean=1.011495,rateTK02Brlens{1}_median=1.001319,rateTK02Brlens{1}_95%HPD={0.854609,1.197444},effectivebrlenTK02Brlens{2}_mean=0.010808,effectivebrlenTK02Brlens{2}_median=0.005896,effectivebrlenTK02Brlens{2}_95%HPD={0.000000,0.037481},rateTK02Brlens{2}_mean=0.989549,rateTK02Brlens{2}_median=1.000449,rateTK02Brlens{2}_95%HPD={0.749418,1.152312},effectivebrlenTK02Brlens{3}_mean=0.010958,effectivebrlenTK02Brlens{3}_median=0.005949,effectivebrlenTK02Brlens{3}_95%HPD={0.000000,0.037952},rateTK02Brlens{3}_mean=0.998447,rateTK02Brlens{3}_median=1.000055,rateTK02Brlens{3}_95%HPD={0.840786,1.148413}],17[&prob=1.00000000e+00,prob_stddev=0.00000000e+00,prob_range={1.00000000e+00,1.00000000e+00},prob(percent)="100",prob+-sd="100+-0",height_mean=2.75610536e-01,height_median=2.04858329e-01,height_95%HPD={1.26961800e-02,7.34021312e-01},age_mean=1.92591801e+02,age_median=1.92881676e+02,age_95%HPD={1.83790029e+02,2.01297103e+02}]:7.449040e+00[&length_mean=1.17428183e-02,length_median=6.16353500e-03,length_95%HPD={0.00000000e+00,4.14008600e-02},effectivebrlenTK02Brlens{1}_mean=0.011945,effectivebrlenTK02Brlens{1}_median=0.006194,effectivebrlenTK02Brlens{1}_95%HPD={0.000000,0.042290},rateTK02Brlens{1}_mean=1.012888,rateTK02Brlens{1}_median=1.001421,rateTK02Brlens{1}_95%HPD={0.856282,1.201199},effectivebrlenTK02Brlens{2}_mean=0.011548,effectivebrlenTK02Brlens{2}_median=0.006088,effectivebrlenTK02Brlens{2}_95%HPD={0.000000,0.040557},rateTK02Brlens{2}_mean=0.989145,rateTK02Brlens{2}_median=1.000485,rateTK02Brlens{2}_95%HPD={0.752571,1.166239},effectivebrlenTK02Brlens{3}_mean=0.011731,effectivebrlenTK02Brlens{3}_median=0.006136,effectivebrlenTK02Brlens{3}_95%HPD={0.000000,0.041368},rateTK02Brlens{3}_mean=0.997870,rateTK02Brlens{3}_median=1.000060,rateTK02Brlens{3}_95%HPD={0.829109,1.149031}])[&prob=7.12761939e-02,prob_stddev=4.24254641e-04,prob_range={7.09762005e-02,7.15761872e-02},prob(percent)="7",prob+-sd="7+-0",height_mean=3.00010674e-01,height_median=2.28198254e-01,height_95%HPD={1.66306708e-02,7.93131224e-01},age_mean=2.00770339e+02,age_median=2.00330716e+02,age_95%HPD={1.92473273e+02,2.10052828e+02}]:1.439136e+00[&length_mean=1.10424837e-02,length_median=5.91852600e-03,length_95%HPD={1.82447000e-06,3.79975900e-02},effectivebrlenTK02Brlens{1}_mean=0.011264,effectivebrlenTK02Brlens{1}_median=0.006011,effectivebrlenTK02Brlens{1}_95%HPD={0.000002,0.039233},rateTK02Brlens{1}_mean=1.014131,rateTK02Brlens{1}_median=1.001370,rateTK02Brlens{1}_95%HPD={0.873496,1.214922},effectivebrlenTK02Brlens{2}_mean=0.010939,effectivebrlenTK02Brlens{2}_median=0.005856,effectivebrlenTK02Brlens{2}_95%HPD={0.000002,0.038645},rateTK02Brlens{2}_mean=0.993610,rateTK02Brlens{2}_median=1.000545,rateTK02Brlens{2}_95%HPD={0.731854,1.155096},effectivebrlenTK02Brlens{3}_mean=0.011089,effectivebrlenTK02Brlens{3}_median=0.005916,effectivebrlenTK02Brlens{3}_95%HPD={0.000002,0.038348},rateTK02Brlens{3}_mean=1.001227,rateTK02Brlens{3}_median=1.000124,rateTK02Brlens{3}_95%HPD={0.836902,1.180273}])[&prob=3.03548810e-02,prob_stddev=1.03078165e-02,prob_range={2.30661541e-02,3.76436079e-02},prob(percent)="3",prob+-sd="3+-1",height_mean=3.89090015e-01,height_median=3.06417241e-01,height_95%HPD={2.23929830e-02,9.40311075e-01},age_mean=2.02525696e+02,age_median=2.01769852e+02,age_95%HPD={1.93362488e+02,2.12996236e+02}]:5.120251e+00[&length_mean=1.31612593e-02,length_median=7.93150600e-03,length_95%HPD={1.29105700e-05,4.43827400e-02},effectivebrlenTK02Brlens{1}_mean=0.013522,effectivebrlenTK02Brlens{1}_median=0.007967,effectivebrlenTK02Brlens{1}_95%HPD={0.000012,0.045941},rateTK02Brlens{1}_mean=1.022346,rateTK02Brlens{1}_median=1.002196,rateTK02Brlens{1}_95%HPD={0.885875,1.231270},effectivebrlenTK02Brlens{2}_mean=0.012832,effectivebrlenTK02Brlens{2}_median=0.007647,effectivebrlenTK02Brlens{2}_95%HPD={0.000013,0.044176},rateTK02Brlens{2}_mean=0.975236,rateTK02Brlens{2}_median=0.998954,rateTK02Brlens{2}_95%HPD={0.650536,1.142268},effectivebrlenTK02Brlens{3}_mean=0.013069,effectivebrlenTK02Brlens{3}_median=0.007844,effectivebrlenTK02Brlens{3}_95%HPD={0.000013,0.045534},rateTK02Brlens{3}_mean=0.998119,rateTK02Brlens{3}_median=1.000660,rateTK02Brlens{3}_95%HPD={0.794590,1.227034}],(15[&prob=1.00000000e+00,prob_stddev=0.00000000e+00,prob_range={1.00000000e+00,1.00000000e+00},prob(percent)="100",prob+-sd="100+-0",height_mean=2.86627485e-01,height_median=2.13058604e-01,height_95%HPD={1.38356358e-02,7.63490939e-01},age_mean=2.00302264e+02,age_median=2.00304576e+02,age_95%HPD={1.99371723e+02,2.01268548e+02}]:2.321727e+00[&length_mean=9.44866843e-03,length_median=4.88317300e-03,length_95%HPD={1.44386300e-08,3.28632900e-02},effectivebrlenTK02Brlens{1}_mean=0.009596,effectivebrlenTK02Brlens{1}_median=0.004913,effectivebrlenTK02Brlens{1}_95%HPD={0.000000,0.033526},rateTK02Brlens{1}_mean=1.012242,rateTK02Brlens{1}_median=1.001363,rateTK02Brlens{1}_95%HPD={0.853913,1.193515},effectivebrlenTK02Brlens{2}_mean=0.009309,effectivebrlenTK02Brlens{2}_median=0.004805,effectivebrlenTK02Brlens{2}_95%HPD={0.000000,0.032564},rateTK02Brlens{2}_mean=0.988948,rateTK02Brlens{2}_median=1.000439,rateTK02Brlens{2}_95%HPD={0.764441,1.155711},effectivebrlenTK02Brlens{3}_mean=0.009439,effectivebrlenTK02Brlens{3}_median=0.004848,effectivebrlenTK02Brlens{3}_95%HPD={0.000000,0.032810},rateTK02Brlens{3}_mean=0.997196,rateTK02Brlens{3}_median=1.000033,rateTK02Brlens{3}_95%HPD={0.844489,1.146224}],16[&prob=1.00000000e+00,prob_stddev=0.00000000e+00,prob_range={1.00000000e+00,1.00000000e+00},prob(percent)="100",prob+-sd="100+-0",height_mean=2.86641916e-01,height_median=2.13040918e-01,height_95%HPD={1.38071421e-02,7.63750887e-01},age_mean=2.00306937e+02,age_median=2.00312250e+02,age_95%HPD={1.99397106e+02,2.01294224e+02}]:2.314053e+00[&length_mean=9.36412374e-03,length_median=4.86083700e-03,length_95%HPD={0.00000000e+00,3.29181500e-02},effectivebrlenTK02Brlens{1}_mean=0.009522,effectivebrlenTK02Brlens{1}_median=0.004887,effectivebrlenTK02Brlens{1}_95%HPD={0.000000,0.033653},rateTK02Brlens{1}_mean=1.012474,rateTK02Brlens{1}_median=1.001323,rateTK02Brlens{1}_95%HPD={0.852914,1.189886},effectivebrlenTK02Brlens{2}_mean=0.009224,effectivebrlenTK02Brlens{2}_median=0.004788,effectivebrlenTK02Brlens{2}_95%HPD={0.000000,0.032477},rateTK02Brlens{2}_mean=0.989694,rateTK02Brlens{2}_median=1.000440,rateTK02Brlens{2}_95%HPD={0.757618,1.150237},effectivebrlenTK02Brlens{3}_mean=0.009366,effectivebrlenTK02Brlens{3}_median=0.004825,effectivebrlenTK02Brlens{3}_95%HPD={0.000000,0.033000},rateTK02Brlens{3}_mean=0.997559,rateTK02Brlens{3}_median=1.000052,rateTK02Brlens{3}_95%HPD={0.837479,1.143466}])[&prob=9.56200973e-02,prob_stddev=6.37953275e-03,prob_range={9.11090865e-02,1.00131108e-01},prob(percent)="10",prob+-sd="10+-1",height_mean=3.17107150e-01,height_median=2.36942816e-01,height_95%HPD={1.33788709e-02,8.43185119e-01},age_mean=2.03915049e+02,age_median=2.02626303e+02,age_95%HPD={1.99547143e+02,2.11535629e+02}]:4.263800e+00[&length_mean=1.12810736e-02,length_median=5.58302400e-03,length_95%HPD={2.47109500e-06,3.98471300e-02},effectivebrlenTK02Brlens{1}_mean=0.011456,effectivebrlenTK02Brlens{1}_median=0.005617,effectivebrlenTK02Brlens{1}_95%HPD={0.000002,0.041004},rateTK02Brlens{1}_mean=1.013826,rateTK02Brlens{1}_median=1.001363,rateTK02Brlens{1}_95%HPD={0.854012,1.199814},effectivebrlenTK02Brlens{2}_mean=0.011069,effectivebrlenTK02Brlens{2}_median=0.005447,effectivebrlenTK02Brlens{2}_95%HPD={0.000002,0.039101},rateTK02Brlens{2}_mean=0.987217,rateTK02Brlens{2}_median=1.000397,rateTK02Brlens{2}_95%HPD={0.749605,1.157028},effectivebrlenTK02Brlens{3}_mean=0.011129,effectivebrlenTK02Brlens{3}_median=0.005556,effectivebrlenTK02Brlens{3}_95%HPD={0.000002,0.039000},rateTK02Brlens{3}_mean=0.992878,rateTK02Brlens{3}_median=1.000011,rateTK02Brlens{3}_95%HPD={0.845738,1.174571}])[&prob=7.93315704e-03,prob_stddev=4.17969387e-03,prob_range={4.97766716e-03,1.08886469e-02},prob(percent)="1",prob+-sd="1+-0",height_mean=3.98431487e-01,height_median=3.21171022e-01,height_95%HPD={2.34658563e-02,9.49452250e-01},age_mean=2.08127514e+02,age_median=2.06890103e+02,age_95%HPD={2.00280052e+02,2.19076236e+02}]:4.992224e+00[&length_mean=1.07660267e-02,length_median=5.76320200e-03,length_95%HPD={1.10103400e-06,3.43436600e-02},effectivebrlenTK02Brlens{1}_mean=0.010824,effectivebrlenTK02Brlens{1}_median=0.005778,effectivebrlenTK02Brlens{1}_95%HPD={0.000001,0.034385},rateTK02Brlens{1}_mean=1.006165,rateTK02Brlens{1}_median=1.001254,rateTK02Brlens{1}_95%HPD={0.834683,1.133379},effectivebrlenTK02Brlens{2}_mean=0.010793,effectivebrlenTK02Brlens{2}_median=0.005576,effectivebrlenTK02Brlens{2}_95%HPD={0.000001,0.032696},rateTK02Brlens{2}_mean=0.988146,rateTK02Brlens{2}_median=1.000125,rateTK02Brlens{2}_95%HPD={0.743241,1.314349},effectivebrlenTK02Brlens{3}_mean=0.010812,effectivebrlenTK02Brlens{3}_median=0.005847,effectivebrlenTK02Brlens{3}_95%HPD={0.000001,0.034785},rateTK02Brlens{3}_mean=0.996557,rateTK02Brlens{3}_median=1.000609,rateTK02Brlens{3}_95%HPD={0.789131,1.172835}],(12[&prob=1.00000000e+00,prob_stddev=0.00000000e+00,prob_range={1.00000000e+00,1.00000000e+00},prob(percent)="100",prob+-sd="100+-0",height_mean=2.86273420e-01,height_median=2.12838547e-01,height_95%HPD={1.35950103e-02,7.61569447e-01},age_mean=2.00055495e+02,age_median=2.00145173e+02,age_95%HPD={1.91995744e+02,2.08075019e+02}]:7.472682e+00[&length_mean=9.84837625e-03,length_median=5.00321700e-03,length_95%HPD={1.00841000e-08,3.46162400e-02},effectivebrlenTK02Brlens{1}_mean=0.010008,effectivebrlenTK02Brlens{1}_median=0.005037,effectivebrlenTK02Brlens{1}_95%HPD={0.000000,0.035316},rateTK02Brlens{1}_mean=1.012716,rateTK02Brlens{1}_median=1.001347,rateTK02Brlens{1}_95%HPD={0.855304,1.192896},effectivebrlenTK02Brlens{2}_mean=0.009717,effectivebrlenTK02Brlens{2}_median=0.004936,effectivebrlenTK02Brlens{2}_95%HPD={0.000000,0.034105},rateTK02Brlens{2}_mean=0.990475,rateTK02Brlens{2}_median=1.000426,rateTK02Brlens{2}_95%HPD={0.768616,1.155472},effectivebrlenTK02Brlens{3}_mean=0.009837,effectivebrlenTK02Brlens{3}_median=0.004973,effectivebrlenTK02Brlens{3}_95%HPD={0.000000,0.034732},rateTK02Brlens{3}_mean=0.998037,rateTK02Brlens{3}_median=1.000039,rateTK02Brlens{3}_95%HPD={0.838611,1.146786}],13[&prob=1.00000000e+00,prob_stddev=0.00000000e+00,prob_range={1.00000000e+00,1.00000000e+00},prob(percent)="100",prob+-sd="100+-0",height_mean=2.92949899e-01,height_median=2.17820959e-01,height_95%HPD={1.44405064e-02,7.80729574e-01},age_mean=2.04738961e+02,age_median=2.04655463e+02,age_95%HPD={2.01300084e+02,2.08083321e+02}]:2.962392e+00[&length_mean=8.23353788e-03,length_median=3.79775700e-03,length_95%HPD={0.00000000e+00,3.06502300e-02},effectivebrlenTK02Brlens{1}_mean=0.008355,effectivebrlenTK02Brlens{1}_median=0.003825,effectivebrlenTK02Brlens{1}_95%HPD={0.000000,0.031280},rateTK02Brlens{1}_mean=1.011720,rateTK02Brlens{1}_median=1.001292,rateTK02Brlens{1}_95%HPD={0.857148,1.185606},effectivebrlenTK02Brlens{2}_mean=0.008111,effectivebrlenTK02Brlens{2}_median=0.003742,effectivebrlenTK02Brlens{2}_95%HPD={0.000000,0.030230},rateTK02Brlens{2}_mean=0.989638,rateTK02Brlens{2}_median=1.000442,rateTK02Brlens{2}_95%HPD={0.758124,1.141878},effectivebrlenTK02Brlens{3}_mean=0.008228,effectivebrlenTK02Brlens{3}_median=0.003781,effectivebrlenTK02Brlens{3}_95%HPD={0.000000,0.030716},rateTK02Brlens{3}_mean=0.997649,rateTK02Brlens{3}_median=1.000038,rateTK02Brlens{3}_95%HPD={0.839731,1.135863}])[&prob=5.09877558e-02,prob_stddev=9.58501226e-04,prob_range={5.03099931e-02,5.16655185e-02},prob(percent)="5",prob+-sd="5+-0",height_mean=2.95177563e-01,height_median=2.22639618e-01,height_95%HPD={1.69274341e-02,7.83569980e-01},age_mean=2.08345447e+02,age_median=2.07617855e+02,age_95%HPD={2.01552122e+02,2.16709922e+02}]:4.264472e+00[&length_mean=9.28698098e-03,length_median=4.35751100e-03,length_95%HPD={1.78557900e-07,3.48266400e-02},effectivebrlenTK02Brlens{1}_mean=0.009454,effectivebrlenTK02Brlens{1}_median=0.004361,effectivebrlenTK02Brlens{1}_95%HPD={0.000000,0.035317},rateTK02Brlens{1}_mean=1.011023,rateTK02Brlens{1}_median=1.001279,rateTK02Brlens{1}_95%HPD={0.851539,1.186525},effectivebrlenTK02Brlens{2}_mean=0.009316,effectivebrlenTK02Brlens{2}_median=0.004311,effectivebrlenTK02Brlens{2}_95%HPD={0.000000,0.035156},rateTK02Brlens{2}_mean=0.995167,rateTK02Brlens{2}_median=1.000490,rateTK02Brlens{2}_95%HPD={0.759335,1.177765},effectivebrlenTK02Brlens{3}_mean=0.009299,effectivebrlenTK02Brlens{3}_median=0.004352,effectivebrlenTK02Brlens{3}_95%HPD={0.000000,0.034513},rateTK02Brlens{3}_mean=0.997705,rateTK02Brlens{3}_median=1.000095,rateTK02Brlens{3}_95%HPD={0.849321,1.123509}])[&prob=7.21095087e-03,prob_stddev=9.58501226e-04,prob_range={6.53318815e-03,7.88871358e-03},prob(percent)="1",prob+-sd="1+-0",height_mean=3.36510317e-01,height_median=2.51027917e-01,height_95%HPD={3.18116353e-02,8.66841434e-01},age_mean=2.13543975e+02,age_median=2.11882327e+02,age_95%HPD={2.02752553e+02,2.27101188e+02}]:5.501295e+00[&length_mean=1.09828733e-02,length_median=5.41499500e-03,length_95%HPD={8.62941600e-07,4.06181300e-02},effectivebrlenTK02Brlens{1}_mean=0.011010,effectivebrlenTK02Brlens{1}_median=0.005485,effectivebrlenTK02Brlens{1}_95%HPD={0.000001,0.040865},rateTK02Brlens{1}_mean=1.008888,rateTK02Brlens{1}_median=1.002258,rateTK02Brlens{1}_95%HPD={0.875011,1.113070},effectivebrlenTK02Brlens{2}_mean=0.010813,effectivebrlenTK02Brlens{2}_median=0.005405,effectivebrlenTK02Brlens{2}_95%HPD={0.000001,0.038352},rateTK02Brlens{2}_mean=0.982126,rateTK02Brlens{2}_median=1.000502,rateTK02Brlens{2}_95%HPD={0.720114,1.184296},effectivebrlenTK02Brlens{3}_mean=0.011015,effectivebrlenTK02Brlens{3}_median=0.005406,effectivebrlenTK02Brlens{3}_95%HPD={0.000001,0.040600},rateTK02Brlens{3}_mean=1.005088,rateTK02Brlens{3}_median=1.000174,rateTK02Brlens{3}_95%HPD={0.816086,1.160076}],(10[&prob=1.00000000e+00,prob_stddev=0.00000000e+00,prob_range={1.00000000e+00,1.00000000e+00},prob(percent)="100",prob+-sd="100+-0",height_mean=2.93007770e-01,height_median=2.17692495e-01,height_95%HPD={1.42076144e-02,7.81454877e-01},age_mean=2.04749002e+02,age_median=2.04668283e+02,age_95%HPD={2.01300094e+02,2.08088618e+02}]:3.562781e+00[&length_mean=8.35709247e-03,length_median=3.94327000e-03,length_95%HPD={0.00000000e+00,3.09350300e-02},effectivebrlenTK02Brlens{1}_mean=0.008476,effectivebrlenTK02Brlens{1}_median=0.003973,effectivebrlenTK02Brlens{1}_95%HPD={0.000000,0.031369},rateTK02Brlens{1}_mean=1.011959,rateTK02Brlens{1}_median=1.001270,rateTK02Brlens{1}_95%HPD={0.849543,1.180292},effectivebrlenTK02Brlens{2}_mean=0.008246,effectivebrlenTK02Brlens{2}_median=0.003888,effectivebrlenTK02Brlens{2}_95%HPD={0.000000,0.030536},rateTK02Brlens{2}_mean=0.989915,rateTK02Brlens{2}_median=1.000433,rateTK02Brlens{2}_95%HPD={0.771795,1.149012},effectivebrlenTK02Brlens{3}_mean=0.008348,effectivebrlenTK02Brlens{3}_median=0.003927,effectivebrlenTK02Brlens{3}_95%HPD={0.000000,0.030910},rateTK02Brlens{3}_mean=0.997524,rateTK02Brlens{3}_median=1.000050,rateTK02Brlens{3}_95%HPD={0.848925,1.144593}],11[&prob=1.00000000e+00,prob_stddev=0.00000000e+00,prob_range={1.00000000e+00,1.00000000e+00},prob(percent)="100",prob+-sd="100+-0",height_mean=2.92981836e-01,height_median=2.17785330e-01,height_95%HPD={1.31659083e-02,7.79544009e-01},age_mean=2.04745689e+02,age_median=2.04670026e+02,age_95%HPD={2.01301918e+02,2.08083280e+02}]:3.561037e+00[&length_mean=8.28559604e-03,length_median=3.86757600e-03,length_95%HPD={0.00000000e+00,3.06971400e-02},effectivebrlenTK02Brlens{1}_mean=0.008406,effectivebrlenTK02Brlens{1}_median=0.003898,effectivebrlenTK02Brlens{1}_95%HPD={0.000000,0.031171},rateTK02Brlens{1}_mean=1.012222,rateTK02Brlens{1}_median=1.001299,rateTK02Brlens{1}_95%HPD={0.854207,1.193006},effectivebrlenTK02Brlens{2}_mean=0.008176,effectivebrlenTK02Brlens{2}_median=0.003812,effectivebrlenTK02Brlens{2}_95%HPD={0.000000,0.030189},rateTK02Brlens{2}_mean=0.990270,rateTK02Brlens{2}_median=1.000446,rateTK02Brlens{2}_95%HPD={0.778758,1.149656},effectivebrlenTK02Brlens{3}_mean=0.008278,effectivebrlenTK02Brlens{3}_median=0.003843,effectivebrlenTK02Brlens{3}_95%HPD={0.000000,0.030735},rateTK02Brlens{3}_mean=0.997937,rateTK02Brlens{3}_median=1.000052,rateTK02Brlens{3}_95%HPD={0.843853,1.138076}])[&prob=7.19317349e-02,prob_stddev=2.76551173e-03,prob_range={6.99762228e-02,7.38872470e-02},prob(percent)="7",prob+-sd="7+-0",height_mean=3.15310276e-01,height_median=2.37878348e-01,height_95%HPD={1.89324113e-02,8.34921772e-01},age_mean=2.09075745e+02,age_median=2.08231063e+02,age_95%HPD={2.02432430e+02,2.17561931e+02}]:9.152559e+00[&length_mean=1.00523377e-02,length_median=4.73782600e-03,length_95%HPD={2.98748300e-07,3.68238800e-02},effectivebrlenTK02Brlens{1}_mean=0.010156,effectivebrlenTK02Brlens{1}_median=0.004774,effectivebrlenTK02Brlens{1}_95%HPD={0.000000,0.037342},rateTK02Brlens{1}_mean=1.009769,rateTK02Brlens{1}_median=1.001194,rateTK02Brlens{1}_95%HPD={0.848357,1.167005},effectivebrlenTK02Brlens{2}_mean=0.009975,effectivebrlenTK02Brlens{2}_median=0.004670,effectivebrlenTK02Brlens{2}_95%HPD={0.000000,0.036567},rateTK02Brlens{2}_mean=0.993080,rateTK02Brlens{2}_median=1.000506,rateTK02Brlens{2}_95%HPD={0.746221,1.136341},effectivebrlenTK02Brlens{3}_mean=0.010098,effectivebrlenTK02Brlens{3}_median=0.004699,effectivebrlenTK02Brlens{3}_95%HPD={0.000000,0.036957},rateTK02Brlens{3}_mean=0.996889,rateTK02Brlens{3}_median=1.000026,rateTK02Brlens{3}_95%HPD={0.851820,1.161613}])[&prob=4.59212018e-02,prob_stddev=7.62087040e-03,prob_range={4.05324326e-02,5.13099709e-02},prob(percent)="5",prob+-sd="5+-1",height_mean=3.62064596e-01,height_median=2.77888426e-01,height_95%HPD={2.44098055e-02,9.43421430e-01},age_mean=2.18819872e+02,age_median=2.17383622e+02,age_95%HPD={2.07661170e+02,2.33820711e+02}]:3.584890e+00[&length_mean=1.47296511e-02,length_median=7.62533100e-03,length_95%HPD={3.09691900e-07,5.28401700e-02},effectivebrlenTK02Brlens{1}_mean=0.014889,effectivebrlenTK02Brlens{1}_median=0.007696,effectivebrlenTK02Brlens{1}_95%HPD={0.000000,0.052784},rateTK02Brlens{1}_mean=1.009945,rateTK02Brlens{1}_median=1.001398,rateTK02Brlens{1}_95%HPD={0.881392,1.155517},effectivebrlenTK02Brlens{2}_mean=0.014243,effectivebrlenTK02Brlens{2}_median=0.007494,effectivebrlenTK02Brlens{2}_95%HPD={0.000000,0.049521},rateTK02Brlens{2}_mean=0.980312,rateTK02Brlens{2}_median=1.000082,rateTK02Brlens{2}_95%HPD={0.769907,1.154964},effectivebrlenTK02Brlens{3}_mean=0.014683,effectivebrlenTK02Brlens{3}_median=0.007471,effectivebrlenTK02Brlens{3}_95%HPD={0.000000,0.051712},rateTK02Brlens{3}_mean=0.995673,rateTK02Brlens{3}_median=1.000034,rateTK02Brlens{3}_95%HPD={0.842838,1.146470}],14[&prob=1.00000000e+00,prob_stddev=0.00000000e+00,prob_range={1.00000000e+00,1.00000000e+00},prob(percent)="100",prob+-sd="100+-0",height_mean=2.99308822e-01,height_median=2.22486041e-01,height_95%HPD={1.45428175e-02,7.97307546e-01},age_mean=2.09248532e+02,age_median=2.08556499e+02,age_95%HPD={2.01300307e+02,2.18537427e+02}]:1.241201e+01[&length_mean=8.34195609e-03,length_median=3.76833400e-03,length_95%HPD={0.00000000e+00,3.13897000e-02},effectivebrlenTK02Brlens{1}_mean=0.008454,effectivebrlenTK02Brlens{1}_median=0.003794,effectivebrlenTK02Brlens{1}_95%HPD={0.000000,0.031873},rateTK02Brlens{1}_mean=1.010649,rateTK02Brlens{1}_median=1.001199,rateTK02Brlens{1}_95%HPD={0.864423,1.179491},effectivebrlenTK02Brlens{2}_mean=0.008245,effectivebrlenTK02Brlens{2}_median=0.003716,effectivebrlenTK02Brlens{2}_95%HPD={0.000000,0.030960},rateTK02Brlens{2}_mean=0.990776,rateTK02Brlens{2}_median=1.000418,rateTK02Brlens{2}_95%HPD={0.775763,1.152635},effectivebrlenTK02Brlens{3}_mean=0.008336,effectivebrlenTK02Brlens{3}_median=0.003750,effectivebrlenTK02Brlens{3}_95%HPD={0.000000,0.031348},rateTK02Brlens{3}_mean=0.998223,rateTK02Brlens{3}_median=1.000052,rateTK02Brlens{3}_95%HPD={0.845633,1.136013}])[&prob=1.56685407e-01,prob_stddev=2.64294928e-02,prob_range={1.37996933e-01,1.75373881e-01},prob(percent)="16",prob+-sd="16+-3",height_mean=3.65367458e-01,height_median=2.75695055e-01,height_95%HPD={2.03101238e-02,9.59223994e-01},age_mean=2.22307224e+02,age_median=2.20968512e+02,age_95%HPD={2.08492775e+02,2.38099544e+02}]:9.046455e+00[&length_mean=1.67088026e-02,length_median=8.98401800e-03,length_95%HPD={2.74877500e-07,5.87900400e-02},effectivebrlenTK02Brlens{1}_mean=0.016989,effectivebrlenTK02Brlens{1}_median=0.009036,effectivebrlenTK02Brlens{1}_95%HPD={0.000000,0.059819},rateTK02Brlens{1}_mean=1.011941,rateTK02Brlens{1}_median=1.001124,rateTK02Brlens{1}_95%HPD={0.886949,1.166884},effectivebrlenTK02Brlens{2}_mean=0.016323,effectivebrlenTK02Brlens{2}_median=0.008774,effectivebrlenTK02Brlens{2}_95%HPD={0.000000,0.057657},rateTK02Brlens{2}_mean=0.983402,rateTK02Brlens{2}_median=1.000341,rateTK02Brlens{2}_95%HPD={0.762164,1.146518},effectivebrlenTK02Brlens{3}_mean=0.016701,effectivebrlenTK02Brlens{3}_median=0.008943,effectivebrlenTK02Brlens{3}_95%HPD={0.000000,0.058088},rateTK02Brlens{3}_mean=0.998207,rateTK02Brlens{3}_median=1.000091,rateTK02Brlens{3}_95%HPD={0.824657,1.147698}],32[&prob=1.00000000e+00,prob_stddev=0.00000000e+00,prob_range={1.00000000e+00,1.00000000e+00},prob(percent)="100",prob+-sd="100+-0",height_mean=3.09673079e-01,height_median=2.30143414e-01,height_95%HPD={1.64278543e-02,8.27936889e-01},age_mean=2.16380507e+02,age_median=2.15679761e+02,age_95%HPD={2.08500075e+02,2.25684355e+02}]:1.433521e+01[&length_mean=8.77257161e-03,length_median=3.73670100e-03,length_95%HPD={0.00000000e+00,3.37094300e-02},effectivebrlenTK02Brlens{1}_mean=0.008885,effectivebrlenTK02Brlens{1}_median=0.003766,effectivebrlenTK02Brlens{1}_95%HPD={0.000000,0.034340},rateTK02Brlens{1}_mean=1.010912,rateTK02Brlens{1}_median=1.001127,rateTK02Brlens{1}_95%HPD={0.872788,1.171748},effectivebrlenTK02Brlens{2}_mean=0.008681,effectivebrlenTK02Brlens{2}_median=0.003685,effectivebrlenTK02Brlens{2}_95%HPD={0.000000,0.033466},rateTK02Brlens{2}_mean=0.991730,rateTK02Brlens{2}_median=1.000400,rateTK02Brlens{2}_95%HPD={0.802490,1.144328},effectivebrlenTK02Brlens{3}_mean=0.008769,effectivebrlenTK02Brlens{3}_median=0.003718,effectivebrlenTK02Brlens{3}_95%HPD={0.000000,0.033899},rateTK02Brlens{3}_mean=0.998065,rateTK02Brlens{3}_median=1.000044,rateTK02Brlens{3}_95%HPD={0.854416,1.125049}])[&prob=6.91062421e-01,prob_stddev=5.11462539e-02,prob_range={6.54896558e-01,7.27228284e-01},prob(percent)="69",prob+-sd="69+-5",height_mean=3.52593773e-01,height_median=2.65301893e-01,height_95%HPD={1.90551692e-02,9.25236533e-01},age_mean=2.31170055e+02,age_median=2.30014968e+02,age_95%HPD={2.15278386e+02,2.49253339e+02}]:1.709451e+01[&length_mean=3.23845642e-02,length_median=2.23287300e-02,length_95%HPD={2.99488300e-07,9.50648900e-02},effectivebrlenTK02Brlens{1}_mean=0.032798,effectivebrlenTK02Brlens{1}_median=0.022471,effectivebrlenTK02Brlens{1}_95%HPD={0.000000,0.096846},rateTK02Brlens{1}_mean=1.008590,rateTK02Brlens{1}_median=1.000849,rateTK02Brlens{1}_95%HPD={0.900952,1.129342},effectivebrlenTK02Brlens{2}_mean=0.031831,effectivebrlenTK02Brlens{2}_median=0.022094,effectivebrlenTK02Brlens{2}_95%HPD={0.000000,0.093257},rateTK02Brlens{2}_mean=0.991159,rateTK02Brlens{2}_median=1.000241,rateTK02Brlens{2}_95%HPD={0.828538,1.112806},effectivebrlenTK02Brlens{3}_mean=0.032398,effectivebrlenTK02Brlens{3}_median=0.022267,effectivebrlenTK02Brlens{3}_95%HPD={0.000000,0.095033},rateTK02Brlens{3}_mean=0.998691,rateTK02Brlens{3}_median=1.000059,rateTK02Brlens{3}_95%HPD={0.871094,1.110591}])[&prob=3.77958268e-01,prob_stddev=2.41196620e-02,prob_range={3.60903091e-01,3.95013444e-01},prob(percent)="38",prob+-sd="38+-2",height_mean=3.88171383e-01,height_median=2.90996155e-01,height_95%HPD={2.31368498e-02,1.02421294e+00},age_mean=2.48456506e+02,age_median=2.47109481e+02,age_95%HPD={2.43501458e+02,2.57815253e+02}]:5.913157e+00[&length_mean=1.27698643e-02,length_median=7.57828700e-03,length_95%HPD={4.49169200e-07,4.27414600e-02},effectivebrlenTK02Brlens{1}_mean=0.012888,effectivebrlenTK02Brlens{1}_median=0.007618,effectivebrlenTK02Brlens{1}_95%HPD={0.000000,0.043322},rateTK02Brlens{1}_mean=1.006844,rateTK02Brlens{1}_median=1.000670,rateTK02Brlens{1}_95%HPD={0.909369,1.120316},effectivebrlenTK02Brlens{2}_mean=0.012588,effectivebrlenTK02Brlens{2}_median=0.007506,effectivebrlenTK02Brlens{2}_95%HPD={0.000000,0.041881},rateTK02Brlens{2}_mean=0.992041,rateTK02Brlens{2}_median=1.000144,rateTK02Brlens{2}_95%HPD={0.854199,1.104313},effectivebrlenTK02Brlens{3}_mean=0.012769,effectivebrlenTK02Brlens{3}_median=0.007548,effectivebrlenTK02Brlens{3}_95%HPD={0.000000,0.042626},rateTK02Brlens{3}_mean=0.998603,rateTK02Brlens{3}_median=1.000044,rateTK02Brlens{3}_95%HPD={0.886932,1.105012}])[&prob=3.32748161e-01,prob_stddev=2.96349723e-02,prob_range={3.11793071e-01,3.53703251e-01},prob(percent)="33",prob+-sd="33+-3",height_mean=3.89414816e-01,height_median=2.90731521e-01,height_95%HPD={1.70569709e-02,1.03032376e+00},age_mean=2.54325045e+02,age_median=2.53022638e+02,age_95%HPD={2.47541245e+02,2.65076007e+02}]:9.918999e+00[&length_mean=1.20072965e-02,length_median=6.94124800e-03,length_95%HPD={4.20715700e-07,4.04984100e-02},effectivebrlenTK02Brlens{1}_mean=0.012094,effectivebrlenTK02Brlens{1}_median=0.006963,effectivebrlenTK02Brlens{1}_95%HPD={0.000000,0.040844},rateTK02Brlens{1}_mean=1.005353,rateTK02Brlens{1}_median=1.000539,rateTK02Brlens{1}_95%HPD={0.914091,1.103606},effectivebrlenTK02Brlens{2}_mean=0.011912,effectivebrlenTK02Brlens{2}_median=0.006893,effectivebrlenTK02Brlens{2}_95%HPD={0.000000,0.040167},rateTK02Brlens{2}_mean=0.995110,rateTK02Brlens{2}_median=1.000116,rateTK02Brlens{2}_95%HPD={0.871676,1.093023},effectivebrlenTK02Brlens{3}_mean=0.012018,effectivebrlenTK02Brlens{3}_median=0.006911,effectivebrlenTK02Brlens{3}_95%HPD={0.000000,0.040714},rateTK02Brlens{3}_mean=0.999487,rateTK02Brlens{3}_median=1.000044,rateTK02Brlens{3}_95%HPD={0.901396,1.087497}])[&prob=1.00000000e+00,prob_stddev=0.00000000e+00,prob_range={1.00000000e+00,1.00000000e+00},prob(percent)="100",prob+-sd="100+-0",height_mean=3.76584152e-01,height_median=2.80924978e-01,height_95%HPD={1.74042770e-02,1.00062735e+00},age_mean=2.64265446e+02,age_median=2.62941636e+02,age_95%HPD={2.50396581e+02,2.80552324e+02}]:2.041026e+01[&length_mean=2.86797632e-02,length_median=1.88875900e-02,length_95%HPD={3.51064100e-06,8.67907400e-02},effectivebrlenTK02Brlens{1}_mean=0.028800,effectivebrlenTK02Brlens{1}_median=0.018928,effectivebrlenTK02Brlens{1}_95%HPD={0.000004,0.087397},rateTK02Brlens{1}_mean=1.002232,rateTK02Brlens{1}_median=1.000226,rateTK02Brlens{1}_95%HPD={0.960809,1.046289},effectivebrlenTK02Brlens{2}_mean=0.028557,effectivebrlenTK02Brlens{2}_median=0.018888,effectivebrlenTK02Brlens{2}_95%HPD={0.000004,0.086228},rateTK02Brlens{2}_mean=0.998310,rateTK02Brlens{2}_median=1.000035,rateTK02Brlens{2}_95%HPD={0.947426,1.041940},effectivebrlenTK02Brlens{3}_mean=0.028703,effectivebrlenTK02Brlens{3}_median=0.018876,effectivebrlenTK02Brlens{3}_95%HPD={0.000004,0.086747},rateTK02Brlens{3}_mean=0.999753,rateTK02Brlens{3}_median=1.000012,rateTK02Brlens{3}_95%HPD={0.957367,1.037201}])[&prob=1.00000000e+00,prob_stddev=0.00000000e+00,prob_range={1.00000000e+00,1.00000000e+00},prob(percent)="100",prob+-sd="100+-0",height_mean=4.05263915e-01,height_median=3.01555286e-01,height_95%HPD={1.94571501e-02,1.07914729e+00},age_mean=2.83369243e+02,age_median=2.83351898e+02,age_95%HPD={2.73056613e+02,2.92872785e+02}][&length_mean=0.00000000e+00,length_median=0.00000000e+00,length_95%HPD={0.00000000e+00,0.00000000e+00},effectivebrlenTK02Brlens{1}_mean=1.000000,effectivebrlenTK02Brlens{1}_median=1.000000,effectivebrlenTK02Brlens{1}_95%HPD={1.000000,1.000000},rateTK02Brlens{1}_mean=1.000000,rateTK02Brlens{1}_median=1.000000,rateTK02Brlens{1}_95%HPD={1.000000,1.000000},effectivebrlenTK02Brlens{2}_mean=1.000000,effectivebrlenTK02Brlens{2}_median=1.000000,effectivebrlenTK02Brlens{2}_95%HPD={1.000000,1.000000},rateTK02Brlens{2}_mean=1.000000,rateTK02Brlens{2}_median=1.000000,rateTK02Brlens{2}_95%HPD={1.000000,1.000000},effectivebrlenTK02Brlens{3}_mean=1.000000,effectivebrlenTK02Brlens{3}_median=1.000000,effectivebrlenTK02Brlens{3}_95%HPD={1.000000,1.000000},rateTK02Brlens{3}_mean=1.000000,rateTK02Brlens{3}_median=1.000000,rateTK02Brlens{3}_95%HPD={1.000000,1.000000}];
end;
