# Supplementary material for: Sphenodontian phylogeny and the impact of model choice in Bayesian morphological clock estimates of divergence times and evolutionary rates
Source: BMC Biol. 2020 Dec 7;18:191. doi: 10.1186/s12915-020-00901-5 (PMC7720557; doi:10.1186/s12915-020-00901-5)
Supplement: Supplementary file 6 — Additional file 6. Input files including the dataset and all necessary coding (see Mr. Bayes blocks) to reproduce the analyses. [file 12915_2020_901_MOESM6_ESM.zip › InputFiles&OutputTrees/BayesCalibrated/Diversity(NoSA)/BayesCal_TK02_ln_p3_StartTr_3per_60G_DvNoSA_SFBD(s)2l_NoR_LExct/PRIOR/stdout.txt]

CIPRES_THREADSPP=1
CIPRES_NP=8
paramfile=paramfile.txt
CIPRES_THREADSPP=1
CIPRES_NP=8
paramfile=paramfile.txt
CIPRES_THREADSPP=1
CIPRES_NP=8
paramfile=paramfile.txt
CIPRES_THREADSPP=1
CIPRES_NP=8
paramfile=paramfile.txt
CIPRES_THREADSPP=1
CIPRES_NP=8
paramfile=paramfile.txt
CIPRES_THREADSPP=1
CIPRES_NP=8
paramfile=paramfile.txt
CIPRES_THREADSPP=1
CIPRES_NP=8
paramfile=paramfile.txt
CIPRES_THREADSPP=1
CIPRES_NP=8
paramfile=paramfile.txt
running: /projects/ps-ngbt/opt/comet/mrbayes.centos7/3.2.7a.openmpi/mb < paramfile.txt
running: /projects/ps-ngbt/opt/comet/mrbayes.centos7/3.2.7a.openmpi/mb < paramfile.txt
running: /projects/ps-ngbt/opt/comet/mrbayes.centos7/3.2.7a.openmpi/mb < paramfile.txt
running: /projects/ps-ngbt/opt/comet/mrbayes.centos7/3.2.7a.openmpi/mb < paramfile.txt
running: /projects/ps-ngbt/opt/comet/mrbayes.centos7/3.2.7a.openmpi/mb < paramfile.txt
running: /projects/ps-ngbt/opt/comet/mrbayes.centos7/3.2.7a.openmpi/mb < paramfile.txt
running: /projects/ps-ngbt/opt/comet/mrbayes.centos7/3.2.7a.openmpi/mb < paramfile.txt
running: /projects/ps-ngbt/opt/comet/mrbayes.centos7/3.2.7a.openmpi/mb < paramfile.txt


                            MrBayes 3.2.7a x86_64

                      (Bayesian Analysis of Phylogeny)

                             (Parallel version)
                         (8 processors available)

              Distributed under the GNU General Public License


               Type "help" or "help <command>" for information
                     on the commands that are available.

                   Type "about" for authorship and general
                       information about the program.


MrBayes > 
   Setting autoclose to yes

MrBayes > 
   Setting nowarnings to yes

MrBayes > 
   Executing file "infile.nex"
   UNIX line termination
   Longest line length = 2180
   Parsing file
   Expecting NEXUS formatted file
   Reading data block
      Allocated taxon set
      Allocated matrix
      Defining new matrix with 35 taxa and 131 characters
      Data is Standard
      Gaps coded as -
      Missing data coded as ?
      WARNING: MrBayes does not support 'symbols' specification; default symbols assumed
      Taxon  1 -> Prolacerta_broomi
      Taxon  2 -> Palaeagama_vielhaueri
      Taxon  3 -> Sophineta_cracoviensis
      Taxon  4 -> Megachirella_wachtleri
      Taxon  5 -> Marmoretta_oxoniensis
      Taxon  6 -> Huehuecuetzpalli_mixtecus
      Taxon  7 -> Eichstaettisaurus_schroederi
      Taxon  8 -> Ardeosaurus_brevipes
      Taxon  9 -> Gephyrosaurus_bridensis
      Taxon 10 -> Diphydontosaurus_avonis
      Taxon 11 -> Planocephalosaurus_robinsonae
      Taxon 12 -> Clevosaurus_hudsoni
      Taxon 13 -> Clevosaurus_cambrica
      Taxon 14 -> Clevosaurus_brasiliensis
      Taxon 15 -> Clevosaurus_bairdi
      Taxon 16 -> Clevosaurus_petilus
      Taxon 17 -> Clevosaurus_sp_SAM
      Taxon 18 -> Homeosaurus_maximiliani
      Taxon 19 -> Homeosaurus_parvipes
      Taxon 20 -> Sapheosaurus_thiollerei
      Taxon 21 -> Oenosaurus_muehlheimensis
      Taxon 22 -> Piocormus_laticeps
      Taxon 23 -> Derasmosaurus_pietraroiae
      Taxon 24 -> Palaeopleurosaurus_posidoniae
      Taxon 25 -> Pleurosaurus_ginsburgi
      Taxon 26 -> Pleurosaurus_goldfussi
      Taxon 27 -> Kallimodon_pulchellus
      Taxon 28 -> Leptosaurus_neptunius
      Taxon 29 -> Sphenodon_punctatus
      Taxon 30 -> Kawasphenodon
      Taxon 31 -> Cynosphenodon_huizachalensis
      Taxon 32 -> Sphenotitan_leyesi
      Taxon 33 -> Priosphenodon_avelasi
      Taxon 34 -> Eilenodon_robustus
      Taxon 35 -> Toxolophosaurus_cloudi
      Successfully read matrix
      Matrix contains polymorphisms, interpreted as ambiguity
      Setting default partition (does not divide up characters)
      Setting model defaults
      Seed (for generating default start values) = 1586273766
      WARNING: There is one character incompatible with the specified
               coding bias. This character will be excluded.
      Setting output file names to "infile.nex.run<i>.<p|t>"
   Exiting data block
   Reading trees block
      Successfully read tree 'starttreeMCT'
   Exiting trees block
   Reading mrbayes block
      Setting autoclose to yes
      Setting nowarnings to yes
      Setting outgroup to taxon "Prolacerta_broomi"
      Defining charset called 'Skull'
      Defining charset called 'Mandible_Dentition'
      Defining charset called 'Postcranium'
      Defining partition called 'p3'
      Setting p3 as the partition, dividing characters into 3 parts.
      Setting model defaults
      Seed (for generating default start values) = 154876050
      WARNING: There is one character incompatible with the specified
               coding bias. This character will be excluded.
      Enabling Coding Variable for partition 1
      Enabling Coding Variable for partition 2
      Enabling Coding Variable for partition 3
      Setting Rates to Gamma for partition 1
      Setting Rates to Gamma for partition 2
      Setting Rates to Gamma for partition 3
      Successfully set likelihood model parameters to all
         applicable data partitions 
      WARNING: There is one character incompatible with the specified
               coding bias. This character will be excluded.
      Defining constraint called 'ingroup'
      Setting age of taxon 'Prolacerta_broomi' to Uniform(247.20,251.90)
      Setting age of taxon 'Palaeagama_vielhaueri' to Uniform(247.50,258.00)
      Setting age of taxon 'Sophineta_cracoviensis' to Uniform(247.50,248.50)
      Setting age of taxon 'Megachirella_wachtleri' to Uniform(243.50,244.50)
      Setting age of taxon 'Marmoretta_oxoniensis' to Uniform(152.10,167.00)
      Setting age of taxon 'Eichstaettisaurus_schroederi' to Uniform(150.00,155.00)
      Setting age of taxon 'Ardeosaurus_brevipes' to Uniform(150.00,155.00)
      Setting age of taxon 'Huehuecuetzpalli_mixtecus' to Uniform(100.00,105.00)
      Setting age of taxon 'Gephyrosaurus_bridensis' to Uniform(191.40,201.40)
      Setting age of taxon 'Diphydontosaurus_avonis' to Uniform(201.30,208.50)
      Setting age of taxon 'Planocephalosaurus_robinsonae' to Uniform(201.30,208.50)
      Setting age of taxon 'Clevosaurus_hudsoni' to Uniform(191.40,208.50)
      Setting age of taxon 'Clevosaurus_cambrica' to Uniform(201.30,208.50)
      Setting age of taxon 'Clevosaurus_brasiliensis' to Uniform(201.30,220.00)
      Setting age of taxon 'Clevosaurus_bairdi' to Uniform(199.30,201.30)
      Setting age of taxon 'Clevosaurus_petilus' to Uniform(199.30,201.30)
      Setting age of taxon 'Clevosaurus_sp_SAM' to Uniform(182.70,201.30)
      Setting age of taxon 'Homeosaurus_maximiliani' to Uniform(150.00,155.00)
      Setting age of taxon 'Homeosaurus_parvipes' to Uniform(150.00,155.00)
      Setting age of taxon 'Sapheosaurus_thiollerei' to Uniform(152.10,155.00)
      Setting age of taxon 'Oenosaurus_muehlheimensis' to Uniform(150.00,152.10)
      Setting age of taxon 'Piocormus_laticeps' to Uniform(150.00,155.00)
      Setting age of taxon 'Derasmosaurus_pietraroiae' to Uniform(100.50,113.00)
      Setting age of taxon 'Palaeopleurosaurus_posidoniae' to Uniform(174.20,183.70)
      Setting age of taxon 'Pleurosaurus_goldfussi' to Uniform(150.00,155.00)
      Setting age of taxon 'Pleurosaurus_ginsburgi' to Uniform(150.00,152.10)
      Setting age of taxon 'Kallimodon_pulchellus' to Uniform(150.00,155.00)
      Setting age of taxon 'Leptosaurus_neptunius' to Uniform(150.00,152.10)
      Setting age of taxon 'Kawasphenodon' to Uniform(70.00,83.60)
      Setting age of taxon 'Cynosphenodon_huizachalensis' to Uniform(182.70,190.80)
      Setting age of taxon 'Sphenotitan_leyesi' to Uniform(208.50,227.00)
      Setting age of taxon 'Priosphenodon_avelasi' to Uniform(89.80,100.50)
      Setting age of taxon 'Eilenodon_robustus' to Uniform(153.00,156.80)
      Setting age of taxon 'Toxolophosaurus_cloudi' to Uniform(110.00,125.00)
      Setting Brlenspr to Clock:Fossilization for partition 1
      Setting Brlenspr to Clock:Fossilization for partition 2
      Setting Brlenspr to Clock:Fossilization for partition 3
      Successfully set prior model parameters to all
      applicable data partitions 
      WARNING: There is one character incompatible with the specified
               coding bias. This character will be excluded.
      Setting Speciationpr to Exponential(10.00) for partition 1
      Setting Speciationpr to Exponential(10.00) for partition 2
      Setting Speciationpr to Exponential(10.00) for partition 3
      Successfully set prior model parameters to all
      applicable data partitions 
      WARNING: There is one character incompatible with the specified
               coding bias. This character will be excluded.
      Setting Extinctionpr to Beta(1.00,100.00) for partition 1
      Setting Extinctionpr to Beta(1.00,100.00) for partition 2
      Setting Extinctionpr to Beta(1.00,100.00) for partition 3
      Successfully set prior model parameters to all
      applicable data partitions 
      WARNING: There is one character incompatible with the specified
               coding bias. This character will be excluded.
      Setting Fossilizationpr to Beta(1.00,1.00) for partition 1
      Setting Fossilizationpr to Beta(1.00,1.00) for partition 2
      Setting Fossilizationpr to Beta(1.00,1.00) for partition 3
      Successfully set prior model parameters to all
      applicable data partitions 
      WARNING: There is one character incompatible with the specified
               coding bias. This character will be excluded.
      Setting Sampleprob to 1.00000000 for partition 1
      Setting Sampleprob to 1.00000000 for partition 2
      Setting Sampleprob to 1.00000000 for partition 3
      Successfully set prior model parameters to all
      applicable data partitions 
      WARNING: There is one character incompatible with the specified
               coding bias. This character will be excluded.
      Setting SampleStrat to Diversity for partition 1
      Setting SampleStrat to Diversity for partition 2
      Setting SampleStrat to Diversity for partition 3
      Setting 1 fossil sampling rate shift time to 145.00 for partition 1
      Setting 1 fossil sampling rate shift time to 145.00 for partition 2
      Setting 1 fossil sampling rate shift time to 145.00 for partition 3
      Successfully set prior model parameters to all
      applicable data partitions 
      WARNING: There is one character incompatible with the specified
               coding bias. This character will be excluded.
      Setting Treeagepr to Truncatednormal(247.20,287.50,5.00)
      Setting Treeagepr to Truncatednormal(247.20,287.50,5.00)
      Setting Treeagepr to Truncatednormal(247.20,287.50,5.00)
      Successfully set prior model parameters to all
      applicable data partitions 
      WARNING: There is one character incompatible with the specified
               coding bias. This character will be excluded.
      Setting Clockvarpr to TK02 for partition 1
      Setting Clockvarpr to TK02 for partition 2
      Setting Clockvarpr to TK02 for partition 3
      Successfully set prior model parameters to all
      applicable data partitions 
      WARNING: There is one character incompatible with the specified
               coding bias. This character will be excluded.
      Setting TK02varpr to Exponential(10.00) for partition 1
      Setting TK02varpr to Exponential(10.00) for partition 2
      Setting TK02varpr to Exponential(10.00) for partition 3
      Successfully set prior model parameters to all
      applicable data partitions 
      WARNING: There is one character incompatible with the specified
               coding bias. This character will be excluded.
      Unlinking
      WARNING: There is one character incompatible with the specified
               coding bias. This character will be excluded.
      Setting Clockratepr to Lognormal(-3.91,1.02)
      Setting Clockratepr to Lognormal(-3.91,1.02)
      Setting Clockratepr to Lognormal(-3.91,1.02)
      Successfully set prior model parameters to all
      applicable data partitions 
      WARNING: There is one character incompatible with the specified
               coding bias. This character will be excluded.
      Setting Topologypr to Constraints for partition 1
      Setting Topologypr to Constraints for partition 2
      Setting Topologypr to Constraints for partition 3
      Successfully set prior model parameters to all
      applicable data partitions 
      WARNING: There is one character incompatible with the specified
               coding bias. This character will be excluded.
      Setting Nodeagepr to Calibrated for partition 1
      Setting Nodeagepr to Calibrated for partition 2
      Setting Nodeagepr to Calibrated for partition 3
      Successfully set prior model parameters to all
      applicable data partitions 
      WARNING: There is one character incompatible with the specified
               coding bias. This character will be excluded.
      Setting number of generations to 600000000
      Using relative burnin (a fraction of samples discarded).
      Setting burnin fraction to 0.25
      Setting print frequency to 10000
      Setting sample frequency to 10000
      Setting heating parameter to 0.020000
      Setting number of runs to 2
      Setting number of chains to 4
      Setting number of swaps per swapping cycle to 2
      Running without data (WARNING: use this only for checking priors!)
      Setting chain output file names to "infile.nex.run<i>.<p/t>"
      Successfully set chain parameters
      Moves that will be used by MCMC sampler (rel. proposal prob. > 0.0):

         1 -- Move        = Multiplier(Alpha{all})
              Type        = Multiplier
              Parameter   = Alpha{all} [param. 2] (Shape of scaled gamma distribution of site rates)
              Tuningparam = lambda (Multiplier tuning parameter)
                   lambda = 0.811
              Targetrate  = 0.250
              Rel. prob.  = 1.0

         2 -- Move        = ExtSprClock(Tau{all},V{all})
              Type        = Extending SPR for clock trees
              Parameters  = Tau{all} [param. 4] (Topology)
                            V{all} [param. 5] (Branch lengths)
              Tuningparam = p_ext (Extension probability)
                    p_ext = 0.500
              Rel. prob.  = 10.0

         3 -- Move        = NNIClock(Tau{all},V{all})
              Type        = NNI move for clock trees
              Parameters  = Tau{all} [param. 4] (Topology)
                            V{all} [param. 5] (Branch lengths)
              Rel. prob.  = 12.0

         4 -- Move        = ParsSPRClock(Tau{all},V{all})
              Type        = Parsimony-biased SPR for clock trees
              Parameters  = Tau{all} [param. 4] (Topology)
                            V{all} [param. 5] (Branch lengths)
              Tuningparam = warp (parsimony warp factor)
                     warp = 0.100
              Rel. prob.  = 8.0

         5 -- Move        = AddBranch(V{all})
              Type        = Add branch for FossilizedBD
              Parameters  = V{all} [param. 5] (Branch lengths)
                            TK02Brlens{1} [param. 12] (Branch rates of TK02 relaxed clock)
                            TK02Brlens{2} [param. 13] (Branch rates of TK02 relaxed clock)
                            TK02Brlens{3} [param. 14] (Branch rates of TK02 relaxed clock)
              Rel. prob.  = 15.0

         6 -- Move        = DelBranch(V{all})
              Type        = Delete branch for FossilizedBD
              Parameters  = V{all} [param. 5] (Branch lengths)
                            TK02Brlens{1} [param. 12] (Branch rates of TK02 relaxed clock)
                            TK02Brlens{2} [param. 13] (Branch rates of TK02 relaxed clock)
                            TK02Brlens{3} [param. 14] (Branch rates of TK02 relaxed clock)
              Rel. prob.  = 15.0

         7 -- Move        = NodesliderClock(V{all})
              Type        = Node depth window slider (clock-constrained)
              Parameters  = V{all} [param. 5] (Branch lengths)
                            TK02Brlens{1} [param. 12] (Branch rates of TK02 relaxed clock)
                            TK02Brlens{2} [param. 13] (Branch rates of TK02 relaxed clock)
                            TK02Brlens{3} [param. 14] (Branch rates of TK02 relaxed clock)
              Tuningparam = delta (Window size)
                    delta = 0.050
              Targetrate  = 0.250
              Rel. prob.  = 20.0

         8 -- Move        = TreeStretch(V{all})
              Type        = Tree stretch
              Parameters  = V{all} [param. 5] (Branch lengths)
                            TK02Brlens{1} [param. 12] (Branch rates of TK02 relaxed clock)
                            TK02Brlens{2} [param. 13] (Branch rates of TK02 relaxed clock)
                            TK02Brlens{3} [param. 14] (Branch rates of TK02 relaxed clock)
              Tuningparam = lambda (Multiplier tuning parameter)
                   lambda = 0.020
              Targetrate  = 0.250
              Rel. prob.  = 3.0

         9 -- Move        = Multiplier(Net_speciation{all})
              Type        = Multiplier
              Parameter   = Net_speciation{all} [param. 6] (Speciation rate)
              Tuningparam = lambda (Multiplier tuning parameter)
                   lambda = 0.191
              Targetrate  = 0.250
              Rel. prob.  = 3.0

        10 -- Move        = Slider(Relative_extinction{all})
              Type        = Sliding window
              Parameter   = Relative_extinction{all} [param. 7] (Extinction rate)
              Tuningparam = delta (Sliding window size)
                    delta = 0.100
              Targetrate  = 0.250
              Rel. prob.  = 3.0

        11 -- Move        = Slider(Relative_fossilization{all})
              Type        = Sliding window
              Parameter   = Relative_fossilization{all} [param. 8] (Fossilization rate)
              Tuningparam = delta (Sliding window size)
                    delta = 0.100
              Targetrate  = 0.250
              Rel. prob.  = 3.0

        12 -- Move        = Multiplier(TK02var{1})
              Type        = Multiplier
              Parameters  = TK02var{1} [param. 9] (Variance of lognormal distribution of branch rates)
                            TK02Brlens{1} [param. 12] (Branch rates of TK02 relaxed clock)
              Tuningparam = lambda (Multiplier tuning parameter)
                   lambda = 0.191
              Targetrate  = 0.250
              Rel. prob.  = 2.0

        13 -- Move        = Multiplier(TK02var{2})
              Type        = Multiplier
              Parameters  = TK02var{2} [param. 10] (Variance of lognormal distribution of branch rates)
                            TK02Brlens{2} [param. 13] (Branch rates of TK02 relaxed clock)
              Tuningparam = lambda (Multiplier tuning parameter)
                   lambda = 0.191
              Targetrate  = 0.250
              Rel. prob.  = 2.0

        14 -- Move        = Multiplier(TK02var{3})
              Type        = Multiplier
              Parameters  = TK02var{3} [param. 11] (Variance of lognormal distribution of branch rates)
                            TK02Brlens{3} [param. 14] (Branch rates of TK02 relaxed clock)
              Tuningparam = lambda (Multiplier tuning parameter)
                   lambda = 0.191
              Targetrate  = 0.250
              Rel. prob.  = 2.0

        15 -- Move        = Multiplier(TK02Brlens{1})
              Type        = Multiplier
              Parameter   = TK02Brlens{1} [param. 12] (Branch rates of TK02 relaxed clock)
              Tuningparam = lambda (Multiplier tuning parameter)
                   lambda = 0.191
              Targetrate  = 0.250
              Rel. prob.  = 15.0

        16 -- Move        = Multiplier(TK02Brlens{2})
              Type        = Multiplier
              Parameter   = TK02Brlens{2} [param. 13] (Branch rates of TK02 relaxed clock)
              Tuningparam = lambda (Multiplier tuning parameter)
                   lambda = 0.191
              Targetrate  = 0.250
              Rel. prob.  = 15.0

        17 -- Move        = Multiplier(TK02Brlens{3})
              Type        = Multiplier
              Parameter   = TK02Brlens{3} [param. 14] (Branch rates of TK02 relaxed clock)
              Tuningparam = lambda (Multiplier tuning parameter)
                   lambda = 0.191
              Targetrate  = 0.250
              Rel. prob.  = 15.0

        18 -- Move        = Multiplier(Clockrate{all})
              Type        = Multiplier
              Parameter   = Clockrate{all} [param. 15] (Base rate of clock)
              Tuningparam = lambda (Multiplier tuning parameter)
                   lambda = 0.811
              Targetrate  = 0.250
              Rel. prob.  = 3.0

      Use 'Showmoves allavailable=yes' to see a list of all available moves
      Active parameters: 

                             Partition(s)
         Parameters          1  2  3
         ---------------------------
         Statefreq           1  1  1
         Shape               2  2  2
         Ratemultiplier      3  3  3
         Topology            4  4  4
         Brlens              5  5  5
         Speciationrate      6  6  6
         Extinctionrate      7  7  7
         Fossilizationrate   8  8  8
         TK02var             9 10 11
         TK02branchrates    12 13 14
         Clockrate          15 15 15
         ---------------------------

         Parameters can be linked or unlinked across partitions using 'link' and 'unlink'

         1 --  Parameter  = Alpha_symdir{all}
               Type       = Symmetric diricihlet/beta distribution alpha_i parameter
               Prior      = Symmetric dirichlet with all parameters equal to infinity
               Partitions = All

         2 --  Parameter  = Alpha{all}
               Type       = Shape of scaled gamma distribution of site rates
               Prior      = Exponential(1.00)
               Partitions = All
               Moves      = Multiplier(Alpha{all}) <prob 1.0>
               Startvals  = (1.000)

         3 --  Parameter  = Ratemultiplier{all}
               Type       = Partition-specific rate multiplier
               Prior      = Fixed(1.0)
               Partitions = All

         4 --  Parameter  = Tau{all}
               Type       = Topology
               Prior      = Prior on topology obeys the following constraints:
                            -- Hard constraint "ingroup"
               Partitions = All
               Subparam.  = V{all}
               Moves      = ExtSprClock(Tau{all},V{all}) <prob 10.0>, 
                            NNIClock(Tau{all},V{all}) <prob 12.0>, 
                            ParsSPRClock(Tau{all},V{all}) <prob 8.0>
               Not used   = ExtFossilSprClock, ExtSsClock, ParsFossilSPRClock
               Startvals  = tree 'mcmc.tree_1'  [run 1, chain 1]
                            tree 'mcmc.tree_2'  [run 1, chain 2]
                            tree 'mcmc.tree_3'  [run 1, chain 3]
                            tree 'mcmc.tree_4'  [run 1, chain 4]
                            tree 'mcmc.tree_5'  [run 2, chain 1]
                            tree 'mcmc.tree_6'  [run 2, chain 2]
                            tree 'mcmc.tree_7'  [run 2, chain 3]
                            tree 'mcmc.tree_8'  [run 2, chain 4]

         5 --  Parameter  = V{all}
               Type       = Branch lengths
               Prior      = Clock:Fossilization
                            Node depths are constrained by the following age constraints:
                            -- The age of terminal "Prolacerta_broomi" is Uniform(247.20,251.90)
                            -- The age of terminal "Palaeagama_vielhaueri" is Uniform(247.50,258.00)
                            -- The age of terminal "Sophineta_cracoviensis" is Uniform(247.50,248.50)
                            -- The age of terminal "Megachirella_wachtleri" is Uniform(243.50,244.50)
                            -- The age of terminal "Marmoretta_oxoniensis" is Uniform(152.10,167.00)
                            -- The age of terminal "Huehuecuetzpalli_mixtecus" is Uniform(100.00,105.00)
                            -- The age of terminal "Eichstaettisaurus_schroederi" is Uniform(150.00,155.00)
                            -- The age of terminal "Ardeosaurus_brevipes" is Uniform(150.00,155.00)
                            -- The age of terminal "Gephyrosaurus_bridensis" is Uniform(191.40,201.40)
                            -- The age of terminal "Diphydontosaurus_avonis" is Uniform(201.30,208.50)
                            -- The age of terminal "Planocephalosaurus_robinsonae" is Uniform(201.30,208.50)
                            -- The age of terminal "Clevosaurus_hudsoni" is Uniform(191.40,208.50)
                            -- The age of terminal "Clevosaurus_cambrica" is Uniform(201.30,208.50)
                            -- The age of terminal "Clevosaurus_brasiliensis" is Uniform(201.30,220.00)
                            -- The age of terminal "Clevosaurus_bairdi" is Uniform(199.30,201.30)
                            -- The age of terminal "Clevosaurus_petilus" is Uniform(199.30,201.30)
                            -- The age of terminal "Clevosaurus_sp_SAM" is Uniform(182.70,201.30)
                            -- The age of terminal "Homeosaurus_maximiliani" is Uniform(150.00,155.00)
                            -- The age of terminal "Homeosaurus_parvipes" is Uniform(150.00,155.00)
                            -- The age of terminal "Sapheosaurus_thiollerei" is Uniform(152.10,155.00)
                            -- The age of terminal "Oenosaurus_muehlheimensis" is Uniform(150.00,152.10)
                            -- The age of terminal "Piocormus_laticeps" is Uniform(150.00,155.00)
                            -- The age of terminal "Derasmosaurus_pietraroiae" is Uniform(100.50,113.00)
                            -- The age of terminal "Palaeopleurosaurus_posidoniae" is Uniform(174.20,183.70)
                            -- The age of terminal "Pleurosaurus_ginsburgi" is Uniform(150.00,152.10)
                            -- The age of terminal "Pleurosaurus_goldfussi" is Uniform(150.00,155.00)
                            -- The age of terminal "Kallimodon_pulchellus" is Uniform(150.00,155.00)
                            -- The age of terminal "Leptosaurus_neptunius" is Uniform(150.00,152.10)
                            -- The age of terminal "Kawasphenodon" is Uniform(70.00,83.60)
                            -- The age of terminal "Cynosphenodon_huizachalensis" is Uniform(182.70,190.80)
                            -- The age of terminal "Sphenotitan_leyesi" is Uniform(208.50,227.00)
                            -- The age of terminal "Priosphenodon_avelasi" is Uniform(89.80,100.50)
                            -- The age of terminal "Eilenodon_robustus" is Uniform(153.00,156.80)
                            -- The age of terminal "Toxolophosaurus_cloudi" is Uniform(110.00,125.00)
                            -- Tree age has a Truncatednormal(247.20,287.50,5.00) distribution
               Partitions = All
               Subparams  = TK02Brlens{1}, TK02Brlens{2} and TK02Brlens{3}
               Moves      = AddBranch(V{all}) <prob 15.0>, DelBranch(V{all}) <prob 15.0>, 
                            NodesliderClock(V{all}) <prob 20.0>, TreeStretch(V{all}) <prob 3.0>
               Startvals  = tree 'mcmc.tree_1'  [run 1, chain 1]
                            tree 'mcmc.tree_2'  [run 1, chain 2]
                            tree 'mcmc.tree_3'  [run 1, chain 3]
                            tree 'mcmc.tree_4'  [run 1, chain 4]
                            tree 'mcmc.tree_5'  [run 2, chain 1]
                            tree 'mcmc.tree_6'  [run 2, chain 2]
                            tree 'mcmc.tree_7'  [run 2, chain 3]
                            tree 'mcmc.tree_8'  [run 2, chain 4]

         6 --  Parameter  = Net_speciation{all}
               Type       = Speciation rate
               Prior      = Exponential(10.00)
               Partitions = All
               Moves      = Multiplier(Net_speciation{all}) <prob 3.0>
               Not used   = Slider
               Startvals  = (0.100)

         7 --  Parameter  = Relative_extinction{all}
               Type       = Extinction rate
               Prior      = Beta(1.00,100.00)
               Partitions = All
               Moves      = Slider(Relative_extinction{all}) <prob 3.0>
               Startvals  = (0.900)

         8 --  Parameter  = Relative_fossilization{all}
               Type       = Fossilization rate
               Prior      = Beta(1.00,1.00)
               Partitions = All
               Moves      = Slider(Relative_fossilization{all}) <prob 3.0>
               Startvals  = (0.100,0.100)

         9 --  Parameter  = TK02var{1}
               Type       = Variance of lognormal distribution of branch rates
               Prior      = Exponential(10.00)
               Partition  = 1
               Subparam.  = TK02Brlens{1}
               Moves      = Multiplier(TK02var{1}) <prob 2.0>
               Startvals  = (0.200)

        10 --  Parameter  = TK02var{2}
               Type       = Variance of lognormal distribution of branch rates
               Prior      = Exponential(10.00)
               Partition  = 2
               Subparam.  = TK02Brlens{2}
               Moves      = Multiplier(TK02var{2}) <prob 2.0>
               Startvals  = (0.200)

        11 --  Parameter  = TK02var{3}
               Type       = Variance of lognormal distribution of branch rates
               Prior      = Exponential(10.00)
               Partition  = 3
               Subparam.  = TK02Brlens{3}
               Moves      = Multiplier(TK02var{3}) <prob 2.0>
               Startvals  = (0.200)

        12 --  Parameter  = TK02Brlens{1}
               Type       = Branch rates of TK02 relaxed clock
               Prior      = LogNormal (expectation = r_0, variance = TK02var{1} * v) 
                               [r_0 is beginning rate of branch, v is branch length]
               Partition  = 1

        13 --  Parameter  = TK02Brlens{2}
               Type       = Branch rates of TK02 relaxed clock
               Prior      = LogNormal (expectation = r_0, variance = TK02var{2} * v) 
                               [r_0 is beginning rate of branch, v is branch length]
               Partition  = 2

        14 --  Parameter  = TK02Brlens{3}
               Type       = Branch rates of TK02 relaxed clock
               Prior      = LogNormal (expectation = r_0, variance = TK02var{3} * v) 
                               [r_0 is beginning rate of branch, v is branch length]
               Partition  = 3

        15 --  Parameter  = Clockrate{all}
               Type       = Base rate of clock
               Prior      = Lognormal(-3.91,1.02)
                            The clock rate varies according to a Brownian motion model
               Partitions = All
               Moves      = Multiplier(Clockrate{all}) <prob 3.0>
               Startvals  = (0.020)

      Successfully set starting values
      Setting 'Starttree' to "Current"
      Setting number of perturbations to start tree to 3
      Successfully set chain parameters
      Running Markov chain
      MCMC stamp = 7500005090
      Seed = 1294359249
      Swapseed = 1586273766
      Model settings:

         Settings for partition 1 --
            Datatype  = Standard
            Coding    = Variable
            # States  = Variable, up to 10
                        State frequencies are fixed to be equal
            Rates     = Gamma
                        The distribution is approximated using 4 categories.
                        Shape parameter is exponentially
                        distributed with parameter (1.00).

         Settings for partition 2 --
            Datatype  = Standard
            Coding    = Variable
            # States  = Variable, up to 10
                        State frequencies are fixed to be equal
            Rates     = Gamma
                        The distribution is approximated using 4 categories.
                        Shape parameter is exponentially
                        distributed with parameter (1.00).

         Settings for partition 3 --
            Datatype  = Standard
            Coding    = Variable
            # States  = Variable, up to 10
                        State frequencies are fixed to be equal
            Rates     = Gamma
                        The distribution is approximated using 4 categories.
                        Shape parameter is exponentially
                        distributed with parameter (1.00).

      Active parameters: 

                             Partition(s)
         Parameters          1  2  3
         ---------------------------
         Statefreq           1  1  1
         Shape               2  2  2
         Ratemultiplier      3  3  3
         Topology            4  4  4
         Brlens              5  5  5
         Speciationrate      6  6  6
         Extinctionrate      7  7  7
         Fossilizationrate   8  8  8
         TK02var             9 10 11
         TK02branchrates    12 13 14
         Clockrate          15 15 15
         ---------------------------

         Parameters can be linked or unlinked across partitions using 'link' and 'unlink'

         1 --  Parameter  = Alpha_symdir{all}
               Type       = Symmetric diricihlet/beta distribution alpha_i parameter
               Prior      = Symmetric dirichlet with all parameters equal to infinity
               Partitions = All

         2 --  Parameter  = Alpha{all}
               Type       = Shape of scaled gamma distribution of site rates
               Prior      = Exponential(1.00)
               Partitions = All

         3 --  Parameter  = Ratemultiplier{all}
               Type       = Partition-specific rate multiplier
               Prior      = Fixed(1.0)
               Partitions = All

         4 --  Parameter  = Tau{all}
               Type       = Topology
               Prior      = Prior on topology obeys the following constraints:
                            -- Hard constraint "ingroup"
               Partitions = All
               Subparam.  = V{all}

         5 --  Parameter  = V{all}
               Type       = Branch lengths
               Prior      = Clock:Fossilization
                            Node depths are constrained by the following age constraints:
                            -- The age of terminal "Prolacerta_broomi" is Uniform(247.20,251.90)
                            -- The age of terminal "Palaeagama_vielhaueri" is Uniform(247.50,258.00)
                            -- The age of terminal "Sophineta_cracoviensis" is Uniform(247.50,248.50)
                            -- The age of terminal "Megachirella_wachtleri" is Uniform(243.50,244.50)
                            -- The age of terminal "Marmoretta_oxoniensis" is Uniform(152.10,167.00)
                            -- The age of terminal "Huehuecuetzpalli_mixtecus" is Uniform(100.00,105.00)
                            -- The age of terminal "Eichstaettisaurus_schroederi" is Uniform(150.00,155.00)
                            -- The age of terminal "Ardeosaurus_brevipes" is Uniform(150.00,155.00)
                            -- The age of terminal "Gephyrosaurus_bridensis" is Uniform(191.40,201.40)
                            -- The age of terminal "Diphydontosaurus_avonis" is Uniform(201.30,208.50)
                            -- The age of terminal "Planocephalosaurus_robinsonae" is Uniform(201.30,208.50)
                            -- The age of terminal "Clevosaurus_hudsoni" is Uniform(191.40,208.50)
                            -- The age of terminal "Clevosaurus_cambrica" is Uniform(201.30,208.50)
                            -- The age of terminal "Clevosaurus_brasiliensis" is Uniform(201.30,220.00)
                            -- The age of terminal "Clevosaurus_bairdi" is Uniform(199.30,201.30)
                            -- The age of terminal "Clevosaurus_petilus" is Uniform(199.30,201.30)
                            -- The age of terminal "Clevosaurus_sp_SAM" is Uniform(182.70,201.30)
                            -- The age of terminal "Homeosaurus_maximiliani" is Uniform(150.00,155.00)
                            -- The age of terminal "Homeosaurus_parvipes" is Uniform(150.00,155.00)
                            -- The age of terminal "Sapheosaurus_thiollerei" is Uniform(152.10,155.00)
                            -- The age of terminal "Oenosaurus_muehlheimensis" is Uniform(150.00,152.10)
                            -- The age of terminal "Piocormus_laticeps" is Uniform(150.00,155.00)
                            -- The age of terminal "Derasmosaurus_pietraroiae" is Uniform(100.50,113.00)
                            -- The age of terminal "Palaeopleurosaurus_posidoniae" is Uniform(174.20,183.70)
                            -- The age of terminal "Pleurosaurus_ginsburgi" is Uniform(150.00,152.10)
                            -- The age of terminal "Pleurosaurus_goldfussi" is Uniform(150.00,155.00)
                            -- The age of terminal "Kallimodon_pulchellus" is Uniform(150.00,155.00)
                            -- The age of terminal "Leptosaurus_neptunius" is Uniform(150.00,152.10)
                            -- The age of terminal "Kawasphenodon" is Uniform(70.00,83.60)
                            -- The age of terminal "Cynosphenodon_huizachalensis" is Uniform(182.70,190.80)
                            -- The age of terminal "Sphenotitan_leyesi" is Uniform(208.50,227.00)
                            -- The age of terminal "Priosphenodon_avelasi" is Uniform(89.80,100.50)
                            -- The age of terminal "Eilenodon_robustus" is Uniform(153.00,156.80)
                            -- The age of terminal "Toxolophosaurus_cloudi" is Uniform(110.00,125.00)
                            -- Tree age has a Truncatednormal(247.20,287.50,5.00) distribution
               Partitions = All
               Subparams  = TK02Brlens{1}, TK02Brlens{2} and TK02Brlens{3}

         6 --  Parameter  = Net_speciation{all}
               Type       = Speciation rate
               Prior      = Exponential(10.00)
               Partitions = All

         7 --  Parameter  = Relative_extinction{all}
               Type       = Extinction rate
               Prior      = Beta(1.00,100.00)
               Partitions = All

         8 --  Parameter  = Relative_fossilization{all}
               Type       = Fossilization rate
               Prior      = Beta(1.00,1.00)
               Partitions = All

         9 --  Parameter  = TK02var{1}
               Type       = Variance of lognormal distribution of branch rates
               Prior      = Exponential(10.00)
               Partition  = 1
               Subparam.  = TK02Brlens{1}

        10 --  Parameter  = TK02var{2}
               Type       = Variance of lognormal distribution of branch rates
               Prior      = Exponential(10.00)
               Partition  = 2
               Subparam.  = TK02Brlens{2}

        11 --  Parameter  = TK02var{3}
               Type       = Variance of lognormal distribution of branch rates
               Prior      = Exponential(10.00)
               Partition  = 3
               Subparam.  = TK02Brlens{3}

        12 --  Parameter  = TK02Brlens{1}
               Type       = Branch rates of TK02 relaxed clock
               Prior      = LogNormal (expectation = r_0, variance = TK02var{1} * v) 
                               [r_0 is beginning rate of branch, v is branch length]
               Partition  = 1

        13 --  Parameter  = TK02Brlens{2}
               Type       = Branch rates of TK02 relaxed clock
               Prior      = LogNormal (expectation = r_0, variance = TK02var{2} * v) 
                               [r_0 is beginning rate of branch, v is branch length]
               Partition  = 2

        14 --  Parameter  = TK02Brlens{3}
               Type       = Branch rates of TK02 relaxed clock
               Prior      = LogNormal (expectation = r_0, variance = TK02var{3} * v) 
                               [r_0 is beginning rate of branch, v is branch length]
               Partition  = 3

        15 --  Parameter  = Clockrate{all}
               Type       = Base rate of clock
               Prior      = Lognormal(-3.91,1.02)
                            The clock rate varies according to a Brownian motion model
               Partitions = All


      Number of chains per MPI processor = 1

      The MCMC sampler will use the following moves:
         With prob.  Chain will use move
            0.68 %   Multiplier(Alpha{all})
            6.80 %   ExtSprClock(Tau{all},V{all})
            8.16 %   NNIClock(Tau{all},V{all})
            5.44 %   ParsSPRClock(Tau{all},V{all})
           10.20 %   AddBranch(V{all})
           10.20 %   DelBranch(V{all})
           13.61 %   NodesliderClock(V{all})
            2.04 %   TreeStretch(V{all})
            2.04 %   Multiplier(Net_speciation{all})
            2.04 %   Slider(Relative_extinction{all})
            2.04 %   Slider(Relative_fossilization{all})
            1.36 %   Multiplier(TK02var{1})
            1.36 %   Multiplier(TK02var{2})
            1.36 %   Multiplier(TK02var{3})
           10.20 %   Multiplier(TK02Brlens{1})
           10.20 %   Multiplier(TK02Brlens{2})
           10.20 %   Multiplier(TK02Brlens{3})
            2.04 %   Multiplier(Clockrate{all})

      Division 1 has 48 unique site patterns
      Division 2 has 47 unique site patterns
      Division 3 has 41 unique site patterns
      Initializing conditional likelihoods
      Using standard non-SSE likelihood calculator for division 1 (single-precision)
      Using standard non-SSE likelihood calculator for division 2 (single-precision)
      Using standard non-SSE likelihood calculator for division 3 (single-precision)
      Randomly perturbing starting trees
      Broke constraints when perturbing tree
      Broke constraints when perturbing tree
      Broke constraints when perturbing tree
      Broke constraints when perturbing tree
      Broke constraints when perturbing tree
      Broke constraints when perturbing tree
      Broke constraints when perturbing tree
      Broke constraints when perturbing tree

      Initial log likelihoods and log prior probs for run 1:
         Chain 1 -- 0.000000 -- -2280.739746

      There are 7 more chains on other processor(s)


      Using a relative burnin of 25.0 % for diagnostics

      Chain results (600000000 generations requested):

         0 -- [0.000] [...7 remote chains...] 

      Average standard deviation of split frequencies: 0.152888

      10000 -- (0.000) [...7 remote chains...] -- 0:00:00

      Average standard deviation of split frequencies: 0.247852


      Average standard deviation of split frequencies: 0.247852

      20000 -- [0.000] [...7 remote chains...] -- 8:19:59

      Average standard deviation of split frequencies: 0.197990


      Average standard deviation of split frequencies: 0.197990

      30000 -- (0.000) [...7 remote chains...] -- 5:33:19

      Average standard deviation of split frequencies: 0.252147


      Average standard deviation of split frequencies: 0.252147

      40000 -- (0.000) [...7 remote chains...] -- 8:19:58

      Average standard deviation of split frequencies: 0.198571


      Average standard deviation of split frequencies: 0.198571

      50000 -- (0.000) [...7 remote chains...] -- 9:59:57

      Average standard deviation of split frequencies: 0.156683


      Average standard deviation of split frequencies: 0.156683

      60000 -- [0.000] [...7 remote chains...] -- 8:19:57

      Average standard deviation of split frequencies: 0.134687


      Average standard deviation of split frequencies: 0.134687

      70000 -- [0.000] [...7 remote chains...] -- 9:31:21

      Average standard deviation of split frequencies: 0.135529


      Average standard deviation of split frequencies: 0.135529

      80000 -- (0.000) [...7 remote chains...] -- 8:19:56

      Average standard deviation of split frequencies: 0.120096


      Average standard deviation of split frequencies: 0.120096

      90000 -- [0.000] [...7 remote chains...] -- 9:15:28

      Average standard deviation of split frequencies: 0.105286


      Average standard deviation of split frequencies: 0.105286

      100000 -- [0.000] [...7 remote chains...] -- 9:59:54

      Average standard deviation of split frequencies: 0.095403


      Average standard deviation of split frequencies: 0.095403

      110000 -- (0.000) [...7 remote chains...] -- 9:05:21

      Average standard deviation of split frequencies: 0.095617


      Average standard deviation of split frequencies: 0.095617

      120000 -- [0.000] [...7 remote chains...] -- 9:43:13

      Average standard deviation of split frequencies: 0.087006


      Average standard deviation of split frequencies: 0.087006

      130000 -- (0.000) [...7 remote chains...] -- 8:58:20

      Average standard deviation of split frequencies: 0.143924


      Average standard deviation of split frequencies: 0.143924

      140000 -- [0.000] [...7 remote chains...] -- 9:31:17

      Average standard deviation of split frequencies: 0.134959


      Average standard deviation of split frequencies: 0.134959

      150000 -- [0.000] [...7 remote chains...] -- 9:59:51

      Average standard deviation of split frequencies: 0.140409


      Average standard deviation of split frequencies: 0.140409

      160000 -- [0.000] [...7 remote chains...] -- 9:22:21

      Average standard deviation of split frequencies: 0.136388


      Average standard deviation of split frequencies: 0.136388

      170000 -- (0.000) [...7 remote chains...] -- 9:48:04

      Average standard deviation of split frequencies: 0.126446


      Average standard deviation of split frequencies: 0.126446

      180000 -- (0.000) [...7 remote chains...] -- 10:10:55

      Average standard deviation of split frequencies: 0.117528


      Average standard deviation of split frequencies: 0.117528

      190000 -- (0.000) [...7 remote chains...] -- 9:38:45

      Average standard deviation of split frequencies: 0.117231


      Average standard deviation of split frequencies: 0.117231

      200000 -- [0.000] [...7 remote chains...] -- 9:59:48

      Average standard deviation of split frequencies: 0.110485


      Average standard deviation of split frequencies: 0.110485

      210000 -- (0.000) [...7 remote chains...] -- 9:31:13

      Average standard deviation of split frequencies: 0.102158


      Average standard deviation of split frequencies: 0.102158

      220000 -- [0.000] [...7 remote chains...] -- 9:50:41

      Average standard deviation of split frequencies: 0.096698


      Average standard deviation of split frequencies: 0.096698

      230000 -- [0.000] [...7 remote chains...] -- 10:08:27

      Average standard deviation of split frequencies: 0.098508


      Average standard deviation of split frequencies: 0.098508

      240000 -- (0.000) [...7 remote chains...] -- 9:43:06

      Average standard deviation of split frequencies: 0.094343


      Average standard deviation of split frequencies: 0.094343

      250000 -- (0.000) [...7 remote chains...] -- 9:59:45

      Average standard deviation of split frequencies: 0.088468


      Average standard deviation of split frequencies: 0.088468

      260000 -- (0.000) [...7 remote chains...] -- 9:36:40

      Average standard deviation of split frequencies: 0.117450


      Average standard deviation of split frequencies: 0.117450

      270000 -- (0.000) [...7 remote chains...] -- 9:52:19

      Average standard deviation of split frequencies: 0.116497


      Average standard deviation of split frequencies: 0.116497

      280000 -- (0.000) [...7 remote chains...] -- 10:06:51

      Average standard deviation of split frequencies: 0.116255


      Average standard deviation of split frequencies: 0.116255

      290000 -- (0.000) [...7 remote chains...] -- 9:45:55

      Average standard deviation of split frequencies: 0.115132


      Average standard deviation of split frequencies: 0.115132

      300000 -- (0.000) [...7 remote chains...] -- 9:59:42

      Average standard deviation of split frequencies: 0.112988


      Average standard deviation of split frequencies: 0.112988

      310000 -- (0.000) [...7 remote chains...] -- 9:40:20

      Average standard deviation of split frequencies: 0.113089


      Average standard deviation of split frequencies: 0.113089

      320000 -- (0.000) [...7 remote chains...] -- 9:53:26

      Average standard deviation of split frequencies: 0.110116


      Average standard deviation of split frequencies: 0.110116

      330000 -- (0.000) [...7 remote chains...] -- 10:05:43

      Average standard deviation of split frequencies: 0.107515


      Average standard deviation of split frequencies: 0.107515

      340000 -- [0.000] [...7 remote chains...] -- 9:47:54

      Average standard deviation of split frequencies: 0.102594


      Average standard deviation of split frequencies: 0.102594

      350000 -- [0.000] [...7 remote chains...] -- 9:59:39

      Average standard deviation of split frequencies: 0.102114


      Average standard deviation of split frequencies: 0.102114

      360000 -- (0.000) [...7 remote chains...] -- 9:42:59

      Average standard deviation of split frequencies: 0.098780


      Average standard deviation of split frequencies: 0.098780

      370000 -- (0.000) [...7 remote chains...] -- 9:54:13

      Average standard deviation of split frequencies: 0.094406


      Average standard deviation of split frequencies: 0.094406

      380000 -- (0.000) [...7 remote chains...] -- 10:04:52

      Average standard deviation of split frequencies: 0.091943


      Average standard deviation of split frequencies: 0.091943

      390000 -- (0.000) [...7 remote chains...] -- 9:49:21

      Average standard deviation of split frequencies: 0.091508


      Average standard deviation of split frequencies: 0.091508

      400000 -- [0.000] [...7 remote chains...] -- 9:59:36

      Average standard deviation of split frequencies: 0.113043


      Average standard deviation of split frequencies: 0.113043

      410000 -- [0.000] [...7 remote chains...] -- 9:44:57

      Average standard deviation of split frequencies: 0.108669


      Average standard deviation of split frequencies: 0.108669

      420000 -- [0.000] [...7 remote chains...] -- 9:54:49

      Average standard deviation of split frequencies: 0.106863


      Average standard deviation of split frequencies: 0.106863

      430000 -- (0.000) [...7 remote chains...] -- 9:40:58

      Average standard deviation of split frequencies: 0.102695


      Average standard deviation of split frequencies: 0.102695

      440000 -- [0.000] [...7 remote chains...] -- 9:50:28

      Average standard deviation of split frequencies: 0.101387


      Average standard deviation of split frequencies: 0.101387

      450000 -- [0.000] [...7 remote chains...] -- 9:59:33

      Average standard deviation of split frequencies: 0.098380


      Average standard deviation of split frequencies: 0.098380

      460000 -- (0.000) [...7 remote chains...] -- 9:46:30

      Average standard deviation of split frequencies: 0.096348


      Average standard deviation of split frequencies: 0.096348

      470000 -- (0.000) [...7 remote chains...] -- 9:55:16

      Average standard deviation of split frequencies: 0.096777


      Average standard deviation of split frequencies: 0.096777

      480000 -- (0.000) [...7 remote chains...] -- 9:42:52

      Average standard deviation of split frequencies: 0.092273


      Average standard deviation of split frequencies: 0.092273

      490000 -- (0.000) [...7 remote chains...] -- 9:51:21

      Average standard deviation of split frequencies: 0.089969


      Average standard deviation of split frequencies: 0.089969

      500000 -- (0.000) [...7 remote chains...] -- 9:39:31

      Average standard deviation of split frequencies: 0.087029


      Average standard deviation of split frequencies: 0.087029

      510000 -- (0.000) [...7 remote chains...] -- 9:47:44

      Average standard deviation of split frequencies: 0.086408


      Average standard deviation of split frequencies: 0.086408

      520000 -- (0.000) [...7 remote chains...] -- 9:55:38

      Average standard deviation of split frequencies: 0.085340


      Average standard deviation of split frequencies: 0.085340

      530000 -- (0.000) [...7 remote chains...] -- 9:44:23

      Average standard deviation of split frequencies: 0.101409


      Average standard deviation of split frequencies: 0.101409

      540000 -- [0.000] [...7 remote chains...] -- 9:52:03

      Average standard deviation of split frequencies: 0.097778


      Average standard deviation of split frequencies: 0.097778

      550000 -- (0.000) [...7 remote chains...] -- 9:59:27

      Average standard deviation of split frequencies: 0.098209


      Average standard deviation of split frequencies: 0.098209

      560000 -- (0.000) [...7 remote chains...] -- 9:48:44

      Average standard deviation of split frequencies: 0.095892


      Average standard deviation of split frequencies: 0.095892

      570000 -- (0.000) [...7 remote chains...] -- 9:55:55

      Average standard deviation of split frequencies: 0.093621


      Average standard deviation of split frequencies: 0.093621

      580000 -- [0.000] [...7 remote chains...] -- 10:02:51

      Average standard deviation of split frequencies: 0.092339


      Average standard deviation of split frequencies: 0.092339

      590000 -- (0.000) [...7 remote chains...] -- 9:52:38

      Average standard deviation of split frequencies: 0.092253


      Average standard deviation of split frequencies: 0.092253

      600000 -- (0.000) [...7 remote chains...] -- 9:59:24

      Average standard deviation of split frequencies: 0.090506


      Average standard deviation of split frequencies: 0.090506

      610000 -- (0.000) [...7 remote chains...] -- 9:49:33

      Average standard deviation of split frequencies: 0.088941


      Average standard deviation of split frequencies: 0.088941

      620000 -- [0.000] [...7 remote chains...] -- 9:56:09

      Average standard deviation of split frequencies: 0.086424


      Average standard deviation of split frequencies: 0.086424

      630000 -- [0.000] [...7 remote chains...] -- 10:02:32

      Average standard deviation of split frequencies: 0.088097


      Average standard deviation of split frequencies: 0.088097

      640000 -- [0.000] [...7 remote chains...] -- 9:53:07

      Average standard deviation of split frequencies: 0.086024


      Average standard deviation of split frequencies: 0.086024

      650000 -- [0.000] [...7 remote chains...] -- 9:59:21

      Average standard deviation of split frequencies: 0.083919


      Average standard deviation of split frequencies: 0.083919

      660000 -- [0.000] [...7 remote chains...] -- 9:50:15

      Average standard deviation of split frequencies: 0.097616


      Average standard deviation of split frequencies: 0.097616

      670000 -- [0.000] [...7 remote chains...] -- 9:56:20

      Average standard deviation of split frequencies: 0.097608


      Average standard deviation of split frequencies: 0.097608

      680000 -- [0.000] [...7 remote chains...] -- 10:02:15

      Average standard deviation of split frequencies: 0.096798


      Average standard deviation of split frequencies: 0.096798

      690000 -- (0.000) [...7 remote chains...] -- 9:53:31

      Average standard deviation of split frequencies: 0.095147


      Average standard deviation of split frequencies: 0.095147

      700000 -- [0.000] [...7 remote chains...] -- 9:59:18

      Average standard deviation of split frequencies: 0.093730


      Average standard deviation of split frequencies: 0.093730

      710000 -- (0.000) [...7 remote chains...] -- 9:50:50

      Average standard deviation of split frequencies: 0.093213


      Average standard deviation of split frequencies: 0.093213

      720000 -- [0.000] [...7 remote chains...] -- 9:56:30

      Average standard deviation of split frequencies: 0.090490


      Average standard deviation of split frequencies: 0.090490

      730000 -- [0.000] [...7 remote chains...] -- 9:48:19

      Average standard deviation of split frequencies: 0.086867


      Average standard deviation of split frequencies: 0.086867

      740000 -- (0.000) [...7 remote chains...] -- 9:53:51

      Average standard deviation of split frequencies: 0.085213


      Average standard deviation of split frequencies: 0.085213

      750000 -- [0.000] [...7 remote chains...] -- 9:59:15

      Average standard deviation of split frequencies: 0.085361


      Average standard deviation of split frequencies: 0.085361

      760000 -- [0.000] [...7 remote chains...] -- 9:51:21

      Average standard deviation of split frequencies: 0.084206


      Average standard deviation of split frequencies: 0.084206

      770000 -- (0.000) [...7 remote chains...] -- 9:56:38

      Average standard deviation of split frequencies: 0.082941


      Average standard deviation of split frequencies: 0.082941

      780000 -- (0.000) [...7 remote chains...] -- 9:48:58

      Average standard deviation of split frequencies: 0.082363


      Average standard deviation of split frequencies: 0.082363

      790000 -- (0.000) [...7 remote chains...] -- 9:54:09

      Average standard deviation of split frequencies: 0.082752


      Average standard deviation of split frequencies: 0.082752

      800000 -- (0.000) [...7 remote chains...] -- 9:46:43

      Average standard deviation of split frequencies: 0.090417


      Average standard deviation of split frequencies: 0.090417

      810000 -- (0.000) [...7 remote chains...] -- 9:51:47

      Average standard deviation of split frequencies: 0.089972


      Average standard deviation of split frequencies: 0.089972

      820000 -- (0.000) [...7 remote chains...] -- 9:56:44

      Average standard deviation of split frequencies: 0.089023


      Average standard deviation of split frequencies: 0.089023

      830000 -- (0.000) [...7 remote chains...] -- 10:01:34

      Average standard deviation of split frequencies: 0.088578


      Average standard deviation of split frequencies: 0.088578

      840000 -- (0.000) [...7 remote chains...] -- 9:54:24

      Average standard deviation of split frequencies: 0.086473


      Average standard deviation of split frequencies: 0.086473

      850000 -- (0.000) [...7 remote chains...] -- 9:59:09

      Average standard deviation of split frequencies: 0.085723


      Average standard deviation of split frequencies: 0.085723

      860000 -- (0.000) [...7 remote chains...] -- 9:52:10

      Average standard deviation of split frequencies: 0.083762


      Average standard deviation of split frequencies: 0.083762

      870000 -- (0.000) [...7 remote chains...] -- 9:56:50

      Average standard deviation of split frequencies: 0.083404


      Average standard deviation of split frequencies: 0.083404

      880000 -- [0.000] [...7 remote chains...] -- 9:50:02

      Average standard deviation of split frequencies: 0.082427


      Average standard deviation of split frequencies: 0.082427

      890000 -- (0.000) [...7 remote chains...] -- 9:54:37

      Average standard deviation of split frequencies: 0.081499


      Average standard deviation of split frequencies: 0.081499

      900000 -- [0.000] [...7 remote chains...] -- 9:59:06

      Average standard deviation of split frequencies: 0.080062


      Average standard deviation of split frequencies: 0.080062

      910000 -- (0.000) [...7 remote chains...] -- 9:52:30

      Average standard deviation of split frequencies: 0.079934


      Average standard deviation of split frequencies: 0.079934

      920000 -- (0.000) [...7 remote chains...] -- 9:56:54

      Average standard deviation of split frequencies: 0.078567


      Average standard deviation of split frequencies: 0.078567

      930000 -- (0.000) [...7 remote chains...] -- 9:50:28

      Average standard deviation of split frequencies: 0.084342


      Average standard deviation of split frequencies: 0.084342

      940000 -- (0.000) [...7 remote chains...] -- 9:54:48

      Average standard deviation of split frequencies: 0.083478


      Average standard deviation of split frequencies: 0.083478

      950000 -- (0.000) [...7 remote chains...] -- 9:59:03

      Average standard deviation of split frequencies: 0.082864


      Average standard deviation of split frequencies: 0.082864

      960000 -- (0.000) [...7 remote chains...] -- 9:52:48

      Average standard deviation of split frequencies: 0.081828


      Average standard deviation of split frequencies: 0.081828

      970000 -- (0.000) [...7 remote chains...] -- 9:56:58

      Average standard deviation of split frequencies: 0.081429


      Average standard deviation of split frequencies: 0.081429

      980000 -- (0.000) [...7 remote chains...] -- 9:50:52

      Average standard deviation of split frequencies: 0.081164


      Average standard deviation of split frequencies: 0.081164

      990000 -- (0.000) [...7 remote chains...] -- 9:54:58

      Average standard deviation of split frequencies: 0.082257


      Average standard deviation of split frequencies: 0.082257

      1000000 -- (0.000) [...7 remote chains...] -- 9:59:00

      Average standard deviation of split frequencies: 0.080342


      Average standard deviation of split frequencies: 0.080342

      1010000 -- (0.000) [...7 remote chains...] -- 9:53:03

      Average standard deviation of split frequencies: 0.079833


      Average standard deviation of split frequencies: 0.079833

      1020000 -- [0.000] [...7 remote chains...] -- 9:57:01

      Average standard deviation of split frequencies: 0.079414


      Average standard deviation of split frequencies: 0.079414

      1030000 -- (0.000) [...7 remote chains...] -- 9:51:12

      Average standard deviation of split frequencies: 0.079919


      Average standard deviation of split frequencies: 0.079919

      1040000 -- (0.000) [...7 remote chains...] -- 9:55:07

      Average standard deviation of split frequencies: 0.077983


      Average standard deviation of split frequencies: 0.077983

      1050000 -- (0.000) [...7 remote chains...] -- 9:58:57

      Average standard deviation of split frequencies: 0.076603


      Average standard deviation of split frequencies: 0.076603

      1060000 -- (0.000) [...7 remote chains...] -- 9:53:17

      Average standard deviation of split frequencies: 0.082250


      Average standard deviation of split frequencies: 0.082250

      1070000 -- (0.000) [...7 remote chains...] -- 9:57:03

      Average standard deviation of split frequencies: 0.082586


      Average standard deviation of split frequencies: 0.082586

      1080000 -- (0.000) [...7 remote chains...] -- 9:51:31

      Average standard deviation of split frequencies: 0.080661


      Average standard deviation of split frequencies: 0.080661

      1090000 -- (0.000) [...7 remote chains...] -- 9:55:14

      Average standard deviation of split frequencies: 0.080737


      Average standard deviation of split frequencies: 0.080737

      1100000 -- (0.000) [...7 remote chains...] -- 9:49:49

      Average standard deviation of split frequencies: 0.079460


      Average standard deviation of split frequencies: 0.079460

      1110000 -- (0.000) [...7 remote chains...] -- 9:53:29

      Average standard deviation of split frequencies: 0.078274


      Average standard deviation of split frequencies: 0.078274

      1120000 -- (0.000) [...7 remote chains...] -- 9:57:05

      Average standard deviation of split frequencies: 0.077105


      Average standard deviation of split frequencies: 0.077105

      1130000 -- (0.000) [...7 remote chains...] -- 9:51:48

      Average standard deviation of split frequencies: 0.076055


      Average standard deviation of split frequencies: 0.076055

      1140000 -- (0.000) [...7 remote chains...] -- 9:55:21

      Average standard deviation of split frequencies: 0.075239


      Average standard deviation of split frequencies: 0.075239

      1150000 -- (0.000) [...7 remote chains...] -- 9:50:10

      Average standard deviation of split frequencies: 0.075782


      Average standard deviation of split frequencies: 0.075782

      1160000 -- [0.000] [...7 remote chains...] -- 9:53:40

      Average standard deviation of split frequencies: 0.074921


      Average standard deviation of split frequencies: 0.074921

      1170000 -- (0.000) [...7 remote chains...] -- 9:57:07

      Average standard deviation of split frequencies: 0.074303


      Average standard deviation of split frequencies: 0.074303

      1180000 -- [0.000] [...7 remote chains...] -- 9:52:03

      Average standard deviation of split frequencies: 0.073657


      Average standard deviation of split frequencies: 0.073657

      1190000 -- (0.000) [...7 remote chains...] -- 9:55:27

      Average standard deviation of split frequencies: 0.074203


      Average standard deviation of split frequencies: 0.074203

      1200000 -- (0.000) [...7 remote chains...] -- 9:58:48

      Average standard deviation of split frequencies: 0.081523


      Average standard deviation of split frequencies: 0.081523

      1210000 -- (0.000) [...7 remote chains...] -- 9:53:50

      Average standard deviation of split frequencies: 0.080062


      Average standard deviation of split frequencies: 0.080062

      1220000 -- (0.000) [...7 remote chains...] -- 9:57:08

      Average standard deviation of split frequencies: 0.078401


      Average standard deviation of split frequencies: 0.078401

      1230000 -- (0.000) [...7 remote chains...] -- 9:52:16

      Average standard deviation of split frequencies: 0.079957


      Average standard deviation of split frequencies: 0.079957

      1240000 -- [0.000] [...7 remote chains...] -- 9:55:32

      Average standard deviation of split frequencies: 0.079956


      Average standard deviation of split frequencies: 0.079956

      1250000 -- (0.000) [...7 remote chains...] -- 9:50:46

      Average standard deviation of split frequencies: 0.079782


      Average standard deviation of split frequencies: 0.079782

      1260000 -- (0.000) [...7 remote chains...] -- 9:53:59

      Average standard deviation of split frequencies: 0.079642


      Average standard deviation of split frequencies: 0.079642

      1270000 -- (0.000) [...7 remote chains...] -- 9:57:09

      Average standard deviation of split frequencies: 0.081023


      Average standard deviation of split frequencies: 0.081023

      1280000 -- (0.000) [...7 remote chains...] -- 9:52:29

      Average standard deviation of split frequencies: 0.079861


      Average standard deviation of split frequencies: 0.079861

      1290000 -- (0.000) [...7 remote chains...] -- 9:55:36

      Average standard deviation of split frequencies: 0.080015


      Average standard deviation of split frequencies: 0.080015

      1300000 -- (0.000) [...7 remote chains...] -- 9:51:01

      Average standard deviation of split frequencies: 0.079633


      Average standard deviation of split frequencies: 0.079633

      1310000 -- (0.000) [...7 remote chains...] -- 9:54:07

      Average standard deviation of split frequencies: 0.079618


      Average standard deviation of split frequencies: 0.079618

      1320000 -- [0.000] [...7 remote chains...] -- 9:57:10

      Average standard deviation of split frequencies: 0.077987


      Average standard deviation of split frequencies: 0.077987

      1330000 -- (0.000) [...7 remote chains...] -- 9:52:40

      Average standard deviation of split frequencies: 0.085698


      Average standard deviation of split frequencies: 0.085698

      1340000 -- (0.000) [...7 remote chains...] -- 9:55:40

      Average standard deviation of split frequencies: 0.086142


      Average standard deviation of split frequencies: 0.086142

      1350000 -- [0.000] [...7 remote chains...] -- 9:51:15

      Average standard deviation of split frequencies: 0.086398


      Average standard deviation of split frequencies: 0.086398

      1360000 -- (0.000) [...7 remote chains...] -- 9:54:14

      Average standard deviation of split frequencies: 0.085003


      Average standard deviation of split frequencies: 0.085003

      1370000 -- (0.000) [...7 remote chains...] -- 9:57:10

      Average standard deviation of split frequencies: 0.084017


      Average standard deviation of split frequencies: 0.084017

      1380000 -- (0.000) [...7 remote chains...] -- 9:52:50

      Average standard deviation of split frequencies: 0.083097


      Average standard deviation of split frequencies: 0.083097

      1390000 -- (0.000) [...7 remote chains...] -- 9:55:44

      Average standard deviation of split frequencies: 0.083939


      Average standard deviation of split frequencies: 0.083939

      1400000 -- [0.000] [...7 remote chains...] -- 9:58:36

      Average standard deviation of split frequencies: 0.081571


      Average standard deviation of split frequencies: 0.081571

      1410000 -- (0.000) [...7 remote chains...] -- 9:54:20

      Average standard deviation of split frequencies: 0.081157


      Average standard deviation of split frequencies: 0.081157

      1420000 -- [0.000] [...7 remote chains...] -- 9:57:10

      Average standard deviation of split frequencies: 0.076494


      Average standard deviation of split frequencies: 0.076494

      1430000 -- [0.000] [...7 remote chains...] -- 9:52:59

      Average standard deviation of split frequencies: 0.076276


      Average standard deviation of split frequencies: 0.076276

      1440000 -- (0.000) [...7 remote chains...] -- 9:55:47

      Average standard deviation of split frequencies: 0.075792


      Average standard deviation of split frequencies: 0.075792

      1450000 -- (0.000) [...7 remote chains...] -- 9:58:33

      Average standard deviation of split frequencies: 0.075425


      Average standard deviation of split frequencies: 0.075425

      1460000 -- (0.000) [...7 remote chains...] -- 9:54:26

      Average standard deviation of split frequencies: 0.080854


      Average standard deviation of split frequencies: 0.080854

      1470000 -- (0.000) [...7 remote chains...] -- 9:57:10

      Average standard deviation of split frequencies: 0.081440


      Average standard deviation of split frequencies: 0.081440

      1480000 -- (0.000) [...7 remote chains...] -- 9:59:52

      Average standard deviation of split frequencies: 0.080589


      Average standard deviation of split frequencies: 0.080589

      1490000 -- (0.000) [...7 remote chains...] -- 9:55:49

      Average standard deviation of split frequencies: 0.079223


      Average standard deviation of split frequencies: 0.079223

      1500000 -- [0.000] [...7 remote chains...] -- 9:58:30

      Average standard deviation of split frequencies: 0.078645


      Average standard deviation of split frequencies: 0.078645

      1510000 -- (0.000) [...7 remote chains...] -- 9:54:31

      Average standard deviation of split frequencies: 0.078108


      Average standard deviation of split frequencies: 0.078108

      1520000 -- (0.000) [...7 remote chains...] -- 9:57:10

      Average standard deviation of split frequencies: 0.078226


      Average standard deviation of split frequencies: 0.078226

      1530000 -- (0.000) [...7 remote chains...] -- 9:53:15

      Average standard deviation of split frequencies: 0.077326


      Average standard deviation of split frequencies: 0.077326

      1540000 -- (0.000) [...7 remote chains...] -- 9:55:52

      Average standard deviation of split frequencies: 0.076329


      Average standard deviation of split frequencies: 0.076329

      1550000 -- (0.000) [...7 remote chains...] -- 9:58:27

      Average standard deviation of split frequencies: 0.076040


      Average standard deviation of split frequencies: 0.076040

      1560000 -- (0.000) [...7 remote chains...] -- 9:54:36

      Average standard deviation of split frequencies: 0.075614


      Average standard deviation of split frequencies: 0.075614

      1570000 -- (0.000) [...7 remote chains...] -- 9:57:09

      Average standard deviation of split frequencies: 0.075086


      Average standard deviation of split frequencies: 0.075086

      1580000 -- (0.000) [...7 remote chains...] -- 9:59:40

      Average standard deviation of split frequencies: 0.074460


      Average standard deviation of split frequencies: 0.074460

      1590000 -- (0.000) [...7 remote chains...] -- 9:55:54

      Average standard deviation of split frequencies: 0.074814


      Average standard deviation of split frequencies: 0.074814

      1600000 -- (0.000) [...7 remote chains...] -- 9:58:24

      Average standard deviation of split frequencies: 0.077640


      Average standard deviation of split frequencies: 0.077640

      1610000 -- (0.000) [...7 remote chains...] -- 9:54:40

      Average standard deviation of split frequencies: 0.077434


      Average standard deviation of split frequencies: 0.077434

      1620000 -- [0.000] [...7 remote chains...] -- 9:57:08

      Average standard deviation of split frequencies: 0.076804


      Average standard deviation of split frequencies: 0.076804

      1630000 -- (0.000) [...7 remote chains...] -- 9:53:28

      Average standard deviation of split frequencies: 0.078372


      Average standard deviation of split frequencies: 0.078372

      1640000 -- [0.000] [...7 remote chains...] -- 9:55:55

      Average standard deviation of split frequencies: 0.076527


      Average standard deviation of split frequencies: 0.076527

      1650000 -- (0.000) [...7 remote chains...] -- 9:58:21

      Average standard deviation of split frequencies: 0.075171


      Average standard deviation of split frequencies: 0.075171

      1660000 -- (0.000) [...7 remote chains...] -- 9:54:44

      Average standard deviation of split frequencies: 0.075654


      Average standard deviation of split frequencies: 0.075654

      1670000 -- (0.000) [...7 remote chains...] -- 9:57:08

      Average standard deviation of split frequencies: 0.075869


      Average standard deviation of split frequencies: 0.075869

      1680000 -- (0.000) [...7 remote chains...] -- 9:59:30

      Average standard deviation of split frequencies: 0.076236


      Average standard deviation of split frequencies: 0.076236

      1690000 -- (0.000) [...7 remote chains...] -- 9:55:56

      Average standard deviation of split frequencies: 0.075776


      Average standard deviation of split frequencies: 0.075776

      1700000 -- (0.000) [...7 remote chains...] -- 9:58:18

      Average standard deviation of split frequencies: 0.076016


      Average standard deviation of split frequencies: 0.076016

      1710000 -- (0.000) [...7 remote chains...] -- 9:54:47

      Average standard deviation of split frequencies: 0.075706


      Average standard deviation of split frequencies: 0.075706

      1720000 -- (0.000) [...7 remote chains...] -- 9:57:07

      Average standard deviation of split frequencies: 0.073875


      Average standard deviation of split frequencies: 0.073875

      1730000 -- (0.000) [...7 remote chains...] -- 9:53:39

      Average standard deviation of split frequencies: 0.075785


      Average standard deviation of split frequencies: 0.075785

      1740000 -- (0.000) [...7 remote chains...] -- 9:55:58

      Average standard deviation of split frequencies: 0.075210


      Average standard deviation of split frequencies: 0.075210

      1750000 -- (0.000) [...7 remote chains...] -- 9:58:15

      Average standard deviation of split frequencies: 0.077005


      Average standard deviation of split frequencies: 0.077005

      1760000 -- (0.000) [...7 remote chains...] -- 9:54:50

      Average standard deviation of split frequencies: 0.075734


      Average standard deviation of split frequencies: 0.075734

      1770000 -- (0.000) [...7 remote chains...] -- 9:57:06

      Average standard deviation of split frequencies: 0.075460


      Average standard deviation of split frequencies: 0.075460

      1780000 -- (0.000) [...7 remote chains...] -- 9:53:44

      Average standard deviation of split frequencies: 0.075739


      Average standard deviation of split frequencies: 0.075739

      1790000 -- (0.000) [...7 remote chains...] -- 9:55:58

      Average standard deviation of split frequencies: 0.075949


      Average standard deviation of split frequencies: 0.075949

      1800000 -- (0.000) [...7 remote chains...] -- 9:52:39

      Average standard deviation of split frequencies: 0.075910


      Average standard deviation of split frequencies: 0.075910

      1810000 -- (0.000) [...7 remote chains...] -- 9:54:53

      Average standard deviation of split frequencies: 0.076285


      Average standard deviation of split frequencies: 0.076285

      1820000 -- (0.000) [...7 remote chains...] -- 9:57:05

      Average standard deviation of split frequencies: 0.076347


      Average standard deviation of split frequencies: 0.076347

      1830000 -- (0.000) [...7 remote chains...] -- 9:53:48

      Average standard deviation of split frequencies: 0.077269


      Average standard deviation of split frequencies: 0.077269

      1840000 -- (0.000) [...7 remote chains...] -- 9:55:59

      Average standard deviation of split frequencies: 0.077120


      Average standard deviation of split frequencies: 0.077120

      1850000 -- (0.000) [...7 remote chains...] -- 9:58:09

      Average standard deviation of split frequencies: 0.076368


      Average standard deviation of split frequencies: 0.076368

      1860000 -- (0.000) [...7 remote chains...] -- 9:54:55

      Average standard deviation of split frequencies: 0.081353


      Average standard deviation of split frequencies: 0.081353

      1870000 -- (0.000) [...7 remote chains...] -- 9:57:03

      Average standard deviation of split frequencies: 0.082177


      Average standard deviation of split frequencies: 0.082177

      1880000 -- (0.000) [...7 remote chains...] -- 9:53:52

      Average standard deviation of split frequencies: 0.082164


      Average standard deviation of split frequencies: 0.082164

      1890000 -- (0.000) [...7 remote chains...] -- 9:56:00

      Average standard deviation of split frequencies: 0.082264


      Average standard deviation of split frequencies: 0.082264

      1900000 -- (0.000) [...7 remote chains...] -- 9:52:51

      Average standard deviation of split frequencies: 0.081405


      Average standard deviation of split frequencies: 0.081405

      1910000 -- (0.000) [...7 remote chains...] -- 9:54:57

      Average standard deviation of split frequencies: 0.080596


      Average standard deviation of split frequencies: 0.080596

      1920000 -- (0.000) [...7 remote chains...] -- 9:57:02

      Average standard deviation of split frequencies: 0.081100


      Average standard deviation of split frequencies: 0.081100

      1930000 -- [0.000] [...7 remote chains...] -- 9:53:56

      Average standard deviation of split frequencies: 0.079758


      Average standard deviation of split frequencies: 0.079758

      1940000 -- (0.000) [...7 remote chains...] -- 9:56:00

      Average standard deviation of split frequencies: 0.080271


      Average standard deviation of split frequencies: 0.080271

      1950000 -- (0.000) [...7 remote chains...] -- 9:58:03

      Average standard deviation of split frequencies: 0.081474


      Average standard deviation of split frequencies: 0.081474

      1960000 -- (0.000) [...7 remote chains...] -- 9:54:59

      Average standard deviation of split frequencies: 0.081421


      Average standard deviation of split frequencies: 0.081421

      1970000 -- (0.000) [...7 remote chains...] -- 9:57:01

      Average standard deviation of split frequencies: 0.080773


      Average standard deviation of split frequencies: 0.080773

      1980000 -- (0.000) [...7 remote chains...] -- 9:53:59

      Average standard deviation of split frequencies: 0.079762


      Average standard deviation of split frequencies: 0.079762

      1990000 -- (0.000) [...7 remote chains...] -- 9:56:00

      Average standard deviation of split frequencies: 0.079950


      Average standard deviation of split frequencies: 0.079950

      2000000 -- (0.000) [...7 remote chains...] -- 9:53:01

      Average standard deviation of split frequencies: 0.082866


      Average standard deviation of split frequencies: 0.082866

      2010000 -- (0.000) [...7 remote chains...] -- 9:55:00

      Average standard deviation of split frequencies: 0.082927


      Average standard deviation of split frequencies: 0.082927

      2020000 -- (0.000) [...7 remote chains...] -- 9:56:59

      Average standard deviation of split frequencies: 0.082888


      Average standard deviation of split frequencies: 0.082888

      2030000 -- (0.000) [...7 remote chains...] -- 9:54:02

      Average standard deviation of split frequencies: 0.083490


      Average standard deviation of split frequencies: 0.083490

      2040000 -- (0.000) [...7 remote chains...] -- 9:56:00

      Average standard deviation of split frequencies: 0.083348


      Average standard deviation of split frequencies: 0.083348

      2050000 -- (0.000) [...7 remote chains...] -- 9:53:05

      Average standard deviation of split frequencies: 0.083107


      Average standard deviation of split frequencies: 0.083107

      2060000 -- (0.000) [...7 remote chains...] -- 9:55:02

      Average standard deviation of split frequencies: 0.083067


      Average standard deviation of split frequencies: 0.083067

      2070000 -- (0.000) [...7 remote chains...] -- 9:56:58

      Average standard deviation of split frequencies: 0.083363


      Average standard deviation of split frequencies: 0.083363

      2080000 -- (0.000) [...7 remote chains...] -- 9:54:05

      Average standard deviation of split frequencies: 0.082219


      Average standard deviation of split frequencies: 0.082219

      2090000 -- [0.000] [...7 remote chains...] -- 9:56:00

      Average standard deviation of split frequencies: 0.080556


      Average standard deviation of split frequencies: 0.080556

      2100000 -- (0.000) [...7 remote chains...] -- 9:53:09

      Average standard deviation of split frequencies: 0.080420


      Average standard deviation of split frequencies: 0.080420

      2110000 -- [0.000] [...7 remote chains...] -- 9:55:03

      Average standard deviation of split frequencies: 0.078360


      Average standard deviation of split frequencies: 0.078360

      2120000 -- (0.000) [...7 remote chains...] -- 9:52:14

      Average standard deviation of split frequencies: 0.076863


      Average standard deviation of split frequencies: 0.076863

      2130000 -- (0.000) [...7 remote chains...] -- 9:54:07

      Average standard deviation of split frequencies: 0.083345


      Average standard deviation of split frequencies: 0.083345

      2140000 -- (0.000) [...7 remote chains...] -- 9:55:59

      Average standard deviation of split frequencies: 0.082238


      Average standard deviation of split frequencies: 0.082238

      2150000 -- (0.000) [...7 remote chains...] -- 9:53:12

      Average standard deviation of split frequencies: 0.081380


      Average standard deviation of split frequencies: 0.081380

      2160000 -- (0.000) [...7 remote chains...] -- 9:55:04

      Average standard deviation of split frequencies: 0.081074


      Average standard deviation of split frequencies: 0.081074

      2170000 -- (0.000) [...7 remote chains...] -- 9:56:54

      Average standard deviation of split frequencies: 0.080675


      Average standard deviation of split frequencies: 0.080675

      2180000 -- (0.000) [...7 remote chains...] -- 9:54:09

      Average standard deviation of split frequencies: 0.078415


      Average standard deviation of split frequencies: 0.078415

      2190000 -- (0.000) [...7 remote chains...] -- 9:55:59

      Average standard deviation of split frequencies: 0.077048


      Average standard deviation of split frequencies: 0.077048

      2200000 -- (0.000) [...7 remote chains...] -- 9:57:48

      Average standard deviation of split frequencies: 0.077399


      Average standard deviation of split frequencies: 0.077399

      2210000 -- (0.000) [...7 remote chains...] -- 9:55:05

      Average standard deviation of split frequencies: 0.077206


      Average standard deviation of split frequencies: 0.077206

      2220000 -- (0.000) [...7 remote chains...] -- 9:56:52

      Average standard deviation of split frequencies: 0.076478


      Average standard deviation of split frequencies: 0.076478

      2230000 -- (0.000) [...7 remote chains...] -- 9:54:11

      Average standard deviation of split frequencies: 0.076209


      Average standard deviation of split frequencies: 0.076209

      2240000 -- [0.000] [...7 remote chains...] -- 9:55:58

      Average standard deviation of split frequencies: 0.075936


      Average standard deviation of split frequencies: 0.075936

      2250000 -- (0.000) [...7 remote chains...] -- 9:53:19

      Average standard deviation of split frequencies: 0.075844


      Average standard deviation of split frequencies: 0.075844

      2260000 -- (0.000) [...7 remote chains...] -- 9:55:05

      Average standard deviation of split frequencies: 0.078098


      Average standard deviation of split frequencies: 0.078098

      2270000 -- (0.000) [...7 remote chains...] -- 9:56:51

      Average standard deviation of split frequencies: 0.079818


      Average standard deviation of split frequencies: 0.079818

      2280000 -- (0.000) [...7 remote chains...] -- 9:54:13

      Average standard deviation of split frequencies: 0.079354


      Average standard deviation of split frequencies: 0.079354

      2290000 -- (0.000) [...7 remote chains...] -- 9:55:58

      Average standard deviation of split frequencies: 0.079275


      Average standard deviation of split frequencies: 0.079275

      2300000 -- (0.000) [...7 remote chains...] -- 9:53:22

      Average standard deviation of split frequencies: 0.079386


      Average standard deviation of split frequencies: 0.079386

      2310000 -- (0.000) [...7 remote chains...] -- 9:55:06

      Average standard deviation of split frequencies: 0.078819


      Average standard deviation of split frequencies: 0.078819

      2320000 -- (0.000) [...7 remote chains...] -- 9:56:49

      Average standard deviation of split frequencies: 0.078369


      Average standard deviation of split frequencies: 0.078369

      2330000 -- (0.000) [...7 remote chains...] -- 9:54:14

      Average standard deviation of split frequencies: 0.078111


      Average standard deviation of split frequencies: 0.078111

      2340000 -- (0.000) [...7 remote chains...] -- 9:55:57

      Average standard deviation of split frequencies: 0.077855


      Average standard deviation of split frequencies: 0.077855

      2350000 -- (0.000) [...7 remote chains...] -- 9:53:24

      Average standard deviation of split frequencies: 0.077484


      Average standard deviation of split frequencies: 0.077484

      2360000 -- (0.000) [...7 remote chains...] -- 9:55:06

      Average standard deviation of split frequencies: 0.076956


      Average standard deviation of split frequencies: 0.076956

      2370000 -- (0.000) [...7 remote chains...] -- 9:52:35

      Average standard deviation of split frequencies: 0.076618


      Average standard deviation of split frequencies: 0.076618

      2380000 -- (0.000) [...7 remote chains...] -- 9:54:16

      Average standard deviation of split frequencies: 0.076101


      Average standard deviation of split frequencies: 0.076101

      2390000 -- (0.000) [...7 remote chains...] -- 9:55:56

      Average standard deviation of split frequencies: 0.076136


      Average standard deviation of split frequencies: 0.076136

      2400000 -- (0.000) [...7 remote chains...] -- 9:53:27

      Average standard deviation of split frequencies: 0.080456


      Average standard deviation of split frequencies: 0.080456

      2410000 -- (0.000) [...7 remote chains...] -- 9:55:06

      Average standard deviation of split frequencies: 0.079594


      Average standard deviation of split frequencies: 0.079594

      2420000 -- [0.000] [...7 remote chains...] -- 9:52:38

      Average standard deviation of split frequencies: 0.079159


      Average standard deviation of split frequencies: 0.079159

      2430000 -- (0.000) [...7 remote chains...] -- 9:54:17

      Average standard deviation of split frequencies: 0.079008


      Average standard deviation of split frequencies: 0.079008

      2440000 -- (0.000) [...7 remote chains...] -- 9:55:55

      Average standard deviation of split frequencies: 0.076571


      Average standard deviation of split frequencies: 0.076571

      2450000 -- (0.000) [...7 remote chains...] -- 9:53:29

      Average standard deviation of split frequencies: 0.075584


      Average standard deviation of split frequencies: 0.075584

      2460000 -- (0.000) [...7 remote chains...] -- 9:55:06

      Average standard deviation of split frequencies: 0.074607


      Average standard deviation of split frequencies: 0.074607

      2470000 -- (0.000) [...7 remote chains...] -- 9:52:41

      Average standard deviation of split frequencies: 0.073467


      Average standard deviation of split frequencies: 0.073467

      2480000 -- (0.000) [...7 remote chains...] -- 9:54:18

      Average standard deviation of split frequencies: 0.072601


      Average standard deviation of split frequencies: 0.072601

      2490000 -- (0.000) [...7 remote chains...] -- 9:51:54

      Average standard deviation of split frequencies: 0.072591


      Average standard deviation of split frequencies: 0.072591

      2500000 -- (0.000) [...7 remote chains...] -- 9:53:31

      Average standard deviation of split frequencies: 0.072488


      Average standard deviation of split frequencies: 0.072488

      2510000 -- (0.000) [...7 remote chains...] -- 9:55:06

      Average standard deviation of split frequencies: 0.071178


      Average standard deviation of split frequencies: 0.071178

      2520000 -- (0.000) [...7 remote chains...] -- 9:52:44

      Average standard deviation of split frequencies: 0.070245


      Average standard deviation of split frequencies: 0.070245

      2530000 -- [0.000] [...7 remote chains...] -- 9:54:19

      Average standard deviation of split frequencies: 0.071607


      Average standard deviation of split frequencies: 0.071607

      2540000 -- (0.000) [...7 remote chains...] -- 9:55:53

      Average standard deviation of split frequencies: 0.070943


      Average standard deviation of split frequencies: 0.070943

      2550000 -- [0.000] [...7 remote chains...] -- 9:53:32

      Average standard deviation of split frequencies: 0.071169


      Average standard deviation of split frequencies: 0.071169

      2560000 -- (0.000) [...7 remote chains...] -- 9:55:06

      Average standard deviation of split frequencies: 0.070503


      Average standard deviation of split frequencies: 0.070503

      2570000 -- (0.000) [...7 remote chains...] -- 9:52:46

      Average standard deviation of split frequencies: 0.069942


      Average standard deviation of split frequencies: 0.069942

      2580000 -- (0.000) [...7 remote chains...] -- 9:54:19

      Average standard deviation of split frequencies: 0.069094


      Average standard deviation of split frequencies: 0.069094

      2590000 -- (0.000) [...7 remote chains...] -- 9:52:01

      Average standard deviation of split frequencies: 0.068797


      Average standard deviation of split frequencies: 0.068797

      2600000 -- (0.000) [...7 remote chains...] -- 9:53:34

      Average standard deviation of split frequencies: 0.067217


      Average standard deviation of split frequencies: 0.067217

      2610000 -- (0.000) [...7 remote chains...] -- 9:55:06

      Average standard deviation of split frequencies: 0.066403


      Average standard deviation of split frequencies: 0.066403

      2620000 -- (0.000) [...7 remote chains...] -- 9:52:49

      Average standard deviation of split frequencies: 0.065692


      Average standard deviation of split frequencies: 0.065692

      2630000 -- (0.000) [...7 remote chains...] -- 9:54:20

      Average standard deviation of split frequencies: 0.064564


      Average standard deviation of split frequencies: 0.064564

      2640000 -- (0.000) [...7 remote chains...] -- 9:55:51

      Average standard deviation of split frequencies: 0.064146


      Average standard deviation of split frequencies: 0.064146

      2650000 -- (0.000) [...7 remote chains...] -- 9:53:35

      Average standard deviation of split frequencies: 0.062552


      Average standard deviation of split frequencies: 0.062552

      2660000 -- (0.000) [...7 remote chains...] -- 9:55:05

      Average standard deviation of split frequencies: 0.062768


      Average standard deviation of split frequencies: 0.062768

      2670000 -- (0.000) [...7 remote chains...] -- 9:52:51

      Average standard deviation of split frequencies: 0.062675


      Average standard deviation of split frequencies: 0.062675

      2680000 -- (0.000) [...7 remote chains...] -- 9:54:20

      Average standard deviation of split frequencies: 0.062549


      Average standard deviation of split frequencies: 0.062549

      2690000 -- (0.000) [...7 remote chains...] -- 9:52:07

      Average standard deviation of split frequencies: 0.061874


      Average standard deviation of split frequencies: 0.061874

      2700000 -- (0.000) [...7 remote chains...] -- 9:53:36

      Average standard deviation of split frequencies: 0.061936


      Average standard deviation of split frequencies: 0.061936

      2710000 -- (0.000) [...7 remote chains...] -- 9:55:05

      Average standard deviation of split frequencies: 0.061480


      Average standard deviation of split frequencies: 0.061480

      2720000 -- (0.000) [...7 remote chains...] -- 9:52:53

      Average standard deviation of split frequencies: 0.060907


      Average standard deviation of split frequencies: 0.060907

      2730000 -- (0.000) [...7 remote chains...] -- 9:54:21

      Average standard deviation of split frequencies: 0.060521


      Average standard deviation of split frequencies: 0.060521

      2740000 -- (0.000) [...7 remote chains...] -- 9:52:10

      Average standard deviation of split frequencies: 0.060139


      Average standard deviation of split frequencies: 0.060139

      2750000 -- (0.000) [...7 remote chains...] -- 9:53:37

      Average standard deviation of split frequencies: 0.059330


      Average standard deviation of split frequencies: 0.059330

      2760000 -- (0.000) [...7 remote chains...] -- 9:51:28

      Average standard deviation of split frequencies: 0.057537


      Average standard deviation of split frequencies: 0.057537

      2770000 -- (0.000) [...7 remote chains...] -- 9:52:55

      Average standard deviation of split frequencies: 0.056361


      Average standard deviation of split frequencies: 0.056361

      2780000 -- (0.000) [...7 remote chains...] -- 9:54:21

      Average standard deviation of split frequencies: 0.056039


      Average standard deviation of split frequencies: 0.056039

      2790000 -- (0.000) [...7 remote chains...] -- 9:52:12

      Average standard deviation of split frequencies: 0.056200


      Average standard deviation of split frequencies: 0.056200

      2800000 -- (0.000) [...7 remote chains...] -- 9:53:38

      Average standard deviation of split frequencies: 0.058395


      Average standard deviation of split frequencies: 0.058395

      2810000 -- (0.000) [...7 remote chains...] -- 9:55:03

      Average standard deviation of split frequencies: 0.057953


      Average standard deviation of split frequencies: 0.057953

      2820000 -- (0.000) [...7 remote chains...] -- 9:52:56

      Average standard deviation of split frequencies: 0.056598


      Average standard deviation of split frequencies: 0.056598

      2830000 -- (0.000) [...7 remote chains...] -- 9:54:21

      Average standard deviation of split frequencies: 0.055962


      Average standard deviation of split frequencies: 0.055962

      2840000 -- [0.000] [...7 remote chains...] -- 9:52:15

      Average standard deviation of split frequencies: 0.055621


      Average standard deviation of split frequencies: 0.055621

      2850000 -- (0.000) [...7 remote chains...] -- 9:53:39

      Average standard deviation of split frequencies: 0.055676


      Average standard deviation of split frequencies: 0.055676

      2860000 -- [0.000] [...7 remote chains...] -- 9:51:34

      Average standard deviation of split frequencies: 0.055496


      Average standard deviation of split frequencies: 0.055496

      2870000 -- (0.000) [...7 remote chains...] -- 9:52:58

      Average standard deviation of split frequencies: 0.055964


      Average standard deviation of split frequencies: 0.055964

      2880000 -- (0.000) [...7 remote chains...] -- 9:50:54

      Average standard deviation of split frequencies: 0.055783


      Average standard deviation of split frequencies: 0.055783

      2890000 -- (0.000) [...7 remote chains...] -- 9:52:17

      Average standard deviation of split frequencies: 0.055450


      Average standard deviation of split frequencies: 0.055450

      2900000 -- (0.000) [...7 remote chains...] -- 9:50:14

      Average standard deviation of split frequencies: 0.055274


      Average standard deviation of split frequencies: 0.055274

      2910000 -- (0.000) [...7 remote chains...] -- 9:51:37

      Average standard deviation of split frequencies: 0.055351


      Average standard deviation of split frequencies: 0.055351

      2920000 -- (0.000) [...7 remote chains...] -- 9:52:59

      Average standard deviation of split frequencies: 0.055252


      Average standard deviation of split frequencies: 0.055252

      2930000 -- (0.000) [...7 remote chains...] -- 9:50:57

      Average standard deviation of split frequencies: 0.056919


      Average standard deviation of split frequencies: 0.056919

      2940000 -- [0.000] [...7 remote chains...] -- 9:52:19

      Average standard deviation of split frequencies: 0.056746


      Average standard deviation of split frequencies: 0.056746

      2950000 -- (0.000) [...7 remote chains...] -- 9:50:18

      Average standard deviation of split frequencies: 0.057849


      Average standard deviation of split frequencies: 0.057849

      2960000 -- (0.000) [...7 remote chains...] -- 9:51:39

      Average standard deviation of split frequencies: 0.056832


      Average standard deviation of split frequencies: 0.056832

      2970000 -- (0.000) [...7 remote chains...] -- 9:49:39

      Average standard deviation of split frequencies: 0.056659


      Average standard deviation of split frequencies: 0.056659

      2980000 -- (0.000) [...7 remote chains...] -- 9:51:00

      Average standard deviation of split frequencies: 0.056649


      Average standard deviation of split frequencies: 0.056649

      2990000 -- (0.000) [...7 remote chains...] -- 9:52:21

      Average standard deviation of split frequencies: 0.056730


      Average standard deviation of split frequencies: 0.056730

      3000000 -- (0.000) [...7 remote chains...] -- 9:50:22

      Average standard deviation of split frequencies: 0.056559


      Average standard deviation of split frequencies: 0.056559

      3010000 -- (0.000) [...7 remote chains...] -- 9:51:42

      Average standard deviation of split frequencies: 0.056470


      Average standard deviation of split frequencies: 0.056470

      3020000 -- (0.000) [...7 remote chains...] -- 9:49:43

      Average standard deviation of split frequencies: 0.054463


      Average standard deviation of split frequencies: 0.054463

      3030000 -- (0.000) [...7 remote chains...] -- 9:51:03

      Average standard deviation of split frequencies: 0.054236


      Average standard deviation of split frequencies: 0.054236

      3040000 -- (0.000) [...7 remote chains...] -- 9:49:06

      Average standard deviation of split frequencies: 0.053999


      Average standard deviation of split frequencies: 0.053999

      3050000 -- (0.000) [...7 remote chains...] -- 9:50:25

      Average standard deviation of split frequencies: 0.053989


      Average standard deviation of split frequencies: 0.053989

      3060000 -- (0.000) [...7 remote chains...] -- 9:51:44

      Average standard deviation of split frequencies: 0.054236


      Average standard deviation of split frequencies: 0.054236

      3070000 -- (0.000) [...7 remote chains...] -- 9:49:48

      Average standard deviation of split frequencies: 0.054785


      Average standard deviation of split frequencies: 0.054785

      3080000 -- (0.000) [...7 remote chains...] -- 9:51:06

      Average standard deviation of split frequencies: 0.054328


      Average standard deviation of split frequencies: 0.054328

      3090000 -- (0.000) [...7 remote chains...] -- 9:49:10

      Average standard deviation of split frequencies: 0.054626


      Average standard deviation of split frequencies: 0.054626

      3100000 -- (0.000) [...7 remote chains...] -- 9:50:28

      Average standard deviation of split frequencies: 0.054317


      Average standard deviation of split frequencies: 0.054317

      3110000 -- (0.000) [...7 remote chains...] -- 9:48:34

      Average standard deviation of split frequencies: 0.054317


      Average standard deviation of split frequencies: 0.054317

      3120000 -- (0.000) [...7 remote chains...] -- 9:49:51

      Average standard deviation of split frequencies: 0.054086


      Average standard deviation of split frequencies: 0.054086

      3130000 -- (0.000) [...7 remote chains...] -- 9:51:08

      Average standard deviation of split frequencies: 0.053707


      Average standard deviation of split frequencies: 0.053707

      3140000 -- (0.000) [...7 remote chains...] -- 9:49:15

      Average standard deviation of split frequencies: 0.053555


      Average standard deviation of split frequencies: 0.053555

      3150000 -- (0.000) [...7 remote chains...] -- 9:50:32

      Average standard deviation of split frequencies: 0.054003


      Average standard deviation of split frequencies: 0.054003

      3160000 -- (0.000) [...7 remote chains...] -- 9:48:39

      Average standard deviation of split frequencies: 0.053999


      Average standard deviation of split frequencies: 0.053999

      3170000 -- (0.000) [...7 remote chains...] -- 9:49:55

      Average standard deviation of split frequencies: 0.054069


      Average standard deviation of split frequencies: 0.054069

      3180000 -- (0.000) [...7 remote chains...] -- 9:48:03

      Average standard deviation of split frequencies: 0.053696


      Average standard deviation of split frequencies: 0.053696

      3190000 -- (0.000) [...7 remote chains...] -- 9:49:19

      Average standard deviation of split frequencies: 0.054064


      Average standard deviation of split frequencies: 0.054064

      3200000 -- (0.000) [...7 remote chains...] -- 9:50:35

      Average standard deviation of split frequencies: 0.055593


      Average standard deviation of split frequencies: 0.055593

      3210000 -- (0.000) [...7 remote chains...] -- 9:48:44

      Average standard deviation of split frequencies: 0.055286


      Average standard deviation of split frequencies: 0.055286

      3220000 -- (0.000) [...7 remote chains...] -- 9:49:59

      Average standard deviation of split frequencies: 0.055058


      Average standard deviation of split frequencies: 0.055058

      3230000 -- (0.000) [...7 remote chains...] -- 9:48:08

      Average standard deviation of split frequencies: 0.054905


      Average standard deviation of split frequencies: 0.054905

      3240000 -- (0.000) [...7 remote chains...] -- 9:49:23

      Average standard deviation of split frequencies: 0.054680


      Average standard deviation of split frequencies: 0.054680

      3250000 -- (0.000) [...7 remote chains...] -- 9:50:37

      Average standard deviation of split frequencies: 0.054153


      Average standard deviation of split frequencies: 0.054153

      3260000 -- (0.000) [...7 remote chains...] -- 9:48:48

      Average standard deviation of split frequencies: 0.053287


      Average standard deviation of split frequencies: 0.053287

      3270000 -- (0.000) [...7 remote chains...] -- 9:50:02

      Average standard deviation of split frequencies: 0.053435


      Average standard deviation of split frequencies: 0.053435

      3280000 -- (0.000) [...7 remote chains...] -- 9:48:13

      Average standard deviation of split frequencies: 0.051888


      Average standard deviation of split frequencies: 0.051888

      3290000 -- (0.000) [...7 remote chains...] -- 9:49:27

      Average standard deviation of split frequencies: 0.051679


      Average standard deviation of split frequencies: 0.051679

      3300000 -- (0.000) [...7 remote chains...] -- 9:50:40

      Average standard deviation of split frequencies: 0.051542


      Average standard deviation of split frequencies: 0.051542

      3310000 -- (0.000) [...7 remote chains...] -- 9:48:52

      Average standard deviation of split frequencies: 0.051400


      Average standard deviation of split frequencies: 0.051400

      3320000 -- (0.000) [...7 remote chains...] -- 9:50:05

      Average standard deviation of split frequencies: 0.051464


      Average standard deviation of split frequencies: 0.051464

      3330000 -- (0.000) [...7 remote chains...] -- 9:48:18

      Average standard deviation of split frequencies: 0.054193


      Average standard deviation of split frequencies: 0.054193

      3340000 -- (0.000) [...7 remote chains...] -- 9:49:30

      Average standard deviation of split frequencies: 0.052954


      Average standard deviation of split frequencies: 0.052954

      3350000 -- (0.000) [...7 remote chains...] -- 9:50:42

      Average standard deviation of split frequencies: 0.053458


      Average standard deviation of split frequencies: 0.053458

      3360000 -- (0.000) [...7 remote chains...] -- 9:48:56

      Average standard deviation of split frequencies: 0.053390


      Average standard deviation of split frequencies: 0.053390

      3370000 -- (0.000) [...7 remote chains...] -- 9:50:08

      Average standard deviation of split frequencies: 0.053108


      Average standard deviation of split frequencies: 0.053108

      3380000 -- (0.000) [...7 remote chains...] -- 9:48:22

      Average standard deviation of split frequencies: 0.052971


      Average standard deviation of split frequencies: 0.052971

      3390000 -- (0.000) [...7 remote chains...] -- 9:49:34

      Average standard deviation of split frequencies: 0.052900


      Average standard deviation of split frequencies: 0.052900

      3400000 -- (0.000) [...7 remote chains...] -- 9:47:49

      Average standard deviation of split frequencies: 0.052066


      Average standard deviation of split frequencies: 0.052066

      3410000 -- (0.000) [...7 remote chains...] -- 9:49:00

      Average standard deviation of split frequencies: 0.051864


      Average standard deviation of split frequencies: 0.051864

      3420000 -- (0.000) [...7 remote chains...] -- 9:47:16

      Average standard deviation of split frequencies: 0.051800


      Average standard deviation of split frequencies: 0.051800

      3430000 -- (0.000) [...7 remote chains...] -- 9:48:27

      Average standard deviation of split frequencies: 0.050135


      Average standard deviation of split frequencies: 0.050135

      3440000 -- (0.000) [...7 remote chains...] -- 9:49:37

      Average standard deviation of split frequencies: 0.049208


      Average standard deviation of split frequencies: 0.049208

      3450000 -- (0.000) [...7 remote chains...] -- 9:47:54

      Average standard deviation of split frequencies: 0.048824


      Average standard deviation of split frequencies: 0.048824

      3460000 -- (0.000) [...7 remote chains...] -- 9:49:04

      Average standard deviation of split frequencies: 0.052354


      Average standard deviation of split frequencies: 0.052354

      3470000 -- (0.000) [...7 remote chains...] -- 9:47:21

      Average standard deviation of split frequencies: 0.051689


      Average standard deviation of split frequencies: 0.051689

      3480000 -- (0.000) [...7 remote chains...] -- 9:48:31

      Average standard deviation of split frequencies: 0.051776


      Average standard deviation of split frequencies: 0.051776

      3490000 -- (0.000) [...7 remote chains...] -- 9:49:40

      Average standard deviation of split frequencies: 0.051721


      Average standard deviation of split frequencies: 0.051721

      3500000 -- (0.000) [...7 remote chains...] -- 9:47:58

      Average standard deviation of split frequencies: 0.051877


      Average standard deviation of split frequencies: 0.051877

      3510000 -- (0.000) [...7 remote chains...] -- 9:49:07

      Average standard deviation of split frequencies: 0.051736


      Average standard deviation of split frequencies: 0.051736

      3520000 -- (0.000) [...7 remote chains...] -- 9:47:26

      Average standard deviation of split frequencies: 0.051471


      Average standard deviation of split frequencies: 0.051471

      3530000 -- (0.000) [...7 remote chains...] -- 9:48:35

      Average standard deviation of split frequencies: 0.050508


      Average standard deviation of split frequencies: 0.050508

      3540000 -- (0.000) [...7 remote chains...] -- 9:49:43

      Average standard deviation of split frequencies: 0.050522


      Average standard deviation of split frequencies: 0.050522

      3550000 -- (0.000) [...7 remote chains...] -- 9:48:02

      Average standard deviation of split frequencies: 0.050318


      Average standard deviation of split frequencies: 0.050318

      3560000 -- (0.000) [...7 remote chains...] -- 9:49:10

      Average standard deviation of split frequencies: 0.050334


      Average standard deviation of split frequencies: 0.050334

      3570000 -- (0.000) [...7 remote chains...] -- 9:47:31

      Average standard deviation of split frequencies: 0.050079


      Average standard deviation of split frequencies: 0.050079

      3580000 -- (0.000) [...7 remote chains...] -- 9:48:38

      Average standard deviation of split frequencies: 0.050021


      Average standard deviation of split frequencies: 0.050021

      3590000 -- (0.000) [...7 remote chains...] -- 9:46:59

      Average standard deviation of split frequencies: 0.050087


      Average standard deviation of split frequencies: 0.050087

      3600000 -- (0.000) [...7 remote chains...] -- 9:48:07

      Average standard deviation of split frequencies: 0.050949


      Average standard deviation of split frequencies: 0.050949

      3610000 -- (0.000) [...7 remote chains...] -- 9:49:13

      Average standard deviation of split frequencies: 0.050967


      Average standard deviation of split frequencies: 0.050967

      3620000 -- (0.000) [...7 remote chains...] -- 9:47:35

      Average standard deviation of split frequencies: 0.050644


      Average standard deviation of split frequencies: 0.050644

      3630000 -- (0.000) [...7 remote chains...] -- 9:48:42

      Average standard deviation of split frequencies: 0.050780


      Average standard deviation of split frequencies: 0.050780

      3640000 -- (0.000) [...7 remote chains...] -- 9:47:04

      Average standard deviation of split frequencies: 0.049893


      Average standard deviation of split frequencies: 0.049893

      3650000 -- (0.000) [...7 remote chains...] -- 9:48:10

      Average standard deviation of split frequencies: 0.050041


      Average standard deviation of split frequencies: 0.050041

      3660000 -- (0.000) [...7 remote chains...] -- 9:49:16

      Average standard deviation of split frequencies: 0.049860


      Average standard deviation of split frequencies: 0.049860

      3670000 -- (0.000) [...7 remote chains...] -- 9:47:39

      Average standard deviation of split frequencies: 0.049831


      Average standard deviation of split frequencies: 0.049831

      3680000 -- (0.000) [...7 remote chains...] -- 9:48:45

      Average standard deviation of split frequencies: 0.049395


      Average standard deviation of split frequencies: 0.049395

      3690000 -- (0.000) [...7 remote chains...] -- 9:47:09

      Average standard deviation of split frequencies: 0.049345


      Average standard deviation of split frequencies: 0.049345

      3700000 -- (0.000) [...7 remote chains...] -- 9:48:14

      Average standard deviation of split frequencies: 0.049105


      Average standard deviation of split frequencies: 0.049105

      3710000 -- (0.000) [...7 remote chains...] -- 9:46:38

      Average standard deviation of split frequencies: 0.049714


      Average standard deviation of split frequencies: 0.049714

      3720000 -- (0.000) [...7 remote chains...] -- 9:47:43

      Average standard deviation of split frequencies: 0.049601


      Average standard deviation of split frequencies: 0.049601

      3730000 -- (0.000) [...7 remote chains...] -- 9:48:48

      Average standard deviation of split frequencies: 0.050538


      Average standard deviation of split frequencies: 0.050538

      3740000 -- (0.000) [...7 remote chains...] -- 9:47:13

      Average standard deviation of split frequencies: 0.050149


      Average standard deviation of split frequencies: 0.050149

      3750000 -- (0.000) [...7 remote chains...] -- 9:48:18

      Average standard deviation of split frequencies: 0.050149


      Average standard deviation of split frequencies: 0.050149

      3760000 -- (0.000) [...7 remote chains...] -- 9:46:43

      Average standard deviation of split frequencies: 0.048854


      Average standard deviation of split frequencies: 0.048854

      3770000 -- (0.000) [...7 remote chains...] -- 9:47:47

      Average standard deviation of split frequencies: 0.048420


      Average standard deviation of split frequencies: 0.048420

      3780000 -- (0.000) [...7 remote chains...] -- 9:48:51

      Average standard deviation of split frequencies: 0.048316


      Average standard deviation of split frequencies: 0.048316

      3790000 -- (0.000) [...7 remote chains...] -- 9:47:17

      Average standard deviation of split frequencies: 0.048347


      Average standard deviation of split frequencies: 0.048347

      3800000 -- (0.000) [...7 remote chains...] -- 9:48:21

      Average standard deviation of split frequencies: 0.048178


      Average standard deviation of split frequencies: 0.048178

      3810000 -- (0.000) [...7 remote chains...] -- 9:46:48

      Average standard deviation of split frequencies: 0.047944


      Average standard deviation of split frequencies: 0.047944

      3820000 -- (0.000) [...7 remote chains...] -- 9:47:51

      Average standard deviation of split frequencies: 0.047844


      Average standard deviation of split frequencies: 0.047844

      3830000 -- (0.000) [...7 remote chains...] -- 9:48:54

      Average standard deviation of split frequencies: 0.046848


      Average standard deviation of split frequencies: 0.046848

      3840000 -- (0.000) [...7 remote chains...] -- 9:47:21

      Average standard deviation of split frequencies: 0.046885


      Average standard deviation of split frequencies: 0.046885

      3850000 -- (0.000) [...7 remote chains...] -- 9:48:24

      Average standard deviation of split frequencies: 0.046855


      Average standard deviation of split frequencies: 0.046855

      3860000 -- (0.000) [...7 remote chains...] -- 9:46:52

      Average standard deviation of split frequencies: 0.046030


      Average standard deviation of split frequencies: 0.046030

      3870000 -- (0.000) [...7 remote chains...] -- 9:47:54

      Average standard deviation of split frequencies: 0.046955


      Average standard deviation of split frequencies: 0.046955

      3880000 -- (0.000) [...7 remote chains...] -- 9:48:57

      Average standard deviation of split frequencies: 0.046794


      Average standard deviation of split frequencies: 0.046794

      3890000 -- (0.000) [...7 remote chains...] -- 9:47:25

      Average standard deviation of split frequencies: 0.046563


      Average standard deviation of split frequencies: 0.046563

      3900000 -- (0.000) [...7 remote chains...] -- 9:48:27

      Average standard deviation of split frequencies: 0.046405


      Average standard deviation of split frequencies: 0.046405

      3910000 -- (0.000) [...7 remote chains...] -- 9:49:29

      Average standard deviation of split frequencies: 0.046263


      Average standard deviation of split frequencies: 0.046263

      3920000 -- (0.000) [...7 remote chains...] -- 9:47:58

      Average standard deviation of split frequencies: 0.046388


      Average standard deviation of split frequencies: 0.046388

      3930000 -- (0.000) [...7 remote chains...] -- 9:48:59

      Average standard deviation of split frequencies: 0.046161


      Average standard deviation of split frequencies: 0.046161

      3940000 -- (0.000) [...7 remote chains...] -- 9:50:00

      Average standard deviation of split frequencies: 0.045936


      Average standard deviation of split frequencies: 0.045936

      3950000 -- [0.000] [...7 remote chains...] -- 9:48:30

      Average standard deviation of split frequencies: 0.046076


      Average standard deviation of split frequencies: 0.046076

      3960000 -- (0.000) [...7 remote chains...] -- 9:49:31

      Average standard deviation of split frequencies: 0.045991


      Average standard deviation of split frequencies: 0.045991

      3970000 -- (0.000) [...7 remote chains...] -- 9:48:01

      Average standard deviation of split frequencies: 0.044798


      Average standard deviation of split frequencies: 0.044798

      3980000 -- (0.000) [...7 remote chains...] -- 9:49:01

      Average standard deviation of split frequencies: 0.044522


      Average standard deviation of split frequencies: 0.044522

      3990000 -- (0.000) [...7 remote chains...] -- 9:50:02

      Average standard deviation of split frequencies: 0.044849


      Average standard deviation of split frequencies: 0.044849

      4000000 -- (0.000) [...7 remote chains...] -- 9:48:33

      Average standard deviation of split frequencies: 0.046130


      Average standard deviation of split frequencies: 0.046130

      4010000 -- (0.000) [...7 remote chains...] -- 9:49:32

      Average standard deviation of split frequencies: 0.046048


      Average standard deviation of split frequencies: 0.046048

      4020000 -- (0.000) [...7 remote chains...] -- 9:48:04

      Average standard deviation of split frequencies: 0.044820


      Average standard deviation of split frequencies: 0.044820

      4030000 -- (0.000) [...7 remote chains...] -- 9:49:04

      Average standard deviation of split frequencies: 0.044752


      Average standard deviation of split frequencies: 0.044752

      4040000 -- (0.000) [...7 remote chains...] -- 9:50:03

      Average standard deviation of split frequencies: 0.044673


      Average standard deviation of split frequencies: 0.044673

      4050000 -- (0.000) [...7 remote chains...] -- 9:48:35

      Average standard deviation of split frequencies: 0.044458


      Average standard deviation of split frequencies: 0.044458

      4060000 -- (0.000) [...7 remote chains...] -- 9:49:34

      Average standard deviation of split frequencies: 0.044041


      Average standard deviation of split frequencies: 0.044041

      4070000 -- (0.000) [...7 remote chains...] -- 9:48:07

      Average standard deviation of split frequencies: 0.044245


      Average standard deviation of split frequencies: 0.044245

      4080000 -- (0.000) [...7 remote chains...] -- 9:49:06

      Average standard deviation of split frequencies: 0.044304


      Average standard deviation of split frequencies: 0.044304

      4090000 -- (0.000) [...7 remote chains...] -- 9:50:04

      Average standard deviation of split frequencies: 0.043555


      Average standard deviation of split frequencies: 0.043555

      4100000 -- (0.000) [...7 remote chains...] -- 9:48:37

      Average standard deviation of split frequencies: 0.043348


      Average standard deviation of split frequencies: 0.043348

      4110000 -- (0.000) [...7 remote chains...] -- 9:49:36

      Average standard deviation of split frequencies: 0.043414


      Average standard deviation of split frequencies: 0.043414

      4120000 -- (0.000) [...7 remote chains...] -- 9:48:09

      Average standard deviation of split frequencies: 0.043404


      Average standard deviation of split frequencies: 0.043404

      4130000 -- (0.000) [...7 remote chains...] -- 9:49:08

      Average standard deviation of split frequencies: 0.044470


      Average standard deviation of split frequencies: 0.044470

      4140000 -- (0.000) [...7 remote chains...] -- 9:50:06

      Average standard deviation of split frequencies: 0.044461


      Average standard deviation of split frequencies: 0.044461

      4150000 -- (0.000) [...7 remote chains...] -- 9:48:40

      Average standard deviation of split frequencies: 0.044661


      Average standard deviation of split frequencies: 0.044661

      4160000 -- (0.000) [...7 remote chains...] -- 9:49:38

      Average standard deviation of split frequencies: 0.044518


      Average standard deviation of split frequencies: 0.044518

      4170000 -- (0.000) [...7 remote chains...] -- 9:48:12

      Average standard deviation of split frequencies: 0.044376


      Average standard deviation of split frequencies: 0.044376

      4180000 -- (0.000) [...7 remote chains...] -- 9:49:10

      Average standard deviation of split frequencies: 0.043934


      Average standard deviation of split frequencies: 0.043934

      4190000 -- (0.000) [...7 remote chains...] -- 9:50:07

      Average standard deviation of split frequencies: 0.044190


      Average standard deviation of split frequencies: 0.044190

      4200000 -- (0.000) [...7 remote chains...] -- 9:48:42

      Average standard deviation of split frequencies: 0.044306


      Average standard deviation of split frequencies: 0.044306

      4210000 -- (0.000) [...7 remote chains...] -- 9:49:39

      Average standard deviation of split frequencies: 0.044117


      Average standard deviation of split frequencies: 0.044117

      4220000 -- (0.000) [...7 remote chains...] -- 9:48:15

      Average standard deviation of split frequencies: 0.044410


      Average standard deviation of split frequencies: 0.044410

      4230000 -- (0.000) [...7 remote chains...] -- 9:49:11

      Average standard deviation of split frequencies: 0.045107


      Average standard deviation of split frequencies: 0.045107

      4240000 -- (0.000) [...7 remote chains...] -- 9:47:47

      Average standard deviation of split frequencies: 0.045156


      Average standard deviation of split frequencies: 0.045156

      4250000 -- (0.000) [...7 remote chains...] -- 9:48:44

      Average standard deviation of split frequencies: 0.044010


      Average standard deviation of split frequencies: 0.044010

      4260000 -- (0.000) [...7 remote chains...] -- 9:49:40

      Average standard deviation of split frequencies: 0.044497


      Average standard deviation of split frequencies: 0.044497

      4270000 -- (0.000) [...7 remote chains...] -- 9:48:17

      Average standard deviation of split frequencies: 0.044938


      Average standard deviation of split frequencies: 0.044938

      4280000 -- (0.000) [...7 remote chains...] -- 9:49:13

      Average standard deviation of split frequencies: 0.044861


      Average standard deviation of split frequencies: 0.044861

      4290000 -- (0.000) [...7 remote chains...] -- 9:47:50

      Average standard deviation of split frequencies: 0.044284


      Average standard deviation of split frequencies: 0.044284

      4300000 -- (0.000) [...7 remote chains...] -- 9:48:46

      Average standard deviation of split frequencies: 0.043960


      Average standard deviation of split frequencies: 0.043960

      4310000 -- (0.000) [...7 remote chains...] -- 9:47:23

      Average standard deviation of split frequencies: 0.043905


      Average standard deviation of split frequencies: 0.043905

      4320000 -- (0.000) [...7 remote chains...] -- 9:48:19

      Average standard deviation of split frequencies: 0.043642


      Average standard deviation of split frequencies: 0.043642

      4330000 -- (0.000) [...7 remote chains...] -- 9:46:57

      Average standard deviation of split frequencies: 0.043572


      Average standard deviation of split frequencies: 0.043572

      4340000 -- (0.000) [...7 remote chains...] -- 9:47:52

      Average standard deviation of split frequencies: 0.043248


      Average standard deviation of split frequencies: 0.043248

      4350000 -- (0.000) [...7 remote chains...] -- 9:48:48

      Average standard deviation of split frequencies: 0.043375


      Average standard deviation of split frequencies: 0.043375

      4360000 -- (0.000) [...7 remote chains...] -- 9:47:26

      Average standard deviation of split frequencies: 0.043370


      Average standard deviation of split frequencies: 0.043370

      4370000 -- (0.000) [...7 remote chains...] -- 9:48:21

      Average standard deviation of split frequencies: 0.042922


      Average standard deviation of split frequencies: 0.042922

      4380000 -- (0.000) [...7 remote chains...] -- 9:47:00

      Average standard deviation of split frequencies: 0.042304


      Average standard deviation of split frequencies: 0.042304

      4390000 -- (0.000) [...7 remote chains...] -- 9:47:55

      Average standard deviation of split frequencies: 0.041814


      Average standard deviation of split frequencies: 0.041814

      4400000 -- (0.000) [...7 remote chains...] -- 9:46:34

      Average standard deviation of split frequencies: 0.041949


      Average standard deviation of split frequencies: 0.041949

      4410000 -- (0.000) [...7 remote chains...] -- 9:47:29

      Average standard deviation of split frequencies: 0.041887


      Average standard deviation of split frequencies: 0.041887

      4420000 -- (0.000) [...7 remote chains...] -- 9:48:23

      Average standard deviation of split frequencies: 0.041439


      Average standard deviation of split frequencies: 0.041439

      4430000 -- (0.000) [...7 remote chains...] -- 9:47:03

      Average standard deviation of split frequencies: 0.041095


      Average standard deviation of split frequencies: 0.041095

      4440000 -- (0.000) [...7 remote chains...] -- 9:47:57

      Average standard deviation of split frequencies: 0.041034


      Average standard deviation of split frequencies: 0.041034

      4450000 -- (0.000) [...7 remote chains...] -- 9:46:37

      Average standard deviation of split frequencies: 0.040725


      Average standard deviation of split frequencies: 0.040725

      4460000 -- (0.000) [...7 remote chains...] -- 9:47:31

      Average standard deviation of split frequencies: 0.040357


      Average standard deviation of split frequencies: 0.040357

      4470000 -- (0.000) [...7 remote chains...] -- 9:46:12

      Average standard deviation of split frequencies: 0.040526


      Average standard deviation of split frequencies: 0.040526

      4480000 -- (0.000) [...7 remote chains...] -- 9:47:06

      Average standard deviation of split frequencies: 0.040646


      Average standard deviation of split frequencies: 0.040646

      4490000 -- (0.000) [...7 remote chains...] -- 9:47:59

      Average standard deviation of split frequencies: 0.040585


      Average standard deviation of split frequencies: 0.040585

      4500000 -- (0.000) [...7 remote chains...] -- 9:46:40

      Average standard deviation of split frequencies: 0.040466


      Average standard deviation of split frequencies: 0.040466

      4510000 -- (0.000) [...7 remote chains...] -- 9:47:34

      Average standard deviation of split frequencies: 0.040227


      Average standard deviation of split frequencies: 0.040227

      4520000 -- (0.000) [...7 remote chains...] -- 9:46:15

      Average standard deviation of split frequencies: 0.039990


      Average standard deviation of split frequencies: 0.039990

      4530000 -- (0.000) [...7 remote chains...] -- 9:47:08

      Average standard deviation of split frequencies: 0.041740


      Average standard deviation of split frequencies: 0.041740

      4540000 -- (0.000) [...7 remote chains...] -- 9:48:01

      Average standard deviation of split frequencies: 0.041151


      Average standard deviation of split frequencies: 0.041151

      4550000 -- (0.000) [...7 remote chains...] -- 9:46:43

      Average standard deviation of split frequencies: 0.040899


      Average standard deviation of split frequencies: 0.040899

      4560000 -- (0.000) [...7 remote chains...] -- 9:47:36

      Average standard deviation of split frequencies: 0.041037


      Average standard deviation of split frequencies: 0.041037

      4570000 -- (0.000) [...7 remote chains...] -- 9:46:18

      Average standard deviation of split frequencies: 0.041239


      Average standard deviation of split frequencies: 0.041239

      4580000 -- (0.000) [...7 remote chains...] -- 9:47:11

      Average standard deviation of split frequencies: 0.040495


      Average standard deviation of split frequencies: 0.040495

      4590000 -- (0.000) [...7 remote chains...] -- 9:45:53

      Average standard deviation of split frequencies: 0.040495


      Average standard deviation of split frequencies: 0.040495

      4600000 -- (0.000) [...7 remote chains...] -- 9:46:46

      Average standard deviation of split frequencies: 0.040316


      Average standard deviation of split frequencies: 0.040316

      4610000 -- (0.000) [...7 remote chains...] -- 9:47:38

      Average standard deviation of split frequencies: 0.040447


      Average standard deviation of split frequencies: 0.040447

      4620000 -- (0.000) [...7 remote chains...] -- 9:46:21

      Average standard deviation of split frequencies: 0.040084


      Average standard deviation of split frequencies: 0.040084

      4630000 -- (0.000) [...7 remote chains...] -- 9:47:13

      Average standard deviation of split frequencies: 0.040392


      Average standard deviation of split frequencies: 0.040392

      4640000 -- (0.000) [...7 remote chains...] -- 9:45:57

      Average standard deviation of split frequencies: 0.040399


      Average standard deviation of split frequencies: 0.040399

      4650000 -- (0.000) [...7 remote chains...] -- 9:46:48

      Average standard deviation of split frequencies: 0.040345


      Average standard deviation of split frequencies: 0.040345

      4660000 -- (0.000) [...7 remote chains...] -- 9:45:32

      Average standard deviation of split frequencies: 0.041487


      Average standard deviation of split frequencies: 0.041487

      4670000 -- (0.000) [...7 remote chains...] -- 9:46:24

      Average standard deviation of split frequencies: 0.041487


      Average standard deviation of split frequencies: 0.041487

      4680000 -- (0.000) [...7 remote chains...] -- 9:47:15

      Average standard deviation of split frequencies: 0.041369


      Average standard deviation of split frequencies: 0.041369

      4690000 -- (0.000) [...7 remote chains...] -- 9:46:00

      Average standard deviation of split frequencies: 0.041002


      Average standard deviation of split frequencies: 0.041002

      4700000 -- (0.000) [...7 remote chains...] -- 9:46:51

      Average standard deviation of split frequencies: 0.041073


      Average standard deviation of split frequencies: 0.041073

      4710000 -- (0.000) [...7 remote chains...] -- 9:45:36

      Average standard deviation of split frequencies: 0.039889


      Average standard deviation of split frequencies: 0.039889

      4720000 -- (0.000) [...7 remote chains...] -- 9:46:27

      Average standard deviation of split frequencies: 0.039837


      Average standard deviation of split frequencies: 0.039837

      4730000 -- (0.000) [...7 remote chains...] -- 9:47:17

      Average standard deviation of split frequencies: 0.039605


      Average standard deviation of split frequencies: 0.039605

      4740000 -- (0.000) [...7 remote chains...] -- 9:46:03

      Average standard deviation of split frequencies: 0.038857


      Average standard deviation of split frequencies: 0.038857

      4750000 -- (0.000) [...7 remote chains...] -- 9:46:53

      Average standard deviation of split frequencies: 0.038682


      Average standard deviation of split frequencies: 0.038682

      4760000 -- (0.000) [...7 remote chains...] -- 9:45:39

      Average standard deviation of split frequencies: 0.038283


      Average standard deviation of split frequencies: 0.038283

      4770000 -- (0.000) [...7 remote chains...] -- 9:46:29

      Average standard deviation of split frequencies: 0.037930


      Average standard deviation of split frequencies: 0.037930

      4780000 -- (0.000) [...7 remote chains...] -- 9:47:20

      Average standard deviation of split frequencies: 0.037712


      Average standard deviation of split frequencies: 0.037712

      4790000 -- (0.000) [...7 remote chains...] -- 9:46:05

      Average standard deviation of split frequencies: 0.037600


      Average standard deviation of split frequencies: 0.037600

      4800000 -- (0.000) [...7 remote chains...] -- 9:46:56

      Average standard deviation of split frequencies: 0.037619


      Average standard deviation of split frequencies: 0.037619

      4810000 -- (0.000) [...7 remote chains...] -- 9:45:42

      Average standard deviation of split frequencies: 0.037228


      Average standard deviation of split frequencies: 0.037228

      4820000 -- (0.000) [...7 remote chains...] -- 9:46:32

      Average standard deviation of split frequencies: 0.036839


      Average standard deviation of split frequencies: 0.036839

      4830000 -- (0.000) [...7 remote chains...] -- 9:47:21

      Average standard deviation of split frequencies: 0.036725


      Average standard deviation of split frequencies: 0.036725

      4840000 -- (0.000) [...7 remote chains...] -- 9:46:08

      Average standard deviation of split frequencies: 0.036795


      Average standard deviation of split frequencies: 0.036795

      4850000 -- (0.000) [...7 remote chains...] -- 9:46:58

      Average standard deviation of split frequencies: 0.036523


      Average standard deviation of split frequencies: 0.036523

      4860000 -- (0.000) [...7 remote chains...] -- 9:45:45

      Average standard deviation of split frequencies: 0.036253


      Average standard deviation of split frequencies: 0.036253

      4870000 -- (0.000) [...7 remote chains...] -- 9:46:34

      Average standard deviation of split frequencies: 0.035799


      Average standard deviation of split frequencies: 0.035799

      4880000 -- (0.000) [...7 remote chains...] -- 9:45:21

      Average standard deviation of split frequencies: 0.035531


      Average standard deviation of split frequencies: 0.035531

      4890000 -- (0.000) [...7 remote chains...] -- 9:46:11

      Average standard deviation of split frequencies: 0.035547


      Average standard deviation of split frequencies: 0.035547

      4900000 -- (0.000) [...7 remote chains...] -- 9:47:00

      Average standard deviation of split frequencies: 0.035789


      Average standard deviation of split frequencies: 0.035789

      4910000 -- (0.000) [...7 remote chains...] -- 9:45:47

      Average standard deviation of split frequencies: 0.035314


      Average standard deviation of split frequencies: 0.035314

      4920000 -- (0.000) [...7 remote chains...] -- 9:46:36

      Average standard deviation of split frequencies: 0.035383


      Average standard deviation of split frequencies: 0.035383

      4930000 -- (0.000) [...7 remote chains...] -- 9:45:24

      Average standard deviation of split frequencies: 0.036336


      Average standard deviation of split frequencies: 0.036336

      4940000 -- (0.000) [...7 remote chains...] -- 9:46:13

      Average standard deviation of split frequencies: 0.036545


      Average standard deviation of split frequencies: 0.036545

      4950000 -- (0.000) [...7 remote chains...] -- 9:45:01

      Average standard deviation of split frequencies: 0.036851


      Average standard deviation of split frequencies: 0.036851

      4960000 -- (0.000) [...7 remote chains...] -- 9:45:50

      Average standard deviation of split frequencies: 0.036936


      Average standard deviation of split frequencies: 0.036936

      4970000 -- (0.000) [...7 remote chains...] -- 9:46:38

      Average standard deviation of split frequencies: 0.036715


      Average standard deviation of split frequencies: 0.036715

      4980000 -- (0.000) [...7 remote chains...] -- 9:45:27

      Average standard deviation of split frequencies: 0.036496


      Average standard deviation of split frequencies: 0.036496

      4990000 -- (0.000) [...7 remote chains...] -- 9:46:15

      Average standard deviation of split frequencies: 0.036435


      Average standard deviation of split frequencies: 0.036435

      5000000 -- (0.000) [...7 remote chains...] -- 9:45:05

      Average standard deviation of split frequencies: 0.035261


      Average standard deviation of split frequencies: 0.035261

      5010000 -- (0.000) [...7 remote chains...] -- 9:45:53

      Average standard deviation of split frequencies: 0.035226


      Average standard deviation of split frequencies: 0.035226

      5020000 -- (0.000) [...7 remote chains...] -- 9:44:42

      Average standard deviation of split frequencies: 0.035202


      Average standard deviation of split frequencies: 0.035202

      5030000 -- (0.000) [...7 remote chains...] -- 9:45:30

      Average standard deviation of split frequencies: 0.036069


      Average standard deviation of split frequencies: 0.036069

      5040000 -- (0.000) [...7 remote chains...] -- 9:44:20

      Average standard deviation of split frequencies: 0.036090


      Average standard deviation of split frequencies: 0.036090

      5050000 -- (0.000) [...7 remote chains...] -- 9:45:07

      Average standard deviation of split frequencies: 0.036344


      Average standard deviation of split frequencies: 0.036344

      5060000 -- (0.000) [...7 remote chains...] -- 9:45:55

      Average standard deviation of split frequencies: 0.036376


      Average standard deviation of split frequencies: 0.036376

      5070000 -- (0.000) [...7 remote chains...] -- 9:44:45

      Average standard deviation of split frequencies: 0.036809


      Average standard deviation of split frequencies: 0.036809

      5080000 -- (0.000) [...7 remote chains...] -- 9:45:33

      Average standard deviation of split frequencies: 0.036960


      Average standard deviation of split frequencies: 0.036960

      5090000 -- (0.000) [...7 remote chains...] -- 9:44:23

      Average standard deviation of split frequencies: 0.037048


      Average standard deviation of split frequencies: 0.037048

      5100000 -- (0.000) [...7 remote chains...] -- 9:45:10

      Average standard deviation of split frequencies: 0.037066


      Average standard deviation of split frequencies: 0.037066

      5110000 -- (0.000) [...7 remote chains...] -- 9:45:57

      Average standard deviation of split frequencies: 0.037565


      Average standard deviation of split frequencies: 0.037565

      5120000 -- (0.000) [...7 remote chains...] -- 9:44:48

      Average standard deviation of split frequencies: 0.037681


      Average standard deviation of split frequencies: 0.037681

      5130000 -- (0.000) [...7 remote chains...] -- 9:45:35

      Average standard deviation of split frequencies: 0.037701


      Average standard deviation of split frequencies: 0.037701

      5140000 -- (0.000) [...7 remote chains...] -- 9:44:26

      Average standard deviation of split frequencies: 0.037545


      Average standard deviation of split frequencies: 0.037545

      5150000 -- (0.000) [...7 remote chains...] -- 9:45:13

      Average standard deviation of split frequencies: 0.037309


      Average standard deviation of split frequencies: 0.037309

      5160000 -- (0.000) [...7 remote chains...] -- 9:44:04

      Average standard deviation of split frequencies: 0.037272


      Average standard deviation of split frequencies: 0.037272

      5170000 -- (0.000) [...7 remote chains...] -- 9:44:51

      Average standard deviation of split frequencies: 0.037176


      Average standard deviation of split frequencies: 0.037176

      5180000 -- (0.000) [...7 remote chains...] -- 9:43:43

      Average standard deviation of split frequencies: 0.037256


      Average standard deviation of split frequencies: 0.037256

      5190000 -- (0.000) [...7 remote chains...] -- 9:44:29

      Average standard deviation of split frequencies: 0.037549


      Average standard deviation of split frequencies: 0.037549

      5200000 -- (0.000) [...7 remote chains...] -- 9:45:16

      Average standard deviation of split frequencies: 0.038559


      Average standard deviation of split frequencies: 0.038559

      5210000 -- (0.000) [...7 remote chains...] -- 9:44:08

      Average standard deviation of split frequencies: 0.038718


      Average standard deviation of split frequencies: 0.038718

      5220000 -- (0.000) [...7 remote chains...] -- 9:44:54

      Average standard deviation of split frequencies: 0.038620


      Average standard deviation of split frequencies: 0.038620

      5230000 -- (0.000) [...7 remote chains...] -- 9:43:46

      Average standard deviation of split frequencies: 0.038684


      Average standard deviation of split frequencies: 0.038684

      5240000 -- (0.000) [...7 remote chains...] -- 9:44:32

      Average standard deviation of split frequencies: 0.038842


      Average standard deviation of split frequencies: 0.038842

      5250000 -- (0.000) [...7 remote chains...] -- 9:45:18

      Average standard deviation of split frequencies: 0.038149


      Average standard deviation of split frequencies: 0.038149

      5260000 -- (0.000) [...7 remote chains...] -- 9:44:11

      Average standard deviation of split frequencies: 0.038237


      Average standard deviation of split frequencies: 0.038237

      5270000 -- (0.000) [...7 remote chains...] -- 9:44:56

      Average standard deviation of split frequencies: 0.038606


      Average standard deviation of split frequencies: 0.038606

      5280000 -- (0.000) [...7 remote chains...] -- 9:43:49

      Average standard deviation of split frequencies: 0.038571


      Average standard deviation of split frequencies: 0.038571

      5290000 -- (0.000) [...7 remote chains...] -- 9:44:35

      Average standard deviation of split frequencies: 0.037783


      Average standard deviation of split frequencies: 0.037783

      5300000 -- (0.000) [...7 remote chains...] -- 9:43:28

      Average standard deviation of split frequencies: 0.037748


      Average standard deviation of split frequencies: 0.037748

      5310000 -- (0.000) [...7 remote chains...] -- 9:44:14

      Average standard deviation of split frequencies: 0.038279


      Average standard deviation of split frequencies: 0.038279

      5320000 -- (0.000) [...7 remote chains...] -- 9:44:59

      Average standard deviation of split frequencies: 0.036895


      Average standard deviation of split frequencies: 0.036895

      5330000 -- (0.000) [...7 remote chains...] -- 9:43:53

      Average standard deviation of split frequencies: 0.036632


      Average standard deviation of split frequencies: 0.036632

      5340000 -- (0.000) [...7 remote chains...] -- 9:44:38

      Average standard deviation of split frequencies: 0.036484


      Average standard deviation of split frequencies: 0.036484

      5350000 -- (0.000) [...7 remote chains...] -- 9:43:32

      Average standard deviation of split frequencies: 0.037363


      Average standard deviation of split frequencies: 0.037363

      5360000 -- (0.000) [...7 remote chains...] -- 9:44:17

      Average standard deviation of split frequencies: 0.037331


      Average standard deviation of split frequencies: 0.037331

      5370000 -- (0.000) [...7 remote chains...] -- 9:43:11

      Average standard deviation of split frequencies: 0.037540


      Average standard deviation of split frequencies: 0.037540

      5380000 -- (0.000) [...7 remote chains...] -- 9:43:56

      Average standard deviation of split frequencies: 0.037267


      Average standard deviation of split frequencies: 0.037267

      5390000 -- (0.000) [...7 remote chains...] -- 9:42:50

      Average standard deviation of split frequencies: 0.036906


      Average standard deviation of split frequencies: 0.036906

      5400000 -- (0.000) [...7 remote chains...] -- 9:43:35

      Average standard deviation of split frequencies: 0.036995


      Average standard deviation of split frequencies: 0.036995

      5410000 -- (0.000) [...7 remote chains...] -- 9:44:19

      Average standard deviation of split frequencies: 0.036724


      Average standard deviation of split frequencies: 0.036724

      5420000 -- (0.000) [...7 remote chains...] -- 9:43:14

      Average standard deviation of split frequencies: 0.036814


      Average standard deviation of split frequencies: 0.036814

      5430000 -- (0.000) [...7 remote chains...] -- 9:43:59

      Average standard deviation of split frequencies: 0.036515


      Average standard deviation of split frequencies: 0.036515

      5440000 -- (0.000) [...7 remote chains...] -- 9:42:54

      Average standard deviation of split frequencies: 0.036187


      Average standard deviation of split frequencies: 0.036187

      5450000 -- (0.000) [...7 remote chains...] -- 9:43:38

      Average standard deviation of split frequencies: 0.036158


      Average standard deviation of split frequencies: 0.036158

      5460000 -- (0.000) [...7 remote chains...] -- 9:44:22

      Average standard deviation of split frequencies: 0.036189


      Average standard deviation of split frequencies: 0.036189

      5470000 -- [0.000] [...7 remote chains...] -- 9:43:17

      Average standard deviation of split frequencies: 0.036070


      Average standard deviation of split frequencies: 0.036070

      5480000 -- (0.000) [...7 remote chains...] -- 9:44:01

      Average standard deviation of split frequencies: 0.036101


      Average standard deviation of split frequencies: 0.036101

      5490000 -- (0.000) [...7 remote chains...] -- 9:42:57

      Average standard deviation of split frequencies: 0.035955


      Average standard deviation of split frequencies: 0.035955

      5500000 -- (0.000) [...7 remote chains...] -- 9:43:41

      Average standard deviation of split frequencies: 0.035809


      Average standard deviation of split frequencies: 0.035809

      5510000 -- [0.000] [...7 remote chains...] -- 9:44:25

      Average standard deviation of split frequencies: 0.035397


      Average standard deviation of split frequencies: 0.035397

      5520000 -- (0.000) [...7 remote chains...] -- 9:43:21

      Average standard deviation of split frequencies: 0.035076


      Average standard deviation of split frequencies: 0.035076

      5530000 -- (0.000) [...7 remote chains...] -- 9:44:04

      Average standard deviation of split frequencies: 0.034933


      Average standard deviation of split frequencies: 0.034933

      5540000 -- (0.000) [...7 remote chains...] -- 9:43:00

      Average standard deviation of split frequencies: 0.034733


      Average standard deviation of split frequencies: 0.034733

      5550000 -- (0.000) [...7 remote chains...] -- 9:43:44

      Average standard deviation of split frequencies: 0.034382


      Average standard deviation of split frequencies: 0.034382

      5560000 -- (0.000) [...7 remote chains...] -- 9:44:27

      Average standard deviation of split frequencies: 0.034066


      Average standard deviation of split frequencies: 0.034066

      5570000 -- (0.000) [...7 remote chains...] -- 9:43:24

      Average standard deviation of split frequencies: 0.033927


      Average standard deviation of split frequencies: 0.033927

      5580000 -- (0.000) [...7 remote chains...] -- 9:44:07

      Average standard deviation of split frequencies: 0.033788


      Average standard deviation of split frequencies: 0.033788

      5590000 -- (0.000) [...7 remote chains...] -- 9:43:04

      Average standard deviation of split frequencies: 0.033904


      Average standard deviation of split frequencies: 0.033904

      5600000 -- (0.000) [...7 remote chains...] -- 9:43:47

      Average standard deviation of split frequencies: 0.033952


      Average standard deviation of split frequencies: 0.033952

      5610000 -- (0.000) [...7 remote chains...] -- 9:44:30

      Average standard deviation of split frequencies: 0.033692


      Average standard deviation of split frequencies: 0.033692

      5620000 -- (0.000) [...7 remote chains...] -- 9:43:27

      Average standard deviation of split frequencies: 0.033791


      Average standard deviation of split frequencies: 0.033791

      5630000 -- (0.000) [...7 remote chains...] -- 9:44:09

      Average standard deviation of split frequencies: 0.033552


      Average standard deviation of split frequencies: 0.033552

      5640000 -- (0.000) [...7 remote chains...] -- 9:43:07

      Average standard deviation of split frequencies: 0.033592


      Average standard deviation of split frequencies: 0.033592

      5650000 -- (0.000) [...7 remote chains...] -- 9:43:49

      Average standard deviation of split frequencies: 0.033810


      Average standard deviation of split frequencies: 0.033810

      5660000 -- (0.000) [...7 remote chains...] -- 9:44:32

      Average standard deviation of split frequencies: 0.033612


      Average standard deviation of split frequencies: 0.033612

      5670000 -- (0.000) [...7 remote chains...] -- 9:43:29

      Average standard deviation of split frequencies: 0.033731


      Average standard deviation of split frequencies: 0.033731

      5680000 -- (0.000) [...7 remote chains...] -- 9:44:12

      Average standard deviation of split frequencies: 0.033652


      Average standard deviation of split frequencies: 0.033652

      5690000 -- (0.000) [...7 remote chains...] -- 9:44:54

      Average standard deviation of split frequencies: 0.033514


      Average standard deviation of split frequencies: 0.033514

      5700000 -- (0.000) [...7 remote chains...] -- 9:43:52

      Average standard deviation of split frequencies: 0.033436


      Average standard deviation of split frequencies: 0.033436

      5710000 -- (0.000) [...7 remote chains...] -- 9:44:34

      Average standard deviation of split frequencies: 0.033319


      Average standard deviation of split frequencies: 0.033319

      5720000 -- (0.000) [...7 remote chains...] -- 9:43:32

      Average standard deviation of split frequencies: 0.033006


      Average standard deviation of split frequencies: 0.033006

      5730000 -- (0.000) [...7 remote chains...] -- 9:44:14

      Average standard deviation of split frequencies: 0.032695


      Average standard deviation of split frequencies: 0.032695

      5740000 -- (0.000) [...7 remote chains...] -- 9:43:13

      Average standard deviation of split frequencies: 0.032620


      Average standard deviation of split frequencies: 0.032620

      5750000 -- (0.000) [...7 remote chains...] -- 9:43:54

      Average standard deviation of split frequencies: 0.032970


      Average standard deviation of split frequencies: 0.032970

      5760000 -- (0.000) [...7 remote chains...] -- 9:44:36

      Average standard deviation of split frequencies: 0.032719


      Average standard deviation of split frequencies: 0.032719

      5770000 -- (0.000) [...7 remote chains...] -- 9:43:35

      Average standard deviation of split frequencies: 0.032411


      Average standard deviation of split frequencies: 0.032411

      5780000 -- (0.000) [...7 remote chains...] -- 9:44:16

      Average standard deviation of split frequencies: 0.032104


      Average standard deviation of split frequencies: 0.032104

      5790000 -- (0.000) [...7 remote chains...] -- 9:43:15

      Average standard deviation of split frequencies: 0.032390


      Average standard deviation of split frequencies: 0.032390

      5800000 -- (0.000) [...7 remote chains...] -- 9:43:57

      Average standard deviation of split frequencies: 0.032256


      Average standard deviation of split frequencies: 0.032256

      5810000 -- (0.000) [...7 remote chains...] -- 9:42:56

      Average standard deviation of split frequencies: 0.031882


      Average standard deviation of split frequencies: 0.031882

      5820000 -- (0.000) [...7 remote chains...] -- 9:43:37

      Average standard deviation of split frequencies: 0.031690


      Average standard deviation of split frequencies: 0.031690

      5830000 -- (0.000) [...7 remote chains...] -- 9:44:19

      Average standard deviation of split frequencies: 0.031511


      Average standard deviation of split frequencies: 0.031511

      5840000 -- (0.000) [...7 remote chains...] -- 9:43:18

      Average standard deviation of split frequencies: 0.031141


      Average standard deviation of split frequencies: 0.031141

      5850000 -- (0.000) [...7 remote chains...] -- 9:43:59

      Average standard deviation of split frequencies: 0.030832


      Average standard deviation of split frequencies: 0.030832

      5860000 -- (0.000) [...7 remote chains...] -- 9:42:59

      Average standard deviation of split frequencies: 0.030762


      Average standard deviation of split frequencies: 0.030762

      5870000 -- (0.000) [...7 remote chains...] -- 9:43:40

      Average standard deviation of split frequencies: 0.030881


      Average standard deviation of split frequencies: 0.030881

      5880000 -- (0.000) [...7 remote chains...] -- 9:44:21

      Average standard deviation of split frequencies: 0.030633


      Average standard deviation of split frequencies: 0.030633

      5890000 -- (0.000) [...7 remote chains...] -- 9:43:21

      Average standard deviation of split frequencies: 0.030446


      Average standard deviation of split frequencies: 0.030446

      5900000 -- (0.000) [...7 remote chains...] -- 9:44:01

      Average standard deviation of split frequencies: 0.030436


      Average standard deviation of split frequencies: 0.030436

      5910000 -- (0.000) [...7 remote chains...] -- 9:43:01

      Average standard deviation of split frequencies: 0.030141


      Average standard deviation of split frequencies: 0.030141

      5920000 -- (0.000) [...7 remote chains...] -- 9:43:42

      Average standard deviation of split frequencies: 0.029720


      Average standard deviation of split frequencies: 0.029720

      5930000 -- (0.000) [...7 remote chains...] -- 9:42:42

      Average standard deviation of split frequencies: 0.029654


      Average standard deviation of split frequencies: 0.029654

      5940000 -- (0.000) [...7 remote chains...] -- 9:43:23

      Average standard deviation of split frequencies: 0.029412


      Average standard deviation of split frequencies: 0.029412

      5950000 -- (0.000) [...7 remote chains...] -- 9:44:03

      Average standard deviation of split frequencies: 0.029177


      Average standard deviation of split frequencies: 0.029177

      5960000 -- (0.000) [...7 remote chains...] -- 9:43:04

      Average standard deviation of split frequencies: 0.029287


      Average standard deviation of split frequencies: 0.029287

      5970000 -- (0.000) [...7 remote chains...] -- 9:43:44

      Average standard deviation of split frequencies: 0.028931


      Average standard deviation of split frequencies: 0.028931

      5980000 -- (0.000) [...7 remote chains...] -- 9:42:45

      Average standard deviation of split frequencies: 0.028692


      Average standard deviation of split frequencies: 0.028692

      5990000 -- (0.000) [...7 remote chains...] -- 9:43:25

      Average standard deviation of split frequencies: 0.028692


      Average standard deviation of split frequencies: 0.028692

      6000000 -- (0.000) [...7 remote chains...] -- 9:42:27

      Average standard deviation of split frequencies: 0.028764


      Average standard deviation of split frequencies: 0.028764

      6010000 -- (0.000) [...7 remote chains...] -- 9:43:07

      Average standard deviation of split frequencies: 0.028460


      Average standard deviation of split frequencies: 0.028460

      6020000 -- (0.000) [...7 remote chains...] -- 9:43:47

      Average standard deviation of split frequencies: 0.028517


      Average standard deviation of split frequencies: 0.028517

      6030000 -- (0.000) [...7 remote chains...] -- 9:42:48

      Average standard deviation of split frequencies: 0.028397


      Average standard deviation of split frequencies: 0.028397

      6040000 -- (0.000) [...7 remote chains...] -- 9:43:28

      Average standard deviation of split frequencies: 0.028215


      Average standard deviation of split frequencies: 0.028215

      6050000 -- (0.000) [...7 remote chains...] -- 9:42:29

      Average standard deviation of split frequencies: 0.028153


      Average standard deviation of split frequencies: 0.028153

      6060000 -- (0.000) [...7 remote chains...] -- 9:43:09

      Average standard deviation of split frequencies: 0.027912


      Average standard deviation of split frequencies: 0.027912

      6070000 -- (0.000) [...7 remote chains...] -- 9:42:11

      Average standard deviation of split frequencies: 0.028408


      Average standard deviation of split frequencies: 0.028408

      6080000 -- (0.000) [...7 remote chains...] -- 9:42:50

      Average standard deviation of split frequencies: 0.028922


      Average standard deviation of split frequencies: 0.028922

      6090000 -- (0.000) [...7 remote chains...] -- 9:43:30

      Average standard deviation of split frequencies: 0.028800


      Average standard deviation of split frequencies: 0.028800

      6100000 -- (0.000) [...7 remote chains...] -- 9:42:32

      Average standard deviation of split frequencies: 0.028678


      Average standard deviation of split frequencies: 0.028678

      6110000 -- (0.000) [...7 remote chains...] -- 9:43:11

      Average standard deviation of split frequencies: 0.029033


      Average standard deviation of split frequencies: 0.029033

      6120000 -- (0.000) [...7 remote chains...] -- 9:42:14

      Average standard deviation of split frequencies: 0.029147


      Average standard deviation of split frequencies: 0.029147

      6130000 -- (0.000) [...7 remote chains...] -- 9:42:53

      Average standard deviation of split frequencies: 0.029084


      Average standard deviation of split frequencies: 0.029084

      6140000 -- (0.000) [...7 remote chains...] -- 9:41:55

      Average standard deviation of split frequencies: 0.028343


      Average standard deviation of split frequencies: 0.028343

      6150000 -- (0.000) [...7 remote chains...] -- 9:42:35

      Average standard deviation of split frequencies: 0.028287


      Average standard deviation of split frequencies: 0.028287

      6160000 -- (0.000) [...7 remote chains...] -- 9:43:14

      Average standard deviation of split frequencies: 0.028112


      Average standard deviation of split frequencies: 0.028112

      6170000 -- (0.000) [...7 remote chains...] -- 9:42:16

      Average standard deviation of split frequencies: 0.028737


      Average standard deviation of split frequencies: 0.028737

      6180000 -- (0.000) [...7 remote chains...] -- 9:42:55

      Average standard deviation of split frequencies: 0.028838


      Average standard deviation of split frequencies: 0.028838

      6190000 -- (0.000) [...7 remote chains...] -- 9:41:58

      Average standard deviation of split frequencies: 0.029055


      Average standard deviation of split frequencies: 0.029055

      6200000 -- (0.000) [...7 remote chains...] -- 9:42:37

      Average standard deviation of split frequencies: 0.029264


      Average standard deviation of split frequencies: 0.029264

      6210000 -- (0.000) [...7 remote chains...] -- 9:41:40

      Average standard deviation of split frequencies: 0.028985


      Average standard deviation of split frequencies: 0.028985

      6220000 -- (0.000) [...7 remote chains...] -- 9:42:19

      Average standard deviation of split frequencies: 0.028707


      Average standard deviation of split frequencies: 0.028707

      6230000 -- (0.000) [...7 remote chains...] -- 9:41:22

      Average standard deviation of split frequencies: 0.027588


      Average standard deviation of split frequencies: 0.027588

      6240000 -- (0.000) [...7 remote chains...] -- 9:42:01

      Average standard deviation of split frequencies: 0.027697


      Average standard deviation of split frequencies: 0.027697

      6250000 -- (0.000) [...7 remote chains...] -- 9:42:40

      Average standard deviation of split frequencies: 0.027749


      Average standard deviation of split frequencies: 0.027749

      6260000 -- (0.000) [...7 remote chains...] -- 9:41:43

      Average standard deviation of split frequencies: 0.027370


      Average standard deviation of split frequencies: 0.027370

      6270000 -- (0.000) [...7 remote chains...] -- 9:42:22

      Average standard deviation of split frequencies: 0.027746


      Average standard deviation of split frequencies: 0.027746

      6280000 -- (0.000) [...7 remote chains...] -- 9:41:25

      Average standard deviation of split frequencies: 0.027687


      Average standard deviation of split frequencies: 0.027687

      6290000 -- (0.000) [...7 remote chains...] -- 9:42:04

      Average standard deviation of split frequencies: 0.027906


      Average standard deviation of split frequencies: 0.027906

      6300000 -- (0.000) [...7 remote chains...] -- 9:41:08

      Average standard deviation of split frequencies: 0.027847


      Average standard deviation of split frequencies: 0.027847

      6310000 -- (0.000) [...7 remote chains...] -- 9:41:46

      Average standard deviation of split frequencies: 0.027791


      Average standard deviation of split frequencies: 0.027791

      6320000 -- (0.000) [...7 remote chains...] -- 9:42:24

      Average standard deviation of split frequencies: 0.027953


      Average standard deviation of split frequencies: 0.027953

      6330000 -- (0.000) [...7 remote chains...] -- 9:41:28

      Average standard deviation of split frequencies: 0.027730


      Average standard deviation of split frequencies: 0.027730

      6340000 -- (0.000) [...7 remote chains...] -- 9:42:06

      Average standard deviation of split frequencies: 0.027562


      Average standard deviation of split frequencies: 0.027562

      6350000 -- (0.000) [...7 remote chains...] -- 9:42:44

      Average standard deviation of split frequencies: 0.027781


      Average standard deviation of split frequencies: 0.027781

      6360000 -- (0.000) [...7 remote chains...] -- 9:41:49

      Average standard deviation of split frequencies: 0.027504


      Average standard deviation of split frequencies: 0.027504

      6370000 -- (0.000) [...7 remote chains...] -- 9:42:26

      Average standard deviation of split frequencies: 0.027392


      Average standard deviation of split frequencies: 0.027392

      6380000 -- (0.000) [...7 remote chains...] -- 9:41:31

      Average standard deviation of split frequencies: 0.027095


      Average standard deviation of split frequencies: 0.027095

      6390000 -- (0.000) [...7 remote chains...] -- 9:42:09

      Average standard deviation of split frequencies: 0.027358


      Average standard deviation of split frequencies: 0.027358

      6400000 -- (0.000) [...7 remote chains...] -- 9:41:14

      Average standard deviation of split frequencies: 0.027605


      Average standard deviation of split frequencies: 0.027605

      6410000 -- (0.000) [...7 remote chains...] -- 9:41:51

      Average standard deviation of split frequencies: 0.027493


      Average standard deviation of split frequencies: 0.027493

      6420000 -- (0.000) [...7 remote chains...] -- 9:40:56

      Average standard deviation of split frequencies: 0.027382


      Average standard deviation of split frequencies: 0.027382

      6430000 -- (0.000) [...7 remote chains...] -- 9:41:34

      Average standard deviation of split frequencies: 0.027707


      Average standard deviation of split frequencies: 0.027707

      6440000 -- (0.000) [...7 remote chains...] -- 9:42:11

      Average standard deviation of split frequencies: 0.027921


      Average standard deviation of split frequencies: 0.027921

      6450000 -- (0.000) [...7 remote chains...] -- 9:41:16

      Average standard deviation of split frequencies: 0.027701


      Average standard deviation of split frequencies: 0.027701

      6460000 -- (0.000) [...7 remote chains...] -- 9:41:54

      Average standard deviation of split frequencies: 0.027644


      Average standard deviation of split frequencies: 0.027644

      6470000 -- (0.000) [...7 remote chains...] -- 9:40:59

      Average standard deviation of split frequencies: 0.027488


      Average standard deviation of split frequencies: 0.027488

      6480000 -- (0.000) [...7 remote chains...] -- 9:41:36

      Average standard deviation of split frequencies: 0.027535


      Average standard deviation of split frequencies: 0.027535

      6490000 -- (0.000) [...7 remote chains...] -- 9:42:13

      Average standard deviation of split frequencies: 0.027583


      Average standard deviation of split frequencies: 0.027583

      6500000 -- (0.000) [...7 remote chains...] -- 9:41:19

      Average standard deviation of split frequencies: 0.027320


      Average standard deviation of split frequencies: 0.027320

      6510000 -- (0.000) [...7 remote chains...] -- 9:41:56

      Average standard deviation of split frequencies: 0.027681


      Average standard deviation of split frequencies: 0.027681

      6520000 -- (0.000) [...7 remote chains...] -- 9:41:02

      Average standard deviation of split frequencies: 0.027728


      Average standard deviation of split frequencies: 0.027728

      6530000 -- (0.000) [...7 remote chains...] -- 9:41:39

      Average standard deviation of split frequencies: 0.027949


      Average standard deviation of split frequencies: 0.027949

      6540000 -- (0.000) [...7 remote chains...] -- 9:42:16

      Average standard deviation of split frequencies: 0.027839


      Average standard deviation of split frequencies: 0.027839

      6550000 -- (0.000) [...7 remote chains...] -- 9:41:22

      Average standard deviation of split frequencies: 0.027680


      Average standard deviation of split frequencies: 0.027680

      6560000 -- (0.000) [...7 remote chains...] -- 9:41:58

      Average standard deviation of split frequencies: 0.027517


      Average standard deviation of split frequencies: 0.027517

      6570000 -- (0.000) [...7 remote chains...] -- 9:41:05

      Average standard deviation of split frequencies: 0.027408


      Average standard deviation of split frequencies: 0.027408

      6580000 -- (0.000) [...7 remote chains...] -- 9:41:41

      Average standard deviation of split frequencies: 0.027353


      Average standard deviation of split frequencies: 0.027353

      6590000 -- (0.000) [...7 remote chains...] -- 9:42:18

      Average standard deviation of split frequencies: 0.027247


      Average standard deviation of split frequencies: 0.027247

      6600000 -- (0.000) [...7 remote chains...] -- 9:41:24

      Average standard deviation of split frequencies: 0.027698


      Average standard deviation of split frequencies: 0.027698

      6610000 -- (0.000) [...7 remote chains...] -- 9:42:01

      Average standard deviation of split frequencies: 0.027540


      Average standard deviation of split frequencies: 0.027540

      6620000 -- (0.000) [...7 remote chains...] -- 9:41:07

      Average standard deviation of split frequencies: 0.027434


      Average standard deviation of split frequencies: 0.027434

      6630000 -- (0.000) [...7 remote chains...] -- 9:41:44

      Average standard deviation of split frequencies: 0.027485


      Average standard deviation of split frequencies: 0.027485

      6640000 -- (0.000) [...7 remote chains...] -- 9:40:50

      Average standard deviation of split frequencies: 0.027430


      Average standard deviation of split frequencies: 0.027430

      6650000 -- (0.000) [...7 remote chains...] -- 9:41:27

      Average standard deviation of split frequencies: 0.027325


      Average standard deviation of split frequencies: 0.027325

      6660000 -- (0.000) [...7 remote chains...] -- 9:42:03

      Average standard deviation of split frequencies: 0.026764


      Average standard deviation of split frequencies: 0.026764

      6670000 -- (0.000) [...7 remote chains...] -- 9:41:10

      Average standard deviation of split frequencies: 0.027251


      Average standard deviation of split frequencies: 0.027251

      6680000 -- (0.000) [...7 remote chains...] -- 9:41:46

      Average standard deviation of split frequencies: 0.027034


      Average standard deviation of split frequencies: 0.027034

      6690000 -- (0.000) [...7 remote chains...] -- 9:40:53

      Average standard deviation of split frequencies: 0.027034


      Average standard deviation of split frequencies: 0.027034

      6700000 -- (0.000) [...7 remote chains...] -- 9:41:29

      Average standard deviation of split frequencies: 0.026981


      Average standard deviation of split frequencies: 0.026981

      6710000 -- (0.000) [...7 remote chains...] -- 9:40:36

      Average standard deviation of split frequencies: 0.026927


      Average standard deviation of split frequencies: 0.026927

      6720000 -- (0.000) [...7 remote chains...] -- 9:41:12

      Average standard deviation of split frequencies: 0.026766


      Average standard deviation of split frequencies: 0.026766

      6730000 -- (0.000) [...7 remote chains...] -- 9:41:48

      Average standard deviation of split frequencies: 0.026713


      Average standard deviation of split frequencies: 0.026713

      6740000 -- (0.000) [...7 remote chains...] -- 9:40:56

      Average standard deviation of split frequencies: 0.026553


      Average standard deviation of split frequencies: 0.026553

      6750000 -- (0.000) [...7 remote chains...] -- 9:41:31

      Average standard deviation of split frequencies: 0.026499


      Average standard deviation of split frequencies: 0.026499

      6760000 -- (0.000) [...7 remote chains...] -- 9:40:39

      Average standard deviation of split frequencies: 0.026340


      Average standard deviation of split frequencies: 0.026340

      6770000 -- (0.000) [...7 remote chains...] -- 9:41:15

      Average standard deviation of split frequencies: 0.026074


      Average standard deviation of split frequencies: 0.026074

      6780000 -- (0.000) [...7 remote chains...] -- 9:40:23

      Average standard deviation of split frequencies: 0.025863


      Average standard deviation of split frequencies: 0.025863

      6790000 -- (0.000) [...7 remote chains...] -- 9:40:58

      Average standard deviation of split frequencies: 0.025008


      Average standard deviation of split frequencies: 0.025008

      6800000 -- (0.000) [...7 remote chains...] -- 9:41:34

      Average standard deviation of split frequencies: 0.028097


      Average standard deviation of split frequencies: 0.028097

      6810000 -- (0.000) [...7 remote chains...] -- 9:40:42

      Average standard deviation of split frequencies: 0.027801


      Average standard deviation of split frequencies: 0.027801

      6820000 -- (0.000) [...7 remote chains...] -- 9:41:17

      Average standard deviation of split frequencies: 0.027568


      Average standard deviation of split frequencies: 0.027568

      6830000 -- (0.000) [...7 remote chains...] -- 9:40:25

      Average standard deviation of split frequencies: 0.027208


      Average standard deviation of split frequencies: 0.027208

      6840000 -- (0.000) [...7 remote chains...] -- 9:41:01

      Average standard deviation of split frequencies: 0.027035


      Average standard deviation of split frequencies: 0.027035

      6850000 -- (0.000) [...7 remote chains...] -- 9:41:36

      Average standard deviation of split frequencies: 0.026983


      Average standard deviation of split frequencies: 0.026983

      6860000 -- (0.000) [...7 remote chains...] -- 9:40:44

      Average standard deviation of split frequencies: 0.025808


      Average standard deviation of split frequencies: 0.025808

      6870000 -- (0.000) [...7 remote chains...] -- 9:41:19

      Average standard deviation of split frequencies: 0.026692


      Average standard deviation of split frequencies: 0.026692

      6880000 -- (0.000) [...7 remote chains...] -- 9:40:28

      Average standard deviation of split frequencies: 0.026462


      Average standard deviation of split frequencies: 0.026462

      6890000 -- (0.000) [...7 remote chains...] -- 9:41:03

      Average standard deviation of split frequencies: 0.026471


      Average standard deviation of split frequencies: 0.026471

      6900000 -- (0.000) [...7 remote chains...] -- 9:40:12

      Average standard deviation of split frequencies: 0.026420


      Average standard deviation of split frequencies: 0.026420

      6910000 -- (0.000) [...7 remote chains...] -- 9:40:47

      Average standard deviation of split frequencies: 0.025148


      Average standard deviation of split frequencies: 0.025148

      6920000 -- (0.000) [...7 remote chains...] -- 9:41:22

      Average standard deviation of split frequencies: 0.024477


      Average standard deviation of split frequencies: 0.024477

      6930000 -- (0.000) [...7 remote chains...] -- 9:40:31

      Average standard deviation of split frequencies: 0.024826


      Average standard deviation of split frequencies: 0.024826

      6940000 -- (0.000) [...7 remote chains...] -- 9:41:05

      Average standard deviation of split frequencies: 0.025004


      Average standard deviation of split frequencies: 0.025004

      6950000 -- (0.000) [...7 remote chains...] -- 9:40:15

      Average standard deviation of split frequencies: 0.024437


      Average standard deviation of split frequencies: 0.024437

      6960000 -- (0.000) [...7 remote chains...] -- 9:40:49

      Average standard deviation of split frequencies: 0.024336


      Average standard deviation of split frequencies: 0.024336

      6970000 -- (0.000) [...7 remote chains...] -- 9:41:24

      Average standard deviation of split frequencies: 0.023615


      Average standard deviation of split frequencies: 0.023615

      6980000 -- (0.000) [...7 remote chains...] -- 9:40:33

      Average standard deviation of split frequencies: 0.023726


      Average standard deviation of split frequencies: 0.023726

      6990000 -- (0.000) [...7 remote chains...] -- 9:41:07

      Average standard deviation of split frequencies: 0.023415


      Average standard deviation of split frequencies: 0.023415

      7000000 -- (0.000) [...7 remote chains...] -- 9:40:17

      Average standard deviation of split frequencies: 0.023422


      Average standard deviation of split frequencies: 0.023422

      7010000 -- (0.000) [...7 remote chains...] -- 9:40:51

      Average standard deviation of split frequencies: 0.023378


      Average standard deviation of split frequencies: 0.023378

      7020000 -- (0.000) [...7 remote chains...] -- 9:41:26

      Average standard deviation of split frequencies: 0.023230


      Average standard deviation of split frequencies: 0.023230

      7030000 -- (0.000) [...7 remote chains...] -- 9:40:35

      Average standard deviation of split frequencies: 0.023230


      Average standard deviation of split frequencies: 0.023230

      7040000 -- (0.000) [...7 remote chains...] -- 9:41:10

      Average standard deviation of split frequencies: 0.023135


      Average standard deviation of split frequencies: 0.023135

      7050000 -- (0.000) [...7 remote chains...] -- 9:40:20

      Average standard deviation of split frequencies: 0.023297


      Average standard deviation of split frequencies: 0.023297

      7060000 -- (0.000) [...7 remote chains...] -- 9:40:54

      Average standard deviation of split frequencies: 0.023748


      Average standard deviation of split frequencies: 0.023748

      7070000 -- (0.000) [...7 remote chains...] -- 9:40:04

      Average standard deviation of split frequencies: 0.023692


      Average standard deviation of split frequencies: 0.023692

      7080000 -- (0.000) [...7 remote chains...] -- 9:40:38

      Average standard deviation of split frequencies: 0.023648


      Average standard deviation of split frequencies: 0.023648

      7090000 -- (0.000) [...7 remote chains...] -- 9:41:12

      Average standard deviation of split frequencies: 0.023548


      Average standard deviation of split frequencies: 0.023548

      7100000 -- (0.000) [...7 remote chains...] -- 9:40:22

      Average standard deviation of split frequencies: 0.023504


      Average standard deviation of split frequencies: 0.023504

      7110000 -- (0.000) [...7 remote chains...] -- 9:40:56

      Average standard deviation of split frequencies: 0.023173


      Average standard deviation of split frequencies: 0.023173

      7120000 -- (0.000) [...7 remote chains...] -- 9:40:06

      Average standard deviation of split frequencies: 0.022964


      Average standard deviation of split frequencies: 0.022964

      7130000 -- (0.000) [...7 remote chains...] -- 9:40:40

      Average standard deviation of split frequencies: 0.022702


      Average standard deviation of split frequencies: 0.022702

      7140000 -- (0.000) [...7 remote chains...] -- 9:41:14

      Average standard deviation of split frequencies: 0.022714


      Average standard deviation of split frequencies: 0.022714

      7150000 -- (0.000) [...7 remote chains...] -- 9:40:24

      Average standard deviation of split frequencies: 0.021700


      Average standard deviation of split frequencies: 0.021700

      7160000 -- (0.000) [...7 remote chains...] -- 9:40:58

      Average standard deviation of split frequencies: 0.021765


      Average standard deviation of split frequencies: 0.021765

      7170000 -- (0.000) [...7 remote chains...] -- 9:40:09

      Average standard deviation of split frequencies: 0.021830


      Average standard deviation of split frequencies: 0.021830

      7180000 -- (0.000) [...7 remote chains...] -- 9:40:42

      Average standard deviation of split frequencies: 0.021842


      Average standard deviation of split frequencies: 0.021842

      7190000 -- (0.000) [...7 remote chains...] -- 9:39:53

      Average standard deviation of split frequencies: 0.021685


      Average standard deviation of split frequencies: 0.021685

      7200000 -- (0.000) [...7 remote chains...] -- 9:40:27

      Average standard deviation of split frequencies: 0.022010


      Average standard deviation of split frequencies: 0.022010

      7210000 -- (0.000) [...7 remote chains...] -- 9:41:00

      Average standard deviation of split frequencies: 0.022074


      Average standard deviation of split frequencies: 0.022074

      7220000 -- (0.000) [...7 remote chains...] -- 9:40:11

      Average standard deviation of split frequencies: 0.021877


      Average standard deviation of split frequencies: 0.021877

      7230000 -- (0.000) [...7 remote chains...] -- 9:40:44

      Average standard deviation of split frequencies: 0.021929


      Average standard deviation of split frequencies: 0.021929

      7240000 -- (0.000) [...7 remote chains...] -- 9:39:55

      Average standard deviation of split frequencies: 0.022045


      Average standard deviation of split frequencies: 0.022045

      7250000 -- (0.000) [...7 remote chains...] -- 9:40:29

      Average standard deviation of split frequencies: 0.022160


      Average standard deviation of split frequencies: 0.022160

      7260000 -- (0.000) [...7 remote chains...] -- 9:41:02

      Average standard deviation of split frequencies: 0.022275


      Average standard deviation of split frequencies: 0.022275

      7270000 -- (0.000) [...7 remote chains...] -- 9:40:13

      Average standard deviation of split frequencies: 0.022016


      Average standard deviation of split frequencies: 0.022016

      7280000 -- (0.000) [...7 remote chains...] -- 9:40:46

      Average standard deviation of split frequencies: 0.021769


      Average standard deviation of split frequencies: 0.021769

      7290000 -- (0.000) [...7 remote chains...] -- 9:39:58

      Average standard deviation of split frequencies: 0.021936


      Average standard deviation of split frequencies: 0.021936

      7300000 -- (0.000) [...7 remote chains...] -- 9:40:31

      Average standard deviation of split frequencies: 0.022102


      Average standard deviation of split frequencies: 0.022102

      7310000 -- (0.000) [...7 remote chains...] -- 9:39:43

      Average standard deviation of split frequencies: 0.021648


      Average standard deviation of split frequencies: 0.021648

      7320000 -- (0.000) [...7 remote chains...] -- 9:40:15

      Average standard deviation of split frequencies: 0.021609


      Average standard deviation of split frequencies: 0.021609

      7330000 -- (0.000) [...7 remote chains...] -- 9:39:27

      Average standard deviation of split frequencies: 0.021611


      Average standard deviation of split frequencies: 0.021611

      7340000 -- (0.000) [...7 remote chains...] -- 9:40:00

      Average standard deviation of split frequencies: 0.021572


      Average standard deviation of split frequencies: 0.021572

      7350000 -- (0.000) [...7 remote chains...] -- 9:40:33

      Average standard deviation of split frequencies: 0.021367


      Average standard deviation of split frequencies: 0.021367

      7360000 -- (0.000) [...7 remote chains...] -- 9:39:45

      Average standard deviation of split frequencies: 0.021277


      Average standard deviation of split frequencies: 0.021277

      7370000 -- (0.000) [...7 remote chains...] -- 9:40:18

      Average standard deviation of split frequencies: 0.022091


      Average standard deviation of split frequencies: 0.022091

      7380000 -- (0.000) [...7 remote chains...] -- 9:39:30

      Average standard deviation of split frequencies: 0.022051


      Average standard deviation of split frequencies: 0.022051

      7390000 -- (0.000) [...7 remote chains...] -- 9:40:02

      Average standard deviation of split frequencies: 0.022296


      Average standard deviation of split frequencies: 0.022296

      7400000 -- (0.000) [...7 remote chains...] -- 9:39:15

      Average standard deviation of split frequencies: 0.022158


      Average standard deviation of split frequencies: 0.022158

      7410000 -- (0.000) [...7 remote chains...] -- 9:39:47

      Average standard deviation of split frequencies: 0.021923


      Average standard deviation of split frequencies: 0.021923

      7420000 -- (0.000) [...7 remote chains...] -- 9:40:20

      Average standard deviation of split frequencies: 0.021786


      Average standard deviation of split frequencies: 0.021786

      7430000 -- (0.000) [...7 remote chains...] -- 9:39:32

      Average standard deviation of split frequencies: 0.021689


      Average standard deviation of split frequencies: 0.021689

      7440000 -- (0.000) [...7 remote chains...] -- 9:40:04

      Average standard deviation of split frequencies: 0.021650


      Average standard deviation of split frequencies: 0.021650

      7450000 -- (0.000) [...7 remote chains...] -- 9:39:17

      Average standard deviation of split frequencies: 0.021514


      Average standard deviation of split frequencies: 0.021514

      7460000 -- (0.000) [...7 remote chains...] -- 9:39:49

      Average standard deviation of split frequencies: 0.020902


      Average standard deviation of split frequencies: 0.020902

      7470000 -- (0.000) [...7 remote chains...] -- 9:39:02

      Average standard deviation of split frequencies: 0.020850


      Average standard deviation of split frequencies: 0.020850

      7480000 -- (0.000) [...7 remote chains...] -- 9:39:34

      Average standard deviation of split frequencies: 0.020918


      Average standard deviation of split frequencies: 0.020918

      7490000 -- (0.000) [...7 remote chains...] -- 9:40:06

      Average standard deviation of split frequencies: 0.020880


      Average standard deviation of split frequencies: 0.020880

      7500000 -- (0.000) [...7 remote chains...] -- 9:39:20

      Average standard deviation of split frequencies: 0.020896


      Average standard deviation of split frequencies: 0.020896

      7510000 -- (0.000) [...7 remote chains...] -- 9:39:52

      Average standard deviation of split frequencies: 0.020662


      Average standard deviation of split frequencies: 0.020662

      7520000 -- (0.000) [...7 remote chains...] -- 9:39:05

      Average standard deviation of split frequencies: 0.020575


      Average standard deviation of split frequencies: 0.020575

      7530000 -- (0.000) [...7 remote chains...] -- 9:39:37

      Average standard deviation of split frequencies: 0.020539


      Average standard deviation of split frequencies: 0.020539

      7540000 -- (0.000) [...7 remote chains...] -- 9:38:50

      Average standard deviation of split frequencies: 0.020652


      Average standard deviation of split frequencies: 0.020652

      7550000 -- (0.000) [...7 remote chains...] -- 9:39:22

      Average standard deviation of split frequencies: 0.021105


      Average standard deviation of split frequencies: 0.021105

      7560000 -- (0.000) [...7 remote chains...] -- 9:39:54

      Average standard deviation of split frequencies: 0.021163


      Average standard deviation of split frequencies: 0.021163

      7570000 -- (0.000) [...7 remote chains...] -- 9:39:07

      Average standard deviation of split frequencies: 0.021174


      Average standard deviation of split frequencies: 0.021174

      7580000 -- (0.000) [...7 remote chains...] -- 9:39:39

      Average standard deviation of split frequencies: 0.021232


      Average standard deviation of split frequencies: 0.021232

      7590000 -- (0.000) [...7 remote chains...] -- 9:38:52

      Average standard deviation of split frequencies: 0.021280


      Average standard deviation of split frequencies: 0.021280

      7600000 -- (0.000) [...7 remote chains...] -- 9:39:24

      Average standard deviation of split frequencies: 0.021981


      Average standard deviation of split frequencies: 0.021981

      7610000 -- (0.000) [...7 remote chains...] -- 9:38:38

      Average standard deviation of split frequencies: 0.022046


      Average standard deviation of split frequencies: 0.022046

      7620000 -- (0.000) [...7 remote chains...] -- 9:39:09

      Average standard deviation of split frequencies: 0.022213


      Average standard deviation of split frequencies: 0.022213

      7630000 -- (0.000) [...7 remote chains...] -- 9:39:41

      Average standard deviation of split frequencies: 0.022418


      Average standard deviation of split frequencies: 0.022418

      7640000 -- (0.000) [...7 remote chains...] -- 9:38:55

      Average standard deviation of split frequencies: 0.022533


      Average standard deviation of split frequencies: 0.022533

      7650000 -- (0.000) [...7 remote chains...] -- 9:39:26

      Average standard deviation of split frequencies: 0.022648


      Average standard deviation of split frequencies: 0.022648

      7660000 -- (0.000) [...7 remote chains...] -- 9:38:40

      Average standard deviation of split frequencies: 0.022506


      Average standard deviation of split frequencies: 0.022506

      7670000 -- (0.000) [...7 remote chains...] -- 9:39:12

      Average standard deviation of split frequencies: 0.022762


      Average standard deviation of split frequencies: 0.022762

      7680000 -- (0.000) [...7 remote chains...] -- 9:38:26

      Average standard deviation of split frequencies: 0.022927


      Average standard deviation of split frequencies: 0.022927

      7690000 -- (0.000) [...7 remote chains...] -- 9:38:57

      Average standard deviation of split frequencies: 0.022938


      Average standard deviation of split frequencies: 0.022938

      7700000 -- (0.000) [...7 remote chains...] -- 9:38:11

      Average standard deviation of split frequencies: 0.023000


      Average standard deviation of split frequencies: 0.023000

      7710000 -- (0.000) [...7 remote chains...] -- 9:38:43

      Average standard deviation of split frequencies: 0.023000


      Average standard deviation of split frequencies: 0.023000

      7720000 -- (0.000) [...7 remote chains...] -- 9:37:57

      Average standard deviation of split frequencies: 0.022961


      Average standard deviation of split frequencies: 0.022961

      7730000 -- [0.000] [...7 remote chains...] -- 9:38:28

      Average standard deviation of split frequencies: 0.023073


      Average standard deviation of split frequencies: 0.023073

      7740000 -- (0.000) [...7 remote chains...] -- 9:38:59

      Average standard deviation of split frequencies: 0.023135


      Average standard deviation of split frequencies: 0.023135

      7750000 -- (0.000) [...7 remote chains...] -- 9:38:14

      Average standard deviation of split frequencies: 0.023236


      Average standard deviation of split frequencies: 0.023236

      7760000 -- (0.000) [...7 remote chains...] -- 9:38:45

      Average standard deviation of split frequencies: 0.023384


      Average standard deviation of split frequencies: 0.023384

      7770000 -- (0.000) [...7 remote chains...] -- 9:38:00

      Average standard deviation of split frequencies: 0.023683


      Average standard deviation of split frequencies: 0.023683

      7780000 -- (0.000) [...7 remote chains...] -- 9:38:31

      Average standard deviation of split frequencies: 0.023933


      Average standard deviation of split frequencies: 0.023933

      7790000 -- (0.000) [...7 remote chains...] -- 9:37:45

      Average standard deviation of split frequencies: 0.023884


      Average standard deviation of split frequencies: 0.023884

      7800000 -- (0.000) [...7 remote chains...] -- 9:38:16

      Average standard deviation of split frequencies: 0.024133


      Average standard deviation of split frequencies: 0.024133

      7810000 -- (0.000) [...7 remote chains...] -- 9:38:47

      Average standard deviation of split frequencies: 0.024285


      Average standard deviation of split frequencies: 0.024285

      7820000 -- (0.000) [...7 remote chains...] -- 9:38:02

      Average standard deviation of split frequencies: 0.024292


      Average standard deviation of split frequencies: 0.024292

      7830000 -- (0.000) [...7 remote chains...] -- 9:38:33

      Average standard deviation of split frequencies: 0.025103


      Average standard deviation of split frequencies: 0.025103

      7840000 -- (0.000) [...7 remote chains...] -- 9:39:04

      Average standard deviation of split frequencies: 0.025261


      Average standard deviation of split frequencies: 0.025261

      7850000 -- (0.000) [...7 remote chains...] -- 9:38:19

      Average standard deviation of split frequencies: 0.024737


      Average standard deviation of split frequencies: 0.024737

      7860000 -- (0.000) [...7 remote chains...] -- 9:38:49

      Average standard deviation of split frequencies: 0.024695


      Average standard deviation of split frequencies: 0.024695

      7870000 -- [0.000] [...7 remote chains...] -- 9:38:05

      Average standard deviation of split frequencies: 0.024886


      Average standard deviation of split frequencies: 0.024886

      7880000 -- (0.000) [...7 remote chains...] -- 9:38:35

      Average standard deviation of split frequencies: 0.024988


      Average standard deviation of split frequencies: 0.024988

      7890000 -- (0.000) [...7 remote chains...] -- 9:39:06

      Average standard deviation of split frequencies: 0.024945


      Average standard deviation of split frequencies: 0.024945

      7900000 -- (0.000) [...7 remote chains...] -- 9:38:21

      Average standard deviation of split frequencies: 0.024951


      Average standard deviation of split frequencies: 0.024951

      7910000 -- (0.000) [...7 remote chains...] -- 9:38:51

      Average standard deviation of split frequencies: 0.024808


      Average standard deviation of split frequencies: 0.024808

      7920000 -- (0.000) [...7 remote chains...] -- 9:38:07

      Average standard deviation of split frequencies: 0.024862


      Average standard deviation of split frequencies: 0.024862

      7930000 -- (0.000) [...7 remote chains...] -- 9:38:37

      Average standard deviation of split frequencies: 0.024867


      Average standard deviation of split frequencies: 0.024867

      7940000 -- (0.000) [...7 remote chains...] -- 9:39:08

      Average standard deviation of split frequencies: 0.024778


      Average standard deviation of split frequencies: 0.024778

      7950000 -- (0.000) [...7 remote chains...] -- 9:38:23

      Average standard deviation of split frequencies: 0.024731


      Average standard deviation of split frequencies: 0.024731

      7960000 -- (0.000) [...7 remote chains...] -- 9:38:54

      Average standard deviation of split frequencies: 0.025423


      Average standard deviation of split frequencies: 0.025423

      7970000 -- (0.000) [...7 remote chains...] -- 9:38:09

      Average standard deviation of split frequencies: 0.025380


      Average standard deviation of split frequencies: 0.025380

      7980000 -- (0.000) [...7 remote chains...] -- 9:38:39

      Average standard deviation of split frequencies: 0.025360


      Average standard deviation of split frequencies: 0.025360

      7990000 -- (0.000) [...7 remote chains...] -- 9:39:10

      Average standard deviation of split frequencies: 0.025491


      Average standard deviation of split frequencies: 0.025491

      8000000 -- [0.000] [...7 remote chains...] -- 9:38:26

      Average standard deviation of split frequencies: 0.025178


      Average standard deviation of split frequencies: 0.025178

      8010000 -- (0.000) [...7 remote chains...] -- 9:38:55

      Average standard deviation of split frequencies: 0.025324


      Average standard deviation of split frequencies: 0.025324

      8020000 -- (0.000) [...7 remote chains...] -- 9:38:12

      Average standard deviation of split frequencies: 0.025843


      Average standard deviation of split frequencies: 0.025843

      8030000 -- (0.000) [...7 remote chains...] -- 9:38:42

      Average standard deviation of split frequencies: 0.025979


      Average standard deviation of split frequencies: 0.025979

      8040000 -- (0.000) [...7 remote chains...] -- 9:39:11

      Average standard deviation of split frequencies: 0.026161


      Average standard deviation of split frequencies: 0.026161

      8050000 -- (0.000) [...7 remote chains...] -- 9:38:28

      Average standard deviation of split frequencies: 0.026387


      Average standard deviation of split frequencies: 0.026387

      8060000 -- (0.000) [...7 remote chains...] -- 9:38:57

      Average standard deviation of split frequencies: 0.026492


      Average standard deviation of split frequencies: 0.026492

      8070000 -- (0.000) [...7 remote chains...] -- 9:38:14

      Average standard deviation of split frequencies: 0.026665


      Average standard deviation of split frequencies: 0.026665

      8080000 -- (0.000) [...7 remote chains...] -- 9:38:44

      Average standard deviation of split frequencies: 0.026664


      Average standard deviation of split frequencies: 0.026664

      8090000 -- (0.000) [...7 remote chains...] -- 9:38:00

      Average standard deviation of split frequencies: 0.026577


      Average standard deviation of split frequencies: 0.026577

      8100000 -- (0.000) [...7 remote chains...] -- 9:38:30

      Average standard deviation of split frequencies: 0.026490


      Average standard deviation of split frequencies: 0.026490

      8110000 -- (0.000) [...7 remote chains...] -- 9:38:59

      Average standard deviation of split frequencies: 0.026482


      Average standard deviation of split frequencies: 0.026482

      8120000 -- (0.000) [...7 remote chains...] -- 9:38:16

      Average standard deviation of split frequencies: 0.026260


      Average standard deviation of split frequencies: 0.026260

      8130000 -- (0.000) [...7 remote chains...] -- 9:38:45

      Average standard deviation of split frequencies: 0.026217


      Average standard deviation of split frequencies: 0.026217

      8140000 -- (0.000) [...7 remote chains...] -- 9:38:02

      Average standard deviation of split frequencies: 0.026041


      Average standard deviation of split frequencies: 0.026041

      8150000 -- (0.000) [...7 remote chains...] -- 9:38:32

      Average standard deviation of split frequencies: 0.025761


      Average standard deviation of split frequencies: 0.025761

      8160000 -- (0.000) [...7 remote chains...] -- 9:37:49

      Average standard deviation of split frequencies: 0.025548


      Average standard deviation of split frequencies: 0.025548

      8170000 -- (0.000) [...7 remote chains...] -- 9:38:18

      Average standard deviation of split frequencies: 0.025464


      Average standard deviation of split frequencies: 0.025464

      8180000 -- (0.000) [...7 remote chains...] -- 9:38:47

      Average standard deviation of split frequencies: 0.025423


      Average standard deviation of split frequencies: 0.025423

      8190000 -- (0.000) [...7 remote chains...] -- 9:38:04

      Average standard deviation of split frequencies: 0.025039


      Average standard deviation of split frequencies: 0.025039

      8200000 -- (0.000) [...7 remote chains...] -- 9:38:34

      Average standard deviation of split frequencies: 0.024871


      Average standard deviation of split frequencies: 0.024871

      8210000 -- (0.000) [...7 remote chains...] -- 9:39:03

      Average standard deviation of split frequencies: 0.024661


      Average standard deviation of split frequencies: 0.024661

      8220000 -- (0.000) [...7 remote chains...] -- 9:38:20

      Average standard deviation of split frequencies: 0.024621


      Average standard deviation of split frequencies: 0.024621

      8230000 -- (0.000) [...7 remote chains...] -- 9:38:49

      Average standard deviation of split frequencies: 0.024536


      Average standard deviation of split frequencies: 0.024536

      8240000 -- (0.000) [...7 remote chains...] -- 9:38:06

      Average standard deviation of split frequencies: 0.024624


      Average standard deviation of split frequencies: 0.024624

      8250000 -- (0.000) [...7 remote chains...] -- 9:38:36

      Average standard deviation of split frequencies: 0.024795


      Average standard deviation of split frequencies: 0.024795

      8260000 -- (0.000) [...7 remote chains...] -- 9:39:05

      Average standard deviation of split frequencies: 0.025050


      Average standard deviation of split frequencies: 0.025050

      8270000 -- (0.000) [...7 remote chains...] -- 9:38:22

      Average standard deviation of split frequencies: 0.025138


      Average standard deviation of split frequencies: 0.025138

      8280000 -- (0.000) [...7 remote chains...] -- 9:38:51

      Average standard deviation of split frequencies: 0.024966


      Average standard deviation of split frequencies: 0.024966

      8290000 -- [0.000] [...7 remote chains...] -- 9:38:08

      Average standard deviation of split frequencies: 0.024970


      Average standard deviation of split frequencies: 0.024970

      8300000 -- (0.000) [...7 remote chains...] -- 9:38:37

      Average standard deviation of split frequencies: 0.024886


      Average standard deviation of split frequencies: 0.024886

      8310000 -- [0.000] [...7 remote chains...] -- 9:37:55

      Average standard deviation of split frequencies: 0.024669


      Average standard deviation of split frequencies: 0.024669

      8320000 -- (0.000) [...7 remote chains...] -- 9:38:24

      Average standard deviation of split frequencies: 0.024716


      Average standard deviation of split frequencies: 0.024716

      8330000 -- (0.000) [...7 remote chains...] -- 9:38:53

      Average standard deviation of split frequencies: 0.023846


      Average standard deviation of split frequencies: 0.023846

      8340000 -- (0.000) [...7 remote chains...] -- 9:38:10

      Average standard deviation of split frequencies: 0.023808


      Average standard deviation of split frequencies: 0.023808

      8350000 -- (0.000) [...7 remote chains...] -- 9:38:39

      Average standard deviation of split frequencies: 0.023516


      Average standard deviation of split frequencies: 0.023516

      8360000 -- [0.000] [...7 remote chains...] -- 9:37:57

      Average standard deviation of split frequencies: 0.023395


      Average standard deviation of split frequencies: 0.023395

      8370000 -- (0.000) [...7 remote chains...] -- 9:38:26

      Average standard deviation of split frequencies: 0.023316


      Average standard deviation of split frequencies: 0.023316

      8380000 -- (0.000) [...7 remote chains...] -- 9:38:54

      Average standard deviation of split frequencies: 0.023362


      Average standard deviation of split frequencies: 0.023362

      8390000 -- (0.000) [...7 remote chains...] -- 9:38:12

      Average standard deviation of split frequencies: 0.023321


      Average standard deviation of split frequencies: 0.023321

      8400000 -- (0.000) [...7 remote chains...] -- 9:38:41

      Average standard deviation of split frequencies: 0.022502


      Average standard deviation of split frequencies: 0.022502

      8410000 -- (0.000) [...7 remote chains...] -- 9:37:59

      Average standard deviation of split frequencies: 0.022422


      Average standard deviation of split frequencies: 0.022422

      8420000 -- (0.000) [...7 remote chains...] -- 9:38:27

      Average standard deviation of split frequencies: 0.022431


      Average standard deviation of split frequencies: 0.022431

      8430000 -- (0.000) [...7 remote chains...] -- 9:38:56

      Average standard deviation of split frequencies: 0.022943


      Average standard deviation of split frequencies: 0.022943

      8440000 -- (0.000) [...7 remote chains...] -- 9:38:14

      Average standard deviation of split frequencies: 0.022993


      Average standard deviation of split frequencies: 0.022993

      8450000 -- (0.000) [...7 remote chains...] -- 9:38:42

      Average standard deviation of split frequencies: 0.022956


      Average standard deviation of split frequencies: 0.022956

      8460000 -- (0.000) [...7 remote chains...] -- 9:38:01

      Average standard deviation of split frequencies: 0.023049


      Average standard deviation of split frequencies: 0.023049

      8470000 -- (0.000) [...7 remote chains...] -- 9:38:29

      Average standard deviation of split frequencies: 0.023262


      Average standard deviation of split frequencies: 0.023262

      8480000 -- (0.000) [...7 remote chains...] -- 9:37:48

      Average standard deviation of split frequencies: 0.023269


      Average standard deviation of split frequencies: 0.023269

      8490000 -- (0.000) [...7 remote chains...] -- 9:38:16

      Average standard deviation of split frequencies: 0.023232


      Average standard deviation of split frequencies: 0.023232

      8500000 -- (0.000) [...7 remote chains...] -- 9:38:44

      Average standard deviation of split frequencies: 0.023196


      Average standard deviation of split frequencies: 0.023196

      8510000 -- (0.000) [...7 remote chains...] -- 9:38:03

      Average standard deviation of split frequencies: 0.024079


      Average standard deviation of split frequencies: 0.024079

      8520000 -- (0.000) [...7 remote chains...] -- 9:38:31

      Average standard deviation of split frequencies: 0.024086


      Average standard deviation of split frequencies: 0.024086

      8530000 -- (0.000) [...7 remote chains...] -- 9:37:49

      Average standard deviation of split frequencies: 0.024048


      Average standard deviation of split frequencies: 0.024048

      8540000 -- (0.000) [...7 remote chains...] -- 9:38:18

      Average standard deviation of split frequencies: 0.024099


      Average standard deviation of split frequencies: 0.024099

      8550000 -- (0.000) [...7 remote chains...] -- 9:37:36

      Average standard deviation of split frequencies: 0.023726


      Average standard deviation of split frequencies: 0.023726

      8560000 -- (0.000) [...7 remote chains...] -- 9:38:04

      Average standard deviation of split frequencies: 0.023644


      Average standard deviation of split frequencies: 0.023644

      8570000 -- (0.000) [...7 remote chains...] -- 9:38:32

      Average standard deviation of split frequencies: 0.023424


      Average standard deviation of split frequencies: 0.023424

      8580000 -- (0.000) [...7 remote chains...] -- 9:37:51

      Average standard deviation of split frequencies: 0.023433


      Average standard deviation of split frequencies: 0.023433

      8590000 -- (0.000) [...7 remote chains...] -- 9:38:19

      Average standard deviation of split frequencies: 0.023388


      Average standard deviation of split frequencies: 0.023388

      8600000 -- (0.000) [...7 remote chains...] -- 9:37:38

      Average standard deviation of split frequencies: 0.023488


      Average standard deviation of split frequencies: 0.023488

      8610000 -- (0.000) [...7 remote chains...] -- 9:38:06

      Average standard deviation of split frequencies: 0.023406


      Average standard deviation of split frequencies: 0.023406

      8620000 -- (0.000) [...7 remote chains...] -- 9:37:25

      Average standard deviation of split frequencies: 0.023188


      Average standard deviation of split frequencies: 0.023188

      8630000 -- (0.000) [...7 remote chains...] -- 9:37:53

      Average standard deviation of split frequencies: 0.023052


      Average standard deviation of split frequencies: 0.023052

      8640000 -- (0.000) [...7 remote chains...] -- 9:38:21

      Average standard deviation of split frequencies: 0.022789


      Average standard deviation of split frequencies: 0.022789

      8650000 -- (0.000) [...7 remote chains...] -- 9:37:40

      Average standard deviation of split frequencies: 0.022437


      Average standard deviation of split frequencies: 0.022437

      8660000 -- (0.000) [...7 remote chains...] -- 9:38:08

      Average standard deviation of split frequencies: 0.021157


      Average standard deviation of split frequencies: 0.021157

      8670000 -- (0.000) [...7 remote chains...] -- 9:37:27

      Average standard deviation of split frequencies: 0.021157


      Average standard deviation of split frequencies: 0.021157

      8680000 -- (0.000) [...7 remote chains...] -- 9:37:55

      Average standard deviation of split frequencies: 0.020983


      Average standard deviation of split frequencies: 0.020983

      8690000 -- (0.000) [...7 remote chains...] -- 9:38:22

      Average standard deviation of split frequencies: 0.020810


      Average standard deviation of split frequencies: 0.020810

      8700000 -- (0.000) [...7 remote chains...] -- 9:37:42

      Average standard deviation of split frequencies: 0.020092


      Average standard deviation of split frequencies: 0.020092

      8710000 -- [0.000] [...7 remote chains...] -- 9:38:09

      Average standard deviation of split frequencies: 0.020846


      Average standard deviation of split frequencies: 0.020846

      8720000 -- (0.000) [...7 remote chains...] -- 9:38:37

      Average standard deviation of split frequencies: 0.020684


      Average standard deviation of split frequencies: 0.020684

      8730000 -- [0.000] [...7 remote chains...] -- 9:37:57

      Average standard deviation of split frequencies: 0.020523


      Average standard deviation of split frequencies: 0.020523

      8740000 -- (0.000) [...7 remote chains...] -- 9:38:24

      Average standard deviation of split frequencies: 0.020449


      Average standard deviation of split frequencies: 0.020449

      8750000 -- (0.000) [...7 remote chains...] -- 9:37:44

      Average standard deviation of split frequencies: 0.020535


      Average standard deviation of split frequencies: 0.020535

      8760000 -- (0.000) [...7 remote chains...] -- 9:38:11

      Average standard deviation of split frequencies: 0.020504


      Average standard deviation of split frequencies: 0.020504

      8770000 -- (0.000) [...7 remote chains...] -- 9:37:31

      Average standard deviation of split frequencies: 0.020430


      Average standard deviation of split frequencies: 0.020430

      8780000 -- (0.000) [...7 remote chains...] -- 9:37:58

      Average standard deviation of split frequencies: 0.020356


      Average standard deviation of split frequencies: 0.020356

      8790000 -- (0.000) [...7 remote chains...] -- 9:38:25

      Average standard deviation of split frequencies: 0.020142


      Average standard deviation of split frequencies: 0.020142

      8800000 -- (0.000) [...7 remote chains...] -- 9:37:45

      Average standard deviation of split frequencies: 0.019122


      Average standard deviation of split frequencies: 0.019122

      8810000 -- (0.000) [...7 remote chains...] -- 9:38:12

      Average standard deviation of split frequencies: 0.019137


      Average standard deviation of split frequencies: 0.019137

      8820000 -- (0.000) [...7 remote chains...] -- 9:37:33

      Average standard deviation of split frequencies: 0.018975


      Average standard deviation of split frequencies: 0.018975

      8830000 -- (0.000) [...7 remote chains...] -- 9:38:00

      Average standard deviation of split frequencies: 0.018931


      Average standard deviation of split frequencies: 0.018931

      8840000 -- (0.000) [...7 remote chains...] -- 9:38:27

      Average standard deviation of split frequencies: 0.018947


      Average standard deviation of split frequencies: 0.018947

      8850000 -- (0.000) [...7 remote chains...] -- 9:37:47

      Average standard deviation of split frequencies: 0.018918


      Average standard deviation of split frequencies: 0.018918

      8860000 -- (0.000) [...7 remote chains...] -- 9:38:14

      Average standard deviation of split frequencies: 0.019397


      Average standard deviation of split frequencies: 0.019397

      8870000 -- (0.000) [...7 remote chains...] -- 9:37:34

      Average standard deviation of split frequencies: 0.019397


      Average standard deviation of split frequencies: 0.019397

      8880000 -- (0.000) [...7 remote chains...] -- 9:38:01

      Average standard deviation of split frequencies: 0.019612


      Average standard deviation of split frequencies: 0.019612

      8890000 -- (0.000) [...7 remote chains...] -- 9:38:28

      Average standard deviation of split frequencies: 0.019787


      Average standard deviation of split frequencies: 0.019787

      8900000 -- (0.000) [...7 remote chains...] -- 9:37:49

      Average standard deviation of split frequencies: 0.019920


      Average standard deviation of split frequencies: 0.019920

      8910000 -- (0.000) [...7 remote chains...] -- 9:38:15

      Average standard deviation of split frequencies: 0.019798


      Average standard deviation of split frequencies: 0.019798

      8920000 -- [0.000] [...7 remote chains...] -- 9:38:42

      Average standard deviation of split frequencies: 0.019890


      Average standard deviation of split frequencies: 0.019890

      8930000 -- (0.000) [...7 remote chains...] -- 9:38:03

      Average standard deviation of split frequencies: 0.020022


      Average standard deviation of split frequencies: 0.020022

      8940000 -- (0.000) [...7 remote chains...] -- 9:38:29

      Average standard deviation of split frequencies: 0.020033


      Average standard deviation of split frequencies: 0.020033

      8950000 -- (0.000) [...7 remote chains...] -- 9:38:56

      Average standard deviation of split frequencies: 0.020154


      Average standard deviation of split frequencies: 0.020154

      8960000 -- (0.000) [...7 remote chains...] -- 9:38:17

      Average standard deviation of split frequencies: 0.020246


      Average standard deviation of split frequencies: 0.020246

      8970000 -- (0.000) [...7 remote chains...] -- 9:38:43

      Average standard deviation of split frequencies: 0.020175


      Average standard deviation of split frequencies: 0.020175

      8980000 -- (0.000) [...7 remote chains...] -- 9:38:04

      Average standard deviation of split frequencies: 0.020186


      Average standard deviation of split frequencies: 0.020186

      8990000 -- (0.000) [...7 remote chains...] -- 9:38:31

      Average standard deviation of split frequencies: 0.020186


      Average standard deviation of split frequencies: 0.020186

      9000000 -- (0.000) [...7 remote chains...] -- 9:37:52

      Average standard deviation of split frequencies: 0.020236


      Average standard deviation of split frequencies: 0.020236

      9010000 -- (0.000) [...7 remote chains...] -- 9:38:18

      Average standard deviation of split frequencies: 0.020086


      Average standard deviation of split frequencies: 0.020086

      9020000 -- (0.000) [...7 remote chains...] -- 9:38:44

      Average standard deviation of split frequencies: 0.020177


      Average standard deviation of split frequencies: 0.020177

      9030000 -- (0.000) [...7 remote chains...] -- 9:38:05

      Average standard deviation of split frequencies: 0.020096


      Average standard deviation of split frequencies: 0.020096

      9040000 -- (0.000) [...7 remote chains...] -- 9:38:32

      Average standard deviation of split frequencies: 0.020107


      Average standard deviation of split frequencies: 0.020107

      9050000 -- (0.000) [...7 remote chains...] -- 9:37:53

      Average standard deviation of split frequencies: 0.019917


      Average standard deviation of split frequencies: 0.019917

      9060000 -- (0.000) [...7 remote chains...] -- 9:38:19

      Average standard deviation of split frequencies: 0.020518


      Average standard deviation of split frequencies: 0.020518

      9070000 -- (0.000) [...7 remote chains...] -- 9:38:46

      Average standard deviation of split frequencies: 0.020559


      Average standard deviation of split frequencies: 0.020559

      9080000 -- (0.000) [...7 remote chains...] -- 9:38:07

      Average standard deviation of split frequencies: 0.020529


      Average standard deviation of split frequencies: 0.020529

      9090000 -- (0.000) [...7 remote chains...] -- 9:38:33

      Average standard deviation of split frequencies: 0.020623


      Average standard deviation of split frequencies: 0.020623

      9100000 -- (0.000) [...7 remote chains...] -- 9:37:54

      Average standard deviation of split frequencies: 0.020676


      Average standard deviation of split frequencies: 0.020676

      9110000 -- (0.000) [...7 remote chains...] -- 9:38:21

      Average standard deviation of split frequencies: 0.020758


      Average standard deviation of split frequencies: 0.020758

      9120000 -- (0.000) [...7 remote chains...] -- 9:38:47

      Average standard deviation of split frequencies: 0.020893


      Average standard deviation of split frequencies: 0.020893

      9130000 -- (0.000) [...7 remote chains...] -- 9:38:08

      Average standard deviation of split frequencies: 0.020863


      Average standard deviation of split frequencies: 0.020863

      9140000 -- (0.000) [...7 remote chains...] -- 9:38:34

      Average standard deviation of split frequencies: 0.020915


      Average standard deviation of split frequencies: 0.020915

      9150000 -- (0.000) [...7 remote chains...] -- 9:37:56

      Average standard deviation of split frequencies: 0.020874


      Average standard deviation of split frequencies: 0.020874

      9160000 -- (0.000) [...7 remote chains...] -- 9:38:22

      Average standard deviation of split frequencies: 0.020802


      Average standard deviation of split frequencies: 0.020802

      9170000 -- (0.000) [...7 remote chains...] -- 9:37:43

      Average standard deviation of split frequencies: 0.020854


      Average standard deviation of split frequencies: 0.020854

      9180000 -- (0.000) [...7 remote chains...] -- 9:38:09

      Average standard deviation of split frequencies: 0.020947


      Average standard deviation of split frequencies: 0.020947

      9190000 -- (0.000) [...7 remote chains...] -- 9:38:35

      Average standard deviation of split frequencies: 0.020865


      Average standard deviation of split frequencies: 0.020865

      9200000 -- (0.000) [...7 remote chains...] -- 9:37:57

      Average standard deviation of split frequencies: 0.021106


      Average standard deviation of split frequencies: 0.021106

      9210000 -- (0.000) [...7 remote chains...] -- 9:38:23

      Average standard deviation of split frequencies: 0.021160


      Average standard deviation of split frequencies: 0.021160

      9220000 -- (0.000) [...7 remote chains...] -- 9:37:45

      Average standard deviation of split frequencies: 0.021215


      Average standard deviation of split frequencies: 0.021215

      9230000 -- (0.000) [...7 remote chains...] -- 9:38:10

      Average standard deviation of split frequencies: 0.021215


      Average standard deviation of split frequencies: 0.021215

      9240000 -- (0.000) [...7 remote chains...] -- 9:38:36

      Average standard deviation of split frequencies: 0.021227


      Average standard deviation of split frequencies: 0.021227

      9250000 -- (0.000) [...7 remote chains...] -- 9:37:58

      Average standard deviation of split frequencies: 0.021111


      Average standard deviation of split frequencies: 0.021111

      9260000 -- (0.000) [...7 remote chains...] -- 9:38:24

      Average standard deviation of split frequencies: 0.021166


      Average standard deviation of split frequencies: 0.021166

      9270000 -- (0.000) [...7 remote chains...] -- 9:37:46

      Average standard deviation of split frequencies: 0.020912


      Average standard deviation of split frequencies: 0.020912

      9280000 -- (0.000) [...7 remote chains...] -- 9:38:12

      Average standard deviation of split frequencies: 0.020797


      Average standard deviation of split frequencies: 0.020797

      9290000 -- (0.000) [...7 remote chains...] -- 9:38:37

      Average standard deviation of split frequencies: 0.020894


      Average standard deviation of split frequencies: 0.020894

      9300000 -- (0.000) [...7 remote chains...] -- 9:37:59

      Average standard deviation of split frequencies: 0.021033


      Average standard deviation of split frequencies: 0.021033

      9310000 -- (0.000) [...7 remote chains...] -- 9:38:25

      Average standard deviation of split frequencies: 0.020758


      Average standard deviation of split frequencies: 0.020758

      9320000 -- (0.000) [...7 remote chains...] -- 9:37:47

      Average standard deviation of split frequencies: 0.020728


      Average standard deviation of split frequencies: 0.020728

      9330000 -- (0.000) [...7 remote chains...] -- 9:38:13

      Average standard deviation of split frequencies: 0.021051


      Average standard deviation of split frequencies: 0.021051

      9340000 -- (0.000) [...7 remote chains...] -- 9:37:35

      Average standard deviation of split frequencies: 0.020978


      Average standard deviation of split frequencies: 0.020978

      9350000 -- (0.000) [...7 remote chains...] -- 9:38:00

      Average standard deviation of split frequencies: 0.020759


      Average standard deviation of split frequencies: 0.020759

      9360000 -- (0.000) [...7 remote chains...] -- 9:38:26

      Average standard deviation of split frequencies: 0.020729


      Average standard deviation of split frequencies: 0.020729

      9370000 -- (0.000) [...7 remote chains...] -- 9:37:48

      Average standard deviation of split frequencies: 0.020612


      Average standard deviation of split frequencies: 0.020612

      9380000 -- (0.000) [...7 remote chains...] -- 9:38:14

      Average standard deviation of split frequencies: 0.020452


      Average standard deviation of split frequencies: 0.020452

      9390000 -- [0.000] [...7 remote chains...] -- 9:37:36

      Average standard deviation of split frequencies: 0.020714


      Average standard deviation of split frequencies: 0.020714

      9400000 -- (0.000) [...7 remote chains...] -- 9:38:02

      Average standard deviation of split frequencies: 0.020772


      Average standard deviation of split frequencies: 0.020772

      9410000 -- [0.000] [...7 remote chains...] -- 9:38:27

      Average standard deviation of split frequencies: 0.020699


      Average standard deviation of split frequencies: 0.020699

      9420000 -- (0.000) [...7 remote chains...] -- 9:37:49

      Average standard deviation of split frequencies: 0.020626


      Average standard deviation of split frequencies: 0.020626

      9430000 -- (0.000) [...7 remote chains...] -- 9:38:15

      Average standard deviation of split frequencies: 0.020670


      Average standard deviation of split frequencies: 0.020670

      9440000 -- (0.000) [...7 remote chains...] -- 9:37:37

      Average standard deviation of split frequencies: 0.020510


      Average standard deviation of split frequencies: 0.020510

      9450000 -- (0.000) [...7 remote chains...] -- 9:38:03

      Average standard deviation of split frequencies: 0.020525


      Average standard deviation of split frequencies: 0.020525

      9460000 -- (0.000) [...7 remote chains...] -- 9:38:28

      Average standard deviation of split frequencies: 0.020496


      Average standard deviation of split frequencies: 0.020496

      9470000 -- [0.000] [...7 remote chains...] -- 9:37:51

      Average standard deviation of split frequencies: 0.020496


      Average standard deviation of split frequencies: 0.020496

      9480000 -- (0.000) [...7 remote chains...] -- 9:38:16

      Average standard deviation of split frequencies: 0.020424


      Average standard deviation of split frequencies: 0.020424

      9490000 -- (0.000) [...7 remote chains...] -- 9:38:41

      Average standard deviation of split frequencies: 0.020309


      Average standard deviation of split frequencies: 0.020309

      9500000 -- (0.000) [...7 remote chains...] -- 9:38:04

      Average standard deviation of split frequencies: 0.019848


      Average standard deviation of split frequencies: 0.019848

      9510000 -- (0.000) [...7 remote chains...] -- 9:38:29

      Average standard deviation of split frequencies: 0.019411


      Average standard deviation of split frequencies: 0.019411

      9520000 -- (0.000) [...7 remote chains...] -- 9:37:52

      Average standard deviation of split frequencies: 0.019463


      Average standard deviation of split frequencies: 0.019463

      9530000 -- (0.000) [...7 remote chains...] -- 9:38:17

      Average standard deviation of split frequencies: 0.019396


      Average standard deviation of split frequencies: 0.019396

      9540000 -- (0.000) [...7 remote chains...] -- 9:37:40

      Average standard deviation of split frequencies: 0.019231


      Average standard deviation of split frequencies: 0.019231

      9550000 -- (0.000) [...7 remote chains...] -- 9:38:05

      Average standard deviation of split frequencies: 0.019269


      Average standard deviation of split frequencies: 0.019269

      9560000 -- (0.000) [...7 remote chains...] -- 9:38:29

      Average standard deviation of split frequencies: 0.019242


      Average standard deviation of split frequencies: 0.019242

      9570000 -- (0.000) [...7 remote chains...] -- 9:37:53

      Average standard deviation of split frequencies: 0.019253


      Average standard deviation of split frequencies: 0.019253

      9580000 -- (0.000) [...7 remote chains...] -- 9:38:17

      Average standard deviation of split frequencies: 0.019460


      Average standard deviation of split frequencies: 0.019460

      9590000 -- (0.000) [...7 remote chains...] -- 9:37:41

      Average standard deviation of split frequencies: 0.019460


      Average standard deviation of split frequencies: 0.019460

      9600000 -- (0.000) [...7 remote chains...] -- 9:38:06

      Average standard deviation of split frequencies: 0.019928


      Average standard deviation of split frequencies: 0.019928

      9610000 -- (0.000) [...7 remote chains...] -- 9:38:30

      Average standard deviation of split frequencies: 0.019862


      Average standard deviation of split frequencies: 0.019862

      9620000 -- (0.000) [...7 remote chains...] -- 9:37:54

      Average standard deviation of split frequencies: 0.019834


      Average standard deviation of split frequencies: 0.019834

      9630000 -- (0.000) [...7 remote chains...] -- 9:38:18

      Average standard deviation of split frequencies: 0.019410


      Average standard deviation of split frequencies: 0.019410

      9640000 -- (0.000) [...7 remote chains...] -- 9:37:42

      Average standard deviation of split frequencies: 0.019967


      Average standard deviation of split frequencies: 0.019967

      9650000 -- (0.000) [...7 remote chains...] -- 9:38:06

      Average standard deviation of split frequencies: 0.019820


      Average standard deviation of split frequencies: 0.019820

      9660000 -- (0.000) [...7 remote chains...] -- 9:38:31

      Average standard deviation of split frequencies: 0.019723


      Average standard deviation of split frequencies: 0.019723

      9670000 -- (0.000) [...7 remote chains...] -- 9:37:55

      Average standard deviation of split frequencies: 0.019723


      Average standard deviation of split frequencies: 0.019723

      9680000 -- (0.000) [...7 remote chains...] -- 9:38:19

      Average standard deviation of split frequencies: 0.019696


      Average standard deviation of split frequencies: 0.019696

      9690000 -- (0.000) [...7 remote chains...] -- 9:37:43

      Average standard deviation of split frequencies: 0.019530


      Average standard deviation of split frequencies: 0.019530

      9700000 -- (0.000) [...7 remote chains...] -- 9:38:07

      Average standard deviation of split frequencies: 0.019330


      Average standard deviation of split frequencies: 0.019330

      9710000 -- (0.000) [...7 remote chains...] -- 9:38:32

      Average standard deviation of split frequencies: 0.018789


      Average standard deviation of split frequencies: 0.018789

      9720000 -- (0.000) [...7 remote chains...] -- 9:37:55

      Average standard deviation of split frequencies: 0.018835


      Average standard deviation of split frequencies: 0.018835

      9730000 -- (0.000) [...7 remote chains...] -- 9:38:20

      Average standard deviation of split frequencies: 0.018456


      Average standard deviation of split frequencies: 0.018456

      9740000 -- (0.000) [...7 remote chains...] -- 9:38:44

      Average standard deviation of split frequencies: 0.018470


      Average standard deviation of split frequencies: 0.018470

      9750000 -- (0.000) [...7 remote chains...] -- 9:38:08

      Average standard deviation of split frequencies: 0.017670


      Average standard deviation of split frequencies: 0.017670

      9760000 -- (0.000) [...7 remote chains...] -- 9:38:32

      Average standard deviation of split frequencies: 0.017596


      Average standard deviation of split frequencies: 0.017596

      9770000 -- (0.000) [...7 remote chains...] -- 9:37:56

      Average standard deviation of split frequencies: 0.017970


      Average standard deviation of split frequencies: 0.017970

      9780000 -- (0.000) [...7 remote chains...] -- 9:38:21

      Average standard deviation of split frequencies: 0.018671


      Average standard deviation of split frequencies: 0.018671

      9790000 -- (0.000) [...7 remote chains...] -- 9:38:45

      Average standard deviation of split frequencies: 0.018635


      Average standard deviation of split frequencies: 0.018635

      9800000 -- (0.000) [...7 remote chains...] -- 9:38:09

      Average standard deviation of split frequencies: 0.018646


      Average standard deviation of split frequencies: 0.018646

      9810000 -- (0.000) [...7 remote chains...] -- 9:38:33

      Average standard deviation of split frequencies: 0.018443


      Average standard deviation of split frequencies: 0.018443

      9820000 -- (0.000) [...7 remote chains...] -- 9:38:57

      Average standard deviation of split frequencies: 0.018382


      Average standard deviation of split frequencies: 0.018382

      9830000 -- (0.000) [...7 remote chains...] -- 9:38:21

      Average standard deviation of split frequencies: 0.018595


      Average standard deviation of split frequencies: 0.018595

      9840000 -- (0.000) [...7 remote chains...] -- 9:38:45

      Average standard deviation of split frequencies: 0.018570


      Average standard deviation of split frequencies: 0.018570

      9850000 -- (0.000) [...7 remote chains...] -- 9:38:10

      Average standard deviation of split frequencies: 0.018403


      Average standard deviation of split frequencies: 0.018403

      9860000 -- (0.000) [...7 remote chains...] -- 9:38:34

      Average standard deviation of split frequencies: 0.018171


      Average standard deviation of split frequencies: 0.018171

      9870000 -- (0.000) [...7 remote chains...] -- 9:37:58

      Average standard deviation of split frequencies: 0.018171


      Average standard deviation of split frequencies: 0.018171

      9880000 -- (0.000) [...7 remote chains...] -- 9:38:22

      Average standard deviation of split frequencies: 0.018345


      Average standard deviation of split frequencies: 0.018345

      9890000 -- (0.000) [...7 remote chains...] -- 9:38:46

      Average standard deviation of split frequencies: 0.018360


      Average standard deviation of split frequencies: 0.018360

      9900000 -- (0.000) [...7 remote chains...] -- 9:38:10

      Average standard deviation of split frequencies: 0.018335


      Average standard deviation of split frequencies: 0.018335

      9910000 -- (0.000) [...7 remote chains...] -- 9:38:34

      Average standard deviation of split frequencies: 0.018533


      Average standard deviation of split frequencies: 0.018533

      9920000 -- (0.000) [...7 remote chains...] -- 9:37:59

      Average standard deviation of split frequencies: 0.018627


      Average standard deviation of split frequencies: 0.018627

      9930000 -- (0.000) [...7 remote chains...] -- 9:38:23

      Average standard deviation of split frequencies: 0.018760


      Average standard deviation of split frequencies: 0.018760

      9940000 -- (0.000) [...7 remote chains...] -- 9:38:46

      Average standard deviation of split frequencies: 0.018814


      Average standard deviation of split frequencies: 0.018814

      9950000 -- (0.000) [...7 remote chains...] -- 9:38:11

      Average standard deviation of split frequencies: 0.018932


      Average standard deviation of split frequencies: 0.018932

      9960000 -- (0.000) [...7 remote chains...] -- 9:38:35

      Average standard deviation of split frequencies: 0.018788


      Average standard deviation of split frequencies: 0.018788

      9970000 -- (0.000) [...7 remote chains...] -- 9:38:58

      Average standard deviation of split frequencies: 0.018645


      Average standard deviation of split frequencies: 0.018645

      9980000 -- (0.000) [...7 remote chains...] -- 9:38:23

      Average standard deviation of split frequencies: 0.018503


      Average standard deviation of split frequencies: 0.018503

      9990000 -- (0.000) [...7 remote chains...] -- 9:38:47

      Average standard deviation of split frequencies: 0.018267


      Average standard deviation of split frequencies: 0.018267

      10000000 -- (0.000) [...7 remote chains...] -- 9:38:12

      Average standard deviation of split frequencies: 0.018203


      Average standard deviation of split frequencies: 0.018203

      10010000 -- (0.000) [...7 remote chains...] -- 9:38:35

      Average standard deviation of split frequencies: 0.018218


      Average standard deviation of split frequencies: 0.018218

      10020000 -- (0.000) [...7 remote chains...] -- 9:38:59

      Average standard deviation of split frequencies: 0.018116


      Average standard deviation of split frequencies: 0.018116

      10030000 -- (0.000) [...7 remote chains...] -- 9:38:24

      Average standard deviation of split frequencies: 0.018194


      Average standard deviation of split frequencies: 0.018194

      10040000 -- (0.000) [...7 remote chains...] -- 9:38:47

      Average standard deviation of split frequencies: 0.018170


      Average standard deviation of split frequencies: 0.018170

      10050000 -- (0.000) [...7 remote chains...] -- 9:38:12

      Average standard deviation of split frequencies: 0.017645


      Average standard deviation of split frequencies: 0.017645

      10060000 -- (0.000) [...7 remote chains...] -- 9:38:36

      Average standard deviation of split frequencies: 0.017584


      Average standard deviation of split frequencies: 0.017584

      10070000 -- [0.000] [...7 remote chains...] -- 9:38:59

      Average standard deviation of split frequencies: 0.017659


      Average standard deviation of split frequencies: 0.017659

      10080000 -- (0.000) [...7 remote chains...] -- 9:38:24

      Average standard deviation of split frequencies: 0.017860


      Average standard deviation of split frequencies: 0.017860

      10090000 -- (0.000) [...7 remote chains...] -- 9:38:48

      Average standard deviation of split frequencies: 0.017836


      Average standard deviation of split frequencies: 0.017836

      10100000 -- (0.000) [...7 remote chains...] -- 9:38:13

      Average standard deviation of split frequencies: 0.017887


      Average standard deviation of split frequencies: 0.017887

      10110000 -- (0.000) [...7 remote chains...] -- 9:38:36

      Average standard deviation of split frequencies: 0.017775


      Average standard deviation of split frequencies: 0.017775

      10120000 -- (0.000) [...7 remote chains...] -- 9:38:59

      Average standard deviation of split frequencies: 0.017715


      Average standard deviation of split frequencies: 0.017715

      10130000 -- (0.000) [...7 remote chains...] -- 9:38:25

      Average standard deviation of split frequencies: 0.017577


      Average standard deviation of split frequencies: 0.017577

      10140000 -- (0.000) [...7 remote chains...] -- 9:38:48

      Average standard deviation of split frequencies: 0.017593


      Average standard deviation of split frequencies: 0.017593

      10150000 -- [0.000] [...7 remote chains...] -- 9:38:13

      Average standard deviation of split frequencies: 0.017593


      Average standard deviation of split frequencies: 0.017593

      10160000 -- [0.000] [...7 remote chains...] -- 9:38:36

      Average standard deviation of split frequencies: 0.017531


      Average standard deviation of split frequencies: 0.017531

      10170000 -- [0.000] [...7 remote chains...] -- 9:39:00

      Average standard deviation of split frequencies: 0.017315


      Average standard deviation of split frequencies: 0.017315

      10180000 -- (0.000) [...7 remote chains...] -- 9:38:25

      Average standard deviation of split frequencies: 0.017447


      Average standard deviation of split frequencies: 0.017447

      10190000 -- (0.000) [...7 remote chains...] -- 9:38:48

      Average standard deviation of split frequencies: 0.017639


      Average standard deviation of split frequencies: 0.017639

      10200000 -- (0.000) [...7 remote chains...] -- 9:38:14

      Average standard deviation of split frequencies: 0.017770


      Average standard deviation of split frequencies: 0.017770

      10210000 -- (0.000) [...7 remote chains...] -- 9:38:37

      Average standard deviation of split frequencies: 0.017670


      Average standard deviation of split frequencies: 0.017670

      10220000 -- (0.000) [...7 remote chains...] -- 9:39:00

      Average standard deviation of split frequencies: 0.017839


      Average standard deviation of split frequencies: 0.017839

      10230000 -- [0.000] [...7 remote chains...] -- 9:38:25

      Average standard deviation of split frequencies: 0.018031


      Average standard deviation of split frequencies: 0.018031

      10240000 -- [0.000] [...7 remote chains...] -- 9:38:49

      Average standard deviation of split frequencies: 0.018160


      Average standard deviation of split frequencies: 0.018160

      10250000 -- [0.000] [...7 remote chains...] -- 9:38:14

      Average standard deviation of split frequencies: 0.018328


      Average standard deviation of split frequencies: 0.018328

      10260000 -- [0.000] [...7 remote chains...] -- 9:38:37

      Average standard deviation of split frequencies: 0.018381


      Average standard deviation of split frequencies: 0.018381

      10270000 -- [0.000] [...7 remote chains...] -- 9:39:00

      Average standard deviation of split frequencies: 0.018495


      Average standard deviation of split frequencies: 0.018495

      10280000 -- [0.000] [...7 remote chains...] -- 9:38:26

      Average standard deviation of split frequencies: 0.018510


      Average standard deviation of split frequencies: 0.018510

      10290000 -- (0.000) [...7 remote chains...] -- 9:38:49

      Average standard deviation of split frequencies: 0.018600


      Average standard deviation of split frequencies: 0.018600

      10300000 -- (0.000) [...7 remote chains...] -- 9:39:12

      Average standard deviation of split frequencies: 0.018576


      Average standard deviation of split frequencies: 0.018576

      10310000 -- (0.000) [...7 remote chains...] -- 9:38:37

      Average standard deviation of split frequencies: 0.018842


      Average standard deviation of split frequencies: 0.018842

      10320000 -- [0.000] [...7 remote chains...] -- 9:39:00

      Average standard deviation of split frequencies: 0.018932


      Average standard deviation of split frequencies: 0.018932

      10330000 -- [0.000] [...7 remote chains...] -- 9:38:26

      Average standard deviation of split frequencies: 0.019060


      Average standard deviation of split frequencies: 0.019060

      10340000 -- [0.000] [...7 remote chains...] -- 9:38:49

      Average standard deviation of split frequencies: 0.018921


      Average standard deviation of split frequencies: 0.018921

      10350000 -- (0.000) [...7 remote chains...] -- 9:39:12

      Average standard deviation of split frequencies: 0.019149


      Average standard deviation of split frequencies: 0.019149

      10360000 -- (0.000) [...7 remote chains...] -- 9:38:38

      Average standard deviation of split frequencies: 0.019200


      Average standard deviation of split frequencies: 0.019200

      10370000 -- [0.000] [...7 remote chains...] -- 9:39:00

      Average standard deviation of split frequencies: 0.019213


      Average standard deviation of split frequencies: 0.019213

      10380000 -- [0.000] [...7 remote chains...] -- 9:38:26

      Average standard deviation of split frequencies: 0.019189


      Average standard deviation of split frequencies: 0.019189

      10390000 -- [0.000] [...7 remote chains...] -- 9:38:49

      Average standard deviation of split frequencies: 0.020343


      Average standard deviation of split frequencies: 0.020343

      10400000 -- [0.000] [...7 remote chains...] -- 9:39:12

      Average standard deviation of split frequencies: 0.019428


      Average standard deviation of split frequencies: 0.019428

      10410000 -- [0.000] [...7 remote chains...] -- 9:38:38

      Average standard deviation of split frequencies: 0.019441


      Average standard deviation of split frequencies: 0.019441

      10420000 -- [0.000] [...7 remote chains...] -- 9:39:01

      Average standard deviation of split frequencies: 0.019416


      Average standard deviation of split frequencies: 0.019416

      10430000 -- [0.000] [...7 remote chains...] -- 9:39:23

      Average standard deviation of split frequencies: 0.020409


      Average standard deviation of split frequencies: 0.020409

      10440000 -- [0.000] [...7 remote chains...] -- 9:38:49

      Average standard deviation of split frequencies: 0.020383


      Average standard deviation of split frequencies: 0.020383

      10450000 -- [0.000] [...7 remote chains...] -- 9:39:12

      Average standard deviation of split frequencies: 0.020357


      Average standard deviation of split frequencies: 0.020357

      10460000 -- [0.000] [...7 remote chains...] -- 9:38:38

      Average standard deviation of split frequencies: 0.020404


      Average standard deviation of split frequencies: 0.020404

      10470000 -- (0.000) [...7 remote chains...] -- 9:39:01

      Average standard deviation of split frequencies: 0.020404


      Average standard deviation of split frequencies: 0.020404

      10480000 -- [0.000] [...7 remote chains...] -- 9:39:23

      Average standard deviation of split frequencies: 0.020485


      Average standard deviation of split frequencies: 0.020485

      10490000 -- [0.000] [...7 remote chains...] -- 9:38:49

      Average standard deviation of split frequencies: 0.020459


      Average standard deviation of split frequencies: 0.020459

      10500000 -- [0.000] [...7 remote chains...] -- 9:39:12

      Average standard deviation of split frequencies: 0.020434


      Average standard deviation of split frequencies: 0.020434

      10510000 -- [0.000] [...7 remote chains...] -- 9:38:38

      Average standard deviation of split frequencies: 0.020362


      Average standard deviation of split frequencies: 0.020362

      10520000 -- [0.000] [...7 remote chains...] -- 9:39:01

      Average standard deviation of split frequencies: 0.020336


      Average standard deviation of split frequencies: 0.020336

      10530000 -- [0.000] [...7 remote chains...] -- 9:38:27

      Average standard deviation of split frequencies: 0.020453


      Average standard deviation of split frequencies: 0.020453

      10540000 -- [0.000] [...7 remote chains...] -- 9:38:50

      Average standard deviation of split frequencies: 0.020499


      Average standard deviation of split frequencies: 0.020499

      10550000 -- [0.000] [...7 remote chains...] -- 9:39:12

      Average standard deviation of split frequencies: 0.020749


      Average standard deviation of split frequencies: 0.020749

      10560000 -- [0.000] [...7 remote chains...] -- 9:38:38

      Average standard deviation of split frequencies: 0.020794


      Average standard deviation of split frequencies: 0.020794

      10570000 -- [0.000] [...7 remote chains...] -- 9:39:01

      Average standard deviation of split frequencies: 0.020910


      Average standard deviation of split frequencies: 0.020910

      10580000 -- (0.000) [...7 remote chains...] -- 9:38:27

      Average standard deviation of split frequencies: 0.020884


      Average standard deviation of split frequencies: 0.020884

      10590000 -- [0.000] [...7 remote chains...] -- 9:38:50

      Average standard deviation of split frequencies: 0.020955


      Average standard deviation of split frequencies: 0.020955

      10600000 -- [0.000] [...7 remote chains...] -- 9:38:16

      Average standard deviation of split frequencies: 0.021107


      Average standard deviation of split frequencies: 0.021107

      10610000 -- [0.000] [...7 remote chains...] -- 9:38:39

      Average standard deviation of split frequencies: 0.021009


      Average standard deviation of split frequencies: 0.021009

      10620000 -- [0.000] [...7 remote chains...] -- 9:38:05

      Average standard deviation of split frequencies: 0.021054


      Average standard deviation of split frequencies: 0.021054

      10630000 -- [0.000] [...7 remote chains...] -- 9:38:27

      Average standard deviation of split frequencies: 0.021266


      Average standard deviation of split frequencies: 0.021266

      10640000 -- (0.000) [...7 remote chains...] -- 9:38:50

      Average standard deviation of split frequencies: 0.021204


      Average standard deviation of split frequencies: 0.021204

      10650000 -- (0.000) [...7 remote chains...] -- 9:38:16

      Average standard deviation of split frequencies: 0.021249


      Average standard deviation of split frequencies: 0.021249

      10660000 -- (0.000) [...7 remote chains...] -- 9:38:39

      Average standard deviation of split frequencies: 0.021518


      Average standard deviation of split frequencies: 0.021518

      10670000 -- (0.000) [...7 remote chains...] -- 9:38:05

      Average standard deviation of split frequencies: 0.021444


      Average standard deviation of split frequencies: 0.021444

      10680000 -- [0.000] [...7 remote chains...] -- 9:38:28

      Average standard deviation of split frequencies: 0.021196


      Average standard deviation of split frequencies: 0.021196

      10690000 -- (0.000) [...7 remote chains...] -- 9:38:50

      Average standard deviation of split frequencies: 0.021099


      Average standard deviation of split frequencies: 0.021099

      10700000 -- (0.000) [...7 remote chains...] -- 9:38:17

      Average standard deviation of split frequencies: 0.021072


      Average standard deviation of split frequencies: 0.021072

      10710000 -- (0.000) [...7 remote chains...] -- 9:38:39

      Average standard deviation of split frequencies: 0.021319


      Average standard deviation of split frequencies: 0.021319

      10720000 -- [0.000] [...7 remote chains...] -- 9:38:06

      Average standard deviation of split frequencies: 0.021257


      Average standard deviation of split frequencies: 0.021257

      10730000 -- [0.000] [...7 remote chains...] -- 9:38:28

      Average standard deviation of split frequencies: 0.021266


      Average standard deviation of split frequencies: 0.021266

      10740000 -- (0.000) [...7 remote chains...] -- 9:37:55

      Average standard deviation of split frequencies: 0.021310


      Average standard deviation of split frequencies: 0.021310

      10750000 -- (0.000) [...7 remote chains...] -- 9:38:17

      Average standard deviation of split frequencies: 0.021450


      Average standard deviation of split frequencies: 0.021450

      10760000 -- (0.000) [...7 remote chains...] -- 9:38:39

      Average standard deviation of split frequencies: 0.021458


      Average standard deviation of split frequencies: 0.021458

      10770000 -- [0.000] [...7 remote chains...] -- 9:38:06

      Average standard deviation of split frequencies: 0.021432


      Average standard deviation of split frequencies: 0.021432

      10780000 -- [0.000] [...7 remote chains...] -- 9:38:28

      Average standard deviation of split frequencies: 0.021370


      Average standard deviation of split frequencies: 0.021370

      10790000 -- (0.000) [...7 remote chains...] -- 9:37:55

      Average standard deviation of split frequencies: 0.021475


      Average standard deviation of split frequencies: 0.021475

      10800000 -- [0.000] [...7 remote chains...] -- 9:38:17

      Average standard deviation of split frequencies: 0.021553


      Average standard deviation of split frequencies: 0.021553

      10810000 -- [0.000] [...7 remote chains...] -- 9:38:39

      Average standard deviation of split frequencies: 0.021666


      Average standard deviation of split frequencies: 0.021666

      10820000 -- (0.000) [...7 remote chains...] -- 9:38:06

      Average standard deviation of split frequencies: 0.021744


      Average standard deviation of split frequencies: 0.021744

      10830000 -- [0.000] [...7 remote chains...] -- 9:38:28

      Average standard deviation of split frequencies: 0.021848


      Average standard deviation of split frequencies: 0.021848

      10840000 -- (0.000) [...7 remote chains...] -- 9:37:55

      Average standard deviation of split frequencies: 0.022030


      Average standard deviation of split frequencies: 0.022030

      10850000 -- (0.000) [...7 remote chains...] -- 9:38:17

      Average standard deviation of split frequencies: 0.022072


      Average standard deviation of split frequencies: 0.022072

      10860000 -- (0.000) [...7 remote chains...] -- 9:38:39

      Average standard deviation of split frequencies: 0.022184


      Average standard deviation of split frequencies: 0.022184

      10870000 -- [0.000] [...7 remote chains...] -- 9:38:06

      Average standard deviation of split frequencies: 0.022530


      Average standard deviation of split frequencies: 0.022530

      10880000 -- (0.000) [...7 remote chains...] -- 9:38:28

      Average standard deviation of split frequencies: 0.022468


      Average standard deviation of split frequencies: 0.022468

      10890000 -- [0.000] [...7 remote chains...] -- 9:37:55

      Average standard deviation of split frequencies: 0.022441


      Average standard deviation of split frequencies: 0.022441

      10900000 -- [0.000] [...7 remote chains...] -- 9:38:17

      Average standard deviation of split frequencies: 0.022517


      Average standard deviation of split frequencies: 0.022517

      10910000 -- [0.000] [...7 remote chains...] -- 9:37:45

      Average standard deviation of split frequencies: 0.022828


      Average standard deviation of split frequencies: 0.022828

      10920000 -- (0.000) [...7 remote chains...] -- 9:38:06

      Average standard deviation of split frequencies: 0.022834


      Average standard deviation of split frequencies: 0.022834

      10930000 -- [0.000] [...7 remote chains...] -- 9:38:28

      Average standard deviation of split frequencies: 0.022944


      Average standard deviation of split frequencies: 0.022944

      10940000 -- [0.000] [...7 remote chains...] -- 9:37:55

      Average standard deviation of split frequencies: 0.022985


      Average standard deviation of split frequencies: 0.022985

      10950000 -- [0.000] [...7 remote chains...] -- 9:38:17

      Average standard deviation of split frequencies: 0.023157


      Average standard deviation of split frequencies: 0.023157

      10960000 -- [0.000] [...7 remote chains...] -- 9:37:45

      Average standard deviation of split frequencies: 0.023232


      Average standard deviation of split frequencies: 0.023232

      10970000 -- (0.000) [...7 remote chains...] -- 9:38:06

      Average standard deviation of split frequencies: 0.023238


      Average standard deviation of split frequencies: 0.023238

      10980000 -- [0.000] [...7 remote chains...] -- 9:37:34

      Average standard deviation of split frequencies: 0.023043


      Average standard deviation of split frequencies: 0.023043

      10990000 -- (0.000) [...7 remote chains...] -- 9:37:56

      Average standard deviation of split frequencies: 0.023107


      Average standard deviation of split frequencies: 0.023107

      11000000 -- (0.000) [...7 remote chains...] -- 9:38:17

      Average standard deviation of split frequencies: 0.023011


      Average standard deviation of split frequencies: 0.023011

      11010000 -- [0.000] [...7 remote chains...] -- 9:37:45

      Average standard deviation of split frequencies: 0.023086


      Average standard deviation of split frequencies: 0.023086

      11020000 -- [0.000] [...7 remote chains...] -- 9:38:06

      Average standard deviation of split frequencies: 0.023189


      Average standard deviation of split frequencies: 0.023189

      11030000 -- (0.000) [...7 remote chains...] -- 9:37:34

      Average standard deviation of split frequencies: 0.023288


      Average standard deviation of split frequencies: 0.023288

      11040000 -- (0.000) [...7 remote chains...] -- 9:37:56

      Average standard deviation of split frequencies: 0.023128


      Average standard deviation of split frequencies: 0.023128

      11050000 -- (0.000) [...7 remote chains...] -- 9:38:17

      Average standard deviation of split frequencies: 0.023166


      Average standard deviation of split frequencies: 0.023166

      11060000 -- (0.000) [...7 remote chains...] -- 9:37:45

      Average standard deviation of split frequencies: 0.023204


      Average standard deviation of split frequencies: 0.023204

      11070000 -- (0.000) [...7 remote chains...] -- 9:38:06

      Average standard deviation of split frequencies: 0.023367


      Average standard deviation of split frequencies: 0.023367

      11080000 -- (0.000) [...7 remote chains...] -- 9:37:34

      Average standard deviation of split frequencies: 0.023307


      Average standard deviation of split frequencies: 0.023307

      11090000 -- (0.000) [...7 remote chains...] -- 9:37:56

      Average standard deviation of split frequencies: 0.023279


      Average standard deviation of split frequencies: 0.023279

      11100000 -- (0.000) [...7 remote chains...] -- 9:38:17

      Average standard deviation of split frequencies: 0.023251


      Average standard deviation of split frequencies: 0.023251

      11110000 -- (0.000) [...7 remote chains...] -- 9:37:45

      Average standard deviation of split frequencies: 0.023414


      Average standard deviation of split frequencies: 0.023414

      11120000 -- (0.000) [...7 remote chains...] -- 9:38:06

      Average standard deviation of split frequencies: 0.023158


      Average standard deviation of split frequencies: 0.023158

      11130000 -- (0.000) [...7 remote chains...] -- 9:37:34

      Average standard deviation of split frequencies: 0.023260


      Average standard deviation of split frequencies: 0.023260

      11140000 -- (0.000) [...7 remote chains...] -- 9:37:56

      Average standard deviation of split frequencies: 0.023167


      Average standard deviation of split frequencies: 0.023167

      11150000 -- (0.000) [...7 remote chains...] -- 9:38:17

      Average standard deviation of split frequencies: 0.023167


      Average standard deviation of split frequencies: 0.023167

      11160000 -- [0.000] [...7 remote chains...] -- 9:37:45

      Average standard deviation of split frequencies: 0.023367


      Average standard deviation of split frequencies: 0.023367

      11170000 -- [0.000] [...7 remote chains...] -- 9:38:06

      Average standard deviation of split frequencies: 0.023469


      Average standard deviation of split frequencies: 0.023469

      11180000 -- [0.000] [...7 remote chains...] -- 9:37:35

      Average standard deviation of split frequencies: 0.023667


      Average standard deviation of split frequencies: 0.023667

      11190000 -- (0.000) [...7 remote chains...] -- 9:37:56

      Average standard deviation of split frequencies: 0.023764


      Average standard deviation of split frequencies: 0.023764

      11200000 -- (0.000) [...7 remote chains...] -- 9:38:17

      Average standard deviation of split frequencies: 0.023736


      Average standard deviation of split frequencies: 0.023736

      11210000 -- (0.000) [...7 remote chains...] -- 9:37:45

      Average standard deviation of split frequencies: 0.023611


      Average standard deviation of split frequencies: 0.023611

      11220000 -- (0.000) [...7 remote chains...] -- 9:38:06

      Average standard deviation of split frequencies: 0.023519


      Average standard deviation of split frequencies: 0.023519

      11230000 -- (0.000) [...7 remote chains...] -- 9:38:27

      Average standard deviation of split frequencies: 0.023680


      Average standard deviation of split frequencies: 0.023680

      11240000 -- [0.000] [...7 remote chains...] -- 9:37:56

      Average standard deviation of split frequencies: 0.023716


      Average standard deviation of split frequencies: 0.023716

      11250000 -- [0.000] [...7 remote chains...] -- 9:38:17

      Average standard deviation of split frequencies: 0.023817


      Average standard deviation of split frequencies: 0.023817

      11260000 -- (0.000) [...7 remote chains...] -- 9:37:45

      Average standard deviation of split frequencies: 0.023725


      Average standard deviation of split frequencies: 0.023725

      11270000 -- [0.000] [...7 remote chains...] -- 9:38:06

      Average standard deviation of split frequencies: 0.024014


      Average standard deviation of split frequencies: 0.024014

      11280000 -- [0.000] [...7 remote chains...] -- 9:38:27

      Average standard deviation of split frequencies: 0.024087


      Average standard deviation of split frequencies: 0.024087

      11290000 -- (0.000) [...7 remote chains...] -- 9:37:56

      Average standard deviation of split frequencies: 0.024089


      Average standard deviation of split frequencies: 0.024089

      11300000 -- [0.000] [...7 remote chains...] -- 9:38:16

      Average standard deviation of split frequencies: 0.023796


      Average standard deviation of split frequencies: 0.023796

      11310000 -- [0.000] [...7 remote chains...] -- 9:37:45

      Average standard deviation of split frequencies: 0.024034


      Average standard deviation of split frequencies: 0.024034

      11320000 -- [0.000] [...7 remote chains...] -- 9:38:06

      Average standard deviation of split frequencies: 0.024036


      Average standard deviation of split frequencies: 0.024036

      11330000 -- [0.000] [...7 remote chains...] -- 9:38:27

      Average standard deviation of split frequencies: 0.023873


      Average standard deviation of split frequencies: 0.023873

      11340000 -- [0.000] [...7 remote chains...] -- 9:37:55

      Average standard deviation of split frequencies: 0.023941


      Average standard deviation of split frequencies: 0.023941

      11350000 -- [0.000] [...7 remote chains...] -- 9:38:16

      Average standard deviation of split frequencies: 0.024004


      Average standard deviation of split frequencies: 0.024004

      11360000 -- [0.000] [...7 remote chains...] -- 9:38:37

      Average standard deviation of split frequencies: 0.024168


      Average standard deviation of split frequencies: 0.024168

      11370000 -- [0.000] [...7 remote chains...] -- 9:38:06

      Average standard deviation of split frequencies: 0.023889


      Average standard deviation of split frequencies: 0.023889

      11380000 -- [0.000] [...7 remote chains...] -- 9:38:26

      Average standard deviation of split frequencies: 0.023984


      Average standard deviation of split frequencies: 0.023984

      11390000 -- [0.000] [...7 remote chains...] -- 9:38:47

      Average standard deviation of split frequencies: 0.024198


      Average standard deviation of split frequencies: 0.024198

      11400000 -- (0.000) [...7 remote chains...] -- 9:38:16

      Average standard deviation of split frequencies: 0.024200


      Average standard deviation of split frequencies: 0.024200

      11410000 -- [0.000] [...7 remote chains...] -- 9:38:37

      Average standard deviation of split frequencies: 0.024233


      Average standard deviation of split frequencies: 0.024233

      11420000 -- (0.000) [...7 remote chains...] -- 9:38:06

      Average standard deviation of split frequencies: 0.024327


      Average standard deviation of split frequencies: 0.024327

      11430000 -- [0.000] [...7 remote chains...] -- 9:38:26

      Average standard deviation of split frequencies: 0.024602


      Average standard deviation of split frequencies: 0.024602

      11440000 -- (0.000) [...7 remote chains...] -- 9:37:55

      Average standard deviation of split frequencies: 0.024695


      Average standard deviation of split frequencies: 0.024695

      11450000 -- [0.000] [...7 remote chains...] -- 9:38:16

      Average standard deviation of split frequencies: 0.026428


      Average standard deviation of split frequencies: 0.026428

      11460000 -- (0.000) [...7 remote chains...] -- 9:38:36

      Average standard deviation of split frequencies: 0.025017


      Average standard deviation of split frequencies: 0.025017

      11470000 -- [0.000] [...7 remote chains...] -- 9:38:05

      Average standard deviation of split frequencies: 0.026737


      Average standard deviation of split frequencies: 0.026737

      11480000 -- [0.000] [...7 remote chains...] -- 9:38:26

      Average standard deviation of split frequencies: 0.026766


      Average standard deviation of split frequencies: 0.026766

      11490000 -- [0.000] [...7 remote chains...] -- 9:37:55

      Average standard deviation of split frequencies: 0.026857


      Average standard deviation of split frequencies: 0.026857

      11500000 -- [0.000] [...7 remote chains...] -- 9:38:15

      Average standard deviation of split frequencies: 0.026917


      Average standard deviation of split frequencies: 0.026917

      11510000 -- [0.000] [...7 remote chains...] -- 9:37:45

      Average standard deviation of split frequencies: 0.027008


      Average standard deviation of split frequencies: 0.027008

      11520000 -- [0.000] [...7 remote chains...] -- 9:38:05

      Average standard deviation of split frequencies: 0.027097


      Average standard deviation of split frequencies: 0.027097

      11530000 -- [0.000] [...7 remote chains...] -- 9:38:25

      Average standard deviation of split frequencies: 0.027036


      Average standard deviation of split frequencies: 0.027036

      11540000 -- [0.000] [...7 remote chains...] -- 9:37:55

      Average standard deviation of split frequencies: 0.027126


      Average standard deviation of split frequencies: 0.027126

      11550000 -- [0.000] [...7 remote chains...] -- 9:38:15

      Average standard deviation of split frequencies: 0.027126


      Average standard deviation of split frequencies: 0.027126

      11560000 -- [0.000] [...7 remote chains...] -- 9:37:45

      Average standard deviation of split frequencies: 0.027185


      Average standard deviation of split frequencies: 0.027185

      11570000 -- (0.000) [...7 remote chains...] -- 9:38:05

      Average standard deviation of split frequencies: 0.027123


      Average standard deviation of split frequencies: 0.027123

      11580000 -- [0.000] [...7 remote chains...] -- 9:38:25

      Average standard deviation of split frequencies: 0.027273


      Average standard deviation of split frequencies: 0.027273

      11590000 -- (0.000) [...7 remote chains...] -- 9:37:55

      Average standard deviation of split frequencies: 0.027333


      Average standard deviation of split frequencies: 0.027333

      11600000 -- [0.000] [...7 remote chains...] -- 9:38:15

      Average standard deviation of split frequencies: 0.027852


      Average standard deviation of split frequencies: 0.027852

      11610000 -- (0.000) [...7 remote chains...] -- 9:37:44

      Average standard deviation of split frequencies: 0.027851


      Average standard deviation of split frequencies: 0.027851

      11620000 -- (0.000) [...7 remote chains...] -- 9:38:05

      Average standard deviation of split frequencies: 0.027975


      Average standard deviation of split frequencies: 0.027975

      11630000 -- (0.000) [...7 remote chains...] -- 9:38:25

      Average standard deviation of split frequencies: 0.028006


      Average standard deviation of split frequencies: 0.028006

      11640000 -- (0.000) [...7 remote chains...] -- 9:37:54

      Average standard deviation of split frequencies: 0.028037


      Average standard deviation of split frequencies: 0.028037

      11650000 -- (0.000) [...7 remote chains...] -- 9:38:14

      Average standard deviation of split frequencies: 0.028067


      Average standard deviation of split frequencies: 0.028067

      11660000 -- (0.000) [...7 remote chains...] -- 9:37:44

      Average standard deviation of split frequencies: 0.028066


      Average standard deviation of split frequencies: 0.028066

      11670000 -- [0.000] [...7 remote chains...] -- 9:38:04

      Average standard deviation of split frequencies: 0.028035


      Average standard deviation of split frequencies: 0.028035

      11680000 -- [0.000] [...7 remote chains...] -- 9:38:24

      Average standard deviation of split frequencies: 0.028034


      Average standard deviation of split frequencies: 0.028034

      11690000 -- (0.000) [...7 remote chains...] -- 9:37:54

      Average standard deviation of split frequencies: 0.028064


      Average standard deviation of split frequencies: 0.028064

      11700000 -- (0.000) [...7 remote chains...] -- 9:38:14

      Average standard deviation of split frequencies: 0.028032


      Average standard deviation of split frequencies: 0.028032

      11710000 -- (0.000) [...7 remote chains...] -- 9:38:34

      Average standard deviation of split frequencies: 0.028156


      Average standard deviation of split frequencies: 0.028156

      11720000 -- (0.000) [...7 remote chains...] -- 9:38:04

      Average standard deviation of split frequencies: 0.028247


      Average standard deviation of split frequencies: 0.028247

      11730000 -- (0.000) [...7 remote chains...] -- 9:38:24

      Average standard deviation of split frequencies: 0.028215


      Average standard deviation of split frequencies: 0.028215

      11740000 -- [0.000] [...7 remote chains...] -- 9:37:54

      Average standard deviation of split frequencies: 0.028245


      Average standard deviation of split frequencies: 0.028245

      11750000 -- [0.000] [...7 remote chains...] -- 9:38:14

      Average standard deviation of split frequencies: 0.028183


      Average standard deviation of split frequencies: 0.028183

      11760000 -- [0.000] [...7 remote chains...] -- 9:37:44

      Average standard deviation of split frequencies: 0.028151


      Average standard deviation of split frequencies: 0.028151

      11770000 -- [0.000] [...7 remote chains...] -- 9:38:04

      Average standard deviation of split frequencies: 0.028212


      Average standard deviation of split frequencies: 0.028212

      11780000 -- [0.000] [...7 remote chains...] -- 9:38:23

      Average standard deviation of split frequencies: 0.028241


      Average standard deviation of split frequencies: 0.028241

      11790000 -- [0.000] [...7 remote chains...] -- 9:37:53

      Average standard deviation of split frequencies: 0.028364


      Average standard deviation of split frequencies: 0.028364

      11800000 -- [0.000] [...7 remote chains...] -- 9:38:13

      Average standard deviation of split frequencies: 0.028547


      Average standard deviation of split frequencies: 0.028547

      11810000 -- (0.000) [...7 remote chains...] -- 9:38:33

      Average standard deviation of split frequencies: 0.028515


      Average standard deviation of split frequencies: 0.028515

      11820000 -- (0.000) [...7 remote chains...] -- 9:38:03

      Average standard deviation of split frequencies: 0.028513


      Average standard deviation of split frequencies: 0.028513

      11830000 -- [0.000] [...7 remote chains...] -- 9:38:23

      Average standard deviation of split frequencies: 0.028636


      Average standard deviation of split frequencies: 0.028636

      11840000 -- [0.000] [...7 remote chains...] -- 9:37:53

      Average standard deviation of split frequencies: 0.028634


      Average standard deviation of split frequencies: 0.028634

      11850000 -- [0.000] [...7 remote chains...] -- 9:38:13

      Average standard deviation of split frequencies: 0.028755


      Average standard deviation of split frequencies: 0.028755

      11860000 -- (0.000) [...7 remote chains...] -- 9:37:43

      Average standard deviation of split frequencies: 0.028814


      Average standard deviation of split frequencies: 0.028814

      11870000 -- (0.000) [...7 remote chains...] -- 9:38:03

      Average standard deviation of split frequencies: 0.028662


      Average standard deviation of split frequencies: 0.028662

      11880000 -- [0.000] [...7 remote chains...] -- 9:38:23

      Average standard deviation of split frequencies: 0.028507


      Average standard deviation of split frequencies: 0.028507

      11890000 -- [0.000] [...7 remote chains...] -- 9:37:53

      Average standard deviation of split frequencies: 0.028536


      Average standard deviation of split frequencies: 0.028536

      11900000 -- (0.000) [...7 remote chains...] -- 9:38:12

      Average standard deviation of split frequencies: 0.028474


      Average standard deviation of split frequencies: 0.028474

      11910000 -- [0.000] [...7 remote chains...] -- 9:37:43

      Average standard deviation of split frequencies: 0.028596


      Average standard deviation of split frequencies: 0.028596

      11920000 -- [0.000] [...7 remote chains...] -- 9:38:02

      Average standard deviation of split frequencies: 0.028625


      Average standard deviation of split frequencies: 0.028625

      11930000 -- [0.000] [...7 remote chains...] -- 9:38:22

      Average standard deviation of split frequencies: 0.028623


      Average standard deviation of split frequencies: 0.028623

      11940000 -- (0.000) [...7 remote chains...] -- 9:37:52

      Average standard deviation of split frequencies: 0.028591


      Average standard deviation of split frequencies: 0.028591

      11950000 -- (0.000) [...7 remote chains...] -- 9:38:12

      Average standard deviation of split frequencies: 0.028561


      Average standard deviation of split frequencies: 0.028561

      11960000 -- (0.000) [...7 remote chains...] -- 9:37:42

      Average standard deviation of split frequencies: 0.028620


      Average standard deviation of split frequencies: 0.028620

      11970000 -- (0.000) [...7 remote chains...] -- 9:38:02

      Average standard deviation of split frequencies: 0.028527


      Average standard deviation of split frequencies: 0.028527

      11980000 -- (0.000) [...7 remote chains...] -- 9:37:32

      Average standard deviation of split frequencies: 0.028284


      Average standard deviation of split frequencies: 0.028284

      11990000 -- (0.000) [...7 remote chains...] -- 9:37:52

      Average standard deviation of split frequencies: 0.028435


      Average standard deviation of split frequencies: 0.028435

      12000000 -- (0.000) [...7 remote chains...] -- 9:38:12

      Average standard deviation of split frequencies: 0.029006


      Average standard deviation of split frequencies: 0.029006

      12010000 -- (0.000) [...7 remote chains...] -- 9:37:42

      Average standard deviation of split frequencies: 0.028943


      Average standard deviation of split frequencies: 0.028943

      12020000 -- (0.000) [...7 remote chains...] -- 9:38:02

      Average standard deviation of split frequencies: 0.029036


      Average standard deviation of split frequencies: 0.029036

      12030000 -- (0.000) [...7 remote chains...] -- 9:37:32

      Average standard deviation of split frequencies: 0.029005


      Average standard deviation of split frequencies: 0.029005

      12040000 -- (0.000) [...7 remote chains...] -- 9:37:52

      Average standard deviation of split frequencies: 0.028973


      Average standard deviation of split frequencies: 0.028973

      12050000 -- (0.000) [...7 remote chains...] -- 9:38:11

      Average standard deviation of split frequencies: 0.029034


      Average standard deviation of split frequencies: 0.029034

      12060000 -- [0.000] [...7 remote chains...] -- 9:37:42

      Average standard deviation of split frequencies: 0.029190


      Average standard deviation of split frequencies: 0.029190

      12070000 -- (0.000) [...7 remote chains...] -- 9:38:01

      Average standard deviation of split frequencies: 0.029283


      Average standard deviation of split frequencies: 0.029283

      12080000 -- [0.000] [...7 remote chains...] -- 9:37:32

      Average standard deviation of split frequencies: 0.029376


      Average standard deviation of split frequencies: 0.029376

      12090000 -- [0.000] [...7 remote chains...] -- 9:37:51

      Average standard deviation of split frequencies: 0.029530


      Average standard deviation of split frequencies: 0.029530

      12100000 -- [0.000] [...7 remote chains...] -- 9:38:10

      Average standard deviation of split frequencies: 0.029653


      Average standard deviation of split frequencies: 0.029653

      12110000 -- (0.000) [...7 remote chains...] -- 9:37:41

      Average standard deviation of split frequencies: 0.029591


      Average standard deviation of split frequencies: 0.029591

      12120000 -- [0.000] [...7 remote chains...] -- 9:38:01

      Average standard deviation of split frequencies: 0.029776


      Average standard deviation of split frequencies: 0.029776

      12130000 -- (0.000) [...7 remote chains...] -- 9:37:31

      Average standard deviation of split frequencies: 0.029712


      Average standard deviation of split frequencies: 0.029712

      12140000 -- (0.000) [...7 remote chains...] -- 9:37:51

      Average standard deviation of split frequencies: 0.029866


      Average standard deviation of split frequencies: 0.029866

      12150000 -- (0.000) [...7 remote chains...] -- 9:37:22

      Average standard deviation of split frequencies: 0.030052


      Average standard deviation of split frequencies: 0.030052

      12160000 -- (0.000) [...7 remote chains...] -- 9:37:41

      Average standard deviation of split frequencies: 0.029957


      Average standard deviation of split frequencies: 0.029957

      12170000 -- (0.000) [...7 remote chains...] -- 9:38:00

      Average standard deviation of split frequencies: 0.029801


      Average standard deviation of split frequencies: 0.029801

      12180000 -- (0.000) [...7 remote chains...] -- 9:37:31

      Average standard deviation of split frequencies: 0.029861


      Average standard deviation of split frequencies: 0.029861

      12190000 -- (0.000) [...7 remote chains...] -- 9:37:50

      Average standard deviation of split frequencies: 0.029737


      Average standard deviation of split frequencies: 0.029737

      12200000 -- (0.000) [...7 remote chains...] -- 9:37:21

      Average standard deviation of split frequencies: 0.029612


      Average standard deviation of split frequencies: 0.029612

      12210000 -- (0.000) [...7 remote chains...] -- 9:37:40

      Average standard deviation of split frequencies: 0.029518


      Average standard deviation of split frequencies: 0.029518

      12220000 -- (0.000) [...7 remote chains...] -- 9:37:59

      Average standard deviation of split frequencies: 0.029092


      Average standard deviation of split frequencies: 0.029092

      12230000 -- (0.000) [...7 remote chains...] -- 9:37:31

      Average standard deviation of split frequencies: 0.028974


      Average standard deviation of split frequencies: 0.028974

      12240000 -- (0.000) [...7 remote chains...] -- 9:37:50

      Average standard deviation of split frequencies: 0.029031


      Average standard deviation of split frequencies: 0.029031

      12250000 -- (0.000) [...7 remote chains...] -- 9:37:21

      Average standard deviation of split frequencies: 0.029029


      Average standard deviation of split frequencies: 0.029029

      12260000 -- [0.000] [...7 remote chains...] -- 9:37:40

      Average standard deviation of split frequencies: 0.029027


      Average standard deviation of split frequencies: 0.029027

      12270000 -- (0.000) [...7 remote chains...] -- 9:37:59

      Average standard deviation of split frequencies: 0.028939


      Average standard deviation of split frequencies: 0.028939

      12280000 -- (0.000) [...7 remote chains...] -- 9:37:30

      Average standard deviation of split frequencies: 0.028848


      Average standard deviation of split frequencies: 0.028848

      12290000 -- (0.000) [...7 remote chains...] -- 9:37:49

      Average standard deviation of split frequencies: 0.028729


      Average standard deviation of split frequencies: 0.028729

      12300000 -- (0.000) [...7 remote chains...] -- 9:37:20

      Average standard deviation of split frequencies: 0.028491


      Average standard deviation of split frequencies: 0.028491

      12310000 -- (0.000) [...7 remote chains...] -- 9:37:39

      Average standard deviation of split frequencies: 0.028521


      Average standard deviation of split frequencies: 0.028521

      12320000 -- [0.000] [...7 remote chains...] -- 9:37:11

      Average standard deviation of split frequencies: 0.028696


      Average standard deviation of split frequencies: 0.028696

      12330000 -- (0.000) [...7 remote chains...] -- 9:37:30

      Average standard deviation of split frequencies: 0.028724


      Average standard deviation of split frequencies: 0.028724

      12340000 -- [0.000] [...7 remote chains...] -- 9:37:01

      Average standard deviation of split frequencies: 0.028810


      Average standard deviation of split frequencies: 0.028810

      12350000 -- (0.000) [...7 remote chains...] -- 9:37:20

      Average standard deviation of split frequencies: 0.028839


      Average standard deviation of split frequencies: 0.028839

      12360000 -- [0.000] [...7 remote chains...] -- 9:37:39

      Average standard deviation of split frequencies: 0.028925


      Average standard deviation of split frequencies: 0.028925

      12370000 -- (0.000) [...7 remote chains...] -- 9:37:10

      Average standard deviation of split frequencies: 0.028865


      Average standard deviation of split frequencies: 0.028865

      12380000 -- [0.000] [...7 remote chains...] -- 9:37:29

      Average standard deviation of split frequencies: 0.028863


      Average standard deviation of split frequencies: 0.028863

      12390000 -- (0.000) [...7 remote chains...] -- 9:37:01

      Average standard deviation of split frequencies: 0.028980


      Average standard deviation of split frequencies: 0.028980

      12400000 -- [0.000] [...7 remote chains...] -- 9:37:19

      Average standard deviation of split frequencies: 0.028978


      Average standard deviation of split frequencies: 0.028978

      12410000 -- [0.000] [...7 remote chains...] -- 9:36:51

      Average standard deviation of split frequencies: 0.029006


      Average standard deviation of split frequencies: 0.029006

      12420000 -- [0.000] [...7 remote chains...] -- 9:37:10

      Average standard deviation of split frequencies: 0.028351


      Average standard deviation of split frequencies: 0.028351

      12430000 -- [0.000] [...7 remote chains...] -- 9:36:41

      Average standard deviation of split frequencies: 0.028575


      Average standard deviation of split frequencies: 0.028575

      12440000 -- [0.000] [...7 remote chains...] -- 9:37:00

      Average standard deviation of split frequencies: 0.028657


      Average standard deviation of split frequencies: 0.028657

      12450000 -- [0.000] [...7 remote chains...] -- 9:37:19

      Average standard deviation of split frequencies: 0.028850


      Average standard deviation of split frequencies: 0.028850

      12460000 -- [0.000] [...7 remote chains...] -- 9:36:51

      Average standard deviation of split frequencies: 0.028847


      Average standard deviation of split frequencies: 0.028847

      12470000 -- [0.000] [...7 remote chains...] -- 9:37:09

      Average standard deviation of split frequencies: 0.028791


      Average standard deviation of split frequencies: 0.028791

      12480000 -- [0.000] [...7 remote chains...] -- 9:36:41

      Average standard deviation of split frequencies: 0.028816


      Average standard deviation of split frequencies: 0.028816

      12490000 -- (0.000) [...7 remote chains...] -- 9:37:00

      Average standard deviation of split frequencies: 0.028953


      Average standard deviation of split frequencies: 0.028953

      12500000 -- (0.000) [...7 remote chains...] -- 9:36:32

      Average standard deviation of split frequencies: 0.029006


      Average standard deviation of split frequencies: 0.029006

      12510000 -- [0.000] [...7 remote chains...] -- 9:36:50

      Average standard deviation of split frequencies: 0.029285


      Average standard deviation of split frequencies: 0.029285

      12520000 -- (0.000) [...7 remote chains...] -- 9:37:09

      Average standard deviation of split frequencies: 0.029421


      Average standard deviation of split frequencies: 0.029421

      12530000 -- [0.000] [...7 remote chains...] -- 9:36:41

      Average standard deviation of split frequencies: 0.029473


      Average standard deviation of split frequencies: 0.029473

      12540000 -- (0.000) [...7 remote chains...] -- 9:36:59

      Average standard deviation of split frequencies: 0.029609


      Average standard deviation of split frequencies: 0.029609

      12550000 -- [0.000] [...7 remote chains...] -- 9:36:31

      Average standard deviation of split frequencies: 0.029831


      Average standard deviation of split frequencies: 0.029831

      12560000 -- [0.000] [...7 remote chains...] -- 9:36:50

      Average standard deviation of split frequencies: 0.029911


      Average standard deviation of split frequencies: 0.029911

      12570000 -- (0.000) [...7 remote chains...] -- 9:36:22

      Average standard deviation of split frequencies: 0.030018


      Average standard deviation of split frequencies: 0.030018

      12580000 -- [0.000] [...7 remote chains...] -- 9:36:40

      Average standard deviation of split frequencies: 0.030152


      Average standard deviation of split frequencies: 0.030152

      12590000 -- [0.000] [...7 remote chains...] -- 9:36:12

      Average standard deviation of split frequencies: 0.030318


      Average standard deviation of split frequencies: 0.030318

      12600000 -- [0.000] [...7 remote chains...] -- 9:36:31

      Average standard deviation of split frequencies: 0.030369


      Average standard deviation of split frequencies: 0.030369

      12610000 -- [0.000] [...7 remote chains...] -- 9:36:49

      Average standard deviation of split frequencies: 0.030476


      Average standard deviation of split frequencies: 0.030476

      12620000 -- [0.000] [...7 remote chains...] -- 9:36:21

      Average standard deviation of split frequencies: 0.030526


      Average standard deviation of split frequencies: 0.030526

      12630000 -- [0.000] [...7 remote chains...] -- 9:36:40

      Average standard deviation of split frequencies: 0.030582


      Average standard deviation of split frequencies: 0.030582

      12640000 -- [0.000] [...7 remote chains...] -- 9:36:12

      Average standard deviation of split frequencies: 0.030770


      Average standard deviation of split frequencies: 0.030770

      12650000 -- [0.000] [...7 remote chains...] -- 9:36:30

      Average standard deviation of split frequencies: 0.030931


      Average standard deviation of split frequencies: 0.030931

      12660000 -- [0.000] [...7 remote chains...] -- 9:36:03

      Average standard deviation of split frequencies: 0.031008


      Average standard deviation of split frequencies: 0.031008

      12670000 -- [0.000] [...7 remote chains...] -- 9:36:21

      Average standard deviation of split frequencies: 0.031284


      Average standard deviation of split frequencies: 0.031284

      12680000 -- [0.000] [...7 remote chains...] -- 9:36:40

      Average standard deviation of split frequencies: 0.031416


      Average standard deviation of split frequencies: 0.031416

      12690000 -- [0.000] [...7 remote chains...] -- 9:36:12

      Average standard deviation of split frequencies: 0.031438


      Average standard deviation of split frequencies: 0.031438

      12700000 -- [0.000] [...7 remote chains...] -- 9:36:30

      Average standard deviation of split frequencies: 0.031432


      Average standard deviation of split frequencies: 0.031432

      12710000 -- [0.000] [...7 remote chains...] -- 9:36:02

      Average standard deviation of split frequencies: 0.031597


      Average standard deviation of split frequencies: 0.031597

      12720000 -- [0.000] [...7 remote chains...] -- 9:36:21

      Average standard deviation of split frequencies: 0.031619


      Average standard deviation of split frequencies: 0.031619

      12730000 -- [0.000] [...7 remote chains...] -- 9:35:53

      Average standard deviation of split frequencies: 0.031613


      Average standard deviation of split frequencies: 0.031613

      12740000 -- [0.000] [...7 remote chains...] -- 9:36:11

      Average standard deviation of split frequencies: 0.031635


      Average standard deviation of split frequencies: 0.031635

      12750000 -- [0.000] [...7 remote chains...] -- 9:35:44

      Average standard deviation of split frequencies: 0.031580


      Average standard deviation of split frequencies: 0.031580

      12760000 -- [0.000] [...7 remote chains...] -- 9:36:02

      Average standard deviation of split frequencies: 0.031657


      Average standard deviation of split frequencies: 0.031657

      12770000 -- (0.000) [...7 remote chains...] -- 9:36:20

      Average standard deviation of split frequencies: 0.031678


      Average standard deviation of split frequencies: 0.031678

      12780000 -- (0.000) [...7 remote chains...] -- 9:35:53

      Average standard deviation of split frequencies: 0.031700


      Average standard deviation of split frequencies: 0.031700

      12790000 -- (0.000) [...7 remote chains...] -- 9:36:11

      Average standard deviation of split frequencies: 0.031754


      Average standard deviation of split frequencies: 0.031754

      12800000 -- (0.000) [...7 remote chains...] -- 9:35:43

      Average standard deviation of split frequencies: 0.031551


      Average standard deviation of split frequencies: 0.031551

      12810000 -- [0.000] [...7 remote chains...] -- 9:36:02

      Average standard deviation of split frequencies: 0.031607


      Average standard deviation of split frequencies: 0.031607

      12820000 -- (0.000) [...7 remote chains...] -- 9:35:34

      Average standard deviation of split frequencies: 0.031574


      Average standard deviation of split frequencies: 0.031574

      12830000 -- [0.000] [...7 remote chains...] -- 9:35:52

      Average standard deviation of split frequencies: 0.031779


      Average standard deviation of split frequencies: 0.031779

      12840000 -- (0.000) [...7 remote chains...] -- 9:35:25

      Average standard deviation of split frequencies: 0.031776


      Average standard deviation of split frequencies: 0.031776

      12850000 -- (0.000) [...7 remote chains...] -- 9:35:43

      Average standard deviation of split frequencies: 0.031801


      Average standard deviation of split frequencies: 0.031801

      12860000 -- (0.000) [...7 remote chains...] -- 9:36:01

      Average standard deviation of split frequencies: 0.031915


      Average standard deviation of split frequencies: 0.031915

      12870000 -- (0.000) [...7 remote chains...] -- 9:35:34

      Average standard deviation of split frequencies: 0.031886


      Average standard deviation of split frequencies: 0.031886

      12880000 -- (0.000) [...7 remote chains...] -- 9:35:52

      Average standard deviation of split frequencies: 0.031853


      Average standard deviation of split frequencies: 0.031853

      12890000 -- (0.000) [...7 remote chains...] -- 9:35:25

      Average standard deviation of split frequencies: 0.031907


      Average standard deviation of split frequencies: 0.031907

      12900000 -- [0.000] [...7 remote chains...] -- 9:35:43

      Average standard deviation of split frequencies: 0.031042


      Average standard deviation of split frequencies: 0.031042

      12910000 -- (0.000) [...7 remote chains...] -- 9:35:15

      Average standard deviation of split frequencies: 0.031154


      Average standard deviation of split frequencies: 0.031154

      12920000 -- (0.000) [...7 remote chains...] -- 9:35:34

      Average standard deviation of split frequencies: 0.031262


      Average standard deviation of split frequencies: 0.031262

      12930000 -- (0.000) [...7 remote chains...] -- 9:35:52

      Average standard deviation of split frequencies: 0.031426


      Average standard deviation of split frequencies: 0.031426

      12940000 -- [0.000] [...7 remote chains...] -- 9:35:24

      Average standard deviation of split frequencies: 0.031449


      Average standard deviation of split frequencies: 0.031449

      12950000 -- [0.000] [...7 remote chains...] -- 9:35:43

      Average standard deviation of split frequencies: 0.031449


      Average standard deviation of split frequencies: 0.031449

      12960000 -- [0.000] [...7 remote chains...] -- 9:35:15

      Average standard deviation of split frequencies: 0.031529


      Average standard deviation of split frequencies: 0.031529

      12970000 -- [0.000] [...7 remote chains...] -- 9:35:33

      Average standard deviation of split frequencies: 0.031692


      Average standard deviation of split frequencies: 0.031692

      12980000 -- [0.000] [...7 remote chains...] -- 9:35:06

      Average standard deviation of split frequencies: 0.031799


      Average standard deviation of split frequencies: 0.031799

      12990000 -- [0.000] [...7 remote chains...] -- 9:35:24

      Average standard deviation of split frequencies: 0.031855


      Average standard deviation of split frequencies: 0.031855

      13000000 -- (0.000) [...7 remote chains...] -- 9:34:57

      Average standard deviation of split frequencies: 0.031794


      Average standard deviation of split frequencies: 0.031794

      13010000 -- [0.000] [...7 remote chains...] -- 9:35:15

      Average standard deviation of split frequencies: 0.031762


      Average standard deviation of split frequencies: 0.031762

      13020000 -- (0.000) [...7 remote chains...] -- 9:34:48

      Average standard deviation of split frequencies: 0.031840


      Average standard deviation of split frequencies: 0.031840

      13030000 -- (0.000) [...7 remote chains...] -- 9:35:06

      Average standard deviation of split frequencies: 0.031785


      Average standard deviation of split frequencies: 0.031785

      13040000 -- [0.000] [...7 remote chains...] -- 9:34:39

      Average standard deviation of split frequencies: 0.031808


      Average standard deviation of split frequencies: 0.031808

      13050000 -- (0.000) [...7 remote chains...] -- 9:34:57

      Average standard deviation of split frequencies: 0.031775


      Average standard deviation of split frequencies: 0.031775

      13060000 -- [0.000] [...7 remote chains...] -- 9:34:30

      Average standard deviation of split frequencies: 0.031882


      Average standard deviation of split frequencies: 0.031882

      13070000 -- (0.000) [...7 remote chains...] -- 9:34:48

      Average standard deviation of split frequencies: 0.032048


      Average standard deviation of split frequencies: 0.032048

      13080000 -- (0.000) [...7 remote chains...] -- 9:35:06

      Average standard deviation of split frequencies: 0.032098


      Average standard deviation of split frequencies: 0.032098

      13090000 -- [0.000] [...7 remote chains...] -- 9:34:39

      Average standard deviation of split frequencies: 0.032259


      Average standard deviation of split frequencies: 0.032259

      13100000 -- [0.000] [...7 remote chains...] -- 9:34:57

      Average standard deviation of split frequencies: 0.032310


      Average standard deviation of split frequencies: 0.032310

      13110000 -- (0.000) [...7 remote chains...] -- 9:34:30

      Average standard deviation of split frequencies: 0.031805


      Average standard deviation of split frequencies: 0.031805

      13120000 -- [0.000] [...7 remote chains...] -- 9:34:48

      Average standard deviation of split frequencies: 0.031879


      Average standard deviation of split frequencies: 0.031879

      13130000 -- [0.000] [...7 remote chains...] -- 9:34:21

      Average standard deviation of split frequencies: 0.031847


      Average standard deviation of split frequencies: 0.031847

      13140000 -- [0.000] [...7 remote chains...] -- 9:34:39

      Average standard deviation of split frequencies: 0.031841


      Average standard deviation of split frequencies: 0.031841

      13150000 -- [0.000] [...7 remote chains...] -- 9:34:12

      Average standard deviation of split frequencies: 0.031947


      Average standard deviation of split frequencies: 0.031947

      13160000 -- (0.000) [...7 remote chains...] -- 9:34:30

      Average standard deviation of split frequencies: 0.031951


      Average standard deviation of split frequencies: 0.031951

      13170000 -- (0.000) [...7 remote chains...] -- 9:34:47

      Average standard deviation of split frequencies: 0.031995


      Average standard deviation of split frequencies: 0.031995

      13180000 -- (0.000) [...7 remote chains...] -- 9:34:21

      Average standard deviation of split frequencies: 0.032014


      Average standard deviation of split frequencies: 0.032014

      13190000 -- (0.000) [...7 remote chains...] -- 9:34:38

      Average standard deviation of split frequencies: 0.032039


      Average standard deviation of split frequencies: 0.032039

      13200000 -- [0.000] [...7 remote chains...] -- 9:34:12

      Average standard deviation of split frequencies: 0.032007


      Average standard deviation of split frequencies: 0.032007

      13210000 -- [0.000] [...7 remote chains...] -- 9:34:30

      Average standard deviation of split frequencies: 0.032051


      Average standard deviation of split frequencies: 0.032051

      13220000 -- [0.000] [...7 remote chains...] -- 9:34:03

      Average standard deviation of split frequencies: 0.031993


      Average standard deviation of split frequencies: 0.031993

      13230000 -- [0.000] [...7 remote chains...] -- 9:34:21

      Average standard deviation of split frequencies: 0.032146


      Average standard deviation of split frequencies: 0.032146

      13240000 -- [0.000] [...7 remote chains...] -- 9:33:54

      Average standard deviation of split frequencies: 0.032215


      Average standard deviation of split frequencies: 0.032215

      13250000 -- [0.000] [...7 remote chains...] -- 9:34:12

      Average standard deviation of split frequencies: 0.032208


      Average standard deviation of split frequencies: 0.032208

      13260000 -- [0.000] [...7 remote chains...] -- 9:34:29

      Average standard deviation of split frequencies: 0.032328


      Average standard deviation of split frequencies: 0.032328

      13270000 -- [0.000] [...7 remote chains...] -- 9:34:03

      Average standard deviation of split frequencies: 0.032480


      Average standard deviation of split frequencies: 0.032480

      13280000 -- (0.000) [...7 remote chains...] -- 9:34:20

      Average standard deviation of split frequencies: 0.032447


      Average standard deviation of split frequencies: 0.032447

      13290000 -- [0.000] [...7 remote chains...] -- 9:33:54

      Average standard deviation of split frequencies: 0.032440


      Average standard deviation of split frequencies: 0.032440

      13300000 -- (0.000) [...7 remote chains...] -- 9:34:12

      Average standard deviation of split frequencies: 0.032383


      Average standard deviation of split frequencies: 0.032383

      13310000 -- (0.000) [...7 remote chains...] -- 9:33:45

      Average standard deviation of split frequencies: 0.032509


      Average standard deviation of split frequencies: 0.032509

      13320000 -- [0.000] [...7 remote chains...] -- 9:34:03

      Average standard deviation of split frequencies: 0.032552


      Average standard deviation of split frequencies: 0.032552

      13330000 -- (0.000) [...7 remote chains...] -- 9:34:20

      Average standard deviation of split frequencies: 0.032469


      Average standard deviation of split frequencies: 0.032469

      13340000 -- [0.000] [...7 remote chains...] -- 9:33:54

      Average standard deviation of split frequencies: 0.032487


      Average standard deviation of split frequencies: 0.032487

      13350000 -- [0.000] [...7 remote chains...] -- 9:34:11

      Average standard deviation of split frequencies: 0.032638


      Average standard deviation of split frequencies: 0.032638

      13360000 -- [0.000] [...7 remote chains...] -- 9:33:45

      Average standard deviation of split frequencies: 0.032631


      Average standard deviation of split frequencies: 0.032631

      13370000 -- [0.000] [...7 remote chains...] -- 9:34:03

      Average standard deviation of split frequencies: 0.032599


      Average standard deviation of split frequencies: 0.032599

      13380000 -- [0.000] [...7 remote chains...] -- 9:33:36

      Average standard deviation of split frequencies: 0.032641


      Average standard deviation of split frequencies: 0.032641

      13390000 -- [0.000] [...7 remote chains...] -- 9:33:54

      Average standard deviation of split frequencies: 0.032742


      Average standard deviation of split frequencies: 0.032742

      13400000 -- [0.000] [...7 remote chains...] -- 9:34:11

      Average standard deviation of split frequencies: 0.032785


      Average standard deviation of split frequencies: 0.032785

      13410000 -- [0.000] [...7 remote chains...] -- 9:33:45

      Average standard deviation of split frequencies: 0.032777


      Average standard deviation of split frequencies: 0.032777

      13420000 -- [0.000] [...7 remote chains...] -- 9:34:02

      Average standard deviation of split frequencies: 0.032770


      Average standard deviation of split frequencies: 0.032770

      13430000 -- [0.000] [...7 remote chains...] -- 9:33:36

      Average standard deviation of split frequencies: 0.032895


      Average standard deviation of split frequencies: 0.032895

      13440000 -- [0.000] [...7 remote chains...] -- 9:33:54

      Average standard deviation of split frequencies: 0.032888


      Average standard deviation of split frequencies: 0.032888

      13450000 -- [0.000] [...7 remote chains...] -- 9:33:28

      Average standard deviation of split frequencies: 0.032905


      Average standard deviation of split frequencies: 0.032905

      13460000 -- (0.000) [...7 remote chains...] -- 9:33:45

      Average standard deviation of split frequencies: 0.032898


      Average standard deviation of split frequencies: 0.032898

      13470000 -- [0.000] [...7 remote chains...] -- 9:34:02

      Average standard deviation of split frequencies: 0.033054


      Average standard deviation of split frequencies: 0.033054

      13480000 -- [0.000] [...7 remote chains...] -- 9:33:36

      Average standard deviation of split frequencies: 0.033125


      Average standard deviation of split frequencies: 0.033125

      13490000 -- (0.000) [...7 remote chains...] -- 9:33:54

      Average standard deviation of split frequencies: 0.033169


      Average standard deviation of split frequencies: 0.033169

      13500000 -- [0.000] [...7 remote chains...] -- 9:33:28

      Average standard deviation of split frequencies: 0.033214


      Average standard deviation of split frequencies: 0.033214

      13510000 -- (0.000) [...7 remote chains...] -- 9:33:45

      Average standard deviation of split frequencies: 0.033214


      Average standard deviation of split frequencies: 0.033214

      13520000 -- (0.000) [...7 remote chains...] -- 9:33:19

      Average standard deviation of split frequencies: 0.033207


      Average standard deviation of split frequencies: 0.033207

      13530000 -- (0.000) [...7 remote chains...] -- 9:33:36

      Average standard deviation of split frequencies: 0.033097


      Average standard deviation of split frequencies: 0.033097

      13540000 -- [0.000] [...7 remote chains...] -- 9:33:53

      Average standard deviation of split frequencies: 0.033245


      Average standard deviation of split frequencies: 0.033245

      13550000 -- (0.000) [...7 remote chains...] -- 9:33:27

      Average standard deviation of split frequencies: 0.033213


      Average standard deviation of split frequencies: 0.033213

      13560000 -- (0.000) [...7 remote chains...] -- 9:33:45

      Average standard deviation of split frequencies: 0.033032


      Average standard deviation of split frequencies: 0.033032

      13570000 -- [0.000] [...7 remote chains...] -- 9:33:19

      Average standard deviation of split frequencies: 0.033180


      Average standard deviation of split frequencies: 0.033180

      13580000 -- [0.000] [...7 remote chains...] -- 9:33:36

      Average standard deviation of split frequencies: 0.033301


      Average standard deviation of split frequencies: 0.033301

      13590000 -- (0.000) [...7 remote chains...] -- 9:33:53

      Average standard deviation of split frequencies: 0.033353


      Average standard deviation of split frequencies: 0.033353

      13600000 -- (0.000) [...7 remote chains...] -- 9:33:27

      Average standard deviation of split frequencies: 0.033346


      Average standard deviation of split frequencies: 0.033346

      13610000 -- (0.000) [...7 remote chains...] -- 9:33:45

      Average standard deviation of split frequencies: 0.033262


      Average standard deviation of split frequencies: 0.033262

      13620000 -- (0.000) [...7 remote chains...] -- 9:33:19

      Average standard deviation of split frequencies: 0.033255


      Average standard deviation of split frequencies: 0.033255

      13630000 -- (0.000) [...7 remote chains...] -- 9:33:36

      Average standard deviation of split frequencies: 0.033332


      Average standard deviation of split frequencies: 0.033332

      13640000 -- (0.000) [...7 remote chains...] -- 9:33:53

      Average standard deviation of split frequencies: 0.033453


      Average standard deviation of split frequencies: 0.033453

      13650000 -- (0.000) [...7 remote chains...] -- 9:33:27

      Average standard deviation of split frequencies: 0.033471


      Average standard deviation of split frequencies: 0.033471

      13660000 -- [0.000] [...7 remote chains...] -- 9:33:44

      Average standard deviation of split frequencies: 0.033696


      Average standard deviation of split frequencies: 0.033696

      13670000 -- [0.000] [...7 remote chains...] -- 9:33:19

      Average standard deviation of split frequencies: 0.033869


      Average standard deviation of split frequencies: 0.033869

      13680000 -- [0.000] [...7 remote chains...] -- 9:33:36

      Average standard deviation of split frequencies: 0.033983


      Average standard deviation of split frequencies: 0.033983

      13690000 -- (0.000) [...7 remote chains...] -- 9:33:53

      Average standard deviation of split frequencies: 0.033999


      Average standard deviation of split frequencies: 0.033999

      13700000 -- (0.000) [...7 remote chains...] -- 9:33:27

      Average standard deviation of split frequencies: 0.034064


      Average standard deviation of split frequencies: 0.034064

      13710000 -- (0.000) [...7 remote chains...] -- 9:33:44

      Average standard deviation of split frequencies: 0.034212


      Average standard deviation of split frequencies: 0.034212

      13720000 -- [0.000] [...7 remote chains...] -- 9:34:01

      Average standard deviation of split frequencies: 0.034350


      Average standard deviation of split frequencies: 0.034350

      13730000 -- (0.000) [...7 remote chains...] -- 9:33:36

      Average standard deviation of split frequencies: 0.034851


      Average standard deviation of split frequencies: 0.034851

      13740000 -- (0.000) [...7 remote chains...] -- 9:33:53

      Average standard deviation of split frequencies: 0.034843


      Average standard deviation of split frequencies: 0.034843

      13750000 -- (0.000) [...7 remote chains...] -- 9:34:10

      Average standard deviation of split frequencies: 0.034970


      Average standard deviation of split frequencies: 0.034970

      13760000 -- [0.000] [...7 remote chains...] -- 9:33:44

      Average standard deviation of split frequencies: 0.035063


      Average standard deviation of split frequencies: 0.035063

      13770000 -- (0.000) [...7 remote chains...] -- 9:34:01

      Average standard deviation of split frequencies: 0.034978


      Average standard deviation of split frequencies: 0.034978

      13780000 -- [0.000] [...7 remote chains...] -- 9:33:35

      Average standard deviation of split frequencies: 0.035020


      Average standard deviation of split frequencies: 0.035020

      13790000 -- (0.000) [...7 remote chains...] -- 9:33:52

      Average standard deviation of split frequencies: 0.035096


      Average standard deviation of split frequencies: 0.035096

      13800000 -- (0.000) [...7 remote chains...] -- 9:34:09

      Average standard deviation of split frequencies: 0.035163


      Average standard deviation of split frequencies: 0.035163

      13810000 -- (0.000) [...7 remote chains...] -- 9:33:44

      Average standard deviation of split frequencies: 0.036407


      Average standard deviation of split frequencies: 0.036407

      13820000 -- (0.000) [...7 remote chains...] -- 9:34:01

      Average standard deviation of split frequencies: 0.036372


      Average standard deviation of split frequencies: 0.036372

      13830000 -- (0.000) [...7 remote chains...] -- 9:34:18

      Average standard deviation of split frequencies: 0.036685


      Average standard deviation of split frequencies: 0.036685

      13840000 -- [0.000] [...7 remote chains...] -- 9:33:52

      Average standard deviation of split frequencies: 0.036851


      Average standard deviation of split frequencies: 0.036851

      13850000 -- [0.000] [...7 remote chains...] -- 9:34:09

      Average standard deviation of split frequencies: 0.036992


      Average standard deviation of split frequencies: 0.036992

      13860000 -- [0.000] [...7 remote chains...] -- 9:33:44

      Average standard deviation of split frequencies: 0.035792


      Average standard deviation of split frequencies: 0.035792

      13870000 -- (0.000) [...7 remote chains...] -- 9:34:00

      Average standard deviation of split frequencies: 0.036001


      Average standard deviation of split frequencies: 0.036001

      13880000 -- [0.000] [...7 remote chains...] -- 9:33:35

      Average standard deviation of split frequencies: 0.036149


      Average standard deviation of split frequencies: 0.036149

      13890000 -- (0.000) [...7 remote chains...] -- 9:33:52

      Average standard deviation of split frequencies: 0.036140


      Average standard deviation of split frequencies: 0.036140

      13900000 -- [0.000] [...7 remote chains...] -- 9:34:09

      Average standard deviation of split frequencies: 0.036236


      Average standard deviation of split frequencies: 0.036236

      13910000 -- (0.000) [...7 remote chains...] -- 9:33:43

      Average standard deviation of split frequencies: 0.036366


      Average standard deviation of split frequencies: 0.036366

      13920000 -- [0.000] [...7 remote chains...] -- 9:34:00

      Average standard deviation of split frequencies: 0.036383


      Average standard deviation of split frequencies: 0.036383

      13930000 -- (0.000) [...7 remote chains...] -- 9:34:17

      Average standard deviation of split frequencies: 0.036427


      Average standard deviation of split frequencies: 0.036427

      13940000 -- (0.000) [...7 remote chains...] -- 9:33:52

      Average standard deviation of split frequencies: 0.036444


      Average standard deviation of split frequencies: 0.036444

      13950000 -- (0.000) [...7 remote chains...] -- 9:34:08

      Average standard deviation of split frequencies: 0.036470


      Average standard deviation of split frequencies: 0.036470

      13960000 -- (0.000) [...7 remote chains...] -- 9:34:25

      Average standard deviation of split frequencies: 0.036435


      Average standard deviation of split frequencies: 0.036435

      13970000 -- [0.000] [...7 remote chains...] -- 9:34:00

      Average standard deviation of split frequencies: 0.036608


      Average standard deviation of split frequencies: 0.036608

      13980000 -- [0.000] [...7 remote chains...] -- 9:34:16

      Average standard deviation of split frequencies: 0.036780


      Average standard deviation of split frequencies: 0.036780

      13990000 -- (0.000) [...7 remote chains...] -- 9:33:51

      Average standard deviation of split frequencies: 0.036884


      Average standard deviation of split frequencies: 0.036884

      14000000 -- [0.000] [...7 remote chains...] -- 9:34:08

      Average standard deviation of split frequencies: 0.037004


      Average standard deviation of split frequencies: 0.037004

      14010000 -- (0.000) [...7 remote chains...] -- 9:34:25

      Average standard deviation of split frequencies: 0.037072


      Average standard deviation of split frequencies: 0.037072

      14020000 -- (0.000) [...7 remote chains...] -- 9:33:59

      Average standard deviation of split frequencies: 0.037063


      Average standard deviation of split frequencies: 0.037063

      14030000 -- (0.000) [...7 remote chains...] -- 9:34:16

      Average standard deviation of split frequencies: 0.037011


      Average standard deviation of split frequencies: 0.037011

      14040000 -- (0.000) [...7 remote chains...] -- 9:33:51

      Average standard deviation of split frequencies: 0.036924


      Average standard deviation of split frequencies: 0.036924

      14050000 -- (0.000) [...7 remote chains...] -- 9:34:08

      Average standard deviation of split frequencies: 0.036889


      Average standard deviation of split frequencies: 0.036889

      14060000 -- (0.000) [...7 remote chains...] -- 9:34:24

      Average standard deviation of split frequencies: 0.036931


      Average standard deviation of split frequencies: 0.036931

      14070000 -- [0.000] [...7 remote chains...] -- 9:33:59

      Average standard deviation of split frequencies: 0.037189


      Average standard deviation of split frequencies: 0.037189

      14080000 -- (0.000) [...7 remote chains...] -- 9:34:16

      Average standard deviation of split frequencies: 0.037154


      Average standard deviation of split frequencies: 0.037154

      14090000 -- (0.000) [...7 remote chains...] -- 9:33:51

      Average standard deviation of split frequencies: 0.037170


      Average standard deviation of split frequencies: 0.037170

      14100000 -- (0.000) [...7 remote chains...] -- 9:34:07

      Average standard deviation of split frequencies: 0.037161


      Average standard deviation of split frequencies: 0.037161

      14110000 -- (0.000) [...7 remote chains...] -- 9:34:24

      Average standard deviation of split frequencies: 0.037289


      Average standard deviation of split frequencies: 0.037289

      14120000 -- (0.000) [...7 remote chains...] -- 9:33:59

      Average standard deviation of split frequencies: 0.037305


      Average standard deviation of split frequencies: 0.037305

      14130000 -- [0.000] [...7 remote chains...] -- 9:34:15

      Average standard deviation of split frequencies: 0.037450


      Average standard deviation of split frequencies: 0.037450

      14140000 -- (0.000) [...7 remote chains...] -- 9:34:32

      Average standard deviation of split frequencies: 0.037440


      Average standard deviation of split frequencies: 0.037440

      14150000 -- (0.000) [...7 remote chains...] -- 9:34:07

      Average standard deviation of split frequencies: 0.037568


      Average standard deviation of split frequencies: 0.037568

      14160000 -- [0.000] [...7 remote chains...] -- 9:34:23

      Average standard deviation of split frequencies: 0.037661


      Average standard deviation of split frequencies: 0.037661

      14170000 -- (0.000) [...7 remote chains...] -- 9:33:58

      Average standard deviation of split frequencies: 0.037702


      Average standard deviation of split frequencies: 0.037702

      14180000 -- (0.000) [...7 remote chains...] -- 9:34:15

      Average standard deviation of split frequencies: 0.037717


      Average standard deviation of split frequencies: 0.037717

      14190000 -- (0.000) [...7 remote chains...] -- 9:34:31

      Average standard deviation of split frequencies: 0.037743


      Average standard deviation of split frequencies: 0.037743

      14200000 -- (0.000) [...7 remote chains...] -- 9:34:06

      Average standard deviation of split frequencies: 0.037682


      Average standard deviation of split frequencies: 0.037682

      14210000 -- (0.000) [...7 remote chains...] -- 9:34:23

      Average standard deviation of split frequencies: 0.037698


      Average standard deviation of split frequencies: 0.037698

      14220000 -- (0.000) [...7 remote chains...] -- 9:33:58

      Average standard deviation of split frequencies: 0.037662


      Average standard deviation of split frequencies: 0.037662

      14230000 -- (0.000) [...7 remote chains...] -- 9:34:14

      Average standard deviation of split frequencies: 0.037739


      Average standard deviation of split frequencies: 0.037739

      14240000 -- (0.000) [...7 remote chains...] -- 9:34:30

      Average standard deviation of split frequencies: 0.037602


      Average standard deviation of split frequencies: 0.037602

      14250000 -- (0.000) [...7 remote chains...] -- 9:34:06

      Average standard deviation of split frequencies: 0.037541


      Average standard deviation of split frequencies: 0.037541

      14260000 -- (0.000) [...7 remote chains...] -- 9:34:22

      Average standard deviation of split frequencies: 0.037557


      Average standard deviation of split frequencies: 0.037557

      14270000 -- [0.000] [...7 remote chains...] -- 9:34:38

      Average standard deviation of split frequencies: 0.037582


      Average standard deviation of split frequencies: 0.037582

      14280000 -- (0.000) [...7 remote chains...] -- 9:34:14

      Average standard deviation of split frequencies: 0.037623


      Average standard deviation of split frequencies: 0.037623

      14290000 -- (0.000) [...7 remote chains...] -- 9:34:30

      Average standard deviation of split frequencies: 0.037588


      Average standard deviation of split frequencies: 0.037588

      14300000 -- (0.000) [...7 remote chains...] -- 9:34:05

      Average standard deviation of split frequencies: 0.037629


      Average standard deviation of split frequencies: 0.037629

      14310000 -- (0.000) [...7 remote chains...] -- 9:34:21

      Average standard deviation of split frequencies: 0.037756


      Average standard deviation of split frequencies: 0.037756

      14320000 -- (0.000) [...7 remote chains...] -- 9:34:38

      Average standard deviation of split frequencies: 0.037847


      Average standard deviation of split frequencies: 0.037847

      14330000 -- (0.000) [...7 remote chains...] -- 9:34:13

      Average standard deviation of split frequencies: 0.037964


      Average standard deviation of split frequencies: 0.037964

      14340000 -- (0.000) [...7 remote chains...] -- 9:34:29

      Average standard deviation of split frequencies: 0.037954


      Average standard deviation of split frequencies: 0.037954

      14350000 -- (0.000) [...7 remote chains...] -- 9:34:05

      Average standard deviation of split frequencies: 0.038055


      Average standard deviation of split frequencies: 0.038055

      14360000 -- (0.000) [...7 remote chains...] -- 9:34:21

      Average standard deviation of split frequencies: 0.038070


      Average standard deviation of split frequencies: 0.038070

      14370000 -- (0.000) [...7 remote chains...] -- 9:34:37

      Average standard deviation of split frequencies: 0.038035


      Average standard deviation of split frequencies: 0.038035

      14380000 -- (0.000) [...7 remote chains...] -- 9:34:13

      Average standard deviation of split frequencies: 0.038100


      Average standard deviation of split frequencies: 0.038100

      14390000 -- (0.000) [...7 remote chains...] -- 9:34:29

      Average standard deviation of split frequencies: 0.038327


      Average standard deviation of split frequencies: 0.038327

      14400000 -- (0.000) [...7 remote chains...] -- 9:34:04

      Average standard deviation of split frequencies: 0.038115


      Average standard deviation of split frequencies: 0.038115

      14410000 -- (0.000) [...7 remote chains...] -- 9:34:20

      Average standard deviation of split frequencies: 0.038181


      Average standard deviation of split frequencies: 0.038181

      14420000 -- (0.000) [...7 remote chains...] -- 9:34:36

      Average standard deviation of split frequencies: 0.038170


      Average standard deviation of split frequencies: 0.038170

      14430000 -- (0.000) [...7 remote chains...] -- 9:34:12

      Average standard deviation of split frequencies: 0.038145


      Average standard deviation of split frequencies: 0.038145

      14440000 -- (0.000) [...7 remote chains...] -- 9:34:28

      Average standard deviation of split frequencies: 0.038135


      Average standard deviation of split frequencies: 0.038135

      14450000 -- [0.000] [...7 remote chains...] -- 9:34:04

      Average standard deviation of split frequencies: 0.038301


      Average standard deviation of split frequencies: 0.038301

      14460000 -- (0.000) [...7 remote chains...] -- 9:34:20

      Average standard deviation of split frequencies: 0.038340


      Average standard deviation of split frequencies: 0.038340

      14470000 -- (0.000) [...7 remote chains...] -- 9:34:36

      Average standard deviation of split frequencies: 0.038441


      Average standard deviation of split frequencies: 0.038441

      14480000 -- (0.000) [...7 remote chains...] -- 9:34:11

      Average standard deviation of split frequencies: 0.038430


      Average standard deviation of split frequencies: 0.038430

      14490000 -- (0.000) [...7 remote chains...] -- 9:34:27

      Average standard deviation of split frequencies: 0.038420


      Average standard deviation of split frequencies: 0.038420

      14500000 -- (0.000) [...7 remote chains...] -- 9:34:43

      Average standard deviation of split frequencies: 0.038285


      Average standard deviation of split frequencies: 0.038285

      14510000 -- (0.000) [...7 remote chains...] -- 9:34:19

      Average standard deviation of split frequencies: 0.037997


      Average standard deviation of split frequencies: 0.037997

      14520000 -- (0.000) [...7 remote chains...] -- 9:34:35

      Average standard deviation of split frequencies: 0.037914


      Average standard deviation of split frequencies: 0.037914

      14530000 -- (0.000) [...7 remote chains...] -- 9:34:11

      Average standard deviation of split frequencies: 0.038264


      Average standard deviation of split frequencies: 0.038264

      14540000 -- (0.000) [...7 remote chains...] -- 9:34:27

      Average standard deviation of split frequencies: 0.038354


      Average standard deviation of split frequencies: 0.038354

      14550000 -- (0.000) [...7 remote chains...] -- 9:34:43

      Average standard deviation of split frequencies: 0.038503


      Average standard deviation of split frequencies: 0.038503

      14560000 -- (0.000) [...7 remote chains...] -- 9:34:18

      Average standard deviation of split frequencies: 0.038468


      Average standard deviation of split frequencies: 0.038468

      14570000 -- (0.000) [...7 remote chains...] -- 9:34:34

      Average standard deviation of split frequencies: 0.038483


      Average standard deviation of split frequencies: 0.038483

      14580000 -- (0.000) [...7 remote chains...] -- 9:34:50

      Average standard deviation of split frequencies: 0.038398


      Average standard deviation of split frequencies: 0.038398

      14590000 -- [0.000] [...7 remote chains...] -- 9:34:26

      Average standard deviation of split frequencies: 0.038472


      Average standard deviation of split frequencies: 0.038472

      14600000 -- (0.000) [...7 remote chains...] -- 9:34:42

      Average standard deviation of split frequencies: 0.038512


      Average standard deviation of split frequencies: 0.038512

      14610000 -- (0.000) [...7 remote chains...] -- 9:34:58

      Average standard deviation of split frequencies: 0.038126


      Average standard deviation of split frequencies: 0.038126

      14620000 -- (0.000) [...7 remote chains...] -- 9:34:34

      Average standard deviation of split frequencies: 0.037924


      Average standard deviation of split frequencies: 0.037924

      14630000 -- (0.000) [...7 remote chains...] -- 9:34:50

      Average standard deviation of split frequencies: 0.037996


      Average standard deviation of split frequencies: 0.037996

      14640000 -- (0.000) [...7 remote chains...] -- 9:34:25

      Average standard deviation of split frequencies: 0.037961


      Average standard deviation of split frequencies: 0.037961

      14650000 -- (0.000) [...7 remote chains...] -- 9:34:41

      Average standard deviation of split frequencies: 0.037927


      Average standard deviation of split frequencies: 0.037927

      14660000 -- [0.000] [...7 remote chains...] -- 9:34:57

      Average standard deviation of split frequencies: 0.038011


      Average standard deviation of split frequencies: 0.038011

      14670000 -- (0.000) [...7 remote chains...] -- 9:34:33

      Average standard deviation of split frequencies: 0.038011


      Average standard deviation of split frequencies: 0.038011

      14680000 -- (0.000) [...7 remote chains...] -- 9:34:49

      Average standard deviation of split frequencies: 0.038000


      Average standard deviation of split frequencies: 0.038000

      14690000 -- (0.000) [...7 remote chains...] -- 9:35:05

      Average standard deviation of split frequencies: 0.037990


      Average standard deviation of split frequencies: 0.037990

      14700000 -- (0.000) [...7 remote chains...] -- 9:34:40

      Average standard deviation of split frequencies: 0.037908


      Average standard deviation of split frequencies: 0.037908

      14710000 -- (0.000) [...7 remote chains...] -- 9:34:56

      Average standard deviation of split frequencies: 0.037979


      Average standard deviation of split frequencies: 0.037979

      14720000 -- [0.000] [...7 remote chains...] -- 9:34:32

      Average standard deviation of split frequencies: 0.037992


      Average standard deviation of split frequencies: 0.037992

      14730000 -- (0.000) [...7 remote chains...] -- 9:34:48

      Average standard deviation of split frequencies: 0.038076


      Average standard deviation of split frequencies: 0.038076

      14740000 -- (0.000) [...7 remote chains...] -- 9:34:24

      Average standard deviation of split frequencies: 0.038042


      Average standard deviation of split frequencies: 0.038042

      14750000 -- (0.000) [...7 remote chains...] -- 9:34:40

      Average standard deviation of split frequencies: 0.038207


      Average standard deviation of split frequencies: 0.038207

      14760000 -- [0.000] [...7 remote chains...] -- 9:34:55

      Average standard deviation of split frequencies: 0.038291


      Average standard deviation of split frequencies: 0.038291

      14770000 -- (0.000) [...7 remote chains...] -- 9:34:31

      Average standard deviation of split frequencies: 0.038233


      Average standard deviation of split frequencies: 0.038233

      14780000 -- (0.000) [...7 remote chains...] -- 9:34:47

      Average standard deviation of split frequencies: 0.038293


      Average standard deviation of split frequencies: 0.038293

      14790000 -- (0.000) [...7 remote chains...] -- 9:35:03

      Average standard deviation of split frequencies: 0.038364


      Average standard deviation of split frequencies: 0.038364

      14800000 -- (0.000) [...7 remote chains...] -- 9:34:39

      Average standard deviation of split frequencies: 0.038447


      Average standard deviation of split frequencies: 0.038447

      14810000 -- (0.000) [...7 remote chains...] -- 9:34:54

      Average standard deviation of split frequencies: 0.038530


      Average standard deviation of split frequencies: 0.038530

      14820000 -- (0.000) [...7 remote chains...] -- 9:34:31

      Average standard deviation of split frequencies: 0.038566


      Average standard deviation of split frequencies: 0.038566

      14830000 -- [0.000] [...7 remote chains...] -- 9:34:46

      Average standard deviation of split frequencies: 0.038778


      Average standard deviation of split frequencies: 0.038778

      14840000 -- [0.000] [...7 remote chains...] -- 9:35:02

      Average standard deviation of split frequencies: 0.038861


      Average standard deviation of split frequencies: 0.038861

      14850000 -- (0.000) [...7 remote chains...] -- 9:34:38

      Average standard deviation of split frequencies: 0.038826


      Average standard deviation of split frequencies: 0.038826

      14860000 -- (0.000) [...7 remote chains...] -- 9:34:54

      Average standard deviation of split frequencies: 0.038791


      Average standard deviation of split frequencies: 0.038791

      14870000 -- [0.000] [...7 remote chains...] -- 9:34:30

      Average standard deviation of split frequencies: 0.039073


      Average standard deviation of split frequencies: 0.039073

      14880000 -- (0.000) [...7 remote chains...] -- 9:34:45

      Average standard deviation of split frequencies: 0.039061


      Average standard deviation of split frequencies: 0.039061

      14890000 -- (0.000) [...7 remote chains...] -- 9:35:01

      Average standard deviation of split frequencies: 0.039073


      Average standard deviation of split frequencies: 0.039073

      14900000 -- [0.000] [...7 remote chains...] -- 9:34:37

      Average standard deviation of split frequencies: 0.039085


      Average standard deviation of split frequencies: 0.039085

      14910000 -- (0.000) [...7 remote chains...] -- 9:34:53

      Average standard deviation of split frequencies: 0.039272


      Average standard deviation of split frequencies: 0.039272

      14920000 -- [0.000] [...7 remote chains...] -- 9:34:29

      Average standard deviation of split frequencies: 0.039354


      Average standard deviation of split frequencies: 0.039354

      14930000 -- (0.000) [...7 remote chains...] -- 9:34:45

      Average standard deviation of split frequencies: 0.039594


      Average standard deviation of split frequencies: 0.039594

      14940000 -- [0.000] [...7 remote chains...] -- 9:35:00

      Average standard deviation of split frequencies: 0.039655


      Average standard deviation of split frequencies: 0.039655

      14950000 -- [0.000] [...7 remote chains...] -- 9:34:36

      Average standard deviation of split frequencies: 0.039922


      Average standard deviation of split frequencies: 0.039922

      14960000 -- [0.000] [...7 remote chains...] -- 9:34:52

      Average standard deviation of split frequencies: 0.039808


      Average standard deviation of split frequencies: 0.039808

      14970000 -- [0.000] [...7 remote chains...] -- 9:34:28

      Average standard deviation of split frequencies: 0.039959


      Average standard deviation of split frequencies: 0.039959

      14980000 -- [0.000] [...7 remote chains...] -- 9:34:44

      Average standard deviation of split frequencies: 0.040110


      Average standard deviation of split frequencies: 0.040110

      14990000 -- [0.000] [...7 remote chains...] -- 9:34:20

      Average standard deviation of split frequencies: 0.040180


      Average standard deviation of split frequencies: 0.040180

      15000000 -- (0.000) [...7 remote chains...] -- 9:34:36

      Average standard deviation of split frequencies: 0.040261


      Average standard deviation of split frequencies: 0.040261

      15010000 -- [0.000] [...7 remote chains...] -- 9:34:51

      Average standard deviation of split frequencies: 0.040318


      Average standard deviation of split frequencies: 0.040318

      15020000 -- [0.000] [...7 remote chains...] -- 9:34:27

      Average standard deviation of split frequencies: 0.040468


      Average standard deviation of split frequencies: 0.040468

      15030000 -- [0.000] [...7 remote chains...] -- 9:34:43

      Average standard deviation of split frequencies: 0.040491


      Average standard deviation of split frequencies: 0.040491

      15040000 -- [0.000] [...7 remote chains...] -- 9:34:58

      Average standard deviation of split frequencies: 0.040478


      Average standard deviation of split frequencies: 0.040478

      15050000 -- [0.000] [...7 remote chains...] -- 9:34:35

      Average standard deviation of split frequencies: 0.040489


      Average standard deviation of split frequencies: 0.040489

      15060000 -- (0.000) [...7 remote chains...] -- 9:34:50

      Average standard deviation of split frequencies: 0.040407


      Average standard deviation of split frequencies: 0.040407

      15070000 -- (0.000) [...7 remote chains...] -- 9:34:27

      Average standard deviation of split frequencies: 0.040384


      Average standard deviation of split frequencies: 0.040384

      15080000 -- (0.000) [...7 remote chains...] -- 9:34:42

      Average standard deviation of split frequencies: 0.040371


      Average standard deviation of split frequencies: 0.040371

      15090000 -- (0.000) [...7 remote chains...] -- 9:34:57

      Average standard deviation of split frequencies: 0.040359


      Average standard deviation of split frequencies: 0.040359

      15100000 -- (0.000) [...7 remote chains...] -- 9:34:34

      Average standard deviation of split frequencies: 0.040300


      Average standard deviation of split frequencies: 0.040300

      15110000 -- (0.000) [...7 remote chains...] -- 9:34:49

      Average standard deviation of split frequencies: 0.040300


      Average standard deviation of split frequencies: 0.040300

      15120000 -- [0.000] [...7 remote chains...] -- 9:35:04

      Average standard deviation of split frequencies: 0.040357


      Average standard deviation of split frequencies: 0.040357

      15130000 -- (0.000) [...7 remote chains...] -- 9:34:41

      Average standard deviation of split frequencies: 0.040344


      Average standard deviation of split frequencies: 0.040344

      15140000 -- (0.000) [...7 remote chains...] -- 9:34:56

      Average standard deviation of split frequencies: 0.039136


      Average standard deviation of split frequencies: 0.039136

      15150000 -- (0.000) [...7 remote chains...] -- 9:34:33

      Average standard deviation of split frequencies: 0.039091


      Average standard deviation of split frequencies: 0.039091

      15160000 -- (0.000) [...7 remote chains...] -- 9:34:48

      Average standard deviation of split frequencies: 0.039035


      Average standard deviation of split frequencies: 0.039035

      15170000 -- (0.000) [...7 remote chains...] -- 9:34:25

      Average standard deviation of split frequencies: 0.038934


      Average standard deviation of split frequencies: 0.038934

      15180000 -- (0.000) [...7 remote chains...] -- 9:34:40

      Average standard deviation of split frequencies: 0.038878


      Average standard deviation of split frequencies: 0.038878

      15190000 -- (0.000) [...7 remote chains...] -- 9:34:55

      Average standard deviation of split frequencies: 0.040111


      Average standard deviation of split frequencies: 0.040111

      15200000 -- [0.000] [...7 remote chains...] -- 9:34:32

      Average standard deviation of split frequencies: 0.040592


      Average standard deviation of split frequencies: 0.040592

      15210000 -- [0.000] [...7 remote chains...] -- 9:34:47

      Average standard deviation of split frequencies: 0.040676


      Average standard deviation of split frequencies: 0.040676

      15220000 -- (0.000) [...7 remote chains...] -- 9:34:24

      Average standard deviation of split frequencies: 0.040616


      Average standard deviation of split frequencies: 0.040616

      15230000 -- (0.000) [...7 remote chains...] -- 9:34:39

      Average standard deviation of split frequencies: 0.040711


      Average standard deviation of split frequencies: 0.040711

      15240000 -- (0.000) [...7 remote chains...] -- 9:34:16

      Average standard deviation of split frequencies: 0.040628


      Average standard deviation of split frequencies: 0.040628

      15250000 -- (0.000) [...7 remote chains...] -- 9:34:31

      Average standard deviation of split frequencies: 0.040545


      Average standard deviation of split frequencies: 0.040545

      15260000 -- (0.000) [...7 remote chains...] -- 9:34:46

      Average standard deviation of split frequencies: 0.040439


      Average standard deviation of split frequencies: 0.040439

      15270000 -- (0.000) [...7 remote chains...] -- 9:34:23

      Average standard deviation of split frequencies: 0.040439


      Average standard deviation of split frequencies: 0.040439

      15280000 -- (0.000) [...7 remote chains...] -- 9:34:38

      Average standard deviation of split frequencies: 0.040356


      Average standard deviation of split frequencies: 0.040356

      15290000 -- (0.000) [...7 remote chains...] -- 9:34:53

      Average standard deviation of split frequencies: 0.040226


      Average standard deviation of split frequencies: 0.040226

      15300000 -- (0.000) [...7 remote chains...] -- 9:34:30

      Average standard deviation of split frequencies: 0.040049


      Average standard deviation of split frequencies: 0.040049

      15310000 -- [0.000] [...7 remote chains...] -- 9:34:45

      Average standard deviation of split frequencies: 0.040070


      Average standard deviation of split frequencies: 0.040070

      15320000 -- (0.000) [...7 remote chains...] -- 9:34:22

      Average standard deviation of split frequencies: 0.040081


      Average standard deviation of split frequencies: 0.040081

      15330000 -- (0.000) [...7 remote chains...] -- 9:34:37

      Average standard deviation of split frequencies: 0.040121


      Average standard deviation of split frequencies: 0.040121

      15340000 -- (0.000) [...7 remote chains...] -- 9:34:52

      Average standard deviation of split frequencies: 0.040086


      Average standard deviation of split frequencies: 0.040086

      15350000 -- [0.000] [...7 remote chains...] -- 9:34:29

      Average standard deviation of split frequencies: 0.040110


      Average standard deviation of split frequencies: 0.040110

      15360000 -- (0.000) [...7 remote chains...] -- 9:34:44

      Average standard deviation of split frequencies: 0.040052


      Average standard deviation of split frequencies: 0.040052

      15370000 -- (0.000) [...7 remote chains...] -- 9:34:21

      Average standard deviation of split frequencies: 0.040017


      Average standard deviation of split frequencies: 0.040017

      15380000 -- (0.000) [...7 remote chains...] -- 9:34:36

      Average standard deviation of split frequencies: 0.039982


      Average standard deviation of split frequencies: 0.039982

      15390000 -- (0.000) [...7 remote chains...] -- 9:34:51

      Average standard deviation of split frequencies: 0.039959


      Average standard deviation of split frequencies: 0.039959

      15400000 -- (0.000) [...7 remote chains...] -- 9:34:28

      Average standard deviation of split frequencies: 0.039924


      Average standard deviation of split frequencies: 0.039924

      15410000 -- (0.000) [...7 remote chains...] -- 9:34:43

      Average standard deviation of split frequencies: 0.039866


      Average standard deviation of split frequencies: 0.039866

      15420000 -- (0.000) [...7 remote chains...] -- 9:34:20

      Average standard deviation of split frequencies: 0.039832


      Average standard deviation of split frequencies: 0.039832

      15430000 -- (0.000) [...7 remote chains...] -- 9:34:35

      Average standard deviation of split frequencies: 0.039832


      Average standard deviation of split frequencies: 0.039832

      15440000 -- (0.000) [...7 remote chains...] -- 9:34:50

      Average standard deviation of split frequencies: 0.039821


      Average standard deviation of split frequencies: 0.039821

      15450000 -- (0.000) [...7 remote chains...] -- 9:34:27

      Average standard deviation of split frequencies: 0.039786


      Average standard deviation of split frequencies: 0.039786

      15460000 -- (0.000) [...7 remote chains...] -- 9:34:42

      Average standard deviation of split frequencies: 0.039954


      Average standard deviation of split frequencies: 0.039954

      15470000 -- (0.000) [...7 remote chains...] -- 9:34:19

      Average standard deviation of split frequencies: 0.039954


      Average standard deviation of split frequencies: 0.039954

      15480000 -- (0.000) [...7 remote chains...] -- 9:34:34

      Average standard deviation of split frequencies: 0.040041


      Average standard deviation of split frequencies: 0.040041

      15490000 -- (0.000) [...7 remote chains...] -- 9:34:49

      Average standard deviation of split frequencies: 0.040104


      Average standard deviation of split frequencies: 0.040104

      15500000 -- (0.000) [...7 remote chains...] -- 9:34:26

      Average standard deviation of split frequencies: 0.039883


      Average standard deviation of split frequencies: 0.039883

      15510000 -- (0.000) [...7 remote chains...] -- 9:34:41

      Average standard deviation of split frequencies: 0.040000


      Average standard deviation of split frequencies: 0.040000

      15520000 -- (0.000) [...7 remote chains...] -- 9:34:56

      Average standard deviation of split frequencies: 0.040036


      Average standard deviation of split frequencies: 0.040036

      15530000 -- [0.000] [...7 remote chains...] -- 9:34:33

      Average standard deviation of split frequencies: 0.040118


      Average standard deviation of split frequencies: 0.040118

      15540000 -- (0.000) [...7 remote chains...] -- 9:34:48

      Average standard deviation of split frequencies: 0.040200


      Average standard deviation of split frequencies: 0.040200

      15550000 -- (0.000) [...7 remote chains...] -- 9:34:25

      Average standard deviation of split frequencies: 0.040177


      Average standard deviation of split frequencies: 0.040177

      15560000 -- (0.000) [...7 remote chains...] -- 9:34:40

      Average standard deviation of split frequencies: 0.040119


      Average standard deviation of split frequencies: 0.040119

      15570000 -- (0.000) [...7 remote chains...] -- 9:34:55

      Average standard deviation of split frequencies: 0.040039


      Average standard deviation of split frequencies: 0.040039

      15580000 -- (0.000) [...7 remote chains...] -- 9:34:32

      Average standard deviation of split frequencies: 0.040028


      Average standard deviation of split frequencies: 0.040028

      15590000 -- (0.000) [...7 remote chains...] -- 9:34:47

      Average standard deviation of split frequencies: 0.040051


      Average standard deviation of split frequencies: 0.040051

      15600000 -- (0.000) [...7 remote chains...] -- 9:35:02

      Average standard deviation of split frequencies: 0.040133


      Average standard deviation of split frequencies: 0.040133

      15610000 -- (0.000) [...7 remote chains...] -- 9:34:39

      Average standard deviation of split frequencies: 0.040145


      Average standard deviation of split frequencies: 0.040145

      15620000 -- (0.000) [...7 remote chains...] -- 9:34:54

      Average standard deviation of split frequencies: 0.040250


      Average standard deviation of split frequencies: 0.040250

      15630000 -- (0.000) [...7 remote chains...] -- 9:34:31

      Average standard deviation of split frequencies: 0.040296


      Average standard deviation of split frequencies: 0.040296

      15640000 -- (0.000) [...7 remote chains...] -- 9:34:46

      Average standard deviation of split frequencies: 0.040308


      Average standard deviation of split frequencies: 0.040308

      15650000 -- (0.000) [...7 remote chains...] -- 9:35:00

      Average standard deviation of split frequencies: 0.040297


      Average standard deviation of split frequencies: 0.040297

      15660000 -- (0.000) [...7 remote chains...] -- 9:34:38

      Average standard deviation of split frequencies: 0.040286


      Average standard deviation of split frequencies: 0.040286

      15670000 -- (0.000) [...7 remote chains...] -- 9:34:52

      Average standard deviation of split frequencies: 0.040332


      Average standard deviation of split frequencies: 0.040332

      15680000 -- (0.000) [...7 remote chains...] -- 9:35:07

      Average standard deviation of split frequencies: 0.040275


      Average standard deviation of split frequencies: 0.040275

      15690000 -- (0.000) [...7 remote chains...] -- 9:34:45

      Average standard deviation of split frequencies: 0.040084


      Average standard deviation of split frequencies: 0.040084

      15700000 -- (0.000) [...7 remote chains...] -- 9:34:59

      Average standard deviation of split frequencies: 0.040050


      Average standard deviation of split frequencies: 0.040050

      15710000 -- (0.000) [...7 remote chains...] -- 9:35:14

      Average standard deviation of split frequencies: 0.040006


      Average standard deviation of split frequencies: 0.040006

      15720000 -- [0.000] [...7 remote chains...] -- 9:34:51

      Average standard deviation of split frequencies: 0.040061


      Average standard deviation of split frequencies: 0.040061

      15730000 -- (0.000) [...7 remote chains...] -- 9:35:06

      Average standard deviation of split frequencies: 0.040115


      Average standard deviation of split frequencies: 0.040115

      15740000 -- (0.000) [...7 remote chains...] -- 9:35:21

      Average standard deviation of split frequencies: 0.040192


      Average standard deviation of split frequencies: 0.040192

      15750000 -- (0.000) [...7 remote chains...] -- 9:34:58

      Average standard deviation of split frequencies: 0.040325


      Average standard deviation of split frequencies: 0.040325

      15760000 -- (0.000) [...7 remote chains...] -- 9:35:13

      Average standard deviation of split frequencies: 0.040335


      Average standard deviation of split frequencies: 0.040335

      15770000 -- [0.000] [...7 remote chains...] -- 9:34:50

      Average standard deviation of split frequencies: 0.040279


      Average standard deviation of split frequencies: 0.040279

      15780000 -- [0.000] [...7 remote chains...] -- 9:35:05

      Average standard deviation of split frequencies: 0.040267


      Average standard deviation of split frequencies: 0.040267

      15790000 -- [0.000] [...7 remote chains...] -- 9:35:19

      Average standard deviation of split frequencies: 0.040466


      Average standard deviation of split frequencies: 0.040466

      15800000 -- (0.000) [...7 remote chains...] -- 9:34:57

      Average standard deviation of split frequencies: 0.040432


      Average standard deviation of split frequencies: 0.040432

      15810000 -- (0.000) [...7 remote chains...] -- 9:35:11

      Average standard deviation of split frequencies: 0.040420


      Average standard deviation of split frequencies: 0.040420

      15820000 -- (0.000) [...7 remote chains...] -- 9:35:26

      Average standard deviation of split frequencies: 0.040496


      Average standard deviation of split frequencies: 0.040496

      15830000 -- (0.000) [...7 remote chains...] -- 9:35:04

      Average standard deviation of split frequencies: 0.040606


      Average standard deviation of split frequencies: 0.040606

      15840000 -- (0.000) [...7 remote chains...] -- 9:35:18

      Average standard deviation of split frequencies: 0.040572


      Average standard deviation of split frequencies: 0.040572

      15850000 -- (0.000) [...7 remote chains...] -- 9:34:56

      Average standard deviation of split frequencies: 0.040670


      Average standard deviation of split frequencies: 0.040670

      15860000 -- (0.000) [...7 remote chains...] -- 9:35:10

      Average standard deviation of split frequencies: 0.040526


      Average standard deviation of split frequencies: 0.040526

      15870000 -- (0.000) [...7 remote chains...] -- 9:35:25

      Average standard deviation of split frequencies: 0.040636


      Average standard deviation of split frequencies: 0.040636

      15880000 -- (0.000) [...7 remote chains...] -- 9:35:02

      Average standard deviation of split frequencies: 0.040624


      Average standard deviation of split frequencies: 0.040624

      15890000 -- [0.000] [...7 remote chains...] -- 9:35:17

      Average standard deviation of split frequencies: 0.040678


      Average standard deviation of split frequencies: 0.040678

      15900000 -- [0.000] [...7 remote chains...] -- 9:34:54

      Average standard deviation of split frequencies: 0.040709


      Average standard deviation of split frequencies: 0.040709

      15910000 -- [0.000] [...7 remote chains...] -- 9:35:09

      Average standard deviation of split frequencies: 0.040819


      Average standard deviation of split frequencies: 0.040819

      15920000 -- [0.000] [...7 remote chains...] -- 9:35:23

      Average standard deviation of split frequencies: 0.040851


      Average standard deviation of split frequencies: 0.040851

      15930000 -- [0.000] [...7 remote chains...] -- 9:35:01

      Average standard deviation of split frequencies: 0.040904


      Average standard deviation of split frequencies: 0.040904

      15940000 -- [0.000] [...7 remote chains...] -- 9:35:15

      Average standard deviation of split frequencies: 0.040936


      Average standard deviation of split frequencies: 0.040936

      15950000 -- [0.000] [...7 remote chains...] -- 9:35:30

      Average standard deviation of split frequencies: 0.040979


      Average standard deviation of split frequencies: 0.040979

      15960000 -- [0.000] [...7 remote chains...] -- 9:35:08

      Average standard deviation of split frequencies: 0.040923


      Average standard deviation of split frequencies: 0.040923

      15970000 -- (0.000) [...7 remote chains...] -- 9:35:22

      Average standard deviation of split frequencies: 0.040889


      Average standard deviation of split frequencies: 0.040889

      15980000 -- (0.000) [...7 remote chains...] -- 9:35:00

      Average standard deviation of split frequencies: 0.040942


      Average standard deviation of split frequencies: 0.040942

      15990000 -- [0.000] [...7 remote chains...] -- 9:35:14

      Average standard deviation of split frequencies: 0.040899


      Average standard deviation of split frequencies: 0.040899

      16000000 -- [0.000] [...7 remote chains...] -- 9:35:29

      Average standard deviation of split frequencies: 0.041259


      Average standard deviation of split frequencies: 0.041259

      16010000 -- [0.000] [...7 remote chains...] -- 9:35:06

      Average standard deviation of split frequencies: 0.041292


      Average standard deviation of split frequencies: 0.041292

      16020000 -- [0.000] [...7 remote chains...] -- 9:35:21

      Average standard deviation of split frequencies: 0.041371


      Average standard deviation of split frequencies: 0.041371

      16030000 -- [0.000] [...7 remote chains...] -- 9:35:35

      Average standard deviation of split frequencies: 0.040078


      Average standard deviation of split frequencies: 0.040078

      16040000 -- [0.000] [...7 remote chains...] -- 9:35:49

      Average standard deviation of split frequencies: 0.040110


      Average standard deviation of split frequencies: 0.040110

      16050000 -- [0.000] [...7 remote chains...] -- 9:35:27

      Average standard deviation of split frequencies: 0.040186


      Average standard deviation of split frequencies: 0.040186

      16060000 -- [0.000] [...7 remote chains...] -- 9:35:41

      Average standard deviation of split frequencies: 0.040217


      Average standard deviation of split frequencies: 0.040217

      16070000 -- (0.000) [...7 remote chains...] -- 9:35:19

      Average standard deviation of split frequencies: 0.040109


      Average standard deviation of split frequencies: 0.040109

      16080000 -- [0.000] [...7 remote chains...] -- 9:35:34

      Average standard deviation of split frequencies: 0.040054


      Average standard deviation of split frequencies: 0.040054

      16090000 -- (0.000) [...7 remote chains...] -- 9:35:48

      Average standard deviation of split frequencies: 0.039891


      Average standard deviation of split frequencies: 0.039891

      16100000 -- [0.000] [...7 remote chains...] -- 9:35:26

      Average standard deviation of split frequencies: 0.039879


      Average standard deviation of split frequencies: 0.039879

      16110000 -- [0.000] [...7 remote chains...] -- 9:35:40

      Average standard deviation of split frequencies: 0.039793


      Average standard deviation of split frequencies: 0.039793

      16120000 -- (0.000) [...7 remote chains...] -- 9:35:18

      Average standard deviation of split frequencies: 0.039825


      Average standard deviation of split frequencies: 0.039825

      16130000 -- [0.000] [...7 remote chains...] -- 9:35:32

      Average standard deviation of split frequencies: 0.039997


      Average standard deviation of split frequencies: 0.039997

      16140000 -- (0.000) [...7 remote chains...] -- 9:35:46

      Average standard deviation of split frequencies: 0.039781


      Average standard deviation of split frequencies: 0.039781

      16150000 -- [0.000] [...7 remote chains...] -- 9:35:24

      Average standard deviation of split frequencies: 0.039824


      Average standard deviation of split frequencies: 0.039824

      16160000 -- [0.000] [...7 remote chains...] -- 9:35:39

      Average standard deviation of split frequencies: 0.039748


      Average standard deviation of split frequencies: 0.039748

      16170000 -- [0.000] [...7 remote chains...] -- 9:35:53

      Average standard deviation of split frequencies: 0.039672


      Average standard deviation of split frequencies: 0.039672

      16180000 -- [0.000] [...7 remote chains...] -- 9:35:31

      Average standard deviation of split frequencies: 0.039575


      Average standard deviation of split frequencies: 0.039575

      16190000 -- [0.000] [...7 remote chains...] -- 9:35:45

      Average standard deviation of split frequencies: 0.039726


      Average standard deviation of split frequencies: 0.039726

      16200000 -- [0.000] [...7 remote chains...] -- 9:35:59

      Average standard deviation of split frequencies: 0.039671


      Average standard deviation of split frequencies: 0.039671

      16210000 -- (0.000) [...7 remote chains...] -- 9:35:37

      Average standard deviation of split frequencies: 0.039682


      Average standard deviation of split frequencies: 0.039682

      16220000 -- (0.000) [...7 remote chains...] -- 9:35:51

      Average standard deviation of split frequencies: 0.039671


      Average standard deviation of split frequencies: 0.039671

      16230000 -- (0.000) [...7 remote chains...] -- 9:36:05

      Average standard deviation of split frequencies: 0.039692


      Average standard deviation of split frequencies: 0.039692

      16240000 -- (0.000) [...7 remote chains...] -- 9:35:43

      Average standard deviation of split frequencies: 0.039595


      Average standard deviation of split frequencies: 0.039595

      16250000 -- (0.000) [...7 remote chains...] -- 9:35:58

      Average standard deviation of split frequencies: 0.039520


      Average standard deviation of split frequencies: 0.039520

      16260000 -- (0.000) [...7 remote chains...] -- 9:36:12

      Average standard deviation of split frequencies: 0.041002


      Average standard deviation of split frequencies: 0.041002

      16270000 -- (0.000) [...7 remote chains...] -- 9:35:50

      Average standard deviation of split frequencies: 0.041048


      Average standard deviation of split frequencies: 0.041048

      16280000 -- (0.000) [...7 remote chains...] -- 9:36:04

      Average standard deviation of split frequencies: 0.041084


      Average standard deviation of split frequencies: 0.041084

      16290000 -- (0.000) [...7 remote chains...] -- 9:35:42

      Average standard deviation of split frequencies: 0.041166


      Average standard deviation of split frequencies: 0.041166

      16300000 -- (0.000) [...7 remote chains...] -- 9:35:56

      Average standard deviation of split frequencies: 0.041179


      Average standard deviation of split frequencies: 0.041179

      16310000 -- (0.000) [...7 remote chains...] -- 9:36:10

      Average standard deviation of split frequencies: 0.041317


      Average standard deviation of split frequencies: 0.041317

      16320000 -- (0.000) [...7 remote chains...] -- 9:36:24

      Average standard deviation of split frequencies: 0.041330


      Average standard deviation of split frequencies: 0.041330

      16330000 -- (0.000) [...7 remote chains...] -- 9:36:02

      Average standard deviation of split frequencies: 0.041296


      Average standard deviation of split frequencies: 0.041296

      16340000 -- (0.000) [...7 remote chains...] -- 9:36:16

      Average standard deviation of split frequencies: 0.041262


      Average standard deviation of split frequencies: 0.041262

      16350000 -- (0.000) [...7 remote chains...] -- 9:35:54

      Average standard deviation of split frequencies: 0.041262


      Average standard deviation of split frequencies: 0.041262

      16360000 -- (0.000) [...7 remote chains...] -- 9:36:08

      Average standard deviation of split frequencies: 0.041275


      Average standard deviation of split frequencies: 0.041275

      16370000 -- (0.000) [...7 remote chains...] -- 9:36:22

      Average standard deviation of split frequencies: 0.041264


      Average standard deviation of split frequencies: 0.041264

      16380000 -- (0.000) [...7 remote chains...] -- 9:36:01

      Average standard deviation of split frequencies: 0.041277


      Average standard deviation of split frequencies: 0.041277

      16390000 -- (0.000) [...7 remote chains...] -- 9:36:15

      Average standard deviation of split frequencies: 0.041162


      Average standard deviation of split frequencies: 0.041162

      16400000 -- (0.000) [...7 remote chains...] -- 9:36:28

      Average standard deviation of split frequencies: 0.042603


      Average standard deviation of split frequencies: 0.042603

      16410000 -- (0.000) [...7 remote chains...] -- 9:36:07

      Average standard deviation of split frequencies: 0.042640


      Average standard deviation of split frequencies: 0.042640

      16420000 -- (0.000) [...7 remote chains...] -- 9:36:21

      Average standard deviation of split frequencies: 0.042725


      Average standard deviation of split frequencies: 0.042725

      16430000 -- (0.000) [...7 remote chains...] -- 9:36:35

      Average standard deviation of split frequencies: 0.042772


      Average standard deviation of split frequencies: 0.042772

      16440000 -- (0.000) [...7 remote chains...] -- 9:36:13

      Average standard deviation of split frequencies: 0.042881


      Average standard deviation of split frequencies: 0.042881

      16450000 -- (0.000) [...7 remote chains...] -- 9:36:27

      Average standard deviation of split frequencies: 0.042894


      Average standard deviation of split frequencies: 0.042894

      16460000 -- (0.000) [...7 remote chains...] -- 9:36:41

      Average standard deviation of split frequencies: 0.042931


      Average standard deviation of split frequencies: 0.042931

      16470000 -- (0.000) [...7 remote chains...] -- 9:36:19

      Average standard deviation of split frequencies: 0.043098


      Average standard deviation of split frequencies: 0.043098

      16480000 -- (0.000) [...7 remote chains...] -- 9:36:33

      Average standard deviation of split frequencies: 0.043063


      Average standard deviation of split frequencies: 0.043063

      16490000 -- (0.000) [...7 remote chains...] -- 9:36:11

      Average standard deviation of split frequencies: 0.043052


      Average standard deviation of split frequencies: 0.043052

      16500000 -- (0.000) [...7 remote chains...] -- 9:36:25

      Average standard deviation of split frequencies: 0.043017


      Average standard deviation of split frequencies: 0.043017

      16510000 -- (0.000) [...7 remote chains...] -- 9:36:39

      Average standard deviation of split frequencies: 0.042970


      Average standard deviation of split frequencies: 0.042970

      16520000 -- (0.000) [...7 remote chains...] -- 9:36:17

      Average standard deviation of split frequencies: 0.043030


      Average standard deviation of split frequencies: 0.043030

      16530000 -- (0.000) [...7 remote chains...] -- 9:36:31

      Average standard deviation of split frequencies: 0.043114


      Average standard deviation of split frequencies: 0.043114

      16540000 -- (0.000) [...7 remote chains...] -- 9:36:45

      Average standard deviation of split frequencies: 0.043127


      Average standard deviation of split frequencies: 0.043127

      16550000 -- (0.000) [...7 remote chains...] -- 9:36:23

      Average standard deviation of split frequencies: 0.043198


      Average standard deviation of split frequencies: 0.043198

      16560000 -- (0.000) [...7 remote chains...] -- 9:36:37

      Average standard deviation of split frequencies: 0.043211


      Average standard deviation of split frequencies: 0.043211

      16570000 -- (0.000) [...7 remote chains...] -- 9:36:16

      Average standard deviation of split frequencies: 0.043152


      Average standard deviation of split frequencies: 0.043152

      16580000 -- (0.000) [...7 remote chains...] -- 9:36:29

      Average standard deviation of split frequencies: 0.043094


      Average standard deviation of split frequencies: 0.043094

      16590000 -- (0.000) [...7 remote chains...] -- 9:36:43

      Average standard deviation of split frequencies: 0.043117


      Average standard deviation of split frequencies: 0.043117

      16600000 -- (0.000) [...7 remote chains...] -- 9:36:22

      Average standard deviation of split frequencies: 0.043130


      Average standard deviation of split frequencies: 0.043130

      16610000 -- (0.000) [...7 remote chains...] -- 9:36:35

      Average standard deviation of split frequencies: 0.043072


      Average standard deviation of split frequencies: 0.043072

      16620000 -- (0.000) [...7 remote chains...] -- 9:36:49

      Average standard deviation of split frequencies: 0.043061


      Average standard deviation of split frequencies: 0.043061

      16630000 -- (0.000) [...7 remote chains...] -- 9:36:28

      Average standard deviation of split frequencies: 0.043108


      Average standard deviation of split frequencies: 0.043108

      16640000 -- [0.000] [...7 remote chains...] -- 9:36:41

      Average standard deviation of split frequencies: 0.043144


      Average standard deviation of split frequencies: 0.043144

      16650000 -- (0.000) [...7 remote chains...] -- 9:36:55

      Average standard deviation of split frequencies: 0.042992


      Average standard deviation of split frequencies: 0.042992

      16660000 -- (0.000) [...7 remote chains...] -- 9:36:34

      Average standard deviation of split frequencies: 0.042934


      Average standard deviation of split frequencies: 0.042934

      16670000 -- (0.000) [...7 remote chains...] -- 9:36:47

      Average standard deviation of split frequencies: 0.042934


      Average standard deviation of split frequencies: 0.042934

      16680000 -- [0.000] [...7 remote chains...] -- 9:37:01

      Average standard deviation of split frequencies: 0.042994


      Average standard deviation of split frequencies: 0.042994

      16690000 -- [0.000] [...7 remote chains...] -- 9:36:40

      Average standard deviation of split frequencies: 0.042983


      Average standard deviation of split frequencies: 0.042983

      16700000 -- [0.000] [...7 remote chains...] -- 9:36:53

      Average standard deviation of split frequencies: 0.043043


      Average standard deviation of split frequencies: 0.043043

      16710000 -- [0.000] [...7 remote chains...] -- 9:37:07

      Average standard deviation of split frequencies: 0.043184


      Average standard deviation of split frequencies: 0.043184

      16720000 -- [0.000] [...7 remote chains...] -- 9:36:46

      Average standard deviation of split frequencies: 0.043243


      Average standard deviation of split frequencies: 0.043243

      16730000 -- (0.000) [...7 remote chains...] -- 9:36:59

      Average standard deviation of split frequencies: 0.043115


      Average standard deviation of split frequencies: 0.043115

      16740000 -- (0.000) [...7 remote chains...] -- 9:37:13

      Average standard deviation of split frequencies: 0.043011


      Average standard deviation of split frequencies: 0.043011

      16750000 -- [0.000] [...7 remote chains...] -- 9:36:51

      Average standard deviation of split frequencies: 0.043268


      Average standard deviation of split frequencies: 0.043268

      16760000 -- (0.000) [...7 remote chains...] -- 9:37:05

      Average standard deviation of split frequencies: 0.043187


      Average standard deviation of split frequencies: 0.043187

      16770000 -- (0.000) [...7 remote chains...] -- 9:36:44

      Average standard deviation of split frequencies: 0.043293


      Average standard deviation of split frequencies: 0.043293

      16780000 -- (0.000) [...7 remote chains...] -- 9:36:57

      Average standard deviation of split frequencies: 0.043329


      Average standard deviation of split frequencies: 0.043329

      16790000 -- (0.000) [...7 remote chains...] -- 9:37:11

      Average standard deviation of split frequencies: 0.043516


      Average standard deviation of split frequencies: 0.043516

      16800000 -- (0.000) [...7 remote chains...] -- 9:36:50

      Average standard deviation of split frequencies: 0.043598


      Average standard deviation of split frequencies: 0.043598

      16810000 -- (0.000) [...7 remote chains...] -- 9:37:03

      Average standard deviation of split frequencies: 0.043704


      Average standard deviation of split frequencies: 0.043704

      16820000 -- (0.000) [...7 remote chains...] -- 9:37:17

      Average standard deviation of split frequencies: 0.043809


      Average standard deviation of split frequencies: 0.043809

      16830000 -- (0.000) [...7 remote chains...] -- 9:36:55

      Average standard deviation of split frequencies: 0.043879


      Average standard deviation of split frequencies: 0.043879

      16840000 -- (0.000) [...7 remote chains...] -- 9:37:09

      Average standard deviation of split frequencies: 0.043961


      Average standard deviation of split frequencies: 0.043961

      16850000 -- (0.000) [...7 remote chains...] -- 9:36:48

      Average standard deviation of split frequencies: 0.043950


      Average standard deviation of split frequencies: 0.043950

      16860000 -- (0.000) [...7 remote chains...] -- 9:37:01

      Average standard deviation of split frequencies: 0.043985


      Average standard deviation of split frequencies: 0.043985

      16870000 -- (0.000) [...7 remote chains...] -- 9:37:15

      Average standard deviation of split frequencies: 0.044124


      Average standard deviation of split frequencies: 0.044124

      16880000 -- (0.000) [...7 remote chains...] -- 9:36:54

      Average standard deviation of split frequencies: 0.044113


      Average standard deviation of split frequencies: 0.044113

      16890000 -- (0.000) [...7 remote chains...] -- 9:37:07

      Average standard deviation of split frequencies: 0.044078


      Average standard deviation of split frequencies: 0.044078

      16900000 -- [0.000] [...7 remote chains...] -- 9:37:20

      Average standard deviation of split frequencies: 0.044183


      Average standard deviation of split frequencies: 0.044183

      16910000 -- (0.000) [...7 remote chains...] -- 9:36:59

      Average standard deviation of split frequencies: 0.044299


      Average standard deviation of split frequencies: 0.044299

      16920000 -- (0.000) [...7 remote chains...] -- 9:37:13

      Average standard deviation of split frequencies: 0.044217


      Average standard deviation of split frequencies: 0.044217

      16930000 -- [0.000] [...7 remote chains...] -- 9:36:52

      Average standard deviation of split frequencies: 0.044391


      Average standard deviation of split frequencies: 0.044391

      16940000 -- (0.000) [...7 remote chains...] -- 9:37:05

      Average standard deviation of split frequencies: 0.044403


      Average standard deviation of split frequencies: 0.044403

      16950000 -- (0.000) [...7 remote chains...] -- 9:37:19

      Average standard deviation of split frequencies: 0.044518


      Average standard deviation of split frequencies: 0.044518

      16960000 -- (0.000) [...7 remote chains...] -- 9:36:58

      Average standard deviation of split frequencies: 0.044622


      Average standard deviation of split frequencies: 0.044622

      16970000 -- (0.000) [...7 remote chains...] -- 9:37:11

      Average standard deviation of split frequencies: 0.044564


      Average standard deviation of split frequencies: 0.044564

      16980000 -- (0.000) [...7 remote chains...] -- 9:37:24

      Average standard deviation of split frequencies: 0.044622


      Average standard deviation of split frequencies: 0.044622

      16990000 -- (0.000) [...7 remote chains...] -- 9:37:03

      Average standard deviation of split frequencies: 0.044737


      Average standard deviation of split frequencies: 0.044737

      17000000 -- (0.000) [...7 remote chains...] -- 9:37:17

      Average standard deviation of split frequencies: 0.044771


      Average standard deviation of split frequencies: 0.044771

      17010000 -- [0.000] [...7 remote chains...] -- 9:36:56

      Average standard deviation of split frequencies: 0.044829


      Average standard deviation of split frequencies: 0.044829

      17020000 -- (0.000) [...7 remote chains...] -- 9:37:09

      Average standard deviation of split frequencies: 0.044817


      Average standard deviation of split frequencies: 0.044817

      17030000 -- (0.000) [...7 remote chains...] -- 9:37:22

      Average standard deviation of split frequencies: 0.044978


      Average standard deviation of split frequencies: 0.044978

      17040000 -- (0.000) [...7 remote chains...] -- 9:37:01

      Average standard deviation of split frequencies: 0.044989


      Average standard deviation of split frequencies: 0.044989

      17050000 -- (0.000) [...7 remote chains...] -- 9:37:15

      Average standard deviation of split frequencies: 0.045023


      Average standard deviation of split frequencies: 0.045023

      17060000 -- (0.000) [...7 remote chains...] -- 9:37:28

      Average standard deviation of split frequencies: 0.045034


      Average standard deviation of split frequencies: 0.045034

      17070000 -- (0.000) [...7 remote chains...] -- 9:37:07

      Average standard deviation of split frequencies: 0.045172


      Average standard deviation of split frequencies: 0.045172

      17080000 -- (0.000) [...7 remote chains...] -- 9:37:20

      Average standard deviation of split frequencies: 0.045159


      Average standard deviation of split frequencies: 0.045159

      17090000 -- (0.000) [...7 remote chains...] -- 9:36:59

      Average standard deviation of split frequencies: 0.045262


      Average standard deviation of split frequencies: 0.045262

      17100000 -- (0.000) [...7 remote chains...] -- 9:37:13

      Average standard deviation of split frequencies: 0.045250


      Average standard deviation of split frequencies: 0.045250

      17110000 -- (0.000) [...7 remote chains...] -- 9:37:26

      Average standard deviation of split frequencies: 0.045181


      Average standard deviation of split frequencies: 0.045181

      17120000 -- (0.000) [...7 remote chains...] -- 9:37:05

      Average standard deviation of split frequencies: 0.045214


      Average standard deviation of split frequencies: 0.045214

      17130000 -- [0.000] [...7 remote chains...] -- 9:37:18

      Average standard deviation of split frequencies: 0.045317


      Average standard deviation of split frequencies: 0.045317

      17140000 -- (0.000) [...7 remote chains...] -- 9:36:57

      Average standard deviation of split frequencies: 0.045373


      Average standard deviation of split frequencies: 0.045373

      17150000 -- (0.000) [...7 remote chains...] -- 9:37:11

      Average standard deviation of split frequencies: 0.045465


      Average standard deviation of split frequencies: 0.045465

      17160000 -- (0.000) [...7 remote chains...] -- 9:36:50

      Average standard deviation of split frequencies: 0.045475


      Average standard deviation of split frequencies: 0.045475

      17170000 -- [0.000] [...7 remote chains...] -- 9:37:03

      Average standard deviation of split frequencies: 0.045554


      Average standard deviation of split frequencies: 0.045554

      17180000 -- (0.000) [...7 remote chains...] -- 9:37:16

      Average standard deviation of split frequencies: 0.045565


      Average standard deviation of split frequencies: 0.045565

      17190000 -- [0.000] [...7 remote chains...] -- 9:36:55

      Average standard deviation of split frequencies: 0.045565


      Average standard deviation of split frequencies: 0.045565

      17200000 -- [0.000] [...7 remote chains...] -- 9:37:09

      Average standard deviation of split frequencies: 0.045575


      Average standard deviation of split frequencies: 0.045575

      17210000 -- (0.000) [...7 remote chains...] -- 9:37:22

      Average standard deviation of split frequencies: 0.045562


      Average standard deviation of split frequencies: 0.045562

      17220000 -- (0.000) [...7 remote chains...] -- 9:37:01

      Average standard deviation of split frequencies: 0.045618


      Average standard deviation of split frequencies: 0.045618

      17230000 -- [0.000] [...7 remote chains...] -- 9:37:14

      Average standard deviation of split frequencies: 0.045846


      Average standard deviation of split frequencies: 0.045846

      17240000 -- [0.000] [...7 remote chains...] -- 9:37:27

      Average standard deviation of split frequencies: 0.045856


      Average standard deviation of split frequencies: 0.045856

      17250000 -- (0.000) [...7 remote chains...] -- 9:37:07

      Average standard deviation of split frequencies: 0.045866


      Average standard deviation of split frequencies: 0.045866

      17260000 -- [0.000] [...7 remote chains...] -- 9:37:20

      Average standard deviation of split frequencies: 0.045945


      Average standard deviation of split frequencies: 0.045945

      17270000 -- [0.000] [...7 remote chains...] -- 9:36:59

      Average standard deviation of split frequencies: 0.046036


      Average standard deviation of split frequencies: 0.046036

      17280000 -- [0.000] [...7 remote chains...] -- 9:37:12

      Average standard deviation of split frequencies: 0.046068


      Average standard deviation of split frequencies: 0.046068

      17290000 -- [0.000] [...7 remote chains...] -- 9:36:52

      Average standard deviation of split frequencies: 0.046169


      Average standard deviation of split frequencies: 0.046169

      17300000 -- [0.000] [...7 remote chains...] -- 9:37:05

      Average standard deviation of split frequencies: 0.046224


      Average standard deviation of split frequencies: 0.046224

      17310000 -- [0.000] [...7 remote chains...] -- 9:37:18

      Average standard deviation of split frequencies: 0.046292


      Average standard deviation of split frequencies: 0.046292

      17320000 -- (0.000) [...7 remote chains...] -- 9:36:57

      Average standard deviation of split frequencies: 0.046347


      Average standard deviation of split frequencies: 0.046347

      17330000 -- [0.000] [...7 remote chains...] -- 9:37:10

      Average standard deviation of split frequencies: 0.047333


      Average standard deviation of split frequencies: 0.047333

      17340000 -- [0.000] [...7 remote chains...] -- 9:37:23

      Average standard deviation of split frequencies: 0.047462


      Average standard deviation of split frequencies: 0.047462

      17350000 -- [0.000] [...7 remote chains...] -- 9:37:03

      Average standard deviation of split frequencies: 0.047532


      Average standard deviation of split frequencies: 0.047532

      17360000 -- [0.000] [...7 remote chains...] -- 9:37:16

      Average standard deviation of split frequencies: 0.047543


      Average standard deviation of split frequencies: 0.047543

      17370000 -- [0.000] [...7 remote chains...] -- 9:37:29

      Average standard deviation of split frequencies: 0.047577


      Average standard deviation of split frequencies: 0.047577

      17380000 -- (0.000) [...7 remote chains...] -- 9:37:08

      Average standard deviation of split frequencies: 0.047565


      Average standard deviation of split frequencies: 0.047565

      17390000 -- [0.000] [...7 remote chains...] -- 9:37:21

      Average standard deviation of split frequencies: 0.046892


      Average standard deviation of split frequencies: 0.046892

      17400000 -- [0.000] [...7 remote chains...] -- 9:37:01

      Average standard deviation of split frequencies: 0.046946


      Average standard deviation of split frequencies: 0.046946

      17410000 -- [0.000] [...7 remote chains...] -- 9:37:14

      Average standard deviation of split frequencies: 0.046933


      Average standard deviation of split frequencies: 0.046933

      17420000 -- [0.000] [...7 remote chains...] -- 9:36:53

      Average standard deviation of split frequencies: 0.046920


      Average standard deviation of split frequencies: 0.046920

      17430000 -- [0.000] [...7 remote chains...] -- 9:37:06

      Average standard deviation of split frequencies: 0.046965


      Average standard deviation of split frequencies: 0.046965

      17440000 -- [0.000] [...7 remote chains...] -- 9:37:19

      Average standard deviation of split frequencies: 0.046996


      Average standard deviation of split frequencies: 0.046996

      17450000 -- [0.000] [...7 remote chains...] -- 9:36:59

      Average standard deviation of split frequencies: 0.046961


      Average standard deviation of split frequencies: 0.046961

      17460000 -- [0.000] [...7 remote chains...] -- 9:37:12

      Average standard deviation of split frequencies: 0.046992


      Average standard deviation of split frequencies: 0.046992

      17470000 -- [0.000] [...7 remote chains...] -- 9:37:25

      Average standard deviation of split frequencies: 0.047104


      Average standard deviation of split frequencies: 0.047104

      17480000 -- [0.000] [...7 remote chains...] -- 9:37:37

      Average standard deviation of split frequencies: 0.047136


      Average standard deviation of split frequencies: 0.047136

      17490000 -- [0.000] [...7 remote chains...] -- 9:37:17

      Average standard deviation of split frequencies: 0.047078


      Average standard deviation of split frequencies: 0.047078

      17500000 -- (0.000) [...7 remote chains...] -- 9:37:30

      Average standard deviation of split frequencies: 0.047042


      Average standard deviation of split frequencies: 0.047042

      17510000 -- (0.000) [...7 remote chains...] -- 9:37:43

      Average standard deviation of split frequencies: 0.047109


      Average standard deviation of split frequencies: 0.047109

      17520000 -- (0.000) [...7 remote chains...] -- 9:37:22

      Average standard deviation of split frequencies: 0.047118


      Average standard deviation of split frequencies: 0.047118

      17530000 -- (0.000) [...7 remote chains...] -- 9:37:35

      Average standard deviation of split frequencies: 0.046970


      Average standard deviation of split frequencies: 0.046970

      17540000 -- [0.000] [...7 remote chains...] -- 9:37:48

      Average standard deviation of split frequencies: 0.046935


      Average standard deviation of split frequencies: 0.046935

      17550000 -- [0.000] [...7 remote chains...] -- 9:37:28

      Average standard deviation of split frequencies: 0.046912


      Average standard deviation of split frequencies: 0.046912

      17560000 -- [0.000] [...7 remote chains...] -- 9:37:41

      Average standard deviation of split frequencies: 0.046921


      Average standard deviation of split frequencies: 0.046921

      17570000 -- [0.000] [...7 remote chains...] -- 9:37:20

      Average standard deviation of split frequencies: 0.046975


      Average standard deviation of split frequencies: 0.046975

      17580000 -- (0.000) [...7 remote chains...] -- 9:37:33

      Average standard deviation of split frequencies: 0.046940


      Average standard deviation of split frequencies: 0.046940

      17590000 -- [0.000] [...7 remote chains...] -- 9:37:46

      Average standard deviation of split frequencies: 0.046895


      Average standard deviation of split frequencies: 0.046895

      17600000 -- (0.000) [...7 remote chains...] -- 9:37:26

      Average standard deviation of split frequencies: 0.046971


      Average standard deviation of split frequencies: 0.046971

      17610000 -- [0.000] [...7 remote chains...] -- 9:37:38

      Average standard deviation of split frequencies: 0.046958


      Average standard deviation of split frequencies: 0.046958

      17620000 -- (0.000) [...7 remote chains...] -- 9:37:18

      Average standard deviation of split frequencies: 0.046967


      Average standard deviation of split frequencies: 0.046967

      17630000 -- (0.000) [...7 remote chains...] -- 9:37:31

      Average standard deviation of split frequencies: 0.046922


      Average standard deviation of split frequencies: 0.046922

      17640000 -- (0.000) [...7 remote chains...] -- 9:37:44

      Average standard deviation of split frequencies: 0.046909


      Average standard deviation of split frequencies: 0.046909

      17650000 -- (0.000) [...7 remote chains...] -- 9:37:24

      Average standard deviation of split frequencies: 0.047007


      Average standard deviation of split frequencies: 0.047007

      17660000 -- (0.000) [...7 remote chains...] -- 9:37:36

      Average standard deviation of split frequencies: 0.046949


      Average standard deviation of split frequencies: 0.046949

      17670000 -- (0.000) [...7 remote chains...] -- 9:37:49

      Average standard deviation of split frequencies: 0.047105


      Average standard deviation of split frequencies: 0.047105

      17680000 -- [0.000] [...7 remote chains...] -- 9:37:29

      Average standard deviation of split frequencies: 0.047025


      Average standard deviation of split frequencies: 0.047025

      17690000 -- (0.000) [...7 remote chains...] -- 9:37:42

      Average standard deviation of split frequencies: 0.047012


      Average standard deviation of split frequencies: 0.047012

      17700000 -- (0.000) [...7 remote chains...] -- 9:37:21

      Average standard deviation of split frequencies: 0.046843


      Average standard deviation of split frequencies: 0.046843

      17710000 -- (0.000) [...7 remote chains...] -- 9:37:34

      Average standard deviation of split frequencies: 0.046622


      Average standard deviation of split frequencies: 0.046622

      17720000 -- [0.000] [...7 remote chains...] -- 9:37:47

      Average standard deviation of split frequencies: 0.046653


      Average standard deviation of split frequencies: 0.046653

      17730000 -- (0.000) [...7 remote chains...] -- 9:37:27

      Average standard deviation of split frequencies: 0.047929


      Average standard deviation of split frequencies: 0.047929

      17740000 -- [0.000] [...7 remote chains...] -- 9:37:39

      Average standard deviation of split frequencies: 0.047870


      Average standard deviation of split frequencies: 0.047870

      17750000 -- [0.000] [...7 remote chains...] -- 9:37:19

      Average standard deviation of split frequencies: 0.047708


      Average standard deviation of split frequencies: 0.047708

      17760000 -- (0.000) [...7 remote chains...] -- 9:37:32

      Average standard deviation of split frequencies: 0.047672


      Average standard deviation of split frequencies: 0.047672

      17770000 -- (0.000) [...7 remote chains...] -- 9:37:45

      Average standard deviation of split frequencies: 0.047637


      Average standard deviation of split frequencies: 0.047637

      17780000 -- [0.000] [...7 remote chains...] -- 9:37:25

      Average standard deviation of split frequencies: 0.047624


      Average standard deviation of split frequencies: 0.047624

      17790000 -- (0.000) [...7 remote chains...] -- 9:37:37

      Average standard deviation of split frequencies: 0.047716


      Average standard deviation of split frequencies: 0.047716

      17800000 -- (0.000) [...7 remote chains...] -- 9:37:50

      Average standard deviation of split frequencies: 0.047657


      Average standard deviation of split frequencies: 0.047657

      17810000 -- [0.000] [...7 remote chains...] -- 9:37:30

      Average standard deviation of split frequencies: 0.047668


      Average standard deviation of split frequencies: 0.047668

      17820000 -- [0.000] [...7 remote chains...] -- 9:37:42

      Average standard deviation of split frequencies: 0.047632


      Average standard deviation of split frequencies: 0.047632

      17830000 -- [0.000] [...7 remote chains...] -- 9:37:22

      Average standard deviation of split frequencies: 0.047586


      Average standard deviation of split frequencies: 0.047586

      17840000 -- [0.000] [...7 remote chains...] -- 9:37:35

      Average standard deviation of split frequencies: 0.047665


      Average standard deviation of split frequencies: 0.047665

      17850000 -- (0.000) [...7 remote chains...] -- 9:37:48

      Average standard deviation of split frequencies: 0.047676


      Average standard deviation of split frequencies: 0.047676

      17860000 -- [0.000] [...7 remote chains...] -- 9:37:28

      Average standard deviation of split frequencies: 0.047686


      Average standard deviation of split frequencies: 0.047686

      17870000 -- [0.000] [...7 remote chains...] -- 9:37:40

      Average standard deviation of split frequencies: 0.047824


      Average standard deviation of split frequencies: 0.047824

      17880000 -- [0.000] [...7 remote chains...] -- 9:37:53

      Average standard deviation of split frequencies: 0.047857


      Average standard deviation of split frequencies: 0.047857

      17890000 -- (0.000) [...7 remote chains...] -- 9:37:33

      Average standard deviation of split frequencies: 0.047867


      Average standard deviation of split frequencies: 0.047867

      17900000 -- (0.000) [...7 remote chains...] -- 9:37:45

      Average standard deviation of split frequencies: 0.047854


      Average standard deviation of split frequencies: 0.047854

      17910000 -- [0.000] [...7 remote chains...] -- 9:37:58

      Average standard deviation of split frequencies: 0.047854


      Average standard deviation of split frequencies: 0.047854

      17920000 -- (0.000) [...7 remote chains...] -- 9:37:38

      Average standard deviation of split frequencies: 0.047864


      Average standard deviation of split frequencies: 0.047864

      17930000 -- (0.000) [...7 remote chains...] -- 9:37:50

      Average standard deviation of split frequencies: 0.047897


      Average standard deviation of split frequencies: 0.047897

      17940000 -- (0.000) [...7 remote chains...] -- 9:37:31

      Average standard deviation of split frequencies: 0.047885


      Average standard deviation of split frequencies: 0.047885

      17950000 -- (0.000) [...7 remote chains...] -- 9:37:43

      Average standard deviation of split frequencies: 0.047907


      Average standard deviation of split frequencies: 0.047907

      17960000 -- [0.000] [...7 remote chains...] -- 9:37:23

      Average standard deviation of split frequencies: 0.047895


      Average standard deviation of split frequencies: 0.047895

      17970000 -- (0.000) [...7 remote chains...] -- 9:37:36

      Average standard deviation of split frequencies: 0.047859


      Average standard deviation of split frequencies: 0.047859

      17980000 -- (0.000) [...7 remote chains...] -- 9:37:48

      Average standard deviation of split frequencies: 0.047824


      Average standard deviation of split frequencies: 0.047824

      17990000 -- (0.000) [...7 remote chains...] -- 9:37:28

      Average standard deviation of split frequencies: 0.047801


      Average standard deviation of split frequencies: 0.047801

      18000000 -- [0.000] [...7 remote chains...] -- 9:37:41

      Average standard deviation of split frequencies: 0.047765


      Average standard deviation of split frequencies: 0.047765

      18010000 -- (0.000) [...7 remote chains...] -- 9:37:53

      Average standard deviation of split frequencies: 0.047753


      Average standard deviation of split frequencies: 0.047753

      18020000 -- (0.000) [...7 remote chains...] -- 9:37:33

      Average standard deviation of split frequencies: 0.047695


      Average standard deviation of split frequencies: 0.047695

      18030000 -- (0.000) [...7 remote chains...] -- 9:37:46

      Average standard deviation of split frequencies: 0.047672


      Average standard deviation of split frequencies: 0.047672

      18040000 -- (0.000) [...7 remote chains...] -- 9:37:58

      Average standard deviation of split frequencies: 0.047728


      Average standard deviation of split frequencies: 0.047728

      18050000 -- (0.000) [...7 remote chains...] -- 9:37:39

      Average standard deviation of split frequencies: 0.047647


      Average standard deviation of split frequencies: 0.047647

      18060000 -- (0.000) [...7 remote chains...] -- 9:37:51

      Average standard deviation of split frequencies: 0.047589


      Average standard deviation of split frequencies: 0.047589

      18070000 -- (0.000) [...7 remote chains...] -- 9:38:03

      Average standard deviation of split frequencies: 0.047544


      Average standard deviation of split frequencies: 0.047544

      18080000 -- (0.000) [...7 remote chains...] -- 9:37:44

      Average standard deviation of split frequencies: 0.047441


      Average standard deviation of split frequencies: 0.047441

      18090000 -- (0.000) [...7 remote chains...] -- 9:37:56

      Average standard deviation of split frequencies: 0.047451


      Average standard deviation of split frequencies: 0.047451

      18100000 -- (0.000) [...7 remote chains...] -- 9:37:36

      Average standard deviation of split frequencies: 0.047326


      Average standard deviation of split frequencies: 0.047326

      18110000 -- (0.000) [...7 remote chains...] -- 9:37:49

      Average standard deviation of split frequencies: 0.047394


      Average standard deviation of split frequencies: 0.047394

      18120000 -- (0.000) [...7 remote chains...] -- 9:38:01

      Average standard deviation of split frequencies: 0.047359


      Average standard deviation of split frequencies: 0.047359

      18130000 -- (0.000) [...7 remote chains...] -- 9:37:41

      Average standard deviation of split frequencies: 0.047302


      Average standard deviation of split frequencies: 0.047302

      18140000 -- (0.000) [...7 remote chains...] -- 9:37:54

      Average standard deviation of split frequencies: 0.047222


      Average standard deviation of split frequencies: 0.047222

      18150000 -- (0.000) [...7 remote chains...] -- 9:38:06

      Average standard deviation of split frequencies: 0.047154


      Average standard deviation of split frequencies: 0.047154

      18160000 -- (0.000) [...7 remote chains...] -- 9:37:46

      Average standard deviation of split frequencies: 0.046194


      Average standard deviation of split frequencies: 0.046194

      18170000 -- (0.000) [...7 remote chains...] -- 9:37:59

      Average standard deviation of split frequencies: 0.046073


      Average standard deviation of split frequencies: 0.046073

      18180000 -- (0.000) [...7 remote chains...] -- 9:37:39

      Average standard deviation of split frequencies: 0.046104


      Average standard deviation of split frequencies: 0.046104

      18190000 -- (0.000) [...7 remote chains...] -- 9:37:51

      Average standard deviation of split frequencies: 0.046040


      Average standard deviation of split frequencies: 0.046040

      18200000 -- (0.000) [...7 remote chains...] -- 9:38:04

      Average standard deviation of split frequencies: 0.046049


      Average standard deviation of split frequencies: 0.046049

      18210000 -- (0.000) [...7 remote chains...] -- 9:37:44

      Average standard deviation of split frequencies: 0.045951


      Average standard deviation of split frequencies: 0.045951

      18220000 -- (0.000) [...7 remote chains...] -- 9:37:56

      Average standard deviation of split frequencies: 0.045917


      Average standard deviation of split frequencies: 0.045917

      18230000 -- (0.000) [...7 remote chains...] -- 9:38:09

      Average standard deviation of split frequencies: 0.045896


      Average standard deviation of split frequencies: 0.045896

      18240000 -- (0.000) [...7 remote chains...] -- 9:37:49

      Average standard deviation of split frequencies: 0.045798


      Average standard deviation of split frequencies: 0.045798

      18250000 -- (0.000) [...7 remote chains...] -- 9:38:01

      Average standard deviation of split frequencies: 0.045786


      Average standard deviation of split frequencies: 0.045786

      18260000 -- (0.000) [...7 remote chains...] -- 9:37:42

      Average standard deviation of split frequencies: 0.045795


      Average standard deviation of split frequencies: 0.045795

      18270000 -- (0.000) [...7 remote chains...] -- 9:37:54

      Average standard deviation of split frequencies: 0.045946


      Average standard deviation of split frequencies: 0.045946

      18280000 -- (0.000) [...7 remote chains...] -- 9:38:06

      Average standard deviation of split frequencies: 0.045977


      Average standard deviation of split frequencies: 0.045977

      18290000 -- (0.000) [...7 remote chains...] -- 9:37:47

      Average standard deviation of split frequencies: 0.045986


      Average standard deviation of split frequencies: 0.045986

      18300000 -- (0.000) [...7 remote chains...] -- 9:37:59

      Average standard deviation of split frequencies: 0.045953


      Average standard deviation of split frequencies: 0.045953

      18310000 -- (0.000) [...7 remote chains...] -- 9:37:39

      Average standard deviation of split frequencies: 0.045974


      Average standard deviation of split frequencies: 0.045974

      18320000 -- (0.000) [...7 remote chains...] -- 9:37:52

      Average standard deviation of split frequencies: 0.045941


      Average standard deviation of split frequencies: 0.045941

      18330000 -- (0.000) [...7 remote chains...] -- 9:38:04

      Average standard deviation of split frequencies: 0.045950


      Average standard deviation of split frequencies: 0.045950

      18340000 -- (0.000) [...7 remote chains...] -- 9:37:44

      Average standard deviation of split frequencies: 0.045895


      Average standard deviation of split frequencies: 0.045895

      18350000 -- (0.000) [...7 remote chains...] -- 9:37:57

      Average standard deviation of split frequencies: 0.045917


      Average standard deviation of split frequencies: 0.045917

      18360000 -- (0.000) [...7 remote chains...] -- 9:38:09

      Average standard deviation of split frequencies: 0.045840


      Average standard deviation of split frequencies: 0.045840

      18370000 -- (0.000) [...7 remote chains...] -- 9:38:21

      Average standard deviation of split frequencies: 0.045765


      Average standard deviation of split frequencies: 0.045765

      18380000 -- (0.000) [...7 remote chains...] -- 9:38:02

      Average standard deviation of split frequencies: 0.044066


      Average standard deviation of split frequencies: 0.044066

      18390000 -- (0.000) [...7 remote chains...] -- 9:38:14

      Average standard deviation of split frequencies: 0.044066


      Average standard deviation of split frequencies: 0.044066

      18400000 -- (0.000) [...7 remote chains...] -- 9:37:54

      Average standard deviation of split frequencies: 0.045720


      Average standard deviation of split frequencies: 0.045720

      18410000 -- (0.000) [...7 remote chains...] -- 9:38:06

      Average standard deviation of split frequencies: 0.044043


      Average standard deviation of split frequencies: 0.044043

      18420000 -- (0.000) [...7 remote chains...] -- 9:38:19

      Average standard deviation of split frequencies: 0.044011


      Average standard deviation of split frequencies: 0.044011

      18430000 -- (0.000) [...7 remote chains...] -- 9:37:59

      Average standard deviation of split frequencies: 0.044073


      Average standard deviation of split frequencies: 0.044073

      18440000 -- (0.000) [...7 remote chains...] -- 9:38:11

      Average standard deviation of split frequencies: 0.044061


      Average standard deviation of split frequencies: 0.044061

      18450000 -- (0.000) [...7 remote chains...] -- 9:37:52

      Average standard deviation of split frequencies: 0.043968


      Average standard deviation of split frequencies: 0.043968

      18460000 -- (0.000) [...7 remote chains...] -- 9:38:04

      Average standard deviation of split frequencies: 0.044018


      Average standard deviation of split frequencies: 0.044018

      18470000 -- (0.000) [...7 remote chains...] -- 9:38:16

      Average standard deviation of split frequencies: 0.044141


      Average standard deviation of split frequencies: 0.044141

      18480000 -- (0.000) [...7 remote chains...] -- 9:37:57

      Average standard deviation of split frequencies: 0.044170


      Average standard deviation of split frequencies: 0.044170

      18490000 -- (0.000) [...7 remote chains...] -- 9:38:09

      Average standard deviation of split frequencies: 0.044138


      Average standard deviation of split frequencies: 0.044138

      18500000 -- (0.000) [...7 remote chains...] -- 9:37:49

      Average standard deviation of split frequencies: 0.044167


      Average standard deviation of split frequencies: 0.044167

      18510000 -- (0.000) [...7 remote chains...] -- 9:38:02

      Average standard deviation of split frequencies: 0.044167


      Average standard deviation of split frequencies: 0.044167

      18520000 -- (0.000) [...7 remote chains...] -- 9:38:14

      Average standard deviation of split frequencies: 0.044136


      Average standard deviation of split frequencies: 0.044136

      18530000 -- (0.000) [...7 remote chains...] -- 9:38:26

      Average standard deviation of split frequencies: 0.044104


      Average standard deviation of split frequencies: 0.044104

      18540000 -- (0.000) [...7 remote chains...] -- 9:38:06

      Average standard deviation of split frequencies: 0.044032


      Average standard deviation of split frequencies: 0.044032

      18550000 -- (0.000) [...7 remote chains...] -- 9:38:18

      Average standard deviation of split frequencies: 0.043991


      Average standard deviation of split frequencies: 0.043991

      18560000 -- (0.000) [...7 remote chains...] -- 9:37:59
[truncated: 11,441,524 more chars]
