# Supplementary material for: Sphenodontian phylogeny and the impact of model choice in Bayesian morphological clock estimates of divergence times and evolutionary rates
Source: BMC Biol. 2020 Dec 7;18:191. doi: 10.1186/s12915-020-00901-5 (PMC7720557; doi:10.1186/s12915-020-00901-5)
Supplement: Supplementary file 6 — Additional file 6. Input files including the dataset and all necessary coding (see Mr. Bayes blocks) to reproduce the analyses. [file 12915_2020_901_MOESM6_ESM.zip › InputFiles&OutputTrees/BayesCalibrated/Diversity(NoSA)/BayesCal_TK02_ln_p3_StartTr_3per_60G_DvNoSA_SFBD(s)2_2l/BayesCal_TK02_ln_p3_StartTr_3per_DvNoSA_SFBD2_AllCom.t.con.tre]

#NEXUS
[ID: 3041554905]
begin taxa;
	dimensions ntax=35;
	taxlabels
		Prolacerta_broomi
		Palaeagama_vielhaueri
		Sophineta_cracoviensis
		Megachirella_wachtleri
		Marmoretta_oxoniensis
		Huehuecuetzpalli_mixtecus
		Eichstaettisaurus_schroederi
		Ardeosaurus_brevipes
		Gephyrosaurus_bridensis
		Diphydontosaurus_avonis
		Planocephalosaurus_robinsonae
		Clevosaurus_hudsoni
		Clevosaurus_cambrica
		Clevosaurus_brasiliensis
		Clevosaurus_bairdi
		Clevosaurus_petilus
		Clevosaurus_sp_SAM
		Homeosaurus_maximiliani
		Homeosaurus_parvipes
		Sapheosaurus_thiollerei
		Oenosaurus_muehlheimensis
		Piocormus_laticeps
		Derasmosaurus_pietraroiae
		Palaeopleurosaurus_posidoniae
		Pleurosaurus_ginsburgi
		Pleurosaurus_goldfussi
		Kallimodon_pulchellus
		Leptosaurus_neptunius
		Sphenodon_punctatus
		Kawasphenodon
		Cynosphenodon_huizachalensis
		Sphenotitan_leyesi
		Priosphenodon_avelasi
		Eilenodon_robustus
		Toxolophosaurus_cloudi
		;
end;
begin trees;
	translate
		1	Prolacerta_broomi,
		2	Palaeagama_vielhaueri,
		3	Sophineta_cracoviensis,
		4	Megachirella_wachtleri,
		5	Marmoretta_oxoniensis,
		6	Huehuecuetzpalli_mixtecus,
		7	Eichstaettisaurus_schroederi,
		8	Ardeosaurus_brevipes,
		9	Gephyrosaurus_bridensis,
		10	Diphydontosaurus_avonis,
		11	Planocephalosaurus_robinsonae,
		12	Clevosaurus_hudsoni,
		13	Clevosaurus_cambrica,
		14	Clevosaurus_brasiliensis,
		15	Clevosaurus_bairdi,
		16	Clevosaurus_petilus,
		17	Clevosaurus_sp_SAM,
		18	Homeosaurus_maximiliani,
		19	Homeosaurus_parvipes,
		20	Sapheosaurus_thiollerei,
		21	Oenosaurus_muehlheimensis,
		22	Piocormus_laticeps,
		23	Derasmosaurus_pietraroiae,
		24	Palaeopleurosaurus_posidoniae,
		25	Pleurosaurus_ginsburgi,
		26	Pleurosaurus_goldfussi,
		27	Kallimodon_pulchellus,
		28	Leptosaurus_neptunius,
		29	Sphenodon_punctatus,
		30	Kawasphenodon,
		31	Cynosphenodon_huizachalensis,
		32	Sphenotitan_leyesi,
		33	Priosphenodon_avelasi,
		34	Eilenodon_robustus,
		35	Toxolophosaurus_cloudi
		;
   tree con_all_compat = [&R] (1[&prob=1.00000000e+00,prob_stddev=0.00000000e+00,prob_range={1.00000000e+00,1.00000000e+00},prob(percent)="100",prob+-sd="100+-0",height_mean=1.12550856e+00,height_median=1.04022532e+00,height_95%HPD={5.02111650e-01,1.95941482e+00},age_mean=2.49674821e+02,age_median=2.49736988e+02,age_95%HPD={2.47474381e+02,2.51899489e+02}]:6.075561e+01[&length_mean=2.63471702e-01,length_median=2.53689400e-01,length_95%HPD={1.41456000e-01,4.06886800e-01},effectivebrlenTK02Brlens{1}_mean=0.257415,effectivebrlenTK02Brlens{1}_median=0.246937,effectivebrlenTK02Brlens{1}_95%HPD={0.135529,0.401521},rateTK02Brlens{1}_mean=0.979857,rateTK02Brlens{1}_median=0.978757,rateTK02Brlens{1}_95%HPD={0.780998,1.175904},effectivebrlenTK02Brlens{2}_mean=0.253503,effectivebrlenTK02Brlens{2}_median=0.242681,effectivebrlenTK02Brlens{2}_95%HPD={0.132247,0.394681},rateTK02Brlens{2}_mean=0.966983,rateTK02Brlens{2}_median=0.967514,rateTK02Brlens{2}_95%HPD={0.731039,1.192911},effectivebrlenTK02Brlens{3}_mean=0.267742,effectivebrlenTK02Brlens{3}_median=0.255380,effectivebrlenTK02Brlens{3}_95%HPD={0.137057,0.422977},rateTK02Brlens{3}_mean=1.015665,rateTK02Brlens{3}_median=1.004830,rateTK02Brlens{3}_95%HPD={0.836238,1.213384}],((((2[&prob=1.00000000e+00,prob_stddev=0.00000000e+00,prob_range={1.00000000e+00,1.00000000e+00},prob(percent)="100",prob+-sd="100+-0",height_mean=1.13584183e+00,height_median=1.05021085e+00,height_95%HPD={5.07816818e-01,1.97700271e+00},age_mean=2.52013468e+02,age_median=2.51658297e+02,age_95%HPD={2.47500264e+02,2.57188829e+02}]:7.505261e+00[&length_mean=5.35109552e-02,length_median=3.98237400e-02,length_95%HPD={2.27564300e-05,1.49259400e-01},effectivebrlenTK02Brlens{1}_mean=0.057032,effectivebrlenTK02Brlens{1}_median=0.042684,effectivebrlenTK02Brlens{1}_95%HPD={0.000028,0.157346},rateTK02Brlens{1}_mean=1.087532,rateTK02Brlens{1}_median=1.063309,rateTK02Brlens{1}_95%HPD={0.710217,1.522092},effectivebrlenTK02Brlens{2}_mean=0.041320,effectivebrlenTK02Brlens{2}_median=0.028331,effectivebrlenTK02Brlens{2}_95%HPD={0.000013,0.125573},rateTK02Brlens{2}_mean=0.760102,rateTK02Brlens{2}_median=0.789703,rateTK02Brlens{2}_95%HPD={0.284668,1.154277},effectivebrlenTK02Brlens{3}_mean=0.054426,effectivebrlenTK02Brlens{3}_median=0.040502,effectivebrlenTK02Brlens{3}_95%HPD={0.000023,0.151212},rateTK02Brlens{3}_mean=1.027491,rateTK02Brlens{3}_median=1.012151,rateTK02Brlens{3}_95%HPD={0.706549,1.367097}],3[&prob=1.00000000e+00,prob_stddev=0.00000000e+00,prob_range={1.00000000e+00,1.00000000e+00},prob(percent)="100",prob+-sd="100+-0",height_mean=1.11792701e+00,height_median=1.03339907e+00,height_95%HPD={4.96168440e-01,1.94285721e+00},age_mean=2.48002806e+02,age_median=2.48004551e+02,age_95%HPD={2.47549889e+02,2.48499286e+02}]:1.115901e+01[&length_mean=5.36182393e-02,length_median=4.58130200e-02,length_95%HPD={4.42724200e-06,1.26562900e-01},effectivebrlenTK02Brlens{1}_mean=0.057492,effectivebrlenTK02Brlens{1}_median=0.048892,effectivebrlenTK02Brlens{1}_95%HPD={0.000004,0.135833},rateTK02Brlens{1}_mean=1.094285,rateTK02Brlens{1}_median=1.069117,rateTK02Brlens{1}_95%HPD={0.711630,1.561003},effectivebrlenTK02Brlens{2}_mean=0.039293,effectivebrlenTK02Brlens{2}_median=0.032190,effectivebrlenTK02Brlens{2}_95%HPD={0.000003,0.098827},rateTK02Brlens{2}_mean=0.739892,rateTK02Brlens{2}_median=0.769366,rateTK02Brlens{2}_95%HPD={0.253422,1.134123},effectivebrlenTK02Brlens{3}_mean=0.054751,effectivebrlenTK02Brlens{3}_median=0.046421,effectivebrlenTK02Brlens{3}_95%HPD={0.000005,0.130575},rateTK02Brlens{3}_mean=1.029057,rateTK02Brlens{3}_median=1.013279,rateTK02Brlens{3}_95%HPD={0.698092,1.389702}])[&prob=5.49682781e-01,prob_stddev=1.26081171e-02,prob_range={5.38305130e-01,5.65404829e-01},prob(percent)="55",prob+-sd="55+-1",height_mean=1.12742138e+00,height_median=1.04675511e+00,height_95%HPD={5.17362221e-01,1.93066233e+00},age_mean=2.60532409e+02,age_median=2.59163558e+02,age_95%HPD={2.48812676e+02,2.74804700e+02}]:1.739645e+01[&length_mean=6.62509544e-02,length_median=6.06699100e-02,length_95%HPD={7.56496200e-06,1.43753900e-01},effectivebrlenTK02Brlens{1}_mean=0.070129,effectivebrlenTK02Brlens{1}_median=0.064020,effectivebrlenTK02Brlens{1}_95%HPD={0.000008,0.152435},rateTK02Brlens{1}_mean=1.073820,rateTK02Brlens{1}_median=1.050463,rateTK02Brlens{1}_95%HPD={0.750859,1.458313},effectivebrlenTK02Brlens{2}_mean=0.051207,effectivebrlenTK02Brlens{2}_median=0.044912,effectivebrlenTK02Brlens{2}_95%HPD={0.000005,0.118809},rateTK02Brlens{2}_mean=0.773099,rateTK02Brlens{2}_median=0.801945,rateTK02Brlens{2}_95%HPD={0.356536,1.099813},effectivebrlenTK02Brlens{3}_mean=0.067550,effectivebrlenTK02Brlens{3}_median=0.061596,effectivebrlenTK02Brlens{3}_95%HPD={0.000008,0.147064},rateTK02Brlens{3}_mean=1.026449,rateTK02Brlens{3}_median=1.011085,rateTK02Brlens{3}_95%HPD={0.754452,1.331989}],(4[&prob=1.00000000e+00,prob_stddev=0.00000000e+00,prob_range={1.00000000e+00,1.00000000e+00},prob(percent)="100",prob+-sd="100+-0",height_mean=1.09983902e+00,height_median=1.01666467e+00,height_95%HPD={4.87648998e-01,1.91127978e+00},age_mean=2.43990439e+02,age_median=2.43986037e+02,age_95%HPD={2.43500608e+02,2.44447424e+02}]:8.614758e+00[&length_mean=6.87803274e-02,length_median=5.05163400e-02,length_95%HPD={3.00848900e-06,1.85338600e-01},effectivebrlenTK02Brlens{1}_mean=0.076955,effectivebrlenTK02Brlens{1}_median=0.056855,effectivebrlenTK02Brlens{1}_95%HPD={0.000003,0.205821},rateTK02Brlens{1}_mean=1.141079,rateTK02Brlens{1}_median=1.106445,rateTK02Brlens{1}_95%HPD={0.761868,1.614238},effectivebrlenTK02Brlens{2}_mean=0.049506,effectivebrlenTK02Brlens{2}_median=0.032973,effectivebrlenTK02Brlens{2}_95%HPD={0.000002,0.147891},rateTK02Brlens{2}_mean=0.711072,rateTK02Brlens{2}_median=0.729764,rateTK02Brlens{2}_95%HPD={0.242329,1.094500},effectivebrlenTK02Brlens{3}_mean=0.070785,effectivebrlenTK02Brlens{3}_median=0.052189,effectivebrlenTK02Brlens{3}_95%HPD={0.000004,0.189778},rateTK02Brlens{3}_mean=1.041302,rateTK02Brlens{3}_median=1.020991,rateTK02Brlens{3}_95%HPD={0.732189,1.409585}],((5[&prob=1.00000000e+00,prob_stddev=0.00000000e+00,prob_range={1.00000000e+00,1.00000000e+00},prob(percent)="100",prob+-sd="100+-0",height_mean=7.20851616e-01,height_median=6.66344090e-01,height_95%HPD={3.24270251e-01,1.25917752e+00},age_mean=1.59928619e+02,age_median=1.60122565e+02,age_95%HPD={1.52953522e+02,1.66999939e+02}]:1.268695e+01[&length_mean=1.15658695e-01,length_median=8.05664500e-02,length_95%HPD={1.92598100e-05,3.44684800e-01},effectivebrlenTK02Brlens{1}_mean=0.134151,effectivebrlenTK02Brlens{1}_median=0.096159,effectivebrlenTK02Brlens{1}_95%HPD={0.000022,0.383988},rateTK02Brlens{1}_mean=1.224436,rateTK02Brlens{1}_median=1.178417,rateTK02Brlens{1}_95%HPD={0.651493,1.942888},effectivebrlenTK02Brlens{2}_mean=0.062081,effectivebrlenTK02Brlens{2}_median=0.041682,effectivebrlenTK02Brlens{2}_95%HPD={0.000006,0.191976},rateTK02Brlens{2}_mean=0.602057,rateTK02Brlens{2}_median=0.591605,rateTK02Brlens{2}_95%HPD={0.098791,1.101246},effectivebrlenTK02Brlens{3}_mean=0.119312,effectivebrlenTK02Brlens{3}_median=0.080673,effectivebrlenTK02Brlens{3}_95%HPD={0.000022,0.362547},rateTK02Brlens{3}_mean=1.036730,rateTK02Brlens{3}_median=1.020078,rateTK02Brlens{3}_95%HPD={0.528313,1.587304}],6[&prob=1.00000000e+00,prob_stddev=0.00000000e+00,prob_range={1.00000000e+00,1.00000000e+00},prob(percent)="100",prob+-sd="100+-0",height_mean=4.62416179e-01,height_median=4.27382830e-01,height_95%HPD={2.08570492e-01,8.07605550e-01},age_mean=1.02578542e+02,age_median=1.02620931e+02,age_95%HPD={1.00273627e+02,1.04999942e+02}]:7.018858e+01[&length_mean=3.40204928e-01,length_median=3.12468800e-01,length_95%HPD={1.39545200e-01,6.03646700e-01},effectivebrlenTK02Brlens{1}_mean=0.431602,effectivebrlenTK02Brlens{1}_median=0.386053,effectivebrlenTK02Brlens{1}_95%HPD={0.144735,0.830530},rateTK02Brlens{1}_mean=1.277903,rateTK02Brlens{1}_median=1.223537,rateTK02Brlens{1}_95%HPD={0.687653,1.993046},effectivebrlenTK02Brlens{2}_mean=0.167951,effectivebrlenTK02Brlens{2}_median=0.155098,effectivebrlenTK02Brlens{2}_95%HPD={0.012727,0.345707},rateTK02Brlens{2}_mean=0.548066,rateTK02Brlens{2}_median=0.521312,rateTK02Brlens{2}_95%HPD={0.041232,1.068209},effectivebrlenTK02Brlens{3}_mean=0.343537,effectivebrlenTK02Brlens{3}_median=0.312173,effectivebrlenTK02Brlens{3}_95%HPD={0.114859,0.649835},rateTK02Brlens{3}_mean=1.029519,rateTK02Brlens{3}_median=1.016508,rateTK02Brlens{3}_95%HPD={0.457576,1.598711}])[&prob=6.63870401e-01,prob_stddev=1.16841919e-02,prob_range={6.47759469e-01,6.75292497e-01},prob(percent)="66",prob+-sd="66+-1",height_mean=7.75995866e-01,height_median=7.18425420e-01,height_95%HPD={3.55518237e-01,1.34222930e+00},age_mean=1.75163366e+02,age_median=1.72809513e+02,age_95%HPD={1.54104927e+02,1.99968450e+02}]:2.857140e+01[&length_mean=1.30346330e-01,length_median=1.12660600e-01,length_95%HPD={1.06051600e-05,2.97049300e-01},effectivebrlenTK02Brlens{1}_mean=0.158482,effectivebrlenTK02Brlens{1}_median=0.135492,effectivebrlenTK02Brlens{1}_95%HPD={0.000016,0.365850},rateTK02Brlens{1}_mean=1.238507,rateTK02Brlens{1}_median=1.190647,rateTK02Brlens{1}_95%HPD={0.732507,1.858443},effectivebrlenTK02Brlens{2}_mean=0.074003,effectivebrlenTK02Brlens{2}_median=0.062136,effectivebrlenTK02Brlens{2}_95%HPD={0.000006,0.176929},rateTK02Brlens{2}_mean=0.610909,rateTK02Brlens{2}_median=0.595114,rateTK02Brlens{2}_95%HPD={0.157957,1.075651},effectivebrlenTK02Brlens{3}_mean=0.132431,effectivebrlenTK02Brlens{3}_median=0.113196,effectivebrlenTK02Brlens{3}_95%HPD={0.000010,0.305832},rateTK02Brlens{3}_mean=1.035362,rateTK02Brlens{3}_median=1.018349,rateTK02Brlens{3}_95%HPD={0.565976,1.521120}],(7[&prob=1.00000000e+00,prob_stddev=0.00000000e+00,prob_range={1.00000000e+00,1.00000000e+00},prob(percent)="100",prob+-sd="100+-0",height_mean=6.87493627e-01,height_median=6.35532400e-01,height_95%HPD={3.06384377e-01,1.19581306e+00},age_mean=1.52507085e+02,age_median=1.52512194e+02,age_95%HPD={1.50198050e+02,1.54943912e+02}]:1.369524e+01[&length_mean=6.68919668e-02,length_median=5.88174600e-02,length_95%HPD={8.00240300e-03,1.44182100e-01},effectivebrlenTK02Brlens{1}_mean=0.083233,effectivebrlenTK02Brlens{1}_median=0.072857,effectivebrlenTK02Brlens{1}_95%HPD={0.010346,0.180786},rateTK02Brlens{1}_mean=1.283045,rateTK02Brlens{1}_median=1.232122,rateTK02Brlens{1}_95%HPD={0.713977,1.998555},effectivebrlenTK02Brlens{2}_mean=0.038348,effectivebrlenTK02Brlens{2}_median=0.031469,effectivebrlenTK02Brlens{2}_95%HPD={0.000006,0.096315},rateTK02Brlens{2}_mean=0.600640,rateTK02Brlens{2}_median=0.601574,rateTK02Brlens{2}_95%HPD={0.000359,1.095589},effectivebrlenTK02Brlens{3}_mean=0.070904,effectivebrlenTK02Brlens{3}_median=0.061089,effectivebrlenTK02Brlens{3}_95%HPD={0.006713,0.157149},rateTK02Brlens{3}_mean=1.073024,rateTK02Brlens{3}_median=1.037979,rateTK02Brlens{3}_95%HPD={0.562829,1.659297}],8[&prob=1.00000000e+00,prob_stddev=0.00000000e+00,prob_range={1.00000000e+00,1.00000000e+00},prob(percent)="100",prob+-sd="100+-0",height_mean=6.86699802e-01,height_median=6.34791724e-01,height_95%HPD={3.08385920e-01,1.19686382e+00},age_mean=1.52340970e+02,age_median=1.52261651e+02,age_95%HPD={1.50000597e+02,1.54697748e+02}]:1.394579e+01[&length_mean=6.84226337e-02,length_median=6.00376800e-02,length_95%HPD={9.99758300e-03,1.44786200e-01},effectivebrlenTK02Brlens{1}_mean=0.085649,effectivebrlenTK02Brlens{1}_median=0.074616,effectivebrlenTK02Brlens{1}_95%HPD={0.013168,0.184171},rateTK02Brlens{1}_mean=1.287242,rateTK02Brlens{1}_median=1.236608,rateTK02Brlens{1}_95%HPD={0.709640,1.989492},effectivebrlenTK02Brlens{2}_mean=0.038879,effectivebrlenTK02Brlens{2}_median=0.031990,effectivebrlenTK02Brlens{2}_95%HPD={0.000005,0.096777},rateTK02Brlens{2}_mean=0.598000,rateTK02Brlens{2}_median=0.599342,rateTK02Brlens{2}_95%HPD={0.000336,1.096915},effectivebrlenTK02Brlens{3}_mean=0.072430,effectivebrlenTK02Brlens{3}_median=0.062345,effectivebrlenTK02Brlens{3}_95%HPD={0.009511,0.159294},rateTK02Brlens{3}_mean=1.071579,rateTK02Brlens{3}_median=1.037217,rateTK02Brlens{3}_95%HPD={0.568699,1.670358}])[&prob=9.09181565e-01,prob_stddev=8.55725622e-03,prob_range={8.96856702e-01,9.15612049e-01},prob(percent)="91",prob+-sd="91+-1",height_mean=7.46694216e-01,height_median=6.93807770e-01,height_95%HPD={3.46052480e-01,1.28123372e+00},age_mean=1.67654981e+02,age_median=1.66207438e+02,age_95%HPD={1.54498960e+02,1.83390121e+02}]:3.517348e+01[&length_mean=1.46029539e-01,length_median=1.24274800e-01,length_95%HPD={8.49009800e-06,3.38107700e-01},effectivebrlenTK02Brlens{1}_mean=0.182494,effectivebrlenTK02Brlens{1}_median=0.151933,effectivebrlenTK02Brlens{1}_95%HPD={0.000009,0.431881},rateTK02Brlens{1}_mean=1.265455,rateTK02Brlens{1}_median=1.216881,rateTK02Brlens{1}_95%HPD={0.761695,1.911995},effectivebrlenTK02Brlens{2}_mean=0.081512,effectivebrlenTK02Brlens{2}_median=0.067023,effectivebrlenTK02Brlens{2}_95%HPD={0.000002,0.200593},rateTK02Brlens{2}_mean=0.603246,rateTK02Brlens{2}_median=0.595691,rateTK02Brlens{2}_95%HPD={0.082662,1.077912},effectivebrlenTK02Brlens{3}_mean=0.153341,effectivebrlenTK02Brlens{3}_median=0.127949,effectivebrlenTK02Brlens{3}_95%HPD={0.000008,0.362759},rateTK02Brlens{3}_mean=1.063082,rateTK02Brlens{3}_median=1.033925,rateTK02Brlens{3}_95%HPD={0.600206,1.567324}])[&prob=8.96545594e-01,prob_stddev=1.68699215e-02,prob_range={8.82256864e-01,9.15467606e-01},prob(percent)="90",prob+-sd="90+-2",height_mean=9.11888833e-01,height_median=8.45210464e-01,height_95%HPD={4.25670936e-01,1.56133649e+00},age_mean=2.03190624e+02,age_median=2.01380915e+02,age_95%HPD={1.73429660e+02,2.37244319e+02}]:5.121988e+01[&length_mean=2.23337449e-01,length_median=2.05567000e-01,length_95%HPD={2.84559200e-02,4.52049900e-01},effectivebrlenTK02Brlens{1}_mean=0.268261,effectivebrlenTK02Brlens{1}_median=0.240592,effectivebrlenTK02Brlens{1}_95%HPD={0.025010,0.565902},rateTK02Brlens{1}_mean=1.198930,rateTK02Brlens{1}_median=1.163640,rateTK02Brlens{1}_95%HPD={0.781485,1.700961},effectivebrlenTK02Brlens{2}_mean=0.140779,effectivebrlenTK02Brlens{2}_median=0.127334,effectivebrlenTK02Brlens{2}_95%HPD={0.010348,0.296158},rateTK02Brlens{2}_mean=0.656613,rateTK02Brlens{2}_median=0.655306,rateTK02Brlens{2}_95%HPD={0.228076,1.059305},effectivebrlenTK02Brlens{3}_mean=0.231659,effectivebrlenTK02Brlens{3}_median=0.212446,effectivebrlenTK02Brlens{3}_95%HPD={0.028802,0.471555},rateTK02Brlens{3}_mean=1.048746,rateTK02Brlens{3}_median=1.025674,rateTK02Brlens{3}_95%HPD={0.690679,1.436532}])[&prob=6.31031877e-01,prob_stddev=1.92686450e-02,prob_range={6.03304408e-01,6.44470617e-01},prob(percent)="63",prob+-sd="63+-2",height_mean=1.09415114e+00,height_median=1.02065578e+00,height_95%HPD={5.16446578e-01,1.84132926e+00},age_mean=2.54443072e+02,age_median=2.52600795e+02,age_95%HPD={2.43618053e+02,2.70376391e+02}]:2.395921e+01[&length_mean=9.99395076e-02,length_median=9.35890900e-02,length_95%HPD={8.44709200e-03,1.98282300e-01},effectivebrlenTK02Brlens{1}_mean=0.111125,effectivebrlenTK02Brlens{1}_median=0.102805,effectivebrlenTK02Brlens{1}_95%HPD={0.008608,0.225372},rateTK02Brlens{1}_mean=1.115686,rateTK02Brlens{1}_median=1.087499,rateTK02Brlens{1}_95%HPD={0.809728,1.505230},effectivebrlenTK02Brlens{2}_mean=0.073532,effectivebrlenTK02Brlens{2}_median=0.066923,effectivebrlenTK02Brlens{2}_95%HPD={0.003233,0.154529},rateTK02Brlens{2}_mean=0.743093,rateTK02Brlens{2}_median=0.758710,rateTK02Brlens{2}_95%HPD={0.354541,1.069280},effectivebrlenTK02Brlens{3}_mean=0.102924,effectivebrlenTK02Brlens{3}_median=0.096077,effectivebrlenTK02Brlens{3}_95%HPD={0.007938,0.204721},rateTK02Brlens{3}_mean=1.035579,rateTK02Brlens{3}_median=1.019076,rateTK02Brlens{3}_95%HPD={0.776214,1.330504}])[&prob=2.17447584e-01,prob_stddev=1.35503540e-02,prob_range={2.05619938e-01,2.36952923e-01},prob(percent)="22",prob+-sd="22+-1",height_mean=1.19525925e+00,height_median=1.12036860e+00,height_95%HPD={5.87824688e-01,1.98272193e+00},age_mean=2.78043866e+02,age_median=2.76560009e+02,age_95%HPD={2.59611835e+02,2.99425691e+02}]:5.736676e+00[&length_mean=5.44196076e-02,length_median=4.32532200e-02,length_95%HPD={2.27050900e-05,1.42356700e-01},effectivebrlenTK02Brlens{1}_mean=0.058684,effectivebrlenTK02Brlens{1}_median=0.045725,effectivebrlenTK02Brlens{1}_95%HPD={0.000022,0.156444},rateTK02Brlens{1}_mean=1.072253,rateTK02Brlens{1}_median=1.050229,rateTK02Brlens{1}_95%HPD={0.822591,1.393692},effectivebrlenTK02Brlens{2}_mean=0.045423,effectivebrlenTK02Brlens{2}_median=0.034612,effectivebrlenTK02Brlens{2}_95%HPD={0.000015,0.123300},rateTK02Brlens{2}_mean=0.826836,rateTK02Brlens{2}_median=0.861800,rateTK02Brlens{2}_95%HPD={0.473327,1.074468},effectivebrlenTK02Brlens{3}_mean=0.055488,effectivebrlenTK02Brlens{3}_median=0.043855,effectivebrlenTK02Brlens{3}_95%HPD={0.000022,0.144905},rateTK02Brlens{3}_mean=1.022780,rateTK02Brlens{3}_median=1.009462,rateTK02Brlens{3}_95%HPD={0.816930,1.272658}],9[&prob=1.00000000e+00,prob_stddev=0.00000000e+00,prob_range={1.00000000e+00,1.00000000e+00},prob(percent)="100",prob+-sd="100+-0",height_mean=8.90099068e-01,height_median=8.22629640e-01,height_95%HPD={3.97626407e-01,1.55223049e+00},age_mean=1.97427086e+02,age_median=1.97888568e+02,age_95%HPD={1.92332558e+02,2.01399936e+02}]:8.440812e+01[&length_mean=2.86561392e-01,length_median=2.76114000e-01,length_95%HPD={8.79620900e-02,5.04388800e-01},effectivebrlenTK02Brlens{1}_mean=0.284692,effectivebrlenTK02Brlens{1}_median=0.274028,effectivebrlenTK02Brlens{1}_95%HPD={0.088247,0.506784},rateTK02Brlens{1}_mean=1.016476,rateTK02Brlens{1}_median=1.008774,rateTK02Brlens{1}_95%HPD={0.551575,1.484056},effectivebrlenTK02Brlens{2}_mean=0.192706,effectivebrlenTK02Brlens{2}_median=0.182915,effectivebrlenTK02Brlens{2}_95%HPD={0.029203,0.362581},rateTK02Brlens{2}_mean=0.698942,rateTK02Brlens{2}_median=0.715735,rateTK02Brlens{2}_95%HPD={0.197455,1.112565},effectivebrlenTK02Brlens{3}_mean=0.290594,effectivebrlenTK02Brlens{3}_median=0.278543,effectivebrlenTK02Brlens{3}_95%HPD={0.079254,0.516495},rateTK02Brlens{3}_mean=1.022924,rateTK02Brlens{3}_median=1.009498,rateTK02Brlens{3}_95%HPD={0.652365,1.416762}])[&prob=6.55956600e-01,prob_stddev=2.89184757e-02,prob_range={6.15693159e-01,6.84559060e-01},prob(percent)="66",prob+-sd="66+-3",height_mean=1.24087035e+00,height_median=1.15487414e+00,height_95%HPD={6.01131960e-01,2.08133232e+00},age_mean=2.84084997e+02,age_median=2.82296686e+02,age_95%HPD={2.61518443e+02,3.10295434e+02}]:2.237652e+01[&length_mean=9.59853103e-02,length_median=8.97106100e-02,length_95%HPD={1.00546900e-04,1.92973200e-01},effectivebrlenTK02Brlens{1}_mean=0.099827,effectivebrlenTK02Brlens{1}_median=0.092056,effectivebrlenTK02Brlens{1}_95%HPD={0.000092,0.204988},rateTK02Brlens{1}_mean=1.035124,rateTK02Brlens{1}_median=1.023712,rateTK02Brlens{1}_95%HPD={0.847566,1.251356},effectivebrlenTK02Brlens{2}_mean=0.082280,effectivebrlenTK02Brlens{2}_median=0.077710,effectivebrlenTK02Brlens{2}_95%HPD={0.000193,0.162106},rateTK02Brlens{2}_mean=0.873679,rateTK02Brlens{2}_median=0.887613,rateTK02Brlens{2}_95%HPD={0.642923,1.065736},effectivebrlenTK02Brlens{3}_mean=0.097235,effectivebrlenTK02Brlens{3}_median=0.090168,effectivebrlenTK02Brlens{3}_95%HPD={0.000106,0.198093},rateTK02Brlens{3}_mean=1.011178,rateTK02Brlens{3}_median=1.005280,rateTK02Brlens{3}_95%HPD={0.846270,1.183422}],(10[&prob=1.00000000e+00,prob_stddev=0.00000000e+00,prob_range={1.00000000e+00,1.00000000e+00},prob(percent)="100",prob+-sd="100+-0",height_mean=9.23751714e-01,height_median=8.54038470e-01,height_95%HPD={4.09400250e-01,1.60505871e+00},age_mean=2.04930375e+02,age_median=2.04946840e+02,age_95%HPD={2.01657509e+02,2.08499901e+02}]:6.963108e+01[&length_mean=2.56779175e-01,length_median=2.53208200e-01,length_95%HPD={6.20841000e-02,4.52560200e-01},effectivebrlenTK02Brlens{1}_mean=0.254051,effectivebrlenTK02Brlens{1}_median=0.248389,effectivebrlenTK02Brlens{1}_95%HPD={0.056840,0.454360},rateTK02Brlens{1}_mean=1.001472,rateTK02Brlens{1}_median=0.993897,rateTK02Brlens{1}_95%HPD={0.607378,1.401571},effectivebrlenTK02Brlens{2}_mean=0.236968,effectivebrlenTK02Brlens{2}_median=0.230916,effectivebrlenTK02Brlens{2}_95%HPD={0.056790,0.429435},rateTK02Brlens{2}_mean=0.944312,rateTK02Brlens{2}_median=0.951133,rateTK02Brlens{2}_95%HPD={0.480417,1.385934},effectivebrlenTK02Brlens{3}_mean=0.247550,effectivebrlenTK02Brlens{3}_median=0.243857,effectivebrlenTK02Brlens{3}_95%HPD={0.048566,0.444714},rateTK02Brlens{3}_mean=0.969751,rateTK02Brlens{3}_median=0.986311,rateTK02Brlens{3}_95%HPD={0.572074,1.327180}],((11[&prob=1.00000000e+00,prob_stddev=0.00000000e+00,prob_range={1.00000000e+00,1.00000000e+00},prob(percent)="100",prob+-sd="100+-0",height_mean=9.24121590e-01,height_median=8.54399590e-01,height_95%HPD={4.12965981e-01,1.60875216e+00},age_mean=2.05002965e+02,age_median=2.05051778e+02,age_95%HPD={2.01685790e+02,2.08499733e+02}]:3.185649e+01[&length_mean=1.35179775e-01,length_median=1.28429300e-01,length_95%HPD={1.05276100e-02,2.52258800e-01},effectivebrlenTK02Brlens{1}_mean=0.125715,effectivebrlenTK02Brlens{1}_median=0.120541,effectivebrlenTK02Brlens{1}_95%HPD={0.013598,0.233215},rateTK02Brlens{1}_mean=0.953816,rateTK02Brlens{1}_median=0.957843,rateTK02Brlens{1}_95%HPD={0.562025,1.325589},effectivebrlenTK02Brlens{2}_mean=0.116919,effectivebrlenTK02Brlens{2}_median=0.110325,effectivebrlenTK02Brlens{2}_95%HPD={0.010588,0.222445},rateTK02Brlens{2}_mean=0.900424,rateTK02Brlens{2}_median=0.919813,rateTK02Brlens{2}_95%HPD={0.359761,1.331052},effectivebrlenTK02Brlens{3}_mean=0.124762,effectivebrlenTK02Brlens{3}_median=0.118859,effectivebrlenTK02Brlens{3}_95%HPD={0.010897,0.234800},rateTK02Brlens{3}_mean=0.940770,rateTK02Brlens{3}_median=0.975220,rateTK02Brlens{3}_95%HPD={0.493258,1.286043}],(((12[&prob=1.00000000e+00,prob_stddev=0.00000000e+00,prob_range={1.00000000e+00,1.00000000e+00},prob(percent)="100",prob+-sd="100+-0",height_mean=9.07652318e-01,height_median=8.38190138e-01,height_95%HPD={4.05084057e-01,1.58729432e+00},age_mean=2.01243109e+02,age_median=2.01775663e+02,age_95%HPD={1.92960085e+02,2.08499801e+02}]:1.028411e+01[&length_mean=5.42944002e-02,length_median=4.94854400e-02,length_95%HPD={8.04797600e-03,1.09898000e-01},effectivebrlenTK02Brlens{1}_mean=0.049051,effectivebrlenTK02Brlens{1}_median=0.045697,effectivebrlenTK02Brlens{1}_95%HPD={0.008626,0.095972},rateTK02Brlens{1}_mean=0.939660,rateTK02Brlens{1}_median=0.952443,rateTK02Brlens{1}_95%HPD={0.514019,1.345833},effectivebrlenTK02Brlens{2}_mean=0.039908,effectivebrlenTK02Brlens{2}_median=0.036852,effectivebrlenTK02Brlens{2}_95%HPD={0.004872,0.080181},rateTK02Brlens{2}_mean=0.794051,rateTK02Brlens{2}_median=0.826716,rateTK02Brlens{2}_95%HPD={0.223433,1.259823},effectivebrlenTK02Brlens{3}_mean=0.050614,effectivebrlenTK02Brlens{3}_median=0.046472,effectivebrlenTK02Brlens{3}_95%HPD={0.007717,0.101931},rateTK02Brlens{3}_mean=0.955054,rateTK02Brlens{3}_median=0.982718,rateTK02Brlens{3}_95%HPD={0.495658,1.315940}],13[&prob=1.00000000e+00,prob_stddev=0.00000000e+00,prob_range={1.00000000e+00,1.00000000e+00},prob(percent)="100",prob+-sd="100+-0",height_mean=9.22013709e-01,height_median=8.52320365e-01,height_95%HPD={4.14592451e-01,1.60760004e+00},age_mean=2.04559481e+02,age_median=2.04397255e+02,age_95%HPD={2.01300057e+02,2.08014854e+02}]:7.662515e+00[&length_mean=3.26544776e-02,length_median=2.85031400e-02,length_95%HPD={1.61953100e-05,7.38232400e-02},effectivebrlenTK02Brlens{1}_mean=0.029592,effectivebrlenTK02Brlens{1}_median=0.026393,effectivebrlenTK02Brlens{1}_95%HPD={0.000016,0.064992},rateTK02Brlens{1}_mean=0.941886,rateTK02Brlens{1}_median=0.955582,rateTK02Brlens{1}_95%HPD={0.520328,1.356930},effectivebrlenTK02Brlens{2}_mean=0.023880,effectivebrlenTK02Brlens{2}_median=0.020993,effectivebrlenTK02Brlens{2}_95%HPD={0.000002,0.053860},rateTK02Brlens{2}_mean=0.789107,rateTK02Brlens{2}_median=0.823521,rateTK02Brlens{2}_95%HPD={0.204954,1.252015},effectivebrlenTK02Brlens{3}_mean=0.030480,effectivebrlenTK02Brlens{3}_median=0.026769,effectivebrlenTK02Brlens{3}_95%HPD={0.000010,0.068716},rateTK02Brlens{3}_mean=0.956300,rateTK02Brlens{3}_median=0.983330,rateTK02Brlens{3}_95%HPD={0.493764,1.316280}])[&prob=3.99465006e-01,prob_stddev=9.45313869e-03,prob_range={3.86995700e-01,4.09373229e-01},prob(percent)="40",prob+-sd="40+-1",height_mean=9.34677455e-01,height_median=8.67521120e-01,height_95%HPD={4.34381032e-01,1.60596567e+00},age_mean=2.12618876e+02,age_median=2.12059770e+02,age_95%HPD={2.04382754e+02,2.21815394e+02}]:3.949077e+00[&length_mean=3.07396223e-02,length_median=2.53384400e-02,length_95%HPD={9.44462300e-07,7.66998900e-02},effectivebrlenTK02Brlens{1}_mean=0.027995,effectivebrlenTK02Brlens{1}_median=0.023346,effectivebrlenTK02Brlens{1}_95%HPD={0.000001,0.069266},rateTK02Brlens{1}_mean=0.939796,rateTK02Brlens{1}_median=0.951220,rateTK02Brlens{1}_95%HPD={0.546571,1.334879},effectivebrlenTK02Brlens{2}_mean=0.023310,effectivebrlenTK02Brlens{2}_median=0.019055,effectivebrlenTK02Brlens{2}_95%HPD={0.000001,0.058967},rateTK02Brlens{2}_mean=0.804742,rateTK02Brlens{2}_median=0.834153,rateTK02Brlens{2}_95%HPD={0.266082,1.237559},effectivebrlenTK02Brlens{3}_mean=0.028759,effectivebrlenTK02Brlens{3}_median=0.023734,effectivebrlenTK02Brlens{3}_95%HPD={0.000001,0.072169},rateTK02Brlens{3}_mean=0.955310,rateTK02Brlens{3}_median=0.982565,rateTK02Brlens{3}_95%HPD={0.513695,1.299566}],(15[&prob=1.00000000e+00,prob_stddev=0.00000000e+00,prob_range={1.00000000e+00,1.00000000e+00},prob(percent)="100",prob+-sd="100+-0",height_mean=9.02754831e-01,height_median=8.34587070e-01,height_95%HPD={4.03882629e-01,1.57213644e+00},age_mean=2.00269216e+02,age_median=2.00254433e+02,age_95%HPD={1.99300242e+02,2.01190641e+02}]:6.566685e+00[&length_mean=3.55306862e-02,length_median=2.80311100e-02,length_95%HPD={1.01178400e-06,9.33823100e-02},effectivebrlenTK02Brlens{1}_mean=0.031931,effectivebrlenTK02Brlens{1}_median=0.025469,effectivebrlenTK02Brlens{1}_95%HPD={0.000001,0.082830},rateTK02Brlens{1}_mean=0.933934,rateTK02Brlens{1}_median=0.945450,rateTK02Brlens{1}_95%HPD={0.479804,1.340930},effectivebrlenTK02Brlens{2}_mean=0.026541,effectivebrlenTK02Brlens{2}_median=0.020572,effectivebrlenTK02Brlens{2}_95%HPD={0.000000,0.071116},rateTK02Brlens{2}_mean=0.797282,rateTK02Brlens{2}_median=0.829739,rateTK02Brlens{2}_95%HPD={0.194381,1.253724},effectivebrlenTK02Brlens{3}_mean=0.033093,effectivebrlenTK02Brlens{3}_median=0.025958,effectivebrlenTK02Brlens{3}_95%HPD={0.000001,0.087515},rateTK02Brlens{3}_mean=0.950787,rateTK02Brlens{3}_median=0.980699,rateTK02Brlens{3}_95%HPD={0.458289,1.326832}],(16[&prob=1.00000000e+00,prob_stddev=0.00000000e+00,prob_range={1.00000000e+00,1.00000000e+00},prob(percent)="100",prob+-sd="100+-0",height_mean=9.02947226e-01,height_median=8.34646243e-01,height_95%HPD={4.01670472e-01,1.57073570e+00},age_mean=2.00309438e+02,age_median=2.00313500e+02,age_95%HPD={1.99401496e+02,2.01296693e+02}]:2.317218e+00[&length_mean=2.49970206e-02,length_median=1.86096200e-02,length_95%HPD={1.01598300e-06,6.95538100e-02},effectivebrlenTK02Brlens{1}_mean=0.022443,effectivebrlenTK02Brlens{1}_median=0.016865,effectivebrlenTK02Brlens{1}_95%HPD={0.000001,0.062086},rateTK02Brlens{1}_mean=0.931399,rateTK02Brlens{1}_median=0.945504,rateTK02Brlens{1}_95%HPD={0.482165,1.371494},effectivebrlenTK02Brlens{2}_mean=0.018467,effectivebrlenTK02Brlens{2}_median=0.013622,effectivebrlenTK02Brlens{2}_95%HPD={0.000000,0.052040},rateTK02Brlens{2}_mean=0.796080,rateTK02Brlens{2}_median=0.833350,rateTK02Brlens{2}_95%HPD={0.201550,1.266759},effectivebrlenTK02Brlens{3}_mean=0.023258,effectivebrlenTK02Brlens{3}_median=0.017232,effectivebrlenTK02Brlens{3}_95%HPD={0.000001,0.065107},rateTK02Brlens{3}_mean=0.951028,rateTK02Brlens{3}_median=0.981698,rateTK02Brlens{3}_95%HPD={0.507646,1.385328}],17[&prob=1.00000000e+00,prob_stddev=0.00000000e+00,prob_range={1.00000000e+00,1.00000000e+00},prob(percent)="100",prob+-sd="100+-0",height_mean=8.82079046e-01,height_median=8.14700699e-01,height_95%HPD={3.91510208e-01,1.53962591e+00},age_mean=1.95571007e+02,age_median=1.96804208e+02,age_95%HPD={1.86042570e+02,2.01299975e+02}]:5.826510e+00[&length_mean=4.06192171e-02,length_median=3.31909600e-02,length_95%HPD={1.18347300e-05,1.00709500e-01},effectivebrlenTK02Brlens{1}_mean=0.036328,effectivebrlenTK02Brlens{1}_median=0.029986,effectivebrlenTK02Brlens{1}_95%HPD={0.000010,0.089333},rateTK02Brlens{1}_mean=0.929848,rateTK02Brlens{1}_median=0.943175,rateTK02Brlens{1}_95%HPD={0.459064,1.362547},effectivebrlenTK02Brlens{2}_mean=0.029671,effectivebrlenTK02Brlens{2}_median=0.023840,effectivebrlenTK02Brlens{2}_95%HPD={0.000002,0.075855},rateTK02Brlens{2}_mean=0.789386,rateTK02Brlens{2}_median=0.828538,rateTK02Brlens{2}_95%HPD={0.177980,1.293131},effectivebrlenTK02Brlens{3}_mean=0.037761,effectivebrlenTK02Brlens{3}_median=0.030684,effectivebrlenTK02Brlens{3}_95%HPD={0.000012,0.094254},rateTK02Brlens{3}_mean=0.951478,rateTK02Brlens{3}_median=0.982961,rateTK02Brlens{3}_95%HPD={0.459193,1.342453}])[&prob=4.47611693e-01,prob_stddev=9.42052980e-03,prob_range={4.37561805e-01,4.56017155e-01},prob(percent)="45",prob+-sd="45+-1",height_mean=9.08854527e-01,height_median=8.41366690e-01,height_95%HPD={4.17941020e-01,1.57999646e+00},age_mean=2.03421829e+02,age_median=2.02630718e+02,age_95%HPD={1.99437906e+02,2.09251676e+02}]:4.190400e+00[&length_mean=2.96767325e-02,length_median=2.43363100e-02,length_95%HPD={3.56757900e-06,7.50526400e-02},effectivebrlenTK02Brlens{1}_mean=0.026317,effectivebrlenTK02Brlens{1}_median=0.021959,effectivebrlenTK02Brlens{1}_95%HPD={0.000003,0.065186},rateTK02Brlens{1}_mean=0.925319,rateTK02Brlens{1}_median=0.941274,rateTK02Brlens{1}_95%HPD={0.468312,1.326263},effectivebrlenTK02Brlens{2}_mean=0.022205,effectivebrlenTK02Brlens{2}_median=0.017942,effectivebrlenTK02Brlens{2}_95%HPD={0.000001,0.056995},rateTK02Brlens{2}_mean=0.799194,rateTK02Brlens{2}_median=0.835541,rateTK02Brlens{2}_95%HPD={0.222144,1.262261},effectivebrlenTK02Brlens{3}_mean=0.027627,effectivebrlenTK02Brlens{3}_median=0.022643,effectivebrlenTK02Brlens{3}_95%HPD={0.000002,0.070046},rateTK02Brlens{3}_mean=0.952553,rateTK02Brlens{3}_median=0.983203,rateTK02Brlens{3}_95%HPD={0.479295,1.317431}])[&prob=5.00877768e-01,prob_stddev=1.12198953e-02,prob_range={4.85394607e-01,5.11838757e-01},prob(percent)="50",prob+-sd="50+-1",height_mean=9.36813181e-01,height_median=8.65943950e-01,height_95%HPD={4.11352350e-01,1.61951201e+00},age_mean=2.07659795e+02,age_median=2.06821118e+02,age_95%HPD={2.00968420e+02,2.16263922e+02}]:9.187730e+00[&length_mean=4.11597635e-02,length_median=3.49593500e-02,length_95%HPD={1.45250700e-05,9.85482700e-02},effectivebrlenTK02Brlens{1}_mean=0.037209,effectivebrlenTK02Brlens{1}_median=0.032128,effectivebrlenTK02Brlens{1}_95%HPD={0.000018,0.087341},rateTK02Brlens{1}_mean=0.935067,rateTK02Brlens{1}_median=0.946486,rateTK02Brlens{1}_95%HPD={0.527542,1.341282},effectivebrlenTK02Brlens{2}_mean=0.031060,effectivebrlenTK02Brlens{2}_median=0.026539,effectivebrlenTK02Brlens{2}_95%HPD={0.000006,0.074249},rateTK02Brlens{2}_mean=0.805347,rateTK02Brlens{2}_median=0.836639,rateTK02Brlens{2}_95%HPD={0.237070,1.230482},effectivebrlenTK02Brlens{3}_mean=0.038068,effectivebrlenTK02Brlens{3}_median=0.032524,effectivebrlenTK02Brlens{3}_95%HPD={0.000010,0.090874},rateTK02Brlens{3}_mean=0.950522,rateTK02Brlens{3}_median=0.980878,rateTK02Brlens{3}_95%HPD={0.468512,1.316550}])[&prob=3.73237520e-01,prob_stddev=1.11614996e-02,prob_range={3.61551538e-01,3.83629071e-01},prob(percent)="37",prob+-sd="37+-1",height_mean=1.00936384e+00,height_median=9.34367500e-01,height_95%HPD={4.54507010e-01,1.73298827e+00},age_mean=2.16633387e+02,age_median=2.16008848e+02,age_95%HPD={2.08124725e+02,2.26747845e+02}]:6.437630e+00[&length_mean=2.96055784e-02,length_median=2.51527000e-02,length_95%HPD={2.93944200e-06,7.08146100e-02},effectivebrlenTK02Brlens{1}_mean=0.026932,effectivebrlenTK02Brlens{1}_median=0.023169,effectivebrlenTK02Brlens{1}_95%HPD={0.000003,0.063341},rateTK02Brlens{1}_mean=0.937170,rateTK02Brlens{1}_median=0.947171,rateTK02Brlens{1}_95%HPD={0.543075,1.311029},effectivebrlenTK02Brlens{2}_mean=0.022733,effectivebrlenTK02Brlens{2}_median=0.019325,effectivebrlenTK02Brlens{2}_95%HPD={0.000001,0.054333},rateTK02Brlens{2}_mean=0.812096,rateTK02Brlens{2}_median=0.834427,rateTK02Brlens{2}_95%HPD={0.308093,1.225802},effectivebrlenTK02Brlens{3}_mean=0.027672,effectivebrlenTK02Brlens{3}_median=0.023434,effectivebrlenTK02Brlens{3}_95%HPD={0.000002,0.066203},rateTK02Brlens{3}_mean=0.953100,rateTK02Brlens{3}_median=0.981938,rateTK02Brlens{3}_95%HPD={0.540573,1.325925}],14[&prob=1.00000000e+00,prob_stddev=0.00000000e+00,prob_range={1.00000000e+00,1.00000000e+00},prob(percent)="100",prob+-sd="100+-0",height_mean=9.50402506e-01,height_median=8.78444720e-01,height_95%HPD={4.24166026e-01,1.65445421e+00},age_mean=2.10877142e+02,age_median=2.11012925e+02,age_95%HPD={2.02327047e+02,2.19994586e+02}]:1.143355e+01[&length_mean=3.38948795e-02,length_median=2.89173600e-02,length_95%HPD={6.00610200e-06,8.01336300e-02},effectivebrlenTK02Brlens{1}_mean=0.030558,effectivebrlenTK02Brlens{1}_median=0.026624,effectivebrlenTK02Brlens{1}_95%HPD={0.000004,0.070534},rateTK02Brlens{1}_mean=0.936848,rateTK02Brlens{1}_median=0.947178,rateTK02Brlens{1}_95%HPD={0.522089,1.321524},effectivebrlenTK02Brlens{2}_mean=0.025750,effectivebrlenTK02Brlens{2}_median=0.022118,effectivebrlenTK02Brlens{2}_95%HPD={0.000003,0.060666},rateTK02Brlens{2}_mean=0.815745,rateTK02Brlens{2}_median=0.844750,rateTK02Brlens{2}_95%HPD={0.273705,1.240659},effectivebrlenTK02Brlens{3}_mean=0.031545,effectivebrlenTK02Brlens{3}_median=0.026828,effectivebrlenTK02Brlens{3}_95%HPD={0.000004,0.075131},rateTK02Brlens{3}_mean=0.948708,rateTK02Brlens{3}_median=0.980396,rateTK02Brlens{3}_95%HPD={0.492819,1.298537}])[&prob=8.51821091e-01,prob_stddev=3.10394906e-02,prob_range={8.18968678e-01,8.82101310e-01},prob(percent)="85",prob+-sd="85+-3",height_mean=9.89764267e-01,height_median=9.17657090e-01,height_95%HPD={4.68560141e-01,1.69652283e+00},age_mean=2.23309999e+02,age_median=2.22446477e+02,age_95%HPD={2.11340331e+02,2.36707051e+02}]:1.446179e+01[&length_mean=8.41291107e-02,length_median=7.51704900e-02,length_95%HPD={1.48608400e-05,1.83524500e-01},effectivebrlenTK02Brlens{1}_mean=0.076693,effectivebrlenTK02Brlens{1}_median=0.069679,effectivebrlenTK02Brlens{1}_95%HPD={0.000016,0.163066},rateTK02Brlens{1}_mean=0.937192,rateTK02Brlens{1}_median=0.942778,rateTK02Brlens{1}_95%HPD={0.590871,1.265970},effectivebrlenTK02Brlens{2}_mean=0.068569,effectivebrlenTK02Brlens{2}_median=0.061814,effectivebrlenTK02Brlens{2}_95%HPD={0.000012,0.147391},rateTK02Brlens{2}_mean=0.846089,rateTK02Brlens{2}_median=0.862077,rateTK02Brlens{2}_95%HPD={0.406663,1.213373},effectivebrlenTK02Brlens{3}_mean=0.077657,effectivebrlenTK02Brlens{3}_median=0.070092,effectivebrlenTK02Brlens{3}_95%HPD={0.000018,0.166748},rateTK02Brlens{3}_mean=0.943336,rateTK02Brlens{3}_median=0.974801,rateTK02Brlens{3}_95%HPD={0.523561,1.232839}])[&prob=5.27708025e-01,prob_stddev=4.94218616e-02,prob_range={4.73283630e-01,5.83193520e-01},prob(percent)="53",prob+-sd="53+-5",height_mean=1.03986142e+00,height_median=9.64975190e-01,height_95%HPD={4.89759186e-01,1.75993218e+00},age_mean=2.38343226e+02,age_median=2.36908263e+02,age_95%HPD={2.18551367e+02,2.60232563e+02}]:1.676753e+01[&length_mean=7.45600355e-02,length_median=6.78875700e-02,length_95%HPD={2.01077900e-05,1.60537700e-01},effectivebrlenTK02Brlens{1}_mean=0.069220,effectivebrlenTK02Brlens{1}_median=0.063328,effectivebrlenTK02Brlens{1}_95%HPD={0.000021,0.147922},rateTK02Brlens{1}_mean=0.941368,rateTK02Brlens{1}_median=0.942884,rateTK02Brlens{1}_95%HPD={0.640655,1.237484},effectivebrlenTK02Brlens{2}_mean=0.063271,effectivebrlenTK02Brlens{2}_median=0.058366,effectivebrlenTK02Brlens{2}_95%HPD={0.000021,0.133380},rateTK02Brlens{2}_mean=0.878078,rateTK02Brlens{2}_median=0.884740,rateTK02Brlens{2}_95%HPD={0.503493,1.213605},effectivebrlenTK02Brlens{3}_mean=0.068168,effectivebrlenTK02Brlens{3}_median=0.062394,effectivebrlenTK02Brlens{3}_95%HPD={0.000019,0.145224},rateTK02Brlens{3}_mean=0.933204,rateTK02Brlens{3}_median=0.967253,rateTK02Brlens{3}_95%HPD={0.569310,1.202155}],((((18[&prob=1.00000000e+00,prob_stddev=0.00000000e+00,prob_range={1.00000000e+00,1.00000000e+00},prob(percent)="100",prob+-sd="100+-0",height_mean=6.87541182e-01,height_median=6.35618860e-01,height_95%HPD={3.08829301e-01,1.19891376e+00},age_mean=1.52522612e+02,age_median=1.52534573e+02,age_95%HPD={1.50258778e+02,1.54998084e+02}]:7.359965e+00[&length_mean=4.24375382e-02,length_median=3.18556700e-02,length_95%HPD={3.74598100e-06,1.13829600e-01},effectivebrlenTK02Brlens{1}_mean=0.031845,effectivebrlenTK02Brlens{1}_median=0.024463,effectivebrlenTK02Brlens{1}_95%HPD={0.000001,0.083121},rateTK02Brlens{1}_mean=0.811491,rateTK02Brlens{1}_median=0.827624,rateTK02Brlens{1}_95%HPD={0.231955,1.258645},effectivebrlenTK02Brlens{2}_mean=0.033478,effectivebrlenTK02Brlens{2}_median=0.024550,effectivebrlenTK02Brlens{2}_95%HPD={0.000001,0.093423},rateTK02Brlens{2}_mean=0.842124,rateTK02Brlens{2}_median=0.848213,rateTK02Brlens{2}_95%HPD={0.136530,1.424475},effectivebrlenTK02Brlens{3}_mean=0.035249,effectivebrlenTK02Brlens{3}_median=0.026737,effectivebrlenTK02Brlens{3}_95%HPD={0.000003,0.093672},rateTK02Brlens{3}_mean=0.884624,rateTK02Brlens{3}_median=0.943448,rateTK02Brlens{3}_95%HPD={0.280920,1.339551}],19[&prob=1.00000000e+00,prob_stddev=0.00000000e+00,prob_range={1.00000000e+00,1.00000000e+00},prob(percent)="100",prob+-sd="100+-0",height_mean=6.87532446e-01,height_median=6.35605910e-01,height_95%HPD={3.06544258e-01,1.19609210e+00},age_mean=1.52524467e+02,age_median=1.52534394e+02,age_95%HPD={1.50263297e+02,1.54999929e+02}]:7.360143e+00[&length_mean=4.18096792e-02,length_median=3.18627300e-02,length_95%HPD={2.57618600e-05,1.10612800e-01},effectivebrlenTK02Brlens{1}_mean=0.031536,effectivebrlenTK02Brlens{1}_median=0.024576,effectivebrlenTK02Brlens{1}_95%HPD={0.000012,0.081527},rateTK02Brlens{1}_mean=0.813710,rateTK02Brlens{1}_median=0.829314,rateTK02Brlens{1}_95%HPD={0.255122,1.275237},effectivebrlenTK02Brlens{2}_mean=0.032902,effectivebrlenTK02Brlens{2}_median=0.024554,effectivebrlenTK02Brlens{2}_95%HPD={0.000004,0.090032},rateTK02Brlens{2}_mean=0.840681,rateTK02Brlens{2}_median=0.846668,rateTK02Brlens{2}_95%HPD={0.144470,1.435916},effectivebrlenTK02Brlens{3}_mean=0.034563,effectivebrlenTK02Brlens{3}_median=0.026706,effectivebrlenTK02Brlens{3}_95%HPD={0.000016,0.090407},rateTK02Brlens{3}_mean=0.883277,rateTK02Brlens{3}_median=0.941507,rateTK02Brlens{3}_95%HPD={0.264441,1.331665}])[&prob=9.59158787e-01,prob_stddev=5.73975007e-03,prob_range={9.53744958e-01,9.66867035e-01},prob(percent)="96",prob+-sd="96+-1",height_mean=7.26448599e-01,height_median=6.71270710e-01,height_95%HPD={3.30787070e-01,1.26794251e+00},age_mean=1.61622292e+02,age_median=1.59894537e+02,age_95%HPD={1.51970724e+02,1.75620567e+02}]:3.711745e+01[&length_mean=1.58212760e-01,length_median=1.45086000e-01,length_95%HPD={1.73166600e-02,3.22172500e-01},effectivebrlenTK02Brlens{1}_mean=0.123036,effectivebrlenTK02Brlens{1}_median=0.114560,effectivebrlenTK02Brlens{1}_95%HPD={0.013836,0.243138},rateTK02Brlens{1}_mean=0.816131,rateTK02Brlens{1}_median=0.825365,rateTK02Brlens{1}_95%HPD={0.337224,1.205178},effectivebrlenTK02Brlens{2}_mean=0.122468,effectivebrlenTK02Brlens{2}_median=0.114454,effectivebrlenTK02Brlens{2}_95%HPD={0.015913,0.241074},rateTK02Brlens{2}_mean=0.835353,rateTK02Brlens{2}_median=0.829368,rateTK02Brlens{2}_95%HPD={0.256011,1.312382},effectivebrlenTK02Brlens{3}_mean=0.133746,effectivebrlenTK02Brlens{3}_median=0.126065,effectivebrlenTK02Brlens{3}_95%HPD={0.017006,0.259232},rateTK02Brlens{3}_mean=0.893128,rateTK02Brlens{3}_median=0.945189,rateTK02Brlens{3}_95%HPD={0.365411,1.287662}],(((20[&prob=1.00000000e+00,prob_stddev=0.00000000e+00,prob_range={1.00000000e+00,1.00000000e+00},prob(percent)="100",prob+-sd="100+-0",height_mean=6.92090952e-01,height_median=6.39740307e-01,height_95%HPD={3.08343798e-01,1.20373880e+00},age_mean=1.53536456e+02,age_median=1.53529495e+02,age_95%HPD={1.52102360e+02,1.54850724e+02}]:2.844450e+00[&length_mean=2.50602127e-02,length_median=1.87436000e-02,length_95%HPD={2.93269100e-06,6.88513500e-02},effectivebrlenTK02Brlens{1}_mean=0.017259,effectivebrlenTK02Brlens{1}_median=0.013176,effectivebrlenTK02Brlens{1}_95%HPD={0.000000,0.046993},rateTK02Brlens{1}_mean=0.758915,rateTK02Brlens{1}_median=0.774650,rateTK02Brlens{1}_95%HPD={0.139606,1.244727},effectivebrlenTK02Brlens{2}_mean=0.019353,effectivebrlenTK02Brlens{2}_median=0.014677,effectivebrlenTK02Brlens{2}_95%HPD={0.000003,0.053048},rateTK02Brlens{2}_mean=0.842557,rateTK02Brlens{2}_median=0.834358,rateTK02Brlens{2}_95%HPD={0.188040,1.424866},effectivebrlenTK02Brlens{3}_mean=0.020630,effectivebrlenTK02Brlens{3}_median=0.015718,effectivebrlenTK02Brlens{3}_95%HPD={0.000002,0.056163},rateTK02Brlens{3}_mean=0.881577,rateTK02Brlens{3}_median=0.934606,rateTK02Brlens{3}_95%HPD={0.265764,1.301044}],22[&prob=1.00000000e+00,prob_stddev=0.00000000e+00,prob_range={1.00000000e+00,1.00000000e+00},prob(percent)="100",prob+-sd="100+-0",height_mean=6.88011685e-01,height_median=6.36038287e-01,height_95%HPD={3.02932100e-01,1.19364671e+00},age_mean=1.52630240e+02,age_median=1.52686687e+02,age_95%HPD={1.50309298e+02,1.54999912e+02}]:3.687258e+00[&length_mean=2.75596305e-02,length_median=1.90142000e-02,length_95%HPD={8.18658500e-06,8.22086100e-02},effectivebrlenTK02Brlens{1}_mean=0.019078,effectivebrlenTK02Brlens{1}_median=0.013332,effectivebrlenTK02Brlens{1}_95%HPD={0.000001,0.056635},rateTK02Brlens{1}_mean=0.758236,rateTK02Brlens{1}_median=0.773053,rateTK02Brlens{1}_95%HPD={0.159050,1.279138},effectivebrlenTK02Brlens{2}_mean=0.021389,effectivebrlenTK02Brlens{2}_median=0.014682,effectivebrlenTK02Brlens{2}_95%HPD={0.000002,0.064303},rateTK02Brlens{2}_mean=0.839099,rateTK02Brlens{2}_median=0.834578,rateTK02Brlens{2}_95%HPD={0.198663,1.457135},effectivebrlenTK02Brlens{3}_mean=0.022591,effectivebrlenTK02Brlens{3}_median=0.015930,effectivebrlenTK02Brlens{3}_95%HPD={0.000006,0.066710},rateTK02Brlens{3}_mean=0.881337,rateTK02Brlens{3}_median=0.935056,rateTK02Brlens{3}_95%HPD={0.279982,1.325306}])[&prob=4.28889679e-01,prob_stddev=1.38631899e-02,prob_range={4.14528727e-01,4.47250586e-01},prob(percent)="43",prob+-sd="43+-1",height_mean=7.01498308e-01,height_median=6.48198197e-01,height_95%HPD={3.17478170e-01,1.22400704e+00},age_mean=1.57279421e+02,age_median=1.56373945e+02,age_95%HPD={1.52406825e+02,1.64130812e+02}]:5.665115e+00[&length_mean=3.08820283e-02,length_median=2.29161100e-02,length_95%HPD={4.46350600e-06,8.58832400e-02},effectivebrlenTK02Brlens{1}_mean=0.021322,effectivebrlenTK02Brlens{1}_median=0.016040,effectivebrlenTK02Brlens{1}_95%HPD={0.000002,0.058924},rateTK02Brlens{1}_mean=0.759300,rateTK02Brlens{1}_median=0.775002,rateTK02Brlens{1}_95%HPD={0.179691,1.244067},effectivebrlenTK02Brlens{2}_mean=0.022758,effectivebrlenTK02Brlens{2}_median=0.017344,effectivebrlenTK02Brlens{2}_95%HPD={0.000002,0.062255},rateTK02Brlens{2}_mean=0.824174,rateTK02Brlens{2}_median=0.811052,rateTK02Brlens{2}_95%HPD={0.222069,1.414734},effectivebrlenTK02Brlens{3}_mean=0.025562,effectivebrlenTK02Brlens{3}_median=0.019299,effectivebrlenTK02Brlens{3}_95%HPD={0.000003,0.070452},rateTK02Brlens{3}_mean=0.884818,rateTK02Brlens{3}_median=0.939274,rateTK02Brlens{3}_95%HPD={0.306098,1.313992}],21[&prob=1.00000000e+00,prob_stddev=0.00000000e+00,prob_range={1.00000000e+00,1.00000000e+00},prob(percent)="100",prob+-sd="100+-0",height_mean=6.80849971e-01,height_median=6.29345758e-01,height_95%HPD={3.04218860e-01,1.18516350e+00},age_mean=1.51040467e+02,age_median=1.51035332e+02,age_95%HPD={1.50000199e+02,1.51992829e+02}]:1.100373e+01[&length_mean=4.22917098e-02,length_median=3.44566600e-02,length_95%HPD={6.84142900e-05,1.01281100e-01},effectivebrlenTK02Brlens{1}_mean=0.029457,effectivebrlenTK02Brlens{1}_median=0.024515,effectivebrlenTK02Brlens{1}_95%HPD={0.000008,0.070328},rateTK02Brlens{1}_mean=0.759363,rateTK02Brlens{1}_median=0.775412,rateTK02Brlens{1}_95%HPD={0.164093,1.272883},effectivebrlenTK02Brlens{2}_mean=0.032739,effectivebrlenTK02Brlens{2}_median=0.027494,effectivebrlenTK02Brlens{2}_95%HPD={0.000060,0.077013},rateTK02Brlens{2}_mean=0.847291,rateTK02Brlens{2}_median=0.840327,rateTK02Brlens{2}_95%HPD={0.195250,1.411213},effectivebrlenTK02Brlens{3}_mean=0.035058,effectivebrlenTK02Brlens{3}_median=0.029122,effectivebrlenTK02Brlens{3}_95%HPD={0.000062,0.083149},rateTK02Brlens{3}_mean=0.882208,rateTK02Brlens{3}_median=0.935836,rateTK02Brlens{3}_95%HPD={0.303863,1.338684}])[&prob=9.19814780e-01,prob_stddev=1.47924246e-02,prob_range={9.05978822e-01,9.34511839e-01},prob(percent)="92",prob+-sd="92+-1",height_mean=7.30781073e-01,height_median=6.74738240e-01,height_95%HPD={3.35215030e-01,1.27347176e+00},age_mean=1.63403655e+02,age_median=1.62039060e+02,age_95%HPD={1.54082487e+02,1.76220280e+02}]:2.485749e+01[&length_mean=1.11284446e-01,length_median=9.97468800e-02,length_95%HPD={5.49488800e-03,2.32292000e-01},effectivebrlenTK02Brlens{1}_mean=0.081180,effectivebrlenTK02Brlens{1}_median=0.074922,effectivebrlenTK02Brlens{1}_95%HPD={0.005419,0.164298},rateTK02Brlens{1}_mean=0.779765,rateTK02Brlens{1}_median=0.788345,rateTK02Brlens{1}_95%HPD={0.270377,1.203982},effectivebrlenTK02Brlens{2}_mean=0.086374,effectivebrlenTK02Brlens{2}_median=0.078076,effectivebrlenTK02Brlens{2}_95%HPD={0.005141,0.180305},rateTK02Brlens{2}_mean=0.827213,rateTK02Brlens{2}_median=0.814912,rateTK02Brlens{2}_95%HPD={0.290737,1.354499},effectivebrlenTK02Brlens{3}_mean=0.092752,effectivebrlenTK02Brlens{3}_median=0.086367,effectivebrlenTK02Brlens{3}_95%HPD={0.009545,0.184419},rateTK02Brlens{3}_mean=0.889754,rateTK02Brlens{3}_median=0.939946,rateTK02Brlens{3}_95%HPD={0.380839,1.287399}],(27[&prob=1.00000000e+00,prob_stddev=0.00000000e+00,prob_range={1.00000000e+00,1.00000000e+00},prob(percent)="100",prob+-sd="100+-0",height_mean=6.86038714e-01,height_median=6.34226120e-01,height_95%HPD={3.03280198e-01,1.19073558e+00},age_mean=1.52204508e+02,age_median=1.52059612e+02,age_95%HPD={1.50000008e+02,1.54643565e+02}]:5.885645e+00[&length_mean=3.22925380e-02,length_median=2.43992000e-02,length_95%HPD={3.62045000e-05,8.57298400e-02},effectivebrlenTK02Brlens{1}_mean=0.024162,effectivebrlenTK02Brlens{1}_median=0.018637,effectivebrlenTK02Brlens{1}_95%HPD={0.000018,0.063256},rateTK02Brlens{1}_mean=0.805371,rateTK02Brlens{1}_median=0.812328,rateTK02Brlens{1}_95%HPD={0.272857,1.278662},effectivebrlenTK02Brlens{2}_mean=0.021880,effectivebrlenTK02Brlens{2}_median=0.016396,effectivebrlenTK02Brlens{2}_95%HPD={0.000016,0.059451},rateTK02Brlens{2}_mean=0.761138,rateTK02Brlens{2}_median=0.773633,rateTK02Brlens{2}_95%HPD={0.075669,1.352968},effectivebrlenTK02Brlens{3}_mean=0.027195,effectivebrlenTK02Brlens{3}_median=0.021158,effectivebrlenTK02Brlens{3}_95%HPD={0.000040,0.070083},rateTK02Brlens{3}_mean=0.903632,rateTK02Brlens{3}_median=0.954703,rateTK02Brlens{3}_95%HPD={0.343972,1.316983}],28[&prob=1.00000000e+00,prob_stddev=0.00000000e+00,prob_range={1.00000000e+00,1.00000000e+00},prob(percent)="100",prob+-sd="100+-0",height_mean=6.81120765e-01,height_median=6.29592720e-01,height_95%HPD={3.01237209e-01,1.18264144e+00},age_mean=1.51099714e+02,age_median=1.51126305e+02,age_95%HPD={1.50119040e+02,1.52099779e+02}]:6.818952e+00[&length_mean=3.59826057e-02,length_median=2.88282800e-02,length_95%HPD={6.40454900e-06,8.91019800e-02},effectivebrlenTK02Brlens{1}_mean=0.026812,effectivebrlenTK02Brlens{1}_median=0.021950,effectivebrlenTK02Brlens{1}_95%HPD={0.000001,0.065326},rateTK02Brlens{1}_mean=0.802446,rateTK02Brlens{1}_median=0.810822,rateTK02Brlens{1}_95%HPD={0.252413,1.278539},effectivebrlenTK02Brlens{2}_mean=0.024548,effectivebrlenTK02Brlens{2}_median=0.019556,effectivebrlenTK02Brlens{2}_95%HPD={0.000003,0.062754},rateTK02Brlens{2}_mean=0.762070,rateTK02Brlens{2}_median=0.773577,rateTK02Brlens{2}_95%HPD={0.043525,1.328363},effectivebrlenTK02Brlens{3}_mean=0.030286,effectivebrlenTK02Brlens{3}_median=0.025039,effectivebrlenTK02Brlens{3}_95%HPD={0.000002,0.072766},rateTK02Brlens{3}_mean=0.902145,rateTK02Brlens{3}_median=0.954371,rateTK02Brlens{3}_95%HPD={0.340773,1.319853}])[&prob=9.51331096e-01,prob_stddev=1.19958794e-03,prob_range={9.49578338e-01,9.52211642e-01},prob(percent)="95",prob+-sd="95+-0",height_mean=7.15035514e-01,height_median=6.60087247e-01,height_95%HPD={3.24356370e-01,1.24797163e+00},age_mean=1.59197371e+02,age_median=1.57945257e+02,age_95%HPD={1.51337650e+02,1.70136940e+02}]:2.895129e+01[&length_mean=1.20129740e-01,length_median=1.08625600e-01,length_95%HPD={5.40109700e-03,2.46369100e-01},effectivebrlenTK02Brlens{1}_mean=0.090357,effectivebrlenTK02Brlens{1}_median=0.084395,effectivebrlenTK02Brlens{1}_95%HPD={0.007174,0.177737},rateTK02Brlens{1}_mean=0.800683,rateTK02Brlens{1}_median=0.805622,rateTK02Brlens{1}_95%HPD={0.310696,1.209970},effectivebrlenTK02Brlens{2}_mean=0.085482,effectivebrlenTK02Brlens{2}_median=0.079037,effectivebrlenTK02Brlens{2}_95%HPD={0.005701,0.172818},rateTK02Brlens{2}_mean=0.783166,rateTK02Brlens{2}_median=0.783869,rateTK02Brlens{2}_95%HPD={0.197855,1.324218},effectivebrlenTK02Brlens{3}_mean=0.102170,effectivebrlenTK02Brlens{3}_median=0.096353,effectivebrlenTK02Brlens{3}_95%HPD={0.011342,0.199684},rateTK02Brlens{3}_mean=0.901802,rateTK02Brlens{3}_median=0.951447,rateTK02Brlens{3}_95%HPD={0.400763,1.276363}])[&prob=5.00336107e-01,prob_stddev=6.84414145e-02,prob_range={4.06417706e-01,5.54471617e-01},prob(percent)="50",prob+-sd="50+-7",height_mean=8.26350657e-01,height_median=7.60938500e-01,height_95%HPD={3.78742730e-01,1.42667177e+00},age_mean=1.88197465e+02,age_median=1.86896549e+02,age_95%HPD={1.68119828e+02,2.10856440e+02}]:1.011544e+01[&length_mean=8.24596486e-02,length_median=7.18923000e-02,length_95%HPD={1.40446800e-05,1.92762500e-01},effectivebrlenTK02Brlens{1}_mean=0.062239,effectivebrlenTK02Brlens{1}_median=0.055340,effectivebrlenTK02Brlens{1}_95%HPD={0.000010,0.141416},rateTK02Brlens{1}_mean=0.798545,rateTK02Brlens{1}_median=0.801497,rateTK02Brlens{1}_95%HPD={0.369736,1.173598},effectivebrlenTK02Brlens{2}_mean=0.060617,effectivebrlenTK02Brlens{2}_median=0.053288,effectivebrlenTK02Brlens{2}_95%HPD={0.000012,0.139299},rateTK02Brlens{2}_mean=0.789519,rateTK02Brlens{2}_median=0.777582,rateTK02Brlens{2}_95%HPD={0.320195,1.266230},effectivebrlenTK02Brlens{3}_mean=0.071511,effectivebrlenTK02Brlens{3}_median=0.063387,effectivebrlenTK02Brlens{3}_95%HPD={0.000011,0.163991},rateTK02Brlens{3}_mean=0.902728,rateTK02Brlens{3}_median=0.942752,rateTK02Brlens{3}_95%HPD={0.417997,1.256822}])[&prob=3.67176476e-01,prob_stddev=5.23929810e-02,prob_range={3.00818880e-01,4.20350885e-01},prob(percent)="37",prob+-sd="37+-5",height_mean=8.79267731e-01,height_median=8.09794740e-01,height_95%HPD={4.14595840e-01,1.51807079e+00},age_mean=1.97998311e+02,age_median=1.97011989e+02,age_95%HPD={1.76230530e+02,2.22164915e+02}]:1.807326e+01[&length_mean=7.72200905e-02,length_median=6.72519000e-02,length_95%HPD={1.42908400e-05,1.80325500e-01},effectivebrlenTK02Brlens{1}_mean=0.061028,effectivebrlenTK02Brlens{1}_median=0.053786,effectivebrlenTK02Brlens{1}_95%HPD={0.000010,0.140083},rateTK02Brlens{1}_mean=0.820214,rateTK02Brlens{1}_median=0.829853,rateTK02Brlens{1}_95%HPD={0.410563,1.160112},effectivebrlenTK02Brlens{2}_mean=0.059849,effectivebrlenTK02Brlens{2}_median=0.052316,effectivebrlenTK02Brlens{2}_95%HPD={0.000010,0.139030},rateTK02Brlens{2}_mean=0.811757,rateTK02Brlens{2}_median=0.803681,rateTK02Brlens{2}_95%HPD={0.367153,1.228842},effectivebrlenTK02Brlens{3}_mean=0.067179,effectivebrlenTK02Brlens{3}_median=0.059482,effectivebrlenTK02Brlens{3}_95%HPD={0.000018,0.153378},rateTK02Brlens{3}_mean=0.903206,rateTK02Brlens{3}_median=0.951552,rateTK02Brlens{3}_95%HPD={0.432297,1.236486}],((23[&prob=1.00000000e+00,prob_stddev=0.00000000e+00,prob_range={1.00000000e+00,1.00000000e+00},prob(percent)="100",prob+-sd="100+-0",height_mean=4.86481986e-01,height_median=4.49685610e-01,height_95%HPD={2.14728931e-01,8.46479120e-01},age_mean=1.07923424e+02,age_median=1.08458789e+02,age_95%HPD={1.01601149e+02,1.12999869e+02}]:6.101447e+01[&length_mean=2.78123371e-01,length_median=2.55372300e-01,length_95%HPD={9.60352700e-02,5.54010400e-01},effectivebrlenTK02Brlens{1}_mean=0.193968,effectivebrlenTK02Brlens{1}_median=0.187821,effectivebrlenTK02Brlens{1}_95%HPD={0.054690,0.352656},rateTK02Brlens{1}_mean=0.756783,rateTK02Brlens{1}_median=0.774069,rateTK02Brlens{1}_95%HPD={0.194732,1.216723},effectivebrlenTK02Brlens{2}_mean=0.188682,effectivebrlenTK02Brlens{2}_median=0.177424,effectivebrlenTK02Brlens{2}_95%HPD={0.011615,0.369107},rateTK02Brlens{2}_mean=0.745464,rateTK02Brlens{2}_median=0.751189,rateTK02Brlens{2}_95%HPD={0.071667,1.327135},effectivebrlenTK02Brlens{3}_mean=0.238536,effectivebrlenTK02Brlens{3}_median=0.226924,effectivebrlenTK02Brlens{3}_95%HPD={0.071668,0.445464},rateTK02Brlens{3}_mean=0.906041,rateTK02Brlens{3}_median=0.956283,rateTK02Brlens{3}_95%HPD={0.294003,1.334385}],(25[&prob=1.00000000e+00,prob_stddev=0.00000000e+00,prob_range={1.00000000e+00,1.00000000e+00},prob(percent)="100",prob+-sd="100+-0",height_mean=6.80901368e-01,height_median=6.29452160e-01,height_95%HPD={3.02204110e-01,1.18351435e+00},age_mean=1.51051888e+02,age_median=1.51052221e+02,age_95%HPD={1.50102126e+02,1.52095929e+02}]:1.236726e+01[&length_mean=5.39770290e-02,length_median=4.86050700e-02,length_95%HPD={8.93147900e-06,1.10578400e-01},effectivebrlenTK02Brlens{1}_mean=0.037452,effectivebrlenTK02Brlens{1}_median=0.034580,effectivebrlenTK02Brlens{1}_95%HPD={0.000006,0.074779},rateTK02Brlens{1}_mean=0.756495,rateTK02Brlens{1}_median=0.775068,rateTK02Brlens{1}_95%HPD={0.193221,1.218630},effectivebrlenTK02Brlens{2}_mean=0.037429,effectivebrlenTK02Brlens{2}_median=0.033911,effectivebrlenTK02Brlens{2}_95%HPD={0.000001,0.079941},rateTK02Brlens{2}_mean=0.760840,rateTK02Brlens{2}_median=0.769080,rateTK02Brlens{2}_95%HPD={0.087863,1.341750},effectivebrlenTK02Brlens{3}_mean=0.049953,effectivebrlenTK02Brlens{3}_median=0.046074,effectivebrlenTK02Brlens{3}_95%HPD={0.000004,0.098505},rateTK02Brlens{3}_mean=0.964390,rateTK02Brlens{3}_median=0.981865,rateTK02Brlens{3}_95%HPD={0.460069,1.393740}],26[&prob=1.00000000e+00,prob_stddev=0.00000000e+00,prob_range={1.00000000e+00,1.00000000e+00},prob(percent)="100",prob+-sd="100+-0",height_mean=6.86709670e-01,height_median=6.34766230e-01,height_95%HPD={3.03524300e-01,1.19239353e+00},age_mean=1.52342076e+02,age_median=1.52268765e+02,age_95%HPD={1.50000002e+02,1.54690592e+02}]:1.115072e+01[&length_mean=5.16849925e-02,length_median=4.59113300e-02,length_95%HPD={6.70102900e-03,1.08758700e-01},effectivebrlenTK02Brlens{1}_mean=0.036209,effectivebrlenTK02Brlens{1}_median=0.032923,effectivebrlenTK02Brlens{1}_95%HPD={0.004773,0.074929},rateTK02Brlens{1}_mean=0.758738,rateTK02Brlens{1}_median=0.774477,rateTK02Brlens{1}_95%HPD={0.200562,1.223368},effectivebrlenTK02Brlens{2}_mean=0.035753,effectivebrlenTK02Brlens{2}_median=0.032038,effectivebrlenTK02Brlens{2}_95%HPD={0.000095,0.076021},rateTK02Brlens{2}_mean=0.760621,rateTK02Brlens{2}_median=0.770994,rateTK02Brlens{2}_95%HPD={0.070487,1.324883},effectivebrlenTK02Brlens{3}_mean=0.047930,effectivebrlenTK02Brlens{3}_median=0.043560,effectivebrlenTK02Brlens{3}_95%HPD={0.006948,0.097444},rateTK02Brlens{3}_mean=0.966491,rateTK02Brlens{3}_median=0.982783,rateTK02Brlens{3}_95%HPD={0.472296,1.389706}])[&prob=7.36025155e-01,prob_stddev=1.28207349e-02,prob_range={7.18792013e-01,7.49547227e-01},prob(percent)="74",prob+-sd="74+-1",height_mean=7.38297905e-01,height_median=6.80232980e-01,height_95%HPD={3.31496818e-01,1.29322175e+00},age_mean=1.64205197e+02,age_median=1.63419481e+02,age_95%HPD={1.55114633e+02,1.74966371e+02}]:6.053782e+00[&length_mean=7.07114476e-02,length_median=6.25942700e-02,length_95%HPD={2.59051500e-06,1.61314500e-01},effectivebrlenTK02Brlens{1}_mean=0.048387,effectivebrlenTK02Brlens{1}_median=0.043538,effectivebrlenTK02Brlens{1}_95%HPD={0.000003,0.106555},rateTK02Brlens{1}_mean=0.747711,rateTK02Brlens{1}_median=0.755241,rateTK02Brlens{1}_95%HPD={0.260582,1.176234},effectivebrlenTK02Brlens{2}_mean=0.050362,effectivebrlenTK02Brlens{2}_median=0.043805,effectivebrlenTK02Brlens{2}_95%HPD={0.000002,0.117823},rateTK02Brlens{2}_mean=0.769631,rateTK02Brlens{2}_median=0.773873,rateTK02Brlens{2}_95%HPD={0.168660,1.298966},effectivebrlenTK02Brlens{3}_mean=0.065105,effectivebrlenTK02Brlens{3}_median=0.058242,effectivebrlenTK02Brlens{3}_95%HPD={0.000003,0.146116},rateTK02Brlens{3}_mean=0.950309,rateTK02Brlens{3}_median=0.977323,rateTK02Brlens{3}_95%HPD={0.431506,1.316964}])[&prob=6.33737403e-01,prob_stddev=1.26241521e-02,prob_range={6.19215342e-01,6.48292797e-01},prob(percent)="63",prob+-sd="63+-1",height_mean=7.64310813e-01,height_median=7.05866960e-01,height_95%HPD={3.57882478e-01,1.32230152e+00},age_mean=1.70470936e+02,age_median=1.69473263e+02,age_95%HPD={1.57281507e+02,1.85525263e+02}]:1.736292e+01[&length_mean=7.28666322e-02,length_median=6.75621800e-02,length_95%HPD={1.14280200e-05,1.52521000e-01},effectivebrlenTK02Brlens{1}_mean=0.056563,effectivebrlenTK02Brlens{1}_median=0.052890,effectivebrlenTK02Brlens{1}_95%HPD={0.000007,0.117289},rateTK02Brlens{1}_mean=0.803201,rateTK02Brlens{1}_median=0.811575,rateTK02Brlens{1}_95%HPD={0.335197,1.199070},effectivebrlenTK02Brlens{2}_mean=0.053884,effectivebrlenTK02Brlens{2}_median=0.048431,effectivebrlenTK02Brlens{2}_95%HPD={0.000013,0.118110},rateTK02Brlens{2}_mean=0.786440,rateTK02Brlens{2}_median=0.781545,rateTK02Brlens{2}_95%HPD={0.227368,1.310125},effectivebrlenTK02Brlens{3}_mean=0.065748,effectivebrlenTK02Brlens{3}_median=0.061474,effectivebrlenTK02Brlens{3}_95%HPD={0.000008,0.135494},rateTK02Brlens{3}_mean=0.932336,rateTK02Brlens{3}_median=0.968665,rateTK02Brlens{3}_95%HPD={0.422809,1.299922}],24[&prob=1.00000000e+00,prob_stddev=0.00000000e+00,prob_range={1.00000000e+00,1.00000000e+00},prob(percent)="100",prob+-sd="100+-0",height_mean=8.02861535e-01,height_median=7.42173850e-01,height_95%HPD={3.59238391e-01,1.39708919e+00},age_mean=1.78148130e+02,age_median=1.77782755e+02,age_95%HPD={1.74199997e+02,1.82879028e+02}]:9.053432e+00[&length_mean=3.25199119e-02,length_median=2.74205700e-02,length_95%HPD={3.93596200e-06,7.81411800e-02},effectivebrlenTK02Brlens{1}_mean=0.024309,effectivebrlenTK02Brlens{1}_median=0.020790,effectivebrlenTK02Brlens{1}_95%HPD={0.000003,0.057846},rateTK02Brlens{1}_mean=0.786461,rateTK02Brlens{1}_median=0.797525,rateTK02Brlens{1}_95%HPD={0.306925,1.219008},effectivebrlenTK02Brlens{2}_mean=0.024177,effectivebrlenTK02Brlens{2}_median=0.020593,effectivebrlenTK02Brlens{2}_95%HPD={0.000002,0.057709},rateTK02Brlens{2}_mean=0.801846,rateTK02Brlens{2}_median=0.804748,rateTK02Brlens{2}_95%HPD={0.224135,1.296028},effectivebrlenTK02Brlens{3}_mean=0.029001,effectivebrlenTK02Brlens{3}_median=0.025035,effectivebrlenTK02Brlens{3}_95%HPD={0.000004,0.067837},rateTK02Brlens{3}_mean=0.933124,rateTK02Brlens{3}_median=0.969549,rateTK02Brlens{3}_95%HPD={0.411072,1.304591}])[&prob=8.47635026e-01,prob_stddev=3.87561878e-02,prob_range={7.93313408e-01,8.78012467e-01},prob(percent)="85",prob+-sd="85+-4",height_mean=8.31452828e-01,height_median=7.66529510e-01,height_95%HPD={3.85761924e-01,1.44432902e+00},age_mean=1.87801282e+02,age_median=1.86836187e+02,age_95%HPD={1.76550236e+02,2.00375749e+02}]:2.824906e+01[&length_mean=1.14620219e-01,length_median=1.04271900e-01,length_95%HPD={1.48883000e-02,2.35256500e-01},effectivebrlenTK02Brlens{1}_mean=0.089757,effectivebrlenTK02Brlens{1}_median=0.082904,effectivebrlenTK02Brlens{1}_95%HPD={0.012450,0.179840},rateTK02Brlens{1}_mean=0.814339,rateTK02Brlens{1}_median=0.821790,rateTK02Brlens{1}_95%HPD={0.408445,1.183700},effectivebrlenTK02Brlens{2}_mean=0.087081,effectivebrlenTK02Brlens{2}_median=0.080676,effectivebrlenTK02Brlens{2}_95%HPD={0.012997,0.173406},rateTK02Brlens{2}_mean=0.808457,rateTK02Brlens{2}_median=0.799383,rateTK02Brlens{2}_95%HPD={0.340392,1.270411},effectivebrlenTK02Brlens{3}_mean=0.100650,effectivebrlenTK02Brlens{3}_median=0.094127,effectivebrlenTK02Brlens{3}_95%HPD={0.016564,0.197463},rateTK02Brlens{3}_mean=0.916925,rateTK02Brlens{3}_median=0.955707,rateTK02Brlens{3}_95%HPD={0.464539,1.234735}])[&prob=5.05136054e-01,prob_stddev=8.78619765e-02,prob_range={3.80406884e-01,5.72582527e-01},prob(percent)="51",prob+-sd="51+-9",height_mean=9.72629828e-01,height_median=8.97888640e-01,height_95%HPD={4.68967330e-01,1.67724055e+00},age_mean=2.16049918e+02,age_median=2.15085249e+02,age_95%HPD={1.93892472e+02,2.39247185e+02}]:2.203366e+01[&length_mean=9.59053263e-02,length_median=8.64833300e-02,length_95%HPD={1.32653400e-05,2.05232000e-01},effectivebrlenTK02Brlens{1}_mean=0.077541,effectivebrlenTK02Brlens{1}_median=0.071524,effectivebrlenTK02Brlens{1}_95%HPD={0.000007,0.160654},rateTK02Brlens{1}_mean=0.838392,rateTK02Brlens{1}_median=0.843950,rateTK02Brlens{1}_95%HPD={0.490363,1.145662},effectivebrlenTK02Brlens{2}_mean=0.075075,effectivebrlenTK02Brlens{2}_median=0.068987,effectivebrlenTK02Brlens{2}_95%HPD={0.000007,0.156528},rateTK02Brlens{2}_mean=0.817353,rateTK02Brlens{2}_median=0.808565,rateTK02Brlens{2}_95%HPD={0.430585,1.185034},effectivebrlenTK02Brlens{3}_mean=0.084786,effectivebrlenTK02Brlens{3}_median=0.077199,effectivebrlenTK02Brlens{3}_95%HPD={0.000013,0.180364},rateTK02Brlens{3}_mean=0.906319,rateTK02Brlens{3}_median=0.952016,rateTK02Brlens{3}_95%HPD={0.472815,1.203975}],(((29[&prob=1.00000000e+00,prob_stddev=0.00000000e+00,prob_range={1.00000000e+00,1.00000000e+00},prob(percent)="100",prob+-sd="100+-0",height_mean=0.00000000e+00,height_median=0.00000000e+00,height_95%HPD={0.00000000e+00,0.00000000e+00},age_mean=0.00000000e+00,age_median=0.00000000e+00,age_95%HPD={0.00000000e+00,0.00000000e+00}]:1.070932e+02[&length_mean=5.14085851e-01,length_median=4.61127000e-01,length_95%HPD={1.86366500e-01,9.71281500e-01},effectivebrlenTK02Brlens{1}_mean=0.283968,effectivebrlenTK02Brlens{1}_median=0.265027,effectivebrlenTK02Brlens{1}_95%HPD={0.002374,0.580342},rateTK02Brlens{1}_mean=0.617708,rateTK02Brlens{1}_median=0.613247,rateTK02Brlens{1}_95%HPD={0.009959,1.166017},effectivebrlenTK02Brlens{2}_mean=0.263884,effectivebrlenTK02Brlens{2}_median=0.236081,effectivebrlenTK02Brlens{2}_95%HPD={0.016381,0.571015},rateTK02Brlens{2}_mean=0.594918,rateTK02Brlens{2}_median=0.538776,rateTK02Brlens{2}_95%HPD={0.018736,1.240490},effectivebrlenTK02Brlens{3}_mean=0.351663,effectivebrlenTK02Brlens{3}_median=0.334796,effectivebrlenTK02Brlens{3}_95%HPD={0.004666,0.679862},rateTK02Brlens{3}_mean=0.753037,rateTK02Brlens{3}_median=0.835844,rateTK02Brlens{3}_95%HPD={0.024491,1.222467}],30[&prob=1.00000000e+00,prob_stddev=0.00000000e+00,prob_range={1.00000000e+00,1.00000000e+00},prob(percent)="100",prob+-sd="100+-0",height_mean=3.48670582e-01,height_median=3.21885300e-01,height_95%HPD={1.54046660e-01,6.10705400e-01},age_mean=7.73469064e+01,age_median=7.76188410e+01,age_95%HPD={7.08361801e+01,8.35999548e+01}]:2.947432e+01[&length_mean=2.01551935e-01,length_median=1.57274200e-01,length_95%HPD={3.70521400e-05,5.22293000e-01},effectivebrlenTK02Brlens{1}_mean=0.130402,effectivebrlenTK02Brlens{1}_median=0.082586,effectivebrlenTK02Brlens{1}_95%HPD={0.000005,0.410010},rateTK02Brlens{1}_mean=0.662700,rateTK02Brlens{1}_median=0.674951,rateTK02Brlens{1}_95%HPD={0.001915,1.185170},effectivebrlenTK02Brlens{2}_mean=0.129455,effectivebrlenTK02Brlens{2}_median=0.074387,effectivebrlenTK02Brlens{2}_95%HPD={0.000016,0.440301},rateTK02Brlens{2}_mean=0.675127,rateTK02Brlens{2}_median=0.646673,rateTK02Brlens{2}_95%HPD={0.049603,1.286138},effectivebrlenTK02Brlens{3}_mean=0.151777,effectivebrlenTK02Brlens{3}_median=0.101470,effectivebrlenTK02Brlens{3}_95%HPD={0.000008,0.453737},rateTK02Brlens{3}_mean=0.781176,rateTK02Brlens{3}_median=0.864674,rateTK02Brlens{3}_95%HPD={0.031864,1.231941}])[&prob=8.09777114e-01,prob_stddev=9.36899186e-02,prob_range={6.88559016e-01,8.88679015e-01},prob(percent)="81",prob+-sd="81+-9",height_mean=5.07953466e-01,height_median=4.51324500e-01,height_95%HPD={1.85549000e-01,9.76480000e-01},age_mean=1.12107903e+02,age_median=1.07093160e+02,age_95%HPD={7.28497076e+01,1.62031687e+02}]:8.216735e+01[&length_mean=2.89927944e-01,length_median=2.68060800e-01,length_95%HPD={1.60383600e-02,5.89497800e-01},effectivebrlenTK02Brlens{1}_mean=0.178953,effectivebrlenTK02Brlens{1}_median=0.162565,effectivebrlenTK02Brlens{1}_95%HPD={0.009603,0.375199},rateTK02Brlens{1}_mean=0.673199,rateTK02Brlens{1}_median=0.671405,rateTK02Brlens{1}_95%HPD={0.137308,1.155006},effectivebrlenTK02Brlens{2}_mean=0.170153,effectivebrlenTK02Brlens{2}_median=0.154941,effectivebrlenTK02Brlens{2}_95%HPD={0.006541,0.353766},rateTK02Brlens{2}_mean=0.647264,rateTK02Brlens{2}_median=0.603403,rateTK02Brlens{2}_95%HPD={0.168335,1.214542},effectivebrlenTK02Brlens{3}_mean=0.207470,effectivebrlenTK02Brlens{3}_median=0.190497,effectivebrlenTK02Brlens{3}_95%HPD={0.008163,0.429304},rateTK02Brlens{3}_mean=0.774369,rateTK02Brlens{3}_median=0.843440,rateTK02Brlens{3}_95%HPD={0.172499,1.201590}],31[&prob=1.00000000e+00,prob_stddev=0.00000000e+00,prob_range={1.00000000e+00,1.00000000e+00},prob(percent)="100",prob+-sd="100+-0",height_mean=8.38977600e-01,height_median=7.75793320e-01,height_95%HPD={3.73651007e-01,1.45897312e+00},age_mean=1.86121736e+02,age_median=1.85816758e+02,age_95%HPD={1.82700248e+02,1.90170002e+02}]:3.443749e+00[&length_mean=6.01888489e-02,length_median=2.70411500e-02,length_95%HPD={1.00027200e-06,2.05453400e-01},effectivebrlenTK02Brlens{1}_mean=0.052289,effectivebrlenTK02Brlens{1}_median=0.019013,effectivebrlenTK02Brlens{1}_95%HPD={0.000001,0.190408},rateTK02Brlens{1}_mean=0.798352,rateTK02Brlens{1}_median=0.830228,rateTK02Brlens{1}_95%HPD={0.235042,1.241521},effectivebrlenTK02Brlens{2}_mean=0.054998,effectivebrlenTK02Brlens{2}_median=0.017736,effectivebrlenTK02Brlens{2}_95%HPD={0.000001,0.202782},rateTK02Brlens{2}_mean=0.793210,rateTK02Brlens{2}_median=0.801676,rateTK02Brlens{2}_95%HPD={0.220617,1.280635},effectivebrlenTK02Brlens{3}_mean=0.054907,effectivebrlenTK02Brlens{3}_median=0.020943,effectivebrlenTK02Brlens{3}_95%HPD={0.000000,0.196577},rateTK02Brlens{3}_mean=0.858877,rateTK02Brlens{3}_median=0.935632,rateTK02Brlens{3}_95%HPD={0.265260,1.244823}])[&prob=5.82651859e-01,prob_stddev=1.51305403e-01,prob_range={4.00351107e-01,7.30669659e-01},prob(percent)="58",prob+-sd="58+-15",height_mean=8.44193003e-01,height_median=7.73137200e-01,height_95%HPD={3.73543600e-01,1.49943000e+00},age_mean=1.90132515e+02,age_median=1.89260507e+02,age_95%HPD={1.82946103e+02,1.99498975e+02}]:3.061338e+01[&length_mean=1.05828507e-01,length_median=9.57760000e-02,length_95%HPD={1.07841400e-02,2.21609100e-01},effectivebrlenTK02Brlens{1}_mean=0.075663,effectivebrlenTK02Brlens{1}_median=0.068133,effectivebrlenTK02Brlens{1}_95%HPD={0.006790,0.160057},rateTK02Brlens{1}_mean=0.748596,rateTK02Brlens{1}_median=0.755080,rateTK02Brlens{1}_95%HPD={0.278371,1.140724},effectivebrlenTK02Brlens{2}_mean=0.069001,effectivebrlenTK02Brlens{2}_median=0.063629,effectivebrlenTK02Brlens{2}_95%HPD={0.007692,0.139729},rateTK02Brlens{2}_mean=0.694741,rateTK02Brlens{2}_median=0.669789,rateTK02Brlens{2}_95%HPD={0.315868,1.152499},effectivebrlenTK02Brlens{3}_mean=0.081614,effectivebrlenTK02Brlens{3}_median=0.073653,effectivebrlenTK02Brlens{3}_95%HPD={0.006560,0.171476},rateTK02Brlens{3}_mean=0.809786,rateTK02Brlens{3}_median=0.869994,rateTK02Brlens{3}_95%HPD={0.293490,1.176596}],(32[&prob=1.00000000e+00,prob_stddev=0.00000000e+00,prob_range={1.00000000e+00,1.00000000e+00},prob(percent)="100",prob+-sd="100+-0",height_mean=9.57460098e-01,height_median=8.85358949e-01,height_95%HPD={4.30593881e-01,1.66786434e+00},age_mean=2.12478320e+02,age_median=2.11315370e+02,age_95%HPD={2.08500018e+02,2.20420814e+02}]:3.437972e+00[&length_mean=2.86783006e-02,length_median=1.69071400e-02,length_95%HPD={8.01015700e-08,9.64907000e-02},effectivebrlenTK02Brlens{1}_mean=0.024916,effectivebrlenTK02Brlens{1}_median=0.013538,effectivebrlenTK02Brlens{1}_95%HPD={0.000000,0.088949},rateTK02Brlens{1}_mean=0.854996,rateTK02Brlens{1}_median=0.864860,rateTK02Brlens{1}_95%HPD={0.408742,1.225117},effectivebrlenTK02Brlens{2}_mean=0.024881,effectivebrlenTK02Brlens{2}_median=0.012600,effectivebrlenTK02Brlens{2}_95%HPD={0.000000,0.093442},rateTK02Brlens{2}_mean=0.826662,rateTK02Brlens{2}_median=0.825765,rateTK02Brlens{2}_95%HPD={0.339007,1.259330},effectivebrlenTK02Brlens{3}_mean=0.025462,effectivebrlenTK02Brlens{3}_median=0.014191,effectivebrlenTK02Brlens{3}_95%HPD={0.000000,0.089304},rateTK02Brlens{3}_mean=0.890783,rateTK02Brlens{3}_median=0.951838,rateTK02Brlens{3}_95%HPD={0.379464,1.215489}],((33[&prob=1.00000000e+00,prob_stddev=0.00000000e+00,prob_range={1.00000000e+00,1.00000000e+00},prob(percent)="100",prob+-sd="100+-0",height_mean=4.31569982e-01,height_median=3.98918890e-01,height_95%HPD={1.92736650e-01,7.52053860e-01},age_mean=9.57627652e+01,age_median=9.60617265e+01,age_95%HPD={9.05539853e+01,1.00499799e+02}]:3.400535e+01[&length_mean=1.62096910e-01,length_median=1.35844600e-01,length_95%HPD={5.62312700e-05,3.71518800e-01},effectivebrlenTK02Brlens{1}_mean=0.103806,effectivebrlenTK02Brlens{1}_median=0.088619,effectivebrlenTK02Brlens{1}_95%HPD={0.000026,0.242398},rateTK02Brlens{1}_mean=0.720604,rateTK02Brlens{1}_median=0.733168,rateTK02Brlens{1}_95%HPD={0.026888,1.236519},effectivebrlenTK02Brlens{2}_mean=0.072331,effectivebrlenTK02Brlens{2}_median=0.063889,effectivebrlenTK02Brlens{2}_95%HPD={0.000373,0.161778},rateTK02Brlens{2}_mean=0.589287,rateTK02Brlens{2}_median=0.547027,rateTK02Brlens{2}_95%HPD={0.005814,1.204452},effectivebrlenTK02Brlens{3}_mean=0.124809,effectivebrlenTK02Brlens{3}_median=0.107084,effectivebrlenTK02Brlens{3}_95%HPD={0.000084,0.284945},rateTK02Brlens{3}_mean=0.842125,rateTK02Brlens{3}_median=0.917428,rateTK02Brlens{3}_95%HPD={0.147470,1.331205}],35[&prob=1.00000000e+00,prob_stddev=0.00000000e+00,prob_range={1.00000000e+00,1.00000000e+00},prob(percent)="100",prob+-sd="100+-0",height_mean=5.29394201e-01,height_median=4.89074060e-01,height_95%HPD={2.36166537e-01,9.24960090e-01},age_mean=1.17445039e+02,age_median=1.17419705e+02,age_95%HPD={1.10000710e+02,1.24240696e+02}]:1.264737e+01[&length_mean=7.77955117e-02,length_median=5.32054900e-02,length_95%HPD={4.36055600e-06,2.32982900e-01},effectivebrlenTK02Brlens{1}_mean=0.050891,effectivebrlenTK02Brlens{1}_median=0.033778,effectivebrlenTK02Brlens{1}_95%HPD={0.000000,0.156904},rateTK02Brlens{1}_mean=0.728838,rateTK02Brlens{1}_median=0.742292,rateTK02Brlens{1}_95%HPD={0.044126,1.250733},effectivebrlenTK02Brlens{2}_mean=0.034551,effectivebrlenTK02Brlens{2}_median=0.024140,effectivebrlenTK02Brlens{2}_95%HPD={0.000004,0.102811},rateTK02Brlens{2}_mean=0.604376,rateTK02Brlens{2}_median=0.564966,rateTK02Brlens{2}_95%HPD={0.012840,1.215647},effectivebrlenTK02Brlens{3}_mean=0.060224,effectivebrlenTK02Brlens{3}_median=0.040967,effectivebrlenTK02Brlens{3}_95%HPD={0.000004,0.181164},rateTK02Brlens{3}_mean=0.844917,rateTK02Brlens{3}_median=0.921623,rateTK02Brlens{3}_95%HPD={0.157797,1.325691}])[&prob=7.13305963e-01,prob_stddev=1.04522936e-01,prob_range={5.90193442e-01,8.09613227e-01},prob(percent)="71",prob+-sd="71+-10",height_mean=5.94177746e-01,height_median=5.40410420e-01,height_95%HPD={2.51185096e-01,1.07515750e+00},age_mean=1.32399961e+02,age_median=1.30067079e+02,age_95%HPD={1.12224685e+02,1.56966262e+02}]:3.377345e+01[&length_mean=1.33842629e-01,length_median=1.20189400e-01,length_95%HPD={9.64748000e-06,2.95751800e-01},effectivebrlenTK02Brlens{1}_mean=0.090341,effectivebrlenTK02Brlens{1}_median=0.078890,effectivebrlenTK02Brlens{1}_95%HPD={0.000002,0.209349},rateTK02Brlens{1}_mean=0.724855,rateTK02Brlens{1}_median=0.728547,rateTK02Brlens{1}_95%HPD={0.110366,1.221820},effectivebrlenTK02Brlens{2}_mean=0.067914,effectivebrlenTK02Brlens{2}_median=0.058131,effectivebrlenTK02Brlens{2}_95%HPD={0.000003,0.161000},rateTK02Brlens{2}_mean=0.576553,rateTK02Brlens{2}_median=0.521574,rateTK02Brlens{2}_95%HPD={0.079938,1.155508},effectivebrlenTK02Brlens{3}_mean=0.104558,effectivebrlenTK02Brlens{3}_median=0.093124,effectivebrlenTK02Brlens{3}_95%HPD={0.000005,0.235635},rateTK02Brlens{3}_mean=0.830220,rateTK02Brlens{3}_median=0.898405,rateTK02Brlens{3}_95%HPD={0.190338,1.270876}],34[&prob=1.00000000e+00,prob_stddev=0.00000000e+00,prob_range={1.00000000e+00,1.00000000e+00},prob(percent)="100",prob+-sd="100+-0",height_mean=6.98050469e-01,height_median=6.45323310e-01,height_95%HPD={3.12688289e-01,1.21612810e+00},age_mean=1.54857862e+02,age_median=1.54836811e+02,age_95%HPD={1.53002002e+02,1.56601022e+02}]:9.003720e+00[&length_mean=4.55847559e-02,length_median=2.89957100e-02,length_95%HPD={1.37060600e-06,1.46182000e-01},effectivebrlenTK02Brlens{1}_mean=0.032522,effectivebrlenTK02Brlens{1}_median=0.020053,effectivebrlenTK02Brlens{1}_95%HPD={0.000001,0.105402},rateTK02Brlens{1}_mean=0.759838,rateTK02Brlens{1}_median=0.771989,rateTK02Brlens{1}_95%HPD={0.160768,1.253290},effectivebrlenTK02Brlens{2}_mean=0.026425,effectivebrlenTK02Brlens{2}_median=0.016001,effectivebrlenTK02Brlens{2}_95%HPD={0.000000,0.084943},rateTK02Brlens{2}_mean=0.664101,rateTK02Brlens{2}_median=0.632520,rateTK02Brlens{2}_95%HPD={0.055716,1.228434},effectivebrlenTK02Brlens{3}_mean=0.036812,effectivebrlenTK02Brlens{3}_median=0.023131,effectivebrlenTK02Brlens{3}_95%HPD={0.000001,0.117987},rateTK02Brlens{3}_mean=0.856506,rateTK02Brlens{3}_median=0.930209,rateTK02Brlens{3}_95%HPD={0.221393,1.275234}])[&prob=6.58776014e-01,prob_stddev=1.61517013e-01,prob_range={4.67817024e-01,8.12368751e-01},prob(percent)="66",prob+-sd="66+-16",height_mean=7.43580577e-01,height_median=6.79619900e-01,height_95%HPD={3.18446303e-01,1.32676464e+00},age_mean=1.66646291e+02,age_median=1.63840531e+02,age_95%HPD={1.53237818e+02,1.87547114e+02}]:5.091281e+01[&length_mean=1.93424080e-01,length_median=1.82484200e-01,length_95%HPD={1.85595100e-02,3.69780200e-01},effectivebrlenTK02Brlens{1}_mean=0.141150,effectivebrlenTK02Brlens{1}_median=0.136009,effectivebrlenTK02Brlens{1}_95%HPD={0.010716,0.265232},rateTK02Brlens{1}_mean=0.767905,rateTK02Brlens{1}_median=0.776321,rateTK02Brlens{1}_95%HPD={0.268225,1.210107},effectivebrlenTK02Brlens{2}_mean=0.113826,effectivebrlenTK02Brlens{2}_median=0.109322,effectivebrlenTK02Brlens{2}_95%HPD={0.012104,0.213048},rateTK02Brlens{2}_mean=0.636069,rateTK02Brlens{2}_median=0.601598,rateTK02Brlens{2}_95%HPD={0.219781,1.126539},effectivebrlenTK02Brlens{3}_mean=0.153919,effectivebrlenTK02Brlens{3}_median=0.147988,effectivebrlenTK02Brlens{3}_95%HPD={0.013391,0.291013},rateTK02Brlens{3}_mean=0.834232,rateTK02Brlens{3}_median=0.896073,rateTK02Brlens{3}_95%HPD={0.296365,1.224622}])[&prob=3.69768114e-01,prob_stddev=9.48872294e-02,prob_range={2.69963667e-01,4.71639204e-01},prob(percent)="37",prob+-sd="37+-9",height_mean=9.06534157e-01,height_median=8.37773600e-01,height_95%HPD={4.22608120e-01,1.56612684e+00},age_mean=2.15807375e+02,age_median=2.14753342e+02,age_95%HPD={2.08685728e+02,2.25539402e+02}]:5.120542e+00[&length_mean=6.55813291e-02,length_median=5.80209600e-02,length_95%HPD={1.21720900e-05,1.50655900e-01},effectivebrlenTK02Brlens{1}_mean=0.056614,effectivebrlenTK02Brlens{1}_median=0.049466,effectivebrlenTK02Brlens{1}_95%HPD={0.000007,0.132635},rateTK02Brlens{1}_mean=0.861043,rateTK02Brlens{1}_median=0.873697,rateTK02Brlens{1}_95%HPD={0.473744,1.213695},effectivebrlenTK02Brlens{2}_mean=0.048375,effectivebrlenTK02Brlens{2}_median=0.042497,effectivebrlenTK02Brlens{2}_95%HPD={0.000006,0.111929},rateTK02Brlens{2}_mean=0.760332,rateTK02Brlens{2}_median=0.746890,rateTK02Brlens{2}_95%HPD={0.392952,1.160110},effectivebrlenTK02Brlens{3}_mean=0.055765,effectivebrlenTK02Brlens{3}_median=0.048950,effectivebrlenTK02Brlens{3}_95%HPD={0.000011,0.128925},rateTK02Brlens{3}_mean=0.869237,rateTK02Brlens{3}_median=0.919053,rateTK02Brlens{3}_95%HPD={0.403481,1.186564}])[&prob=4.67675359e-01,prob_stddev=1.03672418e-01,prob_range={3.27963023e-01,5.51749425e-01},prob(percent)="47",prob+-sd="47+-10",height_mean=9.94855352e-01,height_median=9.13798384e-01,height_95%HPD={4.41771870e-01,1.75421000e+00},age_mean=2.21171238e+02,age_median=2.19873884e+02,age_95%HPD={2.09093372e+02,2.35986396e+02}]:1.724502e+01[&length_mean=8.32687401e-02,length_median=7.43069500e-02,length_95%HPD={1.97197100e-03,1.77688400e-01},effectivebrlenTK02Brlens{1}_mean=0.066444,effectivebrlenTK02Brlens{1}_median=0.059638,effectivebrlenTK02Brlens{1}_95%HPD={0.001210,0.139535},rateTK02Brlens{1}_mean=0.826171,rateTK02Brlens{1}_median=0.826098,rateTK02Brlens{1}_95%HPD={0.472663,1.143140},effectivebrlenTK02Brlens{2}_mean=0.064360,effectivebrlenTK02Brlens{2}_median=0.058011,effectivebrlenTK02Brlens{2}_95%HPD={0.002782,0.135387},rateTK02Brlens{2}_mean=0.802382,rateTK02Brlens{2}_median=0.788073,rateTK02Brlens{2}_95%HPD={0.461416,1.179474},effectivebrlenTK02Brlens{3}_mean=0.070185,effectivebrlenTK02Brlens{3}_median=0.062644,effectivebrlenTK02Brlens{3}_95%HPD={0.001618,0.149779},rateTK02Brlens{3}_mean=0.870141,rateTK02Brlens{3}_median=0.927712,rateTK02Brlens{3}_95%HPD={0.447695,1.184616}])[&prob=7.25175276e-01,prob_stddev=8.29602306e-02,prob_range={6.30237442e-01,7.98846679e-01},prob(percent)="73",prob+-sd="73+-8",height_mean=1.04212184e+00,height_median=9.65515621e-01,height_95%HPD={5.00155426e-01,1.77594280e+00},age_mean=2.38295934e+02,age_median=2.37118908e+02,age_95%HPD={2.18569925e+02,2.59965169e+02}]:1.655689e+01[&length_mean=7.72078648e-02,length_median=7.09062100e-02,length_95%HPD={8.80502600e-03,1.55696800e-01},effectivebrlenTK02Brlens{1}_mean=0.068136,effectivebrlenTK02Brlens{1}_median=0.063571,effectivebrlenTK02Brlens{1}_95%HPD={0.009786,0.134911},rateTK02Brlens{1}_mean=0.904044,rateTK02Brlens{1}_median=0.906306,rateTK02Brlens{1}_95%HPD={0.602886,1.177748},effectivebrlenTK02Brlens{2}_mean=0.066196,effectivebrlenTK02Brlens{2}_median=0.061458,effectivebrlenTK02Brlens{2}_95%HPD={0.008785,0.131575},rateTK02Brlens{2}_mean=0.881867,rateTK02Brlens{2}_median=0.880747,rateTK02Brlens{2}_95%HPD={0.531174,1.206053},effectivebrlenTK02Brlens{3}_mean=0.068705,effectivebrlenTK02Brlens{3}_median=0.063698,effectivebrlenTK02Brlens{3}_95%HPD={0.008765,0.137057},rateTK02Brlens{3}_mean=0.911608,rateTK02Brlens{3}_median=0.950391,rateTK02Brlens{3}_95%HPD={0.529702,1.174506}])[&prob=8.18324241e-01,prob_stddev=2.62422288e-02,prob_range={7.97924468e-01,8.53679404e-01},prob(percent)="82",prob+-sd="82+-3",height_mean=1.12649685e+00,height_median=1.04997841e+00,height_95%HPD={5.54918520e-01,1.88669652e+00},age_mean=2.55102108e+02,age_median=2.53675798e+02,age_95%HPD={2.30385908e+02,2.81570400e+02}]:2.090212e+01[&length_mean=1.40435725e-01,length_median=1.24182800e-01,length_95%HPD={1.92463000e-02,2.95271900e-01},effectivebrlenTK02Brlens{1}_mean=0.134326,effectivebrlenTK02Brlens{1}_median=0.118881,effectivebrlenTK02Brlens{1}_95%HPD={0.018768,0.281859},rateTK02Brlens{1}_mean=0.963194,rateTK02Brlens{1}_median=0.966108,rateTK02Brlens{1}_95%HPD={0.727573,1.196873},effectivebrlenTK02Brlens{2}_mean=0.131740,effectivebrlenTK02Brlens{2}_median=0.118012,effectivebrlenTK02Brlens{2}_95%HPD={0.019718,0.272632},rateTK02Brlens{2}_mean=0.954387,rateTK02Brlens{2}_median=0.959217,rateTK02Brlens{2}_95%HPD={0.673888,1.220621},effectivebrlenTK02Brlens{3}_mean=0.133560,effectivebrlenTK02Brlens{3}_median=0.118357,effectivebrlenTK02Brlens{3}_95%HPD={0.018668,0.279067},rateTK02Brlens{3}_mean=0.958852,rateTK02Brlens{3}_median=0.982338,rateTK02Brlens{3}_95%HPD={0.687271,1.165199}])[&prob=7.16247597e-01,prob_stddev=2.39273427e-02,prob_range={6.83047966e-01,7.40036222e-01},prob(percent)="72",prob+-sd="72+-2",height_mean=1.22249602e+00,height_median=1.13950804e+00,height_95%HPD={6.18768750e-01,2.03984950e+00},age_mean=2.76287890e+02,age_median=2.74577915e+02,age_95%HPD={2.43117837e+02,3.12726233e+02}]:3.009529e+01[&length_mean=1.24259815e-01,length_median=1.12878300e-01,length_95%HPD={1.22503400e-02,2.55691900e-01},effectivebrlenTK02Brlens{1}_mean=0.121108,effectivebrlenTK02Brlens{1}_median=0.111317,effectivebrlenTK02Brlens{1}_95%HPD={0.013195,0.244838},rateTK02Brlens{1}_mean=0.984317,rateTK02Brlens{1}_median=0.986733,rateTK02Brlens{1}_95%HPD={0.797546,1.160593},effectivebrlenTK02Brlens{2}_mean=0.118919,effectivebrlenTK02Brlens{2}_median=0.109214,effectivebrlenTK02Brlens{2}_95%HPD={0.012052,0.240064},rateTK02Brlens{2}_mean=0.967944,rateTK02Brlens{2}_median=0.977951,rateTK02Brlens{2}_95%HPD={0.746041,1.163407},effectivebrlenTK02Brlens{3}_mean=0.119563,effectivebrlenTK02Brlens{3}_median=0.110411,effectivebrlenTK02Brlens{3}_95%HPD={0.013725,0.240017},rateTK02Brlens{3}_mean=0.975509,rateTK02Brlens{3}_median=0.988962,rateTK02Brlens{3}_95%HPD={0.787109,1.136996}])[&prob=1.00000000e+00,prob_stddev=0.00000000e+00,prob_range={1.00000000e+00,1.00000000e+00},prob(percent)="100",prob+-sd="100+-0",height_mean=1.36313685e+00,height_median=1.27373754e+00,height_95%HPD={6.90590990e-01,2.25087331e+00},age_mean=3.06939399e+02,age_median=3.04673201e+02,age_95%HPD={2.70822212e+02,3.46112172e+02}]:5.819393e+00[&length_mean=2.58434093e-02,length_median=1.88164300e-02,length_95%HPD={8.00575400e-06,7.39478500e-02},effectivebrlenTK02Brlens{1}_mean=0.025900,effectivebrlenTK02Brlens{1}_median=0.018842,effectivebrlenTK02Brlens{1}_95%HPD={0.000006,0.074169},rateTK02Brlens{1}_mean=1.002275,rateTK02Brlens{1}_median=1.000895,rateTK02Brlens{1}_95%HPD={0.936899,1.072683},effectivebrlenTK02Brlens{2}_mean=0.025037,effectivebrlenTK02Brlens{2}_median=0.018533,effectivebrlenTK02Brlens{2}_95%HPD={0.000006,0.070586},rateTK02Brlens{2}_mean=0.982616,rateTK02Brlens{2}_median=0.990139,rateTK02Brlens{2}_95%HPD={0.892905,1.050725},effectivebrlenTK02Brlens{3}_mean=0.025748,effectivebrlenTK02Brlens{3}_median=0.018803,effectivebrlenTK02Brlens{3}_95%HPD={0.000006,0.073533},rateTK02Brlens{3}_mean=0.998757,rateTK02Brlens{3}_median=0.999833,rateTK02Brlens{3}_95%HPD={0.938737,1.052227}])[&prob=1.00000000e+00,prob_stddev=0.00000000e+00,prob_range={1.00000000e+00,1.00000000e+00},prob(percent)="100",prob+-sd="100+-0",height_mean=1.38898026e+00,height_median=1.29804753e+00,height_95%HPD={7.09415935e-01,2.29373620e+00},age_mean=3.12951526e+02,age_median=3.10492595e+02,age_95%HPD={2.75406004e+02,3.54470537e+02}][&length_mean=0.00000000e+00,length_median=0.00000000e+00,length_95%HPD={0.00000000e+00,0.00000000e+00},effectivebrlenTK02Brlens{1}_mean=1.000000,effectivebrlenTK02Brlens{1}_median=1.000000,effectivebrlenTK02Brlens{1}_95%HPD={1.000000,1.000000},rateTK02Brlens{1}_mean=1.000000,rateTK02Brlens{1}_median=1.000000,rateTK02Brlens{1}_95%HPD={1.000000,1.000000},effectivebrlenTK02Brlens{2}_mean=1.000000,effectivebrlenTK02Brlens{2}_median=1.000000,effectivebrlenTK02Brlens{2}_95%HPD={1.000000,1.000000},rateTK02Brlens{2}_mean=1.000000,rateTK02Brlens{2}_median=1.000000,rateTK02Brlens{2}_95%HPD={1.000000,1.000000},effectivebrlenTK02Brlens{3}_mean=1.000000,effectivebrlenTK02Brlens{3}_median=1.000000,effectivebrlenTK02Brlens{3}_95%HPD={1.000000,1.000000},rateTK02Brlens{3}_mean=1.000000,rateTK02Brlens{3}_median=1.000000,rateTK02Brlens{3}_95%HPD={1.000000,1.000000}];
end;
