# Supplementary material for: Sphenodontian phylogeny and the impact of model choice in Bayesian morphological clock estimates of divergence times and evolutionary rates
Source: BMC Biol. 2020 Dec 7;18:191. doi: 10.1186/s12915-020-00901-5 (PMC7720557; doi:10.1186/s12915-020-00901-5)
Supplement: Supplementary file 6 — Additional file 6. Input files including the dataset and all necessary coding (see Mr. Bayes blocks) to reproduce the analyses. [file 12915_2020_901_MOESM6_ESM.zip › InputFiles&OutputTrees/BayesCalibrated/Diversity(NoSA)/BayesCal_TK02_ln_p3_StartTr_3per_60G_DvNoSA_SFBD(s)2_2l/BayesCal_TK02_ln_p3_StartTr_3per_DvNoSA_SFBD2_MRC.t.con.tre]

#NEXUS
begin taxa;
	dimensions ntax=35;
	taxlabels
	Ardeosaurus_brevipes
	Clevosaurus_bairdi
	Clevosaurus_brasiliensis
	Clevosaurus_cambrica
	Clevosaurus_hudsoni
	Clevosaurus_petilus
	Clevosaurus_sp_SAM
	Cynosphenodon_huizachalensis
	Derasmosaurus_pietraroiae
	Diphydontosaurus_avonis
	Eichstaettisaurus_schroederi
	Eilenodon_robustus
	Gephyrosaurus_bridensis
	Homeosaurus_maximiliani
	Homeosaurus_parvipes
	Huehuecuetzpalli_mixtecus
	Kallimodon_pulchellus
	Kawasphenodon
	Leptosaurus_neptunius
	Marmoretta_oxoniensis
	Megachirella_wachtleri
	Oenosaurus_muehlheimensis
	Palaeagama_vielhaueri
	Palaeopleurosaurus_posidoniae
	Piocormus_laticeps
	Planocephalosaurus_robinsonae
	Pleurosaurus_ginsburgi
	Pleurosaurus_goldfussi
	Priosphenodon_avelasi
	Prolacerta_broomi
	Sapheosaurus_thiollerei
	Sophineta_cracoviensis
	Sphenodon_punctatus
	Sphenotitan_leyesi
	Toxolophosaurus_cloudi
;
end;

begin trees;
	tree con_50_majrule = [&R] (Prolacerta_broomi[&prob=1.0,prob_stddev=0.0,prob_range={1.0,1.0},prob(percent)="100",prob+-sd="100+-0",height_mean=1.12550856,height_median=1.04022532,height_95%HPD={0.50211165,1.95941482},age_mean=249.674821,age_median=249.736988,age_95%HPD={247.474381,251.899489},length_mean=0.263471702,length_median=0.2536894,length_95%HPD={0.141456,0.4068868},effectivebrlenTK02Brlens{1}_mean=0.257415,effectivebrlenTK02Brlens{1}_median=0.246937,effectivebrlenTK02Brlens{1}_95%HPD={0.135529,0.401521},rateTK02Brlens{1}_mean=0.979857,rateTK02Brlens{1}_median=0.978757,rateTK02Brlens{1}_95%HPD={0.780998,1.175904},effectivebrlenTK02Brlens{2}_mean=0.253503,effectivebrlenTK02Brlens{2}_median=0.242681,effectivebrlenTK02Brlens{2}_95%HPD={0.132247,0.394681},rateTK02Brlens{2}_mean=0.966983,rateTK02Brlens{2}_median=0.967514,rateTK02Brlens{2}_95%HPD={0.731039,1.192911},effectivebrlenTK02Brlens{3}_mean=0.267742,effectivebrlenTK02Brlens{3}_median=0.25538,effectivebrlenTK02Brlens{3}_95%HPD={0.137057,0.422977},rateTK02Brlens{3}_mean=1.015665,rateTK02Brlens{3}_median=1.00483,rateTK02Brlens{3}_95%HPD={0.836238,1.213384}]:60.75561,(((Palaeagama_vielhaueri[&prob=1.0,prob_stddev=0.0,prob_range={1.0,1.0},prob(percent)="100",prob+-sd="100+-0",height_mean=1.13584183,height_median=1.05021085,height_95%HPD={0.507816818,1.97700271},age_mean=252.013468,age_median=251.658297,age_95%HPD={247.500264,257.188829},length_mean=0.0535109552,length_median=0.03982374,length_95%HPD={2.275643E-5,0.1492594},effectivebrlenTK02Brlens{1}_mean=0.057032,effectivebrlenTK02Brlens{1}_median=0.042684,effectivebrlenTK02Brlens{1}_95%HPD={2.8E-5,0.157346},rateTK02Brlens{1}_mean=1.087532,rateTK02Brlens{1}_median=1.063309,rateTK02Brlens{1}_95%HPD={0.710217,1.522092},effectivebrlenTK02Brlens{2}_mean=0.04132,effectivebrlenTK02Brlens{2}_median=0.028331,effectivebrlenTK02Brlens{2}_95%HPD={1.3E-5,0.125573},rateTK02Brlens{2}_mean=0.760102,rateTK02Brlens{2}_median=0.789703,rateTK02Brlens{2}_95%HPD={0.284668,1.154277},effectivebrlenTK02Brlens{3}_mean=0.054426,effectivebrlenTK02Brlens{3}_median=0.040502,effectivebrlenTK02Brlens{3}_95%HPD={2.3E-5,0.151212},rateTK02Brlens{3}_mean=1.027491,rateTK02Brlens{3}_median=1.012151,rateTK02Brlens{3}_95%HPD={0.706549,1.367097}]:7.505261,Sophineta_cracoviensis[&prob=1.0,prob_stddev=0.0,prob_range={1.0,1.0},prob(percent)="100",prob+-sd="100+-0",height_mean=1.11792701,height_median=1.03339907,height_95%HPD={0.49616844,1.94285721},age_mean=248.002806,age_median=248.004551,age_95%HPD={247.549889,248.499286},length_mean=0.0536182393,length_median=0.04581302,length_95%HPD={4.427242E-6,0.1265629},effectivebrlenTK02Brlens{1}_mean=0.057492,effectivebrlenTK02Brlens{1}_median=0.048892,effectivebrlenTK02Brlens{1}_95%HPD={4.0E-6,0.135833},rateTK02Brlens{1}_mean=1.094285,rateTK02Brlens{1}_median=1.069117,rateTK02Brlens{1}_95%HPD={0.71163,1.561003},effectivebrlenTK02Brlens{2}_mean=0.039293,effectivebrlenTK02Brlens{2}_median=0.03219,effectivebrlenTK02Brlens{2}_95%HPD={3.0E-6,0.098827},rateTK02Brlens{2}_mean=0.739892,rateTK02Brlens{2}_median=0.769366,rateTK02Brlens{2}_95%HPD={0.253422,1.134123},effectivebrlenTK02Brlens{3}_mean=0.054751,effectivebrlenTK02Brlens{3}_median=0.046421,effectivebrlenTK02Brlens{3}_95%HPD={5.0E-6,0.130575},rateTK02Brlens{3}_mean=1.029057,rateTK02Brlens{3}_median=1.013279,rateTK02Brlens{3}_95%HPD={0.698092,1.389702}]:11.15901)[&prob=0.549682781,prob_stddev=0.0126081171,prob_range={0.53830513,0.565404829},prob(percent)="55",prob+-sd="55+-1",height_mean=1.12742138,height_median=1.04675511,height_95%HPD={0.517362221,1.93066233},age_mean=260.532409,age_median=259.163558,age_95%HPD={248.812676,274.8047},length_mean=0.0662509544,length_median=0.06066991,length_95%HPD={7.564962E-6,0.1437539},effectivebrlenTK02Brlens{1}_mean=0.070129,effectivebrlenTK02Brlens{1}_median=0.06402,effectivebrlenTK02Brlens{1}_95%HPD={8.0E-6,0.152435},rateTK02Brlens{1}_mean=1.07382,rateTK02Brlens{1}_median=1.050463,rateTK02Brlens{1}_95%HPD={0.750859,1.458313},effectivebrlenTK02Brlens{2}_mean=0.051207,effectivebrlenTK02Brlens{2}_median=0.044912,effectivebrlenTK02Brlens{2}_95%HPD={5.0E-6,0.118809},rateTK02Brlens{2}_mean=0.773099,rateTK02Brlens{2}_median=0.801945,rateTK02Brlens{2}_95%HPD={0.356536,1.099813},effectivebrlenTK02Brlens{3}_mean=0.06755,effectivebrlenTK02Brlens{3}_median=0.061596,effectivebrlenTK02Brlens{3}_95%HPD={8.0E-6,0.147064},rateTK02Brlens{3}_mean=1.026449,rateTK02Brlens{3}_median=1.011085,rateTK02Brlens{3}_95%HPD={0.754452,1.331989}]:23.13313,(Megachirella_wachtleri[&prob=1.0,prob_stddev=0.0,prob_range={1.0,1.0},prob(percent)="100",prob+-sd="100+-0",height_mean=1.09983902,height_median=1.01666467,height_95%HPD={0.487648998,1.91127978},age_mean=243.990439,age_median=243.986037,age_95%HPD={243.500608,244.447424},length_mean=0.0687803274,length_median=0.05051634,length_95%HPD={3.008489E-6,0.1853386},effectivebrlenTK02Brlens{1}_mean=0.076955,effectivebrlenTK02Brlens{1}_median=0.056855,effectivebrlenTK02Brlens{1}_95%HPD={3.0E-6,0.205821},rateTK02Brlens{1}_mean=1.141079,rateTK02Brlens{1}_median=1.106445,rateTK02Brlens{1}_95%HPD={0.761868,1.614238},effectivebrlenTK02Brlens{2}_mean=0.049506,effectivebrlenTK02Brlens{2}_median=0.032973,effectivebrlenTK02Brlens{2}_95%HPD={2.0E-6,0.147891},rateTK02Brlens{2}_mean=0.711072,rateTK02Brlens{2}_median=0.729764,rateTK02Brlens{2}_95%HPD={0.242329,1.0945},effectivebrlenTK02Brlens{3}_mean=0.070785,effectivebrlenTK02Brlens{3}_median=0.052189,effectivebrlenTK02Brlens{3}_95%HPD={4.0E-6,0.189778},rateTK02Brlens{3}_mean=1.041302,rateTK02Brlens{3}_median=1.020991,rateTK02Brlens{3}_95%HPD={0.732189,1.409585}]:8.614758,((Marmoretta_oxoniensis[&prob=1.0,prob_stddev=0.0,prob_range={1.0,1.0},prob(percent)="100",prob+-sd="100+-0",height_mean=0.720851616,height_median=0.66634409,height_95%HPD={0.324270251,1.25917752},age_mean=159.928619,age_median=160.122565,age_95%HPD={152.953522,166.999939},length_mean=0.115658695,length_median=0.08056645,length_95%HPD={1.925981E-5,0.3446848},effectivebrlenTK02Brlens{1}_mean=0.134151,effectivebrlenTK02Brlens{1}_median=0.096159,effectivebrlenTK02Brlens{1}_95%HPD={2.2E-5,0.383988},rateTK02Brlens{1}_mean=1.224436,rateTK02Brlens{1}_median=1.178417,rateTK02Brlens{1}_95%HPD={0.651493,1.942888},effectivebrlenTK02Brlens{2}_mean=0.062081,effectivebrlenTK02Brlens{2}_median=0.041682,effectivebrlenTK02Brlens{2}_95%HPD={6.0E-6,0.191976},rateTK02Brlens{2}_mean=0.602057,rateTK02Brlens{2}_median=0.591605,rateTK02Brlens{2}_95%HPD={0.098791,1.101246},effectivebrlenTK02Brlens{3}_mean=0.119312,effectivebrlenTK02Brlens{3}_median=0.080673,effectivebrlenTK02Brlens{3}_95%HPD={2.2E-5,0.362547},rateTK02Brlens{3}_mean=1.03673,rateTK02Brlens{3}_median=1.020078,rateTK02Brlens{3}_95%HPD={0.528313,1.587304}]:12.68695,Huehuecuetzpalli_mixtecus[&prob=1.0,prob_stddev=0.0,prob_range={1.0,1.0},prob(percent)="100",prob+-sd="100+-0",height_mean=0.462416179,height_median=0.42738283,height_95%HPD={0.208570492,0.80760555},age_mean=102.578542,age_median=102.620931,age_95%HPD={100.273627,104.999942},length_mean=0.340204928,length_median=0.3124688,length_95%HPD={0.1395452,0.6036467},effectivebrlenTK02Brlens{1}_mean=0.431602,effectivebrlenTK02Brlens{1}_median=0.386053,effectivebrlenTK02Brlens{1}_95%HPD={0.144735,0.83053},rateTK02Brlens{1}_mean=1.277903,rateTK02Brlens{1}_median=1.223537,rateTK02Brlens{1}_95%HPD={0.687653,1.993046},effectivebrlenTK02Brlens{2}_mean=0.167951,effectivebrlenTK02Brlens{2}_median=0.155098,effectivebrlenTK02Brlens{2}_95%HPD={0.012727,0.345707},rateTK02Brlens{2}_mean=0.548066,rateTK02Brlens{2}_median=0.521312,rateTK02Brlens{2}_95%HPD={0.041232,1.068209},effectivebrlenTK02Brlens{3}_mean=0.343537,effectivebrlenTK02Brlens{3}_median=0.312173,effectivebrlenTK02Brlens{3}_95%HPD={0.114859,0.649835},rateTK02Brlens{3}_mean=1.029519,rateTK02Brlens{3}_median=1.016508,rateTK02Brlens{3}_95%HPD={0.457576,1.598711}]:70.18858)[&prob=0.663870401,prob_stddev=0.0116841919,prob_range={0.647759469,0.675292497},prob(percent)="66",prob+-sd="66+-1",height_mean=0.775995866,height_median=0.71842542,height_95%HPD={0.355518237,1.3422293},age_mean=175.163366,age_median=172.809513,age_95%HPD={154.104927,199.96845},length_mean=0.13034633,length_median=0.1126606,length_95%HPD={1.060516E-5,0.2970493},effectivebrlenTK02Brlens{1}_mean=0.158482,effectivebrlenTK02Brlens{1}_median=0.135492,effectivebrlenTK02Brlens{1}_95%HPD={1.6E-5,0.36585},rateTK02Brlens{1}_mean=1.238507,rateTK02Brlens{1}_median=1.190647,rateTK02Brlens{1}_95%HPD={0.732507,1.858443},effectivebrlenTK02Brlens{2}_mean=0.074003,effectivebrlenTK02Brlens{2}_median=0.062136,effectivebrlenTK02Brlens{2}_95%HPD={6.0E-6,0.176929},rateTK02Brlens{2}_mean=0.610909,rateTK02Brlens{2}_median=0.595114,rateTK02Brlens{2}_95%HPD={0.157957,1.075651},effectivebrlenTK02Brlens{3}_mean=0.132431,effectivebrlenTK02Brlens{3}_median=0.113196,effectivebrlenTK02Brlens{3}_95%HPD={1.0E-5,0.305832},rateTK02Brlens{3}_mean=1.035362,rateTK02Brlens{3}_median=1.018349,rateTK02Brlens{3}_95%HPD={0.565976,1.52112}]:28.5714,(Eichstaettisaurus_schroederi[&prob=1.0,prob_stddev=0.0,prob_range={1.0,1.0},prob(percent)="100",prob+-sd="100+-0",height_mean=0.687493627,height_median=0.6355324,height_95%HPD={0.306384377,1.19581306},age_mean=152.507085,age_median=152.512194,age_95%HPD={150.19805,154.943912},length_mean=0.0668919668,length_median=0.05881746,length_95%HPD={0.008002403,0.1441821},effectivebrlenTK02Brlens{1}_mean=0.083233,effectivebrlenTK02Brlens{1}_median=0.072857,effectivebrlenTK02Brlens{1}_95%HPD={0.010346,0.180786},rateTK02Brlens{1}_mean=1.283045,rateTK02Brlens{1}_median=1.232122,rateTK02Brlens{1}_95%HPD={0.713977,1.998555},effectivebrlenTK02Brlens{2}_mean=0.038348,effectivebrlenTK02Brlens{2}_median=0.031469,effectivebrlenTK02Brlens{2}_95%HPD={6.0E-6,0.096315},rateTK02Brlens{2}_mean=0.60064,rateTK02Brlens{2}_median=0.601574,rateTK02Brlens{2}_95%HPD={3.59E-4,1.095589},effectivebrlenTK02Brlens{3}_mean=0.070904,effectivebrlenTK02Brlens{3}_median=0.061089,effectivebrlenTK02Brlens{3}_95%HPD={0.006713,0.157149},rateTK02Brlens{3}_mean=1.073024,rateTK02Brlens{3}_median=1.037979,rateTK02Brlens{3}_95%HPD={0.562829,1.659297}]:13.69524,Ardeosaurus_brevipes[&prob=1.0,prob_stddev=0.0,prob_range={1.0,1.0},prob(percent)="100",prob+-sd="100+-0",height_mean=0.686699802,height_median=0.634791724,height_95%HPD={0.30838592,1.19686382},age_mean=152.34097,age_median=152.261651,age_95%HPD={150.000597,154.697748},length_mean=0.0684226337,length_median=0.06003768,length_95%HPD={0.009997583,0.1447862},effectivebrlenTK02Brlens{1}_mean=0.085649,effectivebrlenTK02Brlens{1}_median=0.074616,effectivebrlenTK02Brlens{1}_95%HPD={0.013168,0.184171},rateTK02Brlens{1}_mean=1.287242,rateTK02Brlens{1}_median=1.236608,rateTK02Brlens{1}_95%HPD={0.70964,1.989492},effectivebrlenTK02Brlens{2}_mean=0.038879,effectivebrlenTK02Brlens{2}_median=0.03199,effectivebrlenTK02Brlens{2}_95%HPD={5.0E-6,0.096777},rateTK02Brlens{2}_mean=0.598,rateTK02Brlens{2}_median=0.599342,rateTK02Brlens{2}_95%HPD={3.36E-4,1.096915},effectivebrlenTK02Brlens{3}_mean=0.07243,effectivebrlenTK02Brlens{3}_median=0.062345,effectivebrlenTK02Brlens{3}_95%HPD={0.009511,0.159294},rateTK02Brlens{3}_mean=1.071579,rateTK02Brlens{3}_median=1.037217,rateTK02Brlens{3}_95%HPD={0.568699,1.670358}]:13.94579)[&prob=0.909181565,prob_stddev=0.00855725622,prob_range={0.896856702,0.915612049},prob(percent)="91",prob+-sd="91+-1",height_mean=0.746694216,height_median=0.69380777,height_95%HPD={0.34605248,1.28123372},age_mean=167.654981,age_median=166.207438,age_95%HPD={154.49896,183.390121},length_mean=0.146029539,length_median=0.1242748,length_95%HPD={8.490098E-6,0.3381077},effectivebrlenTK02Brlens{1}_mean=0.182494,effectivebrlenTK02Brlens{1}_median=0.151933,effectivebrlenTK02Brlens{1}_95%HPD={9.0E-6,0.431881},rateTK02Brlens{1}_mean=1.265455,rateTK02Brlens{1}_median=1.216881,rateTK02Brlens{1}_95%HPD={0.761695,1.911995},effectivebrlenTK02Brlens{2}_mean=0.081512,effectivebrlenTK02Brlens{2}_median=0.067023,effectivebrlenTK02Brlens{2}_95%HPD={2.0E-6,0.200593},rateTK02Brlens{2}_mean=0.603246,rateTK02Brlens{2}_median=0.595691,rateTK02Brlens{2}_95%HPD={0.082662,1.077912},effectivebrlenTK02Brlens{3}_mean=0.153341,effectivebrlenTK02Brlens{3}_median=0.127949,effectivebrlenTK02Brlens{3}_95%HPD={8.0E-6,0.362759},rateTK02Brlens{3}_mean=1.063082,rateTK02Brlens{3}_median=1.033925,rateTK02Brlens{3}_95%HPD={0.600206,1.567324}]:35.17348)[&prob=0.896545594,prob_stddev=0.0168699215,prob_range={0.882256864,0.915467606},prob(percent)="90",prob+-sd="90+-2",height_mean=0.911888833,height_median=0.845210464,height_95%HPD={0.425670936,1.56133649},age_mean=203.190624,age_median=201.380915,age_95%HPD={173.42966,237.244319},length_mean=0.223337449,length_median=0.205567,length_95%HPD={0.02845592,0.4520499},effectivebrlenTK02Brlens{1}_mean=0.268261,effectivebrlenTK02Brlens{1}_median=0.240592,effectivebrlenTK02Brlens{1}_95%HPD={0.02501,0.565902},rateTK02Brlens{1}_mean=1.19893,rateTK02Brlens{1}_median=1.16364,rateTK02Brlens{1}_95%HPD={0.781485,1.700961},effectivebrlenTK02Brlens{2}_mean=0.140779,effectivebrlenTK02Brlens{2}_median=0.127334,effectivebrlenTK02Brlens{2}_95%HPD={0.010348,0.296158},rateTK02Brlens{2}_mean=0.656613,rateTK02Brlens{2}_median=0.655306,rateTK02Brlens{2}_95%HPD={0.228076,1.059305},effectivebrlenTK02Brlens{3}_mean=0.231659,effectivebrlenTK02Brlens{3}_median=0.212446,effectivebrlenTK02Brlens{3}_95%HPD={0.028802,0.471555},rateTK02Brlens{3}_mean=1.048746,rateTK02Brlens{3}_median=1.025674,rateTK02Brlens{3}_95%HPD={0.690679,1.436532}]:51.21988)[&prob=0.631031877,prob_stddev=0.019268645,prob_range={0.603304408,0.644470617},prob(percent)="63",prob+-sd="63+-2",height_mean=1.09415114,height_median=1.02065578,height_95%HPD={0.516446578,1.84132926},age_mean=254.443072,age_median=252.600795,age_95%HPD={243.618053,270.376391},length_mean=0.0999395076,length_median=0.09358909,length_95%HPD={0.008447092,0.1982823},effectivebrlenTK02Brlens{1}_mean=0.111125,effectivebrlenTK02Brlens{1}_median=0.102805,effectivebrlenTK02Brlens{1}_95%HPD={0.008608,0.225372},rateTK02Brlens{1}_mean=1.115686,rateTK02Brlens{1}_median=1.087499,rateTK02Brlens{1}_95%HPD={0.809728,1.50523},effectivebrlenTK02Brlens{2}_mean=0.073532,effectivebrlenTK02Brlens{2}_median=0.066923,effectivebrlenTK02Brlens{2}_95%HPD={0.003233,0.154529},rateTK02Brlens{2}_mean=0.743093,rateTK02Brlens{2}_median=0.75871,rateTK02Brlens{2}_95%HPD={0.354541,1.06928},effectivebrlenTK02Brlens{3}_mean=0.102924,effectivebrlenTK02Brlens{3}_median=0.096077,effectivebrlenTK02Brlens{3}_95%HPD={0.007938,0.204721},rateTK02Brlens{3}_mean=1.035579,rateTK02Brlens{3}_median=1.019076,rateTK02Brlens{3}_95%HPD={0.776214,1.330504}]:29.69589,Gephyrosaurus_bridensis[&prob=1.0,prob_stddev=0.0,prob_range={1.0,1.0},prob(percent)="100",prob+-sd="100+-0",height_mean=0.890099068,height_median=0.82262964,height_95%HPD={0.397626407,1.55223049},age_mean=197.427086,age_median=197.888568,age_95%HPD={192.332558,201.399936},length_mean=0.286561392,length_median=0.276114,length_95%HPD={0.08796209,0.5043888},effectivebrlenTK02Brlens{1}_mean=0.284692,effectivebrlenTK02Brlens{1}_median=0.274028,effectivebrlenTK02Brlens{1}_95%HPD={0.088247,0.506784},rateTK02Brlens{1}_mean=1.016476,rateTK02Brlens{1}_median=1.008774,rateTK02Brlens{1}_95%HPD={0.551575,1.484056},effectivebrlenTK02Brlens{2}_mean=0.192706,effectivebrlenTK02Brlens{2}_median=0.182915,effectivebrlenTK02Brlens{2}_95%HPD={0.029203,0.362581},rateTK02Brlens{2}_mean=0.698942,rateTK02Brlens{2}_median=0.715735,rateTK02Brlens{2}_95%HPD={0.197455,1.112565},effectivebrlenTK02Brlens{3}_mean=0.290594,effectivebrlenTK02Brlens{3}_median=0.278543,effectivebrlenTK02Brlens{3}_95%HPD={0.079254,0.516495},rateTK02Brlens{3}_mean=1.022924,rateTK02Brlens{3}_median=1.009498,rateTK02Brlens{3}_95%HPD={0.652365,1.416762}]:84.40812)[&prob=0.6559566,prob_stddev=0.0289184757,prob_range={0.615693159,0.68455906},prob(percent)="66",prob+-sd="66+-3",height_mean=1.24087035,height_median=1.15487414,height_95%HPD={0.60113196,2.08133232},age_mean=284.084997,age_median=282.296686,age_95%HPD={261.518443,310.295434},length_mean=0.0959853103,length_median=0.08971061,length_95%HPD={1.005469E-4,0.1929732},effectivebrlenTK02Brlens{1}_mean=0.099827,effectivebrlenTK02Brlens{1}_median=0.092056,effectivebrlenTK02Brlens{1}_95%HPD={9.2E-5,0.204988},rateTK02Brlens{1}_mean=1.035124,rateTK02Brlens{1}_median=1.023712,rateTK02Brlens{1}_95%HPD={0.847566,1.251356},effectivebrlenTK02Brlens{2}_mean=0.08228,effectivebrlenTK02Brlens{2}_median=0.07771,effectivebrlenTK02Brlens{2}_95%HPD={1.93E-4,0.162106},rateTK02Brlens{2}_mean=0.873679,rateTK02Brlens{2}_median=0.887613,rateTK02Brlens{2}_95%HPD={0.642923,1.065736},effectivebrlenTK02Brlens{3}_mean=0.097235,effectivebrlenTK02Brlens{3}_median=0.090168,effectivebrlenTK02Brlens{3}_95%HPD={1.06E-4,0.198093},rateTK02Brlens{3}_mean=1.011178,rateTK02Brlens{3}_median=1.00528,rateTK02Brlens{3}_95%HPD={0.84627,1.183422}]:22.37652,(Diphydontosaurus_avonis[&prob=1.0,prob_stddev=0.0,prob_range={1.0,1.0},prob(percent)="100",prob+-sd="100+-0",height_mean=0.923751714,height_median=0.85403847,height_95%HPD={0.40940025,1.60505871},age_mean=204.930375,age_median=204.94684,age_95%HPD={201.657509,208.499901},length_mean=0.256779175,length_median=0.2532082,length_95%HPD={0.0620841,0.4525602},effectivebrlenTK02Brlens{1}_mean=0.254051,effectivebrlenTK02Brlens{1}_median=0.248389,effectivebrlenTK02Brlens{1}_95%HPD={0.05684,0.45436},rateTK02Brlens{1}_mean=1.001472,rateTK02Brlens{1}_median=0.993897,rateTK02Brlens{1}_95%HPD={0.607378,1.401571},effectivebrlenTK02Brlens{2}_mean=0.236968,effectivebrlenTK02Brlens{2}_median=0.230916,effectivebrlenTK02Brlens{2}_95%HPD={0.05679,0.429435},rateTK02Brlens{2}_mean=0.944312,rateTK02Brlens{2}_median=0.951133,rateTK02Brlens{2}_95%HPD={0.480417,1.385934},effectivebrlenTK02Brlens{3}_mean=0.24755,effectivebrlenTK02Brlens{3}_median=0.243857,effectivebrlenTK02Brlens{3}_95%HPD={0.048566,0.444714},rateTK02Brlens{3}_mean=0.969751,rateTK02Brlens{3}_median=0.986311,rateTK02Brlens{3}_95%HPD={0.572074,1.32718}]:69.63108,((Planocephalosaurus_robinsonae[&prob=1.0,prob_stddev=0.0,prob_range={1.0,1.0},prob(percent)="100",prob+-sd="100+-0",height_mean=0.92412159,height_median=0.85439959,height_95%HPD={0.412965981,1.60875216},age_mean=205.002965,age_median=205.051778,age_95%HPD={201.68579,208.499733},length_mean=0.135179775,length_median=0.1284293,length_95%HPD={0.01052761,0.2522588},effectivebrlenTK02Brlens{1}_mean=0.125715,effectivebrlenTK02Brlens{1}_median=0.120541,effectivebrlenTK02Brlens{1}_95%HPD={0.013598,0.233215},rateTK02Brlens{1}_mean=0.953816,rateTK02Brlens{1}_median=0.957843,rateTK02Brlens{1}_95%HPD={0.562025,1.325589},effectivebrlenTK02Brlens{2}_mean=0.116919,effectivebrlenTK02Brlens{2}_median=0.110325,effectivebrlenTK02Brlens{2}_95%HPD={0.010588,0.222445},rateTK02Brlens{2}_mean=0.900424,rateTK02Brlens{2}_median=0.919813,rateTK02Brlens{2}_95%HPD={0.359761,1.331052},effectivebrlenTK02Brlens{3}_mean=0.124762,effectivebrlenTK02Brlens{3}_median=0.118859,effectivebrlenTK02Brlens{3}_95%HPD={0.010897,0.2348},rateTK02Brlens{3}_mean=0.94077,rateTK02Brlens{3}_median=0.97522,rateTK02Brlens{3}_95%HPD={0.493258,1.286043}]:31.85649,(Clevosaurus_hudsoni[&prob=1.0,prob_stddev=0.0,prob_range={1.0,1.0},prob(percent)="100",prob+-sd="100+-0",height_mean=0.907652318,height_median=0.838190138,height_95%HPD={0.405084057,1.58729432},age_mean=201.243109,age_median=201.775663,age_95%HPD={192.960085,208.499801},length_mean=0.0542944002,length_median=0.04948544,length_95%HPD={0.008047976,0.109898},effectivebrlenTK02Brlens{1}_mean=0.049051,effectivebrlenTK02Brlens{1}_median=0.045697,effectivebrlenTK02Brlens{1}_95%HPD={0.008626,0.095972},rateTK02Brlens{1}_mean=0.93966,rateTK02Brlens{1}_median=0.952443,rateTK02Brlens{1}_95%HPD={0.514019,1.345833},effectivebrlenTK02Brlens{2}_mean=0.039908,effectivebrlenTK02Brlens{2}_median=0.036852,effectivebrlenTK02Brlens{2}_95%HPD={0.004872,0.080181},rateTK02Brlens{2}_mean=0.794051,rateTK02Brlens{2}_median=0.826716,rateTK02Brlens{2}_95%HPD={0.223433,1.259823},effectivebrlenTK02Brlens{3}_mean=0.050614,effectivebrlenTK02Brlens{3}_median=0.046472,effectivebrlenTK02Brlens{3}_95%HPD={0.007717,0.101931},rateTK02Brlens{3}_mean=0.955054,rateTK02Brlens{3}_median=0.982718,rateTK02Brlens{3}_95%HPD={0.495658,1.31594}]:20.67081,Clevosaurus_cambrica[&prob=1.0,prob_stddev=0.0,prob_range={1.0,1.0},prob(percent)="100",prob+-sd="100+-0",height_mean=0.922013709,height_median=0.852320365,height_95%HPD={0.414592451,1.60760004},age_mean=204.559481,age_median=204.397255,age_95%HPD={201.300057,208.014854},length_mean=0.0326544776,length_median=0.02850314,length_95%HPD={1.619531E-5,0.07382324},effectivebrlenTK02Brlens{1}_mean=0.029592,effectivebrlenTK02Brlens{1}_median=0.026393,effectivebrlenTK02Brlens{1}_95%HPD={1.6E-5,0.064992},rateTK02Brlens{1}_mean=0.941886,rateTK02Brlens{1}_median=0.955582,rateTK02Brlens{1}_95%HPD={0.520328,1.35693},effectivebrlenTK02Brlens{2}_mean=0.02388,effectivebrlenTK02Brlens{2}_median=0.020993,effectivebrlenTK02Brlens{2}_95%HPD={2.0E-6,0.05386},rateTK02Brlens{2}_mean=0.789107,rateTK02Brlens{2}_median=0.823521,rateTK02Brlens{2}_95%HPD={0.204954,1.252015},effectivebrlenTK02Brlens{3}_mean=0.03048,effectivebrlenTK02Brlens{3}_median=0.026769,effectivebrlenTK02Brlens{3}_95%HPD={1.0E-5,0.068716},rateTK02Brlens{3}_mean=0.9563,rateTK02Brlens{3}_median=0.98333,rateTK02Brlens{3}_95%HPD={0.493764,1.31628}]:18.04922,Clevosaurus_brasiliensis[&prob=1.0,prob_stddev=0.0,prob_range={1.0,1.0},prob(percent)="100",prob+-sd="100+-0",height_mean=0.950402506,height_median=0.87844472,height_95%HPD={0.424166026,1.65445421},age_mean=210.877142,age_median=211.012925,age_95%HPD={202.327047,219.994586},length_mean=0.0338948795,length_median=0.02891736,length_95%HPD={6.006102E-6,0.08013363},effectivebrlenTK02Brlens{1}_mean=0.030558,effectivebrlenTK02Brlens{1}_median=0.026624,effectivebrlenTK02Brlens{1}_95%HPD={4.0E-6,0.070534},rateTK02Brlens{1}_mean=0.936848,rateTK02Brlens{1}_median=0.947178,rateTK02Brlens{1}_95%HPD={0.522089,1.321524},effectivebrlenTK02Brlens{2}_mean=0.02575,effectivebrlenTK02Brlens{2}_median=0.022118,effectivebrlenTK02Brlens{2}_95%HPD={3.0E-6,0.060666},rateTK02Brlens{2}_mean=0.815745,rateTK02Brlens{2}_median=0.84475,rateTK02Brlens{2}_95%HPD={0.273705,1.240659},effectivebrlenTK02Brlens{3}_mean=0.031545,effectivebrlenTK02Brlens{3}_median=0.026828,effectivebrlenTK02Brlens{3}_95%HPD={4.0E-6,0.075131},rateTK02Brlens{3}_mean=0.948708,rateTK02Brlens{3}_median=0.980396,rateTK02Brlens{3}_95%HPD={0.492819,1.298537}]:11.43355,(Clevosaurus_bairdi[&prob=1.0,prob_stddev=0.0,prob_range={1.0,1.0},prob(percent)="100",prob+-sd="100+-0",height_mean=0.902754831,height_median=0.83458707,height_95%HPD={0.403882629,1.57213644},age_mean=200.269216,age_median=200.254433,age_95%HPD={199.300242,201.190641},length_mean=0.0355306862,length_median=0.02803111,length_95%HPD={1.011784E-6,0.09338231},effectivebrlenTK02Brlens{1}_mean=0.031931,effectivebrlenTK02Brlens{1}_median=0.025469,effectivebrlenTK02Brlens{1}_95%HPD={1.0E-6,0.08283},rateTK02Brlens{1}_mean=0.933934,rateTK02Brlens{1}_median=0.94545,rateTK02Brlens{1}_95%HPD={0.479804,1.34093},effectivebrlenTK02Brlens{2}_mean=0.026541,effectivebrlenTK02Brlens{2}_median=0.020572,effectivebrlenTK02Brlens{2}_95%HPD={0.0,0.071116},rateTK02Brlens{2}_mean=0.797282,rateTK02Brlens{2}_median=0.829739,rateTK02Brlens{2}_95%HPD={0.194381,1.253724},effectivebrlenTK02Brlens{3}_mean=0.033093,effectivebrlenTK02Brlens{3}_median=0.025958,effectivebrlenTK02Brlens{3}_95%HPD={1.0E-6,0.087515},rateTK02Brlens{3}_mean=0.950787,rateTK02Brlens{3}_median=0.980699,rateTK02Brlens{3}_95%HPD={0.458289,1.326832}]:6.566685,Clevosaurus_petilus[&prob=1.0,prob_stddev=0.0,prob_range={1.0,1.0},prob(percent)="100",prob+-sd="100+-0",height_mean=0.902947226,height_median=0.834646243,height_95%HPD={0.401670472,1.5707357},age_mean=200.309438,age_median=200.3135,age_95%HPD={199.401496,201.296693},length_mean=0.0249970206,length_median=0.01860962,length_95%HPD={1.015983E-6,0.06955381},effectivebrlenTK02Brlens{1}_mean=0.022443,effectivebrlenTK02Brlens{1}_median=0.016865,effectivebrlenTK02Brlens{1}_95%HPD={1.0E-6,0.062086},rateTK02Brlens{1}_mean=0.931399,rateTK02Brlens{1}_median=0.945504,rateTK02Brlens{1}_95%HPD={0.482165,1.371494},effectivebrlenTK02Brlens{2}_mean=0.018467,effectivebrlenTK02Brlens{2}_median=0.013622,effectivebrlenTK02Brlens{2}_95%HPD={0.0,0.05204},rateTK02Brlens{2}_mean=0.79608,rateTK02Brlens{2}_median=0.83335,rateTK02Brlens{2}_95%HPD={0.20155,1.266759},effectivebrlenTK02Brlens{3}_mean=0.023258,effectivebrlenTK02Brlens{3}_median=0.017232,effectivebrlenTK02Brlens{3}_95%HPD={1.0E-6,0.065107},rateTK02Brlens{3}_mean=0.951028,rateTK02Brlens{3}_median=0.981698,rateTK02Brlens{3}_95%HPD={0.507646,1.385328}]:6.507618,Clevosaurus_sp_SAM[&prob=1.0,prob_stddev=0.0,prob_range={1.0,1.0},prob(percent)="100",prob+-sd="100+-0",height_mean=0.882079046,height_median=0.814700699,height_95%HPD={0.391510208,1.53962591},age_mean=195.571007,age_median=196.804208,age_95%HPD={186.04257,201.299975},length_mean=0.0406192171,length_median=0.03319096,length_95%HPD={1.183473E-5,0.1007095},effectivebrlenTK02Brlens{1}_mean=0.036328,effectivebrlenTK02Brlens{1}_median=0.029986,effectivebrlenTK02Brlens{1}_95%HPD={1.0E-5,0.089333},rateTK02Brlens{1}_mean=0.929848,rateTK02Brlens{1}_median=0.943175,rateTK02Brlens{1}_95%HPD={0.459064,1.362547},effectivebrlenTK02Brlens{2}_mean=0.029671,effectivebrlenTK02Brlens{2}_median=0.02384,effectivebrlenTK02Brlens{2}_95%HPD={2.0E-6,0.075855},rateTK02Brlens{2}_mean=0.789386,rateTK02Brlens{2}_median=0.828538,rateTK02Brlens{2}_95%HPD={0.17798,1.293131},effectivebrlenTK02Brlens{3}_mean=0.037761,effectivebrlenTK02Brlens{3}_median=0.030684,effectivebrlenTK02Brlens{3}_95%HPD={1.2E-5,0.094254},rateTK02Brlens{3}_mean=0.951478,rateTK02Brlens{3}_median=0.982961,rateTK02Brlens{3}_95%HPD={0.459193,1.342453}]:10.01691)[&prob=0.500877768,prob_stddev=0.0112198953,prob_range={0.485394607,0.511838757},prob(percent)="50",prob+-sd="50+-1",height_mean=0.936813181,height_median=0.86594395,height_95%HPD={0.41135235,1.61951201},age_mean=207.659795,age_median=206.821118,age_95%HPD={200.96842,216.263922},length_mean=0.0411597635,length_median=0.03495935,length_95%HPD={1.452507E-5,0.09854827},effectivebrlenTK02Brlens{1}_mean=0.037209,effectivebrlenTK02Brlens{1}_median=0.032128,effectivebrlenTK02Brlens{1}_95%HPD={1.8E-5,0.087341},rateTK02Brlens{1}_mean=0.935067,rateTK02Brlens{1}_median=0.946486,rateTK02Brlens{1}_95%HPD={0.527542,1.341282},effectivebrlenTK02Brlens{2}_mean=0.03106,effectivebrlenTK02Brlens{2}_median=0.026539,effectivebrlenTK02Brlens{2}_95%HPD={6.0E-6,0.074249},rateTK02Brlens{2}_mean=0.805347,rateTK02Brlens{2}_median=0.836639,rateTK02Brlens{2}_95%HPD={0.23707,1.230482},effectivebrlenTK02Brlens{3}_mean=0.038068,effectivebrlenTK02Brlens{3}_median=0.032524,effectivebrlenTK02Brlens{3}_95%HPD={1.0E-5,0.090874},rateTK02Brlens{3}_mean=0.950522,rateTK02Brlens{3}_median=0.980878,rateTK02Brlens{3}_95%HPD={0.468512,1.31655}]:15.62536)[&prob=0.851821091,prob_stddev=0.0310394906,prob_range={0.818968678,0.88210131},prob(percent)="85",prob+-sd="85+-3",height_mean=0.989764267,height_median=0.91765709,height_95%HPD={0.468560141,1.69652283},age_mean=223.309999,age_median=222.446477,age_95%HPD={211.340331,236.707051},length_mean=0.0841291107,length_median=0.07517049,length_95%HPD={1.486084E-5,0.1835245},effectivebrlenTK02Brlens{1}_mean=0.076693,effectivebrlenTK02Brlens{1}_median=0.069679,effectivebrlenTK02Brlens{1}_95%HPD={1.6E-5,0.163066},rateTK02Brlens{1}_mean=0.937192,rateTK02Brlens{1}_median=0.942778,rateTK02Brlens{1}_95%HPD={0.590871,1.26597},effectivebrlenTK02Brlens{2}_mean=0.068569,effectivebrlenTK02Brlens{2}_median=0.061814,effectivebrlenTK02Brlens{2}_95%HPD={1.2E-5,0.147391},rateTK02Brlens{2}_mean=0.846089,rateTK02Brlens{2}_median=0.862077,rateTK02Brlens{2}_95%HPD={0.406663,1.213373},effectivebrlenTK02Brlens{3}_mean=0.077657,effectivebrlenTK02Brlens{3}_median=0.070092,effectivebrlenTK02Brlens{3}_95%HPD={1.8E-5,0.166748},rateTK02Brlens{3}_mean=0.943336,rateTK02Brlens{3}_median=0.974801,rateTK02Brlens{3}_95%HPD={0.523561,1.232839}]:14.46179)[&prob=0.527708025,prob_stddev=0.0494218616,prob_range={0.47328363,0.58319352},prob(percent)="53",prob+-sd="53+-5",height_mean=1.03986142,height_median=0.96497519,height_95%HPD={0.489759186,1.75993218},age_mean=238.343226,age_median=236.908263,age_95%HPD={218.551367,260.232563},length_mean=0.0745600355,length_median=0.06788757,length_95%HPD={2.010779E-5,0.1605377},effectivebrlenTK02Brlens{1}_mean=0.06922,effectivebrlenTK02Brlens{1}_median=0.063328,effectivebrlenTK02Brlens{1}_95%HPD={2.1E-5,0.147922},rateTK02Brlens{1}_mean=0.941368,rateTK02Brlens{1}_median=0.942884,rateTK02Brlens{1}_95%HPD={0.640655,1.237484},effectivebrlenTK02Brlens{2}_mean=0.063271,effectivebrlenTK02Brlens{2}_median=0.058366,effectivebrlenTK02Brlens{2}_95%HPD={2.1E-5,0.13338},rateTK02Brlens{2}_mean=0.878078,rateTK02Brlens{2}_median=0.88474,rateTK02Brlens{2}_95%HPD={0.503493,1.213605},effectivebrlenTK02Brlens{3}_mean=0.068168,effectivebrlenTK02Brlens{3}_median=0.062394,effectivebrlenTK02Brlens{3}_95%HPD={1.9E-5,0.145224},rateTK02Brlens{3}_mean=0.933204,rateTK02Brlens{3}_median=0.967253,rateTK02Brlens{3}_95%HPD={0.56931,1.202155}]:16.76753,(((Homeosaurus_maximiliani[&prob=1.0,prob_stddev=0.0,prob_range={1.0,1.0},prob(percent)="100",prob+-sd="100+-0",height_mean=0.687541182,height_median=0.63561886,height_95%HPD={0.308829301,1.19891376},age_mean=152.522612,age_median=152.534573,age_95%HPD={150.258778,154.998084},length_mean=0.0424375382,length_median=0.03185567,length_95%HPD={3.745981E-6,0.1138296},effectivebrlenTK02Brlens{1}_mean=0.031845,effectivebrlenTK02Brlens{1}_median=0.024463,effectivebrlenTK02Brlens{1}_95%HPD={1.0E-6,0.083121},rateTK02Brlens{1}_mean=0.811491,rateTK02Brlens{1}_median=0.827624,rateTK02Brlens{1}_95%HPD={0.231955,1.258645},effectivebrlenTK02Brlens{2}_mean=0.033478,effectivebrlenTK02Brlens{2}_median=0.02455,effectivebrlenTK02Brlens{2}_95%HPD={1.0E-6,0.093423},rateTK02Brlens{2}_mean=0.842124,rateTK02Brlens{2}_median=0.848213,rateTK02Brlens{2}_95%HPD={0.13653,1.424475},effectivebrlenTK02Brlens{3}_mean=0.035249,effectivebrlenTK02Brlens{3}_median=0.026737,effectivebrlenTK02Brlens{3}_95%HPD={3.0E-6,0.093672},rateTK02Brlens{3}_mean=0.884624,rateTK02Brlens{3}_median=0.943448,rateTK02Brlens{3}_95%HPD={0.28092,1.339551}]:7.359965,Homeosaurus_parvipes[&prob=1.0,prob_stddev=0.0,prob_range={1.0,1.0},prob(percent)="100",prob+-sd="100+-0",height_mean=0.687532446,height_median=0.63560591,height_95%HPD={0.306544258,1.1960921},age_mean=152.524467,age_median=152.534394,age_95%HPD={150.263297,154.999929},length_mean=0.0418096792,length_median=0.03186273,length_95%HPD={2.576186E-5,0.1106128},effectivebrlenTK02Brlens{1}_mean=0.031536,effectivebrlenTK02Brlens{1}_median=0.024576,effectivebrlenTK02Brlens{1}_95%HPD={1.2E-5,0.081527},rateTK02Brlens{1}_mean=0.81371,rateTK02Brlens{1}_median=0.829314,rateTK02Brlens{1}_95%HPD={0.255122,1.275237},effectivebrlenTK02Brlens{2}_mean=0.032902,effectivebrlenTK02Brlens{2}_median=0.024554,effectivebrlenTK02Brlens{2}_95%HPD={4.0E-6,0.090032},rateTK02Brlens{2}_mean=0.840681,rateTK02Brlens{2}_median=0.846668,rateTK02Brlens{2}_95%HPD={0.14447,1.435916},effectivebrlenTK02Brlens{3}_mean=0.034563,effectivebrlenTK02Brlens{3}_median=0.026706,effectivebrlenTK02Brlens{3}_95%HPD={1.6E-5,0.090407},rateTK02Brlens{3}_mean=0.883277,rateTK02Brlens{3}_median=0.941507,rateTK02Brlens{3}_95%HPD={0.264441,1.331665}]:7.360143)[&prob=0.959158787,prob_stddev=0.00573975007,prob_range={0.953744958,0.966867035},prob(percent)="96",prob+-sd="96+-1",height_mean=0.726448599,height_median=0.67127071,height_95%HPD={0.33078707,1.26794251},age_mean=161.622292,age_median=159.894537,age_95%HPD={151.970724,175.620567},length_mean=0.15821276,length_median=0.145086,length_95%HPD={0.01731666,0.3221725},effectivebrlenTK02Brlens{1}_mean=0.123036,effectivebrlenTK02Brlens{1}_median=0.11456,effectivebrlenTK02Brlens{1}_95%HPD={0.013836,0.243138},rateTK02Brlens{1}_mean=0.816131,rateTK02Brlens{1}_median=0.825365,rateTK02Brlens{1}_95%HPD={0.337224,1.205178},effectivebrlenTK02Brlens{2}_mean=0.122468,effectivebrlenTK02Brlens{2}_median=0.114454,effectivebrlenTK02Brlens{2}_95%HPD={0.015913,0.241074},rateTK02Brlens{2}_mean=0.835353,rateTK02Brlens{2}_median=0.829368,rateTK02Brlens{2}_95%HPD={0.256011,1.312382},effectivebrlenTK02Brlens{3}_mean=0.133746,effectivebrlenTK02Brlens{3}_median=0.126065,effectivebrlenTK02Brlens{3}_95%HPD={0.017006,0.259232},rateTK02Brlens{3}_mean=0.893128,rateTK02Brlens{3}_median=0.945189,rateTK02Brlens{3}_95%HPD={0.365411,1.287662}]:55.19071,((Sapheosaurus_thiollerei[&prob=1.0,prob_stddev=0.0,prob_range={1.0,1.0},prob(percent)="100",prob+-sd="100+-0",height_mean=0.692090952,height_median=0.639740307,height_95%HPD={0.308343798,1.2037388},age_mean=153.536456,age_median=153.529495,age_95%HPD={152.10236,154.850724},length_mean=0.0250602127,length_median=0.0187436,length_95%HPD={2.932691E-6,0.06885135},effectivebrlenTK02Brlens{1}_mean=0.017259,effectivebrlenTK02Brlens{1}_median=0.013176,effectivebrlenTK02Brlens{1}_95%HPD={0.0,0.046993},rateTK02Brlens{1}_mean=0.758915,rateTK02Brlens{1}_median=0.77465,rateTK02Brlens{1}_95%HPD={0.139606,1.244727},effectivebrlenTK02Brlens{2}_mean=0.019353,effectivebrlenTK02Brlens{2}_median=0.014677,effectivebrlenTK02Brlens{2}_95%HPD={3.0E-6,0.053048},rateTK02Brlens{2}_mean=0.842557,rateTK02Brlens{2}_median=0.834358,rateTK02Brlens{2}_95%HPD={0.18804,1.424866},effectivebrlenTK02Brlens{3}_mean=0.02063,effectivebrlenTK02Brlens{3}_median=0.015718,effectivebrlenTK02Brlens{3}_95%HPD={2.0E-6,0.056163},rateTK02Brlens{3}_mean=0.881577,rateTK02Brlens{3}_median=0.934606,rateTK02Brlens{3}_95%HPD={0.265764,1.301044}]:8.509565,Oenosaurus_muehlheimensis[&prob=1.0,prob_stddev=0.0,prob_range={1.0,1.0},prob(percent)="100",prob+-sd="100+-0",height_mean=0.680849971,height_median=0.629345758,height_95%HPD={0.30421886,1.1851635},age_mean=151.040467,age_median=151.035332,age_95%HPD={150.000199,151.992829},length_mean=0.0422917098,length_median=0.03445666,length_95%HPD={6.841429E-5,0.1012811},effectivebrlenTK02Brlens{1}_mean=0.029457,effectivebrlenTK02Brlens{1}_median=0.024515,effectivebrlenTK02Brlens{1}_95%HPD={8.0E-6,0.070328},rateTK02Brlens{1}_mean=0.759363,rateTK02Brlens{1}_median=0.775412,rateTK02Brlens{1}_95%HPD={0.164093,1.272883},effectivebrlenTK02Brlens{2}_mean=0.032739,effectivebrlenTK02Brlens{2}_median=0.027494,effectivebrlenTK02Brlens{2}_95%HPD={6.0E-5,0.077013},rateTK02Brlens{2}_mean=0.847291,rateTK02Brlens{2}_median=0.840327,rateTK02Brlens{2}_95%HPD={0.19525,1.411213},effectivebrlenTK02Brlens{3}_mean=0.035058,effectivebrlenTK02Brlens{3}_median=0.029122,effectivebrlenTK02Brlens{3}_95%HPD={6.2E-5,0.083149},rateTK02Brlens{3}_mean=0.882208,rateTK02Brlens{3}_median=0.935836,rateTK02Brlens{3}_95%HPD={0.303863,1.338684}]:11.00373,Piocormus_laticeps[&prob=1.0,prob_stddev=0.0,prob_range={1.0,1.0},prob(percent)="100",prob+-sd="100+-0",height_mean=0.688011685,height_median=0.636038287,height_95%HPD={0.3029321,1.19364671},age_mean=152.63024,age_median=152.686687,age_95%HPD={150.309298,154.999912},length_mean=0.0275596305,length_median=0.0190142,length_95%HPD={8.186585E-6,0.08220861},effectivebrlenTK02Brlens{1}_mean=0.019078,effectivebrlenTK02Brlens{1}_median=0.013332,effectivebrlenTK02Brlens{1}_95%HPD={1.0E-6,0.056635},rateTK02Brlens{1}_mean=0.758236,rateTK02Brlens{1}_median=0.773053,rateTK02Brlens{1}_95%HPD={0.15905,1.279138},effectivebrlenTK02Brlens{2}_mean=0.021389,effectivebrlenTK02Brlens{2}_median=0.014682,effectivebrlenTK02Brlens{2}_95%HPD={2.0E-6,0.064303},rateTK02Brlens{2}_mean=0.839099,rateTK02Brlens{2}_median=0.834578,rateTK02Brlens{2}_95%HPD={0.198663,1.457135},effectivebrlenTK02Brlens{3}_mean=0.022591,effectivebrlenTK02Brlens{3}_median=0.01593,effectivebrlenTK02Brlens{3}_95%HPD={6.0E-6,0.06671},rateTK02Brlens{3}_mean=0.881337,rateTK02Brlens{3}_median=0.935056,rateTK02Brlens{3}_95%HPD={0.279982,1.325306}]:9.352373)[&prob=0.91981478,prob_stddev=0.0147924246,prob_range={0.905978822,0.934511839},prob(percent)="92",prob+-sd="92+-1",height_mean=0.730781073,height_median=0.67473824,height_95%HPD={0.33521503,1.27347176},age_mean=163.403655,age_median=162.03906,age_95%HPD={154.082487,176.22028},length_mean=0.111284446,length_median=0.09974688,length_95%HPD={0.005494888,0.232292},effectivebrlenTK02Brlens{1}_mean=0.08118,effectivebrlenTK02Brlens{1}_median=0.074922,effectivebrlenTK02Brlens{1}_95%HPD={0.005419,0.164298},rateTK02Brlens{1}_mean=0.779765,rateTK02Brlens{1}_median=0.788345,rateTK02Brlens{1}_95%HPD={0.270377,1.203982},effectivebrlenTK02Brlens{2}_mean=0.086374,effectivebrlenTK02Brlens{2}_median=0.078076,effectivebrlenTK02Brlens{2}_95%HPD={0.005141,0.180305},rateTK02Brlens{2}_mean=0.827213,rateTK02Brlens{2}_median=0.814912,rateTK02Brlens{2}_95%HPD={0.290737,1.354499},effectivebrlenTK02Brlens{3}_mean=0.092752,effectivebrlenTK02Brlens{3}_median=0.086367,effectivebrlenTK02Brlens{3}_95%HPD={0.009545,0.184419},rateTK02Brlens{3}_mean=0.889754,rateTK02Brlens{3}_median=0.939946,rateTK02Brlens{3}_95%HPD={0.380839,1.287399}]:24.85749,(Kallimodon_pulchellus[&prob=1.0,prob_stddev=0.0,prob_range={1.0,1.0},prob(percent)="100",prob+-sd="100+-0",height_mean=0.686038714,height_median=0.63422612,height_95%HPD={0.303280198,1.19073558},age_mean=152.204508,age_median=152.059612,age_95%HPD={150.000008,154.643565},length_mean=0.032292538,length_median=0.0243992,length_95%HPD={3.62045E-5,0.08572984},effectivebrlenTK02Brlens{1}_mean=0.024162,effectivebrlenTK02Brlens{1}_median=0.018637,effectivebrlenTK02Brlens{1}_95%HPD={1.8E-5,0.063256},rateTK02Brlens{1}_mean=0.805371,rateTK02Brlens{1}_median=0.812328,rateTK02Brlens{1}_95%HPD={0.272857,1.278662},effectivebrlenTK02Brlens{2}_mean=0.02188,effectivebrlenTK02Brlens{2}_median=0.016396,effectivebrlenTK02Brlens{2}_95%HPD={1.6E-5,0.059451},rateTK02Brlens{2}_mean=0.761138,rateTK02Brlens{2}_median=0.773633,rateTK02Brlens{2}_95%HPD={0.075669,1.352968},effectivebrlenTK02Brlens{3}_mean=0.027195,effectivebrlenTK02Brlens{3}_median=0.021158,effectivebrlenTK02Brlens{3}_95%HPD={4.0E-5,0.070083},rateTK02Brlens{3}_mean=0.903632,rateTK02Brlens{3}_median=0.954703,rateTK02Brlens{3}_95%HPD={0.343972,1.316983}]:5.885645,Leptosaurus_neptunius[&prob=1.0,prob_stddev=0.0,prob_range={1.0,1.0},prob(percent)="100",prob+-sd="100+-0",height_mean=0.681120765,height_median=0.62959272,height_95%HPD={0.301237209,1.18264144},age_mean=151.099714,age_median=151.126305,age_95%HPD={150.11904,152.099779},length_mean=0.0359826057,length_median=0.02882828,length_95%HPD={6.404549E-6,0.08910198},effectivebrlenTK02Brlens{1}_mean=0.026812,effectivebrlenTK02Brlens{1}_median=0.02195,effectivebrlenTK02Brlens{1}_95%HPD={1.0E-6,0.065326},rateTK02Brlens{1}_mean=0.802446,rateTK02Brlens{1}_median=0.810822,rateTK02Brlens{1}_95%HPD={0.252413,1.278539},effectivebrlenTK02Brlens{2}_mean=0.024548,effectivebrlenTK02Brlens{2}_median=0.019556,effectivebrlenTK02Brlens{2}_95%HPD={3.0E-6,0.062754},rateTK02Brlens{2}_mean=0.76207,rateTK02Brlens{2}_median=0.773577,rateTK02Brlens{2}_95%HPD={0.043525,1.328363},effectivebrlenTK02Brlens{3}_mean=0.030286,effectivebrlenTK02Brlens{3}_median=0.025039,effectivebrlenTK02Brlens{3}_95%HPD={2.0E-6,0.072766},rateTK02Brlens{3}_mean=0.902145,rateTK02Brlens{3}_median=0.954371,rateTK02Brlens{3}_95%HPD={0.340773,1.319853}]:6.818952)[&prob=0.951331096,prob_stddev=0.00119958794,prob_range={0.949578338,0.952211642},prob(percent)="95",prob+-sd="95+-0",height_mean=0.715035514,height_median=0.660087247,height_95%HPD={0.32435637,1.24797163},age_mean=159.197371,age_median=157.945257,age_95%HPD={151.33765,170.13694},length_mean=0.12012974,length_median=0.1086256,length_95%HPD={0.005401097,0.2463691},effectivebrlenTK02Brlens{1}_mean=0.090357,effectivebrlenTK02Brlens{1}_median=0.084395,effectivebrlenTK02Brlens{1}_95%HPD={0.007174,0.177737},rateTK02Brlens{1}_mean=0.800683,rateTK02Brlens{1}_median=0.805622,rateTK02Brlens{1}_95%HPD={0.310696,1.20997},effectivebrlenTK02Brlens{2}_mean=0.085482,effectivebrlenTK02Brlens{2}_median=0.079037,effectivebrlenTK02Brlens{2}_95%HPD={0.005701,0.172818},rateTK02Brlens{2}_mean=0.783166,rateTK02Brlens{2}_median=0.783869,rateTK02Brlens{2}_95%HPD={0.197855,1.324218},effectivebrlenTK02Brlens{3}_mean=0.10217,effectivebrlenTK02Brlens{3}_median=0.096353,effectivebrlenTK02Brlens{3}_95%HPD={0.011342,0.199684},rateTK02Brlens{3}_mean=0.901802,rateTK02Brlens{3}_median=0.951447,rateTK02Brlens{3}_95%HPD={0.400763,1.276363}]:28.95129)[&prob=0.500336107,prob_stddev=0.0684414145,prob_range={0.406417706,0.554471617},prob(percent)="50",prob+-sd="50+-7",height_mean=0.826350657,height_median=0.7609385,height_95%HPD={0.37874273,1.42667177},age_mean=188.197465,age_median=186.896549,age_95%HPD={168.119828,210.85644},length_mean=0.0824596486,length_median=0.0718923,length_95%HPD={1.404468E-5,0.1927625},effectivebrlenTK02Brlens{1}_mean=0.062239,effectivebrlenTK02Brlens{1}_median=0.05534,effectivebrlenTK02Brlens{1}_95%HPD={1.0E-5,0.141416},rateTK02Brlens{1}_mean=0.798545,rateTK02Brlens{1}_median=0.801497,rateTK02Brlens{1}_95%HPD={0.369736,1.173598},effectivebrlenTK02Brlens{2}_mean=0.060617,effectivebrlenTK02Brlens{2}_median=0.053288,effectivebrlenTK02Brlens{2}_95%HPD={1.2E-5,0.139299},rateTK02Brlens{2}_mean=0.789519,rateTK02Brlens{2}_median=0.777582,rateTK02Brlens{2}_95%HPD={0.320195,1.26623},effectivebrlenTK02Brlens{3}_mean=0.071511,effectivebrlenTK02Brlens{3}_median=0.063387,effectivebrlenTK02Brlens{3}_95%HPD={1.1E-5,0.163991},rateTK02Brlens{3}_mean=0.902728,rateTK02Brlens{3}_median=0.942752,rateTK02Brlens{3}_95%HPD={0.417997,1.256822}]:28.1887,((Derasmosaurus_pietraroiae[&prob=1.0,prob_stddev=0.0,prob_range={1.0,1.0},prob(percent)="100",prob+-sd="100+-0",height_mean=0.486481986,height_median=0.44968561,height_95%HPD={0.214728931,0.84647912},age_mean=107.923424,age_median=108.458789,age_95%HPD={101.601149,112.999869},length_mean=0.278123371,length_median=0.2553723,length_95%HPD={0.09603527,0.5540104},effectivebrlenTK02Brlens{1}_mean=0.193968,effectivebrlenTK02Brlens{1}_median=0.187821,effectivebrlenTK02Brlens{1}_95%HPD={0.05469,0.352656},rateTK02Brlens{1}_mean=0.756783,rateTK02Brlens{1}_median=0.774069,rateTK02Brlens{1}_95%HPD={0.194732,1.216723},effectivebrlenTK02Brlens{2}_mean=0.188682,effectivebrlenTK02Brlens{2}_median=0.177424,effectivebrlenTK02Brlens{2}_95%HPD={0.011615,0.369107},rateTK02Brlens{2}_mean=0.745464,rateTK02Brlens{2}_median=0.751189,rateTK02Brlens{2}_95%HPD={0.071667,1.327135},effectivebrlenTK02Brlens{3}_mean=0.238536,effectivebrlenTK02Brlens{3}_median=0.226924,effectivebrlenTK02Brlens{3}_95%HPD={0.071668,0.445464},rateTK02Brlens{3}_mean=0.906041,rateTK02Brlens{3}_median=0.956283,rateTK02Brlens{3}_95%HPD={0.294003,1.334385}]:61.01447,(Pleurosaurus_ginsburgi[&prob=1.0,prob_stddev=0.0,prob_range={1.0,1.0},prob(percent)="100",prob+-sd="100+-0",height_mean=0.680901368,height_median=0.62945216,height_95%HPD={0.30220411,1.18351435},age_mean=151.051888,age_median=151.052221,age_95%HPD={150.102126,152.095929},length_mean=0.053977029,length_median=0.04860507,length_95%HPD={8.931479E-6,0.1105784},effectivebrlenTK02Brlens{1}_mean=0.037452,effectivebrlenTK02Brlens{1}_median=0.03458,effectivebrlenTK02Brlens{1}_95%HPD={6.0E-6,0.074779},rateTK02Brlens{1}_mean=0.756495,rateTK02Brlens{1}_median=0.775068,rateTK02Brlens{1}_95%HPD={0.193221,1.21863},effectivebrlenTK02Brlens{2}_mean=0.037429,effectivebrlenTK02Brlens{2}_median=0.033911,effectivebrlenTK02Brlens{2}_95%HPD={1.0E-6,0.079941},rateTK02Brlens{2}_mean=0.76084,rateTK02Brlens{2}_median=0.76908,rateTK02Brlens{2}_95%HPD={0.087863,1.34175},effectivebrlenTK02Brlens{3}_mean=0.049953,effectivebrlenTK02Brlens{3}_median=0.046074,effectivebrlenTK02Brlens{3}_95%HPD={4.0E-6,0.098505},rateTK02Brlens{3}_mean=0.96439,rateTK02Brlens{3}_median=0.981865,rateTK02Brlens{3}_95%HPD={0.460069,1.39374}]:12.36726,Pleurosaurus_goldfussi[&prob=1.0,prob_stddev=0.0,prob_range={1.0,1.0},prob(percent)="100",prob+-sd="100+-0",height_mean=0.68670967,height_median=0.63476623,height_95%HPD={0.3035243,1.19239353},age_mean=152.342076,age_median=152.268765,age_95%HPD={150.000002,154.690592},length_mean=0.0516849925,length_median=0.04591133,length_95%HPD={0.006701029,0.1087587},effectivebrlenTK02Brlens{1}_mean=0.036209,effectivebrlenTK02Brlens{1}_median=0.032923,effectivebrlenTK02Brlens{1}_95%HPD={0.004773,0.074929},rateTK02Brlens{1}_mean=0.758738,rateTK02Brlens{1}_median=0.774477,rateTK02Brlens{1}_95%HPD={0.200562,1.223368},effectivebrlenTK02Brlens{2}_mean=0.035753,effectivebrlenTK02Brlens{2}_median=0.032038,effectivebrlenTK02Brlens{2}_95%HPD={9.5E-5,0.076021},rateTK02Brlens{2}_mean=0.760621,rateTK02Brlens{2}_median=0.770994,rateTK02Brlens{2}_95%HPD={0.070487,1.324883},effectivebrlenTK02Brlens{3}_mean=0.04793,effectivebrlenTK02Brlens{3}_median=0.04356,effectivebrlenTK02Brlens{3}_95%HPD={0.006948,0.097444},rateTK02Brlens{3}_mean=0.966491,rateTK02Brlens{3}_median=0.982783,rateTK02Brlens{3}_95%HPD={0.472296,1.389706}]:11.15072)[&prob=0.736025155,prob_stddev=0.0128207349,prob_range={0.718792013,0.749547227},prob(percent)="74",prob+-sd="74+-1",height_mean=0.738297905,height_median=0.68023298,height_95%HPD={0.331496818,1.29322175},age_mean=164.205197,age_median=163.419481,age_95%HPD={155.114633,174.966371},length_mean=0.0707114476,length_median=0.06259427,length_95%HPD={2.590515E-6,0.1613145},effectivebrlenTK02Brlens{1}_mean=0.048387,effectivebrlenTK02Brlens{1}_median=0.043538,effectivebrlenTK02Brlens{1}_95%HPD={3.0E-6,0.106555},rateTK02Brlens{1}_mean=0.747711,rateTK02Brlens{1}_median=0.755241,rateTK02Brlens{1}_95%HPD={0.260582,1.176234},effectivebrlenTK02Brlens{2}_mean=0.050362,effectivebrlenTK02Brlens{2}_median=0.043805,effectivebrlenTK02Brlens{2}_95%HPD={2.0E-6,0.117823},rateTK02Brlens{2}_mean=0.769631,rateTK02Brlens{2}_median=0.773873,rateTK02Brlens{2}_95%HPD={0.16866,1.298966},effectivebrlenTK02Brlens{3}_mean=0.065105,effectivebrlenTK02Brlens{3}_median=0.058242,effectivebrlenTK02Brlens{3}_95%HPD={3.0E-6,0.146116},rateTK02Brlens{3}_mean=0.950309,rateTK02Brlens{3}_median=0.977323,rateTK02Brlens{3}_95%HPD={0.431506,1.316964}]:6.053782)[&prob=0.633737403,prob_stddev=0.0126241521,prob_range={0.619215342,0.648292797},prob(percent)="63",prob+-sd="63+-1",height_mean=0.764310813,height_median=0.70586696,height_95%HPD={0.357882478,1.32230152},age_mean=170.470936,age_median=169.473263,age_95%HPD={157.281507,185.525263},length_mean=0.0728666322,length_median=0.06756218,length_95%HPD={1.142802E-5,0.152521},effectivebrlenTK02Brlens{1}_mean=0.056563,effectivebrlenTK02Brlens{1}_median=0.05289,effectivebrlenTK02Brlens{1}_95%HPD={7.0E-6,0.117289},rateTK02Brlens{1}_mean=0.803201,rateTK02Brlens{1}_median=0.811575,rateTK02Brlens{1}_95%HPD={0.335197,1.19907},effectivebrlenTK02Brlens{2}_mean=0.053884,effectivebrlenTK02Brlens{2}_median=0.048431,effectivebrlenTK02Brlens{2}_95%HPD={1.3E-5,0.11811},rateTK02Brlens{2}_mean=0.78644,rateTK02Brlens{2}_median=0.781545,rateTK02Brlens{2}_95%HPD={0.227368,1.310125},effectivebrlenTK02Brlens{3}_mean=0.065748,effectivebrlenTK02Brlens{3}_median=0.061474,effectivebrlenTK02Brlens{3}_95%HPD={8.0E-6,0.135494},rateTK02Brlens{3}_mean=0.932336,rateTK02Brlens{3}_median=0.968665,rateTK02Brlens{3}_95%HPD={0.422809,1.299922}]:17.36292,Palaeopleurosaurus_posidoniae[&prob=1.0,prob_stddev=0.0,prob_range={1.0,1.0},prob(percent)="100",prob+-sd="100+-0",height_mean=0.802861535,height_median=0.74217385,height_95%HPD={0.359238391,1.39708919},age_mean=178.14813,age_median=177.782755,age_95%HPD={174.199997,182.879028},length_mean=0.0325199119,length_median=0.02742057,length_95%HPD={3.935962E-6,0.07814118},effectivebrlenTK02Brlens{1}_mean=0.024309,effectivebrlenTK02Brlens{1}_median=0.02079,effectivebrlenTK02Brlens{1}_95%HPD={3.0E-6,0.057846},rateTK02Brlens{1}_mean=0.786461,rateTK02Brlens{1}_median=0.797525,rateTK02Brlens{1}_95%HPD={0.306925,1.219008},effectivebrlenTK02Brlens{2}_mean=0.024177,effectivebrlenTK02Brlens{2}_median=0.020593,effectivebrlenTK02Brlens{2}_95%HPD={2.0E-6,0.057709},rateTK02Brlens{2}_mean=0.801846,rateTK02Brlens{2}_median=0.804748,rateTK02Brlens{2}_95%HPD={0.224135,1.296028},effectivebrlenTK02Brlens{3}_mean=0.029001,effectivebrlenTK02Brlens{3}_median=0.025035,effectivebrlenTK02Brlens{3}_95%HPD={4.0E-6,0.067837},rateTK02Brlens{3}_mean=0.933124,rateTK02Brlens{3}_median=0.969549,rateTK02Brlens{3}_95%HPD={0.411072,1.304591}]:9.053432)[&prob=0.847635026,prob_stddev=0.0387561878,prob_range={0.793313408,0.878012467},prob(percent)="85",prob+-sd="85+-4",height_mean=0.831452828,height_median=0.76652951,height_95%HPD={0.385761924,1.44432902},age_mean=187.801282,age_median=186.836187,age_95%HPD={176.550236,200.375749},length_mean=0.114620219,length_median=0.1042719,length_95%HPD={0.0148883,0.2352565},effectivebrlenTK02Brlens{1}_mean=0.089757,effectivebrlenTK02Brlens{1}_median=0.082904,effectivebrlenTK02Brlens{1}_95%HPD={0.01245,0.17984},rateTK02Brlens{1}_mean=0.814339,rateTK02Brlens{1}_median=0.82179,rateTK02Brlens{1}_95%HPD={0.408445,1.1837},effectivebrlenTK02Brlens{2}_mean=0.087081,effectivebrlenTK02Brlens{2}_median=0.080676,effectivebrlenTK02Brlens{2}_95%HPD={0.012997,0.173406},rateTK02Brlens{2}_mean=0.808457,rateTK02Brlens{2}_median=0.799383,rateTK02Brlens{2}_95%HPD={0.340392,1.270411},effectivebrlenTK02Brlens{3}_mean=0.10065,effectivebrlenTK02Brlens{3}_median=0.094127,effectivebrlenTK02Brlens{3}_95%HPD={0.016564,0.197463},rateTK02Brlens{3}_mean=0.916925,rateTK02Brlens{3}_median=0.955707,rateTK02Brlens{3}_95%HPD={0.464539,1.234735}]:28.24906)[&prob=0.505136054,prob_stddev=0.0878619765,prob_range={0.380406884,0.572582527},prob(percent)="51",prob+-sd="51+-9",height_mean=0.972629828,height_median=0.89788864,height_95%HPD={0.46896733,1.67724055},age_mean=216.049918,age_median=215.085249,age_95%HPD={193.892472,239.247185},length_mean=0.0959053263,length_median=0.08648333,length_95%HPD={1.326534E-5,0.205232},effectivebrlenTK02Brlens{1}_mean=0.077541,effectivebrlenTK02Brlens{1}_median=0.071524,effectivebrlenTK02Brlens{1}_95%HPD={7.0E-6,0.160654},rateTK02Brlens{1}_mean=0.838392,rateTK02Brlens{1}_median=0.84395,rateTK02Brlens{1}_95%HPD={0.490363,1.145662},effectivebrlenTK02Brlens{2}_mean=0.075075,effectivebrlenTK02Brlens{2}_median=0.068987,effectivebrlenTK02Brlens{2}_95%HPD={7.0E-6,0.156528},rateTK02Brlens{2}_mean=0.817353,rateTK02Brlens{2}_median=0.808565,rateTK02Brlens{2}_95%HPD={0.430585,1.185034},effectivebrlenTK02Brlens{3}_mean=0.084786,effectivebrlenTK02Brlens{3}_median=0.077199,effectivebrlenTK02Brlens{3}_95%HPD={1.3E-5,0.180364},rateTK02Brlens{3}_mean=0.906319,rateTK02Brlens{3}_median=0.952016,rateTK02Brlens{3}_95%HPD={0.472815,1.203975}]:22.03366,((Sphenodon_punctatus[&prob=1.0,prob_stddev=0.0,prob_range={1.0,1.0},prob(percent)="100",prob+-sd="100+-0",height_mean=0.0,height_median=0.0,height_95%HPD={0.0,0.0},age_mean=0.0,age_median=0.0,age_95%HPD={0.0,0.0},length_mean=0.514085851,length_median=0.461127,length_95%HPD={0.1863665,0.9712815},effectivebrlenTK02Brlens{1}_mean=0.283968,effectivebrlenTK02Brlens{1}_median=0.265027,effectivebrlenTK02Brlens{1}_95%HPD={0.002374,0.580342},rateTK02Brlens{1}_mean=0.617708,rateTK02Brlens{1}_median=0.613247,rateTK02Brlens{1}_95%HPD={0.009959,1.166017},effectivebrlenTK02Brlens{2}_mean=0.263884,effectivebrlenTK02Brlens{2}_median=0.236081,effectivebrlenTK02Brlens{2}_95%HPD={0.016381,0.571015},rateTK02Brlens{2}_mean=0.594918,rateTK02Brlens{2}_median=0.538776,rateTK02Brlens{2}_95%HPD={0.018736,1.24049},effectivebrlenTK02Brlens{3}_mean=0.351663,effectivebrlenTK02Brlens{3}_median=0.334796,effectivebrlenTK02Brlens{3}_95%HPD={0.004666,0.679862},rateTK02Brlens{3}_mean=0.753037,rateTK02Brlens{3}_median=0.835844,rateTK02Brlens{3}_95%HPD={0.024491,1.222467}]:107.0932,Kawasphenodon[&prob=1.0,prob_stddev=0.0,prob_range={1.0,1.0},prob(percent)="100",prob+-sd="100+-0",height_mean=0.348670582,height_median=0.3218853,height_95%HPD={0.15404666,0.6107054},age_mean=77.3469064,age_median=77.618841,age_95%HPD={70.8361801,83.5999548},length_mean=0.201551935,length_median=0.1572742,length_95%HPD={3.705214E-5,0.522293},effectivebrlenTK02Brlens{1}_mean=0.130402,effectivebrlenTK02Brlens{1}_median=0.082586,effectivebrlenTK02Brlens{1}_95%HPD={5.0E-6,0.41001},rateTK02Brlens{1}_mean=0.6627,rateTK02Brlens{1}_median=0.674951,rateTK02Brlens{1}_95%HPD={0.001915,1.18517},effectivebrlenTK02Brlens{2}_mean=0.129455,effectivebrlenTK02Brlens{2}_median=0.074387,effectivebrlenTK02Brlens{2}_95%HPD={1.6E-5,0.440301},rateTK02Brlens{2}_mean=0.675127,rateTK02Brlens{2}_median=0.646673,rateTK02Brlens{2}_95%HPD={0.049603,1.286138},effectivebrlenTK02Brlens{3}_mean=0.151777,effectivebrlenTK02Brlens{3}_median=0.10147,effectivebrlenTK02Brlens{3}_95%HPD={8.0E-6,0.453737},rateTK02Brlens{3}_mean=0.781176,rateTK02Brlens{3}_median=0.864674,rateTK02Brlens{3}_95%HPD={0.031864,1.231941}]:29.47432)[&prob=0.809777114,prob_stddev=0.0936899186,prob_range={0.688559016,0.888679015},prob(percent)="81",prob+-sd="81+-9",height_mean=0.507953466,height_median=0.4513245,height_95%HPD={0.185549,0.97648},age_mean=112.107903,age_median=107.09316,age_95%HPD={72.8497076,162.031687},length_mean=0.289927944,length_median=0.2680608,length_95%HPD={0.01603836,0.5894978},effectivebrlenTK02Brlens{1}_mean=0.178953,effectivebrlenTK02Brlens{1}_median=0.162565,effectivebrlenTK02Brlens{1}_95%HPD={0.009603,0.375199},rateTK02Brlens{1}_mean=0.673199,rateTK02Brlens{1}_median=0.671405,rateTK02Brlens{1}_95%HPD={0.137308,1.155006},effectivebrlenTK02Brlens{2}_mean=0.170153,effectivebrlenTK02Brlens{2}_median=0.154941,effectivebrlenTK02Brlens{2}_95%HPD={0.006541,0.353766},rateTK02Brlens{2}_mean=0.647264,rateTK02Brlens{2}_median=0.603403,rateTK02Brlens{2}_95%HPD={0.168335,1.214542},effectivebrlenTK02Brlens{3}_mean=0.20747,effectivebrlenTK02Brlens{3}_median=0.190497,effectivebrlenTK02Brlens{3}_95%HPD={0.008163,0.429304},rateTK02Brlens{3}_mean=0.774369,rateTK02Brlens{3}_median=0.84344,rateTK02Brlens{3}_95%HPD={0.172499,1.20159}]:82.16735,Cynosphenodon_huizachalensis[&prob=1.0,prob_stddev=0.0,prob_range={1.0,1.0},prob(percent)="100",prob+-sd="100+-0",height_mean=0.8389776,height_median=0.77579332,height_95%HPD={0.373651007,1.45897312},age_mean=186.121736,age_median=185.816758,age_95%HPD={182.700248,190.170002},length_mean=0.0601888489,length_median=0.02704115,length_95%HPD={1.000272E-6,0.2054534},effectivebrlenTK02Brlens{1}_mean=0.052289,effectivebrlenTK02Brlens{1}_median=0.019013,effectivebrlenTK02Brlens{1}_95%HPD={1.0E-6,0.190408},rateTK02Brlens{1}_mean=0.798352,rateTK02Brlens{1}_median=0.830228,rateTK02Brlens{1}_95%HPD={0.235042,1.241521},effectivebrlenTK02Brlens{2}_mean=0.054998,effectivebrlenTK02Brlens{2}_median=0.017736,effectivebrlenTK02Brlens{2}_95%HPD={1.0E-6,0.202782},rateTK02Brlens{2}_mean=0.79321,rateTK02Brlens{2}_median=0.801676,rateTK02Brlens{2}_95%HPD={0.220617,1.280635},effectivebrlenTK02Brlens{3}_mean=0.054907,effectivebrlenTK02Brlens{3}_median=0.020943,effectivebrlenTK02Brlens{3}_95%HPD={0.0,0.196577},rateTK02Brlens{3}_mean=0.858877,rateTK02Brlens{3}_median=0.935632,rateTK02Brlens{3}_95%HPD={0.26526,1.244823}]:3.443749)[&prob=0.582651859,prob_stddev=0.151305403,prob_range={0.400351107,0.730669659},prob(percent)="58",prob+-sd="58+-15",height_mean=0.844193003,height_median=0.7731372,height_95%HPD={0.3735436,1.49943},age_mean=190.132515,age_median=189.260507,age_95%HPD={182.946103,199.498975},length_mean=0.105828507,length_median=0.095776,length_95%HPD={0.01078414,0.2216091},effectivebrlenTK02Brlens{1}_mean=0.075663,effectivebrlenTK02Brlens{1}_median=0.068133,effectivebrlenTK02Brlens{1}_95%HPD={0.00679,0.160057},rateTK02Brlens{1}_mean=0.748596,rateTK02Brlens{1}_median=0.75508,rateTK02Brlens{1}_95%HPD={0.278371,1.140724},effectivebrlenTK02Brlens{2}_mean=0.069001,effectivebrlenTK02Brlens{2}_median=0.063629,effectivebrlenTK02Brlens{2}_95%HPD={0.007692,0.139729},rateTK02Brlens{2}_mean=0.694741,rateTK02Brlens{2}_median=0.669789,rateTK02Brlens{2}_95%HPD={0.315868,1.152499},effectivebrlenTK02Brlens{3}_mean=0.081614,effectivebrlenTK02Brlens{3}_median=0.073653,effectivebrlenTK02Brlens{3}_95%HPD={0.00656,0.171476},rateTK02Brlens{3}_mean=0.809786,rateTK02Brlens{3}_median=0.869994,rateTK02Brlens{3}_95%HPD={0.29349,1.176596}]:47.8584,Sphenotitan_leyesi[&prob=1.0,prob_stddev=0.0,prob_range={1.0,1.0},prob(percent)="100",prob+-sd="100+-0",height_mean=0.957460098,height_median=0.885358949,height_95%HPD={0.430593881,1.66786434},age_mean=212.47832,age_median=211.31537,age_95%HPD={208.500018,220.420814},length_mean=0.0286783006,length_median=0.01690714,length_95%HPD={8.010157E-8,0.0964907},effectivebrlenTK02Brlens{1}_mean=0.024916,effectivebrlenTK02Brlens{1}_median=0.013538,effectivebrlenTK02Brlens{1}_95%HPD={0.0,0.088949},rateTK02Brlens{1}_mean=0.854996,rateTK02Brlens{1}_median=0.86486,rateTK02Brlens{1}_95%HPD={0.408742,1.225117},effectivebrlenTK02Brlens{2}_mean=0.024881,effectivebrlenTK02Brlens{2}_median=0.0126,effectivebrlenTK02Brlens{2}_95%HPD={0.0,0.093442},rateTK02Brlens{2}_mean=0.826662,rateTK02Brlens{2}_median=0.825765,rateTK02Brlens{2}_95%HPD={0.339007,1.25933},effectivebrlenTK02Brlens{3}_mean=0.025462,effectivebrlenTK02Brlens{3}_median=0.014191,effectivebrlenTK02Brlens{3}_95%HPD={0.0,0.089304},rateTK02Brlens{3}_mean=0.890783,rateTK02Brlens{3}_median=0.951838,rateTK02Brlens{3}_95%HPD={0.379464,1.215489}]:25.80354,((Priosphenodon_avelasi[&prob=1.0,prob_stddev=0.0,prob_range={1.0,1.0},prob(percent)="100",prob+-sd="100+-0",height_mean=0.431569982,height_median=0.39891889,height_95%HPD={0.19273665,0.75205386},age_mean=95.7627652,age_median=96.0617265,age_95%HPD={90.5539853,100.499799},length_mean=0.16209691,length_median=0.1358446,length_95%HPD={5.623127E-5,0.3715188},effectivebrlenTK02Brlens{1}_mean=0.103806,effectivebrlenTK02Brlens{1}_median=0.088619,effectivebrlenTK02Brlens{1}_95%HPD={2.6E-5,0.242398},rateTK02Brlens{1}_mean=0.720604,rateTK02Brlens{1}_median=0.733168,rateTK02Brlens{1}_95%HPD={0.026888,1.236519},effectivebrlenTK02Brlens{2}_mean=0.072331,effectivebrlenTK02Brlens{2}_median=0.063889,effectivebrlenTK02Brlens{2}_95%HPD={3.73E-4,0.161778},rateTK02Brlens{2}_mean=0.589287,rateTK02Brlens{2}_median=0.547027,rateTK02Brlens{2}_95%HPD={0.005814,1.204452},effectivebrlenTK02Brlens{3}_mean=0.124809,effectivebrlenTK02Brlens{3}_median=0.107084,effectivebrlenTK02Brlens{3}_95%HPD={8.4E-5,0.284945},rateTK02Brlens{3}_mean=0.842125,rateTK02Brlens{3}_median=0.917428,rateTK02Brlens{3}_95%HPD={0.14747,1.331205}]:34.00535,Toxolophosaurus_cloudi[&prob=1.0,prob_stddev=0.0,prob_range={1.0,1.0},prob(percent)="100",prob+-sd="100+-0",height_mean=0.529394201,height_median=0.48907406,height_95%HPD={0.236166537,0.92496009},age_mean=117.445039,age_median=117.419705,age_95%HPD={110.00071,124.240696},length_mean=0.0777955117,length_median=0.05320549,length_95%HPD={4.360556E-6,0.2329829},effectivebrlenTK02Brlens{1}_mean=0.050891,effectivebrlenTK02Brlens{1}_median=0.033778,effectivebrlenTK02Brlens{1}_95%HPD={0.0,0.156904},rateTK02Brlens{1}_mean=0.728838,rateTK02Brlens{1}_median=0.742292,rateTK02Brlens{1}_95%HPD={0.044126,1.250733},effectivebrlenTK02Brlens{2}_mean=0.034551,effectivebrlenTK02Brlens{2}_median=0.02414,effectivebrlenTK02Brlens{2}_95%HPD={4.0E-6,0.102811},rateTK02Brlens{2}_mean=0.604376,rateTK02Brlens{2}_median=0.564966,rateTK02Brlens{2}_95%HPD={0.01284,1.215647},effectivebrlenTK02Brlens{3}_mean=0.060224,effectivebrlenTK02Brlens{3}_median=0.040967,effectivebrlenTK02Brlens{3}_95%HPD={4.0E-6,0.181164},rateTK02Brlens{3}_mean=0.844917,rateTK02Brlens{3}_median=0.921623,rateTK02Brlens{3}_95%HPD={0.157797,1.325691}]:12.64737)[&prob=0.713305963,prob_stddev=0.104522936,prob_range={0.590193442,0.809613227},prob(percent)="71",prob+-sd="71+-10",height_mean=0.594177746,height_median=0.54041042,height_95%HPD={0.251185096,1.0751575},age_mean=132.399961,age_median=130.067079,age_95%HPD={112.224685,156.966262},length_mean=0.133842629,length_median=0.1201894,length_95%HPD={9.64748E-6,0.2957518},effectivebrlenTK02Brlens{1}_mean=0.090341,effectivebrlenTK02Brlens{1}_median=0.07889,effectivebrlenTK02Brlens{1}_95%HPD={2.0E-6,0.209349},rateTK02Brlens{1}_mean=0.724855,rateTK02Brlens{1}_median=0.728547,rateTK02Brlens{1}_95%HPD={0.110366,1.22182},effectivebrlenTK02Brlens{2}_mean=0.067914,effectivebrlenTK02Brlens{2}_median=0.058131,effectivebrlenTK02Brlens{2}_95%HPD={3.0E-6,0.161},rateTK02Brlens{2}_mean=0.576553,rateTK02Brlens{2}_median=0.521574,rateTK02Brlens{2}_95%HPD={0.079938,1.155508},effectivebrlenTK02Brlens{3}_mean=0.104558,effectivebrlenTK02Brlens{3}_median=0.093124,effectivebrlenTK02Brlens{3}_95%HPD={5.0E-6,0.235635},rateTK02Brlens{3}_mean=0.83022,rateTK02Brlens{3}_median=0.898405,rateTK02Brlens{3}_95%HPD={0.190338,1.270876}]:33.77345,Eilenodon_robustus[&prob=1.0,prob_stddev=0.0,prob_range={1.0,1.0},prob(percent)="100",prob+-sd="100+-0",height_mean=0.698050469,height_median=0.64532331,height_95%HPD={0.312688289,1.2161281},age_mean=154.857862,age_median=154.836811,age_95%HPD={153.002002,156.601022},length_mean=0.0455847559,length_median=0.02899571,length_95%HPD={1.370606E-6,0.146182},effectivebrlenTK02Brlens{1}_mean=0.032522,effectivebrlenTK02Brlens{1}_median=0.020053,effectivebrlenTK02Brlens{1}_95%HPD={1.0E-6,0.105402},rateTK02Brlens{1}_mean=0.759838,rateTK02Brlens{1}_median=0.771989,rateTK02Brlens{1}_95%HPD={0.160768,1.25329},effectivebrlenTK02Brlens{2}_mean=0.026425,effectivebrlenTK02Brlens{2}_median=0.016001,effectivebrlenTK02Brlens{2}_95%HPD={0.0,0.084943},rateTK02Brlens{2}_mean=0.664101,rateTK02Brlens{2}_median=0.63252,rateTK02Brlens{2}_95%HPD={0.055716,1.228434},effectivebrlenTK02Brlens{3}_mean=0.036812,effectivebrlenTK02Brlens{3}_median=0.023131,effectivebrlenTK02Brlens{3}_95%HPD={1.0E-6,0.117987},rateTK02Brlens{3}_mean=0.856506,rateTK02Brlens{3}_median=0.930209,rateTK02Brlens{3}_95%HPD={0.221393,1.275234}]:9.00372)[&prob=0.658776014,prob_stddev=0.161517013,prob_range={0.467817024,0.812368751},prob(percent)="66",prob+-sd="66+-16",height_mean=0.743580577,height_median=0.6796199,height_95%HPD={0.318446303,1.32676464},age_mean=166.646291,age_median=163.840531,age_95%HPD={153.237818,187.547114},length_mean=0.19342408,length_median=0.1824842,length_95%HPD={0.01855951,0.3697802},effectivebrlenTK02Brlens{1}_mean=0.14115,effectivebrlenTK02Brlens{1}_median=0.136009,effectivebrlenTK02Brlens{1}_95%HPD={0.010716,0.265232},rateTK02Brlens{1}_mean=0.767905,rateTK02Brlens{1}_median=0.776321,rateTK02Brlens{1}_95%HPD={0.268225,1.210107},effectivebrlenTK02Brlens{2}_mean=0.113826,effectivebrlenTK02Brlens{2}_median=0.109322,effectivebrlenTK02Brlens{2}_95%HPD={0.012104,0.213048},rateTK02Brlens{2}_mean=0.636069,rateTK02Brlens{2}_median=0.601598,rateTK02Brlens{2}_95%HPD={0.219781,1.126539},effectivebrlenTK02Brlens{3}_mean=0.153919,effectivebrlenTK02Brlens{3}_median=0.147988,effectivebrlenTK02Brlens{3}_95%HPD={0.013391,0.291013},rateTK02Brlens{3}_mean=0.834232,rateTK02Brlens{3}_median=0.896073,rateTK02Brlens{3}_95%HPD={0.296365,1.224622}]:73.27838)[&prob=0.725175276,prob_stddev=0.0829602306,prob_range={0.630237442,0.798846679},prob(percent)="73",prob+-sd="73+-8",height_mean=1.04212184,height_median=0.965515621,height_95%HPD={0.500155426,1.7759428},age_mean=238.295934,age_median=237.118908,age_95%HPD={218.569925,259.965169},length_mean=0.0772078648,length_median=0.07090621,length_95%HPD={0.008805026,0.1556968},effectivebrlenTK02Brlens{1}_mean=0.068136,effectivebrlenTK02Brlens{1}_median=0.063571,effectivebrlenTK02Brlens{1}_95%HPD={0.009786,0.134911},rateTK02Brlens{1}_mean=0.904044,rateTK02Brlens{1}_median=0.906306,rateTK02Brlens{1}_95%HPD={0.602886,1.177748},effectivebrlenTK02Brlens{2}_mean=0.066196,effectivebrlenTK02Brlens{2}_median=0.061458,effectivebrlenTK02Brlens{2}_95%HPD={0.008785,0.131575},rateTK02Brlens{2}_mean=0.881867,rateTK02Brlens{2}_median=0.880747,rateTK02Brlens{2}_95%HPD={0.531174,1.206053},effectivebrlenTK02Brlens{3}_mean=0.068705,effectivebrlenTK02Brlens{3}_median=0.063698,effectivebrlenTK02Brlens{3}_95%HPD={0.008765,0.137057},rateTK02Brlens{3}_mean=0.911608,rateTK02Brlens{3}_median=0.950391,rateTK02Brlens{3}_95%HPD={0.529702,1.174506}]:16.55689)[&prob=0.818324241,prob_stddev=0.0262422288,prob_range={0.797924468,0.853679404},prob(percent)="82",prob+-sd="82+-3",height_mean=1.12649685,height_median=1.04997841,height_95%HPD={0.55491852,1.88669652},age_mean=255.102108,age_median=253.675798,age_95%HPD={230.385908,281.5704},length_mean=0.140435725,length_median=0.1241828,length_95%HPD={0.0192463,0.2952719},effectivebrlenTK02Brlens{1}_mean=0.134326,effectivebrlenTK02Brlens{1}_median=0.118881,effectivebrlenTK02Brlens{1}_95%HPD={0.018768,0.281859},rateTK02Brlens{1}_mean=0.963194,rateTK02Brlens{1}_median=0.966108,rateTK02Brlens{1}_95%HPD={0.727573,1.196873},effectivebrlenTK02Brlens{2}_mean=0.13174,effectivebrlenTK02Brlens{2}_median=0.118012,effectivebrlenTK02Brlens{2}_95%HPD={0.019718,0.272632},rateTK02Brlens{2}_mean=0.954387,rateTK02Brlens{2}_median=0.959217,rateTK02Brlens{2}_95%HPD={0.673888,1.220621},effectivebrlenTK02Brlens{3}_mean=0.13356,effectivebrlenTK02Brlens{3}_median=0.118357,effectivebrlenTK02Brlens{3}_95%HPD={0.018668,0.279067},rateTK02Brlens{3}_mean=0.958852,rateTK02Brlens{3}_median=0.982338,rateTK02Brlens{3}_95%HPD={0.687271,1.165199}]:20.90212)[&prob=0.716247597,prob_stddev=0.0239273427,prob_range={0.683047966,0.740036222},prob(percent)="72",prob+-sd="72+-2",height_mean=1.22249602,height_median=1.13950804,height_95%HPD={0.61876875,2.0398495},age_mean=276.28789,age_median=274.577915,age_95%HPD={243.117837,312.726233},length_mean=0.124259815,length_median=0.1128783,length_95%HPD={0.01225034,0.2556919},effectivebrlenTK02Brlens{1}_mean=0.121108,effectivebrlenTK02Brlens{1}_median=0.111317,effectivebrlenTK02Brlens{1}_95%HPD={0.013195,0.244838},rateTK02Brlens{1}_mean=0.984317,rateTK02Brlens{1}_median=0.986733,rateTK02Brlens{1}_95%HPD={0.797546,1.160593},effectivebrlenTK02Brlens{2}_mean=0.118919,effectivebrlenTK02Brlens{2}_median=0.109214,effectivebrlenTK02Brlens{2}_95%HPD={0.012052,0.240064},rateTK02Brlens{2}_mean=0.967944,rateTK02Brlens{2}_median=0.977951,rateTK02Brlens{2}_95%HPD={0.746041,1.163407},effectivebrlenTK02Brlens{3}_mean=0.119563,effectivebrlenTK02Brlens{3}_median=0.110411,effectivebrlenTK02Brlens{3}_95%HPD={0.013725,0.240017},rateTK02Brlens{3}_mean=0.975509,rateTK02Brlens{3}_median=0.988962,rateTK02Brlens{3}_95%HPD={0.787109,1.136996}]:30.09529)[&prob=1.0,prob_stddev=0.0,prob_range={1.0,1.0},prob(percent)="100",prob+-sd="100+-0",height_mean=1.36313685,height_median=1.27373754,height_95%HPD={0.69059099,2.25087331},age_mean=306.939399,age_median=304.673201,age_95%HPD={270.822212,346.112172},length_mean=0.0258434093,length_median=0.01881643,length_95%HPD={8.005754E-6,0.07394785},effectivebrlenTK02Brlens{1}_mean=0.0259,effectivebrlenTK02Brlens{1}_median=0.018842,effectivebrlenTK02Brlens{1}_95%HPD={6.0E-6,0.074169},rateTK02Brlens{1}_mean=1.002275,rateTK02Brlens{1}_median=1.000895,rateTK02Brlens{1}_95%HPD={0.936899,1.072683},effectivebrlenTK02Brlens{2}_mean=0.025037,effectivebrlenTK02Brlens{2}_median=0.018533,effectivebrlenTK02Brlens{2}_95%HPD={6.0E-6,0.070586},rateTK02Brlens{2}_mean=0.982616,rateTK02Brlens{2}_median=0.990139,rateTK02Brlens{2}_95%HPD={0.892905,1.050725},effectivebrlenTK02Brlens{3}_mean=0.025748,effectivebrlenTK02Brlens{3}_median=0.018803,effectivebrlenTK02Brlens{3}_95%HPD={6.0E-6,0.073533},rateTK02Brlens{3}_mean=0.998757,rateTK02Brlens{3}_median=0.999833,rateTK02Brlens{3}_95%HPD={0.938737,1.052227}]:5.819393)[&prob=1.0,prob_stddev=0.0,prob_range={1.0,1.0},prob(percent)="100",prob+-sd="100+-0",height_mean=1.38898026,height_median=1.29804753,height_95%HPD={0.709415935,2.2937362},age_mean=312.951526,age_median=310.492595,age_95%HPD={275.406004,354.470537},length_mean=0.0,length_median=0.0,length_95%HPD={0.0,0.0},effectivebrlenTK02Brlens{1}_mean=1.0,effectivebrlenTK02Brlens{1}_median=1.0,effectivebrlenTK02Brlens{1}_95%HPD={1.0,1.0},rateTK02Brlens{1}_mean=1.0,rateTK02Brlens{1}_median=1.0,rateTK02Brlens{1}_95%HPD={1.0,1.0},effectivebrlenTK02Brlens{2}_mean=1.0,effectivebrlenTK02Brlens{2}_median=1.0,effectivebrlenTK02Brlens{2}_95%HPD={1.0,1.0},rateTK02Brlens{2}_mean=1.0,rateTK02Brlens{2}_median=1.0,rateTK02Brlens{2}_95%HPD={1.0,1.0},effectivebrlenTK02Brlens{3}_mean=1.0,effectivebrlenTK02Brlens{3}_median=1.0,effectivebrlenTK02Brlens{3}_95%HPD={1.0,1.0},rateTK02Brlens{3}_mean=1.0,rateTK02Brlens{3}_median=1.0,rateTK02Brlens{3}_95%HPD={1.0,1.0}];
end;

begin figtree;
	set appearance.backgroundColorAttribute="Default";
	set appearance.backgroundColour=#ffffff;
	set appearance.branchColorAttribute="User selection";
	set appearance.branchColorGradient=false;
	set appearance.branchLineWidth=1.0;
	set appearance.branchMinLineWidth=0.0;
	set appearance.branchWidthAttribute="Fixed";
	set appearance.foregroundColour=#000000;
	set appearance.hilightingGradient=false;
	set appearance.selectionColour=#2d3680;
	set branchLabels.colorAttribute="User selection";
	set branchLabels.displayAttribute="Branch times";
	set branchLabels.fontName="Arial";
	set branchLabels.fontSize=9;
	set branchLabels.fontStyle=0;
	set branchLabels.isShown=false;
	set branchLabels.significantDigits=4;
	set layout.expansion=0;
	set layout.layoutType="RECTILINEAR";
	set layout.zoom=0;
	set legend.attribute=null;
	set legend.fontSize=10.0;
	set legend.isShown=false;
	set legend.significantDigits=4;
	set nodeBars.barWidth=4.0;
	set nodeBars.displayAttribute=null;
	set nodeBars.isShown=false;
	set nodeLabels.colorAttribute="User selection";
	set nodeLabels.displayAttribute="prob";
	set nodeLabels.fontName="Arial";
	set nodeLabels.fontSize=9;
	set nodeLabels.fontStyle=0;
	set nodeLabels.isShown=true;
	set nodeLabels.significantDigits=2;
	set nodeShape.colourAttribute=null;
	set nodeShape.isShown=false;
	set nodeShape.minSize=10.0;
	set nodeShape.scaleType=Width;
	set nodeShape.shapeType=Circle;
	set nodeShape.size=4.0;
	set nodeShape.sizeAttribute=null;
	set polarLayout.alignTipLabels=false;
	set polarLayout.angularRange=0;
	set polarLayout.rootAngle=0;
	set polarLayout.rootLength=100;
	set polarLayout.showRoot=true;
	set radialLayout.spread=0.0;
	set rectilinearLayout.alignTipLabels=false;
	set rectilinearLayout.curvature=0;
	set rectilinearLayout.rootLength=100;
	set scale.offsetAge=0.0;
	set scale.rootAge=1.0;
	set scale.scaleFactor=1.0;
	set scale.scaleRoot=false;
	set scaleAxis.automaticScale=true;
	set scaleAxis.fontSize=8.0;
	set scaleAxis.isShown=false;
	set scaleAxis.lineWidth=1.0;
	set scaleAxis.majorTicks=1.0;
	set scaleAxis.origin=0.0;
	set scaleAxis.reverseAxis=false;
	set scaleAxis.showGrid=true;
	set scaleBar.automaticScale=true;
	set scaleBar.fontSize=10.0;
	set scaleBar.isShown=true;
	set scaleBar.lineWidth=1.0;
	set scaleBar.scaleRange=0.0;
	set tipLabels.colorAttribute="User selection";
	set tipLabels.displayAttribute="Names";
	set tipLabels.fontName="Arial";
	set tipLabels.fontSize=14;
	set tipLabels.fontStyle=2;
	set tipLabels.isShown=true;
	set tipLabels.significantDigits=4;
	set trees.order=false;
	set trees.orderType="increasing";
	set trees.rooting=false;
	set trees.rootingType="User Selection";
	set trees.transform=false;
	set trees.transformType="cladogram";
end;
