# Supplementary material for: Sphenodontian phylogeny and the impact of model choice in Bayesian morphological clock estimates of divergence times and evolutionary rates
Source: BMC Biol. 2020 Dec 7;18:191. doi: 10.1186/s12915-020-00901-5 (PMC7720557; doi:10.1186/s12915-020-00901-5)
Supplement: Supplementary file 6 — Additional file 6. Input files including the dataset and all necessary coding (see Mr. Bayes blocks) to reproduce the analyses. [file 12915_2020_901_MOESM6_ESM.zip › InputFiles&OutputTrees/BayesCalibrated/Diversity(NoSA)/BayesCal_TK02_ln_p3_StartTr_3per_60G_DvNoSA_SFBD(s)2_2l/PRIOR/BayesCal_TK02_ln_p3_StartTr_3per_DvNoSA_SFBD2_AllCom.t.con.tre]

#NEXUS
[ID: 0443839231]
begin taxa;
	dimensions ntax=35;
	taxlabels
		Prolacerta_broomi
		Palaeagama_vielhaueri
		Sophineta_cracoviensis
		Megachirella_wachtleri
		Marmoretta_oxoniensis
		Huehuecuetzpalli_mixtecus
		Eichstaettisaurus_schroederi
		Ardeosaurus_brevipes
		Gephyrosaurus_bridensis
		Diphydontosaurus_avonis
		Planocephalosaurus_robinsonae
		Clevosaurus_hudsoni
		Clevosaurus_cambrica
		Clevosaurus_brasiliensis
		Clevosaurus_bairdi
		Clevosaurus_petilus
		Clevosaurus_sp_SAM
		Homeosaurus_maximiliani
		Homeosaurus_parvipes
		Sapheosaurus_thiollerei
		Oenosaurus_muehlheimensis
		Piocormus_laticeps
		Derasmosaurus_pietraroiae
		Palaeopleurosaurus_posidoniae
		Pleurosaurus_ginsburgi
		Pleurosaurus_goldfussi
		Kallimodon_pulchellus
		Leptosaurus_neptunius
		Sphenodon_punctatus
		Kawasphenodon
		Cynosphenodon_huizachalensis
		Sphenotitan_leyesi
		Priosphenodon_avelasi
		Eilenodon_robustus
		Toxolophosaurus_cloudi
		;
end;
begin trees;
	translate
		1	Prolacerta_broomi,
		2	Palaeagama_vielhaueri,
		3	Sophineta_cracoviensis,
		4	Megachirella_wachtleri,
		5	Marmoretta_oxoniensis,
		6	Huehuecuetzpalli_mixtecus,
		7	Eichstaettisaurus_schroederi,
		8	Ardeosaurus_brevipes,
		9	Gephyrosaurus_bridensis,
		10	Diphydontosaurus_avonis,
		11	Planocephalosaurus_robinsonae,
		12	Clevosaurus_hudsoni,
		13	Clevosaurus_cambrica,
		14	Clevosaurus_brasiliensis,
		15	Clevosaurus_bairdi,
		16	Clevosaurus_petilus,
		17	Clevosaurus_sp_SAM,
		18	Homeosaurus_maximiliani,
		19	Homeosaurus_parvipes,
		20	Sapheosaurus_thiollerei,
		21	Oenosaurus_muehlheimensis,
		22	Piocormus_laticeps,
		23	Derasmosaurus_pietraroiae,
		24	Palaeopleurosaurus_posidoniae,
		25	Pleurosaurus_ginsburgi,
		26	Pleurosaurus_goldfussi,
		27	Kallimodon_pulchellus,
		28	Leptosaurus_neptunius,
		29	Sphenodon_punctatus,
		30	Kawasphenodon,
		31	Cynosphenodon_huizachalensis,
		32	Sphenotitan_leyesi,
		33	Priosphenodon_avelasi,
		34	Eilenodon_robustus,
		35	Toxolophosaurus_cloudi
		;
   tree con_all_compat = [&R] (1[&prob=1.00000000e+00,prob_stddev=0.00000000e+00,prob_range={1.00000000e+00,1.00000000e+00},prob(percent)="100",prob+-sd="100+-0",height_mean=9.87797180e-01,height_median=7.33178308e-01,height_95%HPD={5.56874032e-02,2.65482181e+00},age_mean=2.49804934e+02,age_median=2.49920631e+02,age_95%HPD={2.47539243e+02,2.51899989e+02}]:5.372335e+00[&length_mean=2.42626050e-02,length_median=1.49460900e-02,length_95%HPD={9.94417500e-07,7.69672700e-02},effectivebrlenTK02Brlens{1}_mean=0.024258,effectivebrlenTK02Brlens{1}_median=0.014939,effectivebrlenTK02Brlens{1}_95%HPD={0.000001,0.077042},rateTK02Brlens{1}_mean=0.999897,rateTK02Brlens{1}_median=1.000002,rateTK02Brlens{1}_95%HPD={0.959926,1.037063},effectivebrlenTK02Brlens{2}_mean=0.024273,effectivebrlenTK02Brlens{2}_median=0.014954,effectivebrlenTK02Brlens{2}_95%HPD={0.000001,0.076874},rateTK02Brlens{2}_mean=1.000034,rateTK02Brlens{2}_median=0.999990,rateTK02Brlens{2}_95%HPD={0.950437,1.046476},effectivebrlenTK02Brlens{3}_mean=0.024273,effectivebrlenTK02Brlens{3}_median=0.014951,effectivebrlenTK02Brlens{3}_95%HPD={0.000001,0.076808},rateTK02Brlens{3}_mean=1.000207,rateTK02Brlens{3}_median=1.000001,rateTK02Brlens{3}_95%HPD={0.959402,1.043909}],(2[&prob=1.00000000e+00,prob_stddev=0.00000000e+00,prob_range={1.00000000e+00,1.00000000e+00},prob(percent)="100",prob+-sd="100+-0",height_mean=9.89714266e-01,height_median=7.34439914e-01,height_95%HPD={5.44700188e-02,2.65834704e+00},age_mean=2.50333272e+02,age_median=2.49688421e+02,age_95%HPD={2.47500000e+02,2.55326343e+02}]:3.094915e+00[&length_mean=6.98389738e-03,length_median=3.35112200e-03,length_95%HPD={3.21625300e-08,2.52155500e-02},effectivebrlenTK02Brlens{1}_mean=0.006989,effectivebrlenTK02Brlens{1}_median=0.003349,effectivebrlenTK02Brlens{1}_95%HPD={0.000000,0.025229},rateTK02Brlens{1}_mean=1.000835,rateTK02Brlens{1}_median=0.999918,rateTK02Brlens{1}_95%HPD={0.936590,1.066574},effectivebrlenTK02Brlens{2}_mean=0.006996,effectivebrlenTK02Brlens{2}_median=0.003346,effectivebrlenTK02Brlens{2}_95%HPD={0.000000,0.025300},rateTK02Brlens{2}_mean=0.999994,rateTK02Brlens{2}_median=0.999999,rateTK02Brlens{2}_95%HPD={0.914319,1.078035},effectivebrlenTK02Brlens{3}_mean=0.006993,effectivebrlenTK02Brlens{3}_median=0.003348,effectivebrlenTK02Brlens{3}_95%HPD={0.000000,0.025179},rateTK02Brlens{3}_mean=1.000097,rateTK02Brlens{3}_median=0.999997,rateTK02Brlens{3}_95%HPD={0.929137,1.069408}],(3[&prob=1.00000000e+00,prob_stddev=0.00000000e+00,prob_range={1.00000000e+00,1.00000000e+00},prob(percent)="100",prob+-sd="100+-0",height_mean=9.80611760e-01,height_median=7.27643704e-01,height_95%HPD={5.58138098e-02,2.63623299e+00},age_mean=2.47993159e+02,age_median=2.47989496e+02,age_95%HPD={2.47501734e+02,2.48448409e+02}]:1.950060e+00[&length_mean=9.69421491e-03,length_median=5.14712700e-03,length_95%HPD={3.42569700e-08,3.37045200e-02},effectivebrlenTK02Brlens{1}_mean=0.009708,effectivebrlenTK02Brlens{1}_median=0.005152,effectivebrlenTK02Brlens{1}_95%HPD={0.000000,0.033763},rateTK02Brlens{1}_mean=1.001433,rateTK02Brlens{1}_median=0.999880,rateTK02Brlens{1}_95%HPD={0.923917,1.080143},effectivebrlenTK02Brlens{2}_mean=0.009707,effectivebrlenTK02Brlens{2}_median=0.005134,effectivebrlenTK02Brlens{2}_95%HPD={0.000000,0.033743},rateTK02Brlens{2}_mean=0.999745,rateTK02Brlens{2}_median=0.999969,rateTK02Brlens{2}_95%HPD={0.900142,1.097557},effectivebrlenTK02Brlens{3}_mean=0.009702,effectivebrlenTK02Brlens{3}_median=0.005140,effectivebrlenTK02Brlens{3}_95%HPD={0.000000,0.033801},rateTK02Brlens{3}_mean=1.000232,rateTK02Brlens{3}_median=1.000010,rateTK02Brlens{3}_95%HPD={0.911284,1.083946}],(4[&prob=1.00000000e+00,prob_stddev=0.00000000e+00,prob_range={1.00000000e+00,1.00000000e+00},prob(percent)="100",prob+-sd="100+-0",height_mean=9.64829308e-01,height_median=7.15956795e-01,height_95%HPD={5.32379690e-02,2.59247068e+00},age_mean=2.44001229e+02,age_median=2.44002175e+02,age_95%HPD={2.43550320e+02,2.44499874e+02}]:2.001698e+00[&length_mean=1.56150097e-02,length_median=9.12227600e-03,length_95%HPD={0.00000000e+00,5.22266300e-02},effectivebrlenTK02Brlens{1}_mean=0.015640,effectivebrlenTK02Brlens{1}_median=0.009136,effectivebrlenTK02Brlens{1}_95%HPD={0.000000,0.052313},rateTK02Brlens{1}_mean=1.002100,rateTK02Brlens{1}_median=0.999787,rateTK02Brlens{1}_95%HPD={0.910316,1.100427},effectivebrlenTK02Brlens{2}_mean=0.015656,effectivebrlenTK02Brlens{2}_median=0.009085,effectivebrlenTK02Brlens{2}_95%HPD={0.000000,0.052344},rateTK02Brlens{2}_mean=0.998930,rateTK02Brlens{2}_median=0.999949,rateTK02Brlens{2}_95%HPD={0.871916,1.112598},effectivebrlenTK02Brlens{3}_mean=0.015624,effectivebrlenTK02Brlens{3}_median=0.009115,effectivebrlenTK02Brlens{3}_95%HPD={0.000000,0.052374},rateTK02Brlens{3}_mean=1.000175,rateTK02Brlens{3}_median=1.000003,rateTK02Brlens{3}_95%HPD={0.885385,1.101801}],((((((((((5[&prob=1.00000000e+00,prob_stddev=0.00000000e+00,prob_range={1.00000000e+00,1.00000000e+00},prob(percent)="100",prob+-sd="100+-0",height_mean=6.22592911e-01,height_median=4.61827172e-01,height_95%HPD={3.74011095e-02,1.67755913e+00},age_mean=1.57509159e+02,age_median=1.56581868e+02,age_95%HPD={1.52100021e+02,1.65372546e+02}]:1.278253e+01[&length_mean=1.43310059e-02,length_median=6.46105600e-03,length_95%HPD={0.00000000e+00,5.26340500e-02},effectivebrlenTK02Brlens{1}_mean=0.014796,effectivebrlenTK02Brlens{1}_median=0.006556,effectivebrlenTK02Brlens{1}_95%HPD={0.000000,0.054818},rateTK02Brlens{1}_mean=1.031612,rateTK02Brlens{1}_median=0.998042,rateTK02Brlens{1}_95%HPD={0.708247,1.440112},effectivebrlenTK02Brlens{2}_mean=0.014511,effectivebrlenTK02Brlens{2}_median=0.006212,effectivebrlenTK02Brlens{2}_95%HPD={0.000000,0.053802},rateTK02Brlens{2}_mean=0.989530,rateTK02Brlens{2}_median=0.997330,rateTK02Brlens{2}_95%HPD={0.569306,1.366986},effectivebrlenTK02Brlens{3}_mean=0.014419,effectivebrlenTK02Brlens{3}_median=0.006346,effectivebrlenTK02Brlens{3}_95%HPD={0.000000,0.053516},rateTK02Brlens{3}_mean=1.003352,rateTK02Brlens{3}_median=1.000065,rateTK02Brlens{3}_95%HPD={0.553481,1.344769}],(((((((6[&prob=1.00000000e+00,prob_stddev=0.00000000e+00,prob_range={1.00000000e+00,1.00000000e+00},prob(percent)="100",prob+-sd="100+-0",height_mean=4.05294150e-01,height_median=3.00590287e-01,height_95%HPD={2.19761635e-02,1.08827040e+00},age_mean=1.02492739e+02,age_median=1.02483277e+02,age_95%HPD={1.00112888e+02,1.04855193e+02}]:8.116017e+00[&length_mean=4.72102820e-02,length_median=2.37280200e-02,length_95%HPD={1.34550100e-07,1.70761400e-01},effectivebrlenTK02Brlens{1}_mean=0.048896,effectivebrlenTK02Brlens{1}_median=0.024148,effectivebrlenTK02Brlens{1}_95%HPD={0.000000,0.177496},rateTK02Brlens{1}_mean=1.037651,rateTK02Brlens{1}_median=0.998003,rateTK02Brlens{1}_95%HPD={0.653984,1.517387},effectivebrlenTK02Brlens{2}_mean=0.047580,effectivebrlenTK02Brlens{2}_median=0.022394,effectivebrlenTK02Brlens{2}_95%HPD={0.000000,0.174980},rateTK02Brlens{2}_mean=0.984580,rateTK02Brlens{2}_median=0.997675,rateTK02Brlens{2}_95%HPD={0.449699,1.447447},effectivebrlenTK02Brlens{3}_mean=0.047575,effectivebrlenTK02Brlens{3}_median=0.023091,effectivebrlenTK02Brlens{3}_95%HPD={0.000000,0.173396},rateTK02Brlens{3}_mean=1.004812,rateTK02Brlens{3}_median=1.000048,rateTK02Brlens{3}_95%HPD={0.513233,1.490733}],((29[&prob=1.00000000e+00,prob_stddev=0.00000000e+00,prob_range={1.00000000e+00,1.00000000e+00},prob(percent)="100",prob+-sd="100+-0",height_mean=0.00000000e+00,height_median=0.00000000e+00,height_95%HPD={0.00000000e+00,0.00000000e+00},age_mean=0.00000000e+00,age_median=0.00000000e+00,age_95%HPD={0.00000000e+00,0.00000000e+00}]:8.594583e+01[&length_mean=3.82003270e-01,length_median=2.83282900e-01,length_95%HPD={2.07163100e-02,1.02979200e+00},effectivebrlenTK02Brlens{1}_mean=0.396953,effectivebrlenTK02Brlens{1}_median=0.287693,effectivebrlenTK02Brlens{1}_95%HPD={0.018787,1.101302},rateTK02Brlens{1}_mean=1.037322,rateTK02Brlens{1}_median=0.998073,rateTK02Brlens{1}_95%HPD={0.614793,1.569904},effectivebrlenTK02Brlens{2}_mean=0.389493,effectivebrlenTK02Brlens{2}_median=0.262225,effectivebrlenTK02Brlens{2}_95%HPD={0.016061,1.119581},rateTK02Brlens{2}_mean=0.984799,rateTK02Brlens{2}_median=0.998247,rateTK02Brlens{2}_95%HPD={0.397651,1.527932},effectivebrlenTK02Brlens{3}_mean=0.387652,effectivebrlenTK02Brlens{3}_median=0.268893,effectivebrlenTK02Brlens{3}_95%HPD={0.012325,1.104240},rateTK02Brlens{3}_mean=1.004059,rateTK02Brlens{3}_median=1.000044,rateTK02Brlens{3}_95%HPD={0.442955,1.532261}],30[&prob=1.00000000e+00,prob_stddev=0.00000000e+00,prob_range={1.00000000e+00,1.00000000e+00},prob(percent)="100",prob+-sd="100+-0",height_mean=3.08782902e-01,height_median=2.28922361e-01,height_95%HPD={1.72541870e-02,8.33649800e-01},age_mean=7.80828668e+01,age_median=7.86809140e+01,age_95%HPD={7.11617676e+01,8.35998587e+01}]:7.264917e+00[&length_mean=7.27139144e-02,length_median=4.03058300e-02,length_95%HPD={0.00000000e+00,2.48294300e-01},effectivebrlenTK02Brlens{1}_mean=0.075614,effectivebrlenTK02Brlens{1}_median=0.040762,effectivebrlenTK02Brlens{1}_95%HPD={0.000000,0.260453},rateTK02Brlens{1}_mean=1.038457,rateTK02Brlens{1}_median=0.998042,rateTK02Brlens{1}_95%HPD={0.630276,1.535426},effectivebrlenTK02Brlens{2}_mean=0.073437,effectivebrlenTK02Brlens{2}_median=0.037608,effectivebrlenTK02Brlens{2}_95%HPD={0.000000,0.257281},rateTK02Brlens{2}_mean=0.983565,rateTK02Brlens{2}_median=0.997410,rateTK02Brlens{2}_95%HPD={0.411687,1.483052},effectivebrlenTK02Brlens{3}_mean=0.073396,effectivebrlenTK02Brlens{3}_median=0.039225,effectivebrlenTK02Brlens{3}_95%HPD={0.000000,0.252925},rateTK02Brlens{3}_mean=1.004790,rateTK02Brlens{3}_median=1.000028,rateTK02Brlens{3}_95%HPD={0.486556,1.529896}])[&prob=5.94931224e-01,prob_stddev=2.22340858e-02,prob_range={5.79209351e-01,6.10653097e-01},prob(percent)="59",prob+-sd="59+-2",height_mean=3.57641526e-01,height_median=2.65971400e-01,height_95%HPD={1.92132500e-02,9.60226600e-01},age_mean=8.78157121e+01,age_median=8.59458310e+01,age_95%HPD={7.12349039e+01,1.06797224e+02}]:1.604263e+01[&length_mean=9.69060081e-02,length_median=6.20956200e-02,length_95%HPD={7.40088500e-06,3.01380600e-01},effectivebrlenTK02Brlens{1}_mean=0.100398,effectivebrlenTK02Brlens{1}_median=0.063179,effectivebrlenTK02Brlens{1}_95%HPD={0.000007,0.316322},rateTK02Brlens{1}_mean=1.038693,rateTK02Brlens{1}_median=0.997993,rateTK02Brlens{1}_95%HPD={0.623914,1.512397},effectivebrlenTK02Brlens{2}_mean=0.098838,effectivebrlenTK02Brlens{2}_median=0.058175,effectivebrlenTK02Brlens{2}_95%HPD={0.000008,0.321895},rateTK02Brlens{2}_mean=0.988296,rateTK02Brlens{2}_median=0.998857,rateTK02Brlens{2}_95%HPD={0.430828,1.482410},effectivebrlenTK02Brlens{3}_mean=0.098528,effectivebrlenTK02Brlens{3}_median=0.060172,effectivebrlenTK02Brlens{3}_95%HPD={0.000007,0.316338},rateTK02Brlens{3}_mean=1.006341,rateTK02Brlens{3}_median=0.999993,rateTK02Brlens{3}_95%HPD={0.463563,1.507596}],33[&prob=1.00000000e+00,prob_stddev=0.00000000e+00,prob_range={1.00000000e+00,1.00000000e+00},prob(percent)="100",prob+-sd="100+-0",height_mean=3.76731156e-01,height_median=2.79235440e-01,height_95%HPD={2.15089990e-02,1.01371613e+00},age_mean=9.52793849e+01,age_median=9.53440289e+01,age_95%HPD={9.03560616e+01,1.00499395e+02}]:6.644435e+00[&length_mean=5.48288080e-02,length_median=2.97171700e-02,length_95%HPD={0.00000000e+00,1.87995500e-01},effectivebrlenTK02Brlens{1}_mean=0.056858,effectivebrlenTK02Brlens{1}_median=0.030208,effectivebrlenTK02Brlens{1}_95%HPD={0.000000,0.196677},rateTK02Brlens{1}_mean=1.038034,rateTK02Brlens{1}_median=0.998028,rateTK02Brlens{1}_95%HPD={0.637156,1.511263},effectivebrlenTK02Brlens{2}_mean=0.055423,effectivebrlenTK02Brlens{2}_median=0.028002,effectivebrlenTK02Brlens{2}_95%HPD={0.000000,0.195687},rateTK02Brlens{2}_mean=0.984621,rateTK02Brlens{2}_median=0.997777,rateTK02Brlens{2}_95%HPD={0.455212,1.469837},effectivebrlenTK02Brlens{3}_mean=0.055437,effectivebrlenTK02Brlens{3}_median=0.028853,effectivebrlenTK02Brlens{3}_95%HPD={0.000000,0.192429},rateTK02Brlens{3}_mean=1.003794,rateTK02Brlens{3}_median=1.000049,rateTK02Brlens{3}_95%HPD={0.475300,1.491749}])[&prob=3.11970845e-01,prob_stddev=2.86607580e-02,prob_range={2.91704629e-01,3.32237061e-01},prob(percent)="31",prob+-sd="31+-3",height_mean=4.36685255e-01,height_median=3.25286200e-01,height_95%HPD={2.63377300e-02,1.16584580e+00},age_mean=1.03894760e+02,age_median=1.01988464e+02,age_95%HPD={9.05445735e+01,1.21013129e+02}]:8.610830e+00[&length_mean=6.19986364e-02,length_median=3.53446500e-02,length_95%HPD={8.35903100e-07,2.08417900e-01},effectivebrlenTK02Brlens{1}_mean=0.064411,effectivebrlenTK02Brlens{1}_median=0.036124,effectivebrlenTK02Brlens{1}_95%HPD={0.000001,0.218552},rateTK02Brlens{1}_mean=1.040393,rateTK02Brlens{1}_median=0.997993,rateTK02Brlens{1}_95%HPD={0.628494,1.517416},effectivebrlenTK02Brlens{2}_mean=0.063588,effectivebrlenTK02Brlens{2}_median=0.033376,effectivebrlenTK02Brlens{2}_95%HPD={0.000001,0.220389},rateTK02Brlens{2}_mean=0.992422,rateTK02Brlens{2}_median=0.998896,rateTK02Brlens{2}_95%HPD={0.453035,1.489328},effectivebrlenTK02Brlens{3}_mean=0.063255,effectivebrlenTK02Brlens{3}_median=0.034463,effectivebrlenTK02Brlens{3}_95%HPD={0.000001,0.219795},rateTK02Brlens{3}_mean=1.008798,rateTK02Brlens{3}_median=0.999950,rateTK02Brlens{3}_95%HPD={0.455025,1.508997}])[&prob=2.11506411e-01,prob_stddev=1.78815475e-02,prob_range={1.98862248e-01,2.24150574e-01},prob(percent)="21",prob+-sd="21+-2",height_mean=4.81412015e-01,height_median=3.55945260e-01,height_95%HPD={2.86682210e-02,1.28683010e+00},age_mean=1.12824573e+02,age_median=1.10599294e+02,age_95%HPD={1.00404447e+02,1.31217879e+02}]:7.302265e+00[&length_mean=5.82248045e-02,length_median=3.12580400e-02,length_95%HPD={8.80352300e-07,2.05137000e-01},effectivebrlenTK02Brlens{1}_mean=0.060543,effectivebrlenTK02Brlens{1}_median=0.031767,effectivebrlenTK02Brlens{1}_95%HPD={0.000001,0.215003},rateTK02Brlens{1}_mean=1.043377,rateTK02Brlens{1}_median=0.997965,rateTK02Brlens{1}_95%HPD={0.641869,1.518232},effectivebrlenTK02Brlens{2}_mean=0.060281,effectivebrlenTK02Brlens{2}_median=0.029805,effectivebrlenTK02Brlens{2}_95%HPD={0.000001,0.223445},rateTK02Brlens{2}_mean=0.997376,rateTK02Brlens{2}_median=0.999380,rateTK02Brlens{2}_95%HPD={0.493149,1.461469},effectivebrlenTK02Brlens{3}_mean=0.059130,effectivebrlenTK02Brlens{3}_median=0.030688,effectivebrlenTK02Brlens{3}_95%HPD={0.000001,0.211113},rateTK02Brlens{3}_mean=1.009530,rateTK02Brlens{3}_median=0.999996,rateTK02Brlens{3}_95%HPD={0.469505,1.505946}],23[&prob=1.00000000e+00,prob_stddev=0.00000000e+00,prob_range={1.00000000e+00,1.00000000e+00},prob(percent)="100",prob+-sd="100+-0",height_mean=4.21314645e-01,height_median=3.12692596e-01,height_95%HPD={2.06712025e-02,1.13037203e+00},age_mean=1.06552661e+02,age_median=1.06417124e+02,age_95%HPD={1.00500248e+02,1.12332626e+02}]:1.148444e+01[&length_mean=4.46615015e-02,length_median=2.11693400e-02,length_95%HPD={7.02395300e-07,1.65031200e-01},effectivebrlenTK02Brlens{1}_mean=0.046422,effectivebrlenTK02Brlens{1}_median=0.021565,effectivebrlenTK02Brlens{1}_95%HPD={0.000001,0.173272},rateTK02Brlens{1}_mean=1.036502,rateTK02Brlens{1}_median=0.998000,rateTK02Brlens{1}_95%HPD={0.651929,1.503941},effectivebrlenTK02Brlens{2}_mean=0.044878,effectivebrlenTK02Brlens{2}_median=0.019960,effectivebrlenTK02Brlens{2}_95%HPD={0.000000,0.168521},rateTK02Brlens{2}_mean=0.982702,rateTK02Brlens{2}_median=0.996918,rateTK02Brlens{2}_95%HPD={0.468255,1.446207},effectivebrlenTK02Brlens{3}_mean=0.045020,effectivebrlenTK02Brlens{3}_median=0.020628,effectivebrlenTK02Brlens{3}_95%HPD={0.000000,0.168089},rateTK02Brlens{3}_mean=1.004274,rateTK02Brlens{3}_median=1.000030,rateTK02Brlens{3}_95%HPD={0.480078,1.468976}])[&prob=3.19270683e-01,prob_stddev=1.38746981e-02,prob_range={3.09459790e-01,3.29081576e-01},prob(percent)="32",prob+-sd="32+-1",height_mean=5.06263789e-01,height_median=3.77234950e-01,height_95%HPD={2.61705640e-02,1.34758954e+00},age_mean=1.19888063e+02,age_median=1.17901559e+02,age_95%HPD={1.04137374e+02,1.40460687e+02}]:1.308107e+01[&length_mean=6.60623335e-02,length_median=3.85900900e-02,length_95%HPD={3.59125000e-06,2.19827200e-01},effectivebrlenTK02Brlens{1}_mean=0.068563,effectivebrlenTK02Brlens{1}_median=0.039383,effectivebrlenTK02Brlens{1}_95%HPD={0.000004,0.229683},rateTK02Brlens{1}_mean=1.041551,rateTK02Brlens{1}_median=0.998018,rateTK02Brlens{1}_95%HPD={0.647837,1.477473},effectivebrlenTK02Brlens{2}_mean=0.067407,effectivebrlenTK02Brlens{2}_median=0.037117,effectivebrlenTK02Brlens{2}_95%HPD={0.000003,0.226543},rateTK02Brlens{2}_mean=0.992852,rateTK02Brlens{2}_median=0.995220,rateTK02Brlens{2}_95%HPD={0.493355,1.441311},effectivebrlenTK02Brlens{3}_mean=0.067675,effectivebrlenTK02Brlens{3}_median=0.037549,effectivebrlenTK02Brlens{3}_95%HPD={0.000003,0.230172},rateTK02Brlens{3}_mean=1.010731,rateTK02Brlens{3}_median=1.000007,rateTK02Brlens{3}_95%HPD={0.513671,1.502091}],35[&prob=1.00000000e+00,prob_stddev=0.00000000e+00,prob_range={1.00000000e+00,1.00000000e+00},prob(percent)="100",prob+-sd="100+-0",height_mean=4.62931276e-01,height_median=3.43139694e-01,height_95%HPD={2.60624730e-02,1.24781433e+00},age_mean=1.17102190e+02,age_median=1.16884534e+02,age_95%HPD={1.10000177e+02,1.24162620e+02}]:1.409810e+01[&length_mean=4.40528349e-02,length_median=2.00680400e-02,length_95%HPD={1.32624600e-08,1.65796500e-01},effectivebrlenTK02Brlens{1}_mean=0.045573,effectivebrlenTK02Brlens{1}_median=0.020394,effectivebrlenTK02Brlens{1}_95%HPD={0.000000,0.172139},rateTK02Brlens{1}_mean=1.035677,rateTK02Brlens{1}_median=0.997953,rateTK02Brlens{1}_95%HPD={0.652396,1.483126},effectivebrlenTK02Brlens{2}_mean=0.044286,effectivebrlenTK02Brlens{2}_median=0.019079,effectivebrlenTK02Brlens{2}_95%HPD={0.000000,0.166014},rateTK02Brlens{2}_mean=0.984155,rateTK02Brlens{2}_median=0.997351,rateTK02Brlens{2}_95%HPD={0.487064,1.427595},effectivebrlenTK02Brlens{3}_mean=0.044555,effectivebrlenTK02Brlens{3}_median=0.019633,effectivebrlenTK02Brlens{3}_95%HPD={0.000000,0.168681},rateTK02Brlens{3}_mean=1.004615,rateTK02Brlens{3}_median=1.000076,rateTK02Brlens{3}_95%HPD={0.498362,1.445648}])[&prob=6.28363814e-01,prob_stddev=3.51659958e-02,prob_range={6.03497700e-01,6.53229928e-01},prob(percent)="63",prob+-sd="63+-4",height_mean=5.54876585e-01,height_median=4.15827200e-01,height_95%HPD={3.01115310e-02,1.47614047e+00},age_mean=1.32062654e+02,age_median=1.30982633e+02,age_95%HPD={1.14949867e+02,1.51121035e+02}]:2.354398e+01[&length_mean=1.00699120e-01,length_median=6.78361600e-02,length_95%HPD={1.18486800e-06,3.02772700e-01},effectivebrlenTK02Brlens{1}_mean=0.104676,effectivebrlenTK02Brlens{1}_median=0.069803,effectivebrlenTK02Brlens{1}_95%HPD={0.000001,0.317911},rateTK02Brlens{1}_mean=1.040441,rateTK02Brlens{1}_median=0.998009,rateTK02Brlens{1}_95%HPD={0.696940,1.508670},effectivebrlenTK02Brlens{2}_mean=0.104426,effectivebrlenTK02Brlens{2}_median=0.064152,effectivebrlenTK02Brlens{2}_95%HPD={0.000001,0.325487},rateTK02Brlens{2}_mean=0.989852,rateTK02Brlens{2}_median=0.992433,rateTK02Brlens{2}_95%HPD={0.543909,1.412320},effectivebrlenTK02Brlens{3}_mean=0.103700,effectivebrlenTK02Brlens{3}_median=0.065698,effectivebrlenTK02Brlens{3}_95%HPD={0.000001,0.322862},rateTK02Brlens{3}_mean=1.008033,rateTK02Brlens{3}_median=1.000001,rateTK02Brlens{3}_95%HPD={0.565244,1.473585}],(21[&prob=1.00000000e+00,prob_stddev=0.00000000e+00,prob_range={1.00000000e+00,1.00000000e+00},prob(percent)="100",prob+-sd="100+-0",height_mean=5.97348310e-01,height_median=4.43184170e-01,height_95%HPD={3.25582879e-02,1.60378672e+00},age_mean=1.51063820e+02,age_median=1.51069336e+02,age_95%HPD={1.50110475e+02,1.52099835e+02}]:1.980751e+00[&length_mean=1.74784531e-02,length_median=9.86357500e-03,length_95%HPD={9.93084200e-08,5.88624800e-02},effectivebrlenTK02Brlens{1}_mean=0.018077,effectivebrlenTK02Brlens{1}_median=0.010045,effectivebrlenTK02Brlens{1}_95%HPD={0.000000,0.061410},rateTK02Brlens{1}_mean=1.032688,rateTK02Brlens{1}_median=0.998023,rateTK02Brlens{1}_95%HPD={0.709755,1.463618},effectivebrlenTK02Brlens{2}_mean=0.017742,effectivebrlenTK02Brlens{2}_median=0.009459,effectivebrlenTK02Brlens{2}_95%HPD={0.000000,0.061399},rateTK02Brlens{2}_mean=0.987623,rateTK02Brlens{2}_median=0.996068,rateTK02Brlens{2}_95%HPD={0.548332,1.387207},effectivebrlenTK02Brlens{3}_mean=0.017671,effectivebrlenTK02Brlens{3}_median=0.009650,effectivebrlenTK02Brlens{3}_95%HPD={0.000000,0.060282},rateTK02Brlens{3}_mean=1.003688,rateTK02Brlens{3}_median=1.000082,rateTK02Brlens{3}_95%HPD={0.555326,1.367103}],25[&prob=1.00000000e+00,prob_stddev=0.00000000e+00,prob_range={1.00000000e+00,1.00000000e+00},prob(percent)="100",prob+-sd="100+-0",height_mean=5.97353372e-01,height_median=4.43228458e-01,height_95%HPD={3.34659286e-02,1.60451452e+00},age_mean=1.51066762e+02,age_median=1.51076767e+02,age_95%HPD={1.50110558e+02,1.52098951e+02}]:1.973320e+00[&length_mean=1.73896762e-02,length_median=9.71137000e-03,length_95%HPD={0.00000000e+00,5.81031800e-02},effectivebrlenTK02Brlens{1}_mean=0.017984,effectivebrlenTK02Brlens{1}_median=0.009855,effectivebrlenTK02Brlens{1}_95%HPD={0.000000,0.060576},rateTK02Brlens{1}_mean=1.033607,rateTK02Brlens{1}_median=0.998077,rateTK02Brlens{1}_95%HPD={0.713235,1.471179},effectivebrlenTK02Brlens{2}_mean=0.017655,effectivebrlenTK02Brlens{2}_median=0.009257,effectivebrlenTK02Brlens{2}_95%HPD={0.000000,0.059973},rateTK02Brlens{2}_mean=0.985479,rateTK02Brlens{2}_median=0.995703,rateTK02Brlens{2}_95%HPD={0.549841,1.379163},effectivebrlenTK02Brlens{3}_mean=0.017657,effectivebrlenTK02Brlens{3}_median=0.009509,effectivebrlenTK02Brlens{3}_95%HPD={0.000000,0.059480},rateTK02Brlens{3}_mean=1.004025,rateTK02Brlens{3}_median=1.000089,rateTK02Brlens{3}_95%HPD={0.551653,1.380624}])[&prob=6.80873758e-02,prob_stddev=6.03384378e-03,prob_range={6.38208040e-02,7.23539477e-02},prob(percent)="7",prob+-sd="7+-1",height_mean=6.28530886e-01,height_median=4.62255729e-01,height_95%HPD={3.33973946e-02,1.70721229e+00},age_mean=1.53729420e+02,age_median=1.53050087e+02,age_95%HPD={1.50481102e+02,1.58687874e+02}]:1.476524e+00[&length_mean=1.60934091e-02,length_median=8.33996900e-03,length_95%HPD={2.34483500e-06,5.76705300e-02},effectivebrlenTK02Brlens{1}_mean=0.016694,effectivebrlenTK02Brlens{1}_median=0.008492,effectivebrlenTK02Brlens{1}_95%HPD={0.000002,0.060829},rateTK02Brlens{1}_mean=1.036141,rateTK02Brlens{1}_median=0.998077,rateTK02Brlens{1}_95%HPD={0.737193,1.473571},effectivebrlenTK02Brlens{2}_mean=0.015880,effectivebrlenTK02Brlens{2}_median=0.007936,effectivebrlenTK02Brlens{2}_95%HPD={0.000002,0.058809},rateTK02Brlens{2}_mean=0.971585,rateTK02Brlens{2}_median=0.980730,rateTK02Brlens{2}_95%HPD={0.565871,1.368021},effectivebrlenTK02Brlens{3}_mean=0.016133,effectivebrlenTK02Brlens{3}_median=0.008176,effectivebrlenTK02Brlens{3}_95%HPD={0.000002,0.060246},rateTK02Brlens{3}_mean=1.002252,rateTK02Brlens{3}_median=1.000086,rateTK02Brlens{3}_95%HPD={0.506056,1.348864}])[&prob=8.04426568e-03,prob_stddev=1.47703468e-03,prob_range={6.99984445e-03,9.08868692e-03},prob(percent)="1",prob+-sd="1+-0",height_mean=6.80938081e-01,height_median=5.21172360e-01,height_95%HPD={3.36503039e-02,1.84050960e+00},age_mean=1.55305848e+02,age_median=1.54526610e+02,age_95%HPD={1.51099356e+02,1.61857778e+02}]:6.028873e+00[&length_mean=1.67549693e-02,length_median=7.82680000e-03,length_95%HPD={2.10177900e-05,6.92211400e-02},effectivebrlenTK02Brlens{1}_mean=0.017249,effectivebrlenTK02Brlens{1}_median=0.008231,effectivebrlenTK02Brlens{1}_95%HPD={0.000023,0.070566},rateTK02Brlens{1}_mean=1.047265,rateTK02Brlens{1}_median=0.998141,rateTK02Brlens{1}_95%HPD={0.769312,1.469930},effectivebrlenTK02Brlens{2}_mean=0.016970,effectivebrlenTK02Brlens{2}_median=0.007382,effectivebrlenTK02Brlens{2}_95%HPD={0.000022,0.070768},rateTK02Brlens{2}_mean=0.992468,rateTK02Brlens{2}_median=0.999078,rateTK02Brlens{2}_95%HPD={0.555717,1.437036},effectivebrlenTK02Brlens{3}_mean=0.017651,effectivebrlenTK02Brlens{3}_median=0.007949,effectivebrlenTK02Brlens{3}_95%HPD={0.000016,0.069949},rateTK02Brlens{3}_mean=1.021265,rateTK02Brlens{3}_median=1.000178,rateTK02Brlens{3}_95%HPD={0.520666,1.481207}],((7[&prob=1.00000000e+00,prob_stddev=0.00000000e+00,prob_range={1.00000000e+00,1.00000000e+00},prob(percent)="100",prob+-sd="100+-0",height_mean=6.02735257e-01,height_median=4.47160873e-01,height_95%HPD={2.83418751e-02,1.61519622e+00},age_mean=1.52435986e+02,age_median=1.52403959e+02,age_95%HPD={1.50000178e+02,1.54711381e+02}]:1.560259e+00[&length_mean=1.53298965e-02,length_median=7.93133700e-03,length_95%HPD={6.65859800e-08,5.37455000e-02},effectivebrlenTK02Brlens{1}_mean=0.015850,effectivebrlenTK02Brlens{1}_median=0.008066,effectivebrlenTK02Brlens{1}_95%HPD={0.000000,0.056259},rateTK02Brlens{1}_mean=1.033158,rateTK02Brlens{1}_median=0.998052,rateTK02Brlens{1}_95%HPD={0.718785,1.457230},effectivebrlenTK02Brlens{2}_mean=0.015520,effectivebrlenTK02Brlens{2}_median=0.007580,effectivebrlenTK02Brlens{2}_95%HPD={0.000000,0.055626},rateTK02Brlens{2}_mean=0.986899,rateTK02Brlens{2}_median=0.995232,rateTK02Brlens{2}_95%HPD={0.562381,1.380049},effectivebrlenTK02Brlens{3}_mean=0.015562,effectivebrlenTK02Brlens{3}_median=0.007777,effectivebrlenTK02Brlens{3}_95%HPD={0.000000,0.055144},rateTK02Brlens{3}_mean=1.004445,rateTK02Brlens{3}_median=1.000071,rateTK02Brlens{3}_95%HPD={0.555962,1.372937}],28[&prob=1.00000000e+00,prob_stddev=0.00000000e+00,prob_range={1.00000000e+00,1.00000000e+00},prob(percent)="100",prob+-sd="100+-0",height_mean=5.97352458e-01,height_median=4.43242921e-01,height_95%HPD={3.34277283e-02,1.60521744e+00},age_mean=1.51065686e+02,age_median=1.51073175e+02,age_95%HPD={1.50112896e+02,1.52099145e+02}]:2.891043e+00[&length_mean=1.76370187e-02,length_median=9.96455400e-03,length_95%HPD={4.14560200e-07,5.83316100e-02},effectivebrlenTK02Brlens{1}_mean=0.018237,effectivebrlenTK02Brlens{1}_median=0.010107,effectivebrlenTK02Brlens{1}_95%HPD={0.000000,0.061201},rateTK02Brlens{1}_mean=1.033453,rateTK02Brlens{1}_median=0.998062,rateTK02Brlens{1}_95%HPD={0.700092,1.452439},effectivebrlenTK02Brlens{2}_mean=0.017812,effectivebrlenTK02Brlens{2}_median=0.009524,effectivebrlenTK02Brlens{2}_95%HPD={0.000000,0.060056},rateTK02Brlens{2}_mean=0.986831,rateTK02Brlens{2}_median=0.994635,rateTK02Brlens{2}_95%HPD={0.541080,1.383297},effectivebrlenTK02Brlens{3}_mean=0.017829,effectivebrlenTK02Brlens{3}_median=0.009774,effectivebrlenTK02Brlens{3}_95%HPD={0.000000,0.059936},rateTK02Brlens{3}_mean=1.005508,rateTK02Brlens{3}_median=1.000093,rateTK02Brlens{3}_95%HPD={0.554275,1.378360}])[&prob=5.65765205e-02,prob_stddev=3.14262697e-05,prob_range={5.65542988e-02,5.65987423e-02},prob(percent)="6",prob+-sd="6+-0",height_mean=6.15212585e-01,height_median=4.62364694e-01,height_95%HPD={2.69930391e-02,1.62735152e+00},age_mean=1.54516820e+02,age_median=1.53964218e+02,age_95%HPD={1.50572375e+02,1.59781799e+02}]:3.297561e+00[&length_mean=1.66428505e-02,length_median=7.71659600e-03,length_95%HPD={1.53647900e-06,6.03363700e-02},effectivebrlenTK02Brlens{1}_mean=0.016902,effectivebrlenTK02Brlens{1}_median=0.007920,effectivebrlenTK02Brlens{1}_95%HPD={0.000002,0.061805},rateTK02Brlens{1}_mean=1.033836,rateTK02Brlens{1}_median=0.998088,rateTK02Brlens{1}_95%HPD={0.754456,1.462375},effectivebrlenTK02Brlens{2}_mean=0.017279,effectivebrlenTK02Brlens{2}_median=0.007456,effectivebrlenTK02Brlens{2}_95%HPD={0.000001,0.063771},rateTK02Brlens{2}_mean=0.997692,rateTK02Brlens{2}_median=0.999481,rateTK02Brlens{2}_95%HPD={0.592460,1.397778},effectivebrlenTK02Brlens{3}_mean=0.016784,effectivebrlenTK02Brlens{3}_median=0.007616,effectivebrlenTK02Brlens{3}_95%HPD={0.000002,0.062094},rateTK02Brlens{3}_mean=1.008885,rateTK02Brlens{3}_median=1.000071,rateTK02Brlens{3}_95%HPD={0.616829,1.399962}],(18[&prob=1.00000000e+00,prob_stddev=0.00000000e+00,prob_range={1.00000000e+00,1.00000000e+00},prob(percent)="100",prob+-sd="100+-0",height_mean=6.02760611e-01,height_median=4.47003685e-01,height_95%HPD={3.27800195e-02,1.61842605e+00},age_mean=1.52429704e+02,age_median=1.52385869e+02,age_95%HPD={1.50027231e+02,1.54731279e+02}]:2.507033e+00[&length_mean=1.53896093e-02,length_median=8.08261400e-03,length_95%HPD={0.00000000e+00,5.34698600e-02},effectivebrlenTK02Brlens{1}_mean=0.015899,effectivebrlenTK02Brlens{1}_median=0.008203,effectivebrlenTK02Brlens{1}_95%HPD={0.000000,0.055954},rateTK02Brlens{1}_mean=1.033007,rateTK02Brlens{1}_median=0.998077,rateTK02Brlens{1}_95%HPD={0.690449,1.446634},effectivebrlenTK02Brlens{2}_mean=0.015591,effectivebrlenTK02Brlens{2}_median=0.007761,effectivebrlenTK02Brlens{2}_95%HPD={0.000000,0.054988},rateTK02Brlens{2}_mean=0.988026,rateTK02Brlens{2}_median=0.995902,rateTK02Brlens{2}_95%HPD={0.564878,1.384505},effectivebrlenTK02Brlens{3}_mean=0.015557,effectivebrlenTK02Brlens{3}_median=0.007926,effectivebrlenTK02Brlens{3}_95%HPD={0.000000,0.054732},rateTK02Brlens{3}_mean=1.003337,rateTK02Brlens{3}_median=1.000058,rateTK02Brlens{3}_95%HPD={0.565544,1.376763}],22[&prob=1.00000000e+00,prob_stddev=0.00000000e+00,prob_range={1.00000000e+00,1.00000000e+00},prob(percent)="100",prob+-sd="100+-0",height_mean=6.02768585e-01,height_median=4.47365612e-01,height_95%HPD={3.39511914e-02,1.62073198e+00},age_mean=1.52439911e+02,age_median=1.52412990e+02,age_95%HPD={1.50005312e+02,1.54714048e+02}]:2.479911e+00[&length_mean=1.53215413e-02,length_median=8.04871900e-03,length_95%HPD={0.00000000e+00,5.31568600e-02},effectivebrlenTK02Brlens{1}_mean=0.015864,effectivebrlenTK02Brlens{1}_median=0.008159,effectivebrlenTK02Brlens{1}_95%HPD={0.000000,0.055503},rateTK02Brlens{1}_mean=1.032596,rateTK02Brlens{1}_median=0.998033,rateTK02Brlens{1}_95%HPD={0.685654,1.436140},effectivebrlenTK02Brlens{2}_mean=0.015457,effectivebrlenTK02Brlens{2}_median=0.007693,effectivebrlenTK02Brlens{2}_95%HPD={0.000000,0.054186},rateTK02Brlens{2}_mean=0.986113,rateTK02Brlens{2}_median=0.995056,rateTK02Brlens{2}_95%HPD={0.553168,1.370864},effectivebrlenTK02Brlens{3}_mean=0.015547,effectivebrlenTK02Brlens{3}_median=0.007912,effectivebrlenTK02Brlens{3}_95%HPD={0.000000,0.054528},rateTK02Brlens{3}_mean=1.005020,rateTK02Brlens{3}_median=1.000090,rateTK02Brlens{3}_95%HPD={0.566119,1.400319}])[&prob=5.21210640e-02,prob_stddev=6.42667215e-03,prob_range={4.75767205e-02,5.66654074e-02},prob(percent)="5",prob+-sd="5+-1",height_mean=6.17708007e-01,height_median=4.57777424e-01,height_95%HPD={1.72606686e-02,1.68170712e+00},age_mean=1.55474248e+02,age_median=1.54892902e+02,age_95%HPD={1.50625687e+02,1.61241826e+02}]:2.368877e+00[&length_mean=1.62664239e-02,length_median=7.54112500e-03,length_95%HPD={7.95847500e-07,5.58671500e-02},effectivebrlenTK02Brlens{1}_mean=0.016651,effectivebrlenTK02Brlens{1}_median=0.007762,effectivebrlenTK02Brlens{1}_95%HPD={0.000001,0.057349},rateTK02Brlens{1}_mean=1.032332,rateTK02Brlens{1}_median=0.998081,rateTK02Brlens{1}_95%HPD={0.688238,1.448953},effectivebrlenTK02Brlens{2}_mean=0.016661,effectivebrlenTK02Brlens{2}_median=0.007306,effectivebrlenTK02Brlens{2}_95%HPD={0.000001,0.057681},rateTK02Brlens{2}_mean=0.995629,rateTK02Brlens{2}_median=0.997744,rateTK02Brlens{2}_95%HPD={0.542110,1.356293},effectivebrlenTK02Brlens{3}_mean=0.016762,effectivebrlenTK02Brlens{3}_median=0.007409,effectivebrlenTK02Brlens{3}_95%HPD={0.000001,0.059540},rateTK02Brlens{3}_mean=1.012867,rateTK02Brlens{3}_median=1.000047,rateTK02Brlens{3}_95%HPD={0.595977,1.476309}])[&prob=1.65551877e-03,prob_stddev=1.57131348e-05,prob_range={1.64440790e-03,1.66662963e-03},prob(percent)="0",prob+-sd="0+-0",height_mean=5.01584781e-01,height_median=3.67331911e-01,height_95%HPD={7.95802646e-02,1.13716432e+00},age_mean=1.58155155e+02,age_median=1.57261779e+02,age_95%HPD={1.53038359e+02,1.64806621e+02}]:3.293705e+00[&length_mean=9.93503138e-03,length_median=6.05239400e-03,length_95%HPD={5.72780100e-06,4.24718000e-02},effectivebrlenTK02Brlens{1}_mean=0.009896,effectivebrlenTK02Brlens{1}_median=0.005913,effectivebrlenTK02Brlens{1}_95%HPD={0.000006,0.041395},rateTK02Brlens{1}_mean=1.012351,rateTK02Brlens{1}_median=0.997964,rateTK02Brlens{1}_95%HPD={0.662056,1.263007},effectivebrlenTK02Brlens{2}_mean=0.009651,effectivebrlenTK02Brlens{2}_median=0.005735,effectivebrlenTK02Brlens{2}_95%HPD={0.000006,0.040078},rateTK02Brlens{2}_mean=0.951619,rateTK02Brlens{2}_median=0.973602,rateTK02Brlens{2}_95%HPD={0.624711,1.202229},effectivebrlenTK02Brlens{3}_mean=0.010487,effectivebrlenTK02Brlens{3}_median=0.006052,effectivebrlenTK02Brlens{3}_95%HPD={0.000006,0.049308},rateTK02Brlens{3}_mean=1.005532,rateTK02Brlens{3}_median=0.999938,rateTK02Brlens{3}_95%HPD={0.657342,1.357781}])[&prob=2.33328148e-04,prob_stddev=1.09991944e-04,prob_range={1.55552099e-04,3.11104198e-04},prob(percent)="0",prob+-sd="0+-0",height_mean=6.16340633e-01,height_median=3.90603960e-01,height_95%HPD={3.14465497e-02,1.75751440e+00},age_mean=1.61387052e+02,age_median=1.60555483e+02,age_95%HPD={1.56875411e+02,1.67558097e+02}]:1.150160e+00[&length_mean=2.98795842e-02,length_median=8.83114200e-03,length_95%HPD={4.60302000e-04,1.85288200e-01},effectivebrlenTK02Brlens{1}_mean=0.029748,effectivebrlenTK02Brlens{1}_median=0.008818,effectivebrlenTK02Brlens{1}_95%HPD={0.000477,0.184504},rateTK02Brlens{1}_mean=0.999943,rateTK02Brlens{1}_median=0.997709,rateTK02Brlens{1}_95%HPD={0.819784,1.061010},effectivebrlenTK02Brlens{2}_mean=0.036646,effectivebrlenTK02Brlens{2}_median=0.008183,effectivebrlenTK02Brlens{2}_95%HPD={0.000425,0.248835},rateTK02Brlens{2}_mean=0.986214,rateTK02Brlens{2}_median=0.930932,rateTK02Brlens{2}_95%HPD={0.696445,1.342961},effectivebrlenTK02Brlens{3}_mean=0.042881,effectivebrlenTK02Brlens{3}_median=0.007444,effectivebrlenTK02Brlens{3}_95%HPD={0.000460,0.291611},rateTK02Brlens{3}_mean=1.030169,rateTK02Brlens{3}_median=0.999950,rateTK02Brlens{3}_95%HPD={0.762488,1.573823}],((19[&prob=1.00000000e+00,prob_stddev=0.00000000e+00,prob_range={1.00000000e+00,1.00000000e+00},prob(percent)="100",prob+-sd="100+-0",height_mean=6.02761451e-01,height_median=4.47099991e-01,height_95%HPD={3.36157689e-02,1.61954791e+00},age_mean=1.52441854e+02,age_median=1.52412926e+02,age_95%HPD={1.50000249e+02,1.54714197e+02}]:2.412586e+00[&length_mean=1.52841127e-02,length_median=7.97324900e-03,length_95%HPD={0.00000000e+00,5.34354100e-02},effectivebrlenTK02Brlens{1}_mean=0.015759,effectivebrlenTK02Brlens{1}_median=0.008099,effectivebrlenTK02Brlens{1}_95%HPD={0.000000,0.055626},rateTK02Brlens{1}_mean=1.032891,rateTK02Brlens{1}_median=0.998043,rateTK02Brlens{1}_95%HPD={0.689148,1.433953},effectivebrlenTK02Brlens{2}_mean=0.015449,effectivebrlenTK02Brlens{2}_median=0.007620,effectivebrlenTK02Brlens{2}_95%HPD={0.000000,0.054926},rateTK02Brlens{2}_mean=0.986077,rateTK02Brlens{2}_median=0.993788,rateTK02Brlens{2}_95%HPD={0.550864,1.369727},effectivebrlenTK02Brlens{3}_mean=0.015418,effectivebrlenTK02Brlens{3}_median=0.007816,effectivebrlenTK02Brlens{3}_95%HPD={0.000000,0.054676},rateTK02Brlens{3}_mean=1.003023,rateTK02Brlens{3}_median=1.000088,rateTK02Brlens{3}_95%HPD={0.556641,1.372772}],27[&prob=1.00000000e+00,prob_stddev=0.00000000e+00,prob_range={1.00000000e+00,1.00000000e+00},prob(percent)="100",prob+-sd="100+-0",height_mean=6.02805650e-01,height_median=4.47323719e-01,height_95%HPD={3.24236225e-02,1.62176964e+00},age_mean=1.52445131e+02,age_median=1.52416219e+02,age_95%HPD={1.50001689e+02,1.54717001e+02}]:2.409293e+00[&length_mean=1.52783907e-02,length_median=7.98535700e-03,length_95%HPD={8.56158400e-08,5.31799100e-02},effectivebrlenTK02Brlens{1}_mean=0.015793,effectivebrlenTK02Brlens{1}_median=0.008098,effectivebrlenTK02Brlens{1}_95%HPD={0.000000,0.055512},rateTK02Brlens{1}_mean=1.031940,rateTK02Brlens{1}_median=0.998065,rateTK02Brlens{1}_95%HPD={0.689768,1.449935},effectivebrlenTK02Brlens{2}_mean=0.015445,effectivebrlenTK02Brlens{2}_median=0.007646,effectivebrlenTK02Brlens{2}_95%HPD={0.000000,0.054746},rateTK02Brlens{2}_mean=0.986925,rateTK02Brlens{2}_median=0.996984,rateTK02Brlens{2}_95%HPD={0.549248,1.378276},effectivebrlenTK02Brlens{3}_mean=0.015508,effectivebrlenTK02Brlens{3}_median=0.007821,effectivebrlenTK02Brlens{3}_95%HPD={0.000000,0.054553},rateTK02Brlens{3}_mean=1.005008,rateTK02Brlens{3}_median=1.000087,rateTK02Brlens{3}_95%HPD={0.552732,1.370852}])[&prob=5.00655541e-02,prob_stddev=3.17405324e-03,prob_range={4.78211595e-02,5.23099487e-02},prob(percent)="5",prob+-sd="5+-0",height_mean=6.43470410e-01,height_median=4.72181237e-01,height_95%HPD={4.02270362e-02,1.67957311e+00},age_mean=1.55222908e+02,age_median=1.54825512e+02,age_95%HPD={1.50595323e+02,1.60282109e+02}]:2.817090e+00[&length_mean=1.79877899e-02,length_median=7.77969500e-03,length_95%HPD={1.45358200e-06,6.06897000e-02},effectivebrlenTK02Brlens{1}_mean=0.018386,effectivebrlenTK02Brlens{1}_median=0.008033,effectivebrlenTK02Brlens{1}_95%HPD={0.000001,0.064446},rateTK02Brlens{1}_mean=1.031673,rateTK02Brlens{1}_median=0.998055,rateTK02Brlens{1}_95%HPD={0.686142,1.407181},effectivebrlenTK02Brlens{2}_mean=0.017651,effectivebrlenTK02Brlens{2}_median=0.007534,effectivebrlenTK02Brlens{2}_95%HPD={0.000002,0.064174},rateTK02Brlens{2}_mean=0.989163,rateTK02Brlens{2}_median=0.999417,rateTK02Brlens{2}_95%HPD={0.582556,1.395002},effectivebrlenTK02Brlens{3}_mean=0.018932,effectivebrlenTK02Brlens{3}_median=0.007546,effectivebrlenTK02Brlens{3}_95%HPD={0.000001,0.065683},rateTK02Brlens{3}_mean=1.003063,rateTK02Brlens{3}_median=1.000040,rateTK02Brlens{3}_95%HPD={0.517082,1.367618}],(20[&prob=1.00000000e+00,prob_stddev=0.00000000e+00,prob_range={1.00000000e+00,1.00000000e+00},prob(percent)="100",prob+-sd="100+-0",height_mean=6.06931598e-01,height_median=4.50188048e-01,height_95%HPD={3.46112594e-02,1.63196635e+00},age_mean=1.53496603e+02,age_median=1.53470142e+02,age_95%HPD={1.52100012e+02,1.54838958e+02}]:1.782389e+00[&length_mean=1.38031037e-02,length_median=6.77989700e-03,length_95%HPD={1.00359700e-08,4.94467700e-02},effectivebrlenTK02Brlens{1}_mean=0.014281,effectivebrlenTK02Brlens{1}_median=0.006887,effectivebrlenTK02Brlens{1}_95%HPD={0.000000,0.051804},rateTK02Brlens{1}_mean=1.033861,rateTK02Brlens{1}_median=0.998065,rateTK02Brlens{1}_95%HPD={0.695807,1.442902},effectivebrlenTK02Brlens{2}_mean=0.014045,effectivebrlenTK02Brlens{2}_median=0.006498,effectivebrlenTK02Brlens{2}_95%HPD={0.000000,0.050987},rateTK02Brlens{2}_mean=0.986813,rateTK02Brlens{2}_median=0.995910,rateTK02Brlens{2}_95%HPD={0.559667,1.370433},effectivebrlenTK02Brlens{3}_mean=0.013999,effectivebrlenTK02Brlens{3}_median=0.006630,effectivebrlenTK02Brlens{3}_95%HPD={0.000000,0.050672},rateTK02Brlens{3}_mean=1.004056,rateTK02Brlens{3}_median=1.000065,rateTK02Brlens{3}_95%HPD={0.555338,1.367422}],26[&prob=1.00000000e+00,prob_stddev=0.00000000e+00,prob_range={1.00000000e+00,1.00000000e+00},prob(percent)="100",prob+-sd="100+-0",height_mean=6.02790793e-01,height_median=4.47055502e-01,height_95%HPD={2.81217050e-02,1.61601682e+00},age_mean=1.52441878e+02,age_median=1.52418213e+02,age_95%HPD={1.50004459e+02,1.54712094e+02}]:2.834319e+00[&length_mean=1.52777728e-02,length_median=8.01135700e-03,length_95%HPD={5.87119600e-07,5.37511400e-02},effectivebrlenTK02Brlens{1}_mean=0.015801,effectivebrlenTK02Brlens{1}_median=0.008116,effectivebrlenTK02Brlens{1}_95%HPD={0.000001,0.055796},rateTK02Brlens{1}_mean=1.033336,rateTK02Brlens{1}_median=0.998031,rateTK02Brlens{1}_95%HPD={0.687520,1.439719},effectivebrlenTK02Brlens{2}_mean=0.015472,effectivebrlenTK02Brlens{2}_median=0.007672,effectivebrlenTK02Brlens{2}_95%HPD={0.000001,0.054654},rateTK02Brlens{2}_mean=0.987979,rateTK02Brlens{2}_median=0.994224,rateTK02Brlens{2}_95%HPD={0.558266,1.391162},effectivebrlenTK02Brlens{3}_mean=0.015424,effectivebrlenTK02Brlens{3}_median=0.007857,effectivebrlenTK02Brlens{3}_95%HPD={0.000001,0.054955},rateTK02Brlens{3}_mean=1.004527,rateTK02Brlens{3}_median=1.000064,rateTK02Brlens{3}_95%HPD={0.583160,1.402499}])[&prob=5.29654897e-02,prob_stddev=4.57252224e-03,prob_range={4.97322282e-02,5.61987511e-02},prob(percent)="5",prob+-sd="5+-0",height_mean=5.83809528e-01,height_median=4.28752840e-01,height_95%HPD={3.39573246e-02,1.59483258e+00},age_mean=1.55930212e+02,age_median=1.55252531e+02,age_95%HPD={1.52303698e+02,1.61074362e+02}]:2.390070e+00[&length_mean=1.49427911e-02,length_median=7.37815400e-03,length_95%HPD={1.31224800e-06,5.60279900e-02},effectivebrlenTK02Brlens{1}_mean=0.015335,effectivebrlenTK02Brlens{1}_median=0.007561,effectivebrlenTK02Brlens{1}_95%HPD={0.000001,0.057295},rateTK02Brlens{1}_mean=1.033174,rateTK02Brlens{1}_median=0.998040,rateTK02Brlens{1}_95%HPD={0.733432,1.389089},effectivebrlenTK02Brlens{2}_mean=0.015083,effectivebrlenTK02Brlens{2}_median=0.007007,effectivebrlenTK02Brlens{2}_95%HPD={0.000001,0.056148},rateTK02Brlens{2}_mean=0.984517,rateTK02Brlens{2}_median=0.993593,rateTK02Brlens{2}_95%HPD={0.614547,1.395547},effectivebrlenTK02Brlens{3}_mean=0.015173,effectivebrlenTK02Brlens{3}_median=0.007259,effectivebrlenTK02Brlens{3}_95%HPD={0.000001,0.057231},rateTK02Brlens{3}_mean=1.009640,rateTK02Brlens{3}_median=1.000066,rateTK02Brlens{3}_95%HPD={0.636481,1.398715}])[&prob=1.68885136e-03,prob_stddev=2.19983888e-04,prob_range={1.53329926e-03,1.84440346e-03},prob(percent)="0",prob+-sd="0+-0",height_mean=6.36330584e-01,height_median=4.82758579e-01,height_95%HPD={5.81266019e-02,1.76433758e+00},age_mean=1.58575664e+02,age_median=1.57642602e+02,age_95%HPD={1.53493454e+02,1.64859239e+02}]:4.063041e+00[&length_mean=1.63976788e-02,length_median=7.97184600e-03,length_95%HPD={4.46422300e-05,6.27144800e-02},effectivebrlenTK02Brlens{1}_mean=0.016657,effectivebrlenTK02Brlens{1}_median=0.007927,effectivebrlenTK02Brlens{1}_95%HPD={0.000045,0.062337},rateTK02Brlens{1}_mean=1.036522,rateTK02Brlens{1}_median=0.998154,rateTK02Brlens{1}_95%HPD={0.703017,1.453196},effectivebrlenTK02Brlens{2}_mean=0.017028,effectivebrlenTK02Brlens{2}_median=0.007838,effectivebrlenTK02Brlens{2}_95%HPD={0.000046,0.063984},rateTK02Brlens{2}_mean=1.010490,rateTK02Brlens{2}_median=0.999580,rateTK02Brlens{2}_95%HPD={0.582932,1.467813},effectivebrlenTK02Brlens{3}_mean=0.018347,effectivebrlenTK02Brlens{3}_median=0.007674,effectivebrlenTK02Brlens{3}_95%HPD={0.000040,0.063781},rateTK02Brlens{3}_mean=1.048436,rateTK02Brlens{3}_median=1.000445,rateTK02Brlens{3}_95%HPD={0.520609,1.433144}])[&prob=1.81107087e-03,prob_stddev=3.61402101e-04,prob_range={1.55552099e-03,2.06662074e-03},prob(percent)="0",prob+-sd="0+-0",height_mean=7.59692819e-01,height_median=5.75222760e-01,height_95%HPD={6.33046656e-02,2.28224493e+00},age_mean=1.63231909e+02,age_median=1.61705643e+02,age_95%HPD={1.55310543e+02,1.73631305e+02}]:3.018759e+00[&length_mean=2.63027217e-02,length_median=1.25547500e-02,length_95%HPD={2.95708800e-04,1.03600400e-01},effectivebrlenTK02Brlens{1}_mean=0.027173,effectivebrlenTK02Brlens{1}_median=0.013433,effectivebrlenTK02Brlens{1}_95%HPD={0.000295,0.103114},rateTK02Brlens{1}_mean=1.030491,rateTK02Brlens{1}_median=0.998043,rateTK02Brlens{1}_95%HPD={0.793065,1.322209},effectivebrlenTK02Brlens{2}_mean=0.027232,effectivebrlenTK02Brlens{2}_median=0.012484,effectivebrlenTK02Brlens{2}_95%HPD={0.000272,0.101052},rateTK02Brlens{2}_mean=1.000644,rateTK02Brlens{2}_median=0.998781,rateTK02Brlens{2}_95%HPD={0.660331,1.355521},effectivebrlenTK02Brlens{3}_mean=0.027033,effectivebrlenTK02Brlens{3}_median=0.011750,effectivebrlenTK02Brlens{3}_95%HPD={0.000257,0.106867},rateTK02Brlens{3}_mean=0.995657,rateTK02Brlens{3}_median=0.999735,rateTK02Brlens{3}_95%HPD={0.712548,1.307961}],(8[&prob=1.00000000e+00,prob_stddev=0.00000000e+00,prob_range={1.00000000e+00,1.00000000e+00},prob(percent)="100",prob+-sd="100+-0",height_mean=6.02819612e-01,height_median=4.47249259e-01,height_95%HPD={3.34517308e-02,1.61872788e+00},age_mean=1.52449897e+02,age_median=1.52420024e+02,age_95%HPD={1.50000049e+02,1.54714038e+02}]:3.969850e+00[&length_mean=1.55058617e-02,length_median=8.02660600e-03,length_95%HPD={1.03638900e-08,5.42896300e-02},effectivebrlenTK02Brlens{1}_mean=0.016016,effectivebrlenTK02Brlens{1}_median=0.008173,effectivebrlenTK02Brlens{1}_95%HPD={0.000000,0.056376},rateTK02Brlens{1}_mean=1.032954,rateTK02Brlens{1}_median=0.998008,rateTK02Brlens{1}_95%HPD={0.702081,1.460921},effectivebrlenTK02Brlens{2}_mean=0.015804,effectivebrlenTK02Brlens{2}_median=0.007708,effectivebrlenTK02Brlens{2}_95%HPD={0.000000,0.056036},rateTK02Brlens{2}_mean=0.988670,rateTK02Brlens{2}_median=0.996845,rateTK02Brlens{2}_95%HPD={0.539369,1.378637},effectivebrlenTK02Brlens{3}_mean=0.015670,effectivebrlenTK02Brlens{3}_median=0.007892,effectivebrlenTK02Brlens{3}_95%HPD={0.000000,0.055537},rateTK02Brlens{3}_mean=1.003643,rateTK02Brlens{3}_median=1.000062,rateTK02Brlens{3}_95%HPD={0.548344,1.366961}],34[&prob=1.00000000e+00,prob_stddev=0.00000000e+00,prob_range={1.00000000e+00,1.00000000e+00},prob(percent)="100",prob+-sd="100+-0",height_mean=6.11921739e-01,height_median=4.54064396e-01,height_95%HPD={3.46272679e-02,1.64438745e+00},age_mean=1.54755863e+02,age_median=1.54685247e+02,age_95%HPD={1.53000110e+02,1.56558415e+02}]:1.704627e+00[&length_mean=1.35107546e-02,length_median=6.25944600e-03,length_95%HPD={0.00000000e+00,4.93725500e-02},effectivebrlenTK02Brlens{1}_mean=0.013987,effectivebrlenTK02Brlens{1}_median=0.006361,effectivebrlenTK02Brlens{1}_95%HPD={0.000000,0.051206},rateTK02Brlens{1}_mean=1.031972,rateTK02Brlens{1}_median=0.998041,rateTK02Brlens{1}_95%HPD={0.699529,1.449594},effectivebrlenTK02Brlens{2}_mean=0.013694,effectivebrlenTK02Brlens{2}_median=0.006004,effectivebrlenTK02Brlens{2}_95%HPD={0.000000,0.050577},rateTK02Brlens{2}_mean=0.987278,rateTK02Brlens{2}_median=0.994509,rateTK02Brlens{2}_95%HPD={0.547934,1.363002},effectivebrlenTK02Brlens{3}_mean=0.013694,effectivebrlenTK02Brlens{3}_median=0.006158,effectivebrlenTK02Brlens{3}_95%HPD={0.000000,0.050577},rateTK02Brlens{3}_mean=1.003745,rateTK02Brlens{3}_median=1.000086,rateTK02Brlens{3}_95%HPD={0.570508,1.367926}])[&prob=4.35990311e-02,prob_stddev=2.10556007e-03,prob_range={4.21101753e-02,4.50878869e-02},prob(percent)="4",prob+-sd="4+-0",height_mean=5.98473654e-01,height_median=4.37376853e-01,height_95%HPD={3.10088984e-02,1.60699448e+00},age_mean=1.57034194e+02,age_median=1.56389874e+02,age_95%HPD={1.53064003e+02,1.62437164e+02}]:8.334528e+00[&length_mean=1.58805031e-02,length_median=7.25693000e-03,length_95%HPD={1.84383700e-06,5.77961500e-02},effectivebrlenTK02Brlens{1}_mean=0.016408,effectivebrlenTK02Brlens{1}_median=0.007371,effectivebrlenTK02Brlens{1}_95%HPD={0.000002,0.059858},rateTK02Brlens{1}_mean=1.035251,rateTK02Brlens{1}_median=0.998091,rateTK02Brlens{1}_95%HPD={0.662511,1.411635},effectivebrlenTK02Brlens{2}_mean=0.016294,effectivebrlenTK02Brlens{2}_median=0.006914,effectivebrlenTK02Brlens{2}_95%HPD={0.000002,0.060426},rateTK02Brlens{2}_mean=1.000615,rateTK02Brlens{2}_median=0.999199,rateTK02Brlens{2}_95%HPD={0.536865,1.357842},effectivebrlenTK02Brlens{3}_mean=0.016130,effectivebrlenTK02Brlens{3}_median=0.007097,effectivebrlenTK02Brlens{3}_95%HPD={0.000002,0.059286},rateTK02Brlens{3}_mean=1.012857,rateTK02Brlens{3}_median=1.000082,rateTK02Brlens{3}_95%HPD={0.646384,1.398530}])[&prob=7.09650897e-02,prob_stddev=7.11805009e-03,prob_range={6.59318682e-02,7.59983111e-02},prob(percent)="7",prob+-sd="7+-1",height_mean=7.06962774e-01,height_median=5.31368157e-01,height_95%HPD={3.82605826e-02,1.88181699e+00},age_mean=1.65607622e+02,age_median=1.64724402e+02,age_95%HPD={1.57385114e+02,1.75620576e+02}]:4.639996e+00[&length_mean=2.61176406e-02,length_median=1.38807600e-02,length_95%HPD={1.30323400e-07,9.26151000e-02},effectivebrlenTK02Brlens{1}_mean=0.027047,effectivebrlenTK02Brlens{1}_median=0.014241,effectivebrlenTK02Brlens{1}_95%HPD={0.000000,0.095722},rateTK02Brlens{1}_mean=1.033615,rateTK02Brlens{1}_median=0.998060,rateTK02Brlens{1}_95%HPD={0.728338,1.430971},effectivebrlenTK02Brlens{2}_mean=0.026366,effectivebrlenTK02Brlens{2}_median=0.013211,effectivebrlenTK02Brlens{2}_95%HPD={0.000000,0.091503},rateTK02Brlens{2}_mean=0.979701,rateTK02Brlens{2}_median=0.988862,rateTK02Brlens{2}_95%HPD={0.614591,1.335027},effectivebrlenTK02Brlens{3}_mean=0.025728,effectivebrlenTK02Brlens{3}_median=0.013673,effectivebrlenTK02Brlens{3}_95%HPD={0.000000,0.090426},rateTK02Brlens{3}_mean=0.992835,rateTK02Brlens{3}_median=1.000055,rateTK02Brlens{3}_95%HPD={0.598380,1.320489}])[&prob=7.69494011e-01,prob_stddev=2.82207902e-02,prob_range={7.49538899e-01,7.89449123e-01},prob(percent)="77",prob+-sd="77+-3",height_mean=7.01210684e-01,height_median=5.24686278e-01,height_95%HPD={3.68968735e-02,1.86819498e+00},age_mean=1.70222611e+02,age_median=1.69364398e+02,age_95%HPD={1.59537315e+02,1.82395774e+02}]:1.313258e+01[&length_mean=6.58508647e-02,length_median=4.33992700e-02,length_95%HPD={1.21004100e-06,1.99265400e-01},effectivebrlenTK02Brlens{1}_mean=0.067656,effectivebrlenTK02Brlens{1}_median=0.044151,effectivebrlenTK02Brlens{1}_95%HPD={0.000001,0.206369},rateTK02Brlens{1}_mean=1.027792,rateTK02Brlens{1}_median=0.998185,rateTK02Brlens{1}_95%HPD={0.740629,1.382048},effectivebrlenTK02Brlens{2}_mean=0.066897,effectivebrlenTK02Brlens{2}_median=0.041714,effectivebrlenTK02Brlens{2}_95%HPD={0.000001,0.207017},rateTK02Brlens{2}_mean=0.989394,rateTK02Brlens{2}_median=0.994209,rateTK02Brlens{2}_95%HPD={0.631375,1.327392},effectivebrlenTK02Brlens{3}_mean=0.066632,effectivebrlenTK02Brlens{3}_median=0.042455,effectivebrlenTK02Brlens{3}_95%HPD={0.000001,0.206320},rateTK02Brlens{3}_mean=1.003093,rateTK02Brlens{3}_median=1.000138,rateTK02Brlens{3}_95%HPD={0.630181,1.367607}],24[&prob=1.00000000e+00,prob_stddev=0.00000000e+00,prob_range={1.00000000e+00,1.00000000e+00},prob(percent)="100",prob+-sd="100+-0",height_mean=7.08351044e-01,height_median=5.25365844e-01,height_95%HPD={3.73365442e-02,1.90342901e+00},age_mean=1.79147165e+02,age_median=1.79255082e+02,age_95%HPD={1.74712736e+02,1.83697583e+02}]:3.241892e+00[&length_mean=2.42900090e-02,length_median=1.12632100e-02,length_95%HPD={1.64899500e-08,8.92534100e-02},effectivebrlenTK02Brlens{1}_mean=0.024740,effectivebrlenTK02Brlens{1}_median=0.011404,effectivebrlenTK02Brlens{1}_95%HPD={0.000000,0.091280},rateTK02Brlens{1}_mean=1.025215,rateTK02Brlens{1}_median=0.998338,rateTK02Brlens{1}_95%HPD={0.744750,1.361189},effectivebrlenTK02Brlens{2}_mean=0.024667,effectivebrlenTK02Brlens{2}_median=0.010936,effectivebrlenTK02Brlens{2}_95%HPD={0.000000,0.090971},rateTK02Brlens{2}_mean=0.992835,rateTK02Brlens{2}_median=0.998715,rateTK02Brlens{2}_95%HPD={0.633586,1.318911},effectivebrlenTK02Brlens{3}_mean=0.024358,effectivebrlenTK02Brlens{3}_median=0.011113,effectivebrlenTK02Brlens{3}_95%HPD={0.000000,0.089814},rateTK02Brlens{3}_mean=1.001334,rateTK02Brlens{3}_median=1.000107,rateTK02Brlens{3}_95%HPD={0.646376,1.320456}])[&prob=6.00608875e-01,prob_stddev=4.66994368e-02,prob_range={5.67587387e-01,6.33630364e-01},prob(percent)="60",prob+-sd="60+-5",height_mean=7.69412060e-01,height_median=5.78379117e-01,height_95%HPD={3.97622057e-02,2.03866580e+00},age_mean=1.82913428e+02,age_median=1.82496975e+02,age_95%HPD={1.74831497e+02,1.91633681e+02}]:7.782515e+00[&length_mean=4.83640570e-02,length_median=3.13987800e-02,length_95%HPD={2.12734200e-06,1.49563700e-01},effectivebrlenTK02Brlens{1}_mean=0.049762,effectivebrlenTK02Brlens{1}_median=0.031863,effectivebrlenTK02Brlens{1}_95%HPD={0.000002,0.154713},rateTK02Brlens{1}_mean=1.027713,rateTK02Brlens{1}_median=0.998385,rateTK02Brlens{1}_95%HPD={0.769423,1.359041},effectivebrlenTK02Brlens{2}_mean=0.049407,effectivebrlenTK02Brlens{2}_median=0.030222,effectivebrlenTK02Brlens{2}_95%HPD={0.000002,0.156972},rateTK02Brlens{2}_mean=0.994642,rateTK02Brlens{2}_median=0.999136,rateTK02Brlens{2}_95%HPD={0.647198,1.307877},effectivebrlenTK02Brlens{3}_mean=0.048880,effectivebrlenTK02Brlens{3}_median=0.030811,effectivebrlenTK02Brlens{3}_95%HPD={0.000002,0.153445},rateTK02Brlens{3}_mean=1.004253,rateTK02Brlens{3}_median=1.000155,rateTK02Brlens{3}_95%HPD={0.645553,1.349885}],31[&prob=1.00000000e+00,prob_stddev=0.00000000e+00,prob_range={1.00000000e+00,1.00000000e+00},prob(percent)="100",prob+-sd="100+-0",height_mean=7.38995594e-01,height_median=5.48010026e-01,height_95%HPD={4.05455666e-02,1.98658894e+00},age_mean=1.86887328e+02,age_median=1.86962491e+02,age_95%HPD={1.83126611e+02,1.90799777e+02}]:3.316999e+00[&length_mean=2.52488745e-02,length_median=1.24761900e-02,length_95%HPD={0.00000000e+00,9.09865400e-02},effectivebrlenTK02Brlens{1}_mean=0.025717,effectivebrlenTK02Brlens{1}_median=0.012642,effectivebrlenTK02Brlens{1}_95%HPD={0.000000,0.093496},rateTK02Brlens{1}_mean=1.019931,rateTK02Brlens{1}_median=0.998422,rateTK02Brlens{1}_95%HPD={0.762719,1.322565},effectivebrlenTK02Brlens{2}_mean=0.025539,effectivebrlenTK02Brlens{2}_median=0.012165,effectivebrlenTK02Brlens{2}_95%HPD={0.000000,0.092613},rateTK02Brlens{2}_mean=0.994042,rateTK02Brlens{2}_median=0.999340,rateTK02Brlens{2}_95%HPD={0.648912,1.308172},effectivebrlenTK02Brlens{3}_mean=0.025294,effectivebrlenTK02Brlens{3}_median=0.012293,effectivebrlenTK02Brlens{3}_95%HPD={0.000000,0.091854},rateTK02Brlens{3}_mean=0.998920,rateTK02Brlens{3}_median=1.000107,rateTK02Brlens{3}_95%HPD={0.684333,1.297494}])[&prob=4.05746539e-01,prob_stddev=3.46317492e-02,prob_range={3.81258194e-01,4.30234884e-01},prob(percent)="41",prob+-sd="41+-3",height_mean=8.11096438e-01,height_median=6.09305099e-01,height_95%HPD={4.06743782e-02,2.16357748e+00},age_mean=1.90838570e+02,age_median=1.90279489e+02,age_95%HPD={1.83277471e+02,1.99170808e+02}]:5.034577e+00[&length_mean=4.32979562e-02,length_median=2.75481300e-02,length_95%HPD={9.04234100e-07,1.36077100e-01},effectivebrlenTK02Brlens{1}_mean=0.044201,effectivebrlenTK02Brlens{1}_median=0.027939,effectivebrlenTK02Brlens{1}_95%HPD={0.000001,0.139708},rateTK02Brlens{1}_mean=1.022291,rateTK02Brlens{1}_median=0.998401,rateTK02Brlens{1}_95%HPD={0.756060,1.306569},effectivebrlenTK02Brlens{2}_mean=0.044028,effectivebrlenTK02Brlens{2}_median=0.026842,effectivebrlenTK02Brlens{2}_95%HPD={0.000001,0.143115},rateTK02Brlens{2}_mean=0.995593,rateTK02Brlens{2}_median=0.999437,rateTK02Brlens{2}_95%HPD={0.667206,1.297740},effectivebrlenTK02Brlens{3}_mean=0.043440,effectivebrlenTK02Brlens{3}_median=0.026909,effectivebrlenTK02Brlens{3}_95%HPD={0.000001,0.139783},rateTK02Brlens{3}_mean=0.998854,rateTK02Brlens{3}_median=1.000134,rateTK02Brlens{3}_95%HPD={0.638939,1.318274}],17[&prob=1.00000000e+00,prob_stddev=0.00000000e+00,prob_range={1.00000000e+00,1.00000000e+00},prob(percent)="100",prob+-sd="100+-0",height_mean=7.64062673e-01,height_median=5.66722437e-01,height_95%HPD={4.22699653e-02,2.05200141e+00},age_mean=1.93268656e+02,age_median=1.93956014e+02,age_95%HPD={1.83991595e+02,2.01299670e+02}]:1.358053e+00[&length_mean=2.22363666e-02,length_median=1.16233800e-02,length_95%HPD={0.00000000e+00,7.82474300e-02},effectivebrlenTK02Brlens{1}_mean=0.022618,effectivebrlenTK02Brlens{1}_median=0.011727,effectivebrlenTK02Brlens{1}_95%HPD={0.000000,0.079428},rateTK02Brlens{1}_mean=1.017718,rateTK02Brlens{1}_median=0.998596,rateTK02Brlens{1}_95%HPD={0.772893,1.297707},effectivebrlenTK02Brlens{2}_mean=0.022556,effectivebrlenTK02Brlens{2}_median=0.011434,effectivebrlenTK02Brlens{2}_95%HPD={0.000000,0.080556},rateTK02Brlens{2}_mean=0.996730,rateTK02Brlens{2}_median=0.999562,rateTK02Brlens{2}_95%HPD={0.681897,1.295320},effectivebrlenTK02Brlens{3}_mean=0.022205,effectivebrlenTK02Brlens{3}_median=0.011471,effectivebrlenTK02Brlens{3}_95%HPD={0.000000,0.078253},rateTK02Brlens{3}_mean=0.998193,rateTK02Brlens{3}_median=1.000146,rateTK02Brlens{3}_95%HPD={0.670786,1.269359}])[&prob=2.22006178e-01,prob_stddev=4.71865439e-02,prob_range={1.88640252e-01,2.55372103e-01},prob(percent)="22",prob+-sd="22+-5",height_mean=8.65473377e-01,height_median=6.57393346e-01,height_95%HPD={5.25012150e-02,2.28476754e+00},age_mean=1.95641708e+02,age_median=1.95314067e+02,age_95%HPD={1.87069321e+02,2.04568133e+02}]:4.763555e+00[&length_mean=3.57317868e-02,length_median=2.21056900e-02,length_95%HPD={9.51062600e-07,1.14424500e-01},effectivebrlenTK02Brlens{1}_mean=0.036296,effectivebrlenTK02Brlens{1}_median=0.022288,effectivebrlenTK02Brlens{1}_95%HPD={0.000001,0.116621},rateTK02Brlens{1}_mean=1.018823,rateTK02Brlens{1}_median=0.998390,rateTK02Brlens{1}_95%HPD={0.792674,1.289459},effectivebrlenTK02Brlens{2}_mean=0.036352,effectivebrlenTK02Brlens{2}_median=0.021551,effectivebrlenTK02Brlens{2}_95%HPD={0.000001,0.118963},rateTK02Brlens{2}_mean=0.996981,rateTK02Brlens{2}_median=0.998846,rateTK02Brlens{2}_95%HPD={0.692977,1.327411},effectivebrlenTK02Brlens{3}_mean=0.036091,effectivebrlenTK02Brlens{3}_median=0.021464,effectivebrlenTK02Brlens{3}_95%HPD={0.000001,0.117168},rateTK02Brlens{3}_mean=0.999757,rateTK02Brlens{3}_median=1.000105,rateTK02Brlens{3}_95%HPD={0.625587,1.324123}],9[&prob=1.00000000e+00,prob_stddev=0.00000000e+00,prob_range={1.00000000e+00,1.00000000e+00},prob(percent)="100",prob+-sd="100+-0",height_mean=7.78531059e-01,height_median=5.77392472e-01,height_95%HPD={4.33960166e-02,2.09293695e+00},age_mean=1.96881983e+02,age_median=1.97142662e+02,age_95%HPD={1.92048746e+02,2.01399629e+02}]:2.934960e+00[&length_mean=2.13630831e-02,length_median=1.17359200e-02,length_95%HPD={1.60766900e-07,7.36445500e-02},effectivebrlenTK02Brlens{1}_mean=0.021665,effectivebrlenTK02Brlens{1}_median=0.011790,effectivebrlenTK02Brlens{1}_95%HPD={0.000000,0.074877},rateTK02Brlens{1}_mean=1.015574,rateTK02Brlens{1}_median=0.998569,rateTK02Brlens{1}_95%HPD={0.775833,1.291079},effectivebrlenTK02Brlens{2}_mean=0.021635,effectivebrlenTK02Brlens{2}_median=0.011482,effectivebrlenTK02Brlens{2}_95%HPD={0.000000,0.075603},rateTK02Brlens{2}_mean=0.995589,rateTK02Brlens{2}_median=0.999471,rateTK02Brlens{2}_95%HPD={0.681770,1.293158},effectivebrlenTK02Brlens{3}_mean=0.021289,effectivebrlenTK02Brlens{3}_median=0.011580,effectivebrlenTK02Brlens{3}_95%HPD={0.000000,0.073612},rateTK02Brlens{3}_mean=0.997348,rateTK02Brlens{3}_median=1.000145,rateTK02Brlens{3}_95%HPD={0.685725,1.242275}])[&prob=9.69311793e-02,prob_stddev=2.09298956e-02,prob_range={8.21315082e-02,1.11730850e-01},prob(percent)="10",prob+-sd="10+-2",height_mean=9.17776666e-01,height_median=6.87845835e-01,height_95%HPD={4.64816075e-02,2.49140473e+00},age_mean=2.00265440e+02,age_median=2.00077622e+02,age_95%HPD={1.93167077e+02,2.07626542e+02}]:5.038060e+00[&length_mean=2.62361798e-02,length_median=1.49399400e-02,length_95%HPD={2.87241900e-06,8.71563200e-02},effectivebrlenTK02Brlens{1}_mean=0.026669,effectivebrlenTK02Brlens{1}_median=0.014999,effectivebrlenTK02Brlens{1}_95%HPD={0.000003,0.089011},rateTK02Brlens{1}_mean=1.019171,rateTK02Brlens{1}_median=0.998493,rateTK02Brlens{1}_95%HPD={0.770095,1.298623},effectivebrlenTK02Brlens{2}_mean=0.027182,effectivebrlenTK02Brlens{2}_median=0.014634,effectivebrlenTK02Brlens{2}_95%HPD={0.000003,0.094089},rateTK02Brlens{2}_mean=1.001046,rateTK02Brlens{2}_median=0.998441,rateTK02Brlens{2}_95%HPD={0.688269,1.344679},effectivebrlenTK02Brlens{3}_mean=0.026425,effectivebrlenTK02Brlens{3}_median=0.014697,effectivebrlenTK02Brlens{3}_95%HPD={0.000003,0.089448},rateTK02Brlens{3}_mean=0.999386,rateTK02Brlens{3}_median=1.000171,rateTK02Brlens{3}_95%HPD={0.610967,1.318441}],(15[&prob=1.00000000e+00,prob_stddev=0.00000000e+00,prob_range={1.00000000e+00,1.00000000e+00},prob(percent)="100",prob+-sd="100+-0",height_mean=7.92077057e-01,height_median=5.87640882e-01,height_95%HPD={4.54483120e-02,2.12780267e+00},age_mean=2.00309239e+02,age_median=2.00314262e+02,age_95%HPD={1.99391369e+02,2.01290642e+02}]:1.901402e+00[&length_mean=1.79380667e-02,length_median=9.35559400e-03,length_95%HPD={1.51263500e-08,6.21063900e-02},effectivebrlenTK02Brlens{1}_mean=0.018205,effectivebrlenTK02Brlens{1}_median=0.009426,effectivebrlenTK02Brlens{1}_95%HPD={0.000000,0.063172},rateTK02Brlens{1}_mean=1.015322,rateTK02Brlens{1}_median=0.998701,rateTK02Brlens{1}_95%HPD={0.760882,1.263774},effectivebrlenTK02Brlens{2}_mean=0.018175,effectivebrlenTK02Brlens{2}_median=0.009150,effectivebrlenTK02Brlens{2}_95%HPD={0.000000,0.063613},rateTK02Brlens{2}_mean=0.996721,rateTK02Brlens{2}_median=0.999539,rateTK02Brlens{2}_95%HPD={0.698115,1.289092},effectivebrlenTK02Brlens{3}_mean=0.017880,effectivebrlenTK02Brlens{3}_median=0.009229,effectivebrlenTK02Brlens{3}_95%HPD={0.000000,0.062170},rateTK02Brlens{3}_mean=0.997417,rateTK02Brlens{3}_median=1.000147,rateTK02Brlens{3}_95%HPD={0.713548,1.252547}],16[&prob=1.00000000e+00,prob_stddev=0.00000000e+00,prob_range={1.00000000e+00,1.00000000e+00},prob(percent)="100",prob+-sd="100+-0",height_mean=7.92056152e-01,height_median=5.87693847e-01,height_95%HPD={4.33458282e-02,2.12714618e+00},age_mean=2.00306924e+02,age_median=2.00309438e+02,age_95%HPD={1.99387667e+02,2.01283989e+02}]:1.906226e+00[&length_mean=1.77891140e-02,length_median=9.37330900e-03,length_95%HPD={1.22636800e-07,6.19602700e-02},effectivebrlenTK02Brlens{1}_mean=0.018015,effectivebrlenTK02Brlens{1}_median=0.009427,effectivebrlenTK02Brlens{1}_95%HPD={0.000000,0.062910},rateTK02Brlens{1}_mean=1.014746,rateTK02Brlens{1}_median=0.998665,rateTK02Brlens{1}_95%HPD={0.771076,1.274710},effectivebrlenTK02Brlens{2}_mean=0.017980,effectivebrlenTK02Brlens{2}_median=0.009147,effectivebrlenTK02Brlens{2}_95%HPD={0.000000,0.063196},rateTK02Brlens{2}_mean=0.994949,rateTK02Brlens{2}_median=0.999419,rateTK02Brlens{2}_95%HPD={0.693409,1.282089},effectivebrlenTK02Brlens{3}_mean=0.017787,effectivebrlenTK02Brlens{3}_median=0.009229,effectivebrlenTK02Brlens{3}_95%HPD={0.000000,0.062316},rateTK02Brlens{3}_mean=0.997724,rateTK02Brlens{3}_median=1.000134,rateTK02Brlens{3}_95%HPD={0.712054,1.251949}])[&prob=1.20941757e-01,prob_stddev=1.07634974e-02,prob_range={1.13330815e-01,1.28552699e-01},prob(percent)="12",prob+-sd="12+-1",height_mean=8.62061320e-01,height_median=6.39608584e-01,height_95%HPD={4.93648227e-02,2.31600426e+00},age_mean=2.02968774e+02,age_median=2.02215664e+02,age_95%HPD={1.99629102e+02,2.08011033e+02}]:2.900018e+00[&length_mean=1.93974750e-02,length_median=9.85524700e-03,length_95%HPD={1.96542800e-06,6.82644700e-02},effectivebrlenTK02Brlens{1}_mean=0.019845,effectivebrlenTK02Brlens{1}_median=0.009898,effectivebrlenTK02Brlens{1}_95%HPD={0.000002,0.070603},rateTK02Brlens{1}_mean=1.015141,rateTK02Brlens{1}_median=0.998708,rateTK02Brlens{1}_95%HPD={0.753222,1.245833},effectivebrlenTK02Brlens{2}_mean=0.019623,effectivebrlenTK02Brlens{2}_median=0.009711,effectivebrlenTK02Brlens{2}_95%HPD={0.000002,0.070541},rateTK02Brlens{2}_mean=0.997129,rateTK02Brlens{2}_median=0.999478,rateTK02Brlens{2}_95%HPD={0.674701,1.312110},effectivebrlenTK02Brlens{3}_mean=0.019508,effectivebrlenTK02Brlens{3}_median=0.009778,effectivebrlenTK02Brlens{3}_95%HPD={0.000002,0.068418},rateTK02Brlens{3}_mean=0.999145,rateTK02Brlens{3}_median=1.000157,rateTK02Brlens{3}_95%HPD={0.706848,1.270336}])[&prob=2.52994378e-02,prob_stddev=5.07534256e-03,prob_range={2.17106287e-02,2.88882469e-02},prob(percent)="3",prob+-sd="3+-1",height_mean=9.25109872e-01,height_median=7.01155260e-01,height_95%HPD={4.77804623e-02,2.42117727e+00},age_mean=2.05771318e+02,age_median=2.05115682e+02,age_95%HPD={2.00112368e+02,2.12221949e+02}]:3.834011e+00[&length_mean=1.89353327e-02,length_median=1.01524200e-02,length_95%HPD={1.05438500e-05,6.28259200e-02},effectivebrlenTK02Brlens{1}_mean=0.019168,effectivebrlenTK02Brlens{1}_median=0.010340,effectivebrlenTK02Brlens{1}_95%HPD={0.000011,0.063813},rateTK02Brlens{1}_mean=1.018744,rateTK02Brlens{1}_median=0.998745,rateTK02Brlens{1}_95%HPD={0.778229,1.262864},effectivebrlenTK02Brlens{2}_mean=0.019288,effectivebrlenTK02Brlens{2}_median=0.009885,effectivebrlenTK02Brlens{2}_95%HPD={0.000011,0.067539},rateTK02Brlens{2}_mean=1.001728,rateTK02Brlens{2}_median=0.999594,rateTK02Brlens{2}_95%HPD={0.692065,1.294888},effectivebrlenTK02Brlens{3}_mean=0.019002,effectivebrlenTK02Brlens{3}_median=0.010053,effectivebrlenTK02Brlens{3}_95%HPD={0.000011,0.062601},rateTK02Brlens{3}_mean=0.995076,rateTK02Brlens{3}_median=1.000154,rateTK02Brlens{3}_95%HPD={0.704636,1.267932}],(10[&prob=1.00000000e+00,prob_stddev=0.00000000e+00,prob_range={1.00000000e+00,1.00000000e+00},prob(percent)="100",prob+-sd="100+-0",height_mean=8.09369669e-01,height_median=6.00479197e-01,height_95%HPD={4.39456202e-02,2.17122099e+00},age_mean=2.04695449e+02,age_median=2.04608431e+02,age_95%HPD={2.01302768e+02,2.08059944e+02}]:2.420427e+00[&length_mean=1.51179128e-02,length_median=7.22185600e-03,length_95%HPD={1.02778500e-08,5.46916700e-02},effectivebrlenTK02Brlens{1}_mean=0.015330,effectivebrlenTK02Brlens{1}_median=0.007262,effectivebrlenTK02Brlens{1}_95%HPD={0.000000,0.055571},rateTK02Brlens{1}_mean=1.014563,rateTK02Brlens{1}_median=0.998778,rateTK02Brlens{1}_95%HPD={0.781563,1.259920},effectivebrlenTK02Brlens{2}_mean=0.015241,effectivebrlenTK02Brlens{2}_median=0.007080,effectivebrlenTK02Brlens{2}_95%HPD={0.000000,0.055506},rateTK02Brlens{2}_mean=0.994703,rateTK02Brlens{2}_median=0.999266,rateTK02Brlens{2}_95%HPD={0.707466,1.268769},effectivebrlenTK02Brlens{3}_mean=0.015126,effectivebrlenTK02Brlens{3}_median=0.007123,effectivebrlenTK02Brlens{3}_95%HPD={0.000000,0.055030},rateTK02Brlens{3}_mean=0.998022,rateTK02Brlens{3}_median=1.000137,rateTK02Brlens{3}_95%HPD={0.712767,1.236838}],12[&prob=1.00000000e+00,prob_stddev=0.00000000e+00,prob_range={1.00000000e+00,1.00000000e+00},prob(percent)="100",prob+-sd="100+-0",height_mean=7.92070737e-01,height_median=5.87449799e-01,height_95%HPD={4.27705866e-02,2.12905128e+00},age_mean=2.00327121e+02,age_median=2.00539973e+02,age_95%HPD={1.92451333e+02,2.08432161e+02}]:6.488885e+00[&length_mean=1.80211298e-02,length_median=9.28802900e-03,length_95%HPD={2.91280100e-07,6.40967300e-02},effectivebrlenTK02Brlens{1}_mean=0.018272,effectivebrlenTK02Brlens{1}_median=0.009314,effectivebrlenTK02Brlens{1}_95%HPD={0.000000,0.065166},rateTK02Brlens{1}_mean=1.015420,rateTK02Brlens{1}_median=0.998631,rateTK02Brlens{1}_95%HPD={0.773571,1.273781},effectivebrlenTK02Brlens{2}_mean=0.018236,effectivebrlenTK02Brlens{2}_median=0.009095,effectivebrlenTK02Brlens{2}_95%HPD={0.000000,0.065016},rateTK02Brlens{2}_mean=0.995189,rateTK02Brlens{2}_median=0.999337,rateTK02Brlens{2}_95%HPD={0.693137,1.274644},effectivebrlenTK02Brlens{3}_mean=0.017999,effectivebrlenTK02Brlens{3}_median=0.009198,effectivebrlenTK02Brlens{3}_95%HPD={0.000000,0.064012},rateTK02Brlens{3}_mean=0.999670,rateTK02Brlens{3}_median=1.000162,rateTK02Brlens{3}_95%HPD={0.705801,1.247983}])[&prob=5.35654763e-02,prob_stddev=3.62973415e-03,prob_range={5.09988667e-02,5.61320860e-02},prob(percent)="5",prob+-sd="5+-0",height_mean=8.26664909e-01,height_median=6.06649903e-01,height_95%HPD={3.81360958e-02,2.28090853e+00},age_mean=2.07308388e+02,age_median=2.07028858e+02,age_95%HPD={2.01698644e+02,2.13327466e+02}]:1.920835e+00[&length_mean=1.64805891e-02,length_median=7.51680300e-03,length_95%HPD={3.07813400e-07,5.96990900e-02},effectivebrlenTK02Brlens{1}_mean=0.016631,effectivebrlenTK02Brlens{1}_median=0.007568,effectivebrlenTK02Brlens{1}_95%HPD={0.000000,0.060629},rateTK02Brlens{1}_mean=1.011858,rateTK02Brlens{1}_median=0.998595,rateTK02Brlens{1}_95%HPD={0.794366,1.241853},effectivebrlenTK02Brlens{2}_mean=0.016726,effectivebrlenTK02Brlens{2}_median=0.007463,effectivebrlenTK02Brlens{2}_95%HPD={0.000000,0.061225},rateTK02Brlens{2}_mean=1.000043,rateTK02Brlens{2}_median=0.999653,rateTK02Brlens{2}_95%HPD={0.706247,1.247742},effectivebrlenTK02Brlens{3}_mean=0.016405,effectivebrlenTK02Brlens{3}_median=0.007516,effectivebrlenTK02Brlens{3}_95%HPD={0.000000,0.059977},rateTK02Brlens{3}_mean=0.995475,rateTK02Brlens{3}_median=1.000126,rateTK02Brlens{3}_95%HPD={0.700667,1.193461}])[&prob=2.05328770e-02,prob_stddev=4.02256252e-03,prob_range={1.76884958e-02,2.33772583e-02},prob(percent)="2",prob+-sd="2+-0",height_mean=9.25685876e-01,height_median=7.13166901e-01,height_95%HPD={5.13382478e-02,2.48579990e+00},age_mean=2.09526436e+02,age_median=2.08949693e+02,age_95%HPD={2.03540752e+02,2.17345908e+02}]:3.987845e+00[&length_mean=1.90498169e-02,length_median=9.88527300e-03,length_95%HPD={5.76098800e-06,6.94966900e-02},effectivebrlenTK02Brlens{1}_mean=0.019336,effectivebrlenTK02Brlens{1}_median=0.010127,effectivebrlenTK02Brlens{1}_95%HPD={0.000006,0.070525},rateTK02Brlens{1}_mean=1.016069,rateTK02Brlens{1}_median=0.998618,rateTK02Brlens{1}_95%HPD={0.781059,1.250274},effectivebrlenTK02Brlens{2}_mean=0.019299,effectivebrlenTK02Brlens{2}_median=0.009752,effectivebrlenTK02Brlens{2}_95%HPD={0.000007,0.073995},rateTK02Brlens{2}_mean=0.998414,rateTK02Brlens{2}_median=0.996110,rateTK02Brlens{2}_95%HPD={0.689021,1.206221},effectivebrlenTK02Brlens{3}_mean=0.019010,effectivebrlenTK02Brlens{3}_median=0.009710,effectivebrlenTK02Brlens{3}_95%HPD={0.000006,0.071076},rateTK02Brlens{3}_mean=0.997341,rateTK02Brlens{3}_median=1.000196,rateTK02Brlens{3}_95%HPD={0.696271,1.199033}],(11[&prob=1.00000000e+00,prob_stddev=0.00000000e+00,prob_range={1.00000000e+00,1.00000000e+00},prob(percent)="100",prob+-sd="100+-0",height_mean=8.09349641e-01,height_median=6.00486060e-01,height_95%HPD={4.63148131e-02,2.17455625e+00},age_mean=2.04694832e+02,age_median=2.04589699e+02,age_95%HPD={2.01300413e+02,2.08061630e+02}]:3.075106e+00[&length_mean=1.50278615e-02,length_median=7.25247300e-03,length_95%HPD={1.00189000e-08,5.45200100e-02},effectivebrlenTK02Brlens{1}_mean=0.015234,effectivebrlenTK02Brlens{1}_median=0.007300,effectivebrlenTK02Brlens{1}_95%HPD={0.000000,0.055309},rateTK02Brlens{1}_mean=1.014174,rateTK02Brlens{1}_median=0.998745,rateTK02Brlens{1}_95%HPD={0.784603,1.262107},effectivebrlenTK02Brlens{2}_mean=0.015176,effectivebrlenTK02Brlens{2}_median=0.007116,effectivebrlenTK02Brlens{2}_95%HPD={0.000000,0.055457},rateTK02Brlens{2}_mean=0.994935,rateTK02Brlens{2}_median=0.999465,rateTK02Brlens{2}_95%HPD={0.705062,1.275593},effectivebrlenTK02Brlens{3}_mean=0.015008,effectivebrlenTK02Brlens{3}_median=0.007162,effectivebrlenTK02Brlens{3}_95%HPD={0.000000,0.054545},rateTK02Brlens{3}_mean=0.997521,rateTK02Brlens{3}_median=1.000110,rateTK02Brlens{3}_95%HPD={0.723166,1.249776}],13[&prob=1.00000000e+00,prob_stddev=0.00000000e+00,prob_range={1.00000000e+00,1.00000000e+00},prob(percent)="100",prob+-sd="100+-0",height_mean=8.09449091e-01,height_median=6.00228061e-01,height_95%HPD={4.28461302e-02,2.17215522e+00},age_mean=2.04714059e+02,age_median=2.04626035e+02,age_95%HPD={2.01302868e+02,2.08071204e+02}]:3.038771e+00[&length_mean=1.49371252e-02,length_median=7.23995200e-03,length_95%HPD={0.00000000e+00,5.43269900e-02},effectivebrlenTK02Brlens{1}_mean=0.015159,effectivebrlenTK02Brlens{1}_median=0.007295,effectivebrlenTK02Brlens{1}_95%HPD={0.000000,0.055199},rateTK02Brlens{1}_mean=1.014588,rateTK02Brlens{1}_median=0.998790,rateTK02Brlens{1}_95%HPD={0.782583,1.262948},effectivebrlenTK02Brlens{2}_mean=0.015065,effectivebrlenTK02Brlens{2}_median=0.007111,effectivebrlenTK02Brlens{2}_95%HPD={0.000000,0.055243},rateTK02Brlens{2}_mean=0.995898,rateTK02Brlens{2}_median=0.999459,rateTK02Brlens{2}_95%HPD={0.713740,1.269558},effectivebrlenTK02Brlens{3}_mean=0.014944,effectivebrlenTK02Brlens{3}_median=0.007149,effectivebrlenTK02Brlens{3}_95%HPD={0.000000,0.054569},rateTK02Brlens{3}_mean=0.998276,rateTK02Brlens{3}_median=1.000146,rateTK02Brlens{3}_95%HPD={0.716184,1.233057}])[&prob=7.85760316e-02,prob_stddev=1.41418214e-03,prob_range={7.75760539e-02,7.95760094e-02},prob(percent)="8",prob+-sd="8+-0",height_mean=8.29291316e-01,height_median=6.29254693e-01,height_95%HPD={5.51862555e-02,2.11249084e+00},age_mean=2.07899224e+02,age_median=2.07664806e+02,age_95%HPD={2.02256445e+02,2.13481848e+02}]:5.272733e+00[&length_mean=1.60713430e-02,length_median=7.85444200e-03,length_95%HPD={8.19025400e-07,5.98919600e-02},effectivebrlenTK02Brlens{1}_mean=0.016265,effectivebrlenTK02Brlens{1}_median=0.007841,effectivebrlenTK02Brlens{1}_95%HPD={0.000001,0.060621},rateTK02Brlens{1}_mean=1.013146,rateTK02Brlens{1}_median=0.998824,rateTK02Brlens{1}_95%HPD={0.790799,1.265323},effectivebrlenTK02Brlens{2}_mean=0.016203,effectivebrlenTK02Brlens{2}_median=0.007699,effectivebrlenTK02Brlens{2}_95%HPD={0.000001,0.060223},rateTK02Brlens{2}_mean=0.995799,rateTK02Brlens{2}_median=0.999479,rateTK02Brlens{2}_95%HPD={0.721151,1.278530},effectivebrlenTK02Brlens{3}_mean=0.016161,effectivebrlenTK02Brlens{3}_median=0.007751,effectivebrlenTK02Brlens{3}_95%HPD={0.000001,0.059777},rateTK02Brlens{3}_mean=0.999400,rateTK02Brlens{3}_median=1.000137,rateTK02Brlens{3}_95%HPD={0.691182,1.197849}])[&prob=1.34108131e-01,prob_stddev=1.80701051e-02,prob_range={1.21330637e-01,1.46885625e-01},prob(percent)="13",prob+-sd="13+-2",height_mean=9.30844785e-01,height_median=6.96128866e-01,height_95%HPD={4.18271820e-02,2.51983950e+00},age_mean=2.13579445e+02,age_median=2.12937539e+02,age_95%HPD={2.06455722e+02,2.22033686e+02}]:3.402837e+00[&length_mean=2.80775059e-02,length_median=1.53954200e-02,length_95%HPD={6.16824500e-07,9.84125100e-02},effectivebrlenTK02Brlens{1}_mean=0.028371,effectivebrlenTK02Brlens{1}_median=0.015477,effectivebrlenTK02Brlens{1}_95%HPD={0.000001,0.099813},rateTK02Brlens{1}_mean=1.013109,rateTK02Brlens{1}_median=0.998671,rateTK02Brlens{1}_95%HPD={0.805806,1.224336},effectivebrlenTK02Brlens{2}_mean=0.028484,effectivebrlenTK02Brlens{2}_median=0.015091,effectivebrlenTK02Brlens{2}_95%HPD={0.000001,0.101030},rateTK02Brlens{2}_mean=0.998268,rateTK02Brlens{2}_median=0.999528,rateTK02Brlens{2}_95%HPD={0.725385,1.260076},effectivebrlenTK02Brlens{3}_mean=0.028105,effectivebrlenTK02Brlens{3}_median=0.015148,effectivebrlenTK02Brlens{3}_95%HPD={0.000001,0.099595},rateTK02Brlens{3}_mean=0.998952,rateTK02Brlens{3}_median=1.000142,rateTK02Brlens{3}_95%HPD={0.718694,1.232305}],14[&prob=1.00000000e+00,prob_stddev=0.00000000e+00,prob_range={1.00000000e+00,1.00000000e+00},prob(percent)="100",prob+-sd="100+-0",height_mean=8.25558933e-01,height_median=6.12495890e-01,height_95%HPD={4.67104856e-02,2.22417706e+00},age_mean=2.08796758e+02,age_median=2.07886171e+02,age_95%HPD={2.01300239e+02,2.18321662e+02}]:8.454205e+00[&length_mean=1.50748060e-02,length_median=7.06822200e-03,length_95%HPD={2.83767900e-08,5.53614300e-02},effectivebrlenTK02Brlens{1}_mean=0.015256,effectivebrlenTK02Brlens{1}_median=0.007126,effectivebrlenTK02Brlens{1}_95%HPD={0.000000,0.056082},rateTK02Brlens{1}_mean=1.014232,rateTK02Brlens{1}_median=0.998805,rateTK02Brlens{1}_95%HPD={0.794369,1.250490},effectivebrlenTK02Brlens{2}_mean=0.015238,effectivebrlenTK02Brlens{2}_median=0.006931,effectivebrlenTK02Brlens{2}_95%HPD={0.000000,0.056436},rateTK02Brlens{2}_mean=0.995308,rateTK02Brlens{2}_median=0.999447,rateTK02Brlens{2}_95%HPD={0.718589,1.263639},effectivebrlenTK02Brlens{3}_mean=0.015076,effectivebrlenTK02Brlens{3}_median=0.006982,effectivebrlenTK02Brlens{3}_95%HPD={0.000000,0.055228},rateTK02Brlens{3}_mean=0.998437,rateTK02Brlens{3}_median=1.000117,rateTK02Brlens{3}_95%HPD={0.724586,1.214121}])[&prob=3.69258461e-01,prob_stddev=3.13005646e-02,prob_range={3.47125619e-01,3.91391302e-01},prob(percent)="37",prob+-sd="37+-3",height_mean=9.20509100e-01,height_median=6.86629695e-01,height_95%HPD={4.53384521e-02,2.45781823e+00},age_mean=2.16887506e+02,age_median=2.16340376e+02,age_95%HPD={2.08067913e+02,2.26757488e+02}]:7.730955e+00[&length_mean=3.59267410e-02,length_median=2.10458200e-02,length_95%HPD={2.68557300e-06,1.20760200e-01},effectivebrlenTK02Brlens{1}_mean=0.036314,effectivebrlenTK02Brlens{1}_median=0.021223,effectivebrlenTK02Brlens{1}_95%HPD={0.000003,0.121989},rateTK02Brlens{1}_mean=1.013052,rateTK02Brlens{1}_median=0.998866,rateTK02Brlens{1}_95%HPD={0.816684,1.210798},effectivebrlenTK02Brlens{2}_mean=0.036390,effectivebrlenTK02Brlens{2}_median=0.020696,effectivebrlenTK02Brlens{2}_95%HPD={0.000003,0.124538},rateTK02Brlens{2}_mean=0.997105,rateTK02Brlens{2}_median=0.999539,rateTK02Brlens{2}_95%HPD={0.746475,1.239170},effectivebrlenTK02Brlens{3}_mean=0.036215,effectivebrlenTK02Brlens{3}_median=0.020825,effectivebrlenTK02Brlens{3}_95%HPD={0.000003,0.123610},rateTK02Brlens{3}_mean=0.999467,rateTK02Brlens{3}_median=1.000100,rateTK02Brlens{3}_95%HPD={0.752959,1.222704}],32[&prob=1.00000000e+00,prob_stddev=0.00000000e+00,prob_range={1.00000000e+00,1.00000000e+00},prob(percent)="100",prob+-sd="100+-0",height_mean=8.54850382e-01,height_median=6.34270992e-01,height_95%HPD={4.56318164e-02,2.30106046e+00},age_mean=2.16137509e+02,age_median=2.15325910e+02,age_95%HPD={2.08500029e+02,2.25574065e+02}]:8.745421e+00[&length_mean=1.50826577e-02,length_median=6.87224300e-03,length_95%HPD={1.17103600e-08,5.64032500e-02},effectivebrlenTK02Brlens{1}_mean=0.015216,effectivebrlenTK02Brlens{1}_median=0.006917,effectivebrlenTK02Brlens{1}_95%HPD={0.000000,0.056852},rateTK02Brlens{1}_mean=1.011585,rateTK02Brlens{1}_median=0.998928,rateTK02Brlens{1}_95%HPD={0.808221,1.227615},effectivebrlenTK02Brlens{2}_mean=0.015163,effectivebrlenTK02Brlens{2}_median=0.006775,effectivebrlenTK02Brlens{2}_95%HPD={0.000000,0.057269},rateTK02Brlens{2}_mean=0.996228,rateTK02Brlens{2}_median=0.999516,rateTK02Brlens{2}_95%HPD={0.742826,1.239776},effectivebrlenTK02Brlens{3}_mean=0.015095,effectivebrlenTK02Brlens{3}_median=0.006820,effectivebrlenTK02Brlens{3}_95%HPD={0.000000,0.056286},rateTK02Brlens{3}_mean=0.998640,rateTK02Brlens{3}_median=1.000102,rateTK02Brlens{3}_95%HPD={0.766121,1.211555}])[&prob=9.67278505e-01,prob_stddev=7.99798564e-03,prob_range={9.61623075e-01,9.72933935e-01},prob(percent)="97",prob+-sd="97+-1",height_mean=8.94855893e-01,height_median=6.66720402e-01,height_95%HPD={5.27908400e-02,2.39963413e+00},age_mean=2.24838136e+02,age_median=2.24071331e+02,age_95%HPD={2.12553335e+02,2.39469163e+02}]:2.193254e+01[&length_mean=9.51172722e-02,length_median=6.67042000e-02,length_95%HPD={5.65322200e-05,2.71234000e-01},effectivebrlenTK02Brlens{1}_mean=0.095828,effectivebrlenTK02Brlens{1}_median=0.066997,effectivebrlenTK02Brlens{1}_95%HPD={0.000055,0.273781},rateTK02Brlens{1}_mean=1.006781,rateTK02Brlens{1}_median=0.999384,rateTK02Brlens{1}_95%HPD={0.886395,1.137357},effectivebrlenTK02Brlens{2}_mean=0.095858,effectivebrlenTK02Brlens{2}_median=0.065994,effectivebrlenTK02Brlens{2}_95%HPD={0.000058,0.275971},rateTK02Brlens{2}_mean=0.997875,rateTK02Brlens{2}_median=0.999713,rateTK02Brlens{2}_95%HPD={0.843137,1.148338},effectivebrlenTK02Brlens{3}_mean=0.095203,effectivebrlenTK02Brlens{3}_median=0.066467,effectivebrlenTK02Brlens{3}_95%HPD={0.000057,0.273214},rateTK02Brlens{3}_mean=0.999482,rateTK02Brlens{3}_median=1.000051,rateTK02Brlens{3}_95%HPD={0.844704,1.125971}])[&prob=6.12508611e-01,prob_stddev=6.55237723e-03,prob_range={6.07875381e-01,6.17141841e-01},prob(percent)="61",prob+-sd="61+-1",height_mean=9.98487412e-01,height_median=7.39634657e-01,height_95%HPD={5.36820026e-02,2.67707178e+00},age_mean=2.46507675e+02,age_median=2.46003873e+02,age_95%HPD={2.43556519e+02,2.50711199e+02}]:3.935683e+00[&length_mean=1.79300503e-02,length_median=1.14650600e-02,length_95%HPD={1.96754600e-07,5.59338600e-02},effectivebrlenTK02Brlens{1}_mean=0.017973,effectivebrlenTK02Brlens{1}_median=0.011500,effectivebrlenTK02Brlens{1}_95%HPD={0.000000,0.056198},rateTK02Brlens{1}_mean=1.001963,rateTK02Brlens{1}_median=0.999810,rateTK02Brlens{1}_95%HPD={0.923964,1.077414},effectivebrlenTK02Brlens{2}_mean=0.017967,effectivebrlenTK02Brlens{2}_median=0.011427,effectivebrlenTK02Brlens{2}_95%HPD={0.000000,0.056395},rateTK02Brlens{2}_mean=0.998874,rateTK02Brlens{2}_median=0.999947,rateTK02Brlens{2}_95%HPD={0.898972,1.098079},effectivebrlenTK02Brlens{3}_mean=0.017967,effectivebrlenTK02Brlens{3}_median=0.011439,effectivebrlenTK02Brlens{3}_95%HPD={0.000000,0.056305},rateTK02Brlens{3}_mean=1.000614,rateTK02Brlens{3}_median=1.000004,rateTK02Brlens{3}_95%HPD={0.906806,1.091588}])[&prob=4.62200840e-01,prob_stddev=1.26804998e-02,prob_range={4.53234373e-01,4.71167307e-01},prob(percent)="46",prob+-sd="46+-1",height_mean=1.01278436e+00,height_median=7.55056956e-01,height_95%HPD={5.44476508e-02,2.70933726e+00},age_mean=2.50489108e+02,age_median=2.49939555e+02,age_95%HPD={2.47559878e+02,2.54846032e+02}]:2.843781e+00[&length_mean=1.25222606e-02,length_median=6.72982100e-03,length_95%HPD={1.04320700e-06,4.34891500e-02},effectivebrlenTK02Brlens{1}_mean=0.012537,effectivebrlenTK02Brlens{1}_median=0.006731,effectivebrlenTK02Brlens{1}_95%HPD={0.000001,0.043491},rateTK02Brlens{1}_mean=1.001088,rateTK02Brlens{1}_median=0.999890,rateTK02Brlens{1}_95%HPD={0.944515,1.057952},effectivebrlenTK02Brlens{2}_mean=0.012568,effectivebrlenTK02Brlens{2}_median=0.006720,effectivebrlenTK02Brlens{2}_95%HPD={0.000001,0.043467},rateTK02Brlens{2}_mean=0.999367,rateTK02Brlens{2}_median=0.999969,rateTK02Brlens{2}_95%HPD={0.921892,1.073000},effectivebrlenTK02Brlens{3}_mean=0.012568,effectivebrlenTK02Brlens{3}_median=0.006733,effectivebrlenTK02Brlens{3}_95%HPD={0.000001,0.043643},rateTK02Brlens{3}_mean=1.000514,rateTK02Brlens{3}_median=1.000003,rateTK02Brlens{3}_95%HPD={0.932972,1.070998}])[&prob=1.00000000e+00,prob_stddev=0.00000000e+00,prob_range={1.00000000e+00,1.00000000e+00},prob(percent)="100",prob+-sd="100+-0",height_mean=1.00121345e+00,height_median=7.43493483e-01,height_95%HPD={5.86902824e-02,2.69080283e+00},age_mean=2.53414056e+02,age_median=2.52783336e+02,age_95%HPD={2.48430939e+02,2.59573190e+02}]:2.509630e+00[&length_mean=1.08463335e-02,length_median=5.26948400e-03,length_95%HPD={1.28149600e-06,3.94326700e-02},effectivebrlenTK02Brlens{1}_mean=0.010857,effectivebrlenTK02Brlens{1}_median=0.005269,effectivebrlenTK02Brlens{1}_95%HPD={0.000001,0.039310},rateTK02Brlens{1}_mean=1.000395,rateTK02Brlens{1}_median=0.999969,rateTK02Brlens{1}_95%HPD={0.975580,1.025836},effectivebrlenTK02Brlens{2}_mean=0.010872,effectivebrlenTK02Brlens{2}_median=0.005265,effectivebrlenTK02Brlens{2}_95%HPD={0.000001,0.039469},rateTK02Brlens{2}_mean=0.999878,rateTK02Brlens{2}_median=0.999993,rateTK02Brlens{2}_95%HPD={0.966359,1.031183},effectivebrlenTK02Brlens{3}_mean=0.010853,effectivebrlenTK02Brlens{3}_median=0.005268,effectivebrlenTK02Brlens{3}_95%HPD={0.000001,0.039395},rateTK02Brlens{3}_mean=1.000047,rateTK02Brlens{3}_median=1.000001,rateTK02Brlens{3}_95%HPD={0.972034,1.028323}])[&prob=1.00000000e+00,prob_stddev=0.00000000e+00,prob_range={1.00000000e+00,1.00000000e+00},prob(percent)="100",prob+-sd="100+-0",height_mean=1.01205978e+00,height_median=7.51797659e-01,height_95%HPD={5.53330085e-02,2.71584655e+00},age_mean=2.56170569e+02,age_median=2.55292966e+02,age_95%HPD={2.49524360e+02,2.64690571e+02}][&length_mean=0.00000000e+00,length_median=0.00000000e+00,length_95%HPD={0.00000000e+00,0.00000000e+00},effectivebrlenTK02Brlens{1}_mean=1.000000,effectivebrlenTK02Brlens{1}_median=1.000000,effectivebrlenTK02Brlens{1}_95%HPD={1.000000,1.000000},rateTK02Brlens{1}_mean=1.000000,rateTK02Brlens{1}_median=1.000000,rateTK02Brlens{1}_95%HPD={1.000000,1.000000},effectivebrlenTK02Brlens{2}_mean=1.000000,effectivebrlenTK02Brlens{2}_median=1.000000,effectivebrlenTK02Brlens{2}_95%HPD={1.000000,1.000000},rateTK02Brlens{2}_mean=1.000000,rateTK02Brlens{2}_median=1.000000,rateTK02Brlens{2}_95%HPD={1.000000,1.000000},effectivebrlenTK02Brlens{3}_mean=1.000000,effectivebrlenTK02Brlens{3}_median=1.000000,effectivebrlenTK02Brlens{3}_95%HPD={1.000000,1.000000},rateTK02Brlens{3}_mean=1.000000,rateTK02Brlens{3}_median=1.000000,rateTK02Brlens{3}_95%HPD={1.000000,1.000000}];
end;
