# Supplementary material for: Sphenodontian phylogeny and the impact of model choice in Bayesian morphological clock estimates of divergence times and evolutionary rates
Source: BMC Biol. 2020 Dec 7;18:191. doi: 10.1186/s12915-020-00901-5 (PMC7720557; doi:10.1186/s12915-020-00901-5)
Supplement: Supplementary file 6 — Additional file 6. Input files including the dataset and all necessary coding (see Mr. Bayes blocks) to reproduce the analyses. [file 12915_2020_901_MOESM6_ESM.zip › InputFiles&OutputTrees/BayesCalibrated/Diversity(NoSA)/BayesCal_TK02_ln_p3_StartTr_3per_60G_DvNoSA_SFBD(s)2_2l/PRIOR/stdout.txt]

CIPRES_THREADSPP=1
CIPRES_NP=8
paramfile=paramfile.txt
CIPRES_THREADSPP=1
CIPRES_NP=8
paramfile=paramfile.txt
CIPRES_THREADSPP=1
CIPRES_NP=8
paramfile=paramfile.txt
CIPRES_THREADSPP=1
CIPRES_NP=8
paramfile=paramfile.txt
CIPRES_THREADSPP=1
CIPRES_NP=8
paramfile=paramfile.txt
CIPRES_THREADSPP=1
CIPRES_NP=8
paramfile=paramfile.txt
CIPRES_THREADSPP=1
CIPRES_NP=8
paramfile=paramfile.txt
CIPRES_THREADSPP=1
CIPRES_NP=8
paramfile=paramfile.txt
running: /projects/ps-ngbt/opt/comet/mrbayes.centos7/3.2.7a.openmpi/mb < paramfile.txt
running: /projects/ps-ngbt/opt/comet/mrbayes.centos7/3.2.7a.openmpi/mb < paramfile.txt
running: /projects/ps-ngbt/opt/comet/mrbayes.centos7/3.2.7a.openmpi/mb < paramfile.txt
running: /projects/ps-ngbt/opt/comet/mrbayes.centos7/3.2.7a.openmpi/mb < paramfile.txt
running: /projects/ps-ngbt/opt/comet/mrbayes.centos7/3.2.7a.openmpi/mb < paramfile.txt
running: /projects/ps-ngbt/opt/comet/mrbayes.centos7/3.2.7a.openmpi/mb < paramfile.txt
running: /projects/ps-ngbt/opt/comet/mrbayes.centos7/3.2.7a.openmpi/mb < paramfile.txt
running: /projects/ps-ngbt/opt/comet/mrbayes.centos7/3.2.7a.openmpi/mb < paramfile.txt


                            MrBayes 3.2.7a x86_64

                      (Bayesian Analysis of Phylogeny)

                             (Parallel version)
                         (8 processors available)

              Distributed under the GNU General Public License


               Type "help" or "help <command>" for information
                     on the commands that are available.

                   Type "about" for authorship and general
                       information about the program.


MrBayes > 
   Setting autoclose to yes

MrBayes > 
   Setting nowarnings to yes

MrBayes > 
   Executing file "infile.nex"
   UNIX line termination
   Longest line length = 2180
   Parsing file
   Expecting NEXUS formatted file
   Reading data block
      Allocated taxon set
      Allocated matrix
      Defining new matrix with 35 taxa and 131 characters
      Data is Standard
      Gaps coded as -
      Missing data coded as ?
      WARNING: MrBayes does not support 'symbols' specification; default symbols assumed
      Taxon  1 -> Prolacerta_broomi
      Taxon  2 -> Palaeagama_vielhaueri
      Taxon  3 -> Sophineta_cracoviensis
      Taxon  4 -> Megachirella_wachtleri
      Taxon  5 -> Marmoretta_oxoniensis
      Taxon  6 -> Huehuecuetzpalli_mixtecus
      Taxon  7 -> Eichstaettisaurus_schroederi
      Taxon  8 -> Ardeosaurus_brevipes
      Taxon  9 -> Gephyrosaurus_bridensis
      Taxon 10 -> Diphydontosaurus_avonis
      Taxon 11 -> Planocephalosaurus_robinsonae
      Taxon 12 -> Clevosaurus_hudsoni
      Taxon 13 -> Clevosaurus_cambrica
      Taxon 14 -> Clevosaurus_brasiliensis
      Taxon 15 -> Clevosaurus_bairdi
      Taxon 16 -> Clevosaurus_petilus
      Taxon 17 -> Clevosaurus_sp_SAM
      Taxon 18 -> Homeosaurus_maximiliani
      Taxon 19 -> Homeosaurus_parvipes
      Taxon 20 -> Sapheosaurus_thiollerei
      Taxon 21 -> Oenosaurus_muehlheimensis
      Taxon 22 -> Piocormus_laticeps
      Taxon 23 -> Derasmosaurus_pietraroiae
      Taxon 24 -> Palaeopleurosaurus_posidoniae
      Taxon 25 -> Pleurosaurus_ginsburgi
      Taxon 26 -> Pleurosaurus_goldfussi
      Taxon 27 -> Kallimodon_pulchellus
      Taxon 28 -> Leptosaurus_neptunius
      Taxon 29 -> Sphenodon_punctatus
      Taxon 30 -> Kawasphenodon
      Taxon 31 -> Cynosphenodon_huizachalensis
      Taxon 32 -> Sphenotitan_leyesi
      Taxon 33 -> Priosphenodon_avelasi
      Taxon 34 -> Eilenodon_robustus
      Taxon 35 -> Toxolophosaurus_cloudi
      Successfully read matrix
      Matrix contains polymorphisms, interpreted as ambiguity
      Setting default partition (does not divide up characters)
      Setting model defaults
      Seed (for generating default start values) = 1586179503
      WARNING: There is one character incompatible with the specified
               coding bias. This character will be excluded.
      Setting output file names to "infile.nex.run<i>.<p|t>"
   Exiting data block
   Reading trees block
      Successfully read tree 'starttreeMCT'
   Exiting trees block
   Reading mrbayes block
      Setting autoclose to yes
      Setting nowarnings to yes
      Setting outgroup to taxon "Prolacerta_broomi"
      Defining charset called 'Skull'
      Defining charset called 'Mandible_Dentition'
      Defining charset called 'Postcranium'
      Defining partition called 'p3'
      Setting p3 as the partition, dividing characters into 3 parts.
      Setting model defaults
      Seed (for generating default start values) = 389729035
      WARNING: There is one character incompatible with the specified
               coding bias. This character will be excluded.
      Enabling Coding Variable for partition 1
      Enabling Coding Variable for partition 2
      Enabling Coding Variable for partition 3
      Setting Rates to Gamma for partition 1
      Setting Rates to Gamma for partition 2
      Setting Rates to Gamma for partition 3
      Successfully set likelihood model parameters to all
         applicable data partitions 
      WARNING: There is one character incompatible with the specified
               coding bias. This character will be excluded.
      Defining constraint called 'ingroup'
      Setting age of taxon 'Prolacerta_broomi' to Uniform(247.20,251.90)
      Setting age of taxon 'Palaeagama_vielhaueri' to Uniform(247.50,258.00)
      Setting age of taxon 'Sophineta_cracoviensis' to Uniform(247.50,248.50)
      Setting age of taxon 'Megachirella_wachtleri' to Uniform(243.50,244.50)
      Setting age of taxon 'Marmoretta_oxoniensis' to Uniform(152.10,167.00)
      Setting age of taxon 'Eichstaettisaurus_schroederi' to Uniform(150.00,155.00)
      Setting age of taxon 'Ardeosaurus_brevipes' to Uniform(150.00,155.00)
      Setting age of taxon 'Huehuecuetzpalli_mixtecus' to Uniform(100.00,105.00)
      Setting age of taxon 'Gephyrosaurus_bridensis' to Uniform(191.40,201.40)
      Setting age of taxon 'Diphydontosaurus_avonis' to Uniform(201.30,208.50)
      Setting age of taxon 'Planocephalosaurus_robinsonae' to Uniform(201.30,208.50)
      Setting age of taxon 'Clevosaurus_hudsoni' to Uniform(191.40,208.50)
      Setting age of taxon 'Clevosaurus_cambrica' to Uniform(201.30,208.50)
      Setting age of taxon 'Clevosaurus_brasiliensis' to Uniform(201.30,220.00)
      Setting age of taxon 'Clevosaurus_bairdi' to Uniform(199.30,201.30)
      Setting age of taxon 'Clevosaurus_petilus' to Uniform(199.30,201.30)
      Setting age of taxon 'Clevosaurus_sp_SAM' to Uniform(182.70,201.30)
      Setting age of taxon 'Homeosaurus_maximiliani' to Uniform(150.00,155.00)
      Setting age of taxon 'Homeosaurus_parvipes' to Uniform(150.00,155.00)
      Setting age of taxon 'Sapheosaurus_thiollerei' to Uniform(152.10,155.00)
      Setting age of taxon 'Oenosaurus_muehlheimensis' to Uniform(150.00,152.10)
      Setting age of taxon 'Piocormus_laticeps' to Uniform(150.00,155.00)
      Setting age of taxon 'Derasmosaurus_pietraroiae' to Uniform(100.50,113.00)
      Setting age of taxon 'Palaeopleurosaurus_posidoniae' to Uniform(174.20,183.70)
      Setting age of taxon 'Pleurosaurus_goldfussi' to Uniform(150.00,155.00)
      Setting age of taxon 'Pleurosaurus_ginsburgi' to Uniform(150.00,152.10)
      Setting age of taxon 'Kallimodon_pulchellus' to Uniform(150.00,155.00)
      Setting age of taxon 'Leptosaurus_neptunius' to Uniform(150.00,152.10)
      Setting age of taxon 'Kawasphenodon' to Uniform(70.00,83.60)
      Setting age of taxon 'Cynosphenodon_huizachalensis' to Uniform(182.70,190.80)
      Setting age of taxon 'Sphenotitan_leyesi' to Uniform(208.50,227.00)
      Setting age of taxon 'Priosphenodon_avelasi' to Uniform(89.80,100.50)
      Setting age of taxon 'Eilenodon_robustus' to Uniform(153.00,156.80)
      Setting age of taxon 'Toxolophosaurus_cloudi' to Uniform(110.00,125.00)
      Setting Brlenspr to Clock:Fossilization for partition 1
      Setting Brlenspr to Clock:Fossilization for partition 2
      Setting Brlenspr to Clock:Fossilization for partition 3
      Successfully set prior model parameters to all
      applicable data partitions 
      WARNING: There is one character incompatible with the specified
               coding bias. This character will be excluded.
      Setting Speciationpr to Exponential(10.00) for partition 1
      Setting Speciationpr to Exponential(10.00) for partition 2
      Setting Speciationpr to Exponential(10.00) for partition 3
      Successfully set prior model parameters to all
      applicable data partitions 
      WARNING: There is one character incompatible with the specified
               coding bias. This character will be excluded.
      Setting Extinctionpr to Beta(1.00,1.00) for partition 1
      Setting Extinctionpr to Beta(1.00,1.00) for partition 2
      Setting Extinctionpr to Beta(1.00,1.00) for partition 3
      Successfully set prior model parameters to all
      applicable data partitions 
      WARNING: There is one character incompatible with the specified
               coding bias. This character will be excluded.
      Setting Fossilizationpr to Beta(1.00,1.00) for partition 1
      Setting Fossilizationpr to Beta(1.00,1.00) for partition 2
      Setting Fossilizationpr to Beta(1.00,1.00) for partition 3
      Successfully set prior model parameters to all
      applicable data partitions 
      WARNING: There is one character incompatible with the specified
               coding bias. This character will be excluded.
      Setting Sampleprob to 1.00000000 for partition 1
      Setting Sampleprob to 1.00000000 for partition 2
      Setting Sampleprob to 1.00000000 for partition 3
      Successfully set prior model parameters to all
      applicable data partitions 
      WARNING: There is one character incompatible with the specified
               coding bias. This character will be excluded.
      Setting SampleStrat to Diversity for partition 1
      Setting SampleStrat to Diversity for partition 2
      Setting SampleStrat to Diversity for partition 3
      Setting 1 fossil sampling rate shift time to 145.00 for partition 1
      Setting 1 fossil sampling rate shift time to 145.00 for partition 2
      Setting 1 fossil sampling rate shift time to 145.00 for partition 3
      Successfully set prior model parameters to all
      applicable data partitions 
      WARNING: There is one character incompatible with the specified
               coding bias. This character will be excluded.
      Setting Treeagepr to Offsetexponential(247.20,287.00)
      Setting Treeagepr to Offsetexponential(247.20,287.00)
      Setting Treeagepr to Offsetexponential(247.20,287.00)
      Successfully set prior model parameters to all
      applicable data partitions 
      WARNING: There is one character incompatible with the specified
               coding bias. This character will be excluded.
      Setting Clockvarpr to TK02 for partition 1
      Setting Clockvarpr to TK02 for partition 2
      Setting Clockvarpr to TK02 for partition 3
      Successfully set prior model parameters to all
      applicable data partitions 
      WARNING: There is one character incompatible with the specified
               coding bias. This character will be excluded.
      Setting TK02varpr to Exponential(10.00) for partition 1
      Setting TK02varpr to Exponential(10.00) for partition 2
      Setting TK02varpr to Exponential(10.00) for partition 3
      Successfully set prior model parameters to all
      applicable data partitions 
      WARNING: There is one character incompatible with the specified
               coding bias. This character will be excluded.
      Unlinking
      WARNING: There is one character incompatible with the specified
               coding bias. This character will be excluded.
      Setting Clockratepr to Lognormal(-3.91,1.02)
      Setting Clockratepr to Lognormal(-3.91,1.02)
      Setting Clockratepr to Lognormal(-3.91,1.02)
      Successfully set prior model parameters to all
      applicable data partitions 
      WARNING: There is one character incompatible with the specified
               coding bias. This character will be excluded.
      Setting Topologypr to Constraints for partition 1
      Setting Topologypr to Constraints for partition 2
      Setting Topologypr to Constraints for partition 3
      Successfully set prior model parameters to all
      applicable data partitions 
      WARNING: There is one character incompatible with the specified
               coding bias. This character will be excluded.
      Setting Nodeagepr to Calibrated for partition 1
      Setting Nodeagepr to Calibrated for partition 2
      Setting Nodeagepr to Calibrated for partition 3
      Successfully set prior model parameters to all
      applicable data partitions 
      WARNING: There is one character incompatible with the specified
               coding bias. This character will be excluded.
      Setting number of generations to 600000000
      Using relative burnin (a fraction of samples discarded).
      Setting burnin fraction to 0.25
      Setting print frequency to 10000
      Setting sample frequency to 10000
      Setting heating parameter to 0.020000
      Setting number of runs to 2
      Setting number of chains to 4
      Setting number of swaps per swapping cycle to 2
      Running without data (WARNING: use this only for checking priors!)
      Setting chain output file names to "infile.nex.run<i>.<p/t>"
      Successfully set chain parameters
      Moves that will be used by MCMC sampler (rel. proposal prob. > 0.0):

         1 -- Move        = Multiplier(Alpha{all})
              Type        = Multiplier
              Parameter   = Alpha{all} [param. 2] (Shape of scaled gamma distribution of site rates)
              Tuningparam = lambda (Multiplier tuning parameter)
                   lambda = 0.811
              Targetrate  = 0.250
              Rel. prob.  = 1.0

         2 -- Move        = ExtSprClock(Tau{all},V{all})
              Type        = Extending SPR for clock trees
              Parameters  = Tau{all} [param. 4] (Topology)
                            V{all} [param. 5] (Branch lengths)
              Tuningparam = p_ext (Extension probability)
                    p_ext = 0.500
              Rel. prob.  = 10.0

         3 -- Move        = NNIClock(Tau{all},V{all})
              Type        = NNI move for clock trees
              Parameters  = Tau{all} [param. 4] (Topology)
                            V{all} [param. 5] (Branch lengths)
              Rel. prob.  = 12.0

         4 -- Move        = ParsSPRClock(Tau{all},V{all})
              Type        = Parsimony-biased SPR for clock trees
              Parameters  = Tau{all} [param. 4] (Topology)
                            V{all} [param. 5] (Branch lengths)
              Tuningparam = warp (parsimony warp factor)
                     warp = 0.100
              Rel. prob.  = 8.0

         5 -- Move        = AddBranch(V{all})
              Type        = Add branch for FossilizedBD
              Parameters  = V{all} [param. 5] (Branch lengths)
                            TK02Brlens{1} [param. 12] (Branch rates of TK02 relaxed clock)
                            TK02Brlens{2} [param. 13] (Branch rates of TK02 relaxed clock)
                            TK02Brlens{3} [param. 14] (Branch rates of TK02 relaxed clock)
              Rel. prob.  = 15.0

         6 -- Move        = DelBranch(V{all})
              Type        = Delete branch for FossilizedBD
              Parameters  = V{all} [param. 5] (Branch lengths)
                            TK02Brlens{1} [param. 12] (Branch rates of TK02 relaxed clock)
                            TK02Brlens{2} [param. 13] (Branch rates of TK02 relaxed clock)
                            TK02Brlens{3} [param. 14] (Branch rates of TK02 relaxed clock)
              Rel. prob.  = 15.0

         7 -- Move        = NodesliderClock(V{all})
              Type        = Node depth window slider (clock-constrained)
              Parameters  = V{all} [param. 5] (Branch lengths)
                            TK02Brlens{1} [param. 12] (Branch rates of TK02 relaxed clock)
                            TK02Brlens{2} [param. 13] (Branch rates of TK02 relaxed clock)
                            TK02Brlens{3} [param. 14] (Branch rates of TK02 relaxed clock)
              Tuningparam = delta (Window size)
                    delta = 0.050
              Targetrate  = 0.250
              Rel. prob.  = 20.0

         8 -- Move        = TreeStretch(V{all})
              Type        = Tree stretch
              Parameters  = V{all} [param. 5] (Branch lengths)
                            TK02Brlens{1} [param. 12] (Branch rates of TK02 relaxed clock)
                            TK02Brlens{2} [param. 13] (Branch rates of TK02 relaxed clock)
                            TK02Brlens{3} [param. 14] (Branch rates of TK02 relaxed clock)
              Tuningparam = lambda (Multiplier tuning parameter)
                   lambda = 0.020
              Targetrate  = 0.250
              Rel. prob.  = 3.0

         9 -- Move        = Multiplier(Net_speciation{all})
              Type        = Multiplier
              Parameter   = Net_speciation{all} [param. 6] (Speciation rate)
              Tuningparam = lambda (Multiplier tuning parameter)
                   lambda = 0.191
              Targetrate  = 0.250
              Rel. prob.  = 3.0

        10 -- Move        = Slider(Relative_extinction{all})
              Type        = Sliding window
              Parameter   = Relative_extinction{all} [param. 7] (Extinction rate)
              Tuningparam = delta (Sliding window size)
                    delta = 0.100
              Targetrate  = 0.250
              Rel. prob.  = 3.0

        11 -- Move        = Slider(Relative_fossilization{all})
              Type        = Sliding window
              Parameter   = Relative_fossilization{all} [param. 8] (Fossilization rate)
              Tuningparam = delta (Sliding window size)
                    delta = 0.100
              Targetrate  = 0.250
              Rel. prob.  = 3.0

        12 -- Move        = Multiplier(TK02var{1})
              Type        = Multiplier
              Parameters  = TK02var{1} [param. 9] (Variance of lognormal distribution of branch rates)
                            TK02Brlens{1} [param. 12] (Branch rates of TK02 relaxed clock)
              Tuningparam = lambda (Multiplier tuning parameter)
                   lambda = 0.191
              Targetrate  = 0.250
              Rel. prob.  = 2.0

        13 -- Move        = Multiplier(TK02var{2})
              Type        = Multiplier
              Parameters  = TK02var{2} [param. 10] (Variance of lognormal distribution of branch rates)
                            TK02Brlens{2} [param. 13] (Branch rates of TK02 relaxed clock)
              Tuningparam = lambda (Multiplier tuning parameter)
                   lambda = 0.191
              Targetrate  = 0.250
              Rel. prob.  = 2.0

        14 -- Move        = Multiplier(TK02var{3})
              Type        = Multiplier
              Parameters  = TK02var{3} [param. 11] (Variance of lognormal distribution of branch rates)
                            TK02Brlens{3} [param. 14] (Branch rates of TK02 relaxed clock)
              Tuningparam = lambda (Multiplier tuning parameter)
                   lambda = 0.191
              Targetrate  = 0.250
              Rel. prob.  = 2.0

        15 -- Move        = Multiplier(TK02Brlens{1})
              Type        = Multiplier
              Parameter   = TK02Brlens{1} [param. 12] (Branch rates of TK02 relaxed clock)
              Tuningparam = lambda (Multiplier tuning parameter)
                   lambda = 0.191
              Targetrate  = 0.250
              Rel. prob.  = 15.0

        16 -- Move        = Multiplier(TK02Brlens{2})
              Type        = Multiplier
              Parameter   = TK02Brlens{2} [param. 13] (Branch rates of TK02 relaxed clock)
              Tuningparam = lambda (Multiplier tuning parameter)
                   lambda = 0.191
              Targetrate  = 0.250
              Rel. prob.  = 15.0

        17 -- Move        = Multiplier(TK02Brlens{3})
              Type        = Multiplier
              Parameter   = TK02Brlens{3} [param. 14] (Branch rates of TK02 relaxed clock)
              Tuningparam = lambda (Multiplier tuning parameter)
                   lambda = 0.191
              Targetrate  = 0.250
              Rel. prob.  = 15.0

        18 -- Move        = Multiplier(Clockrate{all})
              Type        = Multiplier
              Parameter   = Clockrate{all} [param. 15] (Base rate of clock)
              Tuningparam = lambda (Multiplier tuning parameter)
                   lambda = 0.811
              Targetrate  = 0.250
              Rel. prob.  = 3.0

      Use 'Showmoves allavailable=yes' to see a list of all available moves
      Active parameters: 

                             Partition(s)
         Parameters          1  2  3
         ---------------------------
         Statefreq           1  1  1
         Shape               2  2  2
         Ratemultiplier      3  3  3
         Topology            4  4  4
         Brlens              5  5  5
         Speciationrate      6  6  6
         Extinctionrate      7  7  7
         Fossilizationrate   8  8  8
         TK02var             9 10 11
         TK02branchrates    12 13 14
         Clockrate          15 15 15
         ---------------------------

         Parameters can be linked or unlinked across partitions using 'link' and 'unlink'

         1 --  Parameter  = Alpha_symdir{all}
               Type       = Symmetric diricihlet/beta distribution alpha_i parameter
               Prior      = Symmetric dirichlet with all parameters equal to infinity
               Partitions = All

         2 --  Parameter  = Alpha{all}
               Type       = Shape of scaled gamma distribution of site rates
               Prior      = Exponential(1.00)
               Partitions = All
               Moves      = Multiplier(Alpha{all}) <prob 1.0>
               Startvals  = (1.000)

         3 --  Parameter  = Ratemultiplier{all}
               Type       = Partition-specific rate multiplier
               Prior      = Fixed(1.0)
               Partitions = All

         4 --  Parameter  = Tau{all}
               Type       = Topology
               Prior      = Prior on topology obeys the following constraints:
                            -- Hard constraint "ingroup"
               Partitions = All
               Subparam.  = V{all}
               Moves      = ExtSprClock(Tau{all},V{all}) <prob 10.0>, 
                            NNIClock(Tau{all},V{all}) <prob 12.0>, 
                            ParsSPRClock(Tau{all},V{all}) <prob 8.0>
               Not used   = ExtFossilSprClock, ExtSsClock, ParsFossilSPRClock
               Startvals  = tree 'mcmc.tree_1'  [run 1, chain 1]
                            tree 'mcmc.tree_2'  [run 1, chain 2]
                            tree 'mcmc.tree_3'  [run 1, chain 3]
                            tree 'mcmc.tree_4'  [run 1, chain 4]
                            tree 'mcmc.tree_5'  [run 2, chain 1]
                            tree 'mcmc.tree_6'  [run 2, chain 2]
                            tree 'mcmc.tree_7'  [run 2, chain 3]
                            tree 'mcmc.tree_8'  [run 2, chain 4]

         5 --  Parameter  = V{all}
               Type       = Branch lengths
               Prior      = Clock:Fossilization
                            Node depths are constrained by the following age constraints:
                            -- The age of terminal "Prolacerta_broomi" is Uniform(247.20,251.90)
                            -- The age of terminal "Palaeagama_vielhaueri" is Uniform(247.50,258.00)
                            -- The age of terminal "Sophineta_cracoviensis" is Uniform(247.50,248.50)
                            -- The age of terminal "Megachirella_wachtleri" is Uniform(243.50,244.50)
                            -- The age of terminal "Marmoretta_oxoniensis" is Uniform(152.10,167.00)
                            -- The age of terminal "Huehuecuetzpalli_mixtecus" is Uniform(100.00,105.00)
                            -- The age of terminal "Eichstaettisaurus_schroederi" is Uniform(150.00,155.00)
                            -- The age of terminal "Ardeosaurus_brevipes" is Uniform(150.00,155.00)
                            -- The age of terminal "Gephyrosaurus_bridensis" is Uniform(191.40,201.40)
                            -- The age of terminal "Diphydontosaurus_avonis" is Uniform(201.30,208.50)
                            -- The age of terminal "Planocephalosaurus_robinsonae" is Uniform(201.30,208.50)
                            -- The age of terminal "Clevosaurus_hudsoni" is Uniform(191.40,208.50)
                            -- The age of terminal "Clevosaurus_cambrica" is Uniform(201.30,208.50)
                            -- The age of terminal "Clevosaurus_brasiliensis" is Uniform(201.30,220.00)
                            -- The age of terminal "Clevosaurus_bairdi" is Uniform(199.30,201.30)
                            -- The age of terminal "Clevosaurus_petilus" is Uniform(199.30,201.30)
                            -- The age of terminal "Clevosaurus_sp_SAM" is Uniform(182.70,201.30)
                            -- The age of terminal "Homeosaurus_maximiliani" is Uniform(150.00,155.00)
                            -- The age of terminal "Homeosaurus_parvipes" is Uniform(150.00,155.00)
                            -- The age of terminal "Sapheosaurus_thiollerei" is Uniform(152.10,155.00)
                            -- The age of terminal "Oenosaurus_muehlheimensis" is Uniform(150.00,152.10)
                            -- The age of terminal "Piocormus_laticeps" is Uniform(150.00,155.00)
                            -- The age of terminal "Derasmosaurus_pietraroiae" is Uniform(100.50,113.00)
                            -- The age of terminal "Palaeopleurosaurus_posidoniae" is Uniform(174.20,183.70)
                            -- The age of terminal "Pleurosaurus_ginsburgi" is Uniform(150.00,152.10)
                            -- The age of terminal "Pleurosaurus_goldfussi" is Uniform(150.00,155.00)
                            -- The age of terminal "Kallimodon_pulchellus" is Uniform(150.00,155.00)
                            -- The age of terminal "Leptosaurus_neptunius" is Uniform(150.00,152.10)
                            -- The age of terminal "Kawasphenodon" is Uniform(70.00,83.60)
                            -- The age of terminal "Cynosphenodon_huizachalensis" is Uniform(182.70,190.80)
                            -- The age of terminal "Sphenotitan_leyesi" is Uniform(208.50,227.00)
                            -- The age of terminal "Priosphenodon_avelasi" is Uniform(89.80,100.50)
                            -- The age of terminal "Eilenodon_robustus" is Uniform(153.00,156.80)
                            -- The age of terminal "Toxolophosaurus_cloudi" is Uniform(110.00,125.00)
                            -- Tree age has a Offsetexponential(247.20,287.00) distribution
               Partitions = All
               Subparams  = TK02Brlens{1}, TK02Brlens{2} and TK02Brlens{3}
               Moves      = AddBranch(V{all}) <prob 15.0>, DelBranch(V{all}) <prob 15.0>, 
                            NodesliderClock(V{all}) <prob 20.0>, TreeStretch(V{all}) <prob 3.0>
               Startvals  = tree 'mcmc.tree_1'  [run 1, chain 1]
                            tree 'mcmc.tree_2'  [run 1, chain 2]
                            tree 'mcmc.tree_3'  [run 1, chain 3]
                            tree 'mcmc.tree_4'  [run 1, chain 4]
                            tree 'mcmc.tree_5'  [run 2, chain 1]
                            tree 'mcmc.tree_6'  [run 2, chain 2]
                            tree 'mcmc.tree_7'  [run 2, chain 3]
                            tree 'mcmc.tree_8'  [run 2, chain 4]

         6 --  Parameter  = Net_speciation{all}
               Type       = Speciation rate
               Prior      = Exponential(10.00)
               Partitions = All
               Moves      = Multiplier(Net_speciation{all}) <prob 3.0>
               Not used   = Slider
               Startvals  = (0.100)

         7 --  Parameter  = Relative_extinction{all}
               Type       = Extinction rate
               Prior      = Beta(1.00,1.00)
               Partitions = All
               Moves      = Slider(Relative_extinction{all}) <prob 3.0>
               Startvals  = (0.900)

         8 --  Parameter  = Relative_fossilization{all}
               Type       = Fossilization rate
               Prior      = Beta(1.00,1.00)
               Partitions = All
               Moves      = Slider(Relative_fossilization{all}) <prob 3.0>
               Startvals  = (0.100,0.100)

         9 --  Parameter  = TK02var{1}
               Type       = Variance of lognormal distribution of branch rates
               Prior      = Exponential(10.00)
               Partition  = 1
               Subparam.  = TK02Brlens{1}
               Moves      = Multiplier(TK02var{1}) <prob 2.0>
               Startvals  = (0.200)

        10 --  Parameter  = TK02var{2}
               Type       = Variance of lognormal distribution of branch rates
               Prior      = Exponential(10.00)
               Partition  = 2
               Subparam.  = TK02Brlens{2}
               Moves      = Multiplier(TK02var{2}) <prob 2.0>
               Startvals  = (0.200)

        11 --  Parameter  = TK02var{3}
               Type       = Variance of lognormal distribution of branch rates
               Prior      = Exponential(10.00)
               Partition  = 3
               Subparam.  = TK02Brlens{3}
               Moves      = Multiplier(TK02var{3}) <prob 2.0>
               Startvals  = (0.200)

        12 --  Parameter  = TK02Brlens{1}
               Type       = Branch rates of TK02 relaxed clock
               Prior      = LogNormal (expectation = r_0, variance = TK02var{1} * v) 
                               [r_0 is beginning rate of branch, v is branch length]
               Partition  = 1

        13 --  Parameter  = TK02Brlens{2}
               Type       = Branch rates of TK02 relaxed clock
               Prior      = LogNormal (expectation = r_0, variance = TK02var{2} * v) 
                               [r_0 is beginning rate of branch, v is branch length]
               Partition  = 2

        14 --  Parameter  = TK02Brlens{3}
               Type       = Branch rates of TK02 relaxed clock
               Prior      = LogNormal (expectation = r_0, variance = TK02var{3} * v) 
                               [r_0 is beginning rate of branch, v is branch length]
               Partition  = 3

        15 --  Parameter  = Clockrate{all}
               Type       = Base rate of clock
               Prior      = Lognormal(-3.91,1.02)
                            The clock rate varies according to a Brownian motion model
               Partitions = All
               Moves      = Multiplier(Clockrate{all}) <prob 3.0>
               Startvals  = (0.020)

      Successfully set starting values
      Setting 'Starttree' to "Current"
      Setting number of perturbations to start tree to 3
      Successfully set chain parameters
      Running Markov chain
      MCMC stamp = 0443839231
      Seed = 76429214
      Swapseed = 1586179503
      Model settings:

         Settings for partition 1 --
            Datatype  = Standard
            Coding    = Variable
            # States  = Variable, up to 10
                        State frequencies are fixed to be equal
            Rates     = Gamma
                        The distribution is approximated using 4 categories.
                        Shape parameter is exponentially
                        distributed with parameter (1.00).

         Settings for partition 2 --
            Datatype  = Standard
            Coding    = Variable
            # States  = Variable, up to 10
                        State frequencies are fixed to be equal
            Rates     = Gamma
                        The distribution is approximated using 4 categories.
                        Shape parameter is exponentially
                        distributed with parameter (1.00).

         Settings for partition 3 --
            Datatype  = Standard
            Coding    = Variable
            # States  = Variable, up to 10
                        State frequencies are fixed to be equal
            Rates     = Gamma
                        The distribution is approximated using 4 categories.
                        Shape parameter is exponentially
                        distributed with parameter (1.00).

      Active parameters: 

                             Partition(s)
         Parameters          1  2  3
         ---------------------------
         Statefreq           1  1  1
         Shape               2  2  2
         Ratemultiplier      3  3  3
         Topology            4  4  4
         Brlens              5  5  5
         Speciationrate      6  6  6
         Extinctionrate      7  7  7
         Fossilizationrate   8  8  8
         TK02var             9 10 11
         TK02branchrates    12 13 14
         Clockrate          15 15 15
         ---------------------------

         Parameters can be linked or unlinked across partitions using 'link' and 'unlink'

         1 --  Parameter  = Alpha_symdir{all}
               Type       = Symmetric diricihlet/beta distribution alpha_i parameter
               Prior      = Symmetric dirichlet with all parameters equal to infinity
               Partitions = All

         2 --  Parameter  = Alpha{all}
               Type       = Shape of scaled gamma distribution of site rates
               Prior      = Exponential(1.00)
               Partitions = All

         3 --  Parameter  = Ratemultiplier{all}
               Type       = Partition-specific rate multiplier
               Prior      = Fixed(1.0)
               Partitions = All

         4 --  Parameter  = Tau{all}
               Type       = Topology
               Prior      = Prior on topology obeys the following constraints:
                            -- Hard constraint "ingroup"
               Partitions = All
               Subparam.  = V{all}

         5 --  Parameter  = V{all}
               Type       = Branch lengths
               Prior      = Clock:Fossilization
                            Node depths are constrained by the following age constraints:
                            -- The age of terminal "Prolacerta_broomi" is Uniform(247.20,251.90)
                            -- The age of terminal "Palaeagama_vielhaueri" is Uniform(247.50,258.00)
                            -- The age of terminal "Sophineta_cracoviensis" is Uniform(247.50,248.50)
                            -- The age of terminal "Megachirella_wachtleri" is Uniform(243.50,244.50)
                            -- The age of terminal "Marmoretta_oxoniensis" is Uniform(152.10,167.00)
                            -- The age of terminal "Huehuecuetzpalli_mixtecus" is Uniform(100.00,105.00)
                            -- The age of terminal "Eichstaettisaurus_schroederi" is Uniform(150.00,155.00)
                            -- The age of terminal "Ardeosaurus_brevipes" is Uniform(150.00,155.00)
                            -- The age of terminal "Gephyrosaurus_bridensis" is Uniform(191.40,201.40)
                            -- The age of terminal "Diphydontosaurus_avonis" is Uniform(201.30,208.50)
                            -- The age of terminal "Planocephalosaurus_robinsonae" is Uniform(201.30,208.50)
                            -- The age of terminal "Clevosaurus_hudsoni" is Uniform(191.40,208.50)
                            -- The age of terminal "Clevosaurus_cambrica" is Uniform(201.30,208.50)
                            -- The age of terminal "Clevosaurus_brasiliensis" is Uniform(201.30,220.00)
                            -- The age of terminal "Clevosaurus_bairdi" is Uniform(199.30,201.30)
                            -- The age of terminal "Clevosaurus_petilus" is Uniform(199.30,201.30)
                            -- The age of terminal "Clevosaurus_sp_SAM" is Uniform(182.70,201.30)
                            -- The age of terminal "Homeosaurus_maximiliani" is Uniform(150.00,155.00)
                            -- The age of terminal "Homeosaurus_parvipes" is Uniform(150.00,155.00)
                            -- The age of terminal "Sapheosaurus_thiollerei" is Uniform(152.10,155.00)
                            -- The age of terminal "Oenosaurus_muehlheimensis" is Uniform(150.00,152.10)
                            -- The age of terminal "Piocormus_laticeps" is Uniform(150.00,155.00)
                            -- The age of terminal "Derasmosaurus_pietraroiae" is Uniform(100.50,113.00)
                            -- The age of terminal "Palaeopleurosaurus_posidoniae" is Uniform(174.20,183.70)
                            -- The age of terminal "Pleurosaurus_ginsburgi" is Uniform(150.00,152.10)
                            -- The age of terminal "Pleurosaurus_goldfussi" is Uniform(150.00,155.00)
                            -- The age of terminal "Kallimodon_pulchellus" is Uniform(150.00,155.00)
                            -- The age of terminal "Leptosaurus_neptunius" is Uniform(150.00,152.10)
                            -- The age of terminal "Kawasphenodon" is Uniform(70.00,83.60)
                            -- The age of terminal "Cynosphenodon_huizachalensis" is Uniform(182.70,190.80)
                            -- The age of terminal "Sphenotitan_leyesi" is Uniform(208.50,227.00)
                            -- The age of terminal "Priosphenodon_avelasi" is Uniform(89.80,100.50)
                            -- The age of terminal "Eilenodon_robustus" is Uniform(153.00,156.80)
                            -- The age of terminal "Toxolophosaurus_cloudi" is Uniform(110.00,125.00)
                            -- Tree age has a Offsetexponential(247.20,287.00) distribution
               Partitions = All
               Subparams  = TK02Brlens{1}, TK02Brlens{2} and TK02Brlens{3}

         6 --  Parameter  = Net_speciation{all}
               Type       = Speciation rate
               Prior      = Exponential(10.00)
               Partitions = All

         7 --  Parameter  = Relative_extinction{all}
               Type       = Extinction rate
               Prior      = Beta(1.00,1.00)
               Partitions = All

         8 --  Parameter  = Relative_fossilization{all}
               Type       = Fossilization rate
               Prior      = Beta(1.00,1.00)
               Partitions = All

         9 --  Parameter  = TK02var{1}
               Type       = Variance of lognormal distribution of branch rates
               Prior      = Exponential(10.00)
               Partition  = 1
               Subparam.  = TK02Brlens{1}

        10 --  Parameter  = TK02var{2}
               Type       = Variance of lognormal distribution of branch rates
               Prior      = Exponential(10.00)
               Partition  = 2
               Subparam.  = TK02Brlens{2}

        11 --  Parameter  = TK02var{3}
               Type       = Variance of lognormal distribution of branch rates
               Prior      = Exponential(10.00)
               Partition  = 3
               Subparam.  = TK02Brlens{3}

        12 --  Parameter  = TK02Brlens{1}
               Type       = Branch rates of TK02 relaxed clock
               Prior      = LogNormal (expectation = r_0, variance = TK02var{1} * v) 
                               [r_0 is beginning rate of branch, v is branch length]
               Partition  = 1

        13 --  Parameter  = TK02Brlens{2}
               Type       = Branch rates of TK02 relaxed clock
               Prior      = LogNormal (expectation = r_0, variance = TK02var{2} * v) 
                               [r_0 is beginning rate of branch, v is branch length]
               Partition  = 2

        14 --  Parameter  = TK02Brlens{3}
               Type       = Branch rates of TK02 relaxed clock
               Prior      = LogNormal (expectation = r_0, variance = TK02var{3} * v) 
                               [r_0 is beginning rate of branch, v is branch length]
               Partition  = 3

        15 --  Parameter  = Clockrate{all}
               Type       = Base rate of clock
               Prior      = Lognormal(-3.91,1.02)
                            The clock rate varies according to a Brownian motion model
               Partitions = All


      Number of chains per MPI processor = 1

      The MCMC sampler will use the following moves:
         With prob.  Chain will use move
            0.68 %   Multiplier(Alpha{all})
            6.80 %   ExtSprClock(Tau{all},V{all})
            8.16 %   NNIClock(Tau{all},V{all})
            5.44 %   ParsSPRClock(Tau{all},V{all})
           10.20 %   AddBranch(V{all})
           10.20 %   DelBranch(V{all})
           13.61 %   NodesliderClock(V{all})
            2.04 %   TreeStretch(V{all})
            2.04 %   Multiplier(Net_speciation{all})
            2.04 %   Slider(Relative_extinction{all})
            2.04 %   Slider(Relative_fossilization{all})
            1.36 %   Multiplier(TK02var{1})
            1.36 %   Multiplier(TK02var{2})
            1.36 %   Multiplier(TK02var{3})
           10.20 %   Multiplier(TK02Brlens{1})
           10.20 %   Multiplier(TK02Brlens{2})
           10.20 %   Multiplier(TK02Brlens{3})
            2.04 %   Multiplier(Clockrate{all})

      Division 1 has 48 unique site patterns
      Division 2 has 47 unique site patterns
      Division 3 has 41 unique site patterns
      Initializing conditional likelihoods
      Using standard non-SSE likelihood calculator for division 1 (single-precision)
      Using standard non-SSE likelihood calculator for division 2 (single-precision)
      Using standard non-SSE likelihood calculator for division 3 (single-precision)
      Randomly perturbing starting trees
      Broke constraints when perturbing tree
      Broke constraints when perturbing tree
      Broke constraints when perturbing tree
      Broke constraints when perturbing tree
      Broke constraints when perturbing tree
      Broke constraints when perturbing tree
      Broke constraints when perturbing tree
      Broke constraints when perturbing tree

      Initial log likelihoods and log prior probs for run 1:
         Chain 1 -- 0.000000 -- -1865.505770

      There are 7 more chains on other processor(s)


      Using a relative burnin of 25.0 % for diagnostics

      Chain results (600000000 generations requested):

         0 -- [0.000] [...7 remote chains...] 

      Average standard deviation of split frequencies: 0.186081

      10000 -- (0.000) [...7 remote chains...] -- 16:39:59

      Average standard deviation of split frequencies: 0.257130


      Average standard deviation of split frequencies: 0.257130

      20000 -- [0.000] [...7 remote chains...] -- 8:19:59

      Average standard deviation of split frequencies: 0.204275


      Average standard deviation of split frequencies: 0.204275

      30000 -- [0.000] [...7 remote chains...] -- 11:06:38

      Average standard deviation of split frequencies: 0.255344


      Average standard deviation of split frequencies: 0.255344

      40000 -- (0.000) [...7 remote chains...] -- 12:29:56

      Average standard deviation of split frequencies: 0.196238


      Average standard deviation of split frequencies: 0.196238

      50000 -- (0.000) [...7 remote chains...] -- 9:59:57

      Average standard deviation of split frequencies: 0.153164


      Average standard deviation of split frequencies: 0.153164

      60000 -- (0.000) [...7 remote chains...] -- 11:06:36

      Average standard deviation of split frequencies: 0.134687


      Average standard deviation of split frequencies: 0.134687

      70000 -- [0.000] [...7 remote chains...] -- 9:31:21

      Average standard deviation of split frequencies: 0.135954


      Average standard deviation of split frequencies: 0.135954

      80000 -- (0.000) [...7 remote chains...] -- 10:24:55

      Average standard deviation of split frequencies: 0.115369


      Average standard deviation of split frequencies: 0.115369

      90000 -- [0.000] [...7 remote chains...] -- 11:06:34

      Average standard deviation of split frequencies: 0.099228


      Average standard deviation of split frequencies: 0.099228

      100000 -- (0.000) [...7 remote chains...] -- 9:59:54

      Average standard deviation of split frequencies: 0.089021


      Average standard deviation of split frequencies: 0.089021

      110000 -- (0.000) [...7 remote chains...] -- 10:36:14

      Average standard deviation of split frequencies: 0.088141


      Average standard deviation of split frequencies: 0.088141

      120000 -- [0.000] [...7 remote chains...] -- 9:43:13

      Average standard deviation of split frequencies: 0.082566


      Average standard deviation of split frequencies: 0.082566

      130000 -- [0.000] [...7 remote chains...] -- 10:15:15

      Average standard deviation of split frequencies: 0.141698


      Average standard deviation of split frequencies: 0.141698

      140000 -- [0.000] [...7 remote chains...] -- 10:42:42

      Average standard deviation of split frequencies: 0.133529


      Average standard deviation of split frequencies: 0.133529

      150000 -- (0.000) [...7 remote chains...] -- 9:59:51

      Average standard deviation of split frequencies: 0.134687


      Average standard deviation of split frequencies: 0.134687

      160000 -- [0.000] [...7 remote chains...] -- 10:24:50

      Average standard deviation of split frequencies: 0.132294


      Average standard deviation of split frequencies: 0.132294

      170000 -- [0.000] [...7 remote chains...] -- 10:46:52

      Average standard deviation of split frequencies: 0.125862


      Average standard deviation of split frequencies: 0.125862

      180000 -- [0.000] [...7 remote chains...] -- 10:10:55

      Average standard deviation of split frequencies: 0.117684


      Average standard deviation of split frequencies: 0.117684

      190000 -- [0.000] [...7 remote chains...] -- 10:31:22

      Average standard deviation of split frequencies: 0.120111


      Average standard deviation of split frequencies: 0.120111

      200000 -- [0.000] [...7 remote chains...] -- 9:59:48

      Average standard deviation of split frequencies: 0.116435


      Average standard deviation of split frequencies: 0.116435

      210000 -- [0.000] [...7 remote chains...] -- 10:18:49

      Average standard deviation of split frequencies: 0.110662


      Average standard deviation of split frequencies: 0.110662

      220000 -- (0.000) [...7 remote chains...] -- 10:36:07

      Average standard deviation of split frequencies: 0.104208


      Average standard deviation of split frequencies: 0.104208

      230000 -- [0.000] [...7 remote chains...] -- 10:51:55

      Average standard deviation of split frequencies: 0.105917


      Average standard deviation of split frequencies: 0.105917

      240000 -- [0.000] [...7 remote chains...] -- 10:24:45

      Average standard deviation of split frequencies: 0.098741


      Average standard deviation of split frequencies: 0.098741

      250000 -- [0.000] [...7 remote chains...] -- 10:39:44

      Average standard deviation of split frequencies: 0.095127


      Average standard deviation of split frequencies: 0.095127

      260000 -- (0.000) [...7 remote chains...] -- 10:15:07

      Average standard deviation of split frequencies: 0.120047


      Average standard deviation of split frequencies: 0.120047

      270000 -- (0.000) [...7 remote chains...] -- 10:29:20

      Average standard deviation of split frequencies: 0.120530


      Average standard deviation of split frequencies: 0.120530

      280000 -- [0.000] [...7 remote chains...] -- 10:42:33

      Average standard deviation of split frequencies: 0.114888


      Average standard deviation of split frequencies: 0.114888

      290000 -- (0.000) [...7 remote chains...] -- 10:20:23

      Average standard deviation of split frequencies: 0.109980


      Average standard deviation of split frequencies: 0.109980

      300000 -- [0.000] [...7 remote chains...] -- 10:33:01

      Average standard deviation of split frequencies: 0.106586


      Average standard deviation of split frequencies: 0.106586

      310000 -- [0.000] [...7 remote chains...] -- 10:12:35

      Average standard deviation of split frequencies: 0.105530


      Average standard deviation of split frequencies: 0.105530

      320000 -- (0.000) [...7 remote chains...] -- 10:24:40

      Average standard deviation of split frequencies: 0.101268


      Average standard deviation of split frequencies: 0.101268

      330000 -- [0.000] [...7 remote chains...] -- 10:36:00

      Average standard deviation of split frequencies: 0.097628


      Average standard deviation of split frequencies: 0.097628

      340000 -- [0.000] [...7 remote chains...] -- 10:17:17

      Average standard deviation of split frequencies: 0.094652


      Average standard deviation of split frequencies: 0.094652

      350000 -- (0.000) [...7 remote chains...] -- 10:28:12

      Average standard deviation of split frequencies: 0.092480


      Average standard deviation of split frequencies: 0.092480

      360000 -- [0.000] [...7 remote chains...] -- 10:38:30

      Average standard deviation of split frequencies: 0.089303


      Average standard deviation of split frequencies: 0.089303

      370000 -- [0.000] [...7 remote chains...] -- 10:21:14

      Average standard deviation of split frequencies: 0.087178


      Average standard deviation of split frequencies: 0.087178

      380000 -- [0.000] [...7 remote chains...] -- 10:31:10

      Average standard deviation of split frequencies: 0.087321


      Average standard deviation of split frequencies: 0.087321

      390000 -- [0.000] [...7 remote chains...] -- 10:14:59

      Average standard deviation of split frequencies: 0.089503


      Average standard deviation of split frequencies: 0.089503

      400000 -- [0.000] [...7 remote chains...] -- 10:24:35

      Average standard deviation of split frequencies: 0.106126


      Average standard deviation of split frequencies: 0.106126

      410000 -- [0.000] [...7 remote chains...] -- 10:09:20

      Average standard deviation of split frequencies: 0.104848


      Average standard deviation of split frequencies: 0.104848

      420000 -- [0.000] [...7 remote chains...] -- 10:18:36

      Average standard deviation of split frequencies: 0.103531


      Average standard deviation of split frequencies: 0.103531

      430000 -- [0.000] [...7 remote chains...] -- 10:27:27

      Average standard deviation of split frequencies: 0.105826


      Average standard deviation of split frequencies: 0.105826

      440000 -- [0.000] [...7 remote chains...] -- 10:13:11

      Average standard deviation of split frequencies: 0.104386


      Average standard deviation of split frequencies: 0.104386

      450000 -- (0.000) [...7 remote chains...] -- 10:21:45

      Average standard deviation of split frequencies: 0.100638


      Average standard deviation of split frequencies: 0.100638

      460000 -- [0.000] [...7 remote chains...] -- 10:08:13

      Average standard deviation of split frequencies: 0.099281


      Average standard deviation of split frequencies: 0.099281

      470000 -- [0.000] [...7 remote chains...] -- 10:16:32

      Average standard deviation of split frequencies: 0.100352


      Average standard deviation of split frequencies: 0.100352

      480000 -- [0.000] [...7 remote chains...] -- 10:24:30

      Average standard deviation of split frequencies: 0.098482


      Average standard deviation of split frequencies: 0.098482

      490000 -- [0.000] [...7 remote chains...] -- 10:11:44

      Average standard deviation of split frequencies: 0.095510


      Average standard deviation of split frequencies: 0.095510

      500000 -- [0.000] [...7 remote chains...] -- 10:19:29

      Average standard deviation of split frequencies: 0.091863


      Average standard deviation of split frequencies: 0.091863

      510000 -- [0.000] [...7 remote chains...] -- 10:26:55

      Average standard deviation of split frequencies: 0.093493


      Average standard deviation of split frequencies: 0.093493

      520000 -- [0.000] [...7 remote chains...] -- 10:14:51

      Average standard deviation of split frequencies: 0.091561


      Average standard deviation of split frequencies: 0.091561

      530000 -- (0.000) [...7 remote chains...] -- 10:22:05

      Average standard deviation of split frequencies: 0.100986


      Average standard deviation of split frequencies: 0.100986

      540000 -- [0.000] [...7 remote chains...] -- 10:29:03

      Average standard deviation of split frequencies: 0.099211


      Average standard deviation of split frequencies: 0.099211

      550000 -- (0.000) [...7 remote chains...] -- 10:17:36

      Average standard deviation of split frequencies: 0.096262


      Average standard deviation of split frequencies: 0.096262

      560000 -- (0.000) [...7 remote chains...] -- 10:24:25

      Average standard deviation of split frequencies: 0.092499


      Average standard deviation of split frequencies: 0.092499

      570000 -- [0.000] [...7 remote chains...] -- 10:30:58

      Average standard deviation of split frequencies: 0.089684


      Average standard deviation of split frequencies: 0.089684

      580000 -- (0.000) [...7 remote chains...] -- 10:20:05

      Average standard deviation of split frequencies: 0.087260


      Average standard deviation of split frequencies: 0.087260

      590000 -- (0.000) [...7 remote chains...] -- 10:26:30

      Average standard deviation of split frequencies: 0.086176


      Average standard deviation of split frequencies: 0.086176

      600000 -- (0.000) [...7 remote chains...] -- 10:16:03

      Average standard deviation of split frequencies: 0.085259


      Average standard deviation of split frequencies: 0.085259

      610000 -- [0.000] [...7 remote chains...] -- 10:22:19

      Average standard deviation of split frequencies: 0.082897


      Average standard deviation of split frequencies: 0.082897

      620000 -- (0.000) [...7 remote chains...] -- 10:28:22

      Average standard deviation of split frequencies: 0.080093


      Average standard deviation of split frequencies: 0.080093

      630000 -- [0.000] [...7 remote chains...] -- 10:18:23

      Average standard deviation of split frequencies: 0.079181


      Average standard deviation of split frequencies: 0.079181

      640000 -- (0.000) [...7 remote chains...] -- 10:24:20

      Average standard deviation of split frequencies: 0.078476


      Average standard deviation of split frequencies: 0.078476

      650000 -- (0.000) [...7 remote chains...] -- 10:30:05

      Average standard deviation of split frequencies: 0.077381


      Average standard deviation of split frequencies: 0.077381

      660000 -- [0.000] [...7 remote chains...] -- 10:20:31

      Average standard deviation of split frequencies: 0.083367


      Average standard deviation of split frequencies: 0.083367

      670000 -- (0.000) [...7 remote chains...] -- 10:26:09

      Average standard deviation of split frequencies: 0.082824


      Average standard deviation of split frequencies: 0.082824

      680000 -- (0.000) [...7 remote chains...] -- 10:31:38

      Average standard deviation of split frequencies: 0.079647


      Average standard deviation of split frequencies: 0.079647

      690000 -- (0.000) [...7 remote chains...] -- 10:22:28

      Average standard deviation of split frequencies: 0.078317


      Average standard deviation of split frequencies: 0.078317

      700000 -- (0.000) [...7 remote chains...] -- 10:27:50

      Average standard deviation of split frequencies: 0.077717


      Average standard deviation of split frequencies: 0.077717

      710000 -- (0.000) [...7 remote chains...] -- 10:33:03

      Average standard deviation of split frequencies: 0.077728


      Average standard deviation of split frequencies: 0.077728

      720000 -- (0.000) [...7 remote chains...] -- 10:24:15

      Average standard deviation of split frequencies: 0.076813


      Average standard deviation of split frequencies: 0.076813

      730000 -- (0.000) [...7 remote chains...] -- 10:29:22

      Average standard deviation of split frequencies: 0.075915


      Average standard deviation of split frequencies: 0.075915

      740000 -- (0.000) [...7 remote chains...] -- 10:34:21

      Average standard deviation of split frequencies: 0.075030


      Average standard deviation of split frequencies: 0.075030

      750000 -- (0.000) [...7 remote chains...] -- 10:25:53

      Average standard deviation of split frequencies: 0.075189


      Average standard deviation of split frequencies: 0.075189

      760000 -- (0.000) [...7 remote chains...] -- 10:30:46

      Average standard deviation of split frequencies: 0.073590


      Average standard deviation of split frequencies: 0.073590

      770000 -- (0.000) [...7 remote chains...] -- 10:35:32

      Average standard deviation of split frequencies: 0.071909


      Average standard deviation of split frequencies: 0.071909

      780000 -- (0.000) [...7 remote chains...] -- 10:27:23

      Average standard deviation of split frequencies: 0.071259


      Average standard deviation of split frequencies: 0.071259

      790000 -- (0.000) [...7 remote chains...] -- 10:32:04

      Average standard deviation of split frequencies: 0.073657


      Average standard deviation of split frequencies: 0.073657

      800000 -- (0.000) [...7 remote chains...] -- 10:24:10

      Average standard deviation of split frequencies: 0.079303


      Average standard deviation of split frequencies: 0.079303

      810000 -- (0.000) [...7 remote chains...] -- 10:28:46

      Average standard deviation of split frequencies: 0.079659


      Average standard deviation of split frequencies: 0.079659

      820000 -- (0.000) [...7 remote chains...] -- 10:33:16

      Average standard deviation of split frequencies: 0.080294


      Average standard deviation of split frequencies: 0.080294

      830000 -- (0.000) [...7 remote chains...] -- 10:25:38

      Average standard deviation of split frequencies: 0.081330


      Average standard deviation of split frequencies: 0.081330

      840000 -- (0.000) [...7 remote chains...] -- 10:30:04

      Average standard deviation of split frequencies: 0.080018


      Average standard deviation of split frequencies: 0.080018

      850000 -- (0.000) [...7 remote chains...] -- 10:34:23

      Average standard deviation of split frequencies: 0.079446


      Average standard deviation of split frequencies: 0.079446

      860000 -- (0.000) [...7 remote chains...] -- 10:27:00

      Average standard deviation of split frequencies: 0.079314


      Average standard deviation of split frequencies: 0.079314

      870000 -- (0.000) [...7 remote chains...] -- 10:31:16

      Average standard deviation of split frequencies: 0.078462


      Average standard deviation of split frequencies: 0.078462

      880000 -- (0.000) [...7 remote chains...] -- 10:24:05

      Average standard deviation of split frequencies: 0.078688


      Average standard deviation of split frequencies: 0.078688

      890000 -- (0.000) [...7 remote chains...] -- 10:28:16

      Average standard deviation of split frequencies: 0.078134


      Average standard deviation of split frequencies: 0.078134

      900000 -- (0.000) [...7 remote chains...] -- 10:32:23

      Average standard deviation of split frequencies: 0.077136


      Average standard deviation of split frequencies: 0.077136

      910000 -- (0.000) [...7 remote chains...] -- 10:25:25

      Average standard deviation of split frequencies: 0.077201


      Average standard deviation of split frequencies: 0.077201

      920000 -- (0.000) [...7 remote chains...] -- 10:29:28

      Average standard deviation of split frequencies: 0.076483


      Average standard deviation of split frequencies: 0.076483

      930000 -- (0.000) [...7 remote chains...] -- 10:22:41

      Average standard deviation of split frequencies: 0.080747


      Average standard deviation of split frequencies: 0.080747

      940000 -- (0.000) [...7 remote chains...] -- 10:26:40

      Average standard deviation of split frequencies: 0.080180


      Average standard deviation of split frequencies: 0.080180

      950000 -- (0.000) [...7 remote chains...] -- 10:20:04

      Average standard deviation of split frequencies: 0.080589


      Average standard deviation of split frequencies: 0.080589

      960000 -- (0.000) [...7 remote chains...] -- 10:24:00

      Average standard deviation of split frequencies: 0.080299


      Average standard deviation of split frequencies: 0.080299

      970000 -- (0.000) [...7 remote chains...] -- 10:27:50

      Average standard deviation of split frequencies: 0.079038


      Average standard deviation of split frequencies: 0.079038

      980000 -- (0.000) [...7 remote chains...] -- 10:31:37

      Average standard deviation of split frequencies: 0.077389


      Average standard deviation of split frequencies: 0.077389

      990000 -- (0.000) [...7 remote chains...] -- 10:25:13

      Average standard deviation of split frequencies: 0.077549


      Average standard deviation of split frequencies: 0.077549

      1000000 -- (0.000) [...7 remote chains...] -- 10:28:57

      Average standard deviation of split frequencies: 0.075197


      Average standard deviation of split frequencies: 0.075197

      1010000 -- (0.000) [...7 remote chains...] -- 10:32:35

      Average standard deviation of split frequencies: 0.073714


      Average standard deviation of split frequencies: 0.073714

      1020000 -- (0.000) [...7 remote chains...] -- 10:26:23

      Average standard deviation of split frequencies: 0.073249


      Average standard deviation of split frequencies: 0.073249

      1030000 -- (0.000) [...7 remote chains...] -- 10:29:59

      Average standard deviation of split frequencies: 0.072769


      Average standard deviation of split frequencies: 0.072769

      1040000 -- (0.000) [...7 remote chains...] -- 10:33:30

      Average standard deviation of split frequencies: 0.071964


      Average standard deviation of split frequencies: 0.071964

      1050000 -- (0.000) [...7 remote chains...] -- 10:36:58

      Average standard deviation of split frequencies: 0.071514


      Average standard deviation of split frequencies: 0.071514

      1060000 -- (0.000) [...7 remote chains...] -- 10:30:57

      Average standard deviation of split frequencies: 0.072183


      Average standard deviation of split frequencies: 0.072183

      1070000 -- (0.000) [...7 remote chains...] -- 10:34:22

      Average standard deviation of split frequencies: 0.073930


      Average standard deviation of split frequencies: 0.073930

      1080000 -- (0.000) [...7 remote chains...] -- 10:37:44

      Average standard deviation of split frequencies: 0.072718


      Average standard deviation of split frequencies: 0.072718

      1090000 -- (0.000) [...7 remote chains...] -- 10:41:02

      Average standard deviation of split frequencies: 0.071788


      Average standard deviation of split frequencies: 0.071788

      1100000 -- (0.000) [...7 remote chains...] -- 10:35:11

      Average standard deviation of split frequencies: 0.071613


      Average standard deviation of split frequencies: 0.071613

      1110000 -- (0.000) [...7 remote chains...] -- 10:38:27

      Average standard deviation of split frequencies: 0.072154


      Average standard deviation of split frequencies: 0.072154

      1120000 -- (0.000) [...7 remote chains...] -- 10:41:39

      Average standard deviation of split frequencies: 0.071355


      Average standard deviation of split frequencies: 0.071355

      1130000 -- (0.000) [...7 remote chains...] -- 10:44:48

      Average standard deviation of split frequencies: 0.069660


      Average standard deviation of split frequencies: 0.069660

      1140000 -- (0.000) [...7 remote chains...] -- 10:39:08

      Average standard deviation of split frequencies: 0.068316


      Average standard deviation of split frequencies: 0.068316

      1150000 -- (0.000) [...7 remote chains...] -- 10:42:14

      Average standard deviation of split frequencies: 0.067731


      Average standard deviation of split frequencies: 0.067731

      1160000 -- (0.000) [...7 remote chains...] -- 10:36:41

      Average standard deviation of split frequencies: 0.066747


      Average standard deviation of split frequencies: 0.066747

      1170000 -- (0.000) [...7 remote chains...] -- 10:39:46

      Average standard deviation of split frequencies: 0.065546


      Average standard deviation of split frequencies: 0.065546

      1180000 -- (0.000) [...7 remote chains...] -- 10:42:48

      Average standard deviation of split frequencies: 0.064715


      Average standard deviation of split frequencies: 0.064715

      1190000 -- (0.000) [...7 remote chains...] -- 10:37:23

      Average standard deviation of split frequencies: 0.064216


      Average standard deviation of split frequencies: 0.064216

      1200000 -- (0.000) [...7 remote chains...] -- 10:40:23

      Average standard deviation of split frequencies: 0.069804


      Average standard deviation of split frequencies: 0.069804

      1210000 -- (0.000) [...7 remote chains...] -- 10:43:19

      Average standard deviation of split frequencies: 0.069558


      Average standard deviation of split frequencies: 0.069558

      1220000 -- (0.000) [...7 remote chains...] -- 10:38:02

      Average standard deviation of split frequencies: 0.066981


      Average standard deviation of split frequencies: 0.066981

      1230000 -- (0.000) [...7 remote chains...] -- 10:40:57

      Average standard deviation of split frequencies: 0.067571


      Average standard deviation of split frequencies: 0.067571

      1240000 -- (0.000) [...7 remote chains...] -- 10:35:46

      Average standard deviation of split frequencies: 0.066996


      Average standard deviation of split frequencies: 0.066996

      1250000 -- (0.000) [...7 remote chains...] -- 10:38:40

      Average standard deviation of split frequencies: 0.065861


      Average standard deviation of split frequencies: 0.065861

      1260000 -- (0.000) [...7 remote chains...] -- 10:33:35

      Average standard deviation of split frequencies: 0.064991


      Average standard deviation of split frequencies: 0.064991

      1270000 -- (0.000) [...7 remote chains...] -- 10:36:26

      Average standard deviation of split frequencies: 0.066181


      Average standard deviation of split frequencies: 0.066181

      1280000 -- (0.000) [...7 remote chains...] -- 10:39:15

      Average standard deviation of split frequencies: 0.064551


      Average standard deviation of split frequencies: 0.064551

      1290000 -- (0.000) [...7 remote chains...] -- 10:34:17

      Average standard deviation of split frequencies: 0.064625


      Average standard deviation of split frequencies: 0.064625

      1300000 -- (0.000) [...7 remote chains...] -- 10:37:04

      Average standard deviation of split frequencies: 0.063874


      Average standard deviation of split frequencies: 0.063874

      1310000 -- (0.000) [...7 remote chains...] -- 10:32:12

      Average standard deviation of split frequencies: 0.063588


      Average standard deviation of split frequencies: 0.063588

      1320000 -- (0.000) [...7 remote chains...] -- 10:34:57

      Average standard deviation of split frequencies: 0.063443


      Average standard deviation of split frequencies: 0.063443

      1330000 -- (0.000) [...7 remote chains...] -- 10:30:10

      Average standard deviation of split frequencies: 0.067910


      Average standard deviation of split frequencies: 0.067910

      1340000 -- (0.000) [...7 remote chains...] -- 10:32:54

      Average standard deviation of split frequencies: 0.066864


      Average standard deviation of split frequencies: 0.066864

      1350000 -- (0.000) [...7 remote chains...] -- 10:28:12

      Average standard deviation of split frequencies: 0.066974


      Average standard deviation of split frequencies: 0.066974

      1360000 -- (0.000) [...7 remote chains...] -- 10:30:55

      Average standard deviation of split frequencies: 0.066557


      Average standard deviation of split frequencies: 0.066557

      1370000 -- (0.000) [...7 remote chains...] -- 10:33:35

      Average standard deviation of split frequencies: 0.065762


      Average standard deviation of split frequencies: 0.065762

      1380000 -- (0.000) [...7 remote chains...] -- 10:28:59

      Average standard deviation of split frequencies: 0.064915


      Average standard deviation of split frequencies: 0.064915

      1390000 -- (0.000) [...7 remote chains...] -- 10:31:37

      Average standard deviation of split frequencies: 0.064874


      Average standard deviation of split frequencies: 0.064874

      1400000 -- (0.000) [...7 remote chains...] -- 10:27:06

      Average standard deviation of split frequencies: 0.064849


      Average standard deviation of split frequencies: 0.064849

      1410000 -- (0.000) [...7 remote chains...] -- 10:29:43

      Average standard deviation of split frequencies: 0.065001


      Average standard deviation of split frequencies: 0.065001

      1420000 -- (0.000) [...7 remote chains...] -- 10:25:16

      Average standard deviation of split frequencies: 0.064100


      Average standard deviation of split frequencies: 0.064100

      1430000 -- (0.000) [...7 remote chains...] -- 10:27:52

      Average standard deviation of split frequencies: 0.062097


      Average standard deviation of split frequencies: 0.062097

      1440000 -- (0.000) [...7 remote chains...] -- 10:23:30

      Average standard deviation of split frequencies: 0.062338


      Average standard deviation of split frequencies: 0.062338

      1450000 -- (0.000) [...7 remote chains...] -- 10:26:04

      Average standard deviation of split frequencies: 0.061217


      Average standard deviation of split frequencies: 0.061217

      1460000 -- (0.000) [...7 remote chains...] -- 10:21:46

      Average standard deviation of split frequencies: 0.065325


      Average standard deviation of split frequencies: 0.065325

      1470000 -- (0.000) [...7 remote chains...] -- 10:24:19

      Average standard deviation of split frequencies: 0.063817


      Average standard deviation of split frequencies: 0.063817

      1480000 -- (0.000) [...7 remote chains...] -- 10:26:49

      Average standard deviation of split frequencies: 0.063022


      Average standard deviation of split frequencies: 0.063022

      1490000 -- (0.000) [...7 remote chains...] -- 10:22:36

      Average standard deviation of split frequencies: 0.061698


      Average standard deviation of split frequencies: 0.061698

      1500000 -- (0.000) [...7 remote chains...] -- 10:25:06

      Average standard deviation of split frequencies: 0.059567


      Average standard deviation of split frequencies: 0.059567

      1510000 -- (0.000) [...7 remote chains...] -- 10:20:56

      Average standard deviation of split frequencies: 0.058654


      Average standard deviation of split frequencies: 0.058654

      1520000 -- (0.000) [...7 remote chains...] -- 10:23:25

      Average standard deviation of split frequencies: 0.058143


      Average standard deviation of split frequencies: 0.058143

      1530000 -- (0.000) [...7 remote chains...] -- 10:19:19

      Average standard deviation of split frequencies: 0.057963


      Average standard deviation of split frequencies: 0.057963

      1540000 -- (0.000) [...7 remote chains...] -- 10:21:46

      Average standard deviation of split frequencies: 0.057159


      Average standard deviation of split frequencies: 0.057159

      1550000 -- (0.000) [...7 remote chains...] -- 10:24:11

      Average standard deviation of split frequencies: 0.057773


      Average standard deviation of split frequencies: 0.057773

      1560000 -- (0.000) [...7 remote chains...] -- 10:20:10

      Average standard deviation of split frequencies: 0.057075


      Average standard deviation of split frequencies: 0.057075

      1570000 -- (0.000) [...7 remote chains...] -- 10:22:34

      Average standard deviation of split frequencies: 0.057375


      Average standard deviation of split frequencies: 0.057375

      1580000 -- (0.000) [...7 remote chains...] -- 10:18:37

      Average standard deviation of split frequencies: 0.056774


      Average standard deviation of split frequencies: 0.056774

      1590000 -- (0.000) [...7 remote chains...] -- 10:20:59

      Average standard deviation of split frequencies: 0.056026


      Average standard deviation of split frequencies: 0.056026

      1600000 -- (0.000) [...7 remote chains...] -- 10:23:20

      Average standard deviation of split frequencies: 0.060730


      Average standard deviation of split frequencies: 0.060730

      1610000 -- (0.000) [...7 remote chains...] -- 10:19:27

      Average standard deviation of split frequencies: 0.060189


      Average standard deviation of split frequencies: 0.060189

      1620000 -- (0.000) [...7 remote chains...] -- 10:21:46

      Average standard deviation of split frequencies: 0.059766


      Average standard deviation of split frequencies: 0.059766

      1630000 -- (0.000) [...7 remote chains...] -- 10:17:56

      Average standard deviation of split frequencies: 0.059131


      Average standard deviation of split frequencies: 0.059131

      1640000 -- (0.000) [...7 remote chains...] -- 10:20:15

      Average standard deviation of split frequencies: 0.058826


      Average standard deviation of split frequencies: 0.058826

      1650000 -- (0.000) [...7 remote chains...] -- 10:16:28

      Average standard deviation of split frequencies: 0.058553


      Average standard deviation of split frequencies: 0.058553

      1660000 -- (0.000) [...7 remote chains...] -- 10:18:45

      Average standard deviation of split frequencies: 0.058286


      Average standard deviation of split frequencies: 0.058286

      1670000 -- (0.000) [...7 remote chains...] -- 10:21:01

      Average standard deviation of split frequencies: 0.058483


      Average standard deviation of split frequencies: 0.058483

      1680000 -- (0.000) [...7 remote chains...] -- 10:17:18

      Average standard deviation of split frequencies: 0.058120


      Average standard deviation of split frequencies: 0.058120

      1690000 -- (0.000) [...7 remote chains...] -- 10:19:33

      Average standard deviation of split frequencies: 0.057719


      Average standard deviation of split frequencies: 0.057719

      1700000 -- (0.000) [...7 remote chains...] -- 10:21:45

      Average standard deviation of split frequencies: 0.057650


      Average standard deviation of split frequencies: 0.057650

      1710000 -- (0.000) [...7 remote chains...] -- 10:18:06

      Average standard deviation of split frequencies: 0.057323


      Average standard deviation of split frequencies: 0.057323

      1720000 -- (0.000) [...7 remote chains...] -- 10:20:18

      Average standard deviation of split frequencies: 0.057620


      Average standard deviation of split frequencies: 0.057620

      1730000 -- (0.000) [...7 remote chains...] -- 10:22:28

      Average standard deviation of split frequencies: 0.060621


      Average standard deviation of split frequencies: 0.060621

      1740000 -- (0.000) [...7 remote chains...] -- 10:18:53

      Average standard deviation of split frequencies: 0.059322


      Average standard deviation of split frequencies: 0.059322

      1750000 -- (0.000) [...7 remote chains...] -- 10:21:02

      Average standard deviation of split frequencies: 0.060910


      Average standard deviation of split frequencies: 0.060910

      1760000 -- (0.000) [...7 remote chains...] -- 10:17:30

      Average standard deviation of split frequencies: 0.061535


      Average standard deviation of split frequencies: 0.061535

      1770000 -- (0.000) [...7 remote chains...] -- 10:19:38

      Average standard deviation of split frequencies: 0.061692


      Average standard deviation of split frequencies: 0.061692

      1780000 -- (0.000) [...7 remote chains...] -- 10:16:08

      Average standard deviation of split frequencies: 0.061425


      Average standard deviation of split frequencies: 0.061425

      1790000 -- (0.000) [...7 remote chains...] -- 10:18:15

      Average standard deviation of split frequencies: 0.062283


      Average standard deviation of split frequencies: 0.062283

      1800000 -- (0.000) [...7 remote chains...] -- 10:14:49

      Average standard deviation of split frequencies: 0.062485


      Average standard deviation of split frequencies: 0.062485

      1810000 -- (0.000) [...7 remote chains...] -- 10:16:55

      Average standard deviation of split frequencies: 0.062480


      Average standard deviation of split frequencies: 0.062480

      1820000 -- (0.000) [...7 remote chains...] -- 10:18:59

      Average standard deviation of split frequencies: 0.062106


      Average standard deviation of split frequencies: 0.062106

      1830000 -- (0.000) [...7 remote chains...] -- 10:15:36

      Average standard deviation of split frequencies: 0.062724


      Average standard deviation of split frequencies: 0.062724

      1840000 -- (0.000) [...7 remote chains...] -- 10:17:39

      Average standard deviation of split frequencies: 0.062425


      Average standard deviation of split frequencies: 0.062425

      1850000 -- (0.000) [...7 remote chains...] -- 10:14:18

      Average standard deviation of split frequencies: 0.061703


      Average standard deviation of split frequencies: 0.061703

      1860000 -- (0.000) [...7 remote chains...] -- 10:16:21

      Average standard deviation of split frequencies: 0.064808


      Average standard deviation of split frequencies: 0.064808

      1870000 -- (0.000) [...7 remote chains...] -- 10:13:03

      Average standard deviation of split frequencies: 0.064899


      Average standard deviation of split frequencies: 0.064899

      1880000 -- (0.000) [...7 remote chains...] -- 10:15:05

      Average standard deviation of split frequencies: 0.064345


      Average standard deviation of split frequencies: 0.064345

      1890000 -- (0.000) [...7 remote chains...] -- 10:17:05

      Average standard deviation of split frequencies: 0.063617


      Average standard deviation of split frequencies: 0.063617

      1900000 -- (0.000) [...7 remote chains...] -- 10:13:50

      Average standard deviation of split frequencies: 0.063081


      Average standard deviation of split frequencies: 0.063081

      1910000 -- (0.000) [...7 remote chains...] -- 10:15:50

      Average standard deviation of split frequencies: 0.062140


      Average standard deviation of split frequencies: 0.062140

      1920000 -- (0.000) [...7 remote chains...] -- 10:12:37

      Average standard deviation of split frequencies: 0.061445


      Average standard deviation of split frequencies: 0.061445

      1930000 -- (0.000) [...7 remote chains...] -- 10:14:35

      Average standard deviation of split frequencies: 0.060672


      Average standard deviation of split frequencies: 0.060672

      1940000 -- (0.000) [...7 remote chains...] -- 10:11:25

      Average standard deviation of split frequencies: 0.059097


      Average standard deviation of split frequencies: 0.059097

      1950000 -- (0.000) [...7 remote chains...] -- 10:13:23

      Average standard deviation of split frequencies: 0.059183


      Average standard deviation of split frequencies: 0.059183

      1960000 -- (0.000) [...7 remote chains...] -- 10:15:19

      Average standard deviation of split frequencies: 0.058357


      Average standard deviation of split frequencies: 0.058357

      1970000 -- (0.000) [...7 remote chains...] -- 10:12:11

      Average standard deviation of split frequencies: 0.057965


      Average standard deviation of split frequencies: 0.057965

      1980000 -- (0.000) [...7 remote chains...] -- 10:14:07

      Average standard deviation of split frequencies: 0.057950


      Average standard deviation of split frequencies: 0.057950

      1990000 -- (0.000) [...7 remote chains...] -- 10:11:01

      Average standard deviation of split frequencies: 0.059094


      Average standard deviation of split frequencies: 0.059094

      2000000 -- (0.000) [...7 remote chains...] -- 10:12:57

      Average standard deviation of split frequencies: 0.059591


      Average standard deviation of split frequencies: 0.059591

      2010000 -- (0.000) [...7 remote chains...] -- 10:09:53

      Average standard deviation of split frequencies: 0.059017


      Average standard deviation of split frequencies: 0.059017

      2020000 -- (0.000) [...7 remote chains...] -- 10:11:47

      Average standard deviation of split frequencies: 0.058450


      Average standard deviation of split frequencies: 0.058450

      2030000 -- (0.000) [...7 remote chains...] -- 10:08:46

      Average standard deviation of split frequencies: 0.058631


      Average standard deviation of split frequencies: 0.058631

      2040000 -- (0.000) [...7 remote chains...] -- 10:10:39

      Average standard deviation of split frequencies: 0.057572


      Average standard deviation of split frequencies: 0.057572

      2050000 -- (0.000) [...7 remote chains...] -- 10:07:40

      Average standard deviation of split frequencies: 0.055758


      Average standard deviation of split frequencies: 0.055758

      2060000 -- (0.000) [...7 remote chains...] -- 10:09:33

      Average standard deviation of split frequencies: 0.054887


      Average standard deviation of split frequencies: 0.054887

      2070000 -- (0.000) [...7 remote chains...] -- 10:11:24

      Average standard deviation of split frequencies: 0.055299


      Average standard deviation of split frequencies: 0.055299

      2080000 -- (0.000) [...7 remote chains...] -- 10:08:27

      Average standard deviation of split frequencies: 0.055357


      Average standard deviation of split frequencies: 0.055357

      2090000 -- (0.000) [...7 remote chains...] -- 10:10:18

      Average standard deviation of split frequencies: 0.055739


      Average standard deviation of split frequencies: 0.055739

      2100000 -- (0.000) [...7 remote chains...] -- 10:07:23

      Average standard deviation of split frequencies: 0.055388


      Average standard deviation of split frequencies: 0.055388

      2110000 -- (0.000) [...7 remote chains...] -- 10:09:13

      Average standard deviation of split frequencies: 0.055161


      Average standard deviation of split frequencies: 0.055161

      2120000 -- (0.000) [...7 remote chains...] -- 10:06:20

      Average standard deviation of split frequencies: 0.054584


      Average standard deviation of split frequencies: 0.054584

      2130000 -- (0.000) [...7 remote chains...] -- 10:08:09

      Average standard deviation of split frequencies: 0.057271


      Average standard deviation of split frequencies: 0.057271

      2140000 -- (0.000) [...7 remote chains...] -- 10:09:57

      Average standard deviation of split frequencies: 0.057005


      Average standard deviation of split frequencies: 0.057005

      2150000 -- (0.000) [...7 remote chains...] -- 10:07:07

      Average standard deviation of split frequencies: 0.057092


      Average standard deviation of split frequencies: 0.057092

      2160000 -- (0.000) [...7 remote chains...] -- 10:08:54

      Average standard deviation of split frequencies: 0.056735


      Average standard deviation of split frequencies: 0.056735

      2170000 -- (0.000) [...7 remote chains...] -- 10:06:05

      Average standard deviation of split frequencies: 0.056220


      Average standard deviation of split frequencies: 0.056220

      2180000 -- (0.000) [...7 remote chains...] -- 10:07:52

      Average standard deviation of split frequencies: 0.054640


      Average standard deviation of split frequencies: 0.054640

      2190000 -- (0.000) [...7 remote chains...] -- 10:09:38

      Average standard deviation of split frequencies: 0.054887


      Average standard deviation of split frequencies: 0.054887

      2200000 -- (0.000) [...7 remote chains...] -- 10:06:51

      Average standard deviation of split frequencies: 0.054802


      Average standard deviation of split frequencies: 0.054802

      2210000 -- (0.000) [...7 remote chains...] -- 10:08:36

      Average standard deviation of split frequencies: 0.054311


      Average standard deviation of split frequencies: 0.054311

      2220000 -- (0.000) [...7 remote chains...] -- 10:05:51

      Average standard deviation of split frequencies: 0.053664


      Average standard deviation of split frequencies: 0.053664

      2230000 -- (0.000) [...7 remote chains...] -- 10:07:35

      Average standard deviation of split frequencies: 0.054312


      Average standard deviation of split frequencies: 0.054312

      2240000 -- (0.000) [...7 remote chains...] -- 10:09:19

      Average standard deviation of split frequencies: 0.054393


      Average standard deviation of split frequencies: 0.054393

      2250000 -- (0.000) [...7 remote chains...] -- 10:06:36

      Average standard deviation of split frequencies: 0.054393


      Average standard deviation of split frequencies: 0.054393

      2260000 -- (0.000) [...7 remote chains...] -- 10:08:19

      Average standard deviation of split frequencies: 0.055576


      Average standard deviation of split frequencies: 0.055576

      2270000 -- (0.000) [...7 remote chains...] -- 10:05:37

      Average standard deviation of split frequencies: 0.054832


      Average standard deviation of split frequencies: 0.054832

      2280000 -- (0.000) [...7 remote chains...] -- 10:07:19

      Average standard deviation of split frequencies: 0.054595


      Average standard deviation of split frequencies: 0.054595

      2290000 -- (0.000) [...7 remote chains...] -- 10:04:40

      Average standard deviation of split frequencies: 0.054688


      Average standard deviation of split frequencies: 0.054688

      2300000 -- (0.000) [...7 remote chains...] -- 10:06:21

      Average standard deviation of split frequencies: 0.054780


      Average standard deviation of split frequencies: 0.054780

      2310000 -- (0.000) [...7 remote chains...] -- 10:08:02

      Average standard deviation of split frequencies: 0.054264


      Average standard deviation of split frequencies: 0.054264

      2320000 -- (0.000) [...7 remote chains...] -- 10:05:24

      Average standard deviation of split frequencies: 0.053138


      Average standard deviation of split frequencies: 0.053138

      2330000 -- (0.000) [...7 remote chains...] -- 10:07:04

      Average standard deviation of split frequencies: 0.053139


      Average standard deviation of split frequencies: 0.053139

      2340000 -- (0.000) [...7 remote chains...] -- 10:08:43

      Average standard deviation of split frequencies: 0.053442


      Average standard deviation of split frequencies: 0.053442

      2350000 -- (0.000) [...7 remote chains...] -- 10:06:07

      Average standard deviation of split frequencies: 0.054623


      Average standard deviation of split frequencies: 0.054623

      2360000 -- (0.000) [...7 remote chains...] -- 10:07:46

      Average standard deviation of split frequencies: 0.054240


      Average standard deviation of split frequencies: 0.054240

      2370000 -- (0.000) [...7 remote chains...] -- 10:09:23

      Average standard deviation of split frequencies: 0.053785


      Average standard deviation of split frequencies: 0.053785

      2380000 -- (0.000) [...7 remote chains...] -- 10:06:49

      Average standard deviation of split frequencies: 0.053940


      Average standard deviation of split frequencies: 0.053940

      2390000 -- (0.000) [...7 remote chains...] -- 10:08:26

      Average standard deviation of split frequencies: 0.052848


      Average standard deviation of split frequencies: 0.052848

      2400000 -- (0.000) [...7 remote chains...] -- 10:10:03

      Average standard deviation of split frequencies: 0.053961


      Average standard deviation of split frequencies: 0.053961

      2410000 -- (0.000) [...7 remote chains...] -- 10:07:30

      Average standard deviation of split frequencies: 0.053422


      Average standard deviation of split frequencies: 0.053422

      2420000 -- (0.000) [...7 remote chains...] -- 10:09:06

      Average standard deviation of split frequencies: 0.053613


      Average standard deviation of split frequencies: 0.053613

      2430000 -- (0.000) [...7 remote chains...] -- 10:06:35

      Average standard deviation of split frequencies: 0.053613


      Average standard deviation of split frequencies: 0.053613

      2440000 -- (0.000) [...7 remote chains...] -- 10:08:10

      Average standard deviation of split frequencies: 0.053409


      Average standard deviation of split frequencies: 0.053409

      2450000 -- (0.000) [...7 remote chains...] -- 10:09:44

      Average standard deviation of split frequencies: 0.053043


      Average standard deviation of split frequencies: 0.053043

      2460000 -- (0.000) [...7 remote chains...] -- 10:07:15

      Average standard deviation of split frequencies: 0.052615


      Average standard deviation of split frequencies: 0.052615

      2470000 -- (0.000) [...7 remote chains...] -- 10:08:49

      Average standard deviation of split frequencies: 0.052180


      Average standard deviation of split frequencies: 0.052180

      2480000 -- (0.000) [...7 remote chains...] -- 10:06:21

      Average standard deviation of split frequencies: 0.051900


      Average standard deviation of split frequencies: 0.051900

      2490000 -- (0.000) [...7 remote chains...] -- 10:07:54

      Average standard deviation of split frequencies: 0.050849


      Average standard deviation of split frequencies: 0.050849

      2500000 -- (0.000) [...7 remote chains...] -- 10:05:28

      Average standard deviation of split frequencies: 0.050580


      Average standard deviation of split frequencies: 0.050580

      2510000 -- (0.000) [...7 remote chains...] -- 10:07:00

      Average standard deviation of split frequencies: 0.050364


      Average standard deviation of split frequencies: 0.050364

      2520000 -- (0.000) [...7 remote chains...] -- 10:04:35

      Average standard deviation of split frequencies: 0.050027


      Average standard deviation of split frequencies: 0.050027

      2530000 -- (0.000) [...7 remote chains...] -- 10:06:07

      Average standard deviation of split frequencies: 0.050275


      Average standard deviation of split frequencies: 0.050275

      2540000 -- (0.000) [...7 remote chains...] -- 10:07:39

      Average standard deviation of split frequencies: 0.050160


      Average standard deviation of split frequencies: 0.050160

      2550000 -- (0.000) [...7 remote chains...] -- 10:05:15

      Average standard deviation of split frequencies: 0.049531


      Average standard deviation of split frequencies: 0.049531

      2560000 -- (0.000) [...7 remote chains...] -- 10:06:46

      Average standard deviation of split frequencies: 0.049573


      Average standard deviation of split frequencies: 0.049573

      2570000 -- (0.000) [...7 remote chains...] -- 10:04:24

      Average standard deviation of split frequencies: 0.049466


      Average standard deviation of split frequencies: 0.049466

      2580000 -- (0.000) [...7 remote chains...] -- 10:05:54

      Average standard deviation of split frequencies: 0.049435


      Average standard deviation of split frequencies: 0.049435

      2590000 -- (0.000) [...7 remote chains...] -- 10:03:33

      Average standard deviation of split frequencies: 0.049287


      Average standard deviation of split frequencies: 0.049287

      2600000 -- (0.000) [...7 remote chains...] -- 10:05:03

      Average standard deviation of split frequencies: 0.049209


      Average standard deviation of split frequencies: 0.049209

      2610000 -- (0.000) [...7 remote chains...] -- 10:06:32

      Average standard deviation of split frequencies: 0.049174


      Average standard deviation of split frequencies: 0.049174

      2620000 -- (0.000) [...7 remote chains...] -- 10:04:13

      Average standard deviation of split frequencies: 0.048640


      Average standard deviation of split frequencies: 0.048640

      2630000 -- (0.000) [...7 remote chains...] -- 10:05:41

      Average standard deviation of split frequencies: 0.047926


      Average standard deviation of split frequencies: 0.047926

      2640000 -- (0.000) [...7 remote chains...] -- 10:03:23

      Average standard deviation of split frequencies: 0.047795


      Average standard deviation of split frequencies: 0.047795

      2650000 -- (0.000) [...7 remote chains...] -- 10:04:51

      Average standard deviation of split frequencies: 0.047764


      Average standard deviation of split frequencies: 0.047764

      2660000 -- (0.000) [...7 remote chains...] -- 10:02:34

      Average standard deviation of split frequencies: 0.046810


      Average standard deviation of split frequencies: 0.046810

      2670000 -- (0.000) [...7 remote chains...] -- 10:04:02

      Average standard deviation of split frequencies: 0.046667


      Average standard deviation of split frequencies: 0.046667

      2680000 -- (0.000) [...7 remote chains...] -- 10:05:29

      Average standard deviation of split frequencies: 0.046262


      Average standard deviation of split frequencies: 0.046262

      2690000 -- (0.000) [...7 remote chains...] -- 10:03:13

      Average standard deviation of split frequencies: 0.046466


      Average standard deviation of split frequencies: 0.046466

      2700000 -- (0.000) [...7 remote chains...] -- 10:04:40

      Average standard deviation of split frequencies: 0.046630


      Average standard deviation of split frequencies: 0.046630

      2710000 -- (0.000) [...7 remote chains...] -- 10:06:06

      Average standard deviation of split frequencies: 0.046565


      Average standard deviation of split frequencies: 0.046565

      2720000 -- (0.000) [...7 remote chains...] -- 10:03:52

      Average standard deviation of split frequencies: 0.046468


      Average standard deviation of split frequencies: 0.046468

      2730000 -- (0.000) [...7 remote chains...] -- 10:05:17

      Average standard deviation of split frequencies: 0.046178


      Average standard deviation of split frequencies: 0.046178

      2740000 -- (0.000) [...7 remote chains...] -- 10:03:04

      Average standard deviation of split frequencies: 0.046212


      Average standard deviation of split frequencies: 0.046212

      2750000 -- (0.000) [...7 remote chains...] -- 10:04:29

      Average standard deviation of split frequencies: 0.046685


      Average standard deviation of split frequencies: 0.046685

      2760000 -- (0.000) [...7 remote chains...] -- 10:02:17

      Average standard deviation of split frequencies: 0.046523


      Average standard deviation of split frequencies: 0.046523

      2770000 -- (0.000) [...7 remote chains...] -- 10:03:41

      Average standard deviation of split frequencies: 0.046301


      Average standard deviation of split frequencies: 0.046301

      2780000 -- (0.000) [...7 remote chains...] -- 10:05:05

      Average standard deviation of split frequencies: 0.046829


      Average standard deviation of split frequencies: 0.046829

      2790000 -- (0.000) [...7 remote chains...] -- 10:02:55

      Average standard deviation of split frequencies: 0.046766


      Average standard deviation of split frequencies: 0.046766

      2800000 -- [0.000] [...7 remote chains...] -- 10:04:18

      Average standard deviation of split frequencies: 0.047922


      Average standard deviation of split frequencies: 0.047922

      2810000 -- (0.000) [...7 remote chains...] -- 10:02:08

      Average standard deviation of split frequencies: 0.047763


      Average standard deviation of split frequencies: 0.047763

      2820000 -- (0.000) [...7 remote chains...] -- 10:03:31

      Average standard deviation of split frequencies: 0.047804


      Average standard deviation of split frequencies: 0.047804

      2830000 -- (0.000) [...7 remote chains...] -- 10:04:54

      Average standard deviation of split frequencies: 0.047871


      Average standard deviation of split frequencies: 0.047871

      2840000 -- (0.000) [...7 remote chains...] -- 10:02:46

      Average standard deviation of split frequencies: 0.046768


      Average standard deviation of split frequencies: 0.046768

      2850000 -- (0.000) [...7 remote chains...] -- 10:04:08

      Average standard deviation of split frequencies: 0.045858


      Average standard deviation of split frequencies: 0.045858

      2860000 -- (0.000) [...7 remote chains...] -- 10:05:29

      Average standard deviation of split frequencies: 0.045769


      Average standard deviation of split frequencies: 0.045769

      2870000 -- (0.000) [...7 remote chains...] -- 10:03:22

      Average standard deviation of split frequencies: 0.044843


      Average standard deviation of split frequencies: 0.044843

      2880000 -- (0.000) [...7 remote chains...] -- 10:04:43

      Average standard deviation of split frequencies: 0.044513


      Average standard deviation of split frequencies: 0.044513

      2890000 -- (0.000) [...7 remote chains...] -- 10:02:37

      Average standard deviation of split frequencies: 0.044676


      Average standard deviation of split frequencies: 0.044676

      2900000 -- (0.000) [...7 remote chains...] -- 10:03:57

      Average standard deviation of split frequencies: 0.044899


      Average standard deviation of split frequencies: 0.044899

      2910000 -- (0.000) [...7 remote chains...] -- 10:01:52

      Average standard deviation of split frequencies: 0.044777


      Average standard deviation of split frequencies: 0.044777

      2920000 -- [0.000] [...7 remote chains...] -- 10:03:12

      Average standard deviation of split frequencies: 0.044402


      Average standard deviation of split frequencies: 0.044402

      2930000 -- [0.000] [...7 remote chains...] -- 10:04:32

      Average standard deviation of split frequencies: 0.045359


      Average standard deviation of split frequencies: 0.045359

      2940000 -- (0.000) [...7 remote chains...] -- 10:02:28

      Average standard deviation of split frequencies: 0.045467


      Average standard deviation of split frequencies: 0.045467

      2950000 -- [0.000] [...7 remote chains...] -- 10:03:47

      Average standard deviation of split frequencies: 0.044905


      Average standard deviation of split frequencies: 0.044905

      2960000 -- (0.000) [...7 remote chains...] -- 10:01:44

      Average standard deviation of split frequencies: 0.044765


      Average standard deviation of split frequencies: 0.044765

      2970000 -- (0.000) [...7 remote chains...] -- 10:03:03

      Average standard deviation of split frequencies: 0.044627


      Average standard deviation of split frequencies: 0.044627

      2980000 -- (0.000) [...7 remote chains...] -- 10:04:21

      Average standard deviation of split frequencies: 0.044244


      Average standard deviation of split frequencies: 0.044244

      2990000 -- (0.000) [...7 remote chains...] -- 10:02:20

      Average standard deviation of split frequencies: 0.044123


      Average standard deviation of split frequencies: 0.044123

      3000000 -- (0.000) [...7 remote chains...] -- 10:03:38

      Average standard deviation of split frequencies: 0.043991


      Average standard deviation of split frequencies: 0.043991

      3010000 -- [0.000] [...7 remote chains...] -- 10:01:37

      Average standard deviation of split frequencies: 0.043671


      Average standard deviation of split frequencies: 0.043671

      3020000 -- [0.000] [...7 remote chains...] -- 10:02:54

      Average standard deviation of split frequencies: 0.043601


      Average standard deviation of split frequencies: 0.043601

      3030000 -- (0.000) [...7 remote chains...] -- 10:04:11

      Average standard deviation of split frequencies: 0.043054


      Average standard deviation of split frequencies: 0.043054

      3040000 -- (0.000) [...7 remote chains...] -- 10:02:11

      Average standard deviation of split frequencies: 0.042805


      Average standard deviation of split frequencies: 0.042805

      3050000 -- [0.000] [...7 remote chains...] -- 10:03:28

      Average standard deviation of split frequencies: 0.042450


      Average standard deviation of split frequencies: 0.042450

      3060000 -- (0.000) [...7 remote chains...] -- 10:04:44

      Average standard deviation of split frequencies: 0.043480


      Average standard deviation of split frequencies: 0.043480

      3070000 -- (0.000) [...7 remote chains...] -- 10:02:45

      Average standard deviation of split frequencies: 0.043542


      Average standard deviation of split frequencies: 0.043542

      3080000 -- [0.000] [...7 remote chains...] -- 10:04:01

      Average standard deviation of split frequencies: 0.043665


      Average standard deviation of split frequencies: 0.043665

      3090000 -- (0.000) [...7 remote chains...] -- 10:05:16

      Average standard deviation of split frequencies: 0.043580


      Average standard deviation of split frequencies: 0.043580

      3100000 -- [0.000] [...7 remote chains...] -- 10:03:19

      Average standard deviation of split frequencies: 0.043273


      Average standard deviation of split frequencies: 0.043273

      3110000 -- (0.000) [...7 remote chains...] -- 10:04:34

      Average standard deviation of split frequencies: 0.042729


      Average standard deviation of split frequencies: 0.042729

      3120000 -- (0.000) [...7 remote chains...] -- 10:05:48

      Average standard deviation of split frequencies: 0.042246


      Average standard deviation of split frequencies: 0.042246

      3130000 -- (0.000) [...7 remote chains...] -- 10:03:51

      Average standard deviation of split frequencies: 0.041418


      Average standard deviation of split frequencies: 0.041418

      3140000 -- [0.000] [...7 remote chains...] -- 10:05:05

      Average standard deviation of split frequencies: 0.041082


      Average standard deviation of split frequencies: 0.041082

      3150000 -- [0.000] [...7 remote chains...] -- 10:03:09

      Average standard deviation of split frequencies: 0.040163


      Average standard deviation of split frequencies: 0.040163

      3160000 -- [0.000] [...7 remote chains...] -- 10:04:23

      Average standard deviation of split frequencies: 0.039938


      Average standard deviation of split frequencies: 0.039938

      3170000 -- [0.000] [...7 remote chains...] -- 10:05:36

      Average standard deviation of split frequencies: 0.039657


      Average standard deviation of split frequencies: 0.039657

      3180000 -- [0.000] [...7 remote chains...] -- 10:03:42

      Average standard deviation of split frequencies: 0.039548


      Average standard deviation of split frequencies: 0.039548

      3190000 -- (0.000) [...7 remote chains...] -- 10:04:55

      Average standard deviation of split frequencies: 0.039152


      Average standard deviation of split frequencies: 0.039152

      3200000 -- [0.000] [...7 remote chains...] -- 10:03:01

      Average standard deviation of split frequencies: 0.039355


      Average standard deviation of split frequencies: 0.039355

      3210000 -- [0.000] [...7 remote chains...] -- 10:04:13

      Average standard deviation of split frequencies: 0.038874


      Average standard deviation of split frequencies: 0.038874

      3220000 -- [0.000] [...7 remote chains...] -- 10:05:25

      Average standard deviation of split frequencies: 0.038588


      Average standard deviation of split frequencies: 0.038588

      3230000 -- (0.000) [...7 remote chains...] -- 10:03:32

      Average standard deviation of split frequencies: 0.038398


      Average standard deviation of split frequencies: 0.038398

      3240000 -- [0.000] [...7 remote chains...] -- 10:04:44

      Average standard deviation of split frequencies: 0.038784


      Average standard deviation of split frequencies: 0.038784

      3250000 -- [0.000] [...7 remote chains...] -- 10:02:52

      Average standard deviation of split frequencies: 0.038748


      Average standard deviation of split frequencies: 0.038748

      3260000 -- [0.000] [...7 remote chains...] -- 10:04:03

      Average standard deviation of split frequencies: 0.038529


      Average standard deviation of split frequencies: 0.038529

      3270000 -- (0.000) [...7 remote chains...] -- 10:05:14

      Average standard deviation of split frequencies: 0.038591


      Average standard deviation of split frequencies: 0.038591

      3280000 -- (0.000) [...7 remote chains...] -- 10:03:23

      Average standard deviation of split frequencies: 0.038922


      Average standard deviation of split frequencies: 0.038922

      3290000 -- [0.000] [...7 remote chains...] -- 10:04:34

      Average standard deviation of split frequencies: 0.039129


      Average standard deviation of split frequencies: 0.039129

      3300000 -- (0.000) [...7 remote chains...] -- 10:02:43

      Average standard deviation of split frequencies: 0.038972


      Average standard deviation of split frequencies: 0.038972

      3310000 -- [0.000] [...7 remote chains...] -- 10:03:54

      Average standard deviation of split frequencies: 0.038396


      Average standard deviation of split frequencies: 0.038396

      3320000 -- [0.000] [...7 remote chains...] -- 10:05:04

      Average standard deviation of split frequencies: 0.038361


      Average standard deviation of split frequencies: 0.038361

      3330000 -- [0.000] [...7 remote chains...] -- 10:03:14

      Average standard deviation of split frequencies: 0.038208


      Average standard deviation of split frequencies: 0.038208

      3340000 -- [0.000] [...7 remote chains...] -- 10:04:24

      Average standard deviation of split frequencies: 0.038231


      Average standard deviation of split frequencies: 0.038231

      3350000 -- (0.000) [...7 remote chains...] -- 10:02:35

      Average standard deviation of split frequencies: 0.038115


      Average standard deviation of split frequencies: 0.038115

      3360000 -- (0.000) [...7 remote chains...] -- 10:03:44

      Average standard deviation of split frequencies: 0.038313


      Average standard deviation of split frequencies: 0.038313

      3370000 -- (0.000) [...7 remote chains...] -- 10:04:53

      Average standard deviation of split frequencies: 0.038306


      Average standard deviation of split frequencies: 0.038306

      3380000 -- [0.000] [...7 remote chains...] -- 10:03:05

      Average standard deviation of split frequencies: 0.038433


      Average standard deviation of split frequencies: 0.038433

      3390000 -- (0.000) [...7 remote chains...] -- 10:04:14

      Average standard deviation of split frequencies: 0.038211


      Average standard deviation of split frequencies: 0.038211

      3400000 -- (0.000) [...7 remote chains...] -- 10:02:26

      Average standard deviation of split frequencies: 0.037897


      Average standard deviation of split frequencies: 0.037897

      3410000 -- (0.000) [...7 remote chains...] -- 10:03:35

      Average standard deviation of split frequencies: 0.037602


      Average standard deviation of split frequencies: 0.037602

      3420000 -- (0.000) [...7 remote chains...] -- 10:04:43

      Average standard deviation of split frequencies: 0.037316


      Average standard deviation of split frequencies: 0.037316

      3430000 -- (0.000) [...7 remote chains...] -- 10:02:56

      Average standard deviation of split frequencies: 0.036894


      Average standard deviation of split frequencies: 0.036894

      3440000 -- (0.000) [...7 remote chains...] -- 10:04:04

      Average standard deviation of split frequencies: 0.036752


      Average standard deviation of split frequencies: 0.036752

      3450000 -- (0.000) [...7 remote chains...] -- 10:02:18

      Average standard deviation of split frequencies: 0.036484


      Average standard deviation of split frequencies: 0.036484

      3460000 -- (0.000) [...7 remote chains...] -- 10:03:26

      Average standard deviation of split frequencies: 0.036495


      Average standard deviation of split frequencies: 0.036495

      3470000 -- [0.000] [...7 remote chains...] -- 10:04:33

      Average standard deviation of split frequencies: 0.036123


      Average standard deviation of split frequencies: 0.036123

      3480000 -- (0.000) [...7 remote chains...] -- 10:02:48

      Average standard deviation of split frequencies: 0.035968


      Average standard deviation of split frequencies: 0.035968

      3490000 -- [0.000] [...7 remote chains...] -- 10:03:54

      Average standard deviation of split frequencies: 0.035883


      Average standard deviation of split frequencies: 0.035883

      3500000 -- (0.000) [...7 remote chains...] -- 10:02:10

      Average standard deviation of split frequencies: 0.036159


      Average standard deviation of split frequencies: 0.036159

      3510000 -- (0.000) [...7 remote chains...] -- 10:03:17

      Average standard deviation of split frequencies: 0.035901


      Average standard deviation of split frequencies: 0.035901

      3520000 -- (0.000) [...7 remote chains...] -- 10:04:23

      Average standard deviation of split frequencies: 0.035817


      Average standard deviation of split frequencies: 0.035817

      3530000 -- (0.000) [...7 remote chains...] -- 10:02:39

      Average standard deviation of split frequencies: 0.035631


      Average standard deviation of split frequencies: 0.035631

      3540000 -- (0.000) [...7 remote chains...] -- 10:03:45

      Average standard deviation of split frequencies: 0.035600


      Average standard deviation of split frequencies: 0.035600

      3550000 -- (0.000) [...7 remote chains...] -- 10:04:51

      Average standard deviation of split frequencies: 0.035528


      Average standard deviation of split frequencies: 0.035528

      3560000 -- [0.000] [...7 remote chains...] -- 10:03:08

      Average standard deviation of split frequencies: 0.035395


      Average standard deviation of split frequencies: 0.035395

      3570000 -- [0.000] [...7 remote chains...] -- 10:04:13

      Average standard deviation of split frequencies: 0.035512


      Average standard deviation of split frequencies: 0.035512

      3580000 -- (0.000) [...7 remote chains...] -- 10:05:18

      Average standard deviation of split frequencies: 0.035429


      Average standard deviation of split frequencies: 0.035429

      3590000 -- (0.000) [...7 remote chains...] -- 10:03:36

      Average standard deviation of split frequencies: 0.035380


      Average standard deviation of split frequencies: 0.035380

      3600000 -- [0.000] [...7 remote chains...] -- 10:04:41

      Average standard deviation of split frequencies: 0.035455


      Average standard deviation of split frequencies: 0.035455

      3610000 -- [0.000] [...7 remote chains...] -- 10:02:59

      Average standard deviation of split frequencies: 0.035529


      Average standard deviation of split frequencies: 0.035529

      3620000 -- [0.000] [...7 remote chains...] -- 10:04:04

      Average standard deviation of split frequencies: 0.035754


      Average standard deviation of split frequencies: 0.035754

      3630000 -- [0.000] [...7 remote chains...] -- 10:05:07

      Average standard deviation of split frequencies: 0.036160


      Average standard deviation of split frequencies: 0.036160

      3640000 -- [0.000] [...7 remote chains...] -- 10:03:27

      Average standard deviation of split frequencies: 0.036281


      Average standard deviation of split frequencies: 0.036281

      3650000 -- [0.000] [...7 remote chains...] -- 10:04:31

      Average standard deviation of split frequencies: 0.036301


      Average standard deviation of split frequencies: 0.036301

      3660000 -- [0.000] [...7 remote chains...] -- 10:02:51

      Average standard deviation of split frequencies: 0.036521


      Average standard deviation of split frequencies: 0.036521

      3670000 -- (0.000) [...7 remote chains...] -- 10:03:54

      Average standard deviation of split frequencies: 0.036944


      Average standard deviation of split frequencies: 0.036944

      3680000 -- [0.000] [...7 remote chains...] -- 10:04:57

      Average standard deviation of split frequencies: 0.036278


      Average standard deviation of split frequencies: 0.036278

      3690000 -- [0.000] [...7 remote chains...] -- 10:03:18

      Average standard deviation of split frequencies: 0.036441


      Average standard deviation of split frequencies: 0.036441

      3700000 -- (0.000) [...7 remote chains...] -- 10:04:21

      Average standard deviation of split frequencies: 0.036408


      Average standard deviation of split frequencies: 0.036408

      3710000 -- [0.000] [...7 remote chains...] -- 10:05:23

      Average standard deviation of split frequencies: 0.036773


      Average standard deviation of split frequencies: 0.036773

      3720000 -- (0.000) [...7 remote chains...] -- 10:03:45

      Average standard deviation of split frequencies: 0.036758


      Average standard deviation of split frequencies: 0.036758

      3730000 -- [0.000] [...7 remote chains...] -- 10:04:47

      Average standard deviation of split frequencies: 0.036512


      Average standard deviation of split frequencies: 0.036512

      3740000 -- [0.000] [...7 remote chains...] -- 10:03:10

      Average standard deviation of split frequencies: 0.036551


      Average standard deviation of split frequencies: 0.036551

      3750000 -- (0.000) [...7 remote chains...] -- 10:04:12

      Average standard deviation of split frequencies: 0.036875


      Average standard deviation of split frequencies: 0.036875

      3760000 -- [0.000] [...7 remote chains...] -- 10:05:13

      Average standard deviation of split frequencies: 0.036891


      Average standard deviation of split frequencies: 0.036891

      3770000 -- (0.000) [...7 remote chains...] -- 10:03:36

      Average standard deviation of split frequencies: 0.036761


      Average standard deviation of split frequencies: 0.036761

      3780000 -- (0.000) [...7 remote chains...] -- 10:04:37

      Average standard deviation of split frequencies: 0.036535


      Average standard deviation of split frequencies: 0.036535

      3790000 -- [0.000] [...7 remote chains...] -- 10:03:01

      Average standard deviation of split frequencies: 0.036827


      Average standard deviation of split frequencies: 0.036827

      3800000 -- [0.000] [...7 remote chains...] -- 10:04:02

      Average standard deviation of split frequencies: 0.036553


      Average standard deviation of split frequencies: 0.036553

      3810000 -- (0.000) [...7 remote chains...] -- 10:05:03

      Average standard deviation of split frequencies: 0.036474


      Average standard deviation of split frequencies: 0.036474

      3820000 -- (0.000) [...7 remote chains...] -- 10:03:27

      Average standard deviation of split frequencies: 0.036299


      Average standard deviation of split frequencies: 0.036299

      3830000 -- (0.000) [...7 remote chains...] -- 10:04:28

      Average standard deviation of split frequencies: 0.036395


      Average standard deviation of split frequencies: 0.036395

      3840000 -- (0.000) [...7 remote chains...] -- 10:05:28

      Average standard deviation of split frequencies: 0.036077


      Average standard deviation of split frequencies: 0.036077

      3850000 -- (0.000) [...7 remote chains...] -- 10:03:53

      Average standard deviation of split frequencies: 0.035953


      Average standard deviation of split frequencies: 0.035953

      3860000 -- (0.000) [...7 remote chains...] -- 10:04:53

      Average standard deviation of split frequencies: 0.036094


      Average standard deviation of split frequencies: 0.036094

      3870000 -- (0.000) [...7 remote chains...] -- 10:03:19

      Average standard deviation of split frequencies: 0.036035


      Average standard deviation of split frequencies: 0.036035

      3880000 -- (0.000) [...7 remote chains...] -- 10:04:18

      Average standard deviation of split frequencies: 0.035809


      Average standard deviation of split frequencies: 0.035809

      3890000 -- (0.000) [...7 remote chains...] -- 10:05:18

      Average standard deviation of split frequencies: 0.035687


      Average standard deviation of split frequencies: 0.035687

      3900000 -- (0.000) [...7 remote chains...] -- 10:03:44

      Average standard deviation of split frequencies: 0.035526


      Average standard deviation of split frequencies: 0.035526

      3910000 -- (0.000) [...7 remote chains...] -- 10:04:43

      Average standard deviation of split frequencies: 0.035225


      Average standard deviation of split frequencies: 0.035225

      3920000 -- (0.000) [...7 remote chains...] -- 10:05:42

      Average standard deviation of split frequencies: 0.034556


      Average standard deviation of split frequencies: 0.034556

      3930000 -- (0.000) [...7 remote chains...] -- 10:04:09

      Average standard deviation of split frequencies: 0.034489


      Average standard deviation of split frequencies: 0.034489

      3940000 -- (0.000) [...7 remote chains...] -- 10:05:08

      Average standard deviation of split frequencies: 0.034274


      Average standard deviation of split frequencies: 0.034274

      3950000 -- (0.000) [...7 remote chains...] -- 10:03:35

      Average standard deviation of split frequencies: 0.034671


      Average standard deviation of split frequencies: 0.034671

      3960000 -- [0.000] [...7 remote chains...] -- 10:04:34

      Average standard deviation of split frequencies: 0.034406


      Average standard deviation of split frequencies: 0.034406

      3970000 -- (0.000) [...7 remote chains...] -- 10:03:02

      Average standard deviation of split frequencies: 0.034439


      Average standard deviation of split frequencies: 0.034439

      3980000 -- (0.000) [...7 remote chains...] -- 10:04:00

      Average standard deviation of split frequencies: 0.034471


      Average standard deviation of split frequencies: 0.034471

      3990000 -- [0.000] [...7 remote chains...] -- 10:04:58

      Average standard deviation of split frequencies: 0.034403


      Average standard deviation of split frequencies: 0.034403

      4000000 -- (0.000) [...7 remote chains...] -- 10:03:27

      Average standard deviation of split frequencies: 0.035665


      Average standard deviation of split frequencies: 0.035665

      4010000 -- (0.000) [...7 remote chains...] -- 10:04:24

      Average standard deviation of split frequencies: 0.035707


      Average standard deviation of split frequencies: 0.035707

      4020000 -- [0.000] [...7 remote chains...] -- 10:05:22

      Average standard deviation of split frequencies: 0.034902


      Average standard deviation of split frequencies: 0.034902

      4030000 -- [0.000] [...7 remote chains...] -- 10:03:51

      Average standard deviation of split frequencies: 0.035005


      Average standard deviation of split frequencies: 0.035005

      4040000 -- (0.000) [...7 remote chains...] -- 10:04:48

      Average standard deviation of split frequencies: 0.034994


      Average standard deviation of split frequencies: 0.034994

      4050000 -- [0.000] [...7 remote chains...] -- 10:03:18

      Average standard deviation of split frequencies: 0.035239


      Average standard deviation of split frequencies: 0.035239

      4060000 -- (0.000) [...7 remote chains...] -- 10:04:15

      Average standard deviation of split frequencies: 0.034868


      Average standard deviation of split frequencies: 0.034868

      4070000 -- (0.000) [...7 remote chains...] -- 10:05:12

      Average standard deviation of split frequencies: 0.035073


      Average standard deviation of split frequencies: 0.035073

      4080000 -- (0.000) [...7 remote chains...] -- 10:03:42

      Average standard deviation of split frequencies: 0.035010


      Average standard deviation of split frequencies: 0.035010

      4090000 -- (0.000) [...7 remote chains...] -- 10:04:39

      Average standard deviation of split frequencies: 0.034641


      Average standard deviation of split frequencies: 0.034641

      4100000 -- (0.000) [...7 remote chains...] -- 10:05:35

      Average standard deviation of split frequencies: 0.034275


      Average standard deviation of split frequencies: 0.034275

      4110000 -- (0.000) [...7 remote chains...] -- 10:04:06

      Average standard deviation of split frequencies: 0.033817


      Average standard deviation of split frequencies: 0.033817

      4120000 -- (0.000) [...7 remote chains...] -- 10:05:02

      Average standard deviation of split frequencies: 0.033390


      Average standard deviation of split frequencies: 0.033390

      4130000 -- (0.000) [...7 remote chains...] -- 10:03:33

      Average standard deviation of split frequencies: 0.033898


      Average standard deviation of split frequencies: 0.033898

      4140000 -- (0.000) [...7 remote chains...] -- 10:04:29

      Average standard deviation of split frequencies: 0.033635


      Average standard deviation of split frequencies: 0.033635

      4150000 -- (0.000) [...7 remote chains...] -- 10:05:25

      Average standard deviation of split frequencies: 0.033686


      Average standard deviation of split frequencies: 0.033686

      4160000 -- (0.000) [...7 remote chains...] -- 10:03:57

      Average standard deviation of split frequencies: 0.033579


      Average standard deviation of split frequencies: 0.033579

      4170000 -- (0.000) [...7 remote chains...] -- 10:04:52

      Average standard deviation of split frequencies: 0.033128


      Average standard deviation of split frequencies: 0.033128

      4180000 -- (0.000) [...7 remote chains...] -- 10:03:25

      Average standard deviation of split frequencies: 0.033135


      Average standard deviation of split frequencies: 0.033135

      4190000 -- (0.000) [...7 remote chains...] -- 10:04:20

      Average standard deviation of split frequencies: 0.033086


      Average standard deviation of split frequencies: 0.033086

      4200000 -- [0.000] [...7 remote chains...] -- 10:05:15

      Average standard deviation of split frequencies: 0.033322


      Average standard deviation of split frequencies: 0.033322

      4210000 -- [0.000] [...7 remote chains...] -- 10:03:48

      Average standard deviation of split frequencies: 0.033269


      Average standard deviation of split frequencies: 0.033269

      4220000 -- (0.000) [...7 remote chains...] -- 10:04:43

      Average standard deviation of split frequencies: 0.033259


      Average standard deviation of split frequencies: 0.033259

      4230000 -- (0.000) [...7 remote chains...] -- 10:03:16

      Average standard deviation of split frequencies: 0.032834


      Average standard deviation of split frequencies: 0.032834

      4240000 -- (0.000) [...7 remote chains...] -- 10:04:11

      Average standard deviation of split frequencies: 0.032778


      Average standard deviation of split frequencies: 0.032778

      4250000 -- (0.000) [...7 remote chains...] -- 10:05:05

      Average standard deviation of split frequencies: 0.033054


      Average standard deviation of split frequencies: 0.033054

      4260000 -- (0.000) [...7 remote chains...] -- 10:03:39

      Average standard deviation of split frequencies: 0.033140


      Average standard deviation of split frequencies: 0.033140

      4270000 -- [0.000] [...7 remote chains...] -- 10:04:33

      Average standard deviation of split frequencies: 0.033243


      Average standard deviation of split frequencies: 0.033243

      4280000 -- [0.000] [...7 remote chains...] -- 10:05:27

      Average standard deviation of split frequencies: 0.032990


      Average standard deviation of split frequencies: 0.032990

      4290000 -- (0.000) [...7 remote chains...] -- 10:04:02

      Average standard deviation of split frequencies: 0.032789


      Average standard deviation of split frequencies: 0.032789

      4300000 -- (0.000) [...7 remote chains...] -- 10:04:56

      Average standard deviation of split frequencies: 0.032688


      Average standard deviation of split frequencies: 0.032688

      4310000 -- (0.000) [...7 remote chains...] -- 10:03:31

      Average standard deviation of split frequencies: 0.032785


      Average standard deviation of split frequencies: 0.032785

      4320000 -- [0.000] [...7 remote chains...] -- 10:04:24

      Average standard deviation of split frequencies: 0.032399


      Average standard deviation of split frequencies: 0.032399

      4330000 -- [0.000] [...7 remote chains...] -- 10:03:00

      Average standard deviation of split frequencies: 0.031923


      Average standard deviation of split frequencies: 0.031923

      4340000 -- (0.000) [...7 remote chains...] -- 10:03:53

      Average standard deviation of split frequencies: 0.031590


      Average standard deviation of split frequencies: 0.031590

      4350000 -- (0.000) [...7 remote chains...] -- 10:04:46

      Average standard deviation of split frequencies: 0.031637


      Average standard deviation of split frequencies: 0.031637

      4360000 -- (0.000) [...7 remote chains...] -- 10:03:22

      Average standard deviation of split frequencies: 0.031540


      Average standard deviation of split frequencies: 0.031540

      4370000 -- (0.000) [...7 remote chains...] -- 10:04:15

      Average standard deviation of split frequencies: 0.031258


      Average standard deviation of split frequencies: 0.031258

      4380000 -- [0.000] [...7 remote chains...] -- 10:05:08

      Average standard deviation of split frequencies: 0.030819


      Average standard deviation of split frequencies: 0.030819

      4390000 -- (0.000) [...7 remote chains...] -- 10:03:45

      Average standard deviation of split frequencies: 0.030837


      Average standard deviation of split frequencies: 0.030837

      4400000 -- (0.000) [...7 remote chains...] -- 10:04:37

      Average standard deviation of split frequencies: 0.030405


      Average standard deviation of split frequencies: 0.030405

      4410000 -- (0.000) [...7 remote chains...] -- 10:03:14

      Average standard deviation of split frequencies: 0.030264


      Average standard deviation of split frequencies: 0.030264

      4420000 -- (0.000) [...7 remote chains...] -- 10:04:06

      Average standard deviation of split frequencies: 0.030370


      Average standard deviation of split frequencies: 0.030370

      4430000 -- (0.000) [...7 remote chains...] -- 10:02:44

      Average standard deviation of split frequencies: 0.030123


      Average standard deviation of split frequencies: 0.030123

      4440000 -- (0.000) [...7 remote chains...] -- 10:03:36

      Average standard deviation of split frequencies: 0.030279


      Average standard deviation of split frequencies: 0.030279

      4450000 -- (0.000) [...7 remote chains...] -- 10:04:28

      Average standard deviation of split frequencies: 0.030287


      Average standard deviation of split frequencies: 0.030287

      4460000 -- (0.000) [...7 remote chains...] -- 10:03:06

      Average standard deviation of split frequencies: 0.030197


      Average standard deviation of split frequencies: 0.030197

      4470000 -- [0.000] [...7 remote chains...] -- 10:03:58

      Average standard deviation of split frequencies: 0.030295


      Average standard deviation of split frequencies: 0.030295

      4480000 -- (0.000) [...7 remote chains...] -- 10:04:49

      Average standard deviation of split frequencies: 0.030059


      Average standard deviation of split frequencies: 0.030059

      4490000 -- (0.000) [...7 remote chains...] -- 10:03:28

      Average standard deviation of split frequencies: 0.029921


      Average standard deviation of split frequencies: 0.029921

      4500000 -- (0.000) [...7 remote chains...] -- 10:04:19

      Average standard deviation of split frequencies: 0.029881


      Average standard deviation of split frequencies: 0.029881

      4510000 -- (0.000) [...7 remote chains...] -- 10:02:58

      Average standard deviation of split frequencies: 0.029639


      Average standard deviation of split frequencies: 0.029639

      4520000 -- (0.000) [...7 remote chains...] -- 10:03:49

      Average standard deviation of split frequencies: 0.029648


      Average standard deviation of split frequencies: 0.029648

      4530000 -- (0.000) [...7 remote chains...] -- 10:04:40

      Average standard deviation of split frequencies: 0.029272


      Average standard deviation of split frequencies: 0.029272

      4540000 -- (0.000) [...7 remote chains...] -- 10:03:19

      Average standard deviation of split frequencies: 0.029234


      Average standard deviation of split frequencies: 0.029234

      4550000 -- (0.000) [...7 remote chains...] -- 10:04:10

      Average standard deviation of split frequencies: 0.029667


      Average standard deviation of split frequencies: 0.029667

      4560000 -- (0.000) [...7 remote chains...] -- 10:05:00

      Average standard deviation of split frequencies: 0.029724


      Average standard deviation of split frequencies: 0.029724

      4570000 -- (0.000) [...7 remote chains...] -- 10:03:40

      Average standard deviation of split frequencies: 0.029829


      Average standard deviation of split frequencies: 0.029829

      4580000 -- (0.000) [...7 remote chains...] -- 10:04:31

      Average standard deviation of split frequencies: 0.029886


      Average standard deviation of split frequencies: 0.029886

      4590000 -- [0.000] [...7 remote chains...] -- 10:03:11

      Average standard deviation of split frequencies: 0.029695


      Average standard deviation of split frequencies: 0.029695

      4600000 -- [0.000] [...7 remote chains...] -- 10:04:01

      Average standard deviation of split frequencies: 0.029514


      Average standard deviation of split frequencies: 0.029514

      4610000 -- [0.000] [...7 remote chains...] -- 10:04:51

      Average standard deviation of split frequencies: 0.029287


      Average standard deviation of split frequencies: 0.029287

      4620000 -- (0.000) [...7 remote chains...] -- 10:03:32

      Average standard deviation of split frequencies: 0.029001


      Average standard deviation of split frequencies: 0.029001

      4630000 -- (0.000) [...7 remote chains...] -- 10:04:22

      Average standard deviation of split frequencies: 0.029140


      Average standard deviation of split frequencies: 0.029140

      4640000 -- (0.000) [...7 remote chains...] -- 10:03:03

      Average standard deviation of split frequencies: 0.029510


      Average standard deviation of split frequencies: 0.029510

      4650000 -- (0.000) [...7 remote chains...] -- 10:03:53

      Average standard deviation of split frequencies: 0.029338


      Average standard deviation of split frequencies: 0.029338

      4660000 -- [0.000] [...7 remote chains...] -- 10:04:42

      Average standard deviation of split frequencies: 0.027532


      Average standard deviation of split frequencies: 0.027532

      4670000 -- (0.000) [...7 remote chains...] -- 10:03:24

      Average standard deviation of split frequencies: 0.027340


      Average standard deviation of split frequencies: 0.027340

      4680000 -- (0.000) [...7 remote chains...] -- 10:04:13

      Average standard deviation of split frequencies: 0.027597


      Average standard deviation of split frequencies: 0.027597

      4690000 -- (0.000) [...7 remote chains...] -- 10:02:55

      Average standard deviation of split frequencies: 0.027233


      Average standard deviation of split frequencies: 0.027233

      4700000 -- [0.000] [...7 remote chains...] -- 10:03:44

      Average standard deviation of split frequencies: 0.027489


      Average standard deviation of split frequencies: 0.027489

      4710000 -- (0.000) [...7 remote chains...] -- 10:04:33

      Average standard deviation of split frequencies: 0.027204


      Average standard deviation of split frequencies: 0.027204

      4720000 -- (0.000) [...7 remote chains...] -- 10:03:16

      Average standard deviation of split frequencies: 0.026890


      Average standard deviation of split frequencies: 0.026890

      4730000 -- (0.000) [...7 remote chains...] -- 10:04:04

      Average standard deviation of split frequencies: 0.026956


      Average standard deviation of split frequencies: 0.026956

      4740000 -- [0.000] [...7 remote chains...] -- 10:02:47

      Average standard deviation of split frequencies: 0.026645


      Average standard deviation of split frequencies: 0.026645

      4750000 -- [0.000] [...7 remote chains...] -- 10:03:36

      Average standard deviation of split frequencies: 0.026808


      Average standard deviation of split frequencies: 0.026808

      4760000 -- (0.000) [...7 remote chains...] -- 10:04:24

      Average standard deviation of split frequencies: 0.027832


      Average standard deviation of split frequencies: 0.027832

      4770000 -- (0.000) [...7 remote chains...] -- 10:03:07

      Average standard deviation of split frequencies: 0.028068


      Average standard deviation of split frequencies: 0.028068

      4780000 -- [0.000] [...7 remote chains...] -- 10:03:56

      Average standard deviation of split frequencies: 0.028347


      Average standard deviation of split frequencies: 0.028347

      4790000 -- (0.000) [...7 remote chains...] -- 10:04:44

      Average standard deviation of split frequencies: 0.028168


      Average standard deviation of split frequencies: 0.028168

      4800000 -- [0.000] [...7 remote chains...] -- 10:03:28

      Average standard deviation of split frequencies: 0.027276


      Average standard deviation of split frequencies: 0.027276

      4810000 -- [0.000] [...7 remote chains...] -- 10:04:15

      Average standard deviation of split frequencies: 0.027444


      Average standard deviation of split frequencies: 0.027444

      4820000 -- (0.000) [...7 remote chains...] -- 10:03:00

      Average standard deviation of split frequencies: 0.028570


      Average standard deviation of split frequencies: 0.028570

      4830000 -- [0.000] [...7 remote chains...] -- 10:03:47

      Average standard deviation of split frequencies: 0.028895


      Average standard deviation of split frequencies: 0.028895

      4840000 -- [0.000] [...7 remote chains...] -- 10:04:35

      Average standard deviation of split frequencies: 0.029232


      Average standard deviation of split frequencies: 0.029232

      4850000 -- [0.000] [...7 remote chains...] -- 10:03:19

      Average standard deviation of split frequencies: 0.029290


      Average standard deviation of split frequencies: 0.029290

      4860000 -- (0.000) [...7 remote chains...] -- 10:04:07

      Average standard deviation of split frequencies: 0.029564


      Average standard deviation of split frequencies: 0.029564

      4870000 -- (0.000) [...7 remote chains...] -- 10:02:52

      Average standard deviation of split frequencies: 0.030406


      Average standard deviation of split frequencies: 0.030406

      4880000 -- [0.000] [...7 remote chains...] -- 10:03:39

      Average standard deviation of split frequencies: 0.030424


      Average standard deviation of split frequencies: 0.030424

      4890000 -- (0.000) [...7 remote chains...] -- 10:04:26

      Average standard deviation of split frequencies: 0.030342


      Average standard deviation of split frequencies: 0.030342

      4900000 -- [0.000] [...7 remote chains...] -- 10:03:11

      Average standard deviation of split frequencies: 0.030617


      Average standard deviation of split frequencies: 0.030617

      4910000 -- (0.000) [...7 remote chains...] -- 10:03:58

      Average standard deviation of split frequencies: 0.030356


      Average standard deviation of split frequencies: 0.030356

      4920000 -- [0.000] [...7 remote chains...] -- 10:04:45

      Average standard deviation of split frequencies: 0.030230


      Average standard deviation of split frequencies: 0.030230

      4930000 -- [0.000] [...7 remote chains...] -- 10:03:31

      Average standard deviation of split frequencies: 0.028822


      Average standard deviation of split frequencies: 0.028822

      4940000 -- [0.000] [...7 remote chains...] -- 10:04:17

      Average standard deviation of split frequencies: 0.029022


      Average standard deviation of split frequencies: 0.029022

      4950000 -- [0.000] [...7 remote chains...] -- 10:03:03

      Average standard deviation of split frequencies: 0.028845


      Average standard deviation of split frequencies: 0.028845

      4960000 -- [0.000] [...7 remote chains...] -- 10:03:50

      Average standard deviation of split frequencies: 0.028343


      Average standard deviation of split frequencies: 0.028343

      4970000 -- (0.000) [...7 remote chains...] -- 10:02:36

      Average standard deviation of split frequencies: 0.028175


      Average standard deviation of split frequencies: 0.028175

      4980000 -- [0.000] [...7 remote chains...] -- 10:03:23

      Average standard deviation of split frequencies: 0.028376


      Average standard deviation of split frequencies: 0.028376

      4990000 -- [0.000] [...7 remote chains...] -- 10:04:09

      Average standard deviation of split frequencies: 0.028190


      Average standard deviation of split frequencies: 0.028190

      5000000 -- (0.000) [...7 remote chains...] -- 10:02:56

      Average standard deviation of split frequencies: 0.027927


      Average standard deviation of split frequencies: 0.027927

      5010000 -- (0.000) [...7 remote chains...] -- 10:03:41

      Average standard deviation of split frequencies: 0.027540


      Average standard deviation of split frequencies: 0.027540

      5020000 -- (0.000) [...7 remote chains...] -- 10:02:29

      Average standard deviation of split frequencies: 0.027649


      Average standard deviation of split frequencies: 0.027649

      5030000 -- (0.000) [...7 remote chains...] -- 10:03:14

      Average standard deviation of split frequencies: 0.028060


      Average standard deviation of split frequencies: 0.028060

      5040000 -- (0.000) [...7 remote chains...] -- 10:04:00

      Average standard deviation of split frequencies: 0.027852


      Average standard deviation of split frequencies: 0.027852

      5050000 -- (0.000) [...7 remote chains...] -- 10:02:48

      Average standard deviation of split frequencies: 0.027558


      Average standard deviation of split frequencies: 0.027558

      5060000 -- (0.000) [...7 remote chains...] -- 10:03:33

      Average standard deviation of split frequencies: 0.027546


      Average standard deviation of split frequencies: 0.027546

      5070000 -- (0.000) [...7 remote chains...] -- 10:04:19

      Average standard deviation of split frequencies: 0.027839


      Average standard deviation of split frequencies: 0.027839

      5080000 -- (0.000) [...7 remote chains...] -- 10:03:07

      Average standard deviation of split frequencies: 0.027905


      Average standard deviation of split frequencies: 0.027905

      5090000 -- (0.000) [...7 remote chains...] -- 10:03:52

      Average standard deviation of split frequencies: 0.027648


      Average standard deviation of split frequencies: 0.027648

      5100000 -- (0.000) [...7 remote chains...] -- 10:04:37

      Average standard deviation of split frequencies: 0.028026


      Average standard deviation of split frequencies: 0.028026

      5110000 -- [0.000] [...7 remote chains...] -- 10:03:25

      Average standard deviation of split frequencies: 0.028160


      Average standard deviation of split frequencies: 0.028160

      5120000 -- (0.000) [...7 remote chains...] -- 10:04:10

      Average standard deviation of split frequencies: 0.027953


      Average standard deviation of split frequencies: 0.027953

      5130000 -- [0.000] [...7 remote chains...] -- 10:04:55

      Average standard deviation of split frequencies: 0.028282


      Average standard deviation of split frequencies: 0.028282

      5140000 -- (0.000) [...7 remote chains...] -- 10:03:43

      Average standard deviation of split frequencies: 0.027755


      Average standard deviation of split frequencies: 0.027755

      5150000 -- (0.000) [...7 remote chains...] -- 10:04:28

      Average standard deviation of split frequencies: 0.027929


      Average standard deviation of split frequencies: 0.027929

      5160000 -- (0.000) [...7 remote chains...] -- 10:03:17

      Average standard deviation of split frequencies: 0.027771


      Average standard deviation of split frequencies: 0.027771

      5170000 -- (0.000) [...7 remote chains...] -- 10:04:02

      Average standard deviation of split frequencies: 0.027872


      Average standard deviation of split frequencies: 0.027872

      5180000 -- (0.000) [...7 remote chains...] -- 10:04:46

      Average standard deviation of split frequencies: 0.027844


      Average standard deviation of split frequencies: 0.027844

      5190000 -- [0.000] [...7 remote chains...] -- 10:03:35

      Average standard deviation of split frequencies: 0.027844


      Average standard deviation of split frequencies: 0.027844

      5200000 -- (0.000) [...7 remote chains...] -- 10:04:19

      Average standard deviation of split frequencies: 0.028364


      Average standard deviation of split frequencies: 0.028364

      5210000 -- (0.000) [...7 remote chains...] -- 10:03:09

      Average standard deviation of split frequencies: 0.028197


      Average standard deviation of split frequencies: 0.028197

      5220000 -- (0.000) [...7 remote chains...] -- 10:03:53

      Average standard deviation of split frequencies: 0.028315


      Average standard deviation of split frequencies: 0.028315

      5230000 -- (0.000) [...7 remote chains...] -- 10:02:43

      Average standard deviation of split frequencies: 0.028504


      Average standard deviation of split frequencies: 0.028504

      5240000 -- (0.000) [...7 remote chains...] -- 10:03:27

      Average standard deviation of split frequencies: 0.028573


      Average standard deviation of split frequencies: 0.028573

      5250000 -- [0.000] [...7 remote chains...] -- 10:04:11

      Average standard deviation of split frequencies: 0.028734


      Average standard deviation of split frequencies: 0.028734

      5260000 -- [0.000] [...7 remote chains...] -- 10:03:01

      Average standard deviation of split frequencies: 0.028662


      Average standard deviation of split frequencies: 0.028662

      5270000 -- (0.000) [...7 remote chains...] -- 10:03:45

      Average standard deviation of split frequencies: 0.028799


      Average standard deviation of split frequencies: 0.028799

      5280000 -- (0.000) [...7 remote chains...] -- 10:04:28

      Average standard deviation of split frequencies: 0.028863


      Average standard deviation of split frequencies: 0.028863

      5290000 -- (0.000) [...7 remote chains...] -- 10:03:19

      Average standard deviation of split frequencies: 0.028791


      Average standard deviation of split frequencies: 0.028791

      5300000 -- (0.000) [...7 remote chains...] -- 10:04:03

      Average standard deviation of split frequencies: 0.028764


      Average standard deviation of split frequencies: 0.028764

      5310000 -- [0.000] [...7 remote chains...] -- 10:02:54

      Average standard deviation of split frequencies: 0.029037


      Average standard deviation of split frequencies: 0.029037

      5320000 -- (0.000) [...7 remote chains...] -- 10:03:37

      Average standard deviation of split frequencies: 0.029191


      Average standard deviation of split frequencies: 0.029191

      5330000 -- (0.000) [...7 remote chains...] -- 10:04:20

      Average standard deviation of split frequencies: 0.029438


      Average standard deviation of split frequencies: 0.029438

      5340000 -- [0.000] [...7 remote chains...] -- 10:03:11

      Average standard deviation of split frequencies: 0.029609


      Average standard deviation of split frequencies: 0.029609

      5350000 -- (0.000) [...7 remote chains...] -- 10:03:54

      Average standard deviation of split frequencies: 0.029512


      Average standard deviation of split frequencies: 0.029512

      5360000 -- [0.000] [...7 remote chains...] -- 10:02:46

      Average standard deviation of split frequencies: 0.029390


      Average standard deviation of split frequencies: 0.029390

      5370000 -- (0.000) [...7 remote chains...] -- 10:03:29

      Average standard deviation of split frequencies: 0.028714


      Average standard deviation of split frequencies: 0.028714

      5380000 -- (0.000) [...7 remote chains...] -- 10:04:11

      Average standard deviation of split frequencies: 0.028784


      Average standard deviation of split frequencies: 0.028784

      5390000 -- (0.000) [...7 remote chains...] -- 10:03:04

      Average standard deviation of split frequencies: 0.028784


      Average standard deviation of split frequencies: 0.028784

      5400000 -- (0.000) [...7 remote chains...] -- 10:03:46

      Average standard deviation of split frequencies: 0.028808


      Average standard deviation of split frequencies: 0.028808

      5410000 -- (0.000) [...7 remote chains...] -- 10:02:38

      Average standard deviation of split frequencies: 0.029019


      Average standard deviation of split frequencies: 0.029019

      5420000 -- [0.000] [...7 remote chains...] -- 10:03:21

      Average standard deviation of split frequencies: 0.029088


      Average standard deviation of split frequencies: 0.029088

      5430000 -- (0.000) [...7 remote chains...] -- 10:04:03

      Average standard deviation of split frequencies: 0.029182


      Average standard deviation of split frequencies: 0.029182

      5440000 -- (0.000) [...7 remote chains...] -- 10:02:56

      Average standard deviation of split frequencies: 0.029110


      Average standard deviation of split frequencies: 0.029110

      5450000 -- (0.000) [...7 remote chains...] -- 10:03:38

      Average standard deviation of split frequencies: 0.028993


      Average standard deviation of split frequencies: 0.028993

      5460000 -- [0.000] [...7 remote chains...] -- 10:04:20

      Average standard deviation of split frequencies: 0.029057


      Average standard deviation of split frequencies: 0.029057

      5470000 -- [0.000] [...7 remote chains...] -- 10:03:13

      Average standard deviation of split frequencies: 0.029200


      Average standard deviation of split frequencies: 0.029200

      5480000 -- [0.000] [...7 remote chains...] -- 10:03:55

      Average standard deviation of split frequencies: 0.029367


      Average standard deviation of split frequencies: 0.029367

      5490000 -- [0.000] [...7 remote chains...] -- 10:02:48

      Average standard deviation of split frequencies: 0.029534


      Average standard deviation of split frequencies: 0.029534

      5500000 -- (0.000) [...7 remote chains...] -- 10:03:30

      Average standard deviation of split frequencies: 0.029605


      Average standard deviation of split frequencies: 0.029605

      5510000 -- [0.000] [...7 remote chains...] -- 10:04:12

      Average standard deviation of split frequencies: 0.029377


      Average standard deviation of split frequencies: 0.029377

      5520000 -- (0.000) [...7 remote chains...] -- 10:03:05

      Average standard deviation of split frequencies: 0.029355


      Average standard deviation of split frequencies: 0.029355

      5530000 -- (0.000) [...7 remote chains...] -- 10:03:47

      Average standard deviation of split frequencies: 0.029285


      Average standard deviation of split frequencies: 0.029285

      5540000 -- (0.000) [...7 remote chains...] -- 10:02:41

      Average standard deviation of split frequencies: 0.029311


      Average standard deviation of split frequencies: 0.029311

      5550000 -- (0.000) [...7 remote chains...] -- 10:03:22

      Average standard deviation of split frequencies: 0.029408


      Average standard deviation of split frequencies: 0.029408

      5560000 -- (0.000) [...7 remote chains...] -- 10:04:03

      Average standard deviation of split frequencies: 0.029435


      Average standard deviation of split frequencies: 0.029435

      5570000 -- (0.000) [...7 remote chains...] -- 10:02:58

      Average standard deviation of split frequencies: 0.029557


      Average standard deviation of split frequencies: 0.029557

      5580000 -- (0.000) [...7 remote chains...] -- 10:03:39

      Average standard deviation of split frequencies: 0.029391


      Average standard deviation of split frequencies: 0.029391

      5590000 -- (0.000) [...7 remote chains...] -- 10:02:33

      Average standard deviation of split frequencies: 0.029439


      Average standard deviation of split frequencies: 0.029439

      5600000 -- (0.000) [...7 remote chains...] -- 10:03:14

      Average standard deviation of split frequencies: 0.029096


      Average standard deviation of split frequencies: 0.029096

      5610000 -- [0.000] [...7 remote chains...] -- 10:03:55

      Average standard deviation of split frequencies: 0.028978


      Average standard deviation of split frequencies: 0.028978

      5620000 -- (0.000) [...7 remote chains...] -- 10:02:50

      Average standard deviation of split frequencies: 0.028860


      Average standard deviation of split frequencies: 0.028860

      5630000 -- (0.000) [...7 remote chains...] -- 10:03:31

      Average standard deviation of split frequencies: 0.029205


      Average standard deviation of split frequencies: 0.029205

      5640000 -- (0.000) [...7 remote chains...] -- 10:02:26

      Average standard deviation of split frequencies: 0.029136


      Average standard deviation of split frequencies: 0.029136

      5650000 -- [0.000] [...7 remote chains...] -- 10:03:06

      Average standard deviation of split frequencies: 0.029067


      Average standard deviation of split frequencies: 0.029067

      5660000 -- (0.000) [...7 remote chains...] -- 10:02:02

      Average standard deviation of split frequencies: 0.029390


      Average standard deviation of split frequencies: 0.029390

      5670000 -- (0.000) [...7 remote chains...] -- 10:02:42

      Average standard deviation of split frequencies: 0.029024


      Average standard deviation of split frequencies: 0.029024

      5680000 -- (0.000) [...7 remote chains...] -- 10:03:23

      Average standard deviation of split frequencies: 0.029394


      Average standard deviation of split frequencies: 0.029394

      5690000 -- (0.000) [...7 remote chains...] -- 10:02:19

      Average standard deviation of split frequencies: 0.029187


      Average standard deviation of split frequencies: 0.029187

      5700000 -- (0.000) [...7 remote chains...] -- 10:02:59

      Average standard deviation of split frequencies: 0.029119


      Average standard deviation of split frequencies: 0.029119

      5710000 -- (0.000) [...7 remote chains...] -- 10:03:39

      Average standard deviation of split frequencies: 0.028799


      Average standard deviation of split frequencies: 0.028799

      5720000 -- (0.000) [...7 remote chains...] -- 10:02:35

      Average standard deviation of split frequencies: 0.028960


      Average standard deviation of split frequencies: 0.028960

      5730000 -- (0.000) [...7 remote chains...] -- 10:03:15

      Average standard deviation of split frequencies: 0.028663


      Average standard deviation of split frequencies: 0.028663

      5740000 -- (0.000) [...7 remote chains...] -- 10:02:11

      Average standard deviation of split frequencies: 0.028644


      Average standard deviation of split frequencies: 0.028644

      5750000 -- (0.000) [...7 remote chains...] -- 10:02:51

      Average standard deviation of split frequencies: 0.028715


      Average standard deviation of split frequencies: 0.028715

      5760000 -- (0.000) [...7 remote chains...] -- 10:03:31

      Average standard deviation of split frequencies: 0.028602


      Average standard deviation of split frequencies: 0.028602

      5770000 -- (0.000) [...7 remote chains...] -- 10:02:28

      Average standard deviation of split frequencies: 0.028768


      Average standard deviation of split frequencies: 0.028768

      5780000 -- (0.000) [...7 remote chains...] -- 10:03:07

      Average standard deviation of split frequencies: 0.028898


      Average standard deviation of split frequencies: 0.028898

      5790000 -- (0.000) [...7 remote chains...] -- 10:02:04

      Average standard deviation of split frequencies: 0.029079


      Average standard deviation of split frequencies: 0.029079

      5800000 -- (0.000) [...7 remote chains...] -- 10:02:44

      Average standard deviation of split frequencies: 0.029283


      Average standard deviation of split frequencies: 0.029283

      5810000 -- (0.000) [...7 remote chains...] -- 10:03:23

      Average standard deviation of split frequencies: 0.029485


      Average standard deviation of split frequencies: 0.029485

      5820000 -- (0.000) [...7 remote chains...] -- 10:02:20

      Average standard deviation of split frequencies: 0.029496


      Average standard deviation of split frequencies: 0.029496

      5830000 -- (0.000) [...7 remote chains...] -- 10:03:00

      Average standard deviation of split frequencies: 0.029626


      Average standard deviation of split frequencies: 0.029626

      5840000 -- (0.000) [...7 remote chains...] -- 10:01:57

      Average standard deviation of split frequencies: 0.029951


      Average standard deviation of split frequencies: 0.029951

      5850000 -- (0.000) [...7 remote chains...] -- 10:02:36

      Average standard deviation of split frequencies: 0.030196


      Average standard deviation of split frequencies: 0.030196

      5860000 -- (0.000) [...7 remote chains...] -- 10:03:15

      Average standard deviation of split frequencies: 0.030292


      Average standard deviation of split frequencies: 0.030292

      5870000 -- (0.000) [...7 remote chains...] -- 10:02:13

      Average standard deviation of split frequencies: 0.030725


      Average standard deviation of split frequencies: 0.030725

      5880000 -- (0.000) [...7 remote chains...] -- 10:02:52

      Average standard deviation of split frequencies: 0.030859


      Average standard deviation of split frequencies: 0.030859

      5890000 -- (0.000) [...7 remote chains...] -- 10:01:50

      Average standard deviation of split frequencies: 0.030873


      Average standard deviation of split frequencies: 0.030873

      5900000 -- (0.000) [...7 remote chains...] -- 10:02:29

      Average standard deviation of split frequencies: 0.030708


      Average standard deviation of split frequencies: 0.030708

      5910000 -- (0.000) [...7 remote chains...] -- 10:03:08

      Average standard deviation of split frequencies: 0.030912


      Average standard deviation of split frequencies: 0.030912

      5920000 -- (0.000) [...7 remote chains...] -- 10:02:06

      Average standard deviation of split frequencies: 0.030721


      Average standard deviation of split frequencies: 0.030721

      5930000 -- (0.000) [...7 remote chains...] -- 10:02:45

      Average standard deviation of split frequencies: 0.030733


      Average standard deviation of split frequencies: 0.030733

      5940000 -- (0.000) [...7 remote chains...] -- 10:01:43

      Average standard deviation of split frequencies: 0.030583


      Average standard deviation of split frequencies: 0.030583

      5950000 -- (0.000) [...7 remote chains...] -- 10:02:22

      Average standard deviation of split frequencies: 0.030543


      Average standard deviation of split frequencies: 0.030543

      5960000 -- (0.000) [...7 remote chains...] -- 10:03:00

      Average standard deviation of split frequencies: 0.030677


      Average standard deviation of split frequencies: 0.030677

      5970000 -- (0.000) [...7 remote chains...] -- 10:01:59

      Average standard deviation of split frequencies: 0.030609


      Average standard deviation of split frequencies: 0.030609

      5980000 -- (0.000) [...7 remote chains...] -- 10:02:37

      Average standard deviation of split frequencies: 0.030581


      Average standard deviation of split frequencies: 0.030581

      5990000 -- (0.000) [...7 remote chains...] -- 10:01:36

      Average standard deviation of split frequencies: 0.030984


      Average standard deviation of split frequencies: 0.030984

      6000000 -- (0.000) [...7 remote chains...] -- 10:02:15

      Average standard deviation of split frequencies: 0.031484


      Average standard deviation of split frequencies: 0.031484

      6010000 -- (0.000) [...7 remote chains...] -- 10:02:53

      Average standard deviation of split frequencies: 0.031372


      Average standard deviation of split frequencies: 0.031372

      6020000 -- (0.000) [...7 remote chains...] -- 10:01:52

      Average standard deviation of split frequencies: 0.031303


      Average standard deviation of split frequencies: 0.031303

      6030000 -- (0.000) [...7 remote chains...] -- 10:02:30

      Average standard deviation of split frequencies: 0.031436


      Average standard deviation of split frequencies: 0.031436

      6040000 -- (0.000) [...7 remote chains...] -- 10:01:29

      Average standard deviation of split frequencies: 0.031453


      Average standard deviation of split frequencies: 0.031453

      6050000 -- (0.000) [...7 remote chains...] -- 10:02:07

      Average standard deviation of split frequencies: 0.031470


      Average standard deviation of split frequencies: 0.031470

      6060000 -- (0.000) [...7 remote chains...] -- 10:02:45

      Average standard deviation of split frequencies: 0.031358


      Average standard deviation of split frequencies: 0.031358

      6070000 -- (0.000) [...7 remote chains...] -- 10:01:45

      Average standard deviation of split frequencies: 0.031272


      Average standard deviation of split frequencies: 0.031272

      6080000 -- (0.000) [...7 remote chains...] -- 10:02:23

      Average standard deviation of split frequencies: 0.031160


      Average standard deviation of split frequencies: 0.031160

      6090000 -- (0.000) [...7 remote chains...] -- 10:01:23

      Average standard deviation of split frequencies: 0.031221


      Average standard deviation of split frequencies: 0.031221

      6100000 -- [0.000] [...7 remote chains...] -- 10:02:00

      Average standard deviation of split frequencies: 0.031281


      Average standard deviation of split frequencies: 0.031281

      6110000 -- (0.000) [...7 remote chains...] -- 10:02:38

      Average standard deviation of split frequencies: 0.031559


      Average standard deviation of split frequencies: 0.031559

      6120000 -- (0.000) [...7 remote chains...] -- 10:01:38

      Average standard deviation of split frequencies: 0.031446


      Average standard deviation of split frequencies: 0.031446

      6130000 -- [0.000] [...7 remote chains...] -- 10:02:15

      Average standard deviation of split frequencies: 0.031334


      Average standard deviation of split frequencies: 0.031334

      6140000 -- (0.000) [...7 remote chains...] -- 10:02:53

      Average standard deviation of split frequencies: 0.031267


      Average standard deviation of split frequencies: 0.031267

      6150000 -- (0.000) [...7 remote chains...] -- 10:01:53

      Average standard deviation of split frequencies: 0.031048


      Average standard deviation of split frequencies: 0.031048

      6160000 -- (0.000) [...7 remote chains...] -- 10:02:30

      Average standard deviation of split frequencies: 0.031155


      Average standard deviation of split frequencies: 0.031155

      6170000 -- (0.000) [...7 remote chains...] -- 10:03:08

      Average standard deviation of split frequencies: 0.031175


      Average standard deviation of split frequencies: 0.031175

      6180000 -- (0.000) [...7 remote chains...] -- 10:02:08

      Average standard deviation of split frequencies: 0.030978


      Average standard deviation of split frequencies: 0.030978

      6190000 -- (0.000) [...7 remote chains...] -- 10:02:45

      Average standard deviation of split frequencies: 0.031021


      Average standard deviation of split frequencies: 0.031021

      6200000 -- [0.000] [...7 remote chains...] -- 10:03:22

      Average standard deviation of split frequencies: 0.031172


      Average standard deviation of split frequencies: 0.031172

      6210000 -- (0.000) [...7 remote chains...] -- 10:02:23

      Average standard deviation of split frequencies: 0.031278


      Average standard deviation of split frequencies: 0.031278

      6220000 -- (0.000) [...7 remote chains...] -- 10:03:00

      Average standard deviation of split frequencies: 0.031341


      Average standard deviation of split frequencies: 0.031341

      6230000 -- (0.000) [...7 remote chains...] -- 10:02:01

      Average standard deviation of split frequencies: 0.031226


      Average standard deviation of split frequencies: 0.031226

      6240000 -- (0.000) [...7 remote chains...] -- 10:02:38

      Average standard deviation of split frequencies: 0.030947


      Average standard deviation of split frequencies: 0.030947

      6250000 -- (0.000) [...7 remote chains...] -- 10:03:15

      Average standard deviation of split frequencies: 0.030802


      Average standard deviation of split frequencies: 0.030802

      6260000 -- (0.000) [...7 remote chains...] -- 10:02:16

      Average standard deviation of split frequencies: 0.031355


      Average standard deviation of split frequencies: 0.031355

      6270000 -- (0.000) [...7 remote chains...] -- 10:02:53

      Average standard deviation of split frequencies: 0.032057


      Average standard deviation of split frequencies: 0.032057

      6280000 -- (0.000) [...7 remote chains...] -- 10:01:54

      Average standard deviation of split frequencies: 0.031857


      Average standard deviation of split frequencies: 0.031857

      6290000 -- (0.000) [...7 remote chains...] -- 10:02:31

      Average standard deviation of split frequencies: 0.030812


      Average standard deviation of split frequencies: 0.030812

      6300000 -- (0.000) [...7 remote chains...] -- 10:03:07

      Average standard deviation of split frequencies: 0.030706


      Average standard deviation of split frequencies: 0.030706

      6310000 -- (0.000) [...7 remote chains...] -- 10:02:09

      Average standard deviation of split frequencies: 0.030996


      Average standard deviation of split frequencies: 0.030996

      6320000 -- (0.000) [...7 remote chains...] -- 10:02:45

      Average standard deviation of split frequencies: 0.030931


      Average standard deviation of split frequencies: 0.030931

      6330000 -- (0.000) [...7 remote chains...] -- 10:01:47

      Average standard deviation of split frequencies: 0.030990


      Average standard deviation of split frequencies: 0.030990

      6340000 -- [0.000] [...7 remote chains...] -- 10:02:23

      Average standard deviation of split frequencies: 0.030842


      Average standard deviation of split frequencies: 0.030842

      6350000 -- [0.000] [...7 remote chains...] -- 10:01:26

      Average standard deviation of split frequencies: 0.030595


      Average standard deviation of split frequencies: 0.030595

      6360000 -- (0.000) [...7 remote chains...] -- 10:02:02

      Average standard deviation of split frequencies: 0.030326


      Average standard deviation of split frequencies: 0.030326

      6370000 -- (0.000) [...7 remote chains...] -- 10:02:38

      Average standard deviation of split frequencies: 0.030344


      Average standard deviation of split frequencies: 0.030344

      6380000 -- [0.000] [...7 remote chains...] -- 10:01:41

      Average standard deviation of split frequencies: 0.030240


      Average standard deviation of split frequencies: 0.030240

      6390000 -- (0.000) [...7 remote chains...] -- 10:02:16

      Average standard deviation of split frequencies: 0.030527


      Average standard deviation of split frequencies: 0.030527

      6400000 -- [0.000] [...7 remote chains...] -- 10:02:52

      Average standard deviation of split frequencies: 0.031460


      Average standard deviation of split frequencies: 0.031460

      6410000 -- (0.000) [...7 remote chains...] -- 10:01:55

      Average standard deviation of split frequencies: 0.031478


      Average standard deviation of split frequencies: 0.031478

      6420000 -- (0.000) [...7 remote chains...] -- 10:02:31

      Average standard deviation of split frequencies: 0.031497


      Average standard deviation of split frequencies: 0.031497

      6430000 -- (0.000) [...7 remote chains...] -- 10:01:34

      Average standard deviation of split frequencies: 0.031706


      Average standard deviation of split frequencies: 0.031706

      6440000 -- (0.000) [...7 remote chains...] -- 10:02:09

      Average standard deviation of split frequencies: 0.031557


      Average standard deviation of split frequencies: 0.031557

      6450000 -- [0.000] [...7 remote chains...] -- 10:02:45

      Average standard deviation of split frequencies: 0.031408


      Average standard deviation of split frequencies: 0.031408

      6460000 -- (0.000) [...7 remote chains...] -- 10:01:48

      Average standard deviation of split frequencies: 0.031219


      Average standard deviation of split frequencies: 0.031219

      6470000 -- (0.000) [...7 remote chains...] -- 10:02:23

      Average standard deviation of split frequencies: 0.031510


      Average standard deviation of split frequencies: 0.031510

      6480000 -- (0.000) [...7 remote chains...] -- 10:02:59

      Average standard deviation of split frequencies: 0.031155


      Average standard deviation of split frequencies: 0.031155

      6490000 -- (0.000) [...7 remote chains...] -- 10:02:02

      Average standard deviation of split frequencies: 0.030311


      Average standard deviation of split frequencies: 0.030311

      6500000 -- (0.000) [...7 remote chains...] -- 10:02:37

      Average standard deviation of split frequencies: 0.030484


      Average standard deviation of split frequencies: 0.030484

      6510000 -- (0.000) [...7 remote chains...] -- 10:01:41

      Average standard deviation of split frequencies: 0.030757


      Average standard deviation of split frequencies: 0.030757

      6520000 -- (0.000) [...7 remote chains...] -- 10:02:16

      Average standard deviation of split frequencies: 0.030812


      Average standard deviation of split frequencies: 0.030812

      6530000 -- (0.000) [...7 remote chains...] -- 10:01:20

      Average standard deviation of split frequencies: 0.031403


      Average standard deviation of split frequencies: 0.031403

      6540000 -- [0.000] [...7 remote chains...] -- 10:01:55

      Average standard deviation of split frequencies: 0.031259


      Average standard deviation of split frequencies: 0.031259

      6550000 -- [0.000] [...7 remote chains...] -- 10:02:30

      Average standard deviation of split frequencies: 0.031085


      Average standard deviation of split frequencies: 0.031085

      6560000 -- (0.000) [...7 remote chains...] -- 10:01:34

      Average standard deviation of split frequencies: 0.031063


      Average standard deviation of split frequencies: 0.031063

      6570000 -- (0.000) [...7 remote chains...] -- 10:02:09

      Average standard deviation of split frequencies: 0.031000


      Average standard deviation of split frequencies: 0.031000

      6580000 -- (0.000) [...7 remote chains...] -- 10:01:14

      Average standard deviation of split frequencies: 0.031100


      Average standard deviation of split frequencies: 0.031100

      6590000 -- (0.000) [...7 remote chains...] -- 10:01:48

      Average standard deviation of split frequencies: 0.031141


      Average standard deviation of split frequencies: 0.031141

      6600000 -- (0.000) [...7 remote chains...] -- 10:02:23

      Average standard deviation of split frequencies: 0.031364


      Average standard deviation of split frequencies: 0.031364

      6610000 -- (0.000) [...7 remote chains...] -- 10:01:28

      Average standard deviation of split frequencies: 0.030801


      Average standard deviation of split frequencies: 0.030801

      6620000 -- (0.000) [...7 remote chains...] -- 10:02:02

      Average standard deviation of split frequencies: 0.030739


      Average standard deviation of split frequencies: 0.030739

      6630000 -- (0.000) [...7 remote chains...] -- 10:02:37

      Average standard deviation of split frequencies: 0.030969


      Average standard deviation of split frequencies: 0.030969

      6640000 -- (0.000) [...7 remote chains...] -- 10:01:42

      Average standard deviation of split frequencies: 0.031022


      Average standard deviation of split frequencies: 0.031022

      6650000 -- (0.000) [...7 remote chains...] -- 10:02:16

      Average standard deviation of split frequencies: 0.031074


      Average standard deviation of split frequencies: 0.031074

      6660000 -- (0.000) [...7 remote chains...] -- 10:01:21

      Average standard deviation of split frequencies: 0.031615


      Average standard deviation of split frequencies: 0.031615

      6670000 -- (0.000) [...7 remote chains...] -- 10:01:55

      Average standard deviation of split frequencies: 0.031615


      Average standard deviation of split frequencies: 0.031615

      6680000 -- (0.000) [...7 remote chains...] -- 10:02:29

      Average standard deviation of split frequencies: 0.031713


      Average standard deviation of split frequencies: 0.031713

      6690000 -- (0.000) [...7 remote chains...] -- 10:01:35

      Average standard deviation of split frequencies: 0.031357


      Average standard deviation of split frequencies: 0.031357

      6700000 -- (0.000) [...7 remote chains...] -- 10:02:09

      Average standard deviation of split frequencies: 0.031489


      Average standard deviation of split frequencies: 0.031489

      6710000 -- (0.000) [...7 remote chains...] -- 10:02:43

      Average standard deviation of split frequencies: 0.031333


      Average standard deviation of split frequencies: 0.031333

      6720000 -- (0.000) [...7 remote chains...] -- 10:01:48

      Average standard deviation of split frequencies: 0.031410


      Average standard deviation of split frequencies: 0.031410

      6730000 -- (0.000) [...7 remote chains...] -- 10:02:22

      Average standard deviation of split frequencies: 0.031424


      Average standard deviation of split frequencies: 0.031424

      6740000 -- (0.000) [...7 remote chains...] -- 10:01:28

      Average standard deviation of split frequencies: 0.031362


      Average standard deviation of split frequencies: 0.031362

      6750000 -- (0.000) [...7 remote chains...] -- 10:02:02

      Average standard deviation of split frequencies: 0.031475


      Average standard deviation of split frequencies: 0.031475

      6760000 -- (0.000) [...7 remote chains...] -- 10:02:36

      Average standard deviation of split frequencies: 0.031488


      Average standard deviation of split frequencies: 0.031488

      6770000 -- (0.000) [...7 remote chains...] -- 10:01:42

      Average standard deviation of split frequencies: 0.031389


      Average standard deviation of split frequencies: 0.031389

      6780000 -- (0.000) [...7 remote chains...] -- 10:02:15

      Average standard deviation of split frequencies: 0.031327


      Average standard deviation of split frequencies: 0.031327

      6790000 -- (0.000) [...7 remote chains...] -- 10:02:49

      Average standard deviation of split frequencies: 0.031290


      Average standard deviation of split frequencies: 0.031290

      6800000 -- (0.000) [...7 remote chains...] -- 10:01:55

      Average standard deviation of split frequencies: 0.030562


      Average standard deviation of split frequencies: 0.030562

      6810000 -- [0.000] [...7 remote chains...] -- 10:02:28

      Average standard deviation of split frequencies: 0.030620


      Average standard deviation of split frequencies: 0.030620

      6820000 -- (0.000) [...7 remote chains...] -- 10:01:35

      Average standard deviation of split frequencies: 0.030679


      Average standard deviation of split frequencies: 0.030679

      6830000 -- (0.000) [...7 remote chains...] -- 10:02:08

      Average standard deviation of split frequencies: 0.030600


      Average standard deviation of split frequencies: 0.030600

      6840000 -- (0.000) [...7 remote chains...] -- 10:01:15

      Average standard deviation of split frequencies: 0.030658


      Average standard deviation of split frequencies: 0.030658

      6850000 -- (0.000) [...7 remote chains...] -- 10:01:48

      Average standard deviation of split frequencies: 0.030520


      Average standard deviation of split frequencies: 0.030520

      6860000 -- (0.000) [...7 remote chains...] -- 10:02:21

      Average standard deviation of split frequencies: 0.030500


      Average standard deviation of split frequencies: 0.030500

      6870000 -- (0.000) [...7 remote chains...] -- 10:01:28

      Average standard deviation of split frequencies: 0.030422


      Average standard deviation of split frequencies: 0.030422

      6880000 -- (0.000) [...7 remote chains...] -- 10:02:01

      Average standard deviation of split frequencies: 0.030285


      Average standard deviation of split frequencies: 0.030285

      6890000 -- (0.000) [...7 remote chains...] -- 10:01:08

      Average standard deviation of split frequencies: 0.029804


      Average standard deviation of split frequencies: 0.029804

      6900000 -- (0.000) [...7 remote chains...] -- 10:01:41

      Average standard deviation of split frequencies: 0.029860


      Average standard deviation of split frequencies: 0.029860

      6910000 -- (0.000) [...7 remote chains...] -- 10:02:14

      Average standard deviation of split frequencies: 0.029784


      Average standard deviation of split frequencies: 0.029784

      6920000 -- (0.000) [...7 remote chains...] -- 10:01:21

      Average standard deviation of split frequencies: 0.029652


      Average standard deviation of split frequencies: 0.029652

      6930000 -- (0.000) [...7 remote chains...] -- 10:01:54

      Average standard deviation of split frequencies: 0.029975


      Average standard deviation of split frequencies: 0.029975

      6940000 -- (0.000) [...7 remote chains...] -- 10:01:02

      Average standard deviation of split frequencies: 0.029801


      Average standard deviation of split frequencies: 0.029801

      6950000 -- (0.000) [...7 remote chains...] -- 10:01:34

      Average standard deviation of split frequencies: 0.029921


      Average standard deviation of split frequencies: 0.029921

      6960000 -- (0.000) [...7 remote chains...] -- 10:02:07

      Average standard deviation of split frequencies: 0.029705


      Average standard deviation of split frequencies: 0.029705

      6970000 -- (0.000) [...7 remote chains...] -- 10:01:15

      Average standard deviation of split frequencies: 0.029886


      Average standard deviation of split frequencies: 0.029886

      6980000 -- (0.000) [...7 remote chains...] -- 10:01:47

      Average standard deviation of split frequencies: 0.029790


      Average standard deviation of split frequencies: 0.029790

      6990000 -- [0.000] [...7 remote chains...] -- 10:00:55

      Average standard deviation of split frequencies: 0.030186


      Average standard deviation of split frequencies: 0.030186

      7000000 -- (0.000) [...7 remote chains...] -- 10:01:28

      Average standard deviation of split frequencies: 0.030287


      Average standard deviation of split frequencies: 0.030287

      7010000 -- [0.000] [...7 remote chains...] -- 10:02:00

      Average standard deviation of split frequencies: 0.030347


      Average standard deviation of split frequencies: 0.030347

      7020000 -- [0.000] [...7 remote chains...] -- 10:01:08

      Average standard deviation of split frequencies: 0.030487


      Average standard deviation of split frequencies: 0.030487

      7030000 -- (0.000) [...7 remote chains...] -- 10:01:41

      Average standard deviation of split frequencies: 0.030526


      Average standard deviation of split frequencies: 0.030526

      7040000 -- [0.000] [...7 remote chains...] -- 10:02:13

      Average standard deviation of split frequencies: 0.030547


      Average standard deviation of split frequencies: 0.030547

      7050000 -- (0.000) [...7 remote chains...] -- 10:01:21

      Average standard deviation of split frequencies: 0.030372


      Average standard deviation of split frequencies: 0.030372

      7060000 -- (0.000) [...7 remote chains...] -- 10:01:53

      Average standard deviation of split frequencies: 0.030870


      Average standard deviation of split frequencies: 0.030870

      7070000 -- [0.000] [...7 remote chains...] -- 10:01:02

      Average standard deviation of split frequencies: 0.030785


      Average standard deviation of split frequencies: 0.030785

      7080000 -- [0.000] [...7 remote chains...] -- 10:01:34

      Average standard deviation of split frequencies: 0.030805


      Average standard deviation of split frequencies: 0.030805

      7090000 -- (0.000) [...7 remote chains...] -- 10:02:06

      Average standard deviation of split frequencies: 0.030864


      Average standard deviation of split frequencies: 0.030864

      7100000 -- [0.000] [...7 remote chains...] -- 10:01:15

      Average standard deviation of split frequencies: 0.030884


      Average standard deviation of split frequencies: 0.030884

      7110000 -- (0.000) [...7 remote chains...] -- 10:01:47

      Average standard deviation of split frequencies: 0.030923


      Average standard deviation of split frequencies: 0.030923

      7120000 -- [0.000] [...7 remote chains...] -- 10:00:55

      Average standard deviation of split frequencies: 0.030982


      Average standard deviation of split frequencies: 0.030982

      7130000 -- [0.000] [...7 remote chains...] -- 10:01:27

      Average standard deviation of split frequencies: 0.031041


      Average standard deviation of split frequencies: 0.031041

      7140000 -- (0.000) [...7 remote chains...] -- 10:01:59

      Average standard deviation of split frequencies: 0.031022


      Average standard deviation of split frequencies: 0.031022

      7150000 -- (0.000) [...7 remote chains...] -- 10:01:08

      Average standard deviation of split frequencies: 0.031189


      Average standard deviation of split frequencies: 0.031189

      7160000 -- (0.000) [...7 remote chains...] -- 10:01:40

      Average standard deviation of split frequencies: 0.031243


      Average standard deviation of split frequencies: 0.031243

      7170000 -- [0.000] [...7 remote chains...] -- 10:02:12

      Average standard deviation of split frequencies: 0.031523


      Average standard deviation of split frequencies: 0.031523

      7180000 -- (0.000) [...7 remote chains...] -- 10:01:21

      Average standard deviation of split frequencies: 0.031614


      Average standard deviation of split frequencies: 0.031614

      7190000 -- (0.000) [...7 remote chains...] -- 10:01:52

      Average standard deviation of split frequencies: 0.031427


      Average standard deviation of split frequencies: 0.031427

      7200000 -- (0.000) [...7 remote chains...] -- 10:01:02

      Average standard deviation of split frequencies: 0.031792


      Average standard deviation of split frequencies: 0.031792

      7210000 -- (0.000) [...7 remote chains...] -- 10:01:33

      Average standard deviation of split frequencies: 0.031810


      Average standard deviation of split frequencies: 0.031810

      7220000 -- (0.000) [...7 remote chains...] -- 10:02:05

      Average standard deviation of split frequencies: 0.031790


      Average standard deviation of split frequencies: 0.031790

      7230000 -- (0.000) [...7 remote chains...] -- 10:01:14

      Average standard deviation of split frequencies: 0.032173


      Average standard deviation of split frequencies: 0.032173

      7240000 -- (0.000) [...7 remote chains...] -- 10:01:45

      Average standard deviation of split frequencies: 0.032343


      Average standard deviation of split frequencies: 0.032343

      7250000 -- (0.000) [...7 remote chains...] -- 10:00:55

      Average standard deviation of split frequencies: 0.032207


      Average standard deviation of split frequencies: 0.032207

      7260000 -- [0.000] [...7 remote chains...] -- 10:01:26

      Average standard deviation of split frequencies: 0.032148


      Average standard deviation of split frequencies: 0.032148

      7270000 -- (0.000) [...7 remote chains...] -- 10:01:58

      Average standard deviation of split frequencies: 0.032643


      Average standard deviation of split frequencies: 0.032643

      7280000 -- (0.000) [...7 remote chains...] -- 10:01:07

      Average standard deviation of split frequencies: 0.032508


      Average standard deviation of split frequencies: 0.032508

      7290000 -- [0.000] [...7 remote chains...] -- 10:01:39

      Average standard deviation of split frequencies: 0.032600


      Average standard deviation of split frequencies: 0.032600

      7300000 -- (0.000) [...7 remote chains...] -- 10:02:10

      Average standard deviation of split frequencies: 0.032163


      Average standard deviation of split frequencies: 0.032163

      7310000 -- (0.000) [...7 remote chains...] -- 10:01:20

      Average standard deviation of split frequencies: 0.032457


      Average standard deviation of split frequencies: 0.032457

      7320000 -- (0.000) [...7 remote chains...] -- 10:01:51

      Average standard deviation of split frequencies: 0.032855


      Average standard deviation of split frequencies: 0.032855

      7330000 -- (0.000) [...7 remote chains...] -- 10:02:22

      Average standard deviation of split frequencies: 0.033567


      Average standard deviation of split frequencies: 0.033567

      7340000 -- (0.000) [...7 remote chains...] -- 10:01:32

      Average standard deviation of split frequencies: 0.033150


      Average standard deviation of split frequencies: 0.033150

      7350000 -- (0.000) [...7 remote chains...] -- 10:02:03

      Average standard deviation of split frequencies: 0.033383


      Average standard deviation of split frequencies: 0.033383

      7360000 -- (0.000) [...7 remote chains...] -- 10:02:34

      Average standard deviation of split frequencies: 0.033439


      Average standard deviation of split frequencies: 0.033439

      7370000 -- (0.000) [...7 remote chains...] -- 10:01:44

      Average standard deviation of split frequencies: 0.033456


      Average standard deviation of split frequencies: 0.033456

      7380000 -- (0.000) [...7 remote chains...] -- 10:02:15

      Average standard deviation of split frequencies: 0.032901


      Average standard deviation of split frequencies: 0.032901

      7390000 -- (0.000) [...7 remote chains...] -- 10:01:25

      Average standard deviation of split frequencies: 0.033201


      Average standard deviation of split frequencies: 0.033201

      7400000 -- (0.000) [...7 remote chains...] -- 10:01:56

      Average standard deviation of split frequencies: 0.033291


      Average standard deviation of split frequencies: 0.033291

      7410000 -- (0.000) [...7 remote chains...] -- 10:02:27

      Average standard deviation of split frequencies: 0.033530


      Average standard deviation of split frequencies: 0.033530

      7420000 -- (0.000) [...7 remote chains...] -- 10:01:37

      Average standard deviation of split frequencies: 0.033507


      Average standard deviation of split frequencies: 0.033507

      7430000 -- (0.000) [...7 remote chains...] -- 10:02:08

      Average standard deviation of split frequencies: 0.033656


      Average standard deviation of split frequencies: 0.033656

      7440000 -- (0.000) [...7 remote chains...] -- 10:02:38

      Average standard deviation of split frequencies: 0.033410


      Average standard deviation of split frequencies: 0.033410

      7450000 -- [0.000] [...7 remote chains...] -- 10:01:49

      Average standard deviation of split frequencies: 0.033191


      Average standard deviation of split frequencies: 0.033191

      7460000 -- (0.000) [...7 remote chains...] -- 10:02:20

      Average standard deviation of split frequencies: 0.033384


      Average standard deviation of split frequencies: 0.033384

      7470000 -- (0.000) [...7 remote chains...] -- 10:02:50

      Average standard deviation of split frequencies: 0.033809


      Average standard deviation of split frequencies: 0.033809

      7480000 -- (0.000) [...7 remote chains...] -- 10:02:01

      Average standard deviation of split frequencies: 0.033897


      Average standard deviation of split frequencies: 0.033897

      7490000 -- (0.000) [...7 remote chains...] -- 10:02:31

      Average standard deviation of split frequencies: 0.033985


      Average standard deviation of split frequencies: 0.033985

      7500000 -- (0.000) [...7 remote chains...] -- 10:01:43

      Average standard deviation of split frequencies: 0.033851


      Average standard deviation of split frequencies: 0.033851

      7510000 -- [0.000] [...7 remote chains...] -- 10:02:13

      Average standard deviation of split frequencies: 0.033528


      Average standard deviation of split frequencies: 0.033528

      7520000 -- (0.000) [...7 remote chains...] -- 10:02:43

      Average standard deviation of split frequencies: 0.033505


      Average standard deviation of split frequencies: 0.033505

      7530000 -- (0.000) [...7 remote chains...] -- 10:01:54

      Average standard deviation of split frequencies: 0.033660


      Average standard deviation of split frequencies: 0.033660

      7540000 -- [0.000] [...7 remote chains...] -- 10:02:24

      Average standard deviation of split frequencies: 0.033494


      Average standard deviation of split frequencies: 0.033494

      7550000 -- [0.000] [...7 remote chains...] -- 10:01:36

      Average standard deviation of split frequencies: 0.033494


      Average standard deviation of split frequencies: 0.033494

      7560000 -- [0.000] [...7 remote chains...] -- 10:02:06

      Average standard deviation of split frequencies: 0.033363


      Average standard deviation of split frequencies: 0.033363

      7570000 -- (0.000) [...7 remote chains...] -- 10:02:36

      Average standard deviation of split frequencies: 0.033482


      Average standard deviation of split frequencies: 0.033482

      7580000 -- (0.000) [...7 remote chains...] -- 10:01:47

      Average standard deviation of split frequencies: 0.033353


      Average standard deviation of split frequencies: 0.033353

      7590000 -- (0.000) [...7 remote chains...] -- 10:02:17

      Average standard deviation of split frequencies: 0.033424


      Average standard deviation of split frequencies: 0.033424

      7600000 -- (0.000) [...7 remote chains...] -- 10:01:29

      Average standard deviation of split frequencies: 0.033873


      Average standard deviation of split frequencies: 0.033873

      7610000 -- (0.000) [...7 remote chains...] -- 10:01:59

      Average standard deviation of split frequencies: 0.033814


      Average standard deviation of split frequencies: 0.033814

      7620000 -- (0.000) [...7 remote chains...] -- 10:02:29

      Average standard deviation of split frequencies: 0.033718


      Average standard deviation of split frequencies: 0.033718

      7630000 -- (0.000) [...7 remote chains...] -- 10:01:41

      Average standard deviation of split frequencies: 0.033827


      Average standard deviation of split frequencies: 0.033827

      7640000 -- (0.000) [...7 remote chains...] -- 10:02:10

      Average standard deviation of split frequencies: 0.033805


      Average standard deviation of split frequencies: 0.033805

      7650000 -- (0.000) [...7 remote chains...] -- 10:01:23

      Average standard deviation of split frequencies: 0.033637


      Average standard deviation of split frequencies: 0.033637

      7660000 -- (0.000) [...7 remote chains...] -- 10:01:52

      Average standard deviation of split frequencies: 0.033507


      Average standard deviation of split frequencies: 0.033507

      7670000 -- (0.000) [...7 remote chains...] -- 10:02:22

      Average standard deviation of split frequencies: 0.033723


      Average standard deviation of split frequencies: 0.033723

      7680000 -- (0.000) [...7 remote chains...] -- 10:01:34

      Average standard deviation of split frequencies: 0.033665


      Average standard deviation of split frequencies: 0.033665

      7690000 -- (0.000) [...7 remote chains...] -- 10:02:03

      Average standard deviation of split frequencies: 0.033643


      Average standard deviation of split frequencies: 0.033643

      7700000 -- (0.000) [...7 remote chains...] -- 10:01:16

      Average standard deviation of split frequencies: 0.033692


      Average standard deviation of split frequencies: 0.033692

      7710000 -- (0.000) [...7 remote chains...] -- 10:01:45

      Average standard deviation of split frequencies: 0.033800


      Average standard deviation of split frequencies: 0.033800

      7720000 -- (0.000) [...7 remote chains...] -- 10:02:15

      Average standard deviation of split frequencies: 0.033742


      Average standard deviation of split frequencies: 0.033742

      7730000 -- (0.000) [...7 remote chains...] -- 10:01:27

      Average standard deviation of split frequencies: 0.033684


      Average standard deviation of split frequencies: 0.033684

      7740000 -- (0.000) [...7 remote chains...] -- 10:01:57

      Average standard deviation of split frequencies: 0.033804


      Average standard deviation of split frequencies: 0.033804

      7750000 -- (0.000) [...7 remote chains...] -- 10:01:09

      Average standard deviation of split frequencies: 0.034126


      Average standard deviation of split frequencies: 0.034126

      7760000 -- (0.000) [...7 remote chains...] -- 10:01:39

      Average standard deviation of split frequencies: 0.033961


      Average standard deviation of split frequencies: 0.033961

      7770000 -- (0.000) [...7 remote chains...] -- 10:02:08

      Average standard deviation of split frequencies: 0.033760


      Average standard deviation of split frequencies: 0.033760

      7780000 -- (0.000) [...7 remote chains...] -- 10:01:21

      Average standard deviation of split frequencies: 0.033951


      Average standard deviation of split frequencies: 0.033951

      7790000 -- (0.000) [...7 remote chains...] -- 10:01:50

      Average standard deviation of split frequencies: 0.034271


      Average standard deviation of split frequencies: 0.034271

      7800000 -- (0.000) [...7 remote chains...] -- 10:01:03

      Average standard deviation of split frequencies: 0.033718


      Average standard deviation of split frequencies: 0.033718

      7810000 -- (0.000) [...7 remote chains...] -- 10:01:32

      Average standard deviation of split frequencies: 0.033798


      Average standard deviation of split frequencies: 0.033798

      7820000 -- (0.000) [...7 remote chains...] -- 10:00:45

      Average standard deviation of split frequencies: 0.033844


      Average standard deviation of split frequencies: 0.033844

      7830000 -- (0.000) [...7 remote chains...] -- 10:01:14

      Average standard deviation of split frequencies: 0.033809


      Average standard deviation of split frequencies: 0.033809

      7840000 -- (0.000) [...7 remote chains...] -- 10:01:43

      Average standard deviation of split frequencies: 0.033752


      Average standard deviation of split frequencies: 0.033752

      7850000 -- (0.000) [...7 remote chains...] -- 10:00:57

      Average standard deviation of split frequencies: 0.033900


      Average standard deviation of split frequencies: 0.033900

      7860000 -- (0.000) [...7 remote chains...] -- 10:01:25

      Average standard deviation of split frequencies: 0.035132


      Average standard deviation of split frequencies: 0.035132

      7870000 -- (0.000) [...7 remote chains...] -- 10:00:39

      Average standard deviation of split frequencies: 0.034915


      Average standard deviation of split frequencies: 0.034915

      7880000 -- (0.000) [...7 remote chains...] -- 10:01:08

      Average standard deviation of split frequencies: 0.034856


      Average standard deviation of split frequencies: 0.034856

      7890000 -- (0.000) [...7 remote chains...] -- 10:01:36

      Average standard deviation of split frequencies: 0.034905


      Average standard deviation of split frequencies: 0.034905

      7900000 -- (0.000) [...7 remote chains...] -- 10:00:50

      Average standard deviation of split frequencies: 0.035027


      Average standard deviation of split frequencies: 0.035027

      7910000 -- (0.000) [...7 remote chains...] -- 10:01:19

      Average standard deviation of split frequencies: 0.034919


      Average standard deviation of split frequencies: 0.034919

      7920000 -- (0.000) [...7 remote chains...] -- 10:00:33

      Average standard deviation of split frequencies: 0.035076


      Average standard deviation of split frequencies: 0.035076

      7930000 -- (0.000) [...7 remote chains...] -- 10:01:01

      Average standard deviation of split frequencies: 0.035089


      Average standard deviation of split frequencies: 0.035089

      7940000 -- (0.000) [...7 remote chains...] -- 10:00:15

      Average standard deviation of split frequencies: 0.035066


      Average standard deviation of split frequencies: 0.035066

      7950000 -- (0.000) [...7 remote chains...] -- 10:00:44

      Average standard deviation of split frequencies: 0.035066


      Average standard deviation of split frequencies: 0.035066

      7960000 -- (0.000) [...7 remote chains...] -- 9:59:58

      Average standard deviation of split frequencies: 0.035044


      Average standard deviation of split frequencies: 0.035044

      7970000 -- (0.000) [...7 remote chains...] -- 10:00:26

      Average standard deviation of split frequencies: 0.034878


      Average standard deviation of split frequencies: 0.034878

      7980000 -- (0.000) [...7 remote chains...] -- 10:00:55

      Average standard deviation of split frequencies: 0.034073


      Average standard deviation of split frequencies: 0.034073

      7990000 -- (0.000) [...7 remote chains...] -- 10:00:09

      Average standard deviation of split frequencies: 0.034891


      Average standard deviation of split frequencies: 0.034891

      8000000 -- (0.000) [...7 remote chains...] -- 10:00:38

      Average standard deviation of split frequencies: 0.034940


      Average standard deviation of split frequencies: 0.034940

      8010000 -- (0.000) [...7 remote chains...] -- 9:59:52

      Average standard deviation of split frequencies: 0.034882


      Average standard deviation of split frequencies: 0.034882

      8020000 -- (0.000) [...7 remote chains...] -- 10:00:20

      Average standard deviation of split frequencies: 0.034966


      Average standard deviation of split frequencies: 0.034966

      8030000 -- (0.000) [...7 remote chains...] -- 10:00:48

      Average standard deviation of split frequencies: 0.035215


      Average standard deviation of split frequencies: 0.035215

      8040000 -- (0.000) [...7 remote chains...] -- 10:00:03

      Average standard deviation of split frequencies: 0.035370


      Average standard deviation of split frequencies: 0.035370

      8050000 -- (0.000) [...7 remote chains...] -- 10:00:31

      Average standard deviation of split frequencies: 0.035488


      Average standard deviation of split frequencies: 0.035488

      8060000 -- (0.000) [...7 remote chains...] -- 9:59:46

      Average standard deviation of split frequencies: 0.035394


      Average standard deviation of split frequencies: 0.035394

      8070000 -- (0.000) [...7 remote chains...] -- 10:00:14

      Average standard deviation of split frequencies: 0.035430


      Average standard deviation of split frequencies: 0.035430

      8080000 -- (0.000) [...7 remote chains...] -- 9:59:29

      Average standard deviation of split frequencies: 0.035301


      Average standard deviation of split frequencies: 0.035301

      8090000 -- (0.000) [...7 remote chains...] -- 9:59:57

      Average standard deviation of split frequencies: 0.035278


      Average standard deviation of split frequencies: 0.035278

      8100000 -- (0.000) [...7 remote chains...] -- 10:00:25

      Average standard deviation of split frequencies: 0.035044


      Average standard deviation of split frequencies: 0.035044

      8110000 -- (0.000) [...7 remote chains...] -- 9:59:40

      Average standard deviation of split frequencies: 0.034692


      Average standard deviation of split frequencies: 0.034692

      8120000 -- (0.000) [...7 remote chains...] -- 10:00:08

      Average standard deviation of split frequencies: 0.034495


      Average standard deviation of split frequencies: 0.034495

      8130000 -- (0.000) [...7 remote chains...] -- 9:59:23

      Average standard deviation of split frequencies: 0.034438


      Average standard deviation of split frequencies: 0.034438

      8140000 -- (0.000) [...7 remote chains...] -- 9:59:51

      Average standard deviation of split frequencies: 0.034452


      Average standard deviation of split frequencies: 0.034452

      8150000 -- (0.000) [...7 remote chains...] -- 9:59:06

      Average standard deviation of split frequencies: 0.034522


      Average standard deviation of split frequencies: 0.034522

      8160000 -- (0.000) [...7 remote chains...] -- 9:59:34

      Average standard deviation of split frequencies: 0.034466


      Average standard deviation of split frequencies: 0.034466

      8170000 -- (0.000) [...7 remote chains...] -- 10:00:02

      Average standard deviation of split frequencies: 0.034444


      Average standard deviation of split frequencies: 0.034444

      8180000 -- (0.000) [...7 remote chains...] -- 9:59:17

      Average standard deviation of split frequencies: 0.034458


      Average standard deviation of split frequencies: 0.034458

      8190000 -- (0.000) [...7 remote chains...] -- 9:59:45

      Average standard deviation of split frequencies: 0.034563


      Average standard deviation of split frequencies: 0.034563

      8200000 -- (0.000) [...7 remote chains...] -- 9:59:01

      Average standard deviation of split frequencies: 0.034646


      Average standard deviation of split frequencies: 0.034646

      8210000 -- (0.000) [...7 remote chains...] -- 9:59:28

      Average standard deviation of split frequencies: 0.034555


      Average standard deviation of split frequencies: 0.034555

      8220000 -- (0.000) [...7 remote chains...] -- 9:59:56

      Average standard deviation of split frequencies: 0.034499


      Average standard deviation of split frequencies: 0.034499

      8230000 -- (0.000) [...7 remote chains...] -- 9:59:12

      Average standard deviation of split frequencies: 0.034258


      Average standard deviation of split frequencies: 0.034258

      8240000 -- (0.000) [...7 remote chains...] -- 9:59:39

      Average standard deviation of split frequencies: 0.034169


      Average standard deviation of split frequencies: 0.034169

      8250000 -- (0.000) [...7 remote chains...] -- 9:58:55

      Average standard deviation of split frequencies: 0.033879


      Average standard deviation of split frequencies: 0.033879

      8260000 -- (0.000) [...7 remote chains...] -- 9:59:22

      Average standard deviation of split frequencies: 0.033758


      Average standard deviation of split frequencies: 0.033758

      8270000 -- (0.000) [...7 remote chains...] -- 9:58:38

      Average standard deviation of split frequencies: 0.033858


      Average standard deviation of split frequencies: 0.033858

      8280000 -- (0.000) [...7 remote chains...] -- 9:59:06

      Average standard deviation of split frequencies: 0.033637


      Average standard deviation of split frequencies: 0.033637

      8290000 -- (0.000) [...7 remote chains...] -- 9:59:33

      Average standard deviation of split frequencies: 0.033449


      Average standard deviation of split frequencies: 0.033449

      8300000 -- (0.000) [...7 remote chains...] -- 9:58:49

      Average standard deviation of split frequencies: 0.033329


      Average standard deviation of split frequencies: 0.033329

      8310000 -- (0.000) [...7 remote chains...] -- 9:59:17

      Average standard deviation of split frequencies: 0.033629


      Average standard deviation of split frequencies: 0.033629

      8320000 -- (0.000) [...7 remote chains...] -- 9:58:33

      Average standard deviation of split frequencies: 0.033775


      Average standard deviation of split frequencies: 0.033775

      8330000 -- (0.000) [...7 remote chains...] -- 9:59:00

      Average standard deviation of split frequencies: 0.033721


      Average standard deviation of split frequencies: 0.033721

      8340000 -- (0.000) [...7 remote chains...] -- 9:58:16

      Average standard deviation of split frequencies: 0.033800


      Average standard deviation of split frequencies: 0.033800

      8350000 -- (0.000) [...7 remote chains...] -- 9:58:44

      Average standard deviation of split frequencies: 0.034165


      Average standard deviation of split frequencies: 0.034165

      8360000 -- (0.000) [...7 remote chains...] -- 9:59:11

      Average standard deviation of split frequencies: 0.034143


      Average standard deviation of split frequencies: 0.034143

      8370000 -- (0.000) [...7 remote chains...] -- 9:58:27

      Average standard deviation of split frequencies: 0.034089


      Average standard deviation of split frequencies: 0.034089

      8380000 -- (0.000) [...7 remote chains...] -- 9:58:54

      Average standard deviation of split frequencies: 0.034035


      Average standard deviation of split frequencies: 0.034035

      8390000 -- (0.000) [...7 remote chains...] -- 9:58:11

      Average standard deviation of split frequencies: 0.034266


      Average standard deviation of split frequencies: 0.034266

      8400000 -- (0.000) [...7 remote chains...] -- 9:58:38

      Average standard deviation of split frequencies: 0.034442


      Average standard deviation of split frequencies: 0.034442

      8410000 -- (0.000) [...7 remote chains...] -- 9:59:05

      Average standard deviation of split frequencies: 0.034585


      Average standard deviation of split frequencies: 0.034585

      8420000 -- (0.000) [...7 remote chains...] -- 9:58:22

      Average standard deviation of split frequencies: 0.034728


      Average standard deviation of split frequencies: 0.034728

      8430000 -- (0.000) [...7 remote chains...] -- 9:58:49

      Average standard deviation of split frequencies: 0.035024


      Average standard deviation of split frequencies: 0.035024

      8440000 -- (0.000) [...7 remote chains...] -- 9:58:06

      Average standard deviation of split frequencies: 0.034739


      Average standard deviation of split frequencies: 0.034739

      8450000 -- (0.000) [...7 remote chains...] -- 9:58:33

      Average standard deviation of split frequencies: 0.034749


      Average standard deviation of split frequencies: 0.034749

      8460000 -- (0.000) [...7 remote chains...] -- 9:57:49

      Average standard deviation of split frequencies: 0.034597


      Average standard deviation of split frequencies: 0.034597

      8470000 -- (0.000) [...7 remote chains...] -- 9:58:16

      Average standard deviation of split frequencies: 0.034433


      Average standard deviation of split frequencies: 0.034433

      8480000 -- (0.000) [...7 remote chains...] -- 9:58:43

      Average standard deviation of split frequencies: 0.034249


      Average standard deviation of split frequencies: 0.034249

      8490000 -- (0.000) [...7 remote chains...] -- 9:58:00

      Average standard deviation of split frequencies: 0.034195


      Average standard deviation of split frequencies: 0.034195

      8500000 -- (0.000) [...7 remote chains...] -- 9:58:27

      Average standard deviation of split frequencies: 0.034109


      Average standard deviation of split frequencies: 0.034109

      8510000 -- [0.000] [...7 remote chains...] -- 9:57:44

      Average standard deviation of split frequencies: 0.034141


      Average standard deviation of split frequencies: 0.034141

      8520000 -- (0.000) [...7 remote chains...] -- 9:58:11

      Average standard deviation of split frequencies: 0.034056


      Average standard deviation of split frequencies: 0.034056

      8530000 -- (0.000) [...7 remote chains...] -- 9:58:38

      Average standard deviation of split frequencies: 0.034165


      Average standard deviation of split frequencies: 0.034165

      8540000 -- (0.000) [...7 remote chains...] -- 9:57:55

      Average standard deviation of split frequencies: 0.034241


      Average standard deviation of split frequencies: 0.034241

      8550000 -- (0.000) [...7 remote chains...] -- 9:58:22

      Average standard deviation of split frequencies: 0.034338


      Average standard deviation of split frequencies: 0.034338

      8560000 -- (0.000) [...7 remote chains...] -- 9:58:48

      Average standard deviation of split frequencies: 0.034058


      Average standard deviation of split frequencies: 0.034058

      8570000 -- (0.000) [...7 remote chains...] -- 9:58:06

      Average standard deviation of split frequencies: 0.033779


      Average standard deviation of split frequencies: 0.033779

      8580000 -- [0.000] [...7 remote chains...] -- 9:58:32

      Average standard deviation of split frequencies: 0.033727


      Average standard deviation of split frequencies: 0.033727

      8590000 -- [0.000] [...7 remote chains...] -- 9:57:50

      Average standard deviation of split frequencies: 0.033469


      Average standard deviation of split frequencies: 0.033469

      8600000 -- [0.000] [...7 remote chains...] -- 9:58:16

      Average standard deviation of split frequencies: 0.033482


      Average standard deviation of split frequencies: 0.033482

      8610000 -- (0.000) [...7 remote chains...] -- 9:58:42

      Average standard deviation of split frequencies: 0.033398


      Average standard deviation of split frequencies: 0.033398

      8620000 -- [0.000] [...7 remote chains...] -- 9:58:00

      Average standard deviation of split frequencies: 0.033250


      Average standard deviation of split frequencies: 0.033250

      8630000 -- [0.000] [...7 remote chains...] -- 9:58:27

      Average standard deviation of split frequencies: 0.033282


      Average standard deviation of split frequencies: 0.033282

      8640000 -- (0.000) [...7 remote chains...] -- 9:58:53

      Average standard deviation of split frequencies: 0.033327


      Average standard deviation of split frequencies: 0.033327

      8650000 -- (0.000) [...7 remote chains...] -- 9:58:11

      Average standard deviation of split frequencies: 0.033404


      Average standard deviation of split frequencies: 0.033404

      8660000 -- (0.000) [...7 remote chains...] -- 9:58:37

      Average standard deviation of split frequencies: 0.034045


      Average standard deviation of split frequencies: 0.034045

      8670000 -- (0.000) [...7 remote chains...] -- 9:59:03

      Average standard deviation of split frequencies: 0.034249


      Average standard deviation of split frequencies: 0.034249

      8680000 -- [0.000] [...7 remote chains...] -- 9:58:21

      Average standard deviation of split frequencies: 0.034298


      Average standard deviation of split frequencies: 0.034298

      8690000 -- (0.000) [...7 remote chains...] -- 9:58:47

      Average standard deviation of split frequencies: 0.034381


      Average standard deviation of split frequencies: 0.034381

      8700000 -- (0.000) [...7 remote chains...] -- 9:58:05

      Average standard deviation of split frequencies: 0.033943


      Average standard deviation of split frequencies: 0.033943

      8710000 -- (0.000) [...7 remote chains...] -- 9:58:31

      Average standard deviation of split frequencies: 0.033910


      Average standard deviation of split frequencies: 0.033910

      8720000 -- (0.000) [...7 remote chains...] -- 9:58:57

      Average standard deviation of split frequencies: 0.033891


      Average standard deviation of split frequencies: 0.033891

      8730000 -- (0.000) [...7 remote chains...] -- 9:58:16

      Average standard deviation of split frequencies: 0.033742


      Average standard deviation of split frequencies: 0.033742

      8740000 -- (0.000) [...7 remote chains...] -- 9:58:42

      Average standard deviation of split frequencies: 0.033495


      Average standard deviation of split frequencies: 0.033495

      8750000 -- (0.000) [...7 remote chains...] -- 9:58:00

      Average standard deviation of split frequencies: 0.033201


      Average standard deviation of split frequencies: 0.033201

      8760000 -- (0.000) [...7 remote chains...] -- 9:58:26

      Average standard deviation of split frequencies: 0.033086


      Average standard deviation of split frequencies: 0.033086

      8770000 -- (0.000) [...7 remote chains...] -- 9:58:52

      Average standard deviation of split frequencies: 0.032970


      Average standard deviation of split frequencies: 0.032970

      8780000 -- (0.000) [...7 remote chains...] -- 9:58:10

      Average standard deviation of split frequencies: 0.032791


      Average standard deviation of split frequencies: 0.032791

      8790000 -- (0.000) [...7 remote chains...] -- 9:58:36

      Average standard deviation of split frequencies: 0.032563


      Average standard deviation of split frequencies: 0.032563

      8800000 -- (0.000) [...7 remote chains...] -- 9:57:55

      Average standard deviation of split frequencies: 0.032955


      Average standard deviation of split frequencies: 0.032955

      8810000 -- (0.000) [...7 remote chains...] -- 9:58:20

      Average standard deviation of split frequencies: 0.032733


      Average standard deviation of split frequencies: 0.032733

      8820000 -- (0.000) [...7 remote chains...] -- 9:58:46

      Average standard deviation of split frequencies: 0.032443


      Average standard deviation of split frequencies: 0.032443

      8830000 -- (0.000) [...7 remote chains...] -- 9:58:05

      Average standard deviation of split frequencies: 0.032237


      Average standard deviation of split frequencies: 0.032237

      8840000 -- (0.000) [...7 remote chains...] -- 9:58:30

      Average standard deviation of split frequencies: 0.031982


      Average standard deviation of split frequencies: 0.031982

      8850000 -- (0.000) [...7 remote chains...] -- 9:57:49

      Average standard deviation of split frequencies: 0.031762


      Average standard deviation of split frequencies: 0.031762

      8860000 -- (0.000) [...7 remote chains...] -- 9:58:15

      Average standard deviation of split frequencies: 0.031441


      Average standard deviation of split frequencies: 0.031441

      8870000 -- (0.000) [...7 remote chains...] -- 9:58:40

      Average standard deviation of split frequencies: 0.031089


      Average standard deviation of split frequencies: 0.031089

      8880000 -- (0.000) [...7 remote chains...] -- 9:57:59

      Average standard deviation of split frequencies: 0.030843


      Average standard deviation of split frequencies: 0.030843

      8890000 -- (0.000) [...7 remote chains...] -- 9:58:25

      Average standard deviation of split frequencies: 0.030797


      Average standard deviation of split frequencies: 0.030797

      8900000 -- (0.000) [...7 remote chains...] -- 9:57:44

      Average standard deviation of split frequencies: 0.030718


      Average standard deviation of split frequencies: 0.030718

      8910000 -- (0.000) [...7 remote chains...] -- 9:58:09

      Average standard deviation of split frequencies: 0.030553


      Average standard deviation of split frequencies: 0.030553

      8920000 -- (0.000) [...7 remote chains...] -- 9:58:35

      Average standard deviation of split frequencies: 0.030375


      Average standard deviation of split frequencies: 0.030375

      8930000 -- (0.000) [...7 remote chains...] -- 9:57:54

      Average standard deviation of split frequencies: 0.030493


      Average standard deviation of split frequencies: 0.030493

      8940000 -- (0.000) [...7 remote chains...] -- 9:58:19

      Average standard deviation of split frequencies: 0.030088


      Average standard deviation of split frequencies: 0.030088

      8950000 -- (0.000) [...7 remote chains...] -- 9:57:39

      Average standard deviation of split frequencies: 0.030088


      Average standard deviation of split frequencies: 0.030088

      8960000 -- (0.000) [...7 remote chains...] -- 9:58:04

      Average standard deviation of split frequencies: 0.029944


      Average standard deviation of split frequencies: 0.029944

      8970000 -- (0.000) [...7 remote chains...] -- 9:57:23

      Average standard deviation of split frequencies: 0.029802


      Average standard deviation of split frequencies: 0.029802

      8980000 -- (0.000) [...7 remote chains...] -- 9:57:49

      Average standard deviation of split frequencies: 0.029921


      Average standard deviation of split frequencies: 0.029921

      8990000 -- (0.000) [...7 remote chains...] -- 9:58:14

      Average standard deviation of split frequencies: 0.029987


      Average standard deviation of split frequencies: 0.029987

      9000000 -- (0.000) [...7 remote chains...] -- 9:57:34

      Average standard deviation of split frequencies: 0.030073


      Average standard deviation of split frequencies: 0.030073

      9010000 -- (0.000) [...7 remote chains...] -- 9:57:59

      Average standard deviation of split frequencies: 0.029530


      Average standard deviation of split frequencies: 0.029530

      9020000 -- (0.000) [...7 remote chains...] -- 9:57:18

      Average standard deviation of split frequencies: 0.029486


      Average standard deviation of split frequencies: 0.029486

      9030000 -- (0.000) [...7 remote chains...] -- 9:57:43

      Average standard deviation of split frequencies: 0.029486


      Average standard deviation of split frequencies: 0.029486

      9040000 -- (0.000) [...7 remote chains...] -- 9:57:03

      Average standard deviation of split frequencies: 0.029475


      Average standard deviation of split frequencies: 0.029475

      9050000 -- (0.000) [...7 remote chains...] -- 9:57:28

      Average standard deviation of split frequencies: 0.029431


      Average standard deviation of split frequencies: 0.029431

      9060000 -- (0.000) [...7 remote chains...] -- 9:57:53

      Average standard deviation of split frequencies: 0.029262


      Average standard deviation of split frequencies: 0.029262

      9070000 -- (0.000) [...7 remote chains...] -- 9:57:13

      Average standard deviation of split frequencies: 0.029420


      Average standard deviation of split frequencies: 0.029420

      9080000 -- (0.000) [...7 remote chains...] -- 9:57:38

      Average standard deviation of split frequencies: 0.029282


      Average standard deviation of split frequencies: 0.029282

      9090000 -- (0.000) [...7 remote chains...] -- 9:56:58

      Average standard deviation of split frequencies: 0.029365


      Average standard deviation of split frequencies: 0.029365

      9100000 -- (0.000) [...7 remote chains...] -- 9:57:23

      Average standard deviation of split frequencies: 0.029666


      Average standard deviation of split frequencies: 0.029666

      9110000 -- (0.000) [...7 remote chains...] -- 9:56:43

      Average standard deviation of split frequencies: 0.029729


      Average standard deviation of split frequencies: 0.029729

      9120000 -- (0.000) [...7 remote chains...] -- 9:57:08

      Average standard deviation of split frequencies: 0.029654


      Average standard deviation of split frequencies: 0.029654

      9130000 -- (0.000) [...7 remote chains...] -- 9:56:28

      Average standard deviation of split frequencies: 0.029517


      Average standard deviation of split frequencies: 0.029517

      9140000 -- (0.000) [...7 remote chains...] -- 9:56:53

      Average standard deviation of split frequencies: 0.029474


      Average standard deviation of split frequencies: 0.029474

      9150000 -- (0.000) [...7 remote chains...] -- 9:56:13

      Average standard deviation of split frequencies: 0.029630


      Average standard deviation of split frequencies: 0.029630

      9160000 -- (0.000) [...7 remote chains...] -- 9:56:38

      Average standard deviation of split frequencies: 0.029525


      Average standard deviation of split frequencies: 0.029525

      9170000 -- (0.000) [...7 remote chains...] -- 9:57:03

      Average standard deviation of split frequencies: 0.029340


      Average standard deviation of split frequencies: 0.029340

      9180000 -- (0.000) [...7 remote chains...] -- 9:56:23

      Average standard deviation of split frequencies: 0.029297


      Average standard deviation of split frequencies: 0.029297

      9190000 -- (0.000) [...7 remote chains...] -- 9:56:48

      Average standard deviation of split frequencies: 0.029387


      Average standard deviation of split frequencies: 0.029387

      9200000 -- (0.000) [...7 remote chains...] -- 9:56:09

      Average standard deviation of split frequencies: 0.029366


      Average standard deviation of split frequencies: 0.029366

      9210000 -- (0.000) [...7 remote chains...] -- 9:56:33

      Average standard deviation of split frequencies: 0.029323


      Average standard deviation of split frequencies: 0.029323

      9220000 -- (0.000) [...7 remote chains...] -- 9:55:54

      Average standard deviation of split frequencies: 0.029219


      Average standard deviation of split frequencies: 0.029219

      9230000 -- (0.000) [...7 remote chains...] -- 9:56:19

      Average standard deviation of split frequencies: 0.029312


      Average standard deviation of split frequencies: 0.029312

      9240000 -- (0.000) [...7 remote chains...] -- 9:56:43

      Average standard deviation of split frequencies: 0.029301


      Average standard deviation of split frequencies: 0.029301

      9250000 -- (0.000) [...7 remote chains...] -- 9:56:04

      Average standard deviation of split frequencies: 0.029228


      Average standard deviation of split frequencies: 0.029228

      9260000 -- (0.000) [...7 remote chains...] -- 9:56:28

      Average standard deviation of split frequencies: 0.029278


      Average standard deviation of split frequencies: 0.029278

      9270000 -- (0.000) [...7 remote chains...] -- 9:56:53

      Average standard deviation of split frequencies: 0.028970


      Average standard deviation of split frequencies: 0.028970

      9280000 -- (0.000) [...7 remote chains...] -- 9:56:14

      Average standard deviation of split frequencies: 0.028867


      Average standard deviation of split frequencies: 0.028867

      9290000 -- (0.000) [...7 remote chains...] -- 9:56:38

      Average standard deviation of split frequencies: 0.028949


      Average standard deviation of split frequencies: 0.028949

      9300000 -- (0.000) [...7 remote chains...] -- 9:55:59

      Average standard deviation of split frequencies: 0.028785


      Average standard deviation of split frequencies: 0.028785

      9310000 -- (0.000) [...7 remote chains...] -- 9:56:24

      Average standard deviation of split frequencies: 0.028693


      Average standard deviation of split frequencies: 0.028693

      9320000 -- (0.000) [...7 remote chains...] -- 9:56:48

      Average standard deviation of split frequencies: 0.028713


      Average standard deviation of split frequencies: 0.028713

      9330000 -- (0.000) [...7 remote chains...] -- 9:56:09

      Average standard deviation of split frequencies: 0.028855


      Average standard deviation of split frequencies: 0.028855

      9340000 -- (0.000) [...7 remote chains...] -- 9:56:33

      Average standard deviation of split frequencies: 0.028814


      Average standard deviation of split frequencies: 0.028814

      9350000 -- (0.000) [...7 remote chains...] -- 9:55:54

      Average standard deviation of split frequencies: 0.028692


      Average standard deviation of split frequencies: 0.028692

      9360000 -- (0.000) [...7 remote chains...] -- 9:56:19

      Average standard deviation of split frequencies: 0.028712


      Average standard deviation of split frequencies: 0.028712

      9370000 -- (0.000) [...7 remote chains...] -- 9:55:40

      Average standard deviation of split frequencies: 0.028611


      Average standard deviation of split frequencies: 0.028611

      9380000 -- (0.000) [...7 remote chains...] -- 9:56:04

      Average standard deviation of split frequencies: 0.028479


      Average standard deviation of split frequencies: 0.028479

      9390000 -- (0.000) [...7 remote chains...] -- 9:56:28

      Average standard deviation of split frequencies: 0.028509


      Average standard deviation of split frequencies: 0.028509

      9400000 -- (0.000) [...7 remote chains...] -- 9:55:50

      Average standard deviation of split frequencies: 0.028250


      Average standard deviation of split frequencies: 0.028250

      9410000 -- (0.000) [...7 remote chains...] -- 9:56:14

      Average standard deviation of split frequencies: 0.028298


      Average standard deviation of split frequencies: 0.028298

      9420000 -- (0.000) [...7 remote chains...] -- 9:55:35

      Average standard deviation of split frequencies: 0.028112


      Average standard deviation of split frequencies: 0.028112

      9430000 -- (0.000) [...7 remote chains...] -- 9:55:59

      Average standard deviation of split frequencies: 0.028086


      Average standard deviation of split frequencies: 0.028086

      9440000 -- (0.000) [...7 remote chains...] -- 9:56:23

      Average standard deviation of split frequencies: 0.027986


      Average standard deviation of split frequencies: 0.027986

      9450000 -- (0.000) [...7 remote chains...] -- 9:55:45

      Average standard deviation of split frequencies: 0.027886


      Average standard deviation of split frequencies: 0.027886

      9460000 -- (0.000) [...7 remote chains...] -- 9:56:09

      Average standard deviation of split frequencies: 0.027877


      Average standard deviation of split frequencies: 0.027877

      9470000 -- (0.000) [...7 remote chains...] -- 9:55:31

      Average standard deviation of split frequencies: 0.027937


      Average standard deviation of split frequencies: 0.027937

      9480000 -- (0.000) [...7 remote chains...] -- 9:55:55

      Average standard deviation of split frequencies: 0.028078


      Average standard deviation of split frequencies: 0.028078

      9490000 -- (0.000) [...7 remote chains...] -- 9:55:16

      Average standard deviation of split frequencies: 0.028279


      Average standard deviation of split frequencies: 0.028279

      9500000 -- (0.000) [...7 remote chains...] -- 9:55:40

      Average standard deviation of split frequencies: 0.028240


      Average standard deviation of split frequencies: 0.028240

      9510000 -- (0.000) [...7 remote chains...] -- 9:56:04

      Average standard deviation of split frequencies: 0.028090


      Average standard deviation of split frequencies: 0.028090

      9520000 -- (0.000) [...7 remote chains...] -- 9:55:26

      Average standard deviation of split frequencies: 0.028110


      Average standard deviation of split frequencies: 0.028110

      9530000 -- (0.000) [...7 remote chains...] -- 9:55:50

      Average standard deviation of split frequencies: 0.028101


      Average standard deviation of split frequencies: 0.028101

      9540000 -- (0.000) [...7 remote chains...] -- 9:55:12

      Average standard deviation of split frequencies: 0.028122


      Average standard deviation of split frequencies: 0.028122

      9550000 -- (0.000) [...7 remote chains...] -- 9:55:36

      Average standard deviation of split frequencies: 0.028181


      Average standard deviation of split frequencies: 0.028181

      9560000 -- (0.000) [...7 remote chains...] -- 9:54:58

      Average standard deviation of split frequencies: 0.028142


      Average standard deviation of split frequencies: 0.028142

      9570000 -- (0.000) [...7 remote chains...] -- 9:55:21

      Average standard deviation of split frequencies: 0.027984


      Average standard deviation of split frequencies: 0.027984

      9580000 -- (0.000) [...7 remote chains...] -- 9:54:44

      Average standard deviation of split frequencies: 0.028005


      Average standard deviation of split frequencies: 0.028005

      9590000 -- (0.000) [...7 remote chains...] -- 9:55:07

      Average standard deviation of split frequencies: 0.027945


      Average standard deviation of split frequencies: 0.027945

      9600000 -- (0.000) [...7 remote chains...] -- 9:55:31

      Average standard deviation of split frequencies: 0.027936


      Average standard deviation of split frequencies: 0.027936

      9610000 -- (0.000) [...7 remote chains...] -- 9:54:53

      Average standard deviation of split frequencies: 0.027986


      Average standard deviation of split frequencies: 0.027986

      9620000 -- (0.000) [...7 remote chains...] -- 9:55:17

      Average standard deviation of split frequencies: 0.027948


      Average standard deviation of split frequencies: 0.027948

      9630000 -- (0.000) [...7 remote chains...] -- 9:54:39

      Average standard deviation of split frequencies: 0.027859


      Average standard deviation of split frequencies: 0.027859

      9640000 -- (0.000) [...7 remote chains...] -- 9:55:03

      Average standard deviation of split frequencies: 0.027850


      Average standard deviation of split frequencies: 0.027850

      9650000 -- [0.000] [...7 remote chains...] -- 9:54:25

      Average standard deviation of split frequencies: 0.027900


      Average standard deviation of split frequencies: 0.027900

      9660000 -- (0.000) [...7 remote chains...] -- 9:54:49

      Average standard deviation of split frequencies: 0.027832


      Average standard deviation of split frequencies: 0.027832

      9670000 -- (0.000) [...7 remote chains...] -- 9:55:12

      Average standard deviation of split frequencies: 0.027537


      Average standard deviation of split frequencies: 0.027537

      9680000 -- (0.000) [...7 remote chains...] -- 9:54:35

      Average standard deviation of split frequencies: 0.027499


      Average standard deviation of split frequencies: 0.027499

      9690000 -- (0.000) [...7 remote chains...] -- 9:54:58

      Average standard deviation of split frequencies: 0.027491


      Average standard deviation of split frequencies: 0.027491

      9700000 -- (0.000) [...7 remote chains...] -- 9:54:21

      Average standard deviation of split frequencies: 0.027512


      Average standard deviation of split frequencies: 0.027512

      9710000 -- (0.000) [...7 remote chains...] -- 9:54:44

      Average standard deviation of split frequencies: 0.027306


      Average standard deviation of split frequencies: 0.027306

      9720000 -- (0.000) [...7 remote chains...] -- 9:54:07

      Average standard deviation of split frequencies: 0.027210


      Average standard deviation of split frequencies: 0.027210

      9730000 -- (0.000) [...7 remote chains...] -- 9:54:30

      Average standard deviation of split frequencies: 0.027261


      Average standard deviation of split frequencies: 0.027261

      9740000 -- (0.000) [...7 remote chains...] -- 9:53:53

      Average standard deviation of split frequencies: 0.027253


      Average standard deviation of split frequencies: 0.027253

      9750000 -- (0.000) [...7 remote chains...] -- 9:54:17

      Average standard deviation of split frequencies: 0.027194


      Average standard deviation of split frequencies: 0.027194

      9760000 -- (0.000) [...7 remote chains...] -- 9:54:40

      Average standard deviation of split frequencies: 0.027186


      Average standard deviation of split frequencies: 0.027186

      9770000 -- (0.000) [...7 remote chains...] -- 9:54:03

      Average standard deviation of split frequencies: 0.027032


      Average standard deviation of split frequencies: 0.027032

      9780000 -- (0.000) [...7 remote chains...] -- 9:54:26

      Average standard deviation of split frequencies: 0.026908


      Average standard deviation of split frequencies: 0.026908

      9790000 -- (0.000) [...7 remote chains...] -- 9:54:49

      Average standard deviation of split frequencies: 0.026733


      Average standard deviation of split frequencies: 0.026733

      9800000 -- (0.000) [...7 remote chains...] -- 9:54:12

      Average standard deviation of split frequencies: 0.026639


      Average standard deviation of split frequencies: 0.026639

      9810000 -- (0.000) [...7 remote chains...] -- 9:54:36

      Average standard deviation of split frequencies: 0.026661


      Average standard deviation of split frequencies: 0.026661

      9820000 -- (0.000) [...7 remote chains...] -- 9:53:59

      Average standard deviation of split frequencies: 0.026625


      Average standard deviation of split frequencies: 0.026625

      9830000 -- (0.000) [...7 remote chains...] -- 9:54:22

      Average standard deviation of split frequencies: 0.026683


      Average standard deviation of split frequencies: 0.026683

      9840000 -- (0.000) [...7 remote chains...] -- 9:53:45

      Average standard deviation of split frequencies: 0.026589


      Average standard deviation of split frequencies: 0.026589

      9850000 -- (0.000) [...7 remote chains...] -- 9:54:08

      Average standard deviation of split frequencies: 0.026379


      Average standard deviation of split frequencies: 0.026379

      9860000 -- (0.000) [...7 remote chains...] -- 9:53:31

      Average standard deviation of split frequencies: 0.026459


      Average standard deviation of split frequencies: 0.026459

      9870000 -- (0.000) [...7 remote chains...] -- 9:53:55

      Average standard deviation of split frequencies: 0.026546


      Average standard deviation of split frequencies: 0.026546

      9880000 -- (0.000) [...7 remote chains...] -- 9:54:18

      Average standard deviation of split frequencies: 0.026568


      Average standard deviation of split frequencies: 0.026568

      9890000 -- (0.000) [...7 remote chains...] -- 9:53:41

      Average standard deviation of split frequencies: 0.026561


      Average standard deviation of split frequencies: 0.026561

      9900000 -- (0.000) [...7 remote chains...] -- 9:54:04

      Average standard deviation of split frequencies: 0.026554


      Average standard deviation of split frequencies: 0.026554

      9910000 -- (0.000) [...7 remote chains...] -- 9:53:27

      Average standard deviation of split frequencies: 0.026468


      Average standard deviation of split frequencies: 0.026468

      9920000 -- (0.000) [...7 remote chains...] -- 9:53:50

      Average standard deviation of split frequencies: 0.026346


      Average standard deviation of split frequencies: 0.026346

      9930000 -- (0.000) [...7 remote chains...] -- 9:53:14

      Average standard deviation of split frequencies: 0.026282


      Average standard deviation of split frequencies: 0.026282

      9940000 -- (0.000) [...7 remote chains...] -- 9:53:37

      Average standard deviation of split frequencies: 0.026074


      Average standard deviation of split frequencies: 0.026074

      9950000 -- (0.000) [...7 remote chains...] -- 9:54:00

      Average standard deviation of split frequencies: 0.026103


      Average standard deviation of split frequencies: 0.026103

      9960000 -- (0.000) [...7 remote chains...] -- 9:53:23

      Average standard deviation of split frequencies: 0.025839


      Average standard deviation of split frequencies: 0.025839

      9970000 -- (0.000) [...7 remote chains...] -- 9:53:46

      Average standard deviation of split frequencies: 0.025323


      Average standard deviation of split frequencies: 0.025323

      9980000 -- (0.000) [...7 remote chains...] -- 9:53:10

      Average standard deviation of split frequencies: 0.025262


      Average standard deviation of split frequencies: 0.025262

      9990000 -- (0.000) [...7 remote chains...] -- 9:53:33

      Average standard deviation of split frequencies: 0.025262


      Average standard deviation of split frequencies: 0.025262

      10000000 -- (0.000) [...7 remote chains...] -- 9:52:57

      Average standard deviation of split frequencies: 0.025228


      Average standard deviation of split frequencies: 0.025228

      10010000 -- (0.000) [...7 remote chains...] -- 9:53:19

      Average standard deviation of split frequencies: 0.025112


      Average standard deviation of split frequencies: 0.025112

      10020000 -- (0.000) [...7 remote chains...] -- 9:52:43

      Average standard deviation of split frequencies: 0.024995


      Average standard deviation of split frequencies: 0.024995

      10030000 -- (0.000) [...7 remote chains...] -- 9:53:06

      Average standard deviation of split frequencies: 0.024913


      Average standard deviation of split frequencies: 0.024913

      10040000 -- (0.000) [...7 remote chains...] -- 9:53:29

      Average standard deviation of split frequencies: 0.024879


      Average standard deviation of split frequencies: 0.024879

      10050000 -- (0.000) [...7 remote chains...] -- 9:52:53

      Average standard deviation of split frequencies: 0.024902


      Average standard deviation of split frequencies: 0.024902

      10060000 -- (0.000) [...7 remote chains...] -- 9:53:15

      Average standard deviation of split frequencies: 0.024979


      Average standard deviation of split frequencies: 0.024979

      10070000 -- (0.000) [...7 remote chains...] -- 9:52:39

      Average standard deviation of split frequencies: 0.024841


      Average standard deviation of split frequencies: 0.024841

      10080000 -- (0.000) [...7 remote chains...] -- 9:53:02

      Average standard deviation of split frequencies: 0.024781


      Average standard deviation of split frequencies: 0.024781

      10090000 -- (0.000) [...7 remote chains...] -- 9:52:26

      Average standard deviation of split frequencies: 0.024721


      Average standard deviation of split frequencies: 0.024721

      10100000 -- (0.000) [...7 remote chains...] -- 9:52:49

      Average standard deviation of split frequencies: 0.024716


      Average standard deviation of split frequencies: 0.024716

      10110000 -- (0.000) [...7 remote chains...] -- 9:53:11

      Average standard deviation of split frequencies: 0.024579


      Average standard deviation of split frequencies: 0.024579

      10120000 -- (0.000) [...7 remote chains...] -- 9:52:36

      Average standard deviation of split frequencies: 0.024409


      Average standard deviation of split frequencies: 0.024409

      10130000 -- (0.000) [...7 remote chains...] -- 9:52:58

      Average standard deviation of split frequencies: 0.024213


      Average standard deviation of split frequencies: 0.024213

      10140000 -- (0.000) [...7 remote chains...] -- 9:52:22

      Average standard deviation of split frequencies: 0.024127


      Average standard deviation of split frequencies: 0.024127

      10150000 -- (0.000) [...7 remote chains...] -- 9:52:45

      Average standard deviation of split frequencies: 0.024345


      Average standard deviation of split frequencies: 0.024345

      10160000 -- (0.000) [...7 remote chains...] -- 9:52:09

      Average standard deviation of split frequencies: 0.024313


      Average standard deviation of split frequencies: 0.024313

      10170000 -- (0.000) [...7 remote chains...] -- 9:52:32

      Average standard deviation of split frequencies: 0.024309


      Average standard deviation of split frequencies: 0.024309

      10180000 -- (0.000) [...7 remote chains...] -- 9:51:56

      Average standard deviation of split frequencies: 0.024413


      Average standard deviation of split frequencies: 0.024413

      10190000 -- (0.000) [...7 remote chains...] -- 9:52:19

      Average standard deviation of split frequencies: 0.024522


      Average standard deviation of split frequencies: 0.024522

      10200000 -- (0.000) [...7 remote chains...] -- 9:52:41

      Average standard deviation of split frequencies: 0.024625


      Average standard deviation of split frequencies: 0.024625

      10210000 -- (0.000) [...7 remote chains...] -- 9:52:06

      Average standard deviation of split frequencies: 0.024702


      Average standard deviation of split frequencies: 0.024702

      10220000 -- (0.000) [...7 remote chains...] -- 9:52:28

      Average standard deviation of split frequencies: 0.024616


      Average standard deviation of split frequencies: 0.024616

      10230000 -- (0.000) [...7 remote chains...] -- 9:51:53

      Average standard deviation of split frequencies: 0.024697


      Average standard deviation of split frequencies: 0.024697

      10240000 -- (0.000) [...7 remote chains...] -- 9:52:15

      Average standard deviation of split frequencies: 0.024827


      Average standard deviation of split frequencies: 0.024827

      10250000 -- (0.000) [...7 remote chains...] -- 9:51:40

      Average standard deviation of split frequencies: 0.024903


      Average standard deviation of split frequencies: 0.024903

      10260000 -- (0.000) [...7 remote chains...] -- 9:52:02

      Average standard deviation of split frequencies: 0.025040


      Average standard deviation of split frequencies: 0.025040

      10270000 -- (0.000) [...7 remote chains...] -- 9:51:27

      Average standard deviation of split frequencies: 0.025207


      Average standard deviation of split frequencies: 0.025207

      10280000 -- (0.000) [...7 remote chains...] -- 9:51:49

      Average standard deviation of split frequencies: 0.025175


      Average standard deviation of split frequencies: 0.025175

      10290000 -- (0.000) [...7 remote chains...] -- 9:52:11

      Average standard deviation of split frequencies: 0.025170


      Average standard deviation of split frequencies: 0.025170

      10300000 -- (0.000) [...7 remote chains...] -- 9:51:36

      Average standard deviation of split frequencies: 0.025109


      Average standard deviation of split frequencies: 0.025109

      10310000 -- (0.000) [...7 remote chains...] -- 9:51:58

      Average standard deviation of split frequencies: 0.025220


      Average standard deviation of split frequencies: 0.025220

      10320000 -- (0.000) [...7 remote chains...] -- 9:51:23

      Average standard deviation of split frequencies: 0.025188


      Average standard deviation of split frequencies: 0.025188

      10330000 -- (0.000) [...7 remote chains...] -- 9:51:45

      Average standard deviation of split frequencies: 0.025293


      Average standard deviation of split frequencies: 0.025293

      10340000 -- (0.000) [...7 remote chains...] -- 9:52:07

      Average standard deviation of split frequencies: 0.025206


      Average standard deviation of split frequencies: 0.025206

      10350000 -- (0.000) [...7 remote chains...] -- 9:51:32

      Average standard deviation of split frequencies: 0.025178


      Average standard deviation of split frequencies: 0.025178

      10360000 -- (0.000) [...7 remote chains...] -- 9:51:54

      Average standard deviation of split frequencies: 0.024941


      Average standard deviation of split frequencies: 0.024941

      10370000 -- (0.000) [...7 remote chains...] -- 9:51:20

      Average standard deviation of split frequencies: 0.024882


      Average standard deviation of split frequencies: 0.024882

      10380000 -- (0.000) [...7 remote chains...] -- 9:51:42

      Average standard deviation of split frequencies: 0.024690


      Average standard deviation of split frequencies: 0.024690

      10390000 -- (0.000) [...7 remote chains...] -- 9:52:04

      Average standard deviation of split frequencies: 0.024397


      Average standard deviation of split frequencies: 0.024397

      10400000 -- (0.000) [...7 remote chains...] -- 9:51:29

      Average standard deviation of split frequencies: 0.024336


      Average standard deviation of split frequencies: 0.024336

      10410000 -- (0.000) [...7 remote chains...] -- 9:51:51

      Average standard deviation of split frequencies: 0.024361


      Average standard deviation of split frequencies: 0.024361

      10420000 -- (0.000) [...7 remote chains...] -- 9:52:13

      Average standard deviation of split frequencies: 0.024250


      Average standard deviation of split frequencies: 0.024250

      10430000 -- (0.000) [...7 remote chains...] -- 9:51:38

      Average standard deviation of split frequencies: 0.024091


      Average standard deviation of split frequencies: 0.024091

      10440000 -- (0.000) [...7 remote chains...] -- 9:52:00

      Average standard deviation of split frequencies: 0.024087


      Average standard deviation of split frequencies: 0.024087

      10450000 -- (0.000) [...7 remote chains...] -- 9:52:22

      Average standard deviation of split frequencies: 0.024003


      Average standard deviation of split frequencies: 0.024003

      10460000 -- (0.000) [...7 remote chains...] -- 9:51:47

      Average standard deviation of split frequencies: 0.024052


      Average standard deviation of split frequencies: 0.024052

      10470000 -- (0.000) [...7 remote chains...] -- 9:52:09

      Average standard deviation of split frequencies: 0.024161


      Average standard deviation of split frequencies: 0.024161

      10480000 -- (0.000) [...7 remote chains...] -- 9:51:34

      Average standard deviation of split frequencies: 0.024156


      Average standard deviation of split frequencies: 0.024156

      10490000 -- (0.000) [...7 remote chains...] -- 9:51:56

      Average standard deviation of split frequencies: 0.024228


      Average standard deviation of split frequencies: 0.024228

      10500000 -- (0.000) [...7 remote chains...] -- 9:52:18

      Average standard deviation of split frequencies: 0.024274


      Average standard deviation of split frequencies: 0.024274

      10510000 -- (0.000) [...7 remote chains...] -- 9:51:44

      Average standard deviation of split frequencies: 0.024171


      Average standard deviation of split frequencies: 0.024171

      10520000 -- (0.000) [...7 remote chains...] -- 9:52:05

      Average standard deviation of split frequencies: 0.024220


      Average standard deviation of split frequencies: 0.024220

      10530000 -- (0.000) [...7 remote chains...] -- 9:51:31

      Average standard deviation of split frequencies: 0.024189


      Average standard deviation of split frequencies: 0.024189

      10540000 -- (0.000) [...7 remote chains...] -- 9:51:53

      Average standard deviation of split frequencies: 0.024053


      Average standard deviation of split frequencies: 0.024053

      10550000 -- (0.000) [...7 remote chains...] -- 9:52:14

      Average standard deviation of split frequencies: 0.024106


      Average standard deviation of split frequencies: 0.024106

      10560000 -- (0.000) [...7 remote chains...] -- 9:51:40

      Average standard deviation of split frequencies: 0.023892


      Average standard deviation of split frequencies: 0.023892

      10570000 -- (0.000) [...7 remote chains...] -- 9:52:01

      Average standard deviation of split frequencies: 0.023809


      Average standard deviation of split frequencies: 0.023809

      10580000 -- (0.000) [...7 remote chains...] -- 9:51:27

      Average standard deviation of split frequencies: 0.023675


      Average standard deviation of split frequencies: 0.023675

      10590000 -- (0.000) [...7 remote chains...] -- 9:51:49

      Average standard deviation of split frequencies: 0.023596


      Average standard deviation of split frequencies: 0.023596

      10600000 -- (0.000) [...7 remote chains...] -- 9:52:10

      Average standard deviation of split frequencies: 0.023488


      Average standard deviation of split frequencies: 0.023488

      10610000 -- (0.000) [...7 remote chains...] -- 9:51:36

      Average standard deviation of split frequencies: 0.023524


      Average standard deviation of split frequencies: 0.023524

      10620000 -- (0.000) [...7 remote chains...] -- 9:51:58

      Average standard deviation of split frequencies: 0.023342


      Average standard deviation of split frequencies: 0.023342

      10630000 -- (0.000) [...7 remote chains...] -- 9:52:19

      Average standard deviation of split frequencies: 0.023621


      Average standard deviation of split frequencies: 0.023621

      10640000 -- (0.000) [...7 remote chains...] -- 9:51:45

      Average standard deviation of split frequencies: 0.023642


      Average standard deviation of split frequencies: 0.023642

      10650000 -- (0.000) [...7 remote chains...] -- 9:52:07

      Average standard deviation of split frequencies: 0.023638


      Average standard deviation of split frequencies: 0.023638

      10660000 -- (0.000) [...7 remote chains...] -- 9:51:33

      Average standard deviation of split frequencies: 0.023608


      Average standard deviation of split frequencies: 0.023608

      10670000 -- (0.000) [...7 remote chains...] -- 9:51:54

      Average standard deviation of split frequencies: 0.023684


      Average standard deviation of split frequencies: 0.023684

      10680000 -- (0.000) [...7 remote chains...] -- 9:51:20

      Average standard deviation of split frequencies: 0.023679


      Average standard deviation of split frequencies: 0.023679

      10690000 -- (0.000) [...7 remote chains...] -- 9:51:41

      Average standard deviation of split frequencies: 0.023600


      Average standard deviation of split frequencies: 0.023600

      10700000 -- (0.000) [...7 remote chains...] -- 9:51:08

      Average standard deviation of split frequencies: 0.023545


      Average standard deviation of split frequencies: 0.023545

      10710000 -- (0.000) [...7 remote chains...] -- 9:51:29

      Average standard deviation of split frequencies: 0.023595


      Average standard deviation of split frequencies: 0.023595

      10720000 -- (0.000) [...7 remote chains...] -- 9:51:50

      Average standard deviation of split frequencies: 0.023616


      Average standard deviation of split frequencies: 0.023616

      10730000 -- (0.000) [...7 remote chains...] -- 9:51:17

      Average standard deviation of split frequencies: 0.023662


      Average standard deviation of split frequencies: 0.023662

      10740000 -- (0.000) [...7 remote chains...] -- 9:51:38

      Average standard deviation of split frequencies: 0.023733


      Average standard deviation of split frequencies: 0.023733

      10750000 -- (0.000) [...7 remote chains...] -- 9:51:04

      Average standard deviation of split frequencies: 0.024096


      Average standard deviation of split frequencies: 0.024096

      10760000 -- (0.000) [...7 remote chains...] -- 9:51:25

      Average standard deviation of split frequencies: 0.023969


      Average standard deviation of split frequencies: 0.023969

      10770000 -- (0.000) [...7 remote chains...] -- 9:51:46

      Average standard deviation of split frequencies: 0.023769


      Average standard deviation of split frequencies: 0.023769

      10780000 -- (0.000) [...7 remote chains...] -- 9:51:13

      Average standard deviation of split frequencies: 0.023716


      Average standard deviation of split frequencies: 0.023716

      10790000 -- (0.000) [...7 remote chains...] -- 9:51:34

      Average standard deviation of split frequencies: 0.023619


      Average standard deviation of split frequencies: 0.023619

      10800000 -- (0.000) [...7 remote chains...] -- 9:51:55

      Average standard deviation of split frequencies: 0.023591


      Average standard deviation of split frequencies: 0.023591

      10810000 -- (0.000) [...7 remote chains...] -- 9:51:22

      Average standard deviation of split frequencies: 0.023587


      Average standard deviation of split frequencies: 0.023587

      10820000 -- (0.000) [...7 remote chains...] -- 9:51:43

      Average standard deviation of split frequencies: 0.023458


      Average standard deviation of split frequencies: 0.023458

      10830000 -- (0.000) [...7 remote chains...] -- 9:51:09

      Average standard deviation of split frequencies: 0.023533


      Average standard deviation of split frequencies: 0.023533

      10840000 -- (0.000) [...7 remote chains...] -- 9:51:30

      Average standard deviation of split frequencies: 0.023947


      Average standard deviation of split frequencies: 0.023947

      10850000 -- (0.000) [...7 remote chains...] -- 9:51:51

      Average standard deviation of split frequencies: 0.023848


      Average standard deviation of split frequencies: 0.023848

      10860000 -- (0.000) [...7 remote chains...] -- 9:51:18

      Average standard deviation of split frequencies: 0.023748


      Average standard deviation of split frequencies: 0.023748

      10870000 -- (0.000) [...7 remote chains...] -- 9:51:39

      Average standard deviation of split frequencies: 0.023565


      Average standard deviation of split frequencies: 0.023565

      10880000 -- (0.000) [...7 remote chains...] -- 9:51:06

      Average standard deviation of split frequencies: 0.023513


      Average standard deviation of split frequencies: 0.023513

      10890000 -- (0.000) [...7 remote chains...] -- 9:51:27

      Average standard deviation of split frequencies: 0.023484


      Average standard deviation of split frequencies: 0.023484

      10900000 -- (0.000) [...7 remote chains...] -- 9:51:48

      Average standard deviation of split frequencies: 0.023527


      Average standard deviation of split frequencies: 0.023527

      10910000 -- (0.000) [...7 remote chains...] -- 9:51:14

      Average standard deviation of split frequencies: 0.023503


      Average standard deviation of split frequencies: 0.023503

      10920000 -- (0.000) [...7 remote chains...] -- 9:51:35

      Average standard deviation of split frequencies: 0.023427


      Average standard deviation of split frequencies: 0.023427

      10930000 -- (0.000) [...7 remote chains...] -- 9:51:02

      Average standard deviation of split frequencies: 0.023398


      Average standard deviation of split frequencies: 0.023398

      10940000 -- (0.000) [...7 remote chains...] -- 9:51:23

      Average standard deviation of split frequencies: 0.023393


      Average standard deviation of split frequencies: 0.023393

      10950000 -- (0.000) [...7 remote chains...] -- 9:50:50

      Average standard deviation of split frequencies: 0.023585


      Average standard deviation of split frequencies: 0.023585

      10960000 -- (0.000) [...7 remote chains...] -- 9:51:11

      Average standard deviation of split frequencies: 0.023723


      Average standard deviation of split frequencies: 0.023723

      10970000 -- (0.000) [...7 remote chains...] -- 9:51:32

      Average standard deviation of split frequencies: 0.023647


      Average standard deviation of split frequencies: 0.023647

      10980000 -- (0.000) [...7 remote chains...] -- 9:50:59

      Average standard deviation of split frequencies: 0.023618


      Average standard deviation of split frequencies: 0.023618

      10990000 -- (0.000) [...7 remote chains...] -- 9:51:19

      Average standard deviation of split frequencies: 0.023618


      Average standard deviation of split frequencies: 0.023618

      11000000 -- (0.000) [...7 remote chains...] -- 9:50:47

      Average standard deviation of split frequencies: 0.023613


      Average standard deviation of split frequencies: 0.023613

      11010000 -- (0.000) [...7 remote chains...] -- 9:51:07

      Average standard deviation of split frequencies: 0.023537


      Average standard deviation of split frequencies: 0.023537

      11020000 -- (0.000) [...7 remote chains...] -- 9:51:28

      Average standard deviation of split frequencies: 0.023485


      Average standard deviation of split frequencies: 0.023485

      11030000 -- (0.000) [...7 remote chains...] -- 9:50:55

      Average standard deviation of split frequencies: 0.023248


      Average standard deviation of split frequencies: 0.023248

      11040000 -- (0.000) [...7 remote chains...] -- 9:51:16

      Average standard deviation of split frequencies: 0.023314


      Average standard deviation of split frequencies: 0.023314

      11050000 -- (0.000) [...7 remote chains...] -- 9:50:43

      Average standard deviation of split frequencies: 0.023405


      Average standard deviation of split frequencies: 0.023405

      11060000 -- (0.000) [...7 remote chains...] -- 9:51:04

      Average standard deviation of split frequencies: 0.023495


      Average standard deviation of split frequencies: 0.023495

      11070000 -- (0.000) [...7 remote chains...] -- 9:51:24

      Average standard deviation of split frequencies: 0.023589


      Average standard deviation of split frequencies: 0.023589

      11080000 -- (0.000) [...7 remote chains...] -- 9:50:52

      Average standard deviation of split frequencies: 0.023514


      Average standard deviation of split frequencies: 0.023514

      11090000 -- (0.000) [...7 remote chains...] -- 9:51:12

      Average standard deviation of split frequencies: 0.023509


      Average standard deviation of split frequencies: 0.023509

      11100000 -- (0.000) [...7 remote chains...] -- 9:50:40

      Average standard deviation of split frequencies: 0.023575


      Average standard deviation of split frequencies: 0.023575

      11110000 -- (0.000) [...7 remote chains...] -- 9:51:00

      Average standard deviation of split frequencies: 0.023646


      Average standard deviation of split frequencies: 0.023646

      11120000 -- (0.000) [...7 remote chains...] -- 9:51:21

      Average standard deviation of split frequencies: 0.023711


      Average standard deviation of split frequencies: 0.023711

      11130000 -- (0.000) [...7 remote chains...] -- 9:50:48

      Average standard deviation of split frequencies: 0.023800


      Average standard deviation of split frequencies: 0.023800

      11140000 -- (0.000) [...7 remote chains...] -- 9:51:09

      Average standard deviation of split frequencies: 0.023678


      Average standard deviation of split frequencies: 0.023678

      11150000 -- (0.000) [...7 remote chains...] -- 9:50:36

      Average standard deviation of split frequencies: 0.023317


      Average standard deviation of split frequencies: 0.023317

      11160000 -- (0.000) [...7 remote chains...] -- 9:50:57

      Average standard deviation of split frequencies: 0.023265


      Average standard deviation of split frequencies: 0.023265

      11170000 -- (0.000) [...7 remote chains...] -- 9:50:24

      Average standard deviation of split frequencies: 0.023382


      Average standard deviation of split frequencies: 0.023382

      11180000 -- (0.000) [...7 remote chains...] -- 9:50:45

      Average standard deviation of split frequencies: 0.023477


      Average standard deviation of split frequencies: 0.023477

      11190000 -- (0.000) [...7 remote chains...] -- 9:51:05

      Average standard deviation of split frequencies: 0.023820


      Average standard deviation of split frequencies: 0.023820

      11200000 -- (0.000) [...7 remote chains...] -- 9:50:33

      Average standard deviation of split frequencies: 0.024111


      Average standard deviation of split frequencies: 0.024111

      11210000 -- (0.000) [...7 remote chains...] -- 9:50:53

      Average standard deviation of split frequencies: 0.024594


      Average standard deviation of split frequencies: 0.024594

      11220000 -- (0.000) [...7 remote chains...] -- 9:50:21

      Average standard deviation of split frequencies: 0.024589


      Average standard deviation of split frequencies: 0.024589

      11230000 -- (0.000) [...7 remote chains...] -- 9:50:41

      Average standard deviation of split frequencies: 0.024685


      Average standard deviation of split frequencies: 0.024685

      11240000 -- (0.000) [...7 remote chains...] -- 9:51:01

      Average standard deviation of split frequencies: 0.024727


      Average standard deviation of split frequencies: 0.024727

      11250000 -- (0.000) [...7 remote chains...] -- 9:50:29

      Average standard deviation of split frequencies: 0.024865


      Average standard deviation of split frequencies: 0.024865

      11260000 -- (0.000) [...7 remote chains...] -- 9:50:49

      Average standard deviation of split frequencies: 0.025051


      Average standard deviation of split frequencies: 0.025051

      11270000 -- [0.000] [...7 remote chains...] -- 9:50:17

      Average standard deviation of split frequencies: 0.025099


      Average standard deviation of split frequencies: 0.025099

      11280000 -- (0.000) [...7 remote chains...] -- 9:50:38

      Average standard deviation of split frequencies: 0.025260


      Average standard deviation of split frequencies: 0.025260

      11290000 -- (0.000) [...7 remote chains...] -- 9:50:58

      Average standard deviation of split frequencies: 0.025421


      Average standard deviation of split frequencies: 0.025421

      11300000 -- (0.000) [...7 remote chains...] -- 9:50:26

      Average standard deviation of split frequencies: 0.025462


      Average standard deviation of split frequencies: 0.025462

      11310000 -- (0.000) [...7 remote chains...] -- 9:50:46

      Average standard deviation of split frequencies: 0.025550


      Average standard deviation of split frequencies: 0.025550

      11320000 -- (0.000) [...7 remote chains...] -- 9:51:06

      Average standard deviation of split frequencies: 0.025568


      Average standard deviation of split frequencies: 0.025568

      11330000 -- (0.000) [...7 remote chains...] -- 9:50:34

      Average standard deviation of split frequencies: 0.025661


      Average standard deviation of split frequencies: 0.025661

      11340000 -- (0.000) [...7 remote chains...] -- 9:50:54

      Average standard deviation of split frequencies: 0.025752


      Average standard deviation of split frequencies: 0.025752

      11350000 -- (0.000) [...7 remote chains...] -- 9:50:22

      Average standard deviation of split frequencies: 0.025850


      Average standard deviation of split frequencies: 0.025850

      11360000 -- (0.000) [...7 remote chains...] -- 9:50:42

      Average standard deviation of split frequencies: 0.025942


      Average standard deviation of split frequencies: 0.025942

      11370000 -- (0.000) [...7 remote chains...] -- 9:51:02

      Average standard deviation of split frequencies: 0.025863


      Average standard deviation of split frequencies: 0.025863

      11380000 -- (0.000) [...7 remote chains...] -- 9:50:30

      Average standard deviation of split frequencies: 0.025930


      Average standard deviation of split frequencies: 0.025930

      11390000 -- [0.000] [...7 remote chains...] -- 9:50:50

      Average standard deviation of split frequencies: 0.025784


      Average standard deviation of split frequencies: 0.025784

      11400000 -- [0.000] [...7 remote chains...] -- 9:51:10

      Average standard deviation of split frequencies: 0.025754


      Average standard deviation of split frequencies: 0.025754

      11410000 -- [0.000] [...7 remote chains...] -- 9:50:39

      Average standard deviation of split frequencies: 0.025748


      Average standard deviation of split frequencies: 0.025748

      11420000 -- [0.000] [...7 remote chains...] -- 9:50:59

      Average standard deviation of split frequencies: 0.025266


      Average standard deviation of split frequencies: 0.025266

      11430000 -- (0.000) [...7 remote chains...] -- 9:50:27

      Average standard deviation of split frequencies: 0.025313


      Average standard deviation of split frequencies: 0.025313

      11440000 -- (0.000) [...7 remote chains...] -- 9:50:47

      Average standard deviation of split frequencies: 0.025424


      Average standard deviation of split frequencies: 0.025424

      11450000 -- (0.000) [...7 remote chains...] -- 9:51:07

      Average standard deviation of split frequencies: 0.025465


      Average standard deviation of split frequencies: 0.025465

      11460000 -- (0.000) [...7 remote chains...] -- 9:50:35

      Average standard deviation of split frequencies: 0.025338


      Average standard deviation of split frequencies: 0.025338

      11470000 -- (0.000) [...7 remote chains...] -- 9:50:55

      Average standard deviation of split frequencies: 0.025266


      Average standard deviation of split frequencies: 0.025266

      11480000 -- (0.000) [...7 remote chains...] -- 9:50:23

      Average standard deviation of split frequencies: 0.025285


      Average standard deviation of split frequencies: 0.025285

      11490000 -- (0.000) [...7 remote chains...] -- 9:50:43

      Average standard deviation of split frequencies: 0.025256


      Average standard deviation of split frequencies: 0.025256

      11500000 -- (0.000) [...7 remote chains...] -- 9:51:03

      Average standard deviation of split frequencies: 0.025395


      Average standard deviation of split frequencies: 0.025395

      11510000 -- (0.000) [...7 remote chains...] -- 9:50:32

      Average standard deviation of split frequencies: 0.025419


      Average standard deviation of split frequencies: 0.025419

      11520000 -- (0.000) [...7 remote chains...] -- 9:50:51

      Average standard deviation of split frequencies: 0.025558


      Average standard deviation of split frequencies: 0.025558

      11530000 -- (0.000) [...7 remote chains...] -- 9:51:11

      Average standard deviation of split frequencies: 0.025624


      Average standard deviation of split frequencies: 0.025624

      11540000 -- (0.000) [...7 remote chains...] -- 9:50:40

      Average standard deviation of split frequencies: 0.025715


      Average standard deviation of split frequencies: 0.025715

      11550000 -- (0.000) [...7 remote chains...] -- 9:50:59

      Average standard deviation of split frequencies: 0.025715


      Average standard deviation of split frequencies: 0.025715

      11560000 -- [0.000] [...7 remote chains...] -- 9:50:28

      Average standard deviation of split frequencies: 0.025685


      Average standard deviation of split frequencies: 0.025685

      11570000 -- (0.000) [...7 remote chains...] -- 9:50:48

      Average standard deviation of split frequencies: 0.025727


      Average standard deviation of split frequencies: 0.025727

      11580000 -- [0.000] [...7 remote chains...] -- 9:51:07

      Average standard deviation of split frequencies: 0.025530


      Average standard deviation of split frequencies: 0.025530

      11590000 -- (0.000) [...7 remote chains...] -- 9:50:36

      Average standard deviation of split frequencies: 0.025459


      Average standard deviation of split frequencies: 0.025459

      11600000 -- [0.000] [...7 remote chains...] -- 9:50:56

      Average standard deviation of split frequencies: 0.025216


      Average standard deviation of split frequencies: 0.025216

      11610000 -- [0.000] [...7 remote chains...] -- 9:50:25

      Average standard deviation of split frequencies: 0.025015


      Average standard deviation of split frequencies: 0.025015

      11620000 -- (0.000) [...7 remote chains...] -- 9:50:44

      Average standard deviation of split frequencies: 0.024888


      Average standard deviation of split frequencies: 0.024888

      11630000 -- [0.000] [...7 remote chains...] -- 9:51:04

      Average standard deviation of split frequencies: 0.024790


      Average standard deviation of split frequencies: 0.024790

      11640000 -- (0.000) [...7 remote chains...] -- 9:50:33

      Average standard deviation of split frequencies: 0.024479


      Average standard deviation of split frequencies: 0.024479

      11650000 -- (0.000) [...7 remote chains...] -- 9:50:52

      Average standard deviation of split frequencies: 0.024475


      Average standard deviation of split frequencies: 0.024475

      11660000 -- (0.000) [...7 remote chains...] -- 9:51:11

      Average standard deviation of split frequencies: 0.024493


      Average standard deviation of split frequencies: 0.024493

      11670000 -- (0.000) [...7 remote chains...] -- 9:50:40

      Average standard deviation of split frequencies: 0.024723


      Average standard deviation of split frequencies: 0.024723

      11680000 -- [0.000] [...7 remote chains...] -- 9:51:00

      Average standard deviation of split frequencies: 0.024741


      Average standard deviation of split frequencies: 0.024741

      11690000 -- (0.000) [...7 remote chains...] -- 9:51:19

      Average standard deviation of split frequencies: 0.024828


      Average standard deviation of split frequencies: 0.024828

      11700000 -- (0.000) [...7 remote chains...] -- 9:50:48

      Average standard deviation of split frequencies: 0.024892


      Average standard deviation of split frequencies: 0.024892

      11710000 -- (0.000) [...7 remote chains...] -- 9:51:08

      Average standard deviation of split frequencies: 0.025007


      Average standard deviation of split frequencies: 0.025007

      11720000 -- (0.000) [...7 remote chains...] -- 9:51:27

      Average standard deviation of split frequencies: 0.025070


      Average standard deviation of split frequencies: 0.025070

      11730000 -- (0.000) [...7 remote chains...] -- 9:50:56

      Average standard deviation of split frequencies: 0.025046


      Average standard deviation of split frequencies: 0.025046

      11740000 -- (0.000) [...7 remote chains...] -- 9:51:15

      Average standard deviation of split frequencies: 0.025018


      Average standard deviation of split frequencies: 0.025018

      11750000 -- (0.000) [...7 remote chains...] -- 9:50:45

      Average standard deviation of split frequencies: 0.025018


      Average standard deviation of split frequencies: 0.025018

      11760000 -- (0.000) [...7 remote chains...] -- 9:51:04

      Average standard deviation of split frequencies: 0.024966


      Average standard deviation of split frequencies: 0.024966

      11770000 -- [0.000] [...7 remote chains...] -- 9:51:23

      Average standard deviation of split frequencies: 0.024914


      Average standard deviation of split frequencies: 0.024914

      11780000 -- (0.000) [...7 remote chains...] -- 9:50:52

      Average standard deviation of split frequencies: 0.024980


      Average standard deviation of split frequencies: 0.024980

      11790000 -- (0.000) [...7 remote chains...] -- 9:51:12

      Average standard deviation of split frequencies: 0.025004


      Average standard deviation of split frequencies: 0.025004

      11800000 -- (0.000) [...7 remote chains...] -- 9:51:31

      Average standard deviation of split frequencies: 0.024946


      Average standard deviation of split frequencies: 0.024946

      11810000 -- [0.000] [...7 remote chains...] -- 9:51:00

      Average standard deviation of split frequencies: 0.024941


      Average standard deviation of split frequencies: 0.024941

      11820000 -- (0.000) [...7 remote chains...] -- 9:51:19

      Average standard deviation of split frequencies: 0.024776


      Average standard deviation of split frequencies: 0.024776

      11830000 -- (0.000) [...7 remote chains...] -- 9:50:49

      Average standard deviation of split frequencies: 0.024890


      Average standard deviation of split frequencies: 0.024890

      11840000 -- [0.000] [...7 remote chains...] -- 9:51:08

      Average standard deviation of split frequencies: 0.024930


      Average standard deviation of split frequencies: 0.024930

      11850000 -- (0.000) [...7 remote chains...] -- 9:51:27

      Average standard deviation of split frequencies: 0.024947


      Average standard deviation of split frequencies: 0.024947

      11860000 -- [0.000] [...7 remote chains...] -- 9:50:57

      Average standard deviation of split frequencies: 0.024874


      Average standard deviation of split frequencies: 0.024874

      11870000 -- (0.000) [...7 remote chains...] -- 9:51:16

      Average standard deviation of split frequencies: 0.025010


      Average standard deviation of split frequencies: 0.025010

      11880000 -- (0.000) [...7 remote chains...] -- 9:51:35

      Average standard deviation of split frequencies: 0.025005


      Average standard deviation of split frequencies: 0.025005

      11890000 -- [0.000] [...7 remote chains...] -- 9:51:04

      Average standard deviation of split frequencies: 0.024977


      Average standard deviation of split frequencies: 0.024977

      11900000 -- (0.000) [...7 remote chains...] -- 9:51:23

      Average standard deviation of split frequencies: 0.025354


      Average standard deviation of split frequencies: 0.025354

      11910000 -- (0.000) [...7 remote chains...] -- 9:51:42

      Average standard deviation of split frequencies: 0.025530


      Average standard deviation of split frequencies: 0.025530

      11920000 -- (0.000) [...7 remote chains...] -- 9:51:12

      Average standard deviation of split frequencies: 0.025633


      Average standard deviation of split frequencies: 0.025633

      11930000 -- (0.000) [...7 remote chains...] -- 9:51:31

      Average standard deviation of split frequencies: 0.025583


      Average standard deviation of split frequencies: 0.025583

      11940000 -- (0.000) [...7 remote chains...] -- 9:51:00

      Average standard deviation of split frequencies: 0.025576


      Average standard deviation of split frequencies: 0.025576

      11950000 -- (0.000) [...7 remote chains...] -- 9:51:19

      Average standard deviation of split frequencies: 0.025576


      Average standard deviation of split frequencies: 0.025576

      11960000 -- (0.000) [...7 remote chains...] -- 9:51:38

      Average standard deviation of split frequencies: 0.025548


      Average standard deviation of split frequencies: 0.025548

      11970000 -- (0.000) [...7 remote chains...] -- 9:51:08

      Average standard deviation of split frequencies: 0.025563


      Average standard deviation of split frequencies: 0.025563

      11980000 -- (0.000) [...7 remote chains...] -- 9:51:27

      Average standard deviation of split frequencies: 0.025513


      Average standard deviation of split frequencies: 0.025513

      11990000 -- (0.000) [...7 remote chains...] -- 9:50:57

      Average standard deviation of split frequencies: 0.025644


      Average standard deviation of split frequencies: 0.025644

      12000000 -- (0.000) [...7 remote chains...] -- 9:51:16

      Average standard deviation of split frequencies: 0.025637


      Average standard deviation of split frequencies: 0.025637

      12010000 -- (0.000) [...7 remote chains...] -- 9:50:45

      Average standard deviation of split frequencies: 0.025608


      Average standard deviation of split frequencies: 0.025608

      12020000 -- (0.000) [...7 remote chains...] -- 9:51:04

      Average standard deviation of split frequencies: 0.025558


      Average standard deviation of split frequencies: 0.025558

      12030000 -- (0.000) [...7 remote chains...] -- 9:51:23

      Average standard deviation of split frequencies: 0.026233


      Average standard deviation of split frequencies: 0.026233

      12040000 -- (0.000) [...7 remote chains...] -- 9:50:53

      Average standard deviation of split frequencies: 0.026089


      Average standard deviation of split frequencies: 0.026089

      12050000 -- (0.000) [...7 remote chains...] -- 9:51:12

      Average standard deviation of split frequencies: 0.026106


      Average standard deviation of split frequencies: 0.026106

      12060000 -- (0.000) [...7 remote chains...] -- 9:50:42

      Average standard deviation of split frequencies: 0.025555


      Average standard deviation of split frequencies: 0.025555

      12070000 -- (0.000) [...7 remote chains...] -- 9:51:00

      Average standard deviation of split frequencies: 0.025421


      Average standard deviation of split frequencies: 0.025421

      12080000 -- (0.000) [...7 remote chains...] -- 9:50:30

      Average standard deviation of split frequencies: 0.025348


      Average standard deviation of split frequencies: 0.025348

      12090000 -- (0.000) [...7 remote chains...] -- 9:50:49

      Average standard deviation of split frequencies: 0.025180


      Average standard deviation of split frequencies: 0.025180

      12100000 -- (0.000) [...7 remote chains...] -- 9:51:08

      Average standard deviation of split frequencies: 0.025195


      Average standard deviation of split frequencies: 0.025195

      12110000 -- (0.000) [...7 remote chains...] -- 9:50:38

      Average standard deviation of split frequencies: 0.025411


      Average standard deviation of split frequencies: 0.025411

      12120000 -- (0.000) [...7 remote chains...] -- 9:50:57

      Average standard deviation of split frequencies: 0.025297


      Average standard deviation of split frequencies: 0.025297

      12130000 -- (0.000) [...7 remote chains...] -- 9:50:27

      Average standard deviation of split frequencies: 0.025459


      Average standard deviation of split frequencies: 0.025459

      12140000 -- (0.000) [...7 remote chains...] -- 9:50:45

      Average standard deviation of split frequencies: 0.025387


      Average standard deviation of split frequencies: 0.025387

      12150000 -- (0.000) [...7 remote chains...] -- 9:50:16

      Average standard deviation of split frequencies: 0.025320


      Average standard deviation of split frequencies: 0.025320

      12160000 -- (0.000) [...7 remote chains...] -- 9:50:34

      Average standard deviation of split frequencies: 0.025204


      Average standard deviation of split frequencies: 0.025204

      12170000 -- (0.000) [...7 remote chains...] -- 9:50:53

      Average standard deviation of split frequencies: 0.025066


      Average standard deviation of split frequencies: 0.025066

      12180000 -- (0.000) [...7 remote chains...] -- 9:50:23

      Average standard deviation of split frequencies: 0.024972


      Average standard deviation of split frequencies: 0.024972

      12190000 -- (0.000) [...7 remote chains...] -- 9:50:42

      Average standard deviation of split frequencies: 0.024884


      Average standard deviation of split frequencies: 0.024884

      12200000 -- (0.000) [...7 remote chains...] -- 9:50:12

      Average standard deviation of split frequencies: 0.024835


      Average standard deviation of split frequencies: 0.024835

      12210000 -- (0.000) [...7 remote chains...] -- 9:50:31

      Average standard deviation of split frequencies: 0.024764


      Average standard deviation of split frequencies: 0.024764

      12220000 -- (0.000) [...7 remote chains...] -- 9:50:49

      Average standard deviation of split frequencies: 0.024693


      Average standard deviation of split frequencies: 0.024693

      12230000 -- (0.000) [...7 remote chains...] -- 9:50:19

      Average standard deviation of split frequencies: 0.024627


      Average standard deviation of split frequencies: 0.024627

      12240000 -- (0.000) [...7 remote chains...] -- 9:50:38

      Average standard deviation of split frequencies: 0.024600


      Average standard deviation of split frequencies: 0.024600

      12250000 -- (0.000) [...7 remote chains...] -- 9:50:08

      Average standard deviation of split frequencies: 0.024683


      Average standard deviation of split frequencies: 0.024683

      12260000 -- (0.000) [...7 remote chains...] -- 9:50:27

      Average standard deviation of split frequencies: 0.024744


      Average standard deviation of split frequencies: 0.024744

      12270000 -- (0.000) [...7 remote chains...] -- 9:49:57

      Average standard deviation of split frequencies: 0.024897


      Average standard deviation of split frequencies: 0.024897

      12280000 -- (0.000) [...7 remote chains...] -- 9:50:16

      Average standard deviation of split frequencies: 0.024870


      Average standard deviation of split frequencies: 0.024870

      12290000 -- (0.000) [...7 remote chains...] -- 9:50:34

      Average standard deviation of split frequencies: 0.024953


      Average standard deviation of split frequencies: 0.024953

      12300000 -- (0.000) [...7 remote chains...] -- 9:50:05

      Average standard deviation of split frequencies: 0.024838


      Average standard deviation of split frequencies: 0.024838

      12310000 -- (0.000) [...7 remote chains...] -- 9:50:23

      Average standard deviation of split frequencies: 0.024926


      Average standard deviation of split frequencies: 0.024926

      12320000 -- (0.000) [...7 remote chains...] -- 9:50:42

      Average standard deviation of split frequencies: 0.024855


      Average standard deviation of split frequencies: 0.024855

      12330000 -- (0.000) [...7 remote chains...] -- 9:50:12

      Average standard deviation of split frequencies: 0.024763


      Average standard deviation of split frequencies: 0.024763

      12340000 -- (0.000) [...7 remote chains...] -- 9:50:31

      Average standard deviation of split frequencies: 0.024736


      Average standard deviation of split frequencies: 0.024736

      12350000 -- (0.000) [...7 remote chains...] -- 9:50:01

      Average standard deviation of split frequencies: 0.024911


      Average standard deviation of split frequencies: 0.024911

      12360000 -- (0.000) [...7 remote chains...] -- 9:50:20

      Average standard deviation of split frequencies: 0.024949


      Average standard deviation of split frequencies: 0.024949

      12370000 -- (0.000) [...7 remote chains...] -- 9:50:38

      Average standard deviation of split frequencies: 0.024966


      Average standard deviation of split frequencies: 0.024966

      12380000 -- (0.000) [...7 remote chains...] -- 9:50:09

      Average standard deviation of split frequencies: 0.026189


      Average standard deviation of split frequencies: 0.026189

      12390000 -- (0.000) [...7 remote chains...] -- 9:50:27

      Average standard deviation of split frequencies: 0.026210


      Average standard deviation of split frequencies: 0.026210

      12400000 -- (0.000) [...7 remote chains...] -- 9:49:58

      Average standard deviation of split frequencies: 0.026330


      Average standard deviation of split frequencies: 0.026330

      12410000 -- [0.000] [...7 remote chains...] -- 9:50:16

      Average standard deviation of split frequencies: 0.026280


      Average standard deviation of split frequencies: 0.026280

      12420000 -- (0.000) [...7 remote chains...] -- 9:49:47

      Average standard deviation of split frequencies: 0.026189


      Average standard deviation of split frequencies: 0.026189

      12430000 -- (0.000) [...7 remote chains...] -- 9:50:05

      Average standard deviation of split frequencies: 0.026084


      Average standard deviation of split frequencies: 0.026084

      12440000 -- (0.000) [...7 remote chains...] -- 9:50:23

      Average standard deviation of split frequencies: 0.026014


      Average standard deviation of split frequencies: 0.026014

      12450000 -- (0.000) [...7 remote chains...] -- 9:49:54

      Average standard deviation of split frequencies: 0.026028


      Average standard deviation of split frequencies: 0.026028

      12460000 -- (0.000) [...7 remote chains...] -- 9:50:12

      Average standard deviation of split frequencies: 0.025979


      Average standard deviation of split frequencies: 0.025979

      12470000 -- (0.000) [...7 remote chains...] -- 9:50:30

      Average standard deviation of split frequencies: 0.025958


      Average standard deviation of split frequencies: 0.025958

      12480000 -- (0.000) [...7 remote chains...] -- 9:50:01

      Average standard deviation of split frequencies: 0.025931


      Average standard deviation of split frequencies: 0.025931

      12490000 -- (0.000) [...7 remote chains...] -- 9:50:19

      Average standard deviation of split frequencies: 0.027098


      Average standard deviation of split frequencies: 0.027098

      12500000 -- (0.000) [...7 remote chains...] -- 9:49:51

      Average standard deviation of split frequencies: 0.027069


      Average standard deviation of split frequencies: 0.027069

      12510000 -- (0.000) [...7 remote chains...] -- 9:50:09

      Average standard deviation of split frequencies: 0.027130


      Average standard deviation of split frequencies: 0.027130

      12520000 -- (0.000) [...7 remote chains...] -- 9:50:27

      Average standard deviation of split frequencies: 0.026999


      Average standard deviation of split frequencies: 0.026999

      12530000 -- (0.000) [...7 remote chains...] -- 9:49:58

      Average standard deviation of split frequencies: 0.025904


      Average standard deviation of split frequencies: 0.025904

      12540000 -- (0.000) [...7 remote chains...] -- 9:50:16

      Average standard deviation of split frequencies: 0.025960


      Average standard deviation of split frequencies: 0.025960

      12550000 -- (0.000) [...7 remote chains...] -- 9:50:34

      Average standard deviation of split frequencies: 0.026064


      Average standard deviation of split frequencies: 0.026064

      12560000 -- (0.000) [...7 remote chains...] -- 9:50:05

      Average standard deviation of split frequencies: 0.026099


      Average standard deviation of split frequencies: 0.026099

      12570000 -- (0.000) [...7 remote chains...] -- 9:50:23

      Average standard deviation of split frequencies: 0.026175


      Average standard deviation of split frequencies: 0.026175

      12580000 -- (0.000) [...7 remote chains...] -- 9:49:54

      Average standard deviation of split frequencies: 0.026355


      Average standard deviation of split frequencies: 0.026355

      12590000 -- (0.000) [...7 remote chains...] -- 9:50:12

      Average standard deviation of split frequencies: 0.026501


      Average standard deviation of split frequencies: 0.026501

      12600000 -- (0.000) [...7 remote chains...] -- 9:49:43

      Average standard deviation of split frequencies: 0.026535


      Average standard deviation of split frequencies: 0.026535

      12610000 -- (0.000) [...7 remote chains...] -- 9:50:01

      Average standard deviation of split frequencies: 0.026569


      Average standard deviation of split frequencies: 0.026569

      12620000 -- (0.000) [...7 remote chains...] -- 9:49:33

      Average standard deviation of split frequencies: 0.026583


      Average standard deviation of split frequencies: 0.026583

      12630000 -- (0.000) [...7 remote chains...] -- 9:49:51

      Average standard deviation of split frequencies: 0.026521


      Average standard deviation of split frequencies: 0.026521

      12640000 -- (0.000) [...7 remote chains...] -- 9:50:08

      Average standard deviation of split frequencies: 0.026575


      Average standard deviation of split frequencies: 0.026575

      12650000 -- [0.000] [...7 remote chains...] -- 9:49:40

      Average standard deviation of split frequencies: 0.026465


      Average standard deviation of split frequencies: 0.026465

      12660000 -- (0.000) [...7 remote chains...] -- 9:49:58

      Average standard deviation of split frequencies: 0.026437


      Average standard deviation of split frequencies: 0.026437

      12670000 -- (0.000) [...7 remote chains...] -- 9:49:29

      Average standard deviation of split frequencies: 0.026458


      Average standard deviation of split frequencies: 0.026458

      12680000 -- (0.000) [...7 remote chains...] -- 9:49:47

      Average standard deviation of split frequencies: 0.026533


      Average standard deviation of split frequencies: 0.026533

      12690000 -- (0.000) [...7 remote chains...] -- 9:49:18

      Average standard deviation of split frequencies: 0.026649


      Average standard deviation of split frequencies: 0.026649

      12700000 -- (0.000) [...7 remote chains...] -- 9:49:36

      Average standard deviation of split frequencies: 0.026663


      Average standard deviation of split frequencies: 0.026663

      12710000 -- (0.000) [...7 remote chains...] -- 9:49:54

      Average standard deviation of split frequencies: 0.026642


      Average standard deviation of split frequencies: 0.026642

      12720000 -- (0.000) [...7 remote chains...] -- 9:49:26

      Average standard deviation of split frequencies: 0.026676


      Average standard deviation of split frequencies: 0.026676

      12730000 -- (0.000) [...7 remote chains...] -- 9:49:43

      Average standard deviation of split frequencies: 0.026689


      Average standard deviation of split frequencies: 0.026689

      12740000 -- (0.000) [...7 remote chains...] -- 9:50:01

      Average standard deviation of split frequencies: 0.026559


      Average standard deviation of split frequencies: 0.026559

      12750000 -- (0.000) [...7 remote chains...] -- 9:49:33

      Average standard deviation of split frequencies: 0.026559


      Average standard deviation of split frequencies: 0.026559

      12760000 -- (0.000) [...7 remote chains...] -- 9:49:50

      Average standard deviation of split frequencies: 0.026551


      Average standard deviation of split frequencies: 0.026551

      12770000 -- (0.000) [...7 remote chains...] -- 9:49:22

      Average standard deviation of split frequencies: 0.026585


      Average standard deviation of split frequencies: 0.026585

      12780000 -- (0.000) [...7 remote chains...] -- 9:49:40

      Average standard deviation of split frequencies: 0.026639


      Average standard deviation of split frequencies: 0.026639

      12790000 -- (0.000) [...7 remote chains...] -- 9:49:57

      Average standard deviation of split frequencies: 0.026721


      Average standard deviation of split frequencies: 0.026721

      12800000 -- (0.000) [...7 remote chains...] -- 9:49:29

      Average standard deviation of split frequencies: 0.028112


      Average standard deviation of split frequencies: 0.028112

      12810000 -- (0.000) [...7 remote chains...] -- 9:49:47

      Average standard deviation of split frequencies: 0.028169


      Average standard deviation of split frequencies: 0.028169

      12820000 -- (0.000) [...7 remote chains...] -- 9:49:19

      Average standard deviation of split frequencies: 0.027393


      Average standard deviation of split frequencies: 0.027393

      12830000 -- (0.000) [...7 remote chains...] -- 9:49:36

      Average standard deviation of split frequencies: 0.026652


      Average standard deviation of split frequencies: 0.026652

      12840000 -- (0.000) [...7 remote chains...] -- 9:49:54

      Average standard deviation of split frequencies: 0.026644


      Average standard deviation of split frequencies: 0.026644

      12850000 -- (0.000) [...7 remote chains...] -- 9:49:26

      Average standard deviation of split frequencies: 0.026676


      Average standard deviation of split frequencies: 0.026676

      12860000 -- (0.000) [...7 remote chains...] -- 9:49:43

      Average standard deviation of split frequencies: 0.026668


      Average standard deviation of split frequencies: 0.026668

      12870000 -- (0.000) [...7 remote chains...] -- 9:49:15

      Average standard deviation of split frequencies: 0.026530


      Average standard deviation of split frequencies: 0.026530

      12880000 -- (0.000) [...7 remote chains...] -- 9:49:33

      Average standard deviation of split frequencies: 0.026463


      Average standard deviation of split frequencies: 0.026463

      12890000 -- (0.000) [...7 remote chains...] -- 9:49:50

      Average standard deviation of split frequencies: 0.026337


      Average standard deviation of split frequencies: 0.026337

      12900000 -- (0.000) [...7 remote chains...] -- 9:49:22

      Average standard deviation of split frequencies: 0.026211


      Average standard deviation of split frequencies: 0.026211

      12910000 -- (0.000) [...7 remote chains...] -- 9:49:40

      Average standard deviation of split frequencies: 0.026093


      Average standard deviation of split frequencies: 0.026093

      12920000 -- (0.000) [...7 remote chains...] -- 9:49:12

      Average standard deviation of split frequencies: 0.026105


      Average standard deviation of split frequencies: 0.026105

      12930000 -- (0.000) [...7 remote chains...] -- 9:49:29

      Average standard deviation of split frequencies: 0.026118


      Average standard deviation of split frequencies: 0.026118

      12940000 -- (0.000) [...7 remote chains...] -- 9:49:46

      Average standard deviation of split frequencies: 0.026130


      Average standard deviation of split frequencies: 0.026130

      12950000 -- [0.000] [...7 remote chains...] -- 9:50:04

      Average standard deviation of split frequencies: 0.026110


      Average standard deviation of split frequencies: 0.026110

      12960000 -- (0.000) [...7 remote chains...] -- 9:49:36

      Average standard deviation of split frequencies: 0.026220


      Average standard deviation of split frequencies: 0.026220

      12970000 -- (0.000) [...7 remote chains...] -- 9:49:53

      Average standard deviation of split frequencies: 0.026269


      Average standard deviation of split frequencies: 0.026269

      12980000 -- (0.000) [...7 remote chains...] -- 9:50:11

      Average standard deviation of split frequencies: 0.026261


      Average standard deviation of split frequencies: 0.026261

      12990000 -- (0.000) [...7 remote chains...] -- 9:49:43

      Average standard deviation of split frequencies: 0.026204


      Average standard deviation of split frequencies: 0.026204

      13000000 -- (0.000) [...7 remote chains...] -- 9:50:00

      Average standard deviation of split frequencies: 0.026177


      Average standard deviation of split frequencies: 0.026177

      13010000 -- (0.000) [...7 remote chains...] -- 9:49:32

      Average standard deviation of split frequencies: 0.026265


      Average standard deviation of split frequencies: 0.026265

      13020000 -- (0.000) [...7 remote chains...] -- 9:49:50

      Average standard deviation of split frequencies: 0.026200


      Average standard deviation of split frequencies: 0.026200

      13030000 -- (0.000) [...7 remote chains...] -- 9:49:22

      Average standard deviation of split frequencies: 0.026295


      Average standard deviation of split frequencies: 0.026295

      13040000 -- (0.000) [...7 remote chains...] -- 9:49:39

      Average standard deviation of split frequencies: 0.026230


      Average standard deviation of split frequencies: 0.026230

      13050000 -- [0.000] [...7 remote chains...] -- 9:49:56

      Average standard deviation of split frequencies: 0.026298


      Average standard deviation of split frequencies: 0.026298

      13060000 -- (0.000) [...7 remote chains...] -- 9:49:29

      Average standard deviation of split frequencies: 0.026455


      Average standard deviation of split frequencies: 0.026455

      13070000 -- (0.000) [...7 remote chains...] -- 9:49:46

      Average standard deviation of split frequencies: 0.026533


      Average standard deviation of split frequencies: 0.026533

      13080000 -- (0.000) [...7 remote chains...] -- 9:50:03

      Average standard deviation of split frequencies: 0.026565


      Average standard deviation of split frequencies: 0.026565

      13090000 -- (0.000) [...7 remote chains...] -- 9:49:36

      Average standard deviation of split frequencies: 0.026615


      Average standard deviation of split frequencies: 0.026615

      13100000 -- (0.000) [...7 remote chains...] -- 9:49:53

      Average standard deviation of split frequencies: 0.026627


      Average standard deviation of split frequencies: 0.026627

      13110000 -- (0.000) [...7 remote chains...] -- 9:49:25

      Average standard deviation of split frequencies: 0.026647


      Average standard deviation of split frequencies: 0.026647

      13120000 -- [0.000] [...7 remote chains...] -- 9:49:42

      Average standard deviation of split frequencies: 0.026755


      Average standard deviation of split frequencies: 0.026755

      13130000 -- (0.000) [...7 remote chains...] -- 9:49:59

      Average standard deviation of split frequencies: 0.026845


      Average standard deviation of split frequencies: 0.026845

      13140000 -- (0.000) [...7 remote chains...] -- 9:49:32

      Average standard deviation of split frequencies: 0.026953


      Average standard deviation of split frequencies: 0.026953

      13150000 -- (0.000) [...7 remote chains...] -- 9:49:49

      Average standard deviation of split frequencies: 0.027050


      Average standard deviation of split frequencies: 0.027050

      13160000 -- (0.000) [...7 remote chains...] -- 9:49:22

      Average standard deviation of split frequencies: 0.027119


      Average standard deviation of split frequencies: 0.027119

      13170000 -- (0.000) [...7 remote chains...] -- 9:49:39

      Average standard deviation of split frequencies: 0.027188


      Average standard deviation of split frequencies: 0.027188

      13180000 -- [0.000] [...7 remote chains...] -- 9:49:56

      Average standard deviation of split frequencies: 0.027180


      Average standard deviation of split frequencies: 0.027180

      13190000 -- [0.000] [...7 remote chains...] -- 9:49:28

      Average standard deviation of split frequencies: 0.027199


      Average standard deviation of split frequencies: 0.027199

      13200000 -- (0.000) [...7 remote chains...] -- 9:49:45

      Average standard deviation of split frequencies: 0.027847


      Average standard deviation of split frequencies: 0.027847

      13210000 -- (0.000) [...7 remote chains...] -- 9:49:18

      Average standard deviation of split frequencies: 0.027899


      Average standard deviation of split frequencies: 0.027899

      13220000 -- (0.000) [...7 remote chains...] -- 9:49:35

      Average standard deviation of split frequencies: 0.027989


      Average standard deviation of split frequencies: 0.027989

      13230000 -- (0.000) [...7 remote chains...] -- 9:49:52

      Average standard deviation of split frequencies: 0.028009


      Average standard deviation of split frequencies: 0.028009

      13240000 -- (0.000) [...7 remote chains...] -- 9:49:25

      Average standard deviation of split frequencies: 0.028040


      Average standard deviation of split frequencies: 0.028040

      13250000 -- (0.000) [...7 remote chains...] -- 9:49:42

      Average standard deviation of split frequencies: 0.028071


      Average standard deviation of split frequencies: 0.028071

      13260000 -- [0.000] [...7 remote chains...] -- 9:49:59

      Average standard deviation of split frequencies: 0.028161


      Average standard deviation of split frequencies: 0.028161

      13270000 -- (0.000) [...7 remote chains...] -- 9:49:31

      Average standard deviation of split frequencies: 0.028161


      Average standard deviation of split frequencies: 0.028161

      13280000 -- (0.000) [...7 remote chains...] -- 9:49:48

      Average standard deviation of split frequencies: 0.028330


      Average standard deviation of split frequencies: 0.028330

      13290000 -- (0.000) [...7 remote chains...] -- 9:49:21

      Average standard deviation of split frequencies: 0.028459


      Average standard deviation of split frequencies: 0.028459

      13300000 -- (0.000) [...7 remote chains...] -- 9:49:38

      Average standard deviation of split frequencies: 0.028608


      Average standard deviation of split frequencies: 0.028608

      13310000 -- [0.000] [...7 remote chains...] -- 9:49:55

      Average standard deviation of split frequencies: 0.028725


      Average standard deviation of split frequencies: 0.028725

      13320000 -- [0.000] [...7 remote chains...] -- 9:49:28

      Average standard deviation of split frequencies: 0.028795


      Average standard deviation of split frequencies: 0.028795

      13330000 -- (0.000) [...7 remote chains...] -- 9:49:45

      Average standard deviation of split frequencies: 0.028904


      Average standard deviation of split frequencies: 0.028904

      13340000 -- (0.000) [...7 remote chains...] -- 9:49:17

      Average standard deviation of split frequencies: 0.029012


      Average standard deviation of split frequencies: 0.029012

      13350000 -- (0.000) [...7 remote chains...] -- 9:49:34

      Average standard deviation of split frequencies: 0.029071


      Average standard deviation of split frequencies: 0.029071

      13360000 -- (0.000) [...7 remote chains...] -- 9:49:51

      Average standard deviation of split frequencies: 0.029140


      Average standard deviation of split frequencies: 0.029140

      13370000 -- (0.000) [...7 remote chains...] -- 9:49:24

      Average standard deviation of split frequencies: 0.029248


      Average standard deviation of split frequencies: 0.029248

      13380000 -- (0.000) [...7 remote chains...] -- 9:49:41

      Average standard deviation of split frequencies: 0.029297


      Average standard deviation of split frequencies: 0.029297

      13390000 -- [0.000] [...7 remote chains...] -- 9:49:58

      Average standard deviation of split frequencies: 0.029297


      Average standard deviation of split frequencies: 0.029297

      13400000 -- (0.000) [...7 remote chains...] -- 9:49:31

      Average standard deviation of split frequencies: 0.029346


      Average standard deviation of split frequencies: 0.029346

      13410000 -- (0.000) [...7 remote chains...] -- 9:49:47

      Average standard deviation of split frequencies: 0.029375


      Average standard deviation of split frequencies: 0.029375

      13420000 -- (0.000) [...7 remote chains...] -- 9:49:20

      Average standard deviation of split frequencies: 0.029463


      Average standard deviation of split frequencies: 0.029463

      13430000 -- (0.000) [...7 remote chains...] -- 9:49:37

      Average standard deviation of split frequencies: 0.029443


      Average standard deviation of split frequencies: 0.029443

      13440000 -- (0.000) [...7 remote chains...] -- 9:49:54

      Average standard deviation of split frequencies: 0.029395


      Average standard deviation of split frequencies: 0.029395

      13450000 -- (0.000) [...7 remote chains...] -- 9:49:27

      Average standard deviation of split frequencies: 0.029404


      Average standard deviation of split frequencies: 0.029404

      13460000 -- (0.000) [...7 remote chains...] -- 9:49:44

      Average standard deviation of split frequencies: 0.029395


      Average standard deviation of split frequencies: 0.029395

      13470000 -- (0.000) [...7 remote chains...] -- 9:49:17

      Average standard deviation of split frequencies: 0.029278


      Average standard deviation of split frequencies: 0.029278

      13480000 -- (0.000) [...7 remote chains...] -- 9:49:33

      Average standard deviation of split frequencies: 0.029385


      Average standard deviation of split frequencies: 0.029385

      13490000 -- (0.000) [...7 remote chains...] -- 9:49:50

      Average standard deviation of split frequencies: 0.029511


      Average standard deviation of split frequencies: 0.029511

      13500000 -- (0.000) [...7 remote chains...] -- 9:49:23

      Average standard deviation of split frequencies: 0.029618


      Average standard deviation of split frequencies: 0.029618

      13510000 -- (0.000) [...7 remote chains...] -- 9:49:40

      Average standard deviation of split frequencies: 0.029695


      Average standard deviation of split frequencies: 0.029695

      13520000 -- (0.000) [...7 remote chains...] -- 9:49:13

      Average standard deviation of split frequencies: 0.029763


      Average standard deviation of split frequencies: 0.029763

      13530000 -- (0.000) [...7 remote chains...] -- 9:49:30

      Average standard deviation of split frequencies: 0.029733


      Average standard deviation of split frequencies: 0.029733

      13540000 -- (0.000) [...7 remote chains...] -- 9:49:03

      Average standard deviation of split frequencies: 0.029781


      Average standard deviation of split frequencies: 0.029781

      13550000 -- (0.000) [...7 remote chains...] -- 9:49:20

      Average standard deviation of split frequencies: 0.029878


      Average standard deviation of split frequencies: 0.029878

      13560000 -- (0.000) [...7 remote chains...] -- 9:49:36

      Average standard deviation of split frequencies: 0.030168


      Average standard deviation of split frequencies: 0.030168

      13570000 -- (0.000) [...7 remote chains...] -- 9:49:10

      Average standard deviation of split frequencies: 0.030233


      Average standard deviation of split frequencies: 0.030233

      13580000 -- (0.000) [...7 remote chains...] -- 9:49:26

      Average standard deviation of split frequencies: 0.030278


      Average standard deviation of split frequencies: 0.030278

      13590000 -- (0.000) [...7 remote chains...] -- 9:48:59

      Average standard deviation of split frequencies: 0.030278


      Average standard deviation of split frequencies: 0.030278

      13600000 -- (0.000) [...7 remote chains...] -- 9:49:16

      Average standard deviation of split frequencies: 0.030304


      Average standard deviation of split frequencies: 0.030304

      13610000 -- (0.000) [...7 remote chains...] -- 9:49:32

      Average standard deviation of split frequencies: 0.029751


      Average standard deviation of split frequencies: 0.029751

      13620000 -- (0.000) [...7 remote chains...] -- 9:49:06

      Average standard deviation of split frequencies: 0.029886


      Average standard deviation of split frequencies: 0.029886

      13630000 -- (0.000) [...7 remote chains...] -- 9:49:22

      Average standard deviation of split frequencies: 0.030245


      Average standard deviation of split frequencies: 0.030245

      13640000 -- (0.000) [...7 remote chains...] -- 9:48:56

      Average standard deviation of split frequencies: 0.029820


      Average standard deviation of split frequencies: 0.029820

      13650000 -- (0.000) [...7 remote chains...] -- 9:49:12

      Average standard deviation of split frequencies: 0.029882


      Average standard deviation of split frequencies: 0.029882

      13660000 -- (0.000) [...7 remote chains...] -- 9:48:46

      Average standard deviation of split frequencies: 0.029871


      Average standard deviation of split frequencies: 0.029871

      13670000 -- (0.000) [...7 remote chains...] -- 9:49:02

      Average standard deviation of split frequencies: 0.029853


      Average standard deviation of split frequencies: 0.029853

      13680000 -- (0.000) [...7 remote chains...] -- 9:48:36

      Average standard deviation of split frequencies: 0.029896


      Average standard deviation of split frequencies: 0.029896

      13690000 -- (0.000) [...7 remote chains...] -- 9:48:52

      Average standard deviation of split frequencies: 0.029958


      Average standard deviation of split frequencies: 0.029958

      13700000 -- (0.000) [...7 remote chains...] -- 9:49:09

      Average standard deviation of split frequencies: 0.029947


      Average standard deviation of split frequencies: 0.029947

      13710000 -- (0.000) [...7 remote chains...] -- 9:48:42

      Average standard deviation of split frequencies: 0.030001


      Average standard deviation of split frequencies: 0.030001

      13720000 -- (0.000) [...7 remote chains...] -- 9:48:59

      Average standard deviation of split frequencies: 0.030946


      Average standard deviation of split frequencies: 0.030946

      13730000 -- (0.000) [...7 remote chains...] -- 9:48:32

      Average standard deviation of split frequencies: 0.030969


      Average standard deviation of split frequencies: 0.030969

      13740000 -- (0.000) [...7 remote chains...] -- 9:48:49

      Average standard deviation of split frequencies: 0.030991


      Average standard deviation of split frequencies: 0.030991

      13750000 -- (0.000) [...7 remote chains...] -- 9:48:22

      Average standard deviation of split frequencies: 0.031044


      Average standard deviation of split frequencies: 0.031044

      13760000 -- (0.000) [...7 remote chains...] -- 9:48:39

      Average standard deviation of split frequencies: 0.031049


      Average standard deviation of split frequencies: 0.031049

      13770000 -- (0.000) [...7 remote chains...] -- 9:48:13

      Average standard deviation of split frequencies: 0.031019


      Average standard deviation of split frequencies: 0.031019

      13780000 -- (0.000) [...7 remote chains...] -- 9:48:29

      Average standard deviation of split frequencies: 0.030989


      Average standard deviation of split frequencies: 0.030989

      13790000 -- (0.000) [...7 remote chains...] -- 9:48:45

      Average standard deviation of split frequencies: 0.030936


      Average standard deviation of split frequencies: 0.030936

      13800000 -- (0.000) [...7 remote chains...] -- 9:48:19

      Average standard deviation of split frequencies: 0.031047


      Average standard deviation of split frequencies: 0.031047

      13810000 -- (0.000) [...7 remote chains...] -- 9:48:35

      Average standard deviation of split frequencies: 0.031104


      Average standard deviation of split frequencies: 0.031104

      13820000 -- (0.000) [...7 remote chains...] -- 9:48:09

      Average standard deviation of split frequencies: 0.031144


      Average standard deviation of split frequencies: 0.031144

      13830000 -- (0.000) [...7 remote chains...] -- 9:48:25

      Average standard deviation of split frequencies: 0.031266


      Average standard deviation of split frequencies: 0.031266

      13840000 -- (0.000) [...7 remote chains...] -- 9:48:42

      Average standard deviation of split frequencies: 0.031341


      Average standard deviation of split frequencies: 0.031341

      13850000 -- (0.000) [...7 remote chains...] -- 9:48:15

      Average standard deviation of split frequencies: 0.031380


      Average standard deviation of split frequencies: 0.031380

      13860000 -- (0.000) [...7 remote chains...] -- 9:48:32

      Average standard deviation of split frequencies: 0.031455


      Average standard deviation of split frequencies: 0.031455

      13870000 -- (0.000) [...7 remote chains...] -- 9:48:06

      Average standard deviation of split frequencies: 0.031646


      Average standard deviation of split frequencies: 0.031646

      13880000 -- (0.000) [...7 remote chains...] -- 9:48:22

      Average standard deviation of split frequencies: 0.031686


      Average standard deviation of split frequencies: 0.031686

      13890000 -- (0.000) [...7 remote chains...] -- 9:48:38

      Average standard deviation of split frequencies: 0.031760


      Average standard deviation of split frequencies: 0.031760

      13900000 -- (0.000) [...7 remote chains...] -- 9:48:12

      Average standard deviation of split frequencies: 0.031851


      Average standard deviation of split frequencies: 0.031851

      13910000 -- (0.000) [...7 remote chains...] -- 9:48:28

      Average standard deviation of split frequencies: 0.031885


      Average standard deviation of split frequencies: 0.031885

      13920000 -- (0.000) [...7 remote chains...] -- 9:48:02

      Average standard deviation of split frequencies: 0.031994


      Average standard deviation of split frequencies: 0.031994

      13930000 -- (0.000) [...7 remote chains...] -- 9:48:18

      Average standard deviation of split frequencies: 0.031980


      Average standard deviation of split frequencies: 0.031980

      13940000 -- (0.000) [...7 remote chains...] -- 9:48:34

      Average standard deviation of split frequencies: 0.031950


      Average standard deviation of split frequencies: 0.031950

      13950000 -- (0.000) [...7 remote chains...] -- 9:48:09

      Average standard deviation of split frequencies: 0.032037


      Average standard deviation of split frequencies: 0.032037

      13960000 -- (0.000) [...7 remote chains...] -- 9:48:25

      Average standard deviation of split frequencies: 0.032179


      Average standard deviation of split frequencies: 0.032179

      13970000 -- (0.000) [...7 remote chains...] -- 9:47:59

      Average standard deviation of split frequencies: 0.032235


      Average standard deviation of split frequencies: 0.032235

      13980000 -- (0.000) [...7 remote chains...] -- 9:48:15

      Average standard deviation of split frequencies: 0.032325


      Average standard deviation of split frequencies: 0.032325

      13990000 -- (0.000) [...7 remote chains...] -- 9:47:49

      Average standard deviation of split frequencies: 0.032290


      Average standard deviation of split frequencies: 0.032290

      14000000 -- (0.000) [...7 remote chains...] -- 9:48:05

      Average standard deviation of split frequencies: 0.032260


      Average standard deviation of split frequencies: 0.032260

      14010000 -- (0.000) [...7 remote chains...] -- 9:47:39

      Average standard deviation of split frequencies: 0.032194


      Average standard deviation of split frequencies: 0.032194

      14020000 -- (0.000) [...7 remote chains...] -- 9:47:55

      Average standard deviation of split frequencies: 0.032284


      Average standard deviation of split frequencies: 0.032284

      14030000 -- (0.000) [...7 remote chains...] -- 9:48:11

      Average standard deviation of split frequencies: 0.032250


      Average standard deviation of split frequencies: 0.032250

      14040000 -- (0.000) [...7 remote chains...] -- 9:47:46

      Average standard deviation of split frequencies: 0.032254


      Average standard deviation of split frequencies: 0.032254

      14050000 -- (0.000) [...7 remote chains...] -- 9:48:02

      Average standard deviation of split frequencies: 0.032292


      Average standard deviation of split frequencies: 0.032292

      14060000 -- (0.000) [...7 remote chains...] -- 9:47:36

      Average standard deviation of split frequencies: 0.032296


      Average standard deviation of split frequencies: 0.032296

      14070000 -- (0.000) [...7 remote chains...] -- 9:47:52

      Average standard deviation of split frequencies: 0.032227


      Average standard deviation of split frequencies: 0.032227

      14080000 -- (0.000) [...7 remote chains...] -- 9:48:08

      Average standard deviation of split frequencies: 0.032197


      Average standard deviation of split frequencies: 0.032197

      14090000 -- (0.000) [...7 remote chains...] -- 9:47:42

      Average standard deviation of split frequencies: 0.032269


      Average standard deviation of split frequencies: 0.032269

      14100000 -- (0.000) [...7 remote chains...] -- 9:47:58

      Average standard deviation of split frequencies: 0.032170


      Average standard deviation of split frequencies: 0.032170

      14110000 -- (0.000) [...7 remote chains...] -- 9:47:33

      Average standard deviation of split frequencies: 0.032187


      Average standard deviation of split frequencies: 0.032187

      14120000 -- (0.000) [...7 remote chains...] -- 9:47:48

      Average standard deviation of split frequencies: 0.032157


      Average standard deviation of split frequencies: 0.032157

      14130000 -- (0.000) [...7 remote chains...] -- 9:47:23

      Average standard deviation of split frequencies: 0.032178


      Average standard deviation of split frequencies: 0.032178

      14140000 -- (0.000) [...7 remote chains...] -- 9:47:39

      Average standard deviation of split frequencies: 0.032233


      Average standard deviation of split frequencies: 0.032233

      14150000 -- (0.000) [...7 remote chains...] -- 9:47:55

      Average standard deviation of split frequencies: 0.032352


      Average standard deviation of split frequencies: 0.032352

      14160000 -- (0.000) [...7 remote chains...] -- 9:47:29

      Average standard deviation of split frequencies: 0.032475


      Average standard deviation of split frequencies: 0.032475

      14170000 -- (0.000) [...7 remote chains...] -- 9:47:45

      Average standard deviation of split frequencies: 0.032411


      Average standard deviation of split frequencies: 0.032411

      14180000 -- (0.000) [...7 remote chains...] -- 9:47:20

      Average standard deviation of split frequencies: 0.032346


      Average standard deviation of split frequencies: 0.032346

      14190000 -- (0.000) [...7 remote chains...] -- 9:47:35

      Average standard deviation of split frequencies: 0.032210


      Average standard deviation of split frequencies: 0.032210

      14200000 -- (0.000) [...7 remote chains...] -- 9:47:10

      Average standard deviation of split frequencies: 0.032214


      Average standard deviation of split frequencies: 0.032214

      14210000 -- (0.000) [...7 remote chains...] -- 9:47:26

      Average standard deviation of split frequencies: 0.032150


      Average standard deviation of split frequencies: 0.032150

      14220000 -- (0.000) [...7 remote chains...] -- 9:47:00

      Average standard deviation of split frequencies: 0.032069


      Average standard deviation of split frequencies: 0.032069

      14230000 -- (0.000) [...7 remote chains...] -- 9:47:16

      Average standard deviation of split frequencies: 0.032035


      Average standard deviation of split frequencies: 0.032035

      14240000 -- (0.000) [...7 remote chains...] -- 9:47:32

      Average standard deviation of split frequencies: 0.031988


      Average standard deviation of split frequencies: 0.031988

      14250000 -- (0.000) [...7 remote chains...] -- 9:47:07

      Average standard deviation of split frequencies: 0.031924


      Average standard deviation of split frequencies: 0.031924

      14260000 -- (0.000) [...7 remote chains...] -- 9:47:22

      Average standard deviation of split frequencies: 0.031877


      Average standard deviation of split frequencies: 0.031877

      14270000 -- (0.000) [...7 remote chains...] -- 9:46:57

      Average standard deviation of split frequencies: 0.031759


      Average standard deviation of split frequencies: 0.031759

      14280000 -- (0.000) [...7 remote chains...] -- 9:47:13

      Average standard deviation of split frequencies: 0.031763


      Average standard deviation of split frequencies: 0.031763

      14290000 -- (0.000) [...7 remote chains...] -- 9:46:48

      Average standard deviation of split frequencies: 0.031784


      Average standard deviation of split frequencies: 0.031784

      14300000 -- (0.000) [...7 remote chains...] -- 9:47:03

      Average standard deviation of split frequencies: 0.031788


      Average standard deviation of split frequencies: 0.031788

      14310000 -- (0.000) [...7 remote chains...] -- 9:47:19

      Average standard deviation of split frequencies: 0.031771


      Average standard deviation of split frequencies: 0.031771

      14320000 -- (0.000) [...7 remote chains...] -- 9:46:54

      Average standard deviation of split frequencies: 0.031691


      Average standard deviation of split frequencies: 0.031691

      14330000 -- (0.000) [...7 remote chains...] -- 9:47:10

      Average standard deviation of split frequencies: 0.031679


      Average standard deviation of split frequencies: 0.031679

      14340000 -- (0.000) [...7 remote chains...] -- 9:46:44

      Average standard deviation of split frequencies: 0.031616


      Average standard deviation of split frequencies: 0.031616

      14350000 -- (0.000) [...7 remote chains...] -- 9:47:00

      Average standard deviation of split frequencies: 0.032206


      Average standard deviation of split frequencies: 0.032206

      14360000 -- (0.000) [...7 remote chains...] -- 9:47:16

      Average standard deviation of split frequencies: 0.032193


      Average standard deviation of split frequencies: 0.032193

      14370000 -- (0.000) [...7 remote chains...] -- 9:46:51

      Average standard deviation of split frequencies: 0.032198


      Average standard deviation of split frequencies: 0.032198

      14380000 -- (0.000) [...7 remote chains...] -- 9:47:06

      Average standard deviation of split frequencies: 0.032133


      Average standard deviation of split frequencies: 0.032133

      14390000 -- (0.000) [...7 remote chains...] -- 9:46:41

      Average standard deviation of split frequencies: 0.032151


      Average standard deviation of split frequencies: 0.032151

      14400000 -- (0.000) [...7 remote chains...] -- 9:46:57

      Average standard deviation of split frequencies: 0.032155


      Average standard deviation of split frequencies: 0.032155

      14410000 -- (0.000) [...7 remote chains...] -- 9:46:32

      Average standard deviation of split frequencies: 0.032194


      Average standard deviation of split frequencies: 0.032194

      14420000 -- (0.000) [...7 remote chains...] -- 9:46:47

      Average standard deviation of split frequencies: 0.032199


      Average standard deviation of split frequencies: 0.032199

      14430000 -- (0.000) [...7 remote chains...] -- 9:46:22

      Average standard deviation of split frequencies: 0.032182


      Average standard deviation of split frequencies: 0.032182

      14440000 -- (0.000) [...7 remote chains...] -- 9:46:38

      Average standard deviation of split frequencies: 0.032169


      Average standard deviation of split frequencies: 0.032169

      14450000 -- (0.000) [...7 remote chains...] -- 9:46:13

      Average standard deviation of split frequencies: 0.032225


      Average standard deviation of split frequencies: 0.032225

      14460000 -- (0.000) [...7 remote chains...] -- 9:46:29

      Average standard deviation of split frequencies: 0.032281


      Average standard deviation of split frequencies: 0.032281

      14470000 -- (0.000) [...7 remote chains...] -- 9:46:44

      Average standard deviation of split frequencies: 0.032436


      Average standard deviation of split frequencies: 0.032436

      14480000 -- (0.000) [...7 remote chains...] -- 9:46:19

      Average standard deviation of split frequencies: 0.032423


      Average standard deviation of split frequencies: 0.032423

      14490000 -- (0.000) [...7 remote chains...] -- 9:46:35

      Average standard deviation of split frequencies: 0.032496


      Average standard deviation of split frequencies: 0.032496

      14500000 -- (0.000) [...7 remote chains...] -- 9:46:10

      Average standard deviation of split frequencies: 0.032500


      Average standard deviation of split frequencies: 0.032500

      14510000 -- (0.000) [...7 remote chains...] -- 9:46:25

      Average standard deviation of split frequencies: 0.032449


      Average standard deviation of split frequencies: 0.032449

      14520000 -- (0.000) [...7 remote chains...] -- 9:46:41

      Average standard deviation of split frequencies: 0.032556


      Average standard deviation of split frequencies: 0.032556

      14530000 -- (0.000) [...7 remote chains...] -- 9:46:16

      Average standard deviation of split frequencies: 0.033595


      Average standard deviation of split frequencies: 0.033595

      14540000 -- (0.000) [...7 remote chains...] -- 9:46:32

      Average standard deviation of split frequencies: 0.033726


      Average standard deviation of split frequencies: 0.033726

      14550000 -- (0.000) [...7 remote chains...] -- 9:46:07

      Average standard deviation of split frequencies: 0.033780


      Average standard deviation of split frequencies: 0.033780

      14560000 -- (0.000) [...7 remote chains...] -- 9:46:22

      Average standard deviation of split frequencies: 0.033893


      Average standard deviation of split frequencies: 0.033893

      14570000 -- (0.000) [...7 remote chains...] -- 9:45:57

      Average standard deviation of split frequencies: 0.033987


      Average standard deviation of split frequencies: 0.033987

      14580000 -- (0.000) [...7 remote chains...] -- 9:46:13

      Average standard deviation of split frequencies: 0.034028


      Average standard deviation of split frequencies: 0.034028

      14590000 -- (0.000) [...7 remote chains...] -- 9:45:48

      Average standard deviation of split frequencies: 0.033992


      Average standard deviation of split frequencies: 0.033992

      14600000 -- (0.000) [...7 remote chains...] -- 9:46:04

      Average standard deviation of split frequencies: 0.033961


      Average standard deviation of split frequencies: 0.033961

      14610000 -- (0.000) [...7 remote chains...] -- 9:45:39

      Average standard deviation of split frequencies: 0.033912


      Average standard deviation of split frequencies: 0.033912

      14620000 -- (0.000) [...7 remote chains...] -- 9:45:54

      Average standard deviation of split frequencies: 0.033881


      Average standard deviation of split frequencies: 0.033881

      14630000 -- (0.000) [...7 remote chains...] -- 9:46:10

      Average standard deviation of split frequencies: 0.033756


      Average standard deviation of split frequencies: 0.033756

      14640000 -- (0.000) [...7 remote chains...] -- 9:45:45

      Average standard deviation of split frequencies: 0.033779


      Average standard deviation of split frequencies: 0.033779

      14650000 -- (0.000) [...7 remote chains...] -- 9:46:00

      Average standard deviation of split frequencies: 0.033695


      Average standard deviation of split frequencies: 0.033695

      14660000 -- (0.000) [...7 remote chains...] -- 9:45:36

      Average standard deviation of split frequencies: 0.033664


      Average standard deviation of split frequencies: 0.033664

      14670000 -- (0.000) [...7 remote chains...] -- 9:45:51

      Average standard deviation of split frequencies: 0.033468


      Average standard deviation of split frequencies: 0.033468

      14680000 -- (0.000) [...7 remote chains...] -- 9:45:27

      Average standard deviation of split frequencies: 0.033437


      Average standard deviation of split frequencies: 0.033437

      14690000 -- (0.000) [...7 remote chains...] -- 9:45:42

      Average standard deviation of split frequencies: 0.032626


      Average standard deviation of split frequencies: 0.032626

      14700000 -- (0.000) [...7 remote chains...] -- 9:45:57

      Average standard deviation of split frequencies: 0.032665


      Average standard deviation of split frequencies: 0.032665

      14710000 -- [0.000] [...7 remote chains...] -- 9:45:33

      Average standard deviation of split frequencies: 0.032821


      Average standard deviation of split frequencies: 0.032821

      14720000 -- (0.000) [...7 remote chains...] -- 9:45:48

      Average standard deviation of split frequencies: 0.032826


      Average standard deviation of split frequencies: 0.032826

      14730000 -- (0.000) [...7 remote chains...] -- 9:45:24

      Average standard deviation of split frequencies: 0.032865


      Average standard deviation of split frequencies: 0.032865

      14740000 -- (0.000) [...7 remote chains...] -- 9:45:39

      Average standard deviation of split frequencies: 0.032957


      Average standard deviation of split frequencies: 0.032957

      14750000 -- (0.000) [...7 remote chains...] -- 9:45:54

      Average standard deviation of split frequencies: 0.033077


      Average standard deviation of split frequencies: 0.033077

      14760000 -- (0.000) [...7 remote chains...] -- 9:45:30

      Average standard deviation of split frequencies: 0.032329


      Average standard deviation of split frequencies: 0.032329

      14770000 -- (0.000) [...7 remote chains...] -- 9:45:45

      Average standard deviation of split frequencies: 0.032333


      Average standard deviation of split frequencies: 0.032333

      14780000 -- (0.000) [...7 remote chains...] -- 9:45:21

      Average standard deviation of split frequencies: 0.032371


      Average standard deviation of split frequencies: 0.032371

      14790000 -- (0.000) [...7 remote chains...] -- 9:45:36

      Average standard deviation of split frequencies: 0.032455


      Average standard deviation of split frequencies: 0.032455

      14800000 -- (0.000) [...7 remote chains...] -- 9:45:12

      Average standard deviation of split frequencies: 0.032493


      Average standard deviation of split frequencies: 0.032493

      14810000 -- (0.000) [...7 remote chains...] -- 9:45:27

      Average standard deviation of split frequencies: 0.032631


      Average standard deviation of split frequencies: 0.032631

      14820000 -- [0.000] [...7 remote chains...] -- 9:45:02

      Average standard deviation of split frequencies: 0.032702


      Average standard deviation of split frequencies: 0.032702

      14830000 -- (0.000) [...7 remote chains...] -- 9:45:18

      Average standard deviation of split frequencies: 0.032735


      Average standard deviation of split frequencies: 0.032735

      14840000 -- [0.000] [...7 remote chains...] -- 9:45:33

      Average standard deviation of split frequencies: 0.032773


      Average standard deviation of split frequencies: 0.032773

      14850000 -- (0.000) [...7 remote chains...] -- 9:45:09

      Average standard deviation of split frequencies: 0.032827


      Average standard deviation of split frequencies: 0.032827

      14860000 -- (0.000) [...7 remote chains...] -- 9:45:24

      Average standard deviation of split frequencies: 0.032814


      Average standard deviation of split frequencies: 0.032814

      14870000 -- (0.000) [...7 remote chains...] -- 9:44:59

      Average standard deviation of split frequencies: 0.032831


      Average standard deviation of split frequencies: 0.032831

      14880000 -- (0.000) [...7 remote chains...] -- 9:45:15

      Average standard deviation of split frequencies: 0.032652


      Average standard deviation of split frequencies: 0.032652

      14890000 -- (0.000) [...7 remote chains...] -- 9:45:30

      Average standard deviation of split frequencies: 0.032672


      Average standard deviation of split frequencies: 0.032672

      14900000 -- (0.000) [...7 remote chains...] -- 9:45:06

      Average standard deviation of split frequencies: 0.032743


      Average standard deviation of split frequencies: 0.032743

      14910000 -- (0.000) [...7 remote chains...] -- 9:45:21

      Average standard deviation of split frequencies: 0.032710


      Average standard deviation of split frequencies: 0.032710

      14920000 -- (0.000) [...7 remote chains...] -- 9:44:56

      Average standard deviation of split frequencies: 0.032441


      Average standard deviation of split frequencies: 0.032441

      14930000 -- (0.000) [...7 remote chains...] -- 9:45:12

      Average standard deviation of split frequencies: 0.032618


      Average standard deviation of split frequencies: 0.032618

      14940000 -- (0.000) [...7 remote chains...] -- 9:44:47

      Average standard deviation of split frequencies: 0.032622


      Average standard deviation of split frequencies: 0.032622

      14950000 -- (0.000) [...7 remote chains...] -- 9:45:03

      Average standard deviation of split frequencies: 0.032639


      Average standard deviation of split frequencies: 0.032639

      14960000 -- (0.000) [...7 remote chains...] -- 9:44:38

      Average standard deviation of split frequencies: 0.032709


      Average standard deviation of split frequencies: 0.032709

      14970000 -- (0.000) [...7 remote chains...] -- 9:44:53

      Average standard deviation of split frequencies: 0.032746


      Average standard deviation of split frequencies: 0.032746

      14980000 -- (0.000) [...7 remote chains...] -- 9:45:09

      Average standard deviation of split frequencies: 0.032816


      Average standard deviation of split frequencies: 0.032816

      14990000 -- (0.000) [...7 remote chains...] -- 9:44:44

      Average standard deviation of split frequencies: 0.032833


      Average standard deviation of split frequencies: 0.032833

      15000000 -- (0.000) [...7 remote chains...] -- 9:45:00

      Average standard deviation of split frequencies: 0.032903


      Average standard deviation of split frequencies: 0.032903

      15010000 -- (0.000) [...7 remote chains...] -- 9:44:36

      Average standard deviation of split frequencies: 0.032890


      Average standard deviation of split frequencies: 0.032890

      15020000 -- (0.000) [...7 remote chains...] -- 9:44:51

      Average standard deviation of split frequencies: 0.032845


      Average standard deviation of split frequencies: 0.032845

      15030000 -- (0.000) [...7 remote chains...] -- 9:44:27

      Average standard deviation of split frequencies: 0.032713


      Average standard deviation of split frequencies: 0.032713

      15040000 -- (0.000) [...7 remote chains...] -- 9:44:42

      Average standard deviation of split frequencies: 0.032750


      Average standard deviation of split frequencies: 0.032750

      15050000 -- (0.000) [...7 remote chains...] -- 9:44:57

      Average standard deviation of split frequencies: 0.032721


      Average standard deviation of split frequencies: 0.032721

      15060000 -- (0.000) [...7 remote chains...] -- 9:44:33

      Average standard deviation of split frequencies: 0.032675


      Average standard deviation of split frequencies: 0.032675

      15070000 -- (0.000) [...7 remote chains...] -- 9:44:48

      Average standard deviation of split frequencies: 0.032626


      Average standard deviation of split frequencies: 0.032626

      15080000 -- (0.000) [...7 remote chains...] -- 9:44:24

      Average standard deviation of split frequencies: 0.032663


      Average standard deviation of split frequencies: 0.032663

      15090000 -- (0.000) [...7 remote chains...] -- 9:44:39

      Average standard deviation of split frequencies: 0.032716


      Average standard deviation of split frequencies: 0.032716

      15100000 -- (0.000) [...7 remote chains...] -- 9:44:15

      Average standard deviation of split frequencies: 0.032753


      Average standard deviation of split frequencies: 0.032753

      15110000 -- (0.000) [...7 remote chains...] -- 9:44:30

      Average standard deviation of split frequencies: 0.032589


      Average standard deviation of split frequencies: 0.032589

      15120000 -- (0.000) [...7 remote chains...] -- 9:44:45

      Average standard deviation of split frequencies: 0.032412


      Average standard deviation of split frequencies: 0.032412

      15130000 -- (0.000) [...7 remote chains...] -- 9:44:21

      Average standard deviation of split frequencies: 0.032463


      Average standard deviation of split frequencies: 0.032463

      15140000 -- (0.000) [...7 remote chains...] -- 9:44:36

      Average standard deviation of split frequencies: 0.032562


      Average standard deviation of split frequencies: 0.032562

      15150000 -- (0.000) [...7 remote chains...] -- 9:44:12

      Average standard deviation of split frequencies: 0.032626


      Average standard deviation of split frequencies: 0.032626

      15160000 -- (0.000) [...7 remote chains...] -- 9:44:27

      Average standard deviation of split frequencies: 0.032645


      Average standard deviation of split frequencies: 0.032645

      15170000 -- (0.000) [...7 remote chains...] -- 9:44:03

      Average standard deviation of split frequencies: 0.032744


      Average standard deviation of split frequencies: 0.032744

      15180000 -- (0.000) [...7 remote chains...] -- 9:44:18

      Average standard deviation of split frequencies: 0.032827


      Average standard deviation of split frequencies: 0.032827

      15190000 -- (0.000) [...7 remote chains...] -- 9:44:33

      Average standard deviation of split frequencies: 0.032938


      Average standard deviation of split frequencies: 0.032938

      15200000 -- (0.000) [...7 remote chains...] -- 9:44:09

      Average standard deviation of split frequencies: 0.032988


      Average standard deviation of split frequencies: 0.032988

      15210000 -- (0.000) [...7 remote chains...] -- 9:44:24

      Average standard deviation of split frequencies: 0.033023


      Average standard deviation of split frequencies: 0.033023

      15220000 -- (0.000) [...7 remote chains...] -- 9:44:00

      Average standard deviation of split frequencies: 0.033026


      Average standard deviation of split frequencies: 0.033026

      15230000 -- (0.000) [...7 remote chains...] -- 9:44:15

      Average standard deviation of split frequencies: 0.032994


      Average standard deviation of split frequencies: 0.032994

      15240000 -- (0.000) [...7 remote chains...] -- 9:43:51

      Average standard deviation of split frequencies: 0.032997


      Average standard deviation of split frequencies: 0.032997

      15250000 -- (0.000) [...7 remote chains...] -- 9:44:06

      Average standard deviation of split frequencies: 0.032952


      Average standard deviation of split frequencies: 0.032952

      15260000 -- (0.000) [...7 remote chains...] -- 9:44:21

      Average standard deviation of split frequencies: 0.032987


      Average standard deviation of split frequencies: 0.032987

      15270000 -- (0.000) [...7 remote chains...] -- 9:43:57

      Average standard deviation of split frequencies: 0.032955


      Average standard deviation of split frequencies: 0.032955

      15280000 -- (0.000) [...7 remote chains...] -- 9:44:12

      Average standard deviation of split frequencies: 0.032990


      Average standard deviation of split frequencies: 0.032990

      15290000 -- (0.000) [...7 remote chains...] -- 9:43:49

      Average standard deviation of split frequencies: 0.033103


      Average standard deviation of split frequencies: 0.033103

      15300000 -- (0.000) [...7 remote chains...] -- 9:44:03

      Average standard deviation of split frequencies: 0.033169


      Average standard deviation of split frequencies: 0.033169

      15310000 -- (0.000) [...7 remote chains...] -- 9:43:40

      Average standard deviation of split frequencies: 0.033216


      Average standard deviation of split frequencies: 0.033216

      15320000 -- (0.000) [...7 remote chains...] -- 9:43:55

      Average standard deviation of split frequencies: 0.033172


      Average standard deviation of split frequencies: 0.033172

      15330000 -- (0.000) [...7 remote chains...] -- 9:44:09

      Average standard deviation of split frequencies: 0.032172


      Average standard deviation of split frequencies: 0.032172

      15340000 -- (0.000) [...7 remote chains...] -- 9:43:46

      Average standard deviation of split frequencies: 0.032193


      Average standard deviation of split frequencies: 0.032193

      15350000 -- (0.000) [...7 remote chains...] -- 9:44:00

      Average standard deviation of split frequencies: 0.032241


      Average standard deviation of split frequencies: 0.032241

      15360000 -- (0.000) [...7 remote chains...] -- 9:43:37

      Average standard deviation of split frequencies: 0.032278


      Average standard deviation of split frequencies: 0.032278

      15370000 -- (0.000) [...7 remote chains...] -- 9:43:52

      Average standard deviation of split frequencies: 0.032298


      Average standard deviation of split frequencies: 0.032298

      15380000 -- (0.000) [...7 remote chains...] -- 9:43:28

      Average standard deviation of split frequencies: 0.032270


      Average standard deviation of split frequencies: 0.032270

      15390000 -- (0.000) [...7 remote chains...] -- 9:43:43

      Average standard deviation of split frequencies: 0.032222


      Average standard deviation of split frequencies: 0.032222

      15400000 -- (0.000) [...7 remote chains...] -- 9:43:20

      Average standard deviation of split frequencies: 0.032210


      Average standard deviation of split frequencies: 0.032210

      15410000 -- (0.000) [...7 remote chains...] -- 9:43:34

      Average standard deviation of split frequencies: 0.032198


      Average standard deviation of split frequencies: 0.032198

      15420000 -- (0.000) [...7 remote chains...] -- 9:43:49

      Average standard deviation of split frequencies: 0.032170


      Average standard deviation of split frequencies: 0.032170

      15430000 -- (0.000) [...7 remote chains...] -- 9:43:26

      Average standard deviation of split frequencies: 0.032058


      Average standard deviation of split frequencies: 0.032058

      15440000 -- (0.000) [...7 remote chains...] -- 9:43:40

      Average standard deviation of split frequencies: 0.032175


      Average standard deviation of split frequencies: 0.032175

      15450000 -- (0.000) [...7 remote chains...] -- 9:43:17

      Average standard deviation of split frequencies: 0.032083


      Average standard deviation of split frequencies: 0.032083

      15460000 -- (0.000) [...7 remote chains...] -- 9:43:31

      Average standard deviation of split frequencies: 0.032428


      Average standard deviation of split frequencies: 0.032428

      15470000 -- (0.000) [...7 remote chains...] -- 9:43:46

      Average standard deviation of split frequencies: 0.032461


      Average standard deviation of split frequencies: 0.032461

      15480000 -- (0.000) [...7 remote chains...] -- 9:43:23

      Average standard deviation of split frequencies: 0.032499


      Average standard deviation of split frequencies: 0.032499

      15490000 -- (0.000) [...7 remote chains...] -- 9:43:37

      Average standard deviation of split frequencies: 0.032553


      Average standard deviation of split frequencies: 0.032553

      15500000 -- (0.000) [...7 remote chains...] -- 9:43:14

      Average standard deviation of split frequencies: 0.032607


      Average standard deviation of split frequencies: 0.032607

      15510000 -- (0.000) [...7 remote chains...] -- 9:43:29

      Average standard deviation of split frequencies: 0.032689


      Average standard deviation of split frequencies: 0.032689

      15520000 -- (0.000) [...7 remote chains...] -- 9:43:05

      Average standard deviation of split frequencies: 0.032792


      Average standard deviation of split frequencies: 0.032792

      15530000 -- (0.000) [...7 remote chains...] -- 9:43:20

      Average standard deviation of split frequencies: 0.032813


      Average standard deviation of split frequencies: 0.032813

      15540000 -- (0.000) [...7 remote chains...] -- 9:42:57

      Average standard deviation of split frequencies: 0.032769


      Average standard deviation of split frequencies: 0.032769

      15550000 -- (0.000) [...7 remote chains...] -- 9:43:11

      Average standard deviation of split frequencies: 0.033124


      Average standard deviation of split frequencies: 0.033124

      15560000 -- (0.000) [...7 remote chains...] -- 9:43:26

      Average standard deviation of split frequencies: 0.033062


      Average standard deviation of split frequencies: 0.033062

      15570000 -- (0.000) [...7 remote chains...] -- 9:43:03

      Average standard deviation of split frequencies: 0.032647


      Average standard deviation of split frequencies: 0.032647

      15580000 -- (0.000) [...7 remote chains...] -- 9:43:17

      Average standard deviation of split frequencies: 0.032554


      Average standard deviation of split frequencies: 0.032554

      15590000 -- (0.000) [...7 remote chains...] -- 9:42:54

      Average standard deviation of split frequencies: 0.032472


      Average standard deviation of split frequencies: 0.032472

      15600000 -- (0.000) [...7 remote chains...] -- 9:43:09

      Average standard deviation of split frequencies: 0.032809


      Average standard deviation of split frequencies: 0.032809

      15610000 -- (0.000) [...7 remote chains...] -- 9:42:46

      Average standard deviation of split frequencies: 0.032831


      Average standard deviation of split frequencies: 0.032831

      15620000 -- (0.000) [...7 remote chains...] -- 9:43:00

      Average standard deviation of split frequencies: 0.032787


      Average standard deviation of split frequencies: 0.032787

      15630000 -- (0.000) [...7 remote chains...] -- 9:43:14

      Average standard deviation of split frequencies: 0.032820


      Average standard deviation of split frequencies: 0.032820

      15640000 -- (0.000) [...7 remote chains...] -- 9:42:51

      Average standard deviation of split frequencies: 0.032842


      Average standard deviation of split frequencies: 0.032842

      15650000 -- (0.000) [...7 remote chains...] -- 9:43:06

      Average standard deviation of split frequencies: 0.032464


      Average standard deviation of split frequencies: 0.032464

      15660000 -- (0.000) [...7 remote chains...] -- 9:42:43

      Average standard deviation of split frequencies: 0.032485


      Average standard deviation of split frequencies: 0.032485

      15670000 -- (0.000) [...7 remote chains...] -- 9:42:57

      Average standard deviation of split frequencies: 0.032388


      Average standard deviation of split frequencies: 0.032388

      15680000 -- (0.000) [...7 remote chains...] -- 9:42:34

      Average standard deviation of split frequencies: 0.032328


      Average standard deviation of split frequencies: 0.032328

      15690000 -- (0.000) [...7 remote chains...] -- 9:42:49

      Average standard deviation of split frequencies: 0.032268


      Average standard deviation of split frequencies: 0.032268

      15700000 -- (0.000) [...7 remote chains...] -- 9:42:26

      Average standard deviation of split frequencies: 0.032306


      Average standard deviation of split frequencies: 0.032306

      15710000 -- (0.000) [...7 remote chains...] -- 9:42:40

      Average standard deviation of split frequencies: 0.032257


      Average standard deviation of split frequencies: 0.032257

      15720000 -- (0.000) [...7 remote chains...] -- 9:42:55

      Average standard deviation of split frequencies: 0.032181


      Average standard deviation of split frequencies: 0.032181

      15730000 -- (0.000) [...7 remote chains...] -- 9:42:32

      Average standard deviation of split frequencies: 0.032465


      Average standard deviation of split frequencies: 0.032465

      15740000 -- (0.000) [...7 remote chains...] -- 9:42:46

      Average standard deviation of split frequencies: 0.032371


      Average standard deviation of split frequencies: 0.032371

      15750000 -- (0.000) [...7 remote chains...] -- 9:42:23

      Average standard deviation of split frequencies: 0.032288


      Average standard deviation of split frequencies: 0.032288

      15760000 -- (0.000) [...7 remote chains...] -- 9:42:38

      Average standard deviation of split frequencies: 0.032244


      Average standard deviation of split frequencies: 0.032244

      15770000 -- (0.000) [...7 remote chains...] -- 9:42:15

      Average standard deviation of split frequencies: 0.032117


      Average standard deviation of split frequencies: 0.032117

      15780000 -- (0.000) [...7 remote chains...] -- 9:42:29

      Average standard deviation of split frequencies: 0.032090


      Average standard deviation of split frequencies: 0.032090

      15790000 -- (0.000) [...7 remote chains...] -- 9:42:43

      Average standard deviation of split frequencies: 0.032140


      Average standard deviation of split frequencies: 0.032140

      15800000 -- (0.000) [...7 remote chains...] -- 9:42:21

      Average standard deviation of split frequencies: 0.032030


      Average standard deviation of split frequencies: 0.032030

      15810000 -- (0.000) [...7 remote chains...] -- 9:42:35

      Average standard deviation of split frequencies: 0.032036


      Average standard deviation of split frequencies: 0.032036

      15820000 -- (0.000) [...7 remote chains...] -- 9:42:12

      Average standard deviation of split frequencies: 0.031976


      Average standard deviation of split frequencies: 0.031976

      15830000 -- (0.000) [...7 remote chains...] -- 9:42:26

      Average standard deviation of split frequencies: 0.031893


      Average standard deviation of split frequencies: 0.031893

      15840000 -- (0.000) [...7 remote chains...] -- 9:42:04

      Average standard deviation of split frequencies: 0.031883


      Average standard deviation of split frequencies: 0.031883

      15850000 -- (0.000) [...7 remote chains...] -- 9:42:18

      Average standard deviation of split frequencies: 0.031840


      Average standard deviation of split frequencies: 0.031840

      15860000 -- (0.000) [...7 remote chains...] -- 9:42:32

      Average standard deviation of split frequencies: 0.031730


      Average standard deviation of split frequencies: 0.031730

      15870000 -- (0.000) [...7 remote chains...] -- 9:42:10

      Average standard deviation of split frequencies: 0.031747


      Average standard deviation of split frequencies: 0.031747

      15880000 -- (0.000) [...7 remote chains...] -- 9:42:24

      Average standard deviation of split frequencies: 0.031638


      Average standard deviation of split frequencies: 0.031638

      15890000 -- (0.000) [...7 remote chains...] -- 9:42:01

      Average standard deviation of split frequencies: 0.031595


      Average standard deviation of split frequencies: 0.031595

      15900000 -- (0.000) [...7 remote chains...] -- 9:42:15

      Average standard deviation of split frequencies: 0.031470


      Average standard deviation of split frequencies: 0.031470

      15910000 -- (0.000) [...7 remote chains...] -- 9:41:53

      Average standard deviation of split frequencies: 0.031338


      Average standard deviation of split frequencies: 0.031338

      15920000 -- (0.000) [...7 remote chains...] -- 9:42:07

      Average standard deviation of split frequencies: 0.031246


      Average standard deviation of split frequencies: 0.031246

      15930000 -- (0.000) [...7 remote chains...] -- 9:41:44

      Average standard deviation of split frequencies: 0.031220


      Average standard deviation of split frequencies: 0.031220

      15940000 -- (0.000) [...7 remote chains...] -- 9:41:59

      Average standard deviation of split frequencies: 0.031309


      Average standard deviation of split frequencies: 0.031309

      15950000 -- (0.000) [...7 remote chains...] -- 9:42:13

      Average standard deviation of split frequencies: 0.031325


      Average standard deviation of split frequencies: 0.031325

      15960000 -- (0.000) [...7 remote chains...] -- 9:41:50

      Average standard deviation of split frequencies: 0.031283


      Average standard deviation of split frequencies: 0.031283

      15970000 -- (0.000) [...7 remote chains...] -- 9:42:04

      Average standard deviation of split frequencies: 0.031224


      Average standard deviation of split frequencies: 0.031224

      15980000 -- (0.000) [...7 remote chains...] -- 9:41:42

      Average standard deviation of split frequencies: 0.031296


      Average standard deviation of split frequencies: 0.031296

      15990000 -- (0.000) [...7 remote chains...] -- 9:41:56

      Average standard deviation of split frequencies: 0.031231


      Average standard deviation of split frequencies: 0.031231

      16000000 -- (0.000) [...7 remote chains...] -- 9:42:10

      Average standard deviation of split frequencies: 0.031237


      Average standard deviation of split frequencies: 0.031237

      16010000 -- (0.000) [...7 remote chains...] -- 9:41:48

      Average standard deviation of split frequencies: 0.031195


      Average standard deviation of split frequencies: 0.031195

      16020000 -- (0.000) [...7 remote chains...] -- 9:42:02

      Average standard deviation of split frequencies: 0.031202


      Average standard deviation of split frequencies: 0.031202

      16030000 -- (0.000) [...7 remote chains...] -- 9:41:39

      Average standard deviation of split frequencies: 0.031136


      Average standard deviation of split frequencies: 0.031136

      16040000 -- (0.000) [...7 remote chains...] -- 9:41:53

      Average standard deviation of split frequencies: 0.031208


      Average standard deviation of split frequencies: 0.031208

      16050000 -- (0.000) [...7 remote chains...] -- 9:42:07

      Average standard deviation of split frequencies: 0.031166


      Average standard deviation of split frequencies: 0.031166

      16060000 -- (0.000) [...7 remote chains...] -- 9:41:45

      Average standard deviation of split frequencies: 0.031075


      Average standard deviation of split frequencies: 0.031075

      16070000 -- (0.000) [...7 remote chains...] -- 9:41:59

      Average standard deviation of split frequencies: 0.031124


      Average standard deviation of split frequencies: 0.031124

      16080000 -- (0.000) [...7 remote chains...] -- 9:41:37

      Average standard deviation of split frequencies: 0.031049


      Average standard deviation of split frequencies: 0.031049

      16090000 -- (0.000) [...7 remote chains...] -- 9:41:51

      Average standard deviation of split frequencies: 0.031040


      Average standard deviation of split frequencies: 0.031040

      16100000 -- (0.000) [...7 remote chains...] -- 9:41:28

      Average standard deviation of split frequencies: 0.031079


      Average standard deviation of split frequencies: 0.031079

      16110000 -- (0.000) [...7 remote chains...] -- 9:41:42

      Average standard deviation of split frequencies: 0.030808


      Average standard deviation of split frequencies: 0.030808

      16120000 -- (0.000) [...7 remote chains...] -- 9:41:20

      Average standard deviation of split frequencies: 0.030878


      Average standard deviation of split frequencies: 0.030878

      16130000 -- (0.000) [...7 remote chains...] -- 9:41:34

      Average standard deviation of split frequencies: 0.030852


      Average standard deviation of split frequencies: 0.030852

      16140000 -- (0.000) [...7 remote chains...] -- 9:41:48

      Average standard deviation of split frequencies: 0.030858


      Average standard deviation of split frequencies: 0.030858

      16150000 -- (0.000) [...7 remote chains...] -- 9:41:26

      Average standard deviation of split frequencies: 0.030827


      Average standard deviation of split frequencies: 0.030827

      16160000 -- (0.000) [...7 remote chains...] -- 9:41:40

      Average standard deviation of split frequencies: 0.030896


      Average standard deviation of split frequencies: 0.030896

      16170000 -- (0.000) [...7 remote chains...] -- 9:41:18

      Average standard deviation of split frequencies: 0.030949


      Average standard deviation of split frequencies: 0.030949

      16180000 -- (0.000) [...7 remote chains...] -- 9:41:32

      Average standard deviation of split frequencies: 0.030924


      Average standard deviation of split frequencies: 0.030924

      16190000 -- (0.000) [...7 remote chains...] -- 9:41:09

      Average standard deviation of split frequencies: 0.031065


      Average standard deviation of split frequencies: 0.031065

      16200000 -- (0.000) [...7 remote chains...] -- 9:41:23

      Average standard deviation of split frequencies: 0.031087


      Average standard deviation of split frequencies: 0.031087

      16210000 -- (0.000) [...7 remote chains...] -- 9:41:37

      Average standard deviation of split frequencies: 0.031171


      Average standard deviation of split frequencies: 0.031171

      16220000 -- (0.000) [...7 remote chains...] -- 9:41:15

      Average standard deviation of split frequencies: 0.031146


      Average standard deviation of split frequencies: 0.031146

      16230000 -- (0.000) [...7 remote chains...] -- 9:41:29

      Average standard deviation of split frequencies: 0.031240


      Average standard deviation of split frequencies: 0.031240

      16240000 -- (0.000) [...7 remote chains...] -- 9:41:07

      Average standard deviation of split frequencies: 0.031261


      Average standard deviation of split frequencies: 0.031261

      16250000 -- (0.000) [...7 remote chains...] -- 9:41:21

      Average standard deviation of split frequencies: 0.031267


      Average standard deviation of split frequencies: 0.031267

      16260000 -- (0.000) [...7 remote chains...] -- 9:40:59

      Average standard deviation of split frequencies: 0.031226


      Average standard deviation of split frequencies: 0.031226

      16270000 -- (0.000) [...7 remote chains...] -- 9:41:13

      Average standard deviation of split frequencies: 0.031288


      Average standard deviation of split frequencies: 0.031288

      16280000 -- (0.000) [...7 remote chains...] -- 9:41:26

      Average standard deviation of split frequencies: 0.031247


      Average standard deviation of split frequencies: 0.031247

      16290000 -- (0.000) [...7 remote chains...] -- 9:41:04

      Average standard deviation of split frequencies: 0.031268


      Average standard deviation of split frequencies: 0.031268

      16300000 -- (0.000) [...7 remote chains...] -- 9:41:18

      Average standard deviation of split frequencies: 0.031227


      Average standard deviation of split frequencies: 0.031227

      16310000 -- (0.000) [...7 remote chains...] -- 9:40:56

      Average standard deviation of split frequencies: 0.031165


      Average standard deviation of split frequencies: 0.031165

      16320000 -- (0.000) [...7 remote chains...] -- 9:41:10

      Average standard deviation of split frequencies: 0.031139


      Average standard deviation of split frequencies: 0.031139

      16330000 -- (0.000) [...7 remote chains...] -- 9:40:48

      Average standard deviation of split frequencies: 0.031192


      Average standard deviation of split frequencies: 0.031192

      16340000 -- (0.000) [...7 remote chains...] -- 9:41:02

      Average standard deviation of split frequencies: 0.031229


      Average standard deviation of split frequencies: 0.031229

      16350000 -- (0.000) [...7 remote chains...] -- 9:40:40

      Average standard deviation of split frequencies: 0.031344


      Average standard deviation of split frequencies: 0.031344

      16360000 -- (0.000) [...7 remote chains...] -- 9:40:54

      Average standard deviation of split frequencies: 0.031254


      Average standard deviation of split frequencies: 0.031254

      16370000 -- (0.000) [...7 remote chains...] -- 9:41:08

      Average standard deviation of split frequencies: 0.030898


      Average standard deviation of split frequencies: 0.030898

      16380000 -- (0.000) [...7 remote chains...] -- 9:40:46

      Average standard deviation of split frequencies: 0.030857


      Average standard deviation of split frequencies: 0.030857

      16390000 -- (0.000) [...7 remote chains...] -- 9:40:59

      Average standard deviation of split frequencies: 0.030935


      Average standard deviation of split frequencies: 0.030935

      16400000 -- (0.000) [...7 remote chains...] -- 9:40:38

      Average standard deviation of split frequencies: 0.030941


      Average standard deviation of split frequencies: 0.030941

      16410000 -- (0.000) [...7 remote chains...] -- 9:40:51

      Average standard deviation of split frequencies: 0.031024


      Average standard deviation of split frequencies: 0.031024

      16420000 -- (0.000) [...7 remote chains...] -- 9:40:29

      Average standard deviation of split frequencies: 0.030937


      Average standard deviation of split frequencies: 0.030937

      16430000 -- (0.000) [...7 remote chains...] -- 9:40:43

      Average standard deviation of split frequencies: 0.031046


      Average standard deviation of split frequencies: 0.031046

      16440000 -- (0.000) [...7 remote chains...] -- 9:40:57

      Average standard deviation of split frequencies: 0.031082


      Average standard deviation of split frequencies: 0.031082

      16450000 -- (0.000) [...7 remote chains...] -- 9:40:35

      Average standard deviation of split frequencies: 0.031135


      Average standard deviation of split frequencies: 0.031135

      16460000 -- (0.000) [...7 remote chains...] -- 9:40:49

      Average standard deviation of split frequencies: 0.031048


      Average standard deviation of split frequencies: 0.031048

      16470000 -- (0.000) [...7 remote chains...] -- 9:40:27

      Average standard deviation of split frequencies: 0.031481


      Average standard deviation of split frequencies: 0.031481

      16480000 -- (0.000) [...7 remote chains...] -- 9:40:41

      Average standard deviation of split frequencies: 0.031456


      Average standard deviation of split frequencies: 0.031456

      16490000 -- (0.000) [...7 remote chains...] -- 9:40:19

      Average standard deviation of split frequencies: 0.031446


      Average standard deviation of split frequencies: 0.031446

      16500000 -- (0.000) [...7 remote chains...] -- 9:40:33

      Average standard deviation of split frequencies: 0.031405


      Average standard deviation of split frequencies: 0.031405

      16510000 -- (0.000) [...7 remote chains...] -- 9:40:46

      Average standard deviation of split frequencies: 0.031500


      Average standard deviation of split frequencies: 0.031500

      16520000 -- (0.000) [...7 remote chains...] -- 9:40:25

      Average standard deviation of split frequencies: 0.031411


      Average standard deviation of split frequencies: 0.031411

      16530000 -- (0.000) [...7 remote chains...] -- 9:40:38

      Average standard deviation of split frequencies: 0.031550


      Average standard deviation of split frequencies: 0.031550

      16540000 -- (0.000) [...7 remote chains...] -- 9:40:52

      Average standard deviation of split frequencies: 0.031394


      Average standard deviation of split frequencies: 0.031394

      16550000 -- (0.000) [...7 remote chains...] -- 9:40:30

      Average standard deviation of split frequencies: 0.031313


      Average standard deviation of split frequencies: 0.031313

      16560000 -- (0.000) [...7 remote chains...] -- 9:40:44

      Average standard deviation of split frequencies: 0.031353


      Average standard deviation of split frequencies: 0.031353

      16570000 -- (0.000) [...7 remote chains...] -- 9:40:22

      Average standard deviation of split frequencies: 0.031344


      Average standard deviation of split frequencies: 0.031344

      16580000 -- (0.000) [...7 remote chains...] -- 9:40:36

      Average standard deviation of split frequencies: 0.031416


      Average standard deviation of split frequencies: 0.031416

      16590000 -- (0.000) [...7 remote chains...] -- 9:40:14

      Average standard deviation of split frequencies: 0.031400


      Average standard deviation of split frequencies: 0.031400

      16600000 -- (0.000) [...7 remote chains...] -- 9:40:28

      Average standard deviation of split frequencies: 0.031375


      Average standard deviation of split frequencies: 0.031375

      16610000 -- (0.000) [...7 remote chains...] -- 9:40:41

      Average standard deviation of split frequencies: 0.031366


      Average standard deviation of split frequencies: 0.031366

      16620000 -- (0.000) [...7 remote chains...] -- 9:40:20

      Average standard deviation of split frequencies: 0.031324


      Average standard deviation of split frequencies: 0.031324

      16630000 -- (0.000) [...7 remote chains...] -- 9:40:33

      Average standard deviation of split frequencies: 0.031211


      Average standard deviation of split frequencies: 0.031211

      16640000 -- (0.000) [...7 remote chains...] -- 9:40:12

      Average standard deviation of split frequencies: 0.031122


      Average standard deviation of split frequencies: 0.031122

      16650000 -- (0.000) [...7 remote chains...] -- 9:40:25

      Average standard deviation of split frequencies: 0.031144


      Average standard deviation of split frequencies: 0.031144

      16660000 -- (0.000) [...7 remote chains...] -- 9:40:04

      Average standard deviation of split frequencies: 0.030386


      Average standard deviation of split frequencies: 0.030386

      16670000 -- (0.000) [...7 remote chains...] -- 9:40:17

      Average standard deviation of split frequencies: 0.030368


      Average standard deviation of split frequencies: 0.030368

      16680000 -- (0.000) [...7 remote chains...] -- 9:40:31

      Average standard deviation of split frequencies: 0.030396


      Average standard deviation of split frequencies: 0.030396

      16690000 -- (0.000) [...7 remote chains...] -- 9:40:09

      Average standard deviation of split frequencies: 0.030371


      Average standard deviation of split frequencies: 0.030371

      16700000 -- (0.000) [...7 remote chains...] -- 9:40:23

      Average standard deviation of split frequencies: 0.030398


      Average standard deviation of split frequencies: 0.030398

      16710000 -- (0.000) [...7 remote chains...] -- 9:40:01

      Average standard deviation of split frequencies: 0.030317


      Average standard deviation of split frequencies: 0.030317

      16720000 -- (0.000) [...7 remote chains...] -- 9:40:15

      Average standard deviation of split frequencies: 0.030260


      Average standard deviation of split frequencies: 0.030260

      16730000 -- (0.000) [...7 remote chains...] -- 9:39:53

      Average standard deviation of split frequencies: 0.030202


      Average standard deviation of split frequencies: 0.030202

      16740000 -- (0.000) [...7 remote chains...] -- 9:40:07

      Average standard deviation of split frequencies: 0.030145


      Average standard deviation of split frequencies: 0.030145

      16750000 -- (0.000) [...7 remote chains...] -- 9:40:20

      Average standard deviation of split frequencies: 0.029847


      Average standard deviation of split frequencies: 0.029847

      16760000 -- (0.000) [...7 remote chains...] -- 9:39:59

      Average standard deviation of split frequencies: 0.029871


      Average standard deviation of split frequencies: 0.029871

      16770000 -- (0.000) [...7 remote chains...] -- 9:40:12

      Average standard deviation of split frequencies: 0.029911


      Average standard deviation of split frequencies: 0.029911

      16780000 -- (0.000) [...7 remote chains...] -- 9:39:51

      Average standard deviation of split frequencies: 0.029856


      Average standard deviation of split frequencies: 0.029856

      16790000 -- (0.000) [...7 remote chains...] -- 9:40:05

      Average standard deviation of split frequencies: 0.029936


      Average standard deviation of split frequencies: 0.029936

      16800000 -- (0.000) [...7 remote chains...] -- 9:39:43

      Average standard deviation of split frequencies: 0.029992


      Average standard deviation of split frequencies: 0.029992

      16810000 -- (0.000) [...7 remote chains...] -- 9:39:57

      Average standard deviation of split frequencies: 0.030048


      Average standard deviation of split frequencies: 0.030048

      16820000 -- (0.000) [...7 remote chains...] -- 9:40:10

      Average standard deviation of split frequencies: 0.029993


      Average standard deviation of split frequencies: 0.029993

      16830000 -- (0.000) [...7 remote chains...] -- 9:39:49

      Average standard deviation of split frequencies: 0.030009


      Average standard deviation of split frequencies: 0.030009

      16840000 -- (0.000) [...7 remote chains...] -- 9:40:02

      Average standard deviation of split frequencies: 0.030049


      Average standard deviation of split frequencies: 0.030049

      16850000 -- (0.000) [...7 remote chains...] -- 9:39:41

      Average standard deviation of split frequencies: 0.030041


      Average standard deviation of split frequencies: 0.030041

      16860000 -- (0.000) [...7 remote chains...] -- 9:39:54

      Average standard deviation of split frequencies: 0.030033


      Average standard deviation of split frequencies: 0.030033

      16870000 -- (0.000) [...7 remote chains...] -- 9:40:08

      Average standard deviation of split frequencies: 0.030145


      Average standard deviation of split frequencies: 0.030145

      16880000 -- (0.000) [...7 remote chains...] -- 9:39:46

      Average standard deviation of split frequencies: 0.030137


      Average standard deviation of split frequencies: 0.030137

      16890000 -- (0.000) [...7 remote chains...] -- 9:40:00

      Average standard deviation of split frequencies: 0.030161


      Average standard deviation of split frequencies: 0.030161

      16900000 -- (0.000) [...7 remote chains...] -- 9:39:38

      Average standard deviation of split frequencies: 0.030058


      Average standard deviation of split frequencies: 0.030058

      16910000 -- (0.000) [...7 remote chains...] -- 9:39:52

      Average standard deviation of split frequencies: 0.030074


      Average standard deviation of split frequencies: 0.030074

      16920000 -- (0.000) [...7 remote chains...] -- 9:39:31

      Average standard deviation of split frequencies: 0.030002


      Average standard deviation of split frequencies: 0.030002

      16930000 -- (0.000) [...7 remote chains...] -- 9:39:44

      Average standard deviation of split frequencies: 0.030026


      Average standard deviation of split frequencies: 0.030026

      16940000 -- (0.000) [...7 remote chains...] -- 9:39:23

      Average standard deviation of split frequencies: 0.030003


      Average standard deviation of split frequencies: 0.030003

      16950000 -- [0.000] [...7 remote chains...] -- 9:39:36

      Average standard deviation of split frequencies: 0.029892


      Average standard deviation of split frequencies: 0.029892

      16960000 -- (0.000) [...7 remote chains...] -- 9:39:49

      Average standard deviation of split frequencies: 0.029805


      Average standard deviation of split frequencies: 0.029805

      16970000 -- [0.000] [...7 remote chains...] -- 9:39:28

      Average standard deviation of split frequencies: 0.029797


      Average standard deviation of split frequencies: 0.029797

      16980000 -- [0.000] [...7 remote chains...] -- 9:39:42

      Average standard deviation of split frequencies: 0.029821


      Average standard deviation of split frequencies: 0.029821

      16990000 -- (0.000) [...7 remote chains...] -- 9:39:55

      Average standard deviation of split frequencies: 0.029869


      Average standard deviation of split frequencies: 0.029869

      17000000 -- (0.000) [...7 remote chains...] -- 9:39:34

      Average standard deviation of split frequencies: 0.029861


      Average standard deviation of split frequencies: 0.029861

      17010000 -- (0.000) [...7 remote chains...] -- 9:39:47

      Average standard deviation of split frequencies: 0.029838


      Average standard deviation of split frequencies: 0.029838

      17020000 -- (0.000) [...7 remote chains...] -- 9:39:26

      Average standard deviation of split frequencies: 0.029767


      Average standard deviation of split frequencies: 0.029767

      17030000 -- (0.000) [...7 remote chains...] -- 9:39:39

      Average standard deviation of split frequencies: 0.029641


      Average standard deviation of split frequencies: 0.029641

      17040000 -- (0.000) [...7 remote chains...] -- 9:39:18

      Average standard deviation of split frequencies: 0.029602


      Average standard deviation of split frequencies: 0.029602

      17050000 -- (0.000) [...7 remote chains...] -- 9:39:31

      Average standard deviation of split frequencies: 0.029563


      Average standard deviation of split frequencies: 0.029563

      17060000 -- (0.000) [...7 remote chains...] -- 9:39:45

      Average standard deviation of split frequencies: 0.029461


      Average standard deviation of split frequencies: 0.029461

      17070000 -- (0.000) [...7 remote chains...] -- 9:39:24

      Average standard deviation of split frequencies: 0.029335


      Average standard deviation of split frequencies: 0.029335

      17080000 -- [0.000] [...7 remote chains...] -- 9:39:37

      Average standard deviation of split frequencies: 0.029328


      Average standard deviation of split frequencies: 0.029328

      17090000 -- (0.000) [...7 remote chains...] -- 9:39:16

      Average standard deviation of split frequencies: 0.029226


      Average standard deviation of split frequencies: 0.029226

      17100000 -- (0.000) [...7 remote chains...] -- 9:39:29

      Average standard deviation of split frequencies: 0.029187


      Average standard deviation of split frequencies: 0.029187

      17110000 -- [0.000] [...7 remote chains...] -- 9:39:42

      Average standard deviation of split frequencies: 0.029250


      Average standard deviation of split frequencies: 0.029250

      17120000 -- [0.000] [...7 remote chains...] -- 9:39:21

      Average standard deviation of split frequencies: 0.029243


      Average standard deviation of split frequencies: 0.029243

      17130000 -- (0.000) [...7 remote chains...] -- 9:39:34

      Average standard deviation of split frequencies: 0.029221


      Average standard deviation of split frequencies: 0.029221

      17140000 -- (0.000) [...7 remote chains...] -- 9:39:13

      Average standard deviation of split frequencies: 0.029151


      Average standard deviation of split frequencies: 0.029151

      17150000 -- (0.000) [...7 remote chains...] -- 9:39:27

      Average standard deviation of split frequencies: 0.029229


      Average standard deviation of split frequencies: 0.029229

      17160000 -- (0.000) [...7 remote chains...] -- 9:39:40

      Average standard deviation of split frequencies: 0.029254


      Average standard deviation of split frequencies: 0.029254

      17170000 -- (0.000) [...7 remote chains...] -- 9:39:19

      Average standard deviation of split frequencies: 0.029247


      Average standard deviation of split frequencies: 0.029247

      17180000 -- (0.000) [...7 remote chains...] -- 9:39:32

      Average standard deviation of split frequencies: 0.029161


      Average standard deviation of split frequencies: 0.029161

      17190000 -- (0.000) [...7 remote chains...] -- 9:39:11

      Average standard deviation of split frequencies: 0.028989


      Average standard deviation of split frequencies: 0.028989

      17200000 -- (0.000) [...7 remote chains...] -- 9:39:24

      Average standard deviation of split frequencies: 0.028873


      Average standard deviation of split frequencies: 0.028873

      17210000 -- (0.000) [...7 remote chains...] -- 9:39:03

      Average standard deviation of split frequencies: 0.028757


      Average standard deviation of split frequencies: 0.028757

      17220000 -- (0.000) [...7 remote chains...] -- 9:39:16

      Average standard deviation of split frequencies: 0.028687


      Average standard deviation of split frequencies: 0.028687

      17230000 -- (0.000) [...7 remote chains...] -- 9:39:30

      Average standard deviation of split frequencies: 0.028672


      Average standard deviation of split frequencies: 0.028672

      17240000 -- (0.000) [...7 remote chains...] -- 9:39:09

      Average standard deviation of split frequencies: 0.028712


      Average standard deviation of split frequencies: 0.028712

      17250000 -- (0.000) [...7 remote chains...] -- 9:39:22

      Average standard deviation of split frequencies: 0.028737


      Average standard deviation of split frequencies: 0.028737

      17260000 -- (0.000) [...7 remote chains...] -- 9:39:01

      Average standard deviation of split frequencies: 0.028730


      Average standard deviation of split frequencies: 0.028730

      17270000 -- (0.000) [...7 remote chains...] -- 9:39:14

      Average standard deviation of split frequencies: 0.028777


      Average standard deviation of split frequencies: 0.028777

      17280000 -- (0.000) [...7 remote chains...] -- 9:38:53

      Average standard deviation of split frequencies: 0.028739


      Average standard deviation of split frequencies: 0.028739

      17290000 -- (0.000) [...7 remote chains...] -- 9:39:06

      Average standard deviation of split frequencies: 0.028686


      Average standard deviation of split frequencies: 0.028686

      17300000 -- (0.000) [...7 remote chains...] -- 9:38:46

      Average standard deviation of split frequencies: 0.028617


      Average standard deviation of split frequencies: 0.028617

      17310000 -- (0.000) [...7 remote chains...] -- 9:38:59

      Average standard deviation of split frequencies: 0.028586


      Average standard deviation of split frequencies: 0.028586

      17320000 -- (0.000) [...7 remote chains...] -- 9:38:38

      Average standard deviation of split frequencies: 0.028455


      Average standard deviation of split frequencies: 0.028455

      17330000 -- (0.000) [...7 remote chains...] -- 9:38:51

      Average standard deviation of split frequencies: 0.028454


      Average standard deviation of split frequencies: 0.028454

      17340000 -- [0.000] [...7 remote chains...] -- 9:39:04

      Average standard deviation of split frequencies: 0.028448


      Average standard deviation of split frequencies: 0.028448

      17350000 -- (0.000) [...7 remote chains...] -- 9:38:43

      Average standard deviation of split frequencies: 0.028496


      Average standard deviation of split frequencies: 0.028496

      17360000 -- (0.000) [...7 remote chains...] -- 9:38:56

      Average standard deviation of split frequencies: 0.028443


      Average standard deviation of split frequencies: 0.028443

      17370000 -- [0.000] [...7 remote chains...] -- 9:39:09

      Average standard deviation of split frequencies: 0.028357


      Average standard deviation of split frequencies: 0.028357

      17380000 -- [0.000] [...7 remote chains...] -- 9:38:49

      Average standard deviation of split frequencies: 0.028303


      Average standard deviation of split frequencies: 0.028303

      17390000 -- (0.000) [...7 remote chains...] -- 9:39:02

      Average standard deviation of split frequencies: 0.028256


      Average standard deviation of split frequencies: 0.028256

      17400000 -- (0.000) [...7 remote chains...] -- 9:38:41

      Average standard deviation of split frequencies: 0.028107


      Average standard deviation of split frequencies: 0.028107

      17410000 -- (0.000) [...7 remote chains...] -- 9:38:54

      Average standard deviation of split frequencies: 0.028053


      Average standard deviation of split frequencies: 0.028053

      17420000 -- (0.000) [...7 remote chains...] -- 9:38:34

      Average standard deviation of split frequencies: 0.028032


      Average standard deviation of split frequencies: 0.028032

      17430000 -- (0.000) [...7 remote chains...] -- 9:38:46

      Average standard deviation of split frequencies: 0.028000


      Average standard deviation of split frequencies: 0.028000

      17440000 -- (0.000) [...7 remote chains...] -- 9:38:59

      Average standard deviation of split frequencies: 0.027931


      Average standard deviation of split frequencies: 0.027931

      17450000 -- (0.000) [...7 remote chains...] -- 9:38:39

      Average standard deviation of split frequencies: 0.027894


      Average standard deviation of split frequencies: 0.027894

      17460000 -- (0.000) [...7 remote chains...] -- 9:38:52

      Average standard deviation of split frequencies: 0.027872


      Average standard deviation of split frequencies: 0.027872

      17470000 -- (0.000) [...7 remote chains...] -- 9:38:31

      Average standard deviation of split frequencies: 0.027983


      Average standard deviation of split frequencies: 0.027983

      17480000 -- (0.000) [...7 remote chains...] -- 9:38:44

      Average standard deviation of split frequencies: 0.028010


      Average standard deviation of split frequencies: 0.028010

      17490000 -- (0.000) [...7 remote chains...] -- 9:38:24

      Average standard deviation of split frequencies: 0.028020


      Average standard deviation of split frequencies: 0.028020

      17500000 -- [0.000] [...7 remote chains...] -- 9:38:37

      Average standard deviation of split frequencies: 0.028030


      Average standard deviation of split frequencies: 0.028030

      17510000 -- (0.000) [...7 remote chains...] -- 9:38:49

      Average standard deviation of split frequencies: 0.028205


      Average standard deviation of split frequencies: 0.028205

      17520000 -- (0.000) [...7 remote chains...] -- 9:38:29

      Average standard deviation of split frequencies: 0.028262


      Average standard deviation of split frequencies: 0.028262

      17530000 -- [0.000] [...7 remote chains...] -- 9:38:42

      Average standard deviation of split frequencies: 0.028335


      Average standard deviation of split frequencies: 0.028335

      17540000 -- (0.000) [...7 remote chains...] -- 9:38:55

      Average standard deviation of split frequencies: 0.028282


      Average standard deviation of split frequencies: 0.028282

      17550000 -- (0.000) [...7 remote chains...] -- 9:38:34

      Average standard deviation of split frequencies: 0.028346


      Average standard deviation of split frequencies: 0.028346

      17560000 -- [0.000] [...7 remote chains...] -- 9:38:47

      Average standard deviation of split frequencies: 0.028434


      Average standard deviation of split frequencies: 0.028434

      17570000 -- (0.000) [...7 remote chains...] -- 9:38:27

      Average standard deviation of split frequencies: 0.028523


      Average standard deviation of split frequencies: 0.028523

      17580000 -- (0.000) [...7 remote chains...] -- 9:38:39

      Average standard deviation of split frequencies: 0.028612


      Average standard deviation of split frequencies: 0.028612

      17590000 -- [0.000] [...7 remote chains...] -- 9:38:19

      Average standard deviation of split frequencies: 0.028754


      Average standard deviation of split frequencies: 0.028754

      17600000 -- [0.000] [...7 remote chains...] -- 9:38:32

      Average standard deviation of split frequencies: 0.029051


      Average standard deviation of split frequencies: 0.029051

      17610000 -- (0.000) [...7 remote chains...] -- 9:38:45

      Average standard deviation of split frequencies: 0.028997


      Average standard deviation of split frequencies: 0.028997

      17620000 -- (0.000) [...7 remote chains...] -- 9:38:24

      Average standard deviation of split frequencies: 0.028975


      Average standard deviation of split frequencies: 0.028975

      17630000 -- (0.000) [...7 remote chains...] -- 9:38:37

      Average standard deviation of split frequencies: 0.029104


      Average standard deviation of split frequencies: 0.029104

      17640000 -- (0.000) [...7 remote chains...] -- 9:38:50

      Average standard deviation of split frequencies: 0.029196


      Average standard deviation of split frequencies: 0.029196

      17650000 -- (0.000) [...7 remote chains...] -- 9:38:30

      Average standard deviation of split frequencies: 0.029158


      Average standard deviation of split frequencies: 0.029158

      17660000 -- (0.000) [...7 remote chains...] -- 9:38:42

      Average standard deviation of split frequencies: 0.029168


      Average standard deviation of split frequencies: 0.029168

      17670000 -- (0.000) [...7 remote chains...] -- 9:38:22

      Average standard deviation of split frequencies: 0.029119


      Average standard deviation of split frequencies: 0.029119

      17680000 -- (0.000) [...7 remote chains...] -- 9:38:35

      Average standard deviation of split frequencies: 0.029114


      Average standard deviation of split frequencies: 0.029114

      17690000 -- (0.000) [...7 remote chains...] -- 9:38:15

      Average standard deviation of split frequencies: 0.029172


      Average standard deviation of split frequencies: 0.029172

      17700000 -- [0.000] [...7 remote chains...] -- 9:38:27

      Average standard deviation of split frequencies: 0.029231


      Average standard deviation of split frequencies: 0.029231

      17710000 -- (0.000) [...7 remote chains...] -- 9:38:07

      Average standard deviation of split frequencies: 0.029231


      Average standard deviation of split frequencies: 0.029231

      17720000 -- (0.000) [...7 remote chains...] -- 9:38:20

      Average standard deviation of split frequencies: 0.029290


      Average standard deviation of split frequencies: 0.029290

      17730000 -- (0.000) [...7 remote chains...] -- 9:38:32

      Average standard deviation of split frequencies: 0.029316


      Average standard deviation of split frequencies: 0.029316

      17740000 -- (0.000) [...7 remote chains...] -- 9:38:12

      Average standard deviation of split frequencies: 0.029197


      Average standard deviation of split frequencies: 0.029197

      17750000 -- (0.000) [...7 remote chains...] -- 9:38:25

      Average standard deviation of split frequencies: 0.029262


      Average standard deviation of split frequencies: 0.029262

      17760000 -- (0.000) [...7 remote chains...] -- 9:38:05

      Average standard deviation of split frequencies: 0.029240


      Average standard deviation of split frequencies: 0.029240

      17770000 -- (0.000) [...7 remote chains...] -- 9:38:17

      Average standard deviation of split frequencies: 0.029138


      Average standard deviation of split frequencies: 0.029138

      17780000 -- (0.000) [...7 remote chains...] -- 9:37:57

      Average standard deviation of split frequencies: 0.029100


      Average standard deviation of split frequencies: 0.029100

      17790000 -- (0.000) [...7 remote chains...] -- 9:38:10

      Average standard deviation of split frequencies: 0.029116


      Average standard deviation of split frequencies: 0.029116

      17800000 -- (0.000) [...7 remote chains...] -- 9:37:50

      Average standard deviation of split frequencies: 0.029046


      Average standard deviation of split frequencies: 0.029046

      17810000 -- (0.000) [...7 remote chains...] -- 9:38:02

      Average standard deviation of split frequencies: 0.028960


      Average standard deviation of split frequencies: 0.028960

      17820000 -- (0.000) [...7 remote chains...] -- 9:37:42

      Average standard deviation of split frequencies: 0.028890


      Average standard deviation of split frequencies: 0.028890

      17830000 -- (0.000) [...7 remote chains...] -- 9:37:55

      Average standard deviation of split frequencies: 0.028938


      Average standard deviation of split frequencies: 0.028938

      17840000 -- (0.000) [...7 remote chains...] -- 9:38:08

      Average standard deviation of split frequencies: 0.028933


      Average standard deviation of split frequencies: 0.028933

      17850000 -- (0.000) [...7 remote chains...] -- 9:37:48

      Average standard deviation of split frequencies: 0.028879


      Average standard deviation of split frequencies: 0.028879

      17860000 -- (0.000) [...7 remote chains...] -- 9:38:00

      Average standard deviation of split frequencies: 0.028890


      Average standard deviation of split frequencies: 0.028890

      17870000 -- (0.000) [...7 remote chains...] -- 9:37:40

      Average standard deviation of split frequencies: 0.028922


      Average standard deviation of split frequencies: 0.028922

      17880000 -- [0.000] [...7 remote chains...] -- 9:37:53

      Average standard deviation of split frequencies: 0.028884


      Average standard deviation of split frequencies: 0.028884

      17890000 -- (0.000) [...7 remote chains...] -- 9:38:05

      Average standard deviation of split frequencies: 0.028958


      Average standard deviation of split frequencies: 0.028958

      17900000 -- (0.000) [...7 remote chains...] -- 9:37:45

      Average standard deviation of split frequencies: 0.028889


      Average standard deviation of split frequencies: 0.028889

      17910000 -- [0.000] [...7 remote chains...] -- 9:37:58

      Average standard deviation of split frequencies: 0.028857


      Average standard deviation of split frequencies: 0.028857

      17920000 -- (0.000) [...7 remote chains...] -- 9:37:38

      Average standard deviation of split frequencies: 0.028851


      Average standard deviation of split frequencies: 0.028851

      17930000 -- (0.000) [...7 remote chains...] -- 9:37:50

      Average standard deviation of split frequencies: 0.028814


      Average standard deviation of split frequencies: 0.028814

      17940000 -- (0.000) [...7 remote chains...] -- 9:37:31

      Average standard deviation of split frequencies: 0.028793


      Average standard deviation of split frequencies: 0.028793

      17950000 -- (0.000) [...7 remote chains...] -- 9:37:43

      Average standard deviation of split frequencies: 0.028745


      Average standard deviation of split frequencies: 0.028745

      17960000 -- (0.000) [...7 remote chains...] -- 9:37:56

      Average standard deviation of split frequencies: 0.028787


      Average standard deviation of split frequencies: 0.028787

      17970000 -- (0.000) [...7 remote chains...] -- 9:37:36

      Average standard deviation of split frequencies: 0.028750


      Average standard deviation of split frequencies: 0.028750

      17980000 -- (0.000) [...7 remote chains...] -- 9:37:48

      Average standard deviation of split frequencies: 0.028760


      Average standard deviation of split frequencies: 0.028760

      17990000 -- (0.000) [...7 remote chains...] -- 9:37:28

      Average standard deviation of split frequencies: 0.028856


      Average standard deviation of split frequencies: 0.028856

      18000000 -- (0.000) [...7 remote chains...] -- 9:37:41

      Average standard deviation of split frequencies: 0.028771


      Average standard deviation of split frequencies: 0.028771

      18010000 -- (0.000) [...7 remote chains...] -- 9:37:21

      Average standard deviation of split frequencies: 0.028734


      Average standard deviation of split frequencies: 0.028734

      18020000 -- (0.000) [...7 remote chains...] -- 9:37:33

      Average standard deviation of split frequencies: 0.028744


      Average standard deviation of split frequencies: 0.028744

      18030000 -- (0.000) [...7 remote chains...] -- 9:37:46

      Average standard deviation of split frequencies: 0.028792


      Average standard deviation of split frequencies: 0.028792

      18040000 -- (0.000) [...7 remote chains...] -- 9:37:26

      Average standard deviation of split frequencies: 0.028770


      Average standard deviation of split frequencies: 0.028770

      18050000 -- (0.000) [...7 remote chains...] -- 9:37:39

      Average standard deviation of split frequencies: 0.028733


      Average standard deviation of split frequencies: 0.028733

      18060000 -- (0.000) [...7 remote chains...] -- 9:37:19

      Average standard deviation of split frequencies: 0.028728


      Average standard deviation of split frequencies: 0.028728

      18070000 -- (0.000) [...7 remote chains...] -- 9:37:31

      Average standard deviation of split frequencies: 0.028649


      Average standard deviation of split frequencies: 0.028649

      18080000 -- (0.000) [...7 remote chains...] -- 9:37:44

      Average standard deviation of split frequencies: 0.028659


      Average standard deviation of split frequencies: 0.028659

      18090000 -- (0.000) [...7 remote chains...] -- 9:37:24

      Average standard deviation of split frequencies: 0.028686


      Average standard deviation of split frequencies: 0.028686

      18100000 -- (0.000) [...7 remote chains...] -- 9:37:36

      Average standard deviation of split frequencies: 0.028775


      Average standard deviation of split frequencies: 0.028775

      18110000 -- (0.000) [...7 remote chains...] -- 9:37:17

      Average standard deviation of split frequencies: 0.028806


      Average standard deviation of split frequencies: 0.028806

      18120000 -- (0.000) [...7 remote chains...] -- 9:37:29

      Average standard deviation of split frequencies: 0.028848


      Average standard deviation of split frequencies: 0.028848

      18130000 -- (0.000) [...7 remote chains...] -- 9:37:41

      Average standard deviation of split frequencies: 0.028922


      Average standard deviation of split frequencies: 0.028922

      18140000 -- (0.000) [...7 remote chains...] -- 9:37:22

      Average standard deviation of split frequencies: 0.028979


      Average standard deviation of split frequencies: 0.028979

      18150000 -- (0.000) [...7 remote chains...] -- 9:37:34

      Average standard deviation of split frequencies: 0.029026


      Average standard deviation of split frequencies: 0.029026

      18160000 -- (0.000) [...7 remote chains...] -- 9:37:14

      Average standard deviation of split frequencies: 0.029052


      Average standard deviation of split frequencies: 0.029052

      18170000 -- (0.000) [...7 remote chains...] -- 9:37:27

      Average standard deviation of split frequencies: 0.029094


      Average standard deviation of split frequencies: 0.029094

      18180000 -- (0.000) [...7 remote chains...] -- 9:37:39

      Average standard deviation of split frequencies: 0.029119


      Average standard deviation of split frequencies: 0.029119

      18190000 -- (0.000) [...7 remote chains...] -- 9:37:19

      Average standard deviation of split frequencies: 0.029166


      Average standard deviation of split frequencies: 0.029166

      18200000 -- (0.000) [...7 remote chains...] -- 9:37:32

      Average standard deviation of split frequencies: 0.029177


      Average standard deviation of split frequencies: 0.029177

      18210000 -- (0.000) [...7 remote chains...] -- 9:37:12

      Average standard deviation of split frequencies: 0.029296


      Average standard deviation of split frequencies: 0.029296

      18220000 -- (0.000) [...7 remote chains...] -- 9:37:24

      Average standard deviation of split frequencies: 0.029431


      Average standard deviation of split frequencies: 0.029431

      18230000 -- (0.000) [...7 remote chains...] -- 9:37:37

      Average standard deviation of split frequencies: 0.029431


      Average standard deviation of split frequencies: 0.029431

      18240000 -- (0.000) [...7 remote chains...] -- 9:37:17

      Average standard deviation of split frequencies: 0.029410


      Average standard deviation of split frequencies: 0.029410

      18250000 -- (0.000) [...7 remote chains...] -- 9:37:29

      Average standard deviation of split frequencies: 0.029326


      Average standard deviation of split frequencies: 0.029326

      18260000 -- (0.000) [...7 remote chains...] -- 9:37:10

      Average standard deviation of split frequencies: 0.029367


      Average standard deviation of split frequencies: 0.029367

      18270000 -- (0.000) [...7 remote chains...] -- 9:37:22

      Average standard deviation of split frequencies: 0.029320


      Average standard deviation of split frequencies: 0.029320

      18280000 -- (0.000) [...7 remote chains...] -- 9:37:34

      Average standard deviation of split frequencies: 0.029346


      Average standard deviation of split frequencies: 0.029346

      18290000 -- (0.000) [...7 remote chains...] -- 9:37:15

      Average standard deviation of split frequencies: 0.029262


      Average standard deviation of split frequencies: 0.029262

      18300000 -- (0.000) [...7 remote chains...] -- 9:37:27

      Average standard deviation of split frequencies: 0.029256


      Average standard deviation of split frequencies: 0.029256

      18310000 -- (0.000) [...7 remote chains...] -- 9:37:08

      Average standard deviation of split frequencies: 0.029241


      Average standard deviation of split frequencies: 0.029241

      18320000 -- (0.000) [...7 remote chains...] -- 9:37:20

      Average standard deviation of split frequencies: 0.029235


      Average standard deviation of split frequencies: 0.029235

      18330000 -- (0.000) [...7 remote chains...] -- 9:37:00

      Average standard deviation of split frequencies: 0.029182


      Average standard deviation of split frequencies: 0.029182

      18340000 -- (0.000) [...7 remote chains...] -- 9:37:13

      Average standard deviation of split frequencies: 0.029224


      Average standard deviation of split frequencies: 0.029224

      18350000 -- (0.000) [...7 remote chains...] -- 9:37:25

      Average standard deviation of split frequencies: 0.029379


      Average standard deviation of split frequencies: 0.029379

      18360000 -- (0.000) [...7 remote chains...] -- 9:37:05

      Average standard deviation of split frequencies: 0.029373


      Average standard deviation of split frequencies: 0.029373

      18370000 -- (0.000) [...7 remote chains...] -- 9:37:18

      Average standard deviation of split frequencies: 0.029414


      Average standard deviation of split frequencies: 0.029414

      18380000 -- (0.000) [...7 remote chains...] -- 9:36:58

      Average standard deviation of split frequencies: 0.029439


      Average standard deviation of split frequencies: 0.029439

      18390000 -- (0.000) [...7 remote chains...] -- 9:37:10

      Average standard deviation of split frequencies: 0.029362


      Average standard deviation of split frequencies: 0.029362

      18400000 -- (0.000) [...7 remote chains...] -- 9:37:23

      Average standard deviation of split frequencies: 0.029356


      Average standard deviation of split frequencies: 0.029356

      18410000 -- (0.000) [...7 remote chains...] -- 9:37:03

      Average standard deviation of split frequencies: 0.029350


      Average standard deviation of split frequencies: 0.029350

      18420000 -- (0.000) [...7 remote chains...] -- 9:37:15

      Average standard deviation of split frequencies: 0.029345


      Average standard deviation of split frequencies: 0.029345

      18430000 -- (0.000) [...7 remote chains...] -- 9:36:56

      Average standard deviation of split frequencies: 0.029252


      Average standard deviation of split frequencies: 0.029252

      18440000 -- (0.000) [...7 remote chains...] -- 9:37:08

      Average standard deviation of split frequencies: 0.029200


      Average standard deviation of split frequencies: 0.029200

      18450000 -- (0.000) [...7 remote chains...] -- 9:37:20

      Average standard deviation of split frequencies: 0.029194


      Average standard deviation of split frequencies: 0.029194

      18460000 -- (0.000) [...7 remote chains...] -- 9:37:01

      Average standard deviation of split frequencies: 0.029127


      Average standard deviation of split frequencies: 0.029127

      18470000 -- (0.000) [...7 remote chains...] -- 9:37:13

      Average standard deviation of split frequencies: 0.028926


      Average standard deviation of split frequencies: 0.028926

      18480000 -- (0.000) [...7 remote chains...] -- 9:36:54

      Average standard deviation of split frequencies: 0.028858


      Average standard deviation of split frequencies: 0.028858

      18490000 -- (0.000) [...7 remote chains...] -- 9:37:06

      Average standard deviation of split frequencies: 0.028760


      Average standard deviation of split frequencies: 0.028760

      18500000 -- (0.000) [...7 remote chains...] -- 9:36:47

      Average standard deviation of split frequencies: 0.028771


      Average standard deviation of split frequencies: 0.028771

      18510000 -- (0.000) [...7 remote chains...] -- 9:36:59

      Average standard deviation of split frequencies: 0.028678


      Average standard deviation of split frequencies: 0.028678

      18520000 -- (0.000) [...7 remote chains...] -- 9:37:11
[truncated: 11,456,517 more chars]
