# Supplementary material for: Sphenodontian phylogeny and the impact of model choice in Bayesian morphological clock estimates of divergence times and evolutionary rates
Source: BMC Biol. 2020 Dec 7;18:191. doi: 10.1186/s12915-020-00901-5 (PMC7720557; doi:10.1186/s12915-020-00901-5)
Supplement: Supplementary file 6 — Additional file 6. Input files including the dataset and all necessary coding (see Mr. Bayes blocks) to reproduce the analyses. [file 12915_2020_901_MOESM6_ESM.zip › InputFiles&OutputTrees/BayesCalibrated/FossilTips/BayesCal_IGR_ln_p1_60G_FT/BayesCal_IGR_ln_p1_FT_AllCom.t.con.tre]

#NEXUS
begin taxa;
	dimensions ntax=35;
	taxlabels
	Ardeosaurus_brevipes
	Clevosaurus_bairdi
	Clevosaurus_brasiliensis
	Clevosaurus_cambrica
	Clevosaurus_hudsoni
	Clevosaurus_petilus
	Clevosaurus_sp_SAM
	Cynosphenodon_huizachalensis
	Derasmosaurus_pietraroiae
	Diphydontosaurus_avonis
	Eichstaettisaurus_schroederi
	Eilenodon_robustus
	Gephyrosaurus_bridensis
	Homeosaurus_maximiliani
	Homeosaurus_parvipes
	Huehuecuetzpalli_mixtecus
	Kallimodon_pulchellus
	Kawasphenodon
	Leptosaurus_neptunius
	Marmoretta_oxoniensis
	Megachirella_wachtleri
	Oenosaurus_muehlheimensis
	Palaeagama_vielhaueri
	Palaeopleurosaurus_posidoniae
	Piocormus_laticeps
	Planocephalosaurus_robinsonae
	Pleurosaurus_ginsburgi
	Pleurosaurus_goldfussi
	Priosphenodon_avelasi
	Prolacerta_broomi
	Sapheosaurus_thiollerei
	Sophineta_cracoviensis
	Sphenodon_punctatus
	Sphenotitan_leyesi
	Toxolophosaurus_cloudi
;
end;

begin trees;
	tree con_all_compat = [&R] (Prolacerta_broomi[&prob=1.0,prob_stddev=0.0,prob_range={1.0,1.0},prob(percent)="100",prob+-sd="100+-0",height_mean=0.745797986,height_median=0.726711222,height_95%HPD={0.427567197,1.09614234},age_mean=249.595362,age_median=249.616774,age_95%HPD={247.450472,251.898858},length_mean=0.173775436,length_median=0.1675832,length_95%HPD={0.07639956,0.2815096},effectivebrlenIgrBrlens_mean=0.200861,effectivebrlenIgrBrlens_median=0.193194,effectivebrlenIgrBrlens_95%HPD={0.050052,0.367122},rateIgrBrlens_mean=1.233334,rateIgrBrlens_median=1.145082,rateIgrBrlens_95%HPD={0.253556,2.391714},!rotate=true]:57.66948,((Palaeagama_vielhaueri[&prob=1.0,prob_stddev=0.0,prob_range={1.0,1.0},prob(percent)="100",prob+-sd="100+-0",height_mean=0.753571191,height_median=0.734217922,height_95%HPD={0.43363364,1.10885696},age_mean=252.209024,age_median=251.950014,age_95%HPD={247.500013,257.284424},length_mean=0.0443779816,length_median=0.03456978,length_95%HPD={6.88198E-4,0.1169628},effectivebrlenIgrBrlens_mean=0.057589,effectivebrlenIgrBrlens_median=0.041952,effectivebrlenIgrBrlens_95%HPD={0.0,0.166941},rateIgrBrlens_mean=1.89809,rateIgrBrlens_median=1.119902,rateIgrBrlens_95%HPD={1.0E-6,5.881271}]:10.8425,Sophineta_cracoviensis[&prob=1.0,prob_stddev=0.0,prob_range={1.0,1.0},prob(percent)="100",prob+-sd="100+-0",height_mean=0.741039838,height_median=0.72209442,height_95%HPD={0.430226167,1.09449718},age_mean=248.003628,age_median=248.005005,age_95%HPD={247.551208,248.499779},length_mean=0.0518378368,length_median=0.04500656,length_95%HPD={0.003639792,0.1152144},effectivebrlenIgrBrlens_mean=0.036709,effectivebrlenIgrBrlens_median=0.021904,effectivebrlenIgrBrlens_95%HPD={0.0,0.122815},rateIgrBrlens_mean=0.742472,rateIgrBrlens_median=0.467228,rateIgrBrlens_95%HPD={1.0E-6,2.321887}]:14.78751)[&prob=0.813882624,prob_stddev=0.00254127461,prob_range={0.811779869,0.817513139},prob(percent)="81",prob+-sd="81+-0",height_mean=0.785058507,height_median=0.76567979,height_95%HPD={0.458134206,1.15303388},age_mean=264.598139,age_median=262.792512,age_95%HPD={250.028819,282.836824},length_mean=0.066197281,length_median=0.06019304,length_95%HPD={0.001653442,0.1403199},effectivebrlenIgrBrlens_mean=0.090314,effectivebrlenIgrBrlens_median=0.082646,effectivebrlenIgrBrlens_95%HPD={0.0,0.197246},rateIgrBrlens_mean=1.883235,rateIgrBrlens_median=1.292055,rateIgrBrlens_95%HPD={1.0E-6,5.126185}]:32.79447,((Megachirella_wachtleri[&prob=1.0,prob_stddev=0.0,prob_range={1.0,1.0},prob(percent)="100",prob+-sd="100+-0",height_mean=0.729060315,height_median=0.71048486,height_95%HPD={0.420760657,1.07436452},age_mean=243.994727,age_median=243.99178,age_95%HPD={243.500293,244.448642},length_mean=0.0354118562,length_median=0.02742193,length_95%HPD={2.457227E-4,0.09414076},effectivebrlenIgrBrlens_mean=0.037614,effectivebrlenIgrBrlens_median=0.021042,effectivebrlenIgrBrlens_95%HPD={0.0,0.133201},rateIgrBrlens_mean=1.3048,rateIgrBrlens_median=0.67682,rateIgrBrlens_95%HPD={1.0E-6,4.389395}]:9.451963,((Marmoretta_oxoniensis[&prob=1.0,prob_stddev=0.0,prob_range={1.0,1.0},prob(percent)="100",prob+-sd="100+-0",height_mean=0.478850083,height_median=0.46638784,height_95%HPD={0.273099593,0.705233257},age_mean=160.246316,age_median=160.578667,age_95%HPD={153.089355,166.999399},length_mean=0.0996764752,length_median=0.07849396,length_95%HPD={4.052268E-4,0.2593033},effectivebrlenIgrBrlens_mean=0.057609,effectivebrlenIgrBrlens_median=0.040097,effectivebrlenIgrBrlens_95%HPD={0.0,0.176002},rateIgrBrlens_mean=0.652287,rateIgrBrlens_median=0.461369,rateIgrBrlens_95%HPD={1.0E-6,1.80746}]:14.00357,Huehuecuetzpalli_mixtecus[&prob=1.0,prob_stddev=0.0,prob_range={1.0,1.0},prob(percent)="100",prob+-sd="100+-0",height_mean=0.306531323,height_median=0.298659314,height_95%HPD={0.176771378,0.451945268},age_mean=102.584717,age_median=102.625868,age_95%HPD={100.274845,104.999612},length_mean=0.240056496,length_median=0.2299595,length_95%HPD={0.1186525,0.3824104},effectivebrlenIgrBrlens_mean=0.23297,effectivebrlenIgrBrlens_median=0.217525,effectivebrlenIgrBrlens_95%HPD={0.06653,0.433776},rateIgrBrlens_mean=1.003906,rateIgrBrlens_median=0.942931,rateIgrBrlens_95%HPD={0.304546,1.832314}]:71.95637)[&prob=0.506430484,prob_stddev=0.00255121399,prob_range={0.503361074,0.509516561},prob(percent)="51",prob+-sd="51+-0",height_mean=0.530601217,height_median=0.516216223,height_95%HPD={0.300613243,0.78496341},age_mean=177.263235,age_median=174.582239,age_95%HPD={155.16434,204.393861},length_mean=0.0936054097,length_median=0.08203344,length_95%HPD={9.618894E-4,0.2147224},effectivebrlenIgrBrlens_mean=0.056263,effectivebrlenIgrBrlens_median=0.041801,effectivebrlenIgrBrlens_95%HPD={0.0,0.163444},rateIgrBrlens_mean=0.646771,rateIgrBrlens_median=0.487784,rateIgrBrlens_95%HPD={1.0E-6,1.724077}]:31.58429,(Eichstaettisaurus_schroederi[&prob=1.0,prob_stddev=0.0,prob_range={1.0,1.0},prob(percent)="100",prob+-sd="100+-0",height_mean=0.455776691,height_median=0.44405758,height_95%HPD={0.262397073,0.67115452},age_mean=152.533271,age_median=152.548844,age_95%HPD={150.263334,154.999826},length_mean=0.0460872739,length_median=0.03981372,length_95%HPD={0.002009067,0.1046033},effectivebrlenIgrBrlens_mean=0.043024,effectivebrlenIgrBrlens_median=0.027285,effectivebrlenIgrBrlens_95%HPD={0.0,0.139123},rateIgrBrlens_mean=1.112006,rateIgrBrlens_median=0.622477,rateIgrBrlens_95%HPD={1.0E-6,3.704935}]:13.58113,Ardeosaurus_brevipes[&prob=1.0,prob_stddev=0.0,prob_range={1.0,1.0},prob(percent)="100",prob+-sd="100+-0",height_mean=0.45528133,height_median=0.4436504,height_95%HPD={0.260773557,0.66901716},age_mean=152.371543,age_median=152.312106,age_95%HPD={150.000007,154.710177},length_mean=0.0469428666,length_median=0.04051223,length_95%HPD={0.002823802,0.1057577},effectivebrlenIgrBrlens_mean=0.096458,effectivebrlenIgrBrlens_median=0.084874,effectivebrlenIgrBrlens_95%HPD={0.0,0.214716},rateIgrBrlens_mean=3.044021,rateIgrBrlens_median=2.023052,rateIgrBrlens_95%HPD={1.0E-6,8.767585}]:13.81787)[&prob=0.967667026,prob_stddev=0.00201940991,prob_range={0.965033722,0.969589227},prob(percent)="97",prob+-sd="97+-0",height_mean=0.500927039,height_median=0.48840215,height_95%HPD={0.288967929,0.736355412},age_mean=168.032374,age_median=166.129974,age_95%HPD={153.481744,187.247532},length_mean=0.0915597189,length_median=0.07906149,length_95%HPD={0.00292804,0.2095995},effectivebrlenIgrBrlens_mean=0.244079,effectivebrlenIgrBrlens_median=0.222082,effectivebrlenIgrBrlens_95%HPD={0.0,0.493585},rateIgrBrlens_mean=3.952887,rateIgrBrlens_median=2.675433,rateIgrBrlens_95%HPD={1.0E-6,10.583303}]:40.03655)[&prob=0.913200964,prob_stddev=0.0022726067,prob_range={0.910689881,0.916145376},prob(percent)="91",prob+-sd="91+-0",height_mean=0.62112085,height_median=0.60454769,height_95%HPD={0.35711157,0.92204847},age_mean=207.664601,age_median=206.166526,age_95%HPD={174.57383,244.357777},length_mean=0.144250756,length_median=0.1388478,length_95%HPD={0.01387184,0.2743664},effectivebrlenIgrBrlens_mean=0.149999,effectivebrlenIgrBrlens_median=0.138515,effectivebrlenIgrBrlens_95%HPD={0.0,0.314405},rateIgrBrlens_mean=1.150359,rateIgrBrlens_median=0.988669,rateIgrBrlens_95%HPD={1.0E-6,2.441419}]:47.27722)[&prob=0.906645482,prob_stddev=0.00285263293,prob_range={0.902967745,0.909923223},prob(percent)="91",prob+-sd="91+-0",height_mean=0.762647526,height_median=0.743816421,height_95%HPD={0.447853177,1.12004558},age_mean=255.683371,age_median=253.443743,age_95%HPD={243.953777,273.57916},length_mean=0.0736344699,length_median=0.06781886,length_95%HPD={0.005448231,0.1516265},effectivebrlenIgrBrlens_mean=0.145986,effectivebrlenIgrBrlens_median=0.137229,effectivebrlenIgrBrlens_95%HPD={0.020376,0.288409},rateIgrBrlens_mean=2.785533,rateIgrBrlens_median=1.9821,rateIgrBrlens_95%HPD={1.0E-6,7.075233}]:27.29186,(Gephyrosaurus_bridensis[&prob=1.0,prob_stddev=0.0,prob_range={1.0,1.0},prob(percent)="100",prob+-sd="100+-0",height_mean=0.588898329,height_median=0.57373501,height_95%HPD={0.338990957,0.86852873},age_mean=197.071264,age_median=197.38932,age_95%HPD={192.147702,201.399945},length_mean=0.222266851,length_median=0.2190774,length_95%HPD={0.09855563,0.3583556},effectivebrlenIgrBrlens_mean=0.09396,effectivebrlenIgrBrlens_median=0.086744,effectivebrlenIgrBrlens_95%HPD={0.006443,0.194473},rateIgrBrlens_mean=0.432054,rateIgrBrlens_median=0.399712,rateIgrBrlens_95%HPD={0.050717,0.871593}]:74.63128,(Diphydontosaurus_avonis[&prob=1.0,prob_stddev=0.0,prob_range={1.0,1.0},prob(percent)="100",prob+-sd="100+-0",height_mean=0.612540561,height_median=0.59687745,height_95%HPD={0.349377667,0.89920964},age_mean=205.001717,age_median=205.054115,age_95%HPD={201.691013,208.499943},length_mean=0.154454785,length_median=0.1552021,length_95%HPD={0.02087068,0.2614121},effectivebrlenIgrBrlens_mean=0.169082,effectivebrlenIgrBrlens_median=0.154972,effectivebrlenIgrBrlens_95%HPD={0.028148,0.338181},rateIgrBrlens_mean=1.550361,rateIgrBrlens_median=0.970639,rateIgrBrlens_95%HPD={0.072066,4.705526}]:57.76875,(Planocephalosaurus_robinsonae[&prob=1.0,prob_stddev=0.0,prob_range={1.0,1.0},prob(percent)="100",prob+-sd="100+-0",height_mean=0.61289524,height_median=0.597190481,height_95%HPD={0.35081555,0.90072397},age_mean=205.114984,age_median=205.226039,age_95%HPD={201.727469,208.499925},length_mean=0.112631301,length_median=0.1131311,length_95%HPD={0.01526222,0.196226},effectivebrlenIgrBrlens_mean=0.081514,effectivebrlenIgrBrlens_median=0.066798,effectivebrlenIgrBrlens_95%HPD={0.0,0.204899},rateIgrBrlens_mean=0.973338,rateIgrBrlens_median=0.559134,rateIgrBrlens_95%HPD={1.0E-6,3.166956}]:45.35514,(((Clevosaurus_hudsoni[&prob=1.0,prob_stddev=0.0,prob_range={1.0,1.0},prob(percent)="100",prob+-sd="100+-0",height_mean=0.599677548,height_median=0.58424925,height_95%HPD={0.34520584,0.886520234},age_mean=200.676081,age_median=201.012194,age_95%HPD={192.547538,208.49995},length_mean=0.0622446462,length_median=0.05705063,length_95%HPD={0.007024181,0.1265602},effectivebrlenIgrBrlens_mean=0.039113,effectivebrlenIgrBrlens_median=0.034671,effectivebrlenIgrBrlens_95%HPD={0.0,0.088063},rateIgrBrlens_mean=0.829507,rateIgrBrlens_median=0.59292,rateIgrBrlens_95%HPD={1.0E-6,2.205525}]:15.28483,Clevosaurus_cambrica[&prob=1.0,prob_stddev=0.0,prob_range={1.0,1.0},prob(percent)="100",prob+-sd="100+-0",height_mean=0.611964099,height_median=0.596333661,height_95%HPD={0.350407892,0.89932687},age_mean=204.806474,age_median=204.760681,age_95%HPD={201.300202,208.110989},length_mean=0.0427124335,length_median=0.03663265,length_95%HPD={6.792784E-4,0.09907543},effectivebrlenIgrBrlens_mean=0.030073,effectivebrlenIgrBrlens_median=0.0252,effectivebrlenIgrBrlens_95%HPD={0.0,0.07785},rateIgrBrlens_mean=1.025792,rateIgrBrlens_median=0.617629,rateIgrBrlens_95%HPD={1.0E-6,3.140009}]:11.53634)[&prob=0.339224009,prob_stddev=0.00185387087,prob_range={0.336696259,0.341073988},prob(percent)="34",prob+-sd="34+-0",height_mean=0.648047011,height_median=0.631765805,height_95%HPD={0.374518369,0.94955143},age_mean=217.489972,age_median=216.297022,age_95%HPD={204.657604,232.661834},length_mean=0.0382032737,length_median=0.03219923,length_95%HPD={4.887192E-4,0.09110571},effectivebrlenIgrBrlens_mean=0.026899,effectivebrlenIgrBrlens_median=0.020319,effectivebrlenIgrBrlens_95%HPD={0.0,0.078208},rateIgrBrlens_mean=0.959151,rateIgrBrlens_median=0.542966,rateIgrBrlens_95%HPD={1.0E-6,3.087327}]:16.59942,(Clevosaurus_brasiliensis[&prob=1.0,prob_stddev=0.0,prob_range={1.0,1.0},prob(percent)="100",prob+-sd="100+-0",height_mean=0.627273025,height_median=0.611086932,height_95%HPD={0.36035012,0.924009015},age_mean=209.946439,age_median=209.606886,age_95%HPD={201.300103,218.78156},length_mean=0.041710889,length_median=0.03627841,length_95%HPD={8.818392E-4,0.0948915},effectivebrlenIgrBrlens_mean=0.031915,effectivebrlenIgrBrlens_median=0.026791,effectivebrlenIgrBrlens_95%HPD={0.0,0.082219},rateIgrBrlens_mean=1.1356,rateIgrBrlens_median=0.67671,rateIgrBrlens_95%HPD={1.0E-6,3.530551}]:13.03543,(Clevosaurus_bairdi[&prob=1.0,prob_stddev=0.0,prob_range={1.0,1.0},prob(percent)="100",prob+-sd="100+-0",height_mean=0.598439826,height_median=0.58314126,height_95%HPD={0.346409833,0.88295063},age_mean=200.280299,age_median=200.270523,age_95%HPD={199.300398,201.195474},length_mean=0.0374074256,length_median=0.02998045,length_95%HPD={2.294585E-4,0.09545192},effectivebrlenIgrBrlens_mean=0.030045,effectivebrlenIgrBrlens_median=0.02353,effectivebrlenIgrBrlens_95%HPD={0.0,0.084361},rateIgrBrlens_mean=1.082809,rateIgrBrlens_median=0.668303,rateIgrBrlens_95%HPD={1.0E-6,3.363569}]:11.89432,(Clevosaurus_petilus[&prob=1.0,prob_stddev=0.0,prob_range={1.0,1.0},prob(percent)="100",prob+-sd="100+-0",height_mean=0.598492767,height_median=0.583211743,height_95%HPD={0.343070048,0.879468054},age_mean=200.297743,age_median=200.296061,age_95%HPD={199.380067,201.277906},length_mean=0.0317698006,length_median=0.02500763,length_95%HPD={2.828317E-4,0.08210401},effectivebrlenIgrBrlens_mean=0.013929,effectivebrlenIgrBrlens_median=0.006003,effectivebrlenIgrBrlens_95%HPD={0.0,0.053425},rateIgrBrlens_mean=0.48944,rateIgrBrlens_median=0.216634,rateIgrBrlens_95%HPD={1.0E-6,1.760296}]:4.822663,Clevosaurus_sp_SAM[&prob=1.0,prob_stddev=0.0,prob_range={1.0,1.0},prob(percent)="100",prob+-sd="100+-0",height_mean=0.580576245,height_median=0.56547818,height_95%HPD={0.332680518,0.857390397},age_mean=194.262393,age_median=195.22168,age_95%HPD={184.75847,201.299999},length_mean=0.042398885,length_median=0.03738116,length_95%HPD={0.001867105,0.09336241},effectivebrlenIgrBrlens_mean=0.015838,effectivebrlenIgrBrlens_median=0.007246,effectivebrlenIgrBrlens_95%HPD={0.0,0.060482},rateIgrBrlens_mean=0.383656,rateIgrBrlens_median=0.189398,rateIgrBrlens_95%HPD={1.0E-6,1.371572}]:9.897044)[&prob=0.396123376,prob_stddev=0.0027498516,prob_range={0.394040066,0.400173331},prob(percent)="40",prob+-sd="40+-0",height_mean=0.616482204,height_median=0.600887519,height_95%HPD={0.352474592,0.90256556},age_mean=206.324668,age_median=205.118724,age_95%HPD={199.945733,215.891197},length_mean=0.0322984888,length_median=0.02637391,length_95%HPD={2.133045E-4,0.0803358},effectivebrlenIgrBrlens_mean=0.018734,effectivebrlenIgrBrlens_median=0.010956,effectivebrlenIgrBrlens_95%HPD={0.0,0.063893},rateIgrBrlens_mean=0.709794,rateIgrBrlens_median=0.357043,rateIgrBrlens_95%HPD={1.0E-6,2.40244}]:7.046117)[&prob=0.488250131,prob_stddev=0.00420319524,prob_range={0.484650171,0.49273897},prob(percent)="49",prob+-sd="49+-0",height_mean=0.637401805,height_median=0.6218699,height_95%HPD={0.367539881,0.932307016},age_mean=213.472951,age_median=212.164841,age_95%HPD={202.377626,227.22833},length_mean=0.0394984101,length_median=0.03332498,length_95%HPD={4.470607E-4,0.0937903},effectivebrlenIgrBrlens_mean=0.033935,effectivebrlenIgrBrlens_median=0.027974,effectivebrlenIgrBrlens_95%HPD={0.0,0.090421},rateIgrBrlens_mean=1.264399,rateIgrBrlens_median=0.738295,rateIgrBrlens_95%HPD={1.0E-6,3.947241}]:10.47748)[&prob=0.201083877,prob_stddev=4.32746463E-4,prob_range={0.200608882,0.20159776},prob(percent)="20",prob+-sd="20+-0",height_mean=0.662804664,height_median=0.646650787,height_95%HPD={0.386928632,0.96769236},age_mean=223.629665,age_median=222.64232,age_95%HPD={209.670084,239.914952},length_mean=0.0316704602,length_median=0.02603286,length_95%HPD={5.024079E-4,0.07820529},effectivebrlenIgrBrlens_mean=0.026893,effectivebrlenIgrBrlens_median=0.0202,effectivebrlenIgrBrlens_95%HPD={0.0,0.079379},rateIgrBrlens_mean=1.239194,rateIgrBrlens_median=0.646554,rateIgrBrlens_95%HPD={1.0E-6,4.111379}]:10.25412)[&prob=0.588874013,prob_stddev=0.00441261862,prob_range={0.584960167,0.594926723},prob(percent)="59",prob+-sd="59+-0",height_mean=0.687011855,height_median=0.671268605,height_95%HPD={0.402106533,0.991076908},age_mean=233.926066,age_median=232.896442,age_95%HPD={217.539647,252.000849},length_mean=0.0338667229,length_median=0.02805214,length_95%HPD={4.373968E-4,0.08291015},effectivebrlenIgrBrlens_mean=0.029908,effectivebrlenIgrBrlens_median=0.017527,effectivebrlenIgrBrlens_95%HPD={0.0,0.101334},rateIgrBrlens_mean=1.078848,rateIgrBrlens_median=0.547855,rateIgrBrlens_95%HPD={1.0E-6,3.687348}]:9.38906,((((Homeosaurus_maximiliani[&prob=1.0,prob_stddev=0.0,prob_range={1.0,1.0},prob(percent)="100",prob+-sd="100+-0",height_mean=0.455801787,height_median=0.44412027,height_95%HPD={0.262724098,0.6715558},age_mean=152.542608,age_median=152.566058,age_95%HPD={150.265835,154.999987},length_mean=0.0425486117,length_median=0.03470483,length_95%HPD={0.001126562,0.1030448},effectivebrlenIgrBrlens_mean=0.026706,effectivebrlenIgrBrlens_median=0.016271,effectivebrlenIgrBrlens_95%HPD={0.0,0.08912},rateIgrBrlens_mean=0.784102,rateIgrBrlens_median=0.430307,rateIgrBrlens_95%HPD={1.0E-6,2.637786}]:11.71911,Homeosaurus_parvipes[&prob=1.0,prob_stddev=0.0,prob_range={1.0,1.0},prob(percent)="100",prob+-sd="100+-0",height_mean=0.455723597,height_median=0.44402006,height_95%HPD={0.264215506,0.67299644},age_mean=152.516673,age_median=152.523102,age_95%HPD={150.258172,154.999921},length_mean=0.0421616872,length_median=0.03467128,length_95%HPD={0.001713796,0.1020494},effectivebrlenIgrBrlens_mean=0.026887,effectivebrlenIgrBrlens_median=0.017723,effectivebrlenIgrBrlens_95%HPD={0.0,0.085301},rateIgrBrlens_mean=0.823057,rateIgrBrlens_median=0.477213,rateIgrBrlens_95%HPD={1.0E-6,2.671666}]:11.76207)[&prob=0.98267797,prob_stddev=3.71291016E-4,prob_range={0.982389085,0.983211298},prob(percent)="98",prob+-sd="98+-0",height_mean=0.496604042,height_median=0.48420878,height_95%HPD={0.289285283,0.7329942},age_mean=166.514672,age_median=164.285172,age_95%HPD={153.02126,185.74473},length_mean=0.122295333,length_median=0.1171978,length_95%HPD={0.0173219,0.2300591},effectivebrlenIgrBrlens_mean=0.112041,effectivebrlenIgrBrlens_median=0.104273,effectivebrlenIgrBrlens_95%HPD={0.010578,0.226216},rateIgrBrlens_mean=1.14273,rateIgrBrlens_median=0.885761,rateIgrBrlens_95%HPD={1.0E-6,2.660334}]:44.44557,((Derasmosaurus_pietraroiae[&prob=1.0,prob_stddev=0.0,prob_range={1.0,1.0},prob(percent)="100",prob+-sd="100+-0",height_mean=0.321950568,height_median=0.31351933,height_95%HPD={0.183480627,0.475262503},age_mean=107.73015,age_median=108.18735,age_95%HPD={101.498898,112.999938},length_mean=0.21333098,length_median=0.2071078,length_95%HPD={0.1100553,0.3289024},effectivebrlenIgrBrlens_mean=0.096608,effectivebrlenIgrBrlens_median=0.088197,effectivebrlenIgrBrlens_95%HPD={0.013499,0.194371},rateIgrBrlens_mean=0.470086,rateIgrBrlens_median=0.427274,rateIgrBrlens_95%HPD={0.06967,0.955728}]:67.16201,(Pleurosaurus_ginsburgi[&prob=1.0,prob_stddev=0.0,prob_range={1.0,1.0},prob(percent)="100",prob+-sd="100+-0",height_mean=0.451341358,height_median=0.43978631,height_95%HPD={0.26037124,0.6646571},age_mean=151.049988,age_median=151.050748,age_95%HPD={150.103032,152.097264},length_mean=0.044364305,length_median=0.04017771,length_95%HPD={0.005221782,0.09240656},effectivebrlenIgrBrlens_mean=0.036561,effectivebrlenIgrBrlens_median=0.031616,effectivebrlenIgrBrlens_95%HPD={0.0,0.087439},rateIgrBrlens_mean=1.030989,rateIgrBrlens_median=0.753734,rateIgrBrlens_95%HPD={1.0E-6,2.819513}]:13.93344,Pleurosaurus_goldfussi[&prob=1.0,prob_stddev=0.0,prob_range={1.0,1.0},prob(percent)="100",prob+-sd="100+-0",height_mean=0.45538341,height_median=0.443730646,height_95%HPD={0.26509911,0.67351015},age_mean=152.404594,age_median=152.360155,age_95%HPD={150.000055,154.717748},length_mean=0.0411204175,length_median=0.03683731,length_95%HPD={0.002875391,0.0879318},effectivebrlenIgrBrlens_mean=0.050584,effectivebrlenIgrBrlens_median=0.045456,effectivebrlenIgrBrlens_95%HPD={0.00488,0.107469},rateIgrBrlens_mean=1.826448,rateIgrBrlens_median=1.216823,rateIgrBrlens_95%HPD={1.0E-6,5.001257}]:12.62403)[&prob=0.89917612,prob_stddev=0.00124288785,prob_range={0.898212242,0.9010011},prob(percent)="90",prob+-sd="90+-0",height_mean=0.494051593,height_median=0.4818575,height_95%HPD={0.28774918,0.72757603},age_mean=166.189618,age_median=164.984187,age_95%HPD={153.396423,181.287941},length_mean=0.0510448577,length_median=0.04557745,length_95%HPD={0.001743999,0.1115323},effectivebrlenIgrBrlens_mean=0.068112,effectivebrlenIgrBrlens_median=0.062775,effectivebrlenIgrBrlens_95%HPD={0.0,0.141706},rateIgrBrlens_mean=1.957262,rateIgrBrlens_median=1.319218,rateIgrBrlens_95%HPD={1.0E-6,5.349455}]:10.36518)[&prob=0.605873824,prob_stddev=0.00279006576,prob_range={0.602259975,0.60883768},prob(percent)="61",prob+-sd="61+-0",height_mean=0.532453492,height_median=0.51944896,height_95%HPD={0.31263078,0.782749339},age_mean=175.814288,age_median=175.349363,age_95%HPD={159.049185,192.649847},length_mean=0.0445353315,length_median=0.03945964,length_95%HPD={8.41728E-4,0.1001208},effectivebrlenIgrBrlens_mean=0.034558,effectivebrlenIgrBrlens_median=0.024048,effectivebrlenIgrBrlens_95%HPD={0.0,0.106128},rateIgrBrlens_mean=0.90431,rateIgrBrlens_median=0.564441,rateIgrBrlens_95%HPD={1.0E-6,2.786671}]:15.55425,Palaeopleurosaurus_posidoniae[&prob=1.0,prob_stddev=0.0,prob_range={1.0,1.0},prob(percent)="100",prob+-sd="100+-0",height_mean=0.533111008,height_median=0.519478887,height_95%HPD={0.304031185,0.7822344},age_mean=178.427059,age_median=178.182772,age_95%HPD={174.200007,183.032103},length_mean=0.0301550091,length_median=0.02505705,length_95%HPD={3.493353E-4,0.07343605},effectivebrlenIgrBrlens_mean=0.022888,effectivebrlenIgrBrlens_median=0.017662,effectivebrlenIgrBrlens_95%HPD={0.0,0.065611},rateIgrBrlens_mean=1.103658,rateIgrBrlens_median=0.599469,rateIgrBrlens_95%HPD={1.0E-6,3.620087},!rotate=true]:12.72084)[&prob=0.97657526,prob_stddev=7.41992998E-4,prob_range={0.976078044,0.977678026},prob(percent)="98",prob+-sd="98+-0",height_mean=0.572393864,height_median=0.55840171,height_95%HPD={0.33457161,0.83788837},age_mean=192.242189,age_median=190.903616,age_95%HPD={177.421436,209.542347},length_mean=0.0696666917,length_median=0.06414936,length_95%HPD={0.004267844,0.1436975},effectivebrlenIgrBrlens_mean=0.142076,effectivebrlenIgrBrlens_median=0.135712,effectivebrlenIgrBrlens_95%HPD={0.032364,0.267301},rateIgrBrlens_mean=2.963412,rateIgrBrlens_median=2.079548,rateIgrBrlens_95%HPD={1.0E-6,7.568279},!rotate=false]:17.82713)[&prob=0.351918312,prob_stddev=0.00290676405,prob_range={0.348907234,0.355851602},prob(percent)="35",prob+-sd="35+-0",height_mean=0.6138784,height_median=0.5997261,height_95%HPD={0.363860681,0.89567382},age_mean=209.841475,age_median=208.730742,age_95%HPD={186.660531,234.879929},length_mean=0.0457376416,length_median=0.03944402,length_95%HPD={6.279157E-4,0.1065081},effectivebrlenIgrBrlens_mean=0.045496,effectivebrlenIgrBrlens_median=0.034171,effectivebrlenIgrBrlens_95%HPD={0.0,0.132231},rateIgrBrlens_mean=1.287013,rateIgrBrlens_median=0.770836,rateIgrBrlens_95%HPD={1.0E-6,4.049496}]:10.18179,(((Sapheosaurus_thiollerei[&prob=1.0,prob_stddev=0.0,prob_range={1.0,1.0},prob(percent)="100",prob+-sd="100+-0",height_mean=0.45879657,height_median=0.447080921,height_95%HPD={0.262572645,0.673974795},age_mean=153.545522,age_median=153.544717,age_95%HPD={152.130754,154.883278},length_mean=0.029415716,length_median=0.02332935,length_95%HPD={3.897997E-4,0.07492492},effectivebrlenIgrBrlens_mean=0.013199,effectivebrlenIgrBrlens_median=0.005109,effectivebrlenIgrBrlens_95%HPD={0.0,0.052337},rateIgrBrlens_mean=0.535154,rateIgrBrlens_median=0.198455,rateIgrBrlens_95%HPD={1.0E-6,1.99802}]:5.508597,Piocormus_laticeps[&prob=1.0,prob_stddev=0.0,prob_range={1.0,1.0},prob(percent)="100",prob+-sd="100+-0",height_mean=0.455903571,height_median=0.4442193,height_95%HPD={0.260348452,0.66935053},age_mean=152.576487,age_median=152.609387,age_95%HPD={150.286214,154.999906},length_mean=0.0311997598,length_median=0.02346033,length_95%HPD={3.692799E-4,0.08384219},effectivebrlenIgrBrlens_mean=0.00956,effectivebrlenIgrBrlens_median=0.002837,effectivebrlenIgrBrlens_95%HPD={0.0,0.041352},rateIgrBrlens_mean=0.332714,rateIgrBrlens_median=0.111945,rateIgrBrlens_95%HPD={1.0E-6,1.301954}]:6.443927)[&prob=0.420231442,prob_stddev=0.00283795847,prob_range={0.416939812,0.42288419},prob(percent)="42",prob+-sd="42+-0",height_mean=0.477002839,height_median=0.464871908,height_95%HPD={0.27559537,0.69909603},age_mean=160.319685,age_median=159.053314,age_95%HPD={153.172179,170.617429},length_mean=0.0321533763,length_median=0.02584682,length_95%HPD={3.015531E-4,0.08169017},effectivebrlenIgrBrlens_mean=0.014651,effectivebrlenIgrBrlens_median=0.006099,effectivebrlenIgrBrlens_95%HPD={0.0,0.057335},rateIgrBrlens_mean=0.541199,rateIgrBrlens_median=0.21736,rateIgrBrlens_95%HPD={1.0E-6,1.979758}]:9.402832,Oenosaurus_muehlheimensis[&prob=1.0,prob_stddev=0.0,prob_range={1.0,1.0},prob(percent)="100",prob+-sd="100+-0",height_mean=0.451329307,height_median=0.43981254,height_95%HPD={0.258605106,0.66324347},age_mean=151.04596,age_median=151.045211,age_95%HPD={150.000148,151.992767},length_mean=0.0423684605,length_median=0.03589654,length_95%HPD={0.003105565,0.09775868},effectivebrlenIgrBrlens_mean=0.038781,effectivebrlenIgrBrlens_median=0.031222,effectivebrlenIgrBrlens_95%HPD={0.0,0.102924},rateIgrBrlens_mean=1.176937,rateIgrBrlens_median=0.793206,rateIgrBrlens_95%HPD={1.0E-6,3.537453}]:17.41094)[&prob=0.92187309,prob_stddev=0.00227594509,prob_range={0.919700892,0.92507861},prob(percent)="92",prob+-sd="92+-0",height_mean=0.506706038,height_median=0.4940112,height_95%HPD={0.291571488,0.74207691},age_mean=170.097404,age_median=168.456146,age_95%HPD={155.733477,187.795671},length_mean=0.0893978833,length_median=0.0831691,length_95%HPD={0.006278104,0.1800056},effectivebrlenIgrBrlens_mean=0.078946,effectivebrlenIgrBrlens_median=0.072907,effectivebrlenIgrBrlens_95%HPD={0.0,0.161449},rateIgrBrlens_mean=1.141697,rateIgrBrlens_median=0.856145,rateIgrBrlens_95%HPD={1.0E-6,2.804335},!rotate=false]:25.52559,(Kallimodon_pulchellus[&prob=1.0,prob_stddev=0.0,prob_range={1.0,1.0},prob(percent)="100",prob+-sd="100+-0",height_mean=0.455333521,height_median=0.4437479,height_95%HPD={0.263869606,0.672046014},age_mean=152.38776,age_median=152.332482,age_95%HPD={150.00083,154.714245},length_mean=0.0366050749,length_median=0.02995076,length_95%HPD={0.00106433,0.08931647},effectivebrlenIgrBrlens_mean=0.034059,effectivebrlenIgrBrlens_median=0.02613,effectivebrlenIgrBrlens_95%HPD={0.0,0.093053},rateIgrBrlens_mean=1.37387,rateIgrBrlens_median=0.833518,rateIgrBrlens_95%HPD={1.0E-6,4.231134}]:10.13937,Leptosaurus_neptunius[&prob=1.0,prob_stddev=0.0,prob_range={1.0,1.0},prob(percent)="100",prob+-sd="100+-0",height_mean=0.451429306,height_median=0.43988435,height_95%HPD={0.26033496,0.66505057},age_mean=151.079213,age_median=151.094359,age_95%HPD={150.113528,152.09964},length_mean=0.0396268517,length_median=0.03344316,length_95%HPD={0.002675041,0.09198203},effectivebrlenIgrBrlens_mean=0.012133,effectivebrlenIgrBrlens_median=0.005414,effectivebrlenIgrBrlens_95%HPD={0.0,0.046498},rateIgrBrlens_mean=0.332782,rateIgrBrlens_median=0.151521,rateIgrBrlens_95%HPD={1.0E-6,1.224948}]:11.37749)[&prob=0.96220042,prob_stddev=0.00115714415,prob_range={0.960867101,0.963678181},prob(percent)="96",prob+-sd="96+-0",height_mean=0.490036059,height_median=0.47754493,height_95%HPD={0.28198492,0.72052075},age_mean=164.308928,age_median=162.471852,age_95%HPD={152.224726,180.845771},length_mean=0.0980009317,length_median=0.09227872,length_95%HPD={0.008725066,0.1922198},effectivebrlenIgrBrlens_mean=0.087623,effectivebrlenIgrBrlens_median=0.081455,effectivebrlenIgrBrlens_95%HPD={0.0,0.178046},rateIgrBrlens_mean=1.104308,rateIgrBrlens_median=0.86647,rateIgrBrlens_95%HPD={1.0E-6,2.588201}]:31.50989)[&prob=0.596951701,prob_stddev=0.00124205983,prob_range={0.595448939,0.598015578},prob(percent)="60",prob+-sd="60+-0",height_mean=0.577706855,height_median=0.56404723,height_95%HPD={0.33880151,0.84319997},age_mean=195.142208,age_median=193.981738,age_95%HPD={170.566272,222.370937},length_mean=0.0666870749,length_median=0.06029407,length_95%HPD={0.001351001,0.1458861},effectivebrlenIgrBrlens_mean=0.038208,effectivebrlenIgrBrlens_median=0.030331,effectivebrlenIgrBrlens_95%HPD={0.0,0.104468},rateIgrBrlens_mean=0.691459,rateIgrBrlens_median=0.471678,rateIgrBrlens_95%HPD={1.0E-6,1.948862}]:24.9308)[&prob=0.544816169,prob_stddev=0.00383556058,prob_range={0.539149565,0.547627249},prob(percent)="54",prob+-sd="54+-0",height_mean=0.669274079,height_median=0.65404201,height_95%HPD={0.397288511,0.96747125},age_mean=219.335107,age_median=218.912533,age_95%HPD={197.788702,241.071567},length_mean=0.0389856036,length_median=0.03219709,length_95%HPD={3.675204E-4,0.09556029},effectivebrlenIgrBrlens_mean=0.019564,effectivebrlenIgrBrlens_median=0.008615,effectivebrlenIgrBrlens_95%HPD={0.0,0.074682},rateIgrBrlens_mean=0.565734,rateIgrBrlens_median=0.251702,rateIgrBrlens_95%HPD={1.0E-6,2.019737}]:13.52697,((((Sphenodon_punctatus[&prob=1.0,prob_stddev=0.0,prob_range={1.0,1.0},prob(percent)="100",prob+-sd="100+-0",height_mean=0.0,height_median=0.0,height_95%HPD={0.0,0.0},age_mean=0.0,age_median=0.0,age_95%HPD={0.0,0.0},length_mean=0.329757243,length_median=0.3144918,length_95%HPD={0.1610396,0.5289698},effectivebrlenIgrBrlens_mean=0.129882,effectivebrlenIgrBrlens_median=0.117551,effectivebrlenIgrBrlens_95%HPD={0.014763,0.26815},rateIgrBrlens_mean=0.400508,rateIgrBrlens_median=0.372163,rateIgrBrlens_95%HPD={0.057852,0.780614}]:105.664,Kawasphenodon[&prob=1.0,prob_stddev=0.0,prob_range={1.0,1.0},prob(percent)="100",prob+-sd="100+-0",height_mean=0.229394759,height_median=0.223276,height_95%HPD={0.1299349,0.3395231},age_mean=76.7748805,age_median=76.7601095,age_95%HPD={70.0079389,82.9114348},length_mean=0.100933779,length_median=0.08397467,length_95%HPD={0.001014127,0.2430576},effectivebrlenIgrBrlens_mean=0.115591,effectivebrlenIgrBrlens_median=0.09643,effectivebrlenIgrBrlens_95%HPD={0.0,0.279175},rateIgrBrlens_mean=1.602938,rateIgrBrlens_median=1.096307,rateIgrBrlens_95%HPD={1.0E-6,4.280943}]:28.90388)[&prob=0.98860846,prob_stddev=3.0338965E-4,prob_range={0.988311241,0.989011233},prob(percent)="99",prob+-sd="99+-0",height_mean=0.327711493,height_median=0.313313,height_95%HPD={0.1632825,0.5235368},age_mean=110.315414,age_median=105.663988,age_95%HPD={74.7953392,157.59283},length_mean=0.24201619,length_median=0.2395206,length_95%HPD={0.05324061,0.42412},effectivebrlenIgrBrlens_mean=0.096796,effectivebrlenIgrBrlens_median=0.08568,effectivebrlenIgrBrlens_95%HPD={0.0,0.216053},rateIgrBrlens_mean=0.413714,rateIgrBrlens_median=0.365299,rateIgrBrlens_95%HPD={1.0E-6,0.866402}]:85.62987,Cynosphenodon_huizachalensis[&prob=1.0,prob_stddev=0.0,prob_range={1.0,1.0},prob(percent)="100",prob+-sd="100+-0",height_mean=0.556125275,height_median=0.54194848,height_95%HPD={0.323148339,0.82178959},age_mean=186.125392,age_median=185.832347,age_95%HPD={182.699969,190.144862},length_mean=0.0196739599,length_median=0.01414093,length_95%HPD={6.245702E-5,0.05416683},effectivebrlenIgrBrlens_mean=0.012189,effectivebrlenIgrBrlens_median=0.001493,effectivebrlenIgrBrlens_95%HPD={0.0,0.056236},rateIgrBrlens_mean=0.624131,rateIgrBrlens_median=0.102535,rateIgrBrlens_95%HPD={1.0E-6,2.642104}]:5.461515)[&prob=0.970800324,prob_stddev=0.00246355094,prob_range={0.967544805,0.973533627},prob(percent)="97",prob+-sd="97+-0",height_mean=0.570756567,height_median=0.5571121,height_95%HPD={0.3352436,0.8394717},age_mean=192.305517,age_median=191.293862,age_95%HPD={183.576898,203.244091},length_mean=0.0631467576,length_median=0.05978537,length_95%HPD={0.005422797,0.1240834},effectivebrlenIgrBrlens_mean=0.115671,effectivebrlenIgrBrlens_median=0.105585,effectivebrlenIgrBrlens_95%HPD={0.016434,0.235881},rateIgrBrlens_mean=2.596935,rateIgrBrlens_median=1.803307,rateIgrBrlens_95%HPD={0.095602,6.826227},!rotate=false]:16.49477,((Priosphenodon_avelasi[&prob=1.0,prob_stddev=0.0,prob_range={1.0,1.0},prob(percent)="100",prob+-sd="100+-0",height_mean=0.286325269,height_median=0.27897054,height_95%HPD={0.164864824,0.42392418},age_mean=95.8119485,age_median=96.1276769,age_95%HPD={90.5737727,100.499969},length_mean=0.116882541,length_median=0.1067864,length_95%HPD={0.0369444,0.2199653},effectivebrlenIgrBrlens_mean=0.057805,effectivebrlenIgrBrlens_median=0.049494,effectivebrlenIgrBrlens_95%HPD={0.0,0.136092},rateIgrBrlens_mean=0.522772,rateIgrBrlens_median=0.447288,rateIgrBrlens_95%HPD={2.0E-6,1.209623}]:34.71222,Toxolophosaurus_cloudi[&prob=1.0,prob_stddev=0.0,prob_range={1.0,1.0},prob(percent)="100",prob+-sd="100+-0",height_mean=0.351522576,height_median=0.34233951,height_95%HPD={0.20068421,0.5193484},age_mean=117.643113,age_median=117.71936,age_95%HPD={110.7895,124.994355},length_mean=0.051982516,length_median=0.04037031,length_95%HPD={3.478414E-4,0.1367385},effectivebrlenIgrBrlens_mean=0.02985,effectivebrlenIgrBrlens_median=0.01786,effectivebrlenIgrBrlens_95%HPD={0.0,0.100776},rateIgrBrlens_mean=0.717746,rateIgrBrlens_median=0.388383,rateIgrBrlens_95%HPD={1.0E-6,2.363539}]:13.12054)[&prob=0.917037033,prob_stddev=0.00115420203,prob_range={0.915878712,0.918089799},prob(percent)="92",prob+-sd="92+-0",height_mean=0.396496265,height_median=0.38572879,height_95%HPD={0.22434571,0.58953637},age_mean=132.916302,age_median=130.839899,age_95%HPD={113.403727,156.139296},length_mean=0.105637184,length_median=0.1000906,length_95%HPD={0.00573727,0.205648},effectivebrlenIgrBrlens_mean=0.049044,effectivebrlenIgrBrlens_median=0.03921,effectivebrlenIgrBrlens_95%HPD={0.0,0.130037},rateIgrBrlens_mean=0.48165,rateIgrBrlens_median=0.389136,rateIgrBrlens_95%HPD={1.0E-6,1.198542}]:34.65246,Eilenodon_robustus[&prob=1.0,prob_stddev=0.0,prob_range={1.0,1.0},prob(percent)="100",prob+-sd="100+-0",height_mean=0.462808374,height_median=0.450969282,height_95%HPD={0.26687386,0.68168086},age_mean=154.888422,age_median=154.881865,age_95%HPD={153.00171,156.607795},length_mean=0.0384524905,length_median=0.02830838,length_95%HPD={1.277663E-4,0.1078475},effectivebrlenIgrBrlens_mean=0.021711,effectivebrlenIgrBrlens_median=0.00776,effectivebrlenIgrBrlens_95%HPD={0.0,0.08957},rateIgrBrlens_mean=0.632399,rateIgrBrlens_median=0.253526,rateIgrBrlens_95%HPD={1.0E-6,2.292176}]:10.61049)[&prob=0.965600382,prob_stddev=0.00176551694,prob_range={0.963178187,0.966967034},prob(percent)="97",prob+-sd="97+-0",height_mean=0.499857017,height_median=0.487033,height_95%HPD={0.288526715,0.7375366},age_mean=168.309326,age_median=165.492359,age_95%HPD={153.914229,190.409635},length_mean=0.130658778,length_median=0.1288253,length_95%HPD={0.0335543,0.2263467},effectivebrlenIgrBrlens_mean=0.072391,effectivebrlenIgrBrlens_median=0.064375,effectivebrlenIgrBrlens_95%HPD={0.0,0.159825},rateIgrBrlens_mean=0.583212,rateIgrBrlens_median=0.508474,rateIgrBrlens_95%HPD={1.0E-6,1.267475}]:42.29627)[&prob=0.524074733,prob_stddev=0.00400333244,prob_range={0.518983122,0.528127465},prob(percent)="52",prob+-sd="52+-0",height_mean=0.628383949,height_median=0.61364477,height_95%HPD={0.36426726,0.9231465},age_mean=207.787201,age_median=207.78863,age_95%HPD={192.202773,222.956802},length_mean=0.0346951186,length_median=0.03001787,length_95%HPD={5.557438E-4,0.08038344},effectivebrlenIgrBrlens_mean=0.019097,effectivebrlenIgrBrlens_median=0.008217,effectivebrlenIgrBrlens_95%HPD={0.0,0.073181},rateIgrBrlens_mean=0.619734,rateIgrBrlens_median=0.263461,rateIgrBrlens_95%HPD={1.0E-6,2.24507},!rotate=false]:12.18972,Sphenotitan_leyesi[&prob=1.0,prob_stddev=0.0,prob_range={1.0,1.0},prob(percent)="100",prob+-sd="100+-0",height_mean=0.635101637,height_median=0.61903077,height_95%HPD={0.368959271,0.93665894},age_mean=212.613168,age_median=211.491201,age_95%HPD={208.499999,220.514277},length_mean=0.016528822,length_median=0.01320696,length_95%HPD={2.355913E-4,0.04197045},effectivebrlenIgrBrlens_mean=0.027299,effectivebrlenIgrBrlens_median=0.015113,effectivebrlenIgrBrlens_95%HPD={0.0,0.094843},rateIgrBrlens_mean=2.413235,rateIgrBrlens_median=0.951072,rateIgrBrlens_95%HPD={1.0E-6,9.100459}]:8.487153)[&prob=0.887067921,prob_stddev=0.00293550247,prob_range={0.884845724,0.891390096},prob(percent)="89",prob+-sd="89+-0",height_mean=0.655703979,height_median=0.63989356,height_95%HPD={0.384132784,0.96001732},age_mean=221.095355,age_median=219.978354,age_95%HPD={209.759014,234.361298},length_mean=0.0290900191,length_median=0.02469134,length_95%HPD={0.001312352,0.06786647},effectivebrlenIgrBrlens_mean=0.162548,effectivebrlenIgrBrlens_median=0.15331,effectivebrlenIgrBrlens_95%HPD={0.033605,0.315155},rateIgrBrlens_mean=9.191307,rateIgrBrlens_median=6.057252,rateIgrBrlens_95%HPD={1.0E-6,27.001303},!rotate=false]:12.46115)[&prob=0.972625304,prob_stddev=0.00235705534,prob_range={0.969167009,0.97446695},prob(percent)="97",prob+-sd="97+-0",height_mean=0.695001644,height_median=0.67897317,height_95%HPD={0.41248411,1.00738505},age_mean=233.818398,age_median=232.439505,age_95%HPD={216.02353,254.261767},length_mean=0.0334309578,length_median=0.02823229,length_95%HPD={0.001287836,0.07857422},effectivebrlenIgrBrlens_mean=0.143487,effectivebrlenIgrBrlens_median=0.135751,effectivebrlenIgrBrlens_95%HPD={0.031697,0.27091},rateIgrBrlens_mean=7.375415,rateIgrBrlens_median=4.69506,rateIgrBrlens_95%HPD={1.0E-6,22.275434},!rotate=true]:9.845998)[&prob=0.715455939,prob_stddev=0.00814446953,prob_range={0.709369896,0.727136365},prob(percent)="72",prob+-sd="72+-1",height_mean=0.721466103,height_median=0.70534605,height_95%HPD={0.427720162,1.04118117},age_mean=243.670172,age_median=242.285502,age_95%HPD={224.678293,265.214347},length_mean=0.027232514,length_median=0.02246546,length_95%HPD={9.485393E-4,0.06638274},effectivebrlenIgrBrlens_mean=0.118739,effectivebrlenIgrBrlens_median=0.111606,effectivebrlenIgrBrlens_95%HPD={0.0,0.239117},rateIgrBrlens_mean=7.515453,rateIgrBrlens_median=4.656771,rateIgrBrlens_95%HPD={1.0E-6,23.835826}]:8.295676)[&prob=0.849246119,prob_stddev=0.0074289507,prob_range={0.843168409,0.859201564},prob(percent)="85",prob+-sd="85+-1",height_mean=0.744966267,height_median=0.728569208,height_95%HPD={0.445898324,1.07820967},age_mean=252.03422,age_median=250.581178,age_95%HPD={229.85712,276.642113},length_mean=0.0444986373,length_median=0.03654726,length_95%HPD={0.001444619,0.1090878},effectivebrlenIgrBrlens_mean=0.189637,effectivebrlenIgrBrlens_median=0.162691,effectivebrlenIgrBrlens_95%HPD={0.018962,0.431187},rateIgrBrlens_mean=6.8149,rateIgrBrlens_median=4.419508,rateIgrBrlens_95%HPD={1.0E-6,20.050074}]:12.24169)[&prob=0.900787213,prob_stddev=0.0071719245,prob_range={0.891956756,0.909178787},prob(percent)="90",prob+-sd="90+-1",height_mean=0.784449337,height_median=0.76743623,height_95%HPD={0.475102695,1.13390315},age_mean=264.592628,age_median=262.822866,age_95%HPD={237.229292,294.721401},length_mean=0.0539736143,length_median=0.04623938,length_95%HPD={0.001745937,0.1245588},effectivebrlenIgrBrlens_mean=0.176318,effectivebrlenIgrBrlens_median=0.154318,effectivebrlenIgrBrlens_95%HPD={0.022086,0.388997},rateIgrBrlens_mean=5.075439,rateIgrBrlens_median=3.339739,rateIgrBrlens_95%HPD={1.0E-6,14.381649}]:9.197729)[&prob=0.479869668,prob_stddev=0.00165381804,prob_range={0.47789469,0.481327985},prob(percent)="48",prob+-sd="48+-0",height_mean=0.827342075,height_median=0.809195241,height_95%HPD={0.495281917,1.20264708},age_mean=273.603333,age_median=272.020595,age_95%HPD={245.743834,304.070603},length_mean=0.0452971105,length_median=0.03813822,length_95%HPD={4.194177E-4,0.1086501},effectivebrlenIgrBrlens_mean=0.044513,effectivebrlenIgrBrlens_median=0.034946,effectivebrlenIgrBrlens_95%HPD={0.0,0.12458},rateIgrBrlens_mean=1.323198,rateIgrBrlens_median=0.806915,rateIgrBrlens_95%HPD={1.0E-6,4.062563}]:8.715009)[&prob=0.318174243,prob_stddev=0.00181851717,prob_range={0.315918712,0.320129776},prob(percent)="32",prob+-sd="32+-0",height_mean=0.856110272,height_median=0.836669148,height_95%HPD={0.516521451,1.24284116},age_mean=282.166375,age_median=280.735604,age_95%HPD={257.050888,309.843518},length_mean=0.0346220222,length_median=0.02834038,length_95%HPD={4.131305E-4,0.08551555},effectivebrlenIgrBrlens_mean=0.044228,effectivebrlenIgrBrlens_median=0.032465,effectivebrlenIgrBrlens_95%HPD={0.0,0.132007},rateIgrBrlens_mean=1.790803,rateIgrBrlens_median=0.962023,rateIgrBrlens_95%HPD={1.0E-6,5.997333}]:14.85138)[&prob=1.0,prob_stddev=0.0,prob_range={1.0,1.0},prob(percent)="100",prob+-sd="100+-0",height_mean=0.884430332,height_median=0.86497728,height_95%HPD={0.53414318,1.27605051},age_mean=297.458456,age_median=295.58698,age_95%HPD={268.692712,330.375471},length_mean=0.0351430911,length_median=0.02717976,length_95%HPD={2.440311E-4,0.09283701},effectivebrlenIgrBrlens_mean=0.038895,effectivebrlenIgrBrlens_median=0.017018,effectivebrlenIgrBrlens_95%HPD={0.0,0.148456},rateIgrBrlens_mean=1.374245,rateIgrBrlens_median=0.549664,rateIgrBrlens_95%HPD={1.0E-6,5.074096}]:11.69928)[&prob=1.0,prob_stddev=0.0,prob_range={1.0,1.0},prob(percent)="100",prob+-sd="100+-0",height_mean=0.919573423,height_median=0.899386418,height_95%HPD={0.556897943,1.32650423},age_mean=309.402072,age_median=307.286258,age_95%HPD={275.723323,346.799627},length_mean=0.0,length_median=0.0,length_95%HPD={0.0,0.0},effectivebrlenIgrBrlens_mean=1.0,effectivebrlenIgrBrlens_median=1.0,effectivebrlenIgrBrlens_95%HPD={1.0,1.0},rateIgrBrlens_mean=1.0,rateIgrBrlens_median=1.0,rateIgrBrlens_95%HPD={1.0,1.0}];
end;

begin figtree;
	set appearance.backgroundColorAttribute="Default";
	set appearance.backgroundColour=#ffffff;
	set appearance.branchColorAttribute="User selection";
	set appearance.branchColorGradient=false;
	set appearance.branchLineWidth=1.0;
	set appearance.branchMinLineWidth=0.0;
	set appearance.branchWidthAttribute="Fixed";
	set appearance.foregroundColour=#000000;
	set appearance.hilightingGradient=false;
	set appearance.selectionColour=#2d3680;
	set branchLabels.colorAttribute="User selection";
	set branchLabels.displayAttribute="Branch times";
	set branchLabels.fontName="Arial";
	set branchLabels.fontSize=9;
	set branchLabels.fontStyle=0;
	set branchLabels.isShown=false;
	set branchLabels.significantDigits=4;
	set layout.expansion=0;
	set layout.layoutType="RECTILINEAR";
	set layout.zoom=0;
	set legend.attribute="age_mean";
	set legend.fontSize=10.0;
	set legend.isShown=false;
	set legend.significantDigits=4;
	set nodeBars.barWidth=4.0;
	set nodeBars.displayAttribute="age_95%HPD";
	set nodeBars.isShown=false;
	set nodeLabels.colorAttribute="User selection";
	set nodeLabels.displayAttribute="prob";
	set nodeLabels.fontName="Arial";
	set nodeLabels.fontSize=9;
	set nodeLabels.fontStyle=0;
	set nodeLabels.isShown=true;
	set nodeLabels.significantDigits=2;
	set nodeShape.colourAttribute="User selection";
	set nodeShape.isShown=false;
	set nodeShape.minSize=10.0;
	set nodeShape.scaleType=Width;
	set nodeShape.shapeType=Circle;
	set nodeShape.size=4.0;
	set nodeShape.sizeAttribute="Fixed";
	set polarLayout.alignTipLabels=false;
	set polarLayout.angularRange=0;
	set polarLayout.rootAngle=0;
	set polarLayout.rootLength=100;
	set polarLayout.showRoot=true;
	set radialLayout.spread=0.0;
	set rectilinearLayout.alignTipLabels=false;
	set rectilinearLayout.curvature=0;
	set rectilinearLayout.rootLength=100;
	set scale.offsetAge=0.0;
	set scale.rootAge=1.0;
	set scale.scaleFactor=1.0;
	set scale.scaleRoot=false;
	set scaleAxis.automaticScale=true;
	set scaleAxis.fontSize=8.0;
	set scaleAxis.isShown=false;
	set scaleAxis.lineWidth=1.0;
	set scaleAxis.majorTicks=1.0;
	set scaleAxis.origin=0.0;
	set scaleAxis.reverseAxis=false;
	set scaleAxis.showGrid=true;
	set scaleBar.automaticScale=true;
	set scaleBar.fontSize=10.0;
	set scaleBar.isShown=true;
	set scaleBar.lineWidth=1.0;
	set scaleBar.scaleRange=0.0;
	set tipLabels.colorAttribute="User selection";
	set tipLabels.displayAttribute="Names";
	set tipLabels.fontName="Arial";
	set tipLabels.fontSize=14;
	set tipLabels.fontStyle=2;
	set tipLabels.isShown=true;
	set tipLabels.significantDigits=4;
	set trees.order=true;
	set trees.orderType="decreasing";
	set trees.rooting=true;
	set trees.rootingType="User Selection";
	set trees.transform=false;
	set trees.transformType="cladogram";
end;
