# Supplementary material for: Sphenodontian phylogeny and the impact of model choice in Bayesian morphological clock estimates of divergence times and evolutionary rates
Source: BMC Biol. 2020 Dec 7;18:191. doi: 10.1186/s12915-020-00901-5 (PMC7720557; doi:10.1186/s12915-020-00901-5)
Supplement: Supplementary file 6 — Additional file 6. Input files including the dataset and all necessary coding (see Mr. Bayes blocks) to reproduce the analyses. [file 12915_2020_901_MOESM6_ESM.zip › InputFiles&OutputTrees/BayesCalibrated/FossilTips/BayesCal_IGR_ln_p1_60G_FT/BayesCal_IGR_ln_p1_FT_MRC.t.con.tre]

#NEXUS
[ID: 4128268094]
begin taxa;
	dimensions ntax=35;
	taxlabels
		Prolacerta_broomi
		Palaeagama_vielhaueri
		Sophineta_cracoviensis
		Megachirella_wachtleri
		Marmoretta_oxoniensis
		Huehuecuetzpalli_mixtecus
		Eichstaettisaurus_schroederi
		Ardeosaurus_brevipes
		Gephyrosaurus_bridensis
		Diphydontosaurus_avonis
		Planocephalosaurus_robinsonae
		Clevosaurus_hudsoni
		Clevosaurus_cambrica
		Clevosaurus_brasiliensis
		Clevosaurus_bairdi
		Clevosaurus_petilus
		Clevosaurus_sp_SAM
		Homeosaurus_maximiliani
		Homeosaurus_parvipes
		Sapheosaurus_thiollerei
		Oenosaurus_muehlheimensis
		Piocormus_laticeps
		Derasmosaurus_pietraroiae
		Palaeopleurosaurus_posidoniae
		Pleurosaurus_ginsburgi
		Pleurosaurus_goldfussi
		Kallimodon_pulchellus
		Leptosaurus_neptunius
		Sphenodon_punctatus
		Kawasphenodon
		Cynosphenodon_huizachalensis
		Sphenotitan_leyesi
		Priosphenodon_avelasi
		Eilenodon_robustus
		Toxolophosaurus_cloudi
		;
end;
begin trees;
	translate
		1	Prolacerta_broomi,
		2	Palaeagama_vielhaueri,
		3	Sophineta_cracoviensis,
		4	Megachirella_wachtleri,
		5	Marmoretta_oxoniensis,
		6	Huehuecuetzpalli_mixtecus,
		7	Eichstaettisaurus_schroederi,
		8	Ardeosaurus_brevipes,
		9	Gephyrosaurus_bridensis,
		10	Diphydontosaurus_avonis,
		11	Planocephalosaurus_robinsonae,
		12	Clevosaurus_hudsoni,
		13	Clevosaurus_cambrica,
		14	Clevosaurus_brasiliensis,
		15	Clevosaurus_bairdi,
		16	Clevosaurus_petilus,
		17	Clevosaurus_sp_SAM,
		18	Homeosaurus_maximiliani,
		19	Homeosaurus_parvipes,
		20	Sapheosaurus_thiollerei,
		21	Oenosaurus_muehlheimensis,
		22	Piocormus_laticeps,
		23	Derasmosaurus_pietraroiae,
		24	Palaeopleurosaurus_posidoniae,
		25	Pleurosaurus_ginsburgi,
		26	Pleurosaurus_goldfussi,
		27	Kallimodon_pulchellus,
		28	Leptosaurus_neptunius,
		29	Sphenodon_punctatus,
		30	Kawasphenodon,
		31	Cynosphenodon_huizachalensis,
		32	Sphenotitan_leyesi,
		33	Priosphenodon_avelasi,
		34	Eilenodon_robustus,
		35	Toxolophosaurus_cloudi
		;
   tree con_50_majrule = [&R] (1[&prob=1.00000000e+00,prob_stddev=0.00000000e+00,prob_range={1.00000000e+00,1.00000000e+00},prob(percent)="100",prob+-sd="100+-0",height_mean=7.45797986e-01,height_median=7.26711222e-01,height_95%HPD={4.27567197e-01,1.09614234e+00},age_mean=2.49595362e+02,age_median=2.49616774e+02,age_95%HPD={2.47450472e+02,2.51898858e+02}]:5.766948e+01[&length_mean=1.73775436e-01,length_median=1.67583200e-01,length_95%HPD={7.63995600e-02,2.81509600e-01},effectivebrlenIgrBrlens_mean=0.200861,effectivebrlenIgrBrlens_median=0.193194,effectivebrlenIgrBrlens_95%HPD={0.050052,0.367122},rateIgrBrlens_mean=1.233334,rateIgrBrlens_median=1.145082,rateIgrBrlens_95%HPD={0.253556,2.391714}],((2[&prob=1.00000000e+00,prob_stddev=0.00000000e+00,prob_range={1.00000000e+00,1.00000000e+00},prob(percent)="100",prob+-sd="100+-0",height_mean=7.53571191e-01,height_median=7.34217922e-01,height_95%HPD={4.33633640e-01,1.10885696e+00},age_mean=2.52209024e+02,age_median=2.51950014e+02,age_95%HPD={2.47500013e+02,2.57284424e+02}]:1.084250e+01[&length_mean=4.43779816e-02,length_median=3.45697800e-02,length_95%HPD={6.88198000e-04,1.16962800e-01},effectivebrlenIgrBrlens_mean=0.057589,effectivebrlenIgrBrlens_median=0.041952,effectivebrlenIgrBrlens_95%HPD={0.000000,0.166941},rateIgrBrlens_mean=1.898090,rateIgrBrlens_median=1.119902,rateIgrBrlens_95%HPD={0.000001,5.881271}],3[&prob=1.00000000e+00,prob_stddev=0.00000000e+00,prob_range={1.00000000e+00,1.00000000e+00},prob(percent)="100",prob+-sd="100+-0",height_mean=7.41039838e-01,height_median=7.22094420e-01,height_95%HPD={4.30226167e-01,1.09449718e+00},age_mean=2.48003628e+02,age_median=2.48005005e+02,age_95%HPD={2.47551208e+02,2.48499779e+02}]:1.478751e+01[&length_mean=5.18378368e-02,length_median=4.50065600e-02,length_95%HPD={3.63979200e-03,1.15214400e-01},effectivebrlenIgrBrlens_mean=0.036709,effectivebrlenIgrBrlens_median=0.021904,effectivebrlenIgrBrlens_95%HPD={0.000000,0.122815},rateIgrBrlens_mean=0.742472,rateIgrBrlens_median=0.467228,rateIgrBrlens_95%HPD={0.000001,2.321887}])[&prob=8.13882624e-01,prob_stddev=2.54127461e-03,prob_range={8.11779869e-01,8.17513139e-01},prob(percent)="81",prob+-sd="81+-0",height_mean=7.85058507e-01,height_median=7.65679790e-01,height_95%HPD={4.58134206e-01,1.15303388e+00},age_mean=2.64598139e+02,age_median=2.62792512e+02,age_95%HPD={2.50028819e+02,2.82836824e+02}]:3.279447e+01[&length_mean=6.61972810e-02,length_median=6.01930400e-02,length_95%HPD={1.65344200e-03,1.40319900e-01},effectivebrlenIgrBrlens_mean=0.090314,effectivebrlenIgrBrlens_median=0.082646,effectivebrlenIgrBrlens_95%HPD={0.000000,0.197246},rateIgrBrlens_mean=1.883235,rateIgrBrlens_median=1.292055,rateIgrBrlens_95%HPD={0.000001,5.126185}],(4[&prob=1.00000000e+00,prob_stddev=0.00000000e+00,prob_range={1.00000000e+00,1.00000000e+00},prob(percent)="100",prob+-sd="100+-0",height_mean=7.29060315e-01,height_median=7.10484860e-01,height_95%HPD={4.20760657e-01,1.07436452e+00},age_mean=2.43994727e+02,age_median=2.43991780e+02,age_95%HPD={2.43500293e+02,2.44448642e+02}]:9.451963e+00[&length_mean=3.54118562e-02,length_median=2.74219300e-02,length_95%HPD={2.45722700e-04,9.41407600e-02},effectivebrlenIgrBrlens_mean=0.037614,effectivebrlenIgrBrlens_median=0.021042,effectivebrlenIgrBrlens_95%HPD={0.000000,0.133201},rateIgrBrlens_mean=1.304800,rateIgrBrlens_median=0.676820,rateIgrBrlens_95%HPD={0.000001,4.389395}],((5[&prob=1.00000000e+00,prob_stddev=0.00000000e+00,prob_range={1.00000000e+00,1.00000000e+00},prob(percent)="100",prob+-sd="100+-0",height_mean=4.78850083e-01,height_median=4.66387840e-01,height_95%HPD={2.73099593e-01,7.05233257e-01},age_mean=1.60246316e+02,age_median=1.60578667e+02,age_95%HPD={1.53089355e+02,1.66999399e+02}]:1.400357e+01[&length_mean=9.96764752e-02,length_median=7.84939600e-02,length_95%HPD={4.05226800e-04,2.59303300e-01},effectivebrlenIgrBrlens_mean=0.057609,effectivebrlenIgrBrlens_median=0.040097,effectivebrlenIgrBrlens_95%HPD={0.000000,0.176002},rateIgrBrlens_mean=0.652287,rateIgrBrlens_median=0.461369,rateIgrBrlens_95%HPD={0.000001,1.807460}],6[&prob=1.00000000e+00,prob_stddev=0.00000000e+00,prob_range={1.00000000e+00,1.00000000e+00},prob(percent)="100",prob+-sd="100+-0",height_mean=3.06531323e-01,height_median=2.98659314e-01,height_95%HPD={1.76771378e-01,4.51945268e-01},age_mean=1.02584717e+02,age_median=1.02625868e+02,age_95%HPD={1.00274845e+02,1.04999612e+02}]:7.195637e+01[&length_mean=2.40056496e-01,length_median=2.29959500e-01,length_95%HPD={1.18652500e-01,3.82410400e-01},effectivebrlenIgrBrlens_mean=0.232970,effectivebrlenIgrBrlens_median=0.217525,effectivebrlenIgrBrlens_95%HPD={0.066530,0.433776},rateIgrBrlens_mean=1.003906,rateIgrBrlens_median=0.942931,rateIgrBrlens_95%HPD={0.304546,1.832314}])[&prob=5.06430484e-01,prob_stddev=2.55121399e-03,prob_range={5.03361074e-01,5.09516561e-01},prob(percent)="51",prob+-sd="51+-0",height_mean=5.30601217e-01,height_median=5.16216223e-01,height_95%HPD={3.00613243e-01,7.84963410e-01},age_mean=1.77263235e+02,age_median=1.74582239e+02,age_95%HPD={1.55164340e+02,2.04393861e+02}]:3.158429e+01[&length_mean=9.36054097e-02,length_median=8.20334400e-02,length_95%HPD={9.61889400e-04,2.14722400e-01},effectivebrlenIgrBrlens_mean=0.056263,effectivebrlenIgrBrlens_median=0.041801,effectivebrlenIgrBrlens_95%HPD={0.000000,0.163444},rateIgrBrlens_mean=0.646771,rateIgrBrlens_median=0.487784,rateIgrBrlens_95%HPD={0.000001,1.724077}],(7[&prob=1.00000000e+00,prob_stddev=0.00000000e+00,prob_range={1.00000000e+00,1.00000000e+00},prob(percent)="100",prob+-sd="100+-0",height_mean=4.55776691e-01,height_median=4.44057580e-01,height_95%HPD={2.62397073e-01,6.71154520e-01},age_mean=1.52533271e+02,age_median=1.52548844e+02,age_95%HPD={1.50263334e+02,1.54999826e+02}]:1.358113e+01[&length_mean=4.60872739e-02,length_median=3.98137200e-02,length_95%HPD={2.00906700e-03,1.04603300e-01},effectivebrlenIgrBrlens_mean=0.043024,effectivebrlenIgrBrlens_median=0.027285,effectivebrlenIgrBrlens_95%HPD={0.000000,0.139123},rateIgrBrlens_mean=1.112006,rateIgrBrlens_median=0.622477,rateIgrBrlens_95%HPD={0.000001,3.704935}],8[&prob=1.00000000e+00,prob_stddev=0.00000000e+00,prob_range={1.00000000e+00,1.00000000e+00},prob(percent)="100",prob+-sd="100+-0",height_mean=4.55281330e-01,height_median=4.43650400e-01,height_95%HPD={2.60773557e-01,6.69017160e-01},age_mean=1.52371543e+02,age_median=1.52312106e+02,age_95%HPD={1.50000007e+02,1.54710177e+02}]:1.381787e+01[&length_mean=4.69428666e-02,length_median=4.05122300e-02,length_95%HPD={2.82380200e-03,1.05757700e-01},effectivebrlenIgrBrlens_mean=0.096458,effectivebrlenIgrBrlens_median=0.084874,effectivebrlenIgrBrlens_95%HPD={0.000000,0.214716},rateIgrBrlens_mean=3.044021,rateIgrBrlens_median=2.023052,rateIgrBrlens_95%HPD={0.000001,8.767585}])[&prob=9.67667026e-01,prob_stddev=2.01940991e-03,prob_range={9.65033722e-01,9.69589227e-01},prob(percent)="97",prob+-sd="97+-0",height_mean=5.00927039e-01,height_median=4.88402150e-01,height_95%HPD={2.88967929e-01,7.36355412e-01},age_mean=1.68032374e+02,age_median=1.66129974e+02,age_95%HPD={1.53481744e+02,1.87247532e+02}]:4.003655e+01[&length_mean=9.15597189e-02,length_median=7.90614900e-02,length_95%HPD={2.92804000e-03,2.09599500e-01},effectivebrlenIgrBrlens_mean=0.244079,effectivebrlenIgrBrlens_median=0.222082,effectivebrlenIgrBrlens_95%HPD={0.000000,0.493585},rateIgrBrlens_mean=3.952887,rateIgrBrlens_median=2.675433,rateIgrBrlens_95%HPD={0.000001,10.583303}])[&prob=9.13200964e-01,prob_stddev=2.27260670e-03,prob_range={9.10689881e-01,9.16145376e-01},prob(percent)="91",prob+-sd="91+-0",height_mean=6.21120850e-01,height_median=6.04547690e-01,height_95%HPD={3.57111570e-01,9.22048470e-01},age_mean=2.07664601e+02,age_median=2.06166526e+02,age_95%HPD={1.74573830e+02,2.44357777e+02}]:4.727722e+01[&length_mean=1.44250756e-01,length_median=1.38847800e-01,length_95%HPD={1.38718400e-02,2.74366400e-01},effectivebrlenIgrBrlens_mean=0.149999,effectivebrlenIgrBrlens_median=0.138515,effectivebrlenIgrBrlens_95%HPD={0.000000,0.314405},rateIgrBrlens_mean=1.150359,rateIgrBrlens_median=0.988669,rateIgrBrlens_95%HPD={0.000001,2.441419}])[&prob=9.06645482e-01,prob_stddev=2.85263293e-03,prob_range={9.02967745e-01,9.09923223e-01},prob(percent)="91",prob+-sd="91+-0",height_mean=7.62647526e-01,height_median=7.43816421e-01,height_95%HPD={4.47853177e-01,1.12004558e+00},age_mean=2.55683371e+02,age_median=2.53443743e+02,age_95%HPD={2.43953777e+02,2.73579160e+02}]:4.214324e+01[&length_mean=7.36344699e-02,length_median=6.78188600e-02,length_95%HPD={5.44823100e-03,1.51626500e-01},effectivebrlenIgrBrlens_mean=0.145986,effectivebrlenIgrBrlens_median=0.137229,effectivebrlenIgrBrlens_95%HPD={0.020376,0.288409},rateIgrBrlens_mean=2.785533,rateIgrBrlens_median=1.982100,rateIgrBrlens_95%HPD={0.000001,7.075233}],9[&prob=1.00000000e+00,prob_stddev=0.00000000e+00,prob_range={1.00000000e+00,1.00000000e+00},prob(percent)="100",prob+-sd="100+-0",height_mean=5.88898329e-01,height_median=5.73735010e-01,height_95%HPD={3.38990957e-01,8.68528730e-01},age_mean=1.97071264e+02,age_median=1.97389320e+02,age_95%HPD={1.92147702e+02,2.01399945e+02}]:9.819766e+01[&length_mean=2.22266851e-01,length_median=2.19077400e-01,length_95%HPD={9.85556300e-02,3.58355600e-01},effectivebrlenIgrBrlens_mean=0.093960,effectivebrlenIgrBrlens_median=0.086744,effectivebrlenIgrBrlens_95%HPD={0.006443,0.194473},rateIgrBrlens_mean=0.432054,rateIgrBrlens_median=0.399712,rateIgrBrlens_95%HPD={0.050717,0.871593}],(10[&prob=1.00000000e+00,prob_stddev=0.00000000e+00,prob_range={1.00000000e+00,1.00000000e+00},prob(percent)="100",prob+-sd="100+-0",height_mean=6.12540561e-01,height_median=5.96877450e-01,height_95%HPD={3.49377667e-01,8.99209640e-01},age_mean=2.05001717e+02,age_median=2.05054115e+02,age_95%HPD={2.01691013e+02,2.08499943e+02}]:5.776875e+01[&length_mean=1.54454785e-01,length_median=1.55202100e-01,length_95%HPD={2.08706800e-02,2.61412100e-01},effectivebrlenIgrBrlens_mean=0.169082,effectivebrlenIgrBrlens_median=0.154972,effectivebrlenIgrBrlens_95%HPD={0.028148,0.338181},rateIgrBrlens_mean=1.550361,rateIgrBrlens_median=0.970639,rateIgrBrlens_95%HPD={0.072066,4.705526}],(11[&prob=1.00000000e+00,prob_stddev=0.00000000e+00,prob_range={1.00000000e+00,1.00000000e+00},prob(percent)="100",prob+-sd="100+-0",height_mean=6.12895240e-01,height_median=5.97190481e-01,height_95%HPD={3.50815550e-01,9.00723970e-01},age_mean=2.05114984e+02,age_median=2.05226039e+02,age_95%HPD={2.01727469e+02,2.08499925e+02}]:4.535514e+01[&length_mean=1.12631301e-01,length_median=1.13131100e-01,length_95%HPD={1.52622200e-02,1.96226000e-01},effectivebrlenIgrBrlens_mean=0.081514,effectivebrlenIgrBrlens_median=0.066798,effectivebrlenIgrBrlens_95%HPD={0.000000,0.204899},rateIgrBrlens_mean=0.973338,rateIgrBrlens_median=0.559134,rateIgrBrlens_95%HPD={0.000001,3.166956}],((12[&prob=1.00000000e+00,prob_stddev=0.00000000e+00,prob_range={1.00000000e+00,1.00000000e+00},prob(percent)="100",prob+-sd="100+-0",height_mean=5.99677548e-01,height_median=5.84249250e-01,height_95%HPD={3.45205840e-01,8.86520234e-01},age_mean=2.00676081e+02,age_median=2.01012194e+02,age_95%HPD={1.92547538e+02,2.08499950e+02}]:3.188425e+01[&length_mean=6.22446462e-02,length_median=5.70506300e-02,length_95%HPD={7.02418100e-03,1.26560200e-01},effectivebrlenIgrBrlens_mean=0.039113,effectivebrlenIgrBrlens_median=0.034671,effectivebrlenIgrBrlens_95%HPD={0.000000,0.088063},rateIgrBrlens_mean=0.829507,rateIgrBrlens_median=0.592920,rateIgrBrlens_95%HPD={0.000001,2.205525}],13[&prob=1.00000000e+00,prob_stddev=0.00000000e+00,prob_range={1.00000000e+00,1.00000000e+00},prob(percent)="100",prob+-sd="100+-0",height_mean=6.11964099e-01,height_median=5.96333661e-01,height_95%HPD={3.50407892e-01,8.99326870e-01},age_mean=2.04806474e+02,age_median=2.04760681e+02,age_95%HPD={2.01300202e+02,2.08110989e+02}]:2.813576e+01[&length_mean=4.27124335e-02,length_median=3.66326500e-02,length_95%HPD={6.79278400e-04,9.90754300e-02},effectivebrlenIgrBrlens_mean=0.030073,effectivebrlenIgrBrlens_median=0.025200,effectivebrlenIgrBrlens_95%HPD={0.000000,0.077850},rateIgrBrlens_mean=1.025792,rateIgrBrlens_median=0.617629,rateIgrBrlens_95%HPD={0.000001,3.140009}],14[&prob=1.00000000e+00,prob_stddev=0.00000000e+00,prob_range={1.00000000e+00,1.00000000e+00},prob(percent)="100",prob+-sd="100+-0",height_mean=6.27273025e-01,height_median=6.11086932e-01,height_95%HPD={3.60350120e-01,9.24009015e-01},age_mean=2.09946439e+02,age_median=2.09606886e+02,age_95%HPD={2.01300103e+02,2.18781560e+02}]:2.328956e+01[&length_mean=4.17108890e-02,length_median=3.62784100e-02,length_95%HPD={8.81839200e-04,9.48915000e-02},effectivebrlenIgrBrlens_mean=0.031915,effectivebrlenIgrBrlens_median=0.026791,effectivebrlenIgrBrlens_95%HPD={0.000000,0.082219},rateIgrBrlens_mean=1.135600,rateIgrBrlens_median=0.676710,rateIgrBrlens_95%HPD={0.000001,3.530551}],15[&prob=1.00000000e+00,prob_stddev=0.00000000e+00,prob_range={1.00000000e+00,1.00000000e+00},prob(percent)="100",prob+-sd="100+-0",height_mean=5.98439826e-01,height_median=5.83141260e-01,height_95%HPD={3.46409833e-01,8.82950630e-01},age_mean=2.00280299e+02,age_median=2.00270523e+02,age_95%HPD={1.99300398e+02,2.01195474e+02}]:3.262592e+01[&length_mean=3.74074256e-02,length_median=2.99804500e-02,length_95%HPD={2.29458500e-04,9.54519200e-02},effectivebrlenIgrBrlens_mean=0.030045,effectivebrlenIgrBrlens_median=0.023530,effectivebrlenIgrBrlens_95%HPD={0.000000,0.084361},rateIgrBrlens_mean=1.082809,rateIgrBrlens_median=0.668303,rateIgrBrlens_95%HPD={0.000001,3.363569}],16[&prob=1.00000000e+00,prob_stddev=0.00000000e+00,prob_range={1.00000000e+00,1.00000000e+00},prob(percent)="100",prob+-sd="100+-0",height_mean=5.98492767e-01,height_median=5.83211743e-01,height_95%HPD={3.43070048e-01,8.79468054e-01},age_mean=2.00297743e+02,age_median=2.00296061e+02,age_95%HPD={1.99380067e+02,2.01277906e+02}]:3.260038e+01[&length_mean=3.17698006e-02,length_median=2.50076300e-02,length_95%HPD={2.82831700e-04,8.21040100e-02},effectivebrlenIgrBrlens_mean=0.013929,effectivebrlenIgrBrlens_median=0.006003,effectivebrlenIgrBrlens_95%HPD={0.000000,0.053425},rateIgrBrlens_mean=0.489440,rateIgrBrlens_median=0.216634,rateIgrBrlens_95%HPD={0.000001,1.760296}],17[&prob=1.00000000e+00,prob_stddev=0.00000000e+00,prob_range={1.00000000e+00,1.00000000e+00},prob(percent)="100",prob+-sd="100+-0",height_mean=5.80576245e-01,height_median=5.65478180e-01,height_95%HPD={3.32680518e-01,8.57390397e-01},age_mean=1.94262393e+02,age_median=1.95221680e+02,age_95%HPD={1.84758470e+02,2.01299999e+02}]:3.767476e+01[&length_mean=4.23988850e-02,length_median=3.73811600e-02,length_95%HPD={1.86710500e-03,9.33624100e-02},effectivebrlenIgrBrlens_mean=0.015838,effectivebrlenIgrBrlens_median=0.007246,effectivebrlenIgrBrlens_95%HPD={0.000000,0.060482},rateIgrBrlens_mean=0.383656,rateIgrBrlens_median=0.189398,rateIgrBrlens_95%HPD={0.000001,1.371572}])[&prob=5.88874013e-01,prob_stddev=4.41261862e-03,prob_range={5.84960167e-01,5.94926723e-01},prob(percent)="59",prob+-sd="59+-0",height_mean=6.87011855e-01,height_median=6.71268605e-01,height_95%HPD={4.02106533e-01,9.91076908e-01},age_mean=2.33926066e+02,age_median=2.32896442e+02,age_95%HPD={2.17539647e+02,2.52000849e+02}]:9.389060e+00[&length_mean=3.38667229e-02,length_median=2.80521400e-02,length_95%HPD={4.37396800e-04,8.29101500e-02},effectivebrlenIgrBrlens_mean=0.029908,effectivebrlenIgrBrlens_median=0.017527,effectivebrlenIgrBrlens_95%HPD={0.000000,0.101334},rateIgrBrlens_mean=1.078848,rateIgrBrlens_median=0.547855,rateIgrBrlens_95%HPD={0.000001,3.687348}],(((18[&prob=1.00000000e+00,prob_stddev=0.00000000e+00,prob_range={1.00000000e+00,1.00000000e+00},prob(percent)="100",prob+-sd="100+-0",height_mean=4.55801787e-01,height_median=4.44120270e-01,height_95%HPD={2.62724098e-01,6.71555800e-01},age_mean=1.52542608e+02,age_median=1.52566058e+02,age_95%HPD={1.50265835e+02,1.54999987e+02}]:1.171911e+01[&length_mean=4.25486117e-02,length_median=3.47048300e-02,length_95%HPD={1.12656200e-03,1.03044800e-01},effectivebrlenIgrBrlens_mean=0.026706,effectivebrlenIgrBrlens_median=0.016271,effectivebrlenIgrBrlens_95%HPD={0.000000,0.089120},rateIgrBrlens_mean=0.784102,rateIgrBrlens_median=0.430307,rateIgrBrlens_95%HPD={0.000001,2.637786}],19[&prob=1.00000000e+00,prob_stddev=0.00000000e+00,prob_range={1.00000000e+00,1.00000000e+00},prob(percent)="100",prob+-sd="100+-0",height_mean=4.55723597e-01,height_median=4.44020060e-01,height_95%HPD={2.64215506e-01,6.72996440e-01},age_mean=1.52516673e+02,age_median=1.52523102e+02,age_95%HPD={1.50258172e+02,1.54999921e+02}]:1.176207e+01[&length_mean=4.21616872e-02,length_median=3.46712800e-02,length_95%HPD={1.71379600e-03,1.02049400e-01},effectivebrlenIgrBrlens_mean=0.026887,effectivebrlenIgrBrlens_median=0.017723,effectivebrlenIgrBrlens_95%HPD={0.000000,0.085301},rateIgrBrlens_mean=0.823057,rateIgrBrlens_median=0.477213,rateIgrBrlens_95%HPD={0.000001,2.671666}])[&prob=9.82677970e-01,prob_stddev=3.71291016e-04,prob_range={9.82389085e-01,9.83211298e-01},prob(percent)="98",prob+-sd="98+-0",height_mean=4.96604042e-01,height_median=4.84208780e-01,height_95%HPD={2.89285283e-01,7.32994200e-01},age_mean=1.66514672e+02,age_median=1.64285172e+02,age_95%HPD={1.53021260e+02,1.85744730e+02}]:5.462736e+01[&length_mean=1.22295333e-01,length_median=1.17197800e-01,length_95%HPD={1.73219000e-02,2.30059100e-01},effectivebrlenIgrBrlens_mean=0.112041,effectivebrlenIgrBrlens_median=0.104273,effectivebrlenIgrBrlens_95%HPD={0.010578,0.226216},rateIgrBrlens_mean=1.142730,rateIgrBrlens_median=0.885761,rateIgrBrlens_95%HPD={0.000001,2.660334}],((20[&prob=1.00000000e+00,prob_stddev=0.00000000e+00,prob_range={1.00000000e+00,1.00000000e+00},prob(percent)="100",prob+-sd="100+-0",height_mean=4.58796570e-01,height_median=4.47080921e-01,height_95%HPD={2.62572645e-01,6.73974795e-01},age_mean=1.53545522e+02,age_median=1.53544717e+02,age_95%HPD={1.52130754e+02,1.54883278e+02}]:1.491143e+01[&length_mean=2.94157160e-02,length_median=2.33293500e-02,length_95%HPD={3.89799700e-04,7.49249200e-02},effectivebrlenIgrBrlens_mean=0.013199,effectivebrlenIgrBrlens_median=0.005109,effectivebrlenIgrBrlens_95%HPD={0.000000,0.052337},rateIgrBrlens_mean=0.535154,rateIgrBrlens_median=0.198455,rateIgrBrlens_95%HPD={0.000001,1.998020}],21[&prob=1.00000000e+00,prob_stddev=0.00000000e+00,prob_range={1.00000000e+00,1.00000000e+00},prob(percent)="100",prob+-sd="100+-0",height_mean=4.51329307e-01,height_median=4.39812540e-01,height_95%HPD={2.58605106e-01,6.63243470e-01},age_mean=1.51045960e+02,age_median=1.51045211e+02,age_95%HPD={1.50000148e+02,1.51992767e+02}]:1.741094e+01[&length_mean=4.23684605e-02,length_median=3.58965400e-02,length_95%HPD={3.10556500e-03,9.77586800e-02},effectivebrlenIgrBrlens_mean=0.038781,effectivebrlenIgrBrlens_median=0.031222,effectivebrlenIgrBrlens_95%HPD={0.000000,0.102924},rateIgrBrlens_mean=1.176937,rateIgrBrlens_median=0.793206,rateIgrBrlens_95%HPD={0.000001,3.537453}],22[&prob=1.00000000e+00,prob_stddev=0.00000000e+00,prob_range={1.00000000e+00,1.00000000e+00},prob(percent)="100",prob+-sd="100+-0",height_mean=4.55903571e-01,height_median=4.44219300e-01,height_95%HPD={2.60348452e-01,6.69350530e-01},age_mean=1.52576487e+02,age_median=1.52609387e+02,age_95%HPD={1.50286214e+02,1.54999906e+02}]:1.584676e+01[&length_mean=3.11997598e-02,length_median=2.34603300e-02,length_95%HPD={3.69279900e-04,8.38421900e-02},effectivebrlenIgrBrlens_mean=0.009560,effectivebrlenIgrBrlens_median=0.002837,effectivebrlenIgrBrlens_95%HPD={0.000000,0.041352},rateIgrBrlens_mean=0.332714,rateIgrBrlens_median=0.111945,rateIgrBrlens_95%HPD={0.000001,1.301954}])[&prob=9.21873090e-01,prob_stddev=2.27594509e-03,prob_range={9.19700892e-01,9.25078610e-01},prob(percent)="92",prob+-sd="92+-0",height_mean=5.06706038e-01,height_median=4.94011200e-01,height_95%HPD={2.91571488e-01,7.42076910e-01},age_mean=1.70097404e+02,age_median=1.68456146e+02,age_95%HPD={1.55733477e+02,1.87795671e+02}]:2.552559e+01[&length_mean=8.93978833e-02,length_median=8.31691000e-02,length_95%HPD={6.27810400e-03,1.80005600e-01},effectivebrlenIgrBrlens_mean=0.078946,effectivebrlenIgrBrlens_median=0.072907,effectivebrlenIgrBrlens_95%HPD={0.000000,0.161449},rateIgrBrlens_mean=1.141697,rateIgrBrlens_median=0.856145,rateIgrBrlens_95%HPD={0.000001,2.804335}],(27[&prob=1.00000000e+00,prob_stddev=0.00000000e+00,prob_range={1.00000000e+00,1.00000000e+00},prob(percent)="100",prob+-sd="100+-0",height_mean=4.55333521e-01,height_median=4.43747900e-01,height_95%HPD={2.63869606e-01,6.72046014e-01},age_mean=1.52387760e+02,age_median=1.52332482e+02,age_95%HPD={1.50000830e+02,1.54714245e+02}]:1.013937e+01[&length_mean=3.66050749e-02,length_median=2.99507600e-02,length_95%HPD={1.06433000e-03,8.93164700e-02},effectivebrlenIgrBrlens_mean=0.034059,effectivebrlenIgrBrlens_median=0.026130,effectivebrlenIgrBrlens_95%HPD={0.000000,0.093053},rateIgrBrlens_mean=1.373870,rateIgrBrlens_median=0.833518,rateIgrBrlens_95%HPD={0.000001,4.231134}],28[&prob=1.00000000e+00,prob_stddev=0.00000000e+00,prob_range={1.00000000e+00,1.00000000e+00},prob(percent)="100",prob+-sd="100+-0",height_mean=4.51429306e-01,height_median=4.39884350e-01,height_95%HPD={2.60334960e-01,6.65050570e-01},age_mean=1.51079213e+02,age_median=1.51094359e+02,age_95%HPD={1.50113528e+02,1.52099640e+02}]:1.137749e+01[&length_mean=3.96268517e-02,length_median=3.34431600e-02,length_95%HPD={2.67504100e-03,9.19820300e-02},effectivebrlenIgrBrlens_mean=0.012133,effectivebrlenIgrBrlens_median=0.005414,effectivebrlenIgrBrlens_95%HPD={0.000000,0.046498},rateIgrBrlens_mean=0.332782,rateIgrBrlens_median=0.151521,rateIgrBrlens_95%HPD={0.000001,1.224948}])[&prob=9.62200420e-01,prob_stddev=1.15714415e-03,prob_range={9.60867101e-01,9.63678181e-01},prob(percent)="96",prob+-sd="96+-0",height_mean=4.90036059e-01,height_median=4.77544930e-01,height_95%HPD={2.81984920e-01,7.20520750e-01},age_mean=1.64308928e+02,age_median=1.62471852e+02,age_95%HPD={1.52224726e+02,1.80845771e+02}]:3.150989e+01[&length_mean=9.80009317e-02,length_median=9.22787200e-02,length_95%HPD={8.72506600e-03,1.92219800e-01},effectivebrlenIgrBrlens_mean=0.087623,effectivebrlenIgrBrlens_median=0.081455,effectivebrlenIgrBrlens_95%HPD={0.000000,0.178046},rateIgrBrlens_mean=1.104308,rateIgrBrlens_median=0.866470,rateIgrBrlens_95%HPD={0.000001,2.588201}])[&prob=5.96951701e-01,prob_stddev=1.24205983e-03,prob_range={5.95448939e-01,5.98015578e-01},prob(percent)="60",prob+-sd="60+-0",height_mean=5.77706855e-01,height_median=5.64047230e-01,height_95%HPD={3.38801510e-01,8.43199970e-01},age_mean=1.95142208e+02,age_median=1.93981738e+02,age_95%HPD={1.70566272e+02,2.22370937e+02}]:2.493080e+01[&length_mean=6.66870749e-02,length_median=6.02940700e-02,length_95%HPD={1.35100100e-03,1.45886100e-01},effectivebrlenIgrBrlens_mean=0.038208,effectivebrlenIgrBrlens_median=0.030331,effectivebrlenIgrBrlens_95%HPD={0.000000,0.104468},rateIgrBrlens_mean=0.691459,rateIgrBrlens_median=0.471678,rateIgrBrlens_95%HPD={0.000001,1.948862}],((23[&prob=1.00000000e+00,prob_stddev=0.00000000e+00,prob_range={1.00000000e+00,1.00000000e+00},prob(percent)="100",prob+-sd="100+-0",height_mean=3.21950568e-01,height_median=3.13519330e-01,height_95%HPD={1.83480627e-01,4.75262503e-01},age_mean=1.07730150e+02,age_median=1.08187350e+02,age_95%HPD={1.01498898e+02,1.12999938e+02}]:6.716201e+01[&length_mean=2.13330980e-01,length_median=2.07107800e-01,length_95%HPD={1.10055300e-01,3.28902400e-01},effectivebrlenIgrBrlens_mean=0.096608,effectivebrlenIgrBrlens_median=0.088197,effectivebrlenIgrBrlens_95%HPD={0.013499,0.194371},rateIgrBrlens_mean=0.470086,rateIgrBrlens_median=0.427274,rateIgrBrlens_95%HPD={0.069670,0.955728}],(25[&prob=1.00000000e+00,prob_stddev=0.00000000e+00,prob_range={1.00000000e+00,1.00000000e+00},prob(percent)="100",prob+-sd="100+-0",height_mean=4.51341358e-01,height_median=4.39786310e-01,height_95%HPD={2.60371240e-01,6.64657100e-01},age_mean=1.51049988e+02,age_median=1.51050748e+02,age_95%HPD={1.50103032e+02,1.52097264e+02}]:1.393344e+01[&length_mean=4.43643050e-02,length_median=4.01777100e-02,length_95%HPD={5.22178200e-03,9.24065600e-02},effectivebrlenIgrBrlens_mean=0.036561,effectivebrlenIgrBrlens_median=0.031616,effectivebrlenIgrBrlens_95%HPD={0.000000,0.087439},rateIgrBrlens_mean=1.030989,rateIgrBrlens_median=0.753734,rateIgrBrlens_95%HPD={0.000001,2.819513}],26[&prob=1.00000000e+00,prob_stddev=0.00000000e+00,prob_range={1.00000000e+00,1.00000000e+00},prob(percent)="100",prob+-sd="100+-0",height_mean=4.55383410e-01,height_median=4.43730646e-01,height_95%HPD={2.65099110e-01,6.73510150e-01},age_mean=1.52404594e+02,age_median=1.52360155e+02,age_95%HPD={1.50000055e+02,1.54717748e+02}]:1.262403e+01[&length_mean=4.11204175e-02,length_median=3.68373100e-02,length_95%HPD={2.87539100e-03,8.79318000e-02},effectivebrlenIgrBrlens_mean=0.050584,effectivebrlenIgrBrlens_median=0.045456,effectivebrlenIgrBrlens_95%HPD={0.004880,0.107469},rateIgrBrlens_mean=1.826448,rateIgrBrlens_median=1.216823,rateIgrBrlens_95%HPD={0.000001,5.001257}])[&prob=8.99176120e-01,prob_stddev=1.24288785e-03,prob_range={8.98212242e-01,9.01001100e-01},prob(percent)="90",prob+-sd="90+-0",height_mean=4.94051593e-01,height_median=4.81857500e-01,height_95%HPD={2.87749180e-01,7.27576030e-01},age_mean=1.66189618e+02,age_median=1.64984187e+02,age_95%HPD={1.53396423e+02,1.81287941e+02}]:1.036518e+01[&length_mean=5.10448577e-02,length_median=4.55774500e-02,length_95%HPD={1.74399900e-03,1.11532300e-01},effectivebrlenIgrBrlens_mean=0.068112,effectivebrlenIgrBrlens_median=0.062775,effectivebrlenIgrBrlens_95%HPD={0.000000,0.141706},rateIgrBrlens_mean=1.957262,rateIgrBrlens_median=1.319218,rateIgrBrlens_95%HPD={0.000001,5.349455}])[&prob=6.05873824e-01,prob_stddev=2.79006576e-03,prob_range={6.02259975e-01,6.08837680e-01},prob(percent)="61",prob+-sd="61+-0",height_mean=5.32453492e-01,height_median=5.19448960e-01,height_95%HPD={3.12630780e-01,7.82749339e-01},age_mean=1.75814288e+02,age_median=1.75349363e+02,age_95%HPD={1.59049185e+02,1.92649847e+02}]:1.555425e+01[&length_mean=4.45353315e-02,length_median=3.94596400e-02,length_95%HPD={8.41728000e-04,1.00120800e-01},effectivebrlenIgrBrlens_mean=0.034558,effectivebrlenIgrBrlens_median=0.024048,effectivebrlenIgrBrlens_95%HPD={0.000000,0.106128},rateIgrBrlens_mean=0.904310,rateIgrBrlens_median=0.564441,rateIgrBrlens_95%HPD={0.000001,2.786671}],24[&prob=1.00000000e+00,prob_stddev=0.00000000e+00,prob_range={1.00000000e+00,1.00000000e+00},prob(percent)="100",prob+-sd="100+-0",height_mean=5.33111008e-01,height_median=5.19478887e-01,height_95%HPD={3.04031185e-01,7.82234400e-01},age_mean=1.78427059e+02,age_median=1.78182772e+02,age_95%HPD={1.74200007e+02,1.83032103e+02}]:1.272084e+01[&length_mean=3.01550091e-02,length_median=2.50570500e-02,length_95%HPD={3.49335300e-04,7.34360500e-02},effectivebrlenIgrBrlens_mean=0.022888,effectivebrlenIgrBrlens_median=0.017662,effectivebrlenIgrBrlens_95%HPD={0.000000,0.065611},rateIgrBrlens_mean=1.103658,rateIgrBrlens_median=0.599469,rateIgrBrlens_95%HPD={0.000001,3.620087}])[&prob=9.76575260e-01,prob_stddev=7.41992998e-04,prob_range={9.76078044e-01,9.77678026e-01},prob(percent)="98",prob+-sd="98+-0",height_mean=5.72393864e-01,height_median=5.58401710e-01,height_95%HPD={3.34571610e-01,8.37888370e-01},age_mean=1.92242189e+02,age_median=1.90903616e+02,age_95%HPD={1.77421436e+02,2.09542347e+02}]:2.800892e+01[&length_mean=6.96666917e-02,length_median=6.41493600e-02,length_95%HPD={4.26784400e-03,1.43697500e-01},effectivebrlenIgrBrlens_mean=0.142076,effectivebrlenIgrBrlens_median=0.135712,effectivebrlenIgrBrlens_95%HPD={0.032364,0.267301},rateIgrBrlens_mean=2.963412,rateIgrBrlens_median=2.079548,rateIgrBrlens_95%HPD={0.000001,7.568279}])[&prob=5.44816169e-01,prob_stddev=3.83556058e-03,prob_range={5.39149565e-01,5.47627249e-01},prob(percent)="54",prob+-sd="54+-0",height_mean=6.69274079e-01,height_median=6.54042010e-01,height_95%HPD={3.97288511e-01,9.67471250e-01},age_mean=2.19335107e+02,age_median=2.18912533e+02,age_95%HPD={1.97788702e+02,2.41071567e+02}]:1.352697e+01[&length_mean=3.89856036e-02,length_median=3.21970900e-02,length_95%HPD={3.67520400e-04,9.55602900e-02},effectivebrlenIgrBrlens_mean=0.019564,effectivebrlenIgrBrlens_median=0.008615,effectivebrlenIgrBrlens_95%HPD={0.000000,0.074682},rateIgrBrlens_mean=0.565734,rateIgrBrlens_median=0.251702,rateIgrBrlens_95%HPD={0.000001,2.019737}],((((29[&prob=1.00000000e+00,prob_stddev=0.00000000e+00,prob_range={1.00000000e+00,1.00000000e+00},prob(percent)="100",prob+-sd="100+-0",height_mean=0.00000000e+00,height_median=0.00000000e+00,height_95%HPD={0.00000000e+00,0.00000000e+00},age_mean=0.00000000e+00,age_median=0.00000000e+00,age_95%HPD={0.00000000e+00,0.00000000e+00}]:1.056640e+02[&length_mean=3.29757243e-01,length_median=3.14491800e-01,length_95%HPD={1.61039600e-01,5.28969800e-01},effectivebrlenIgrBrlens_mean=0.129882,effectivebrlenIgrBrlens_median=0.117551,effectivebrlenIgrBrlens_95%HPD={0.014763,0.268150},rateIgrBrlens_mean=0.400508,rateIgrBrlens_median=0.372163,rateIgrBrlens_95%HPD={0.057852,0.780614}],30[&prob=1.00000000e+00,prob_stddev=0.00000000e+00,prob_range={1.00000000e+00,1.00000000e+00},prob(percent)="100",prob+-sd="100+-0",height_mean=2.29394759e-01,height_median=2.23276000e-01,height_95%HPD={1.29934900e-01,3.39523100e-01},age_mean=7.67748805e+01,age_median=7.67601095e+01,age_95%HPD={7.00079389e+01,8.29114348e+01}]:2.890388e+01[&length_mean=1.00933779e-01,length_median=8.39746700e-02,length_95%HPD={1.01412700e-03,2.43057600e-01},effectivebrlenIgrBrlens_mean=0.115591,effectivebrlenIgrBrlens_median=0.096430,effectivebrlenIgrBrlens_95%HPD={0.000000,0.279175},rateIgrBrlens_mean=1.602938,rateIgrBrlens_median=1.096307,rateIgrBrlens_95%HPD={0.000001,4.280943}])[&prob=9.88608460e-01,prob_stddev=3.03389650e-04,prob_range={9.88311241e-01,9.89011233e-01},prob(percent)="99",prob+-sd="99+-0",height_mean=3.27711493e-01,height_median=3.13313000e-01,height_95%HPD={1.63282500e-01,5.23536800e-01},age_mean=1.10315414e+02,age_median=1.05663988e+02,age_95%HPD={7.47953392e+01,1.57592830e+02}]:8.562987e+01[&length_mean=2.42016190e-01,length_median=2.39520600e-01,length_95%HPD={5.32406100e-02,4.24120000e-01},effectivebrlenIgrBrlens_mean=0.096796,effectivebrlenIgrBrlens_median=0.085680,effectivebrlenIgrBrlens_95%HPD={0.000000,0.216053},rateIgrBrlens_mean=0.413714,rateIgrBrlens_median=0.365299,rateIgrBrlens_95%HPD={0.000001,0.866402}],31[&prob=1.00000000e+00,prob_stddev=0.00000000e+00,prob_range={1.00000000e+00,1.00000000e+00},prob(percent)="100",prob+-sd="100+-0",height_mean=5.56125275e-01,height_median=5.41948480e-01,height_95%HPD={3.23148339e-01,8.21789590e-01},age_mean=1.86125392e+02,age_median=1.85832347e+02,age_95%HPD={1.82699969e+02,1.90144862e+02}]:5.461515e+00[&length_mean=1.96739599e-02,length_median=1.41409300e-02,length_95%HPD={6.24570200e-05,5.41668300e-02},effectivebrlenIgrBrlens_mean=0.012189,effectivebrlenIgrBrlens_median=0.001493,effectivebrlenIgrBrlens_95%HPD={0.000000,0.056236},rateIgrBrlens_mean=0.624131,rateIgrBrlens_median=0.102535,rateIgrBrlens_95%HPD={0.000001,2.642104}])[&prob=9.70800324e-01,prob_stddev=2.46355094e-03,prob_range={9.67544805e-01,9.73533627e-01},prob(percent)="97",prob+-sd="97+-0",height_mean=5.70756567e-01,height_median=5.57112100e-01,height_95%HPD={3.35243600e-01,8.39471700e-01},age_mean=1.92305517e+02,age_median=1.91293862e+02,age_95%HPD={1.83576898e+02,2.03244091e+02}]:1.649477e+01[&length_mean=6.31467576e-02,length_median=5.97853700e-02,length_95%HPD={5.42279700e-03,1.24083400e-01},effectivebrlenIgrBrlens_mean=0.115671,effectivebrlenIgrBrlens_median=0.105585,effectivebrlenIgrBrlens_95%HPD={0.016434,0.235881},rateIgrBrlens_mean=2.596935,rateIgrBrlens_median=1.803307,rateIgrBrlens_95%HPD={0.095602,6.826227}],((33[&prob=1.00000000e+00,prob_stddev=0.00000000e+00,prob_range={1.00000000e+00,1.00000000e+00},prob(percent)="100",prob+-sd="100+-0",height_mean=2.86325269e-01,height_median=2.78970540e-01,height_95%HPD={1.64864824e-01,4.23924180e-01},age_mean=9.58119485e+01,age_median=9.61276769e+01,age_95%HPD={9.05737727e+01,1.00499969e+02}]:3.471222e+01[&length_mean=1.16882541e-01,length_median=1.06786400e-01,length_95%HPD={3.69444000e-02,2.19965300e-01},effectivebrlenIgrBrlens_mean=0.057805,effectivebrlenIgrBrlens_median=0.049494,effectivebrlenIgrBrlens_95%HPD={0.000000,0.136092},rateIgrBrlens_mean=0.522772,rateIgrBrlens_median=0.447288,rateIgrBrlens_95%HPD={0.000002,1.209623}],35[&prob=1.00000000e+00,prob_stddev=0.00000000e+00,prob_range={1.00000000e+00,1.00000000e+00},prob(percent)="100",prob+-sd="100+-0",height_mean=3.51522576e-01,height_median=3.42339510e-01,height_95%HPD={2.00684210e-01,5.19348400e-01},age_mean=1.17643113e+02,age_median=1.17719360e+02,age_95%HPD={1.10789500e+02,1.24994355e+02}]:1.312054e+01[&length_mean=5.19825160e-02,length_median=4.03703100e-02,length_95%HPD={3.47841400e-04,1.36738500e-01},effectivebrlenIgrBrlens_mean=0.029850,effectivebrlenIgrBrlens_median=0.017860,effectivebrlenIgrBrlens_95%HPD={0.000000,0.100776},rateIgrBrlens_mean=0.717746,rateIgrBrlens_median=0.388383,rateIgrBrlens_95%HPD={0.000001,2.363539}])[&prob=9.17037033e-01,prob_stddev=1.15420203e-03,prob_range={9.15878712e-01,9.18089799e-01},prob(percent)="92",prob+-sd="92+-0",height_mean=3.96496265e-01,height_median=3.85728790e-01,height_95%HPD={2.24345710e-01,5.89536370e-01},age_mean=1.32916302e+02,age_median=1.30839899e+02,age_95%HPD={1.13403727e+02,1.56139296e+02}]:3.465246e+01[&length_mean=1.05637184e-01,length_median=1.00090600e-01,length_95%HPD={5.73727000e-03,2.05648000e-01},effectivebrlenIgrBrlens_mean=0.049044,effectivebrlenIgrBrlens_median=0.039210,effectivebrlenIgrBrlens_95%HPD={0.000000,0.130037},rateIgrBrlens_mean=0.481650,rateIgrBrlens_median=0.389136,rateIgrBrlens_95%HPD={0.000001,1.198542}],34[&prob=1.00000000e+00,prob_stddev=0.00000000e+00,prob_range={1.00000000e+00,1.00000000e+00},prob(percent)="100",prob+-sd="100+-0",height_mean=4.62808374e-01,height_median=4.50969282e-01,height_95%HPD={2.66873860e-01,6.81680860e-01},age_mean=1.54888422e+02,age_median=1.54881865e+02,age_95%HPD={1.53001710e+02,1.56607795e+02}]:1.061049e+01[&length_mean=3.84524905e-02,length_median=2.83083800e-02,length_95%HPD={1.27766300e-04,1.07847500e-01},effectivebrlenIgrBrlens_mean=0.021711,effectivebrlenIgrBrlens_median=0.007760,effectivebrlenIgrBrlens_95%HPD={0.000000,0.089570},rateIgrBrlens_mean=0.632399,rateIgrBrlens_median=0.253526,rateIgrBrlens_95%HPD={0.000001,2.292176}])[&prob=9.65600382e-01,prob_stddev=1.76551694e-03,prob_range={9.63178187e-01,9.66967034e-01},prob(percent)="97",prob+-sd="97+-0",height_mean=4.99857017e-01,height_median=4.87033000e-01,height_95%HPD={2.88526715e-01,7.37536600e-01},age_mean=1.68309326e+02,age_median=1.65492359e+02,age_95%HPD={1.53914229e+02,1.90409635e+02}]:4.229627e+01[&length_mean=1.30658778e-01,length_median=1.28825300e-01,length_95%HPD={3.35543000e-02,2.26346700e-01},effectivebrlenIgrBrlens_mean=0.072391,effectivebrlenIgrBrlens_median=0.064375,effectivebrlenIgrBrlens_95%HPD={0.000000,0.159825},rateIgrBrlens_mean=0.583212,rateIgrBrlens_median=0.508474,rateIgrBrlens_95%HPD={0.000001,1.267475}])[&prob=5.24074733e-01,prob_stddev=4.00333244e-03,prob_range={5.18983122e-01,5.28127465e-01},prob(percent)="52",prob+-sd="52+-0",height_mean=6.28383949e-01,height_median=6.13644770e-01,height_95%HPD={3.64267260e-01,9.23146500e-01},age_mean=2.07787201e+02,age_median=2.07788630e+02,age_95%HPD={1.92202773e+02,2.22956802e+02}]:1.218972e+01[&length_mean=3.46951186e-02,length_median=3.00178700e-02,length_95%HPD={5.55743800e-04,8.03834400e-02},effectivebrlenIgrBrlens_mean=0.019097,effectivebrlenIgrBrlens_median=0.008217,effectivebrlenIgrBrlens_95%HPD={0.000000,0.073181},rateIgrBrlens_mean=0.619734,rateIgrBrlens_median=0.263461,rateIgrBrlens_95%HPD={0.000001,2.245070}],32[&prob=1.00000000e+00,prob_stddev=0.00000000e+00,prob_range={1.00000000e+00,1.00000000e+00},prob(percent)="100",prob+-sd="100+-0",height_mean=6.35101637e-01,height_median=6.19030770e-01,height_95%HPD={3.68959271e-01,9.36658940e-01},age_mean=2.12613168e+02,age_median=2.11491201e+02,age_95%HPD={2.08499999e+02,2.20514277e+02}]:8.487153e+00[&length_mean=1.65288220e-02,length_median=1.32069600e-02,length_95%HPD={2.35591300e-04,4.19704500e-02},effectivebrlenIgrBrlens_mean=0.027299,effectivebrlenIgrBrlens_median=0.015113,effectivebrlenIgrBrlens_95%HPD={0.000000,0.094843},rateIgrBrlens_mean=2.413235,rateIgrBrlens_median=0.951072,rateIgrBrlens_95%HPD={0.000001,9.100459}])[&prob=8.87067921e-01,prob_stddev=2.93550247e-03,prob_range={8.84845724e-01,8.91390096e-01},prob(percent)="89",prob+-sd="89+-0",height_mean=6.55703979e-01,height_median=6.39893560e-01,height_95%HPD={3.84132784e-01,9.60017320e-01},age_mean=2.21095355e+02,age_median=2.19978354e+02,age_95%HPD={2.09759014e+02,2.34361298e+02}]:1.246115e+01[&length_mean=2.90900191e-02,length_median=2.46913400e-02,length_95%HPD={1.31235200e-03,6.78664700e-02},effectivebrlenIgrBrlens_mean=0.162548,effectivebrlenIgrBrlens_median=0.153310,effectivebrlenIgrBrlens_95%HPD={0.033605,0.315155},rateIgrBrlens_mean=9.191307,rateIgrBrlens_median=6.057252,rateIgrBrlens_95%HPD={0.000001,27.001303}])[&prob=9.72625304e-01,prob_stddev=2.35705534e-03,prob_range={9.69167009e-01,9.74466950e-01},prob(percent)="97",prob+-sd="97+-0",height_mean=6.95001644e-01,height_median=6.78973170e-01,height_95%HPD={4.12484110e-01,1.00738505e+00},age_mean=2.33818398e+02,age_median=2.32439505e+02,age_95%HPD={2.16023530e+02,2.54261767e+02}]:9.845998e+00[&length_mean=3.34309578e-02,length_median=2.82322900e-02,length_95%HPD={1.28783600e-03,7.85742200e-02},effectivebrlenIgrBrlens_mean=0.143487,effectivebrlenIgrBrlens_median=0.135751,effectivebrlenIgrBrlens_95%HPD={0.031697,0.270910},rateIgrBrlens_mean=7.375415,rateIgrBrlens_median=4.695060,rateIgrBrlens_95%HPD={0.000001,22.275434}])[&prob=7.15455939e-01,prob_stddev=8.14446953e-03,prob_range={7.09369896e-01,7.27136365e-01},prob(percent)="72",prob+-sd="72+-1",height_mean=7.21466103e-01,height_median=7.05346050e-01,height_95%HPD={4.27720162e-01,1.04118117e+00},age_mean=2.43670172e+02,age_median=2.42285502e+02,age_95%HPD={2.24678293e+02,2.65214347e+02}]:8.295676e+00[&length_mean=2.72325140e-02,length_median=2.24654600e-02,length_95%HPD={9.48539300e-04,6.63827400e-02},effectivebrlenIgrBrlens_mean=0.118739,effectivebrlenIgrBrlens_median=0.111606,effectivebrlenIgrBrlens_95%HPD={0.000000,0.239117},rateIgrBrlens_mean=7.515453,rateIgrBrlens_median=4.656771,rateIgrBrlens_95%HPD={0.000001,23.835826}])[&prob=8.49246119e-01,prob_stddev=7.42895070e-03,prob_range={8.43168409e-01,8.59201564e-01},prob(percent)="85",prob+-sd="85+-1",height_mean=7.44966267e-01,height_median=7.28569208e-01,height_95%HPD={4.45898324e-01,1.07820967e+00},age_mean=2.52034220e+02,age_median=2.50581178e+02,age_95%HPD={2.29857120e+02,2.76642113e+02}]:1.224169e+01[&length_mean=4.44986373e-02,length_median=3.65472600e-02,length_95%HPD={1.44461900e-03,1.09087800e-01},effectivebrlenIgrBrlens_mean=0.189637,effectivebrlenIgrBrlens_median=0.162691,effectivebrlenIgrBrlens_95%HPD={0.018962,0.431187},rateIgrBrlens_mean=6.814900,rateIgrBrlens_median=4.419508,rateIgrBrlens_95%HPD={0.000001,20.050074}])[&prob=9.00787213e-01,prob_stddev=7.17192450e-03,prob_range={8.91956756e-01,9.09178787e-01},prob(percent)="90",prob+-sd="90+-1",height_mean=7.84449337e-01,height_median=7.67436230e-01,height_95%HPD={4.75102695e-01,1.13390315e+00},age_mean=2.64592628e+02,age_median=2.62822866e+02,age_95%HPD={2.37229292e+02,2.94721401e+02}]:3.276411e+01[&length_mean=5.39736143e-02,length_median=4.62393800e-02,length_95%HPD={1.74593700e-03,1.24558800e-01},effectivebrlenIgrBrlens_mean=0.176318,effectivebrlenIgrBrlens_median=0.154318,effectivebrlenIgrBrlens_95%HPD={0.022086,0.388997},rateIgrBrlens_mean=5.075439,rateIgrBrlens_median=3.339739,rateIgrBrlens_95%HPD={0.000001,14.381649}])[&prob=1.00000000e+00,prob_stddev=0.00000000e+00,prob_range={1.00000000e+00,1.00000000e+00},prob(percent)="100",prob+-sd="100+-0",height_mean=8.84430332e-01,height_median=8.64977280e-01,height_95%HPD={5.34143180e-01,1.27605051e+00},age_mean=2.97458456e+02,age_median=2.95586980e+02,age_95%HPD={2.68692712e+02,3.30375471e+02}]:1.169928e+01[&length_mean=3.51430911e-02,length_median=2.71797600e-02,length_95%HPD={2.44031100e-04,9.28370100e-02},effectivebrlenIgrBrlens_mean=0.038895,effectivebrlenIgrBrlens_median=0.017018,effectivebrlenIgrBrlens_95%HPD={0.000000,0.148456},rateIgrBrlens_mean=1.374245,rateIgrBrlens_median=0.549664,rateIgrBrlens_95%HPD={0.000001,5.074096}])[&prob=1.00000000e+00,prob_stddev=0.00000000e+00,prob_range={1.00000000e+00,1.00000000e+00},prob(percent)="100",prob+-sd="100+-0",height_mean=9.19573423e-01,height_median=8.99386418e-01,height_95%HPD={5.56897943e-01,1.32650423e+00},age_mean=3.09402072e+02,age_median=3.07286258e+02,age_95%HPD={2.75723323e+02,3.46799627e+02}][&length_mean=0.00000000e+00,length_median=0.00000000e+00,length_95%HPD={0.00000000e+00,0.00000000e+00},effectivebrlenIgrBrlens_mean=1.000000,effectivebrlenIgrBrlens_median=1.000000,effectivebrlenIgrBrlens_95%HPD={1.000000,1.000000},rateIgrBrlens_mean=1.000000,rateIgrBrlens_median=1.000000,rateIgrBrlens_95%HPD={1.000000,1.000000}];
end;
