# Supplementary material for: Sphenodontian phylogeny and the impact of model choice in Bayesian morphological clock estimates of divergence times and evolutionary rates
Source: BMC Biol. 2020 Dec 7;18:191. doi: 10.1186/s12915-020-00901-5 (PMC7720557; doi:10.1186/s12915-020-00901-5)
Supplement: Supplementary file 6 — Additional file 6. Input files including the dataset and all necessary coding (see Mr. Bayes blocks) to reproduce the analyses. [file 12915_2020_901_MOESM6_ESM.zip › InputFiles&OutputTrees/BayesCalibrated/FossilTips/BayesCal_IGR_ln_p3_60G_FT/BayesCal_IGR_FT_ln_p3_60g_AllCom.t.con.tre]

#NEXUS
begin taxa;
	dimensions ntax=35;
	taxlabels
	Ardeosaurus_brevipes
	Clevosaurus_bairdi
	Clevosaurus_brasiliensis
	Clevosaurus_cambrica
	Clevosaurus_hudsoni
	Clevosaurus_petilus
	Clevosaurus_sp_SAM
	Cynosphenodon_huizachalensis
	Derasmosaurus_pietraroiae
	Diphydontosaurus_avonis
	Eichstaettisaurus_schroederi
	Eilenodon_robustus
	Gephyrosaurus_bridensis
	Homeosaurus_maximiliani
	Homeosaurus_parvipes
	Huehuecuetzpalli_mixtecus
	Kallimodon_pulchellus
	Kawasphenodon
	Leptosaurus_neptunius
	Marmoretta_oxoniensis
	Megachirella_wachtleri
	Oenosaurus_muehlheimensis
	Palaeagama_vielhaueri
	Palaeopleurosaurus_posidoniae
	Piocormus_laticeps
	Planocephalosaurus_robinsonae
	Pleurosaurus_ginsburgi
	Pleurosaurus_goldfussi
	Priosphenodon_avelasi
	Prolacerta_broomi
	Sapheosaurus_thiollerei
	Sophineta_cracoviensis
	Sphenodon_punctatus
	Sphenotitan_leyesi
	Toxolophosaurus_cloudi
;
end;

begin trees;
	tree con_all_compat = [&R] (Prolacerta_broomi[&prob=1.0,prob_stddev=0.0,prob_range={1.0,1.0},prob(percent)="100",prob+-sd="100+-0",height_mean=0.706325998,height_median=0.68971699,height_95%HPD={0.430233377,1.01809278},age_mean=249.599461,age_median=249.625714,age_95%HPD={247.449906,251.898349},length_mean=0.215248173,length_median=0.2105329,length_95%HPD={0.1226077,0.3159444},effectivebrlenIgrBrlens{1}_mean=0.181606,effectivebrlenIgrBrlens{1}_median=0.170586,effectivebrlenIgrBrlens{1}_95%HPD={0.034446,0.346618},rateIgrBrlens{1}_mean=0.857601,rateIgrBrlens{1}_median=0.815362,rateIgrBrlens{1}_95%HPD={0.194971,1.604965},effectivebrlenIgrBrlens{2}_mean=0.144778,effectivebrlenIgrBrlens{2}_median=0.13036,effectivebrlenIgrBrlens{2}_95%HPD={0.011953,0.304819},rateIgrBrlens{2}_mean=0.686095,rateIgrBrlens{2}_median=0.622982,rateIgrBrlens{2}_95%HPD={0.067377,1.435417},effectivebrlenIgrBrlens{3}_mean=0.295447,effectivebrlenIgrBrlens{3}_median=0.2739,effectivebrlenIgrBrlens{3}_95%HPD={0.093809,0.546763},rateIgrBrlens{3}_mean=1.399385,rateIgrBrlens{3}_median=1.282045,rateIgrBrlens{3}_95%HPD={0.458457,2.544891}]:76.29662,((((Palaeagama_vielhaueri[&prob=1.0,prob_stddev=0.0,prob_range={1.0,1.0},prob(percent)="100",prob+-sd="100+-0",height_mean=0.713780362,height_median=0.69682913,height_95%HPD={0.434750241,1.02855483},age_mean=252.245129,age_median=251.993222,age_95%HPD={247.50037,257.304118},length_mean=0.0522379474,length_median=0.041158,length_95%HPD={0.002594903,0.1355693},effectivebrlenIgrBrlens{1}_mean=0.067233,effectivebrlenIgrBrlens{1}_median=0.048871,effectivebrlenIgrBrlens{1}_95%HPD={0.0,0.194499},rateIgrBrlens{1}_mean=1.593389,rateIgrBrlens{1}_median=1.110007,rateIgrBrlens{1}_95%HPD={1.0E-6,4.531163},effectivebrlenIgrBrlens{2}_mean=0.042209,effectivebrlenIgrBrlens{2}_median=0.016091,effectivebrlenIgrBrlens{2}_95%HPD={0.0,0.170142},rateIgrBrlens{2}_mean=0.823081,rateIgrBrlens{2}_median=0.36603,rateIgrBrlens{2}_95%HPD={1.0E-6,3.063348},effectivebrlenIgrBrlens{3}_mean=0.061294,effectivebrlenIgrBrlens{3}_median=0.04101,effectivebrlenIgrBrlens{3}_95%HPD={0.0,0.191483},rateIgrBrlens{3}_mean=1.226305,rateIgrBrlens{3}_median=0.920505,rateIgrBrlens{3}_95%HPD={1.0E-6,3.508604}]:12.89603,Sophineta_cracoviensis[&prob=1.0,prob_stddev=0.0,prob_range={1.0,1.0},prob(percent)="100",prob+-sd="100+-0",height_mean=0.701804494,height_median=0.68520756,height_95%HPD={0.427287632,1.01111099},age_mean=248.002613,age_median=248.003866,age_95%HPD={247.549673,248.498532},length_mean=0.0549094824,length_median=0.04782591,length_95%HPD={0.004444878,0.1210705},effectivebrlenIgrBrlens{1}_mean=0.057608,effectivebrlenIgrBrlens{1}_median=0.038963,effectivebrlenIgrBrlens{1}_95%HPD={0.0,0.178909},rateIgrBrlens{1}_mean=1.063522,rateIgrBrlens{1}_median=0.78114,rateIgrBrlens{1}_95%HPD={1.0E-6,3.033055},effectivebrlenIgrBrlens{2}_mean=0.036611,effectivebrlenIgrBrlens{2}_median=0.021021,effectivebrlenIgrBrlens{2}_95%HPD={0.0,0.124978},rateIgrBrlens{2}_mean=0.692431,rateIgrBrlens{2}_median=0.411644,rateIgrBrlens{2}_95%HPD={1.0E-6,2.307863},effectivebrlenIgrBrlens{3}_mean=0.052258,effectivebrlenIgrBrlens{3}_median=0.036235,effectivebrlenIgrBrlens{3}_95%HPD={0.0,0.158748},rateIgrBrlens{3}_mean=0.951057,rateIgrBrlens{3}_median=0.756243,rateIgrBrlens{3}_95%HPD={1.0E-6,2.588145}]:16.88539)[&prob=0.735733492,prob_stddev=0.00464754055,prob_range={0.729858557,0.740991767},prob(percent)="74",prob+-sd="74+-0",height_mean=0.749720007,height_median=0.732629352,height_95%HPD={0.461823002,1.07845967},age_mean=266.909819,age_median=264.889256,age_95%HPD={251.174001,286.90764},length_mean=0.0739852205,length_median=0.06815535,length_95%HPD={0.004436097,0.1523531},effectivebrlenIgrBrlens{1}_mean=0.115605,effectivebrlenIgrBrlens{1}_median=0.101245,effectivebrlenIgrBrlens{1}_95%HPD={0.0,0.269746},rateIgrBrlens{1}_mean=1.846013,rateIgrBrlens{1}_median=1.386075,rateIgrBrlens{1}_95%HPD={1.0E-6,4.756903},effectivebrlenIgrBrlens{2}_mean=0.04809,effectivebrlenIgrBrlens{2}_median=0.03323,effectivebrlenIgrBrlens{2}_95%HPD={0.0,0.14802},rateIgrBrlens{2}_mean=0.684871,rateIgrBrlens{2}_median=0.465444,rateIgrBrlens{2}_95%HPD={1.0E-6,2.068406},effectivebrlenIgrBrlens{3}_mean=0.084754,effectivebrlenIgrBrlens{3}_median=0.069436,effectivebrlenIgrBrlens{3}_95%HPD={0.0,0.219821},rateIgrBrlens{3}_mean=1.209365,rateIgrBrlens{3}_median=0.980689,rateIgrBrlens{3}_95%HPD={1.0E-6,3.053903}]:24.12735,(Megachirella_wachtleri[&prob=1.0,prob_stddev=0.0,prob_range={1.0,1.0},prob(percent)="100",prob+-sd="100+-0",height_mean=0.690465753,height_median=0.674151509,height_95%HPD={0.42267631,0.99705883},age_mean=243.995877,age_median=243.994291,age_95%HPD={243.500462,244.449279},length_mean=0.0525736742,length_median=0.04137196,length_95%HPD={0.001579227,0.1368262},effectivebrlenIgrBrlens{1}_mean=0.089634,effectivebrlenIgrBrlens{1}_median=0.063339,effectivebrlenIgrBrlens{1}_95%HPD={0.0,0.271372},rateIgrBrlens{1}_mean=1.933537,rateIgrBrlens{1}_median=1.379691,rateIgrBrlens{1}_95%HPD={1.0E-6,5.528954},effectivebrlenIgrBrlens{2}_mean=0.021405,effectivebrlenIgrBrlens{2}_median=0.008111,effectivebrlenIgrBrlens{2}_95%HPD={0.0,0.086668},rateIgrBrlens{2}_mean=0.420085,rateIgrBrlens{2}_median=0.182476,rateIgrBrlens{2}_95%HPD={1.0E-6,1.5525},effectivebrlenIgrBrlens{3}_mean=0.059524,effectivebrlenIgrBrlens{3}_median=0.039425,effectivebrlenIgrBrlens{3}_95%HPD={0.0,0.186226},rateIgrBrlens{3}_mean=1.169075,rateIgrBrlens{3}_median=0.888331,rateIgrBrlens{3}_95%HPD={1.0E-6,3.339667}]:13.85368,((Marmoretta_oxoniensis[&prob=1.0,prob_stddev=0.0,prob_range={1.0,1.0},prob(percent)="100",prob+-sd="100+-0",height_mean=0.452893996,height_median=0.44198834,height_95%HPD={0.27505755,0.65508503},age_mean=160.041453,age_median=160.284078,age_95%HPD={153.001768,166.999953},length_mean=0.0996306714,length_median=0.07730964,length_95%HPD={0.002440914,0.2565016},effectivebrlenIgrBrlens{1}_mean=0.077087,effectivebrlenIgrBrlens{1}_median=0.05363,effectivebrlenIgrBrlens{1}_95%HPD={0.0,0.234411},rateIgrBrlens{1}_mean=0.821004,rateIgrBrlens{1}_median=0.640265,rateIgrBrlens{1}_95%HPD={1.0E-6,2.164425},effectivebrlenIgrBrlens{2}_mean=0.091019,effectivebrlenIgrBrlens{2}_median=0.070173,effectivebrlenIgrBrlens{2}_95%HPD={0.0,0.253592},rateIgrBrlens{2}_mean=1.122308,rateIgrBrlens{2}_median=0.786788,rateIgrBrlens{2}_95%HPD={1.0E-6,3.169326},effectivebrlenIgrBrlens{3}_mean=0.090039,effectivebrlenIgrBrlens{3}_median=0.060881,effectivebrlenIgrBrlens{3}_95%HPD={0.0,0.276898},rateIgrBrlens{3}_mean=0.887303,rateIgrBrlens{3}_median=0.780848,rateIgrBrlens{3}_95%HPD={1.0E-6,2.110014}]:17.90212,Huehuecuetzpalli_mixtecus[&prob=1.0,prob_stddev=0.0,prob_range={1.0,1.0},prob(percent)="100",prob+-sd="100+-0",height_mean=0.290281895,height_median=0.28336578,height_95%HPD={0.1773523,0.41944997},age_mean=102.576249,age_median=102.613933,age_95%HPD={100.269256,104.996569},length_mean=0.236151323,length_median=0.2267865,length_95%HPD={0.1218569,0.3696788},effectivebrlenIgrBrlens{1}_mean=0.342123,effectivebrlenIgrBrlens{1}_median=0.316819,effectivebrlenIgrBrlens{1}_95%HPD={0.105285,0.631934},rateIgrBrlens{1}_mean=1.487236,rateIgrBrlens{1}_median=1.369149,rateIgrBrlens{1}_95%HPD={0.508982,2.682799},effectivebrlenIgrBrlens{2}_mean=0.149477,effectivebrlenIgrBrlens{2}_median=0.130876,effectivebrlenIgrBrlens{2}_95%HPD={0.010239,0.330496},rateIgrBrlens{2}_mean=0.641959,rateIgrBrlens{2}_median=0.576065,rateIgrBrlens{2}_95%HPD={0.06028,1.369674},effectivebrlenIgrBrlens{3}_mean=0.205679,effectivebrlenIgrBrlens{3}_median=0.191634,effectivebrlenIgrBrlens{3}_95%HPD={0.030619,0.407615},rateIgrBrlens{3}_mean=0.869826,rateIgrBrlens{3}_median=0.8542,rateIgrBrlens{3}_95%HPD={0.181401,1.549599}]:75.57226)[&prob=0.628048577,prob_stddev=0.00370625421,prob_range={0.626048599,0.633604071},prob(percent)="63",prob+-sd="63+-0",height_mean=0.511958064,height_median=0.499266927,height_95%HPD={0.310045448,0.742837312},age_mean=180.648443,age_median=178.186196,age_95%HPD={157.133614,209.23557},length_mean=0.0966542021,length_median=0.08823931,length_95%HPD={0.005146019,0.2041163},effectivebrlenIgrBrlens{1}_mean=0.081458,effectivebrlenIgrBrlens{1}_median=0.06233,effectivebrlenIgrBrlens{1}_95%HPD={0.0,0.22654},rateIgrBrlens{1}_mean=0.854102,rateIgrBrlens{1}_median=0.706229,rateIgrBrlens{1}_95%HPD={1.0E-6,2.103494},effectivebrlenIgrBrlens{2}_mean=0.074318,effectivebrlenIgrBrlens{2}_median=0.059699,effectivebrlenIgrBrlens{2}_95%HPD={0.0,0.197396},rateIgrBrlens{2}_mean=0.878558,rateIgrBrlens{2}_median=0.646989,rateIgrBrlens{2}_95%HPD={1.0E-6,2.365298},effectivebrlenIgrBrlens{3}_mean=0.085829,effectivebrlenIgrBrlens{3}_median=0.067427,effectivebrlenIgrBrlens{3}_95%HPD={0.0,0.232252},rateIgrBrlens{3}_mean=0.884864,rateIgrBrlens{3}_median=0.784889,rateIgrBrlens{3}_95%HPD={1.0E-6,2.034664}]:34.64196,(Eichstaettisaurus_schroederi[&prob=1.0,prob_stddev=0.0,prob_range={1.0,1.0},prob(percent)="100",prob+-sd="100+-0",height_mean=0.431596315,height_median=0.421468638,height_95%HPD={0.26287176,0.62232299},age_mean=152.515684,age_median=152.523446,age_95%HPD={150.248548,154.992945},length_mean=0.0526171675,length_median=0.04600863,length_95%HPD={0.005250506,0.115021},effectivebrlenIgrBrlens{1}_mean=0.047345,effectivebrlenIgrBrlens{1}_median=0.033931,effectivebrlenIgrBrlens{1}_95%HPD={0.0,0.141425},rateIgrBrlens{1}_mean=0.983995,rateIgrBrlens{1}_median=0.686844,rateIgrBrlens{1}_95%HPD={1.0E-6,2.933122},effectivebrlenIgrBrlens{2}_mean=0.047796,effectivebrlenIgrBrlens{2}_median=0.024013,effectivebrlenIgrBrlens{2}_95%HPD={0.0,0.174838},rateIgrBrlens{2}_mean=0.93306,rateIgrBrlens{2}_median=0.495256,rateIgrBrlens{2}_95%HPD={1.0E-6,3.294052},effectivebrlenIgrBrlens{3}_mean=0.060318,effectivebrlenIgrBrlens{3}_median=0.042446,effectivebrlenIgrBrlens{3}_95%HPD={0.0,0.181781},rateIgrBrlens{3}_mean=1.151226,rateIgrBrlens{3}_median=0.905098,rateIgrBrlens{3}_95%HPD={1.0E-6,3.169992}]:16.22245,Ardeosaurus_brevipes[&prob=1.0,prob_stddev=0.0,prob_range={1.0,1.0},prob(percent)="100",prob+-sd="100+-0",height_mean=0.431239711,height_median=0.42105426,height_95%HPD={0.2634171,0.62236623},age_mean=152.391784,age_median=152.341546,age_95%HPD={150.000018,154.713931},length_mean=0.0532468631,length_median=0.0465803,length_95%HPD={0.006129944,0.1159958},effectivebrlenIgrBrlens{1}_mean=0.112151,effectivebrlenIgrBrlens{1}_median=0.097748,effectivebrlenIgrBrlens{1}_95%HPD={0.0,0.246857},rateIgrBrlens{1}_mean=2.843093,rateIgrBrlens{1}_median=2.010827,rateIgrBrlens{1}_95%HPD={1.0E-6,7.818785},effectivebrlenIgrBrlens{2}_mean=0.045966,effectivebrlenIgrBrlens{2}_median=0.020466,effectivebrlenIgrBrlens{2}_95%HPD={0.0,0.176154},rateIgrBrlens{2}_mean=0.869956,rateIgrBrlens{2}_median=0.422366,rateIgrBrlens{2}_95%HPD={1.0E-6,3.181664},effectivebrlenIgrBrlens{3}_mean=0.050318,effectivebrlenIgrBrlens{3}_median=0.035413,effectivebrlenIgrBrlens{3}_95%HPD={0.0,0.150982},rateIgrBrlens{3}_mean=0.939665,rateIgrBrlens{3}_median=0.757662,rateIgrBrlens{3}_95%HPD={1.0E-6,2.537691}]:16.40435)[&prob=0.940117332,prob_stddev=0.00181796267,prob_range={0.937945134,0.941845091},prob(percent)="94",prob+-sd="94+-0",height_mean=0.481491573,height_median=0.470434952,height_95%HPD={0.29338196,0.69289187},age_mean=170.720092,age_median=168.745899,age_95%HPD={154.855203,191.391877},length_mean=0.108349746,length_median=0.09885367,length_95%HPD={0.007578491,0.2253893},effectivebrlenIgrBrlens{1}_mean=0.184537,effectivebrlenIgrBrlens{1}_median=0.160167,effectivebrlenIgrBrlens{1}_95%HPD={0.0,0.425844},rateIgrBrlens{1}_mean=1.925426,rateIgrBrlens{1}_median=1.547028,rateIgrBrlens{1}_95%HPD={1.0E-6,4.48892},effectivebrlenIgrBrlens{2}_mean=0.094119,effectivebrlenIgrBrlens{2}_median=0.069416,effectivebrlenIgrBrlens{2}_95%HPD={0.0,0.272091},rateIgrBrlens{2}_mean=0.913455,rateIgrBrlens{2}_median=0.676462,rateIgrBrlens{2}_95%HPD={1.0E-6,2.554805},effectivebrlenIgrBrlens{3}_mean=0.161267,effectivebrlenIgrBrlens{3}_median=0.136823,effectivebrlenIgrBrlens{3}_95%HPD={0.0,0.384706},rateIgrBrlens{3}_mean=1.610153,rateIgrBrlens{3}_median=1.316263,rateIgrBrlens{3}_95%HPD={1.0E-6,3.654506}]:44.08226)[&prob=0.874384729,prob_stddev=0.00122246114,prob_range={0.872645859,0.875512494},prob(percent)="87",prob+-sd="87+-0",height_mean=0.607722846,height_median=0.594198228,height_95%HPD={0.371792275,0.87389823},age_mean=214.103309,age_median=212.828156,age_95%HPD={182.94607,248.161944},length_mean=0.132059786,length_median=0.1268808,length_95%HPD={0.0184562,0.2484692},effectivebrlenIgrBrlens{1}_mean=0.165826,effectivebrlenIgrBrlens{1}_median=0.145057,effectivebrlenIgrBrlens{1}_95%HPD={0.0,0.382619},rateIgrBrlens{1}_mean=1.294255,rateIgrBrlens{1}_median=1.131452,rateIgrBrlens{1}_95%HPD={1.0E-6,2.811622},effectivebrlenIgrBrlens{2}_mean=0.054286,effectivebrlenIgrBrlens{2}_median=0.038922,effectivebrlenIgrBrlens{2}_95%HPD={0.0,0.160377},rateIgrBrlens{2}_mean=0.412091,rateIgrBrlens{2}_median=0.310263,rateIgrBrlens{2}_95%HPD={1.0E-6,1.13568},effectivebrlenIgrBrlens{3}_mean=0.199269,effectivebrlenIgrBrlens{3}_median=0.179864,effectivebrlenIgrBrlens{3}_95%HPD={0.0,0.419807},rateIgrBrlens{3}_mean=1.631024,rateIgrBrlens{3}_median=1.37019,rateIgrBrlens{3}_95%HPD={1.0E-6,3.451084}]:45.01981)[&prob=0.784049622,prob_stddev=0.00454824879,prob_range={0.778469128,0.789591227},prob(percent)="78",prob+-sd="78+-0",height_mean=0.733593217,height_median=0.717252747,height_95%HPD={0.451939889,1.04672981},age_mean=260.266907,age_median=257.847966,age_95%HPD={244.832098,281.915766},length_mean=0.0831619308,length_median=0.07815568,length_95%HPD={0.01041567,0.1630907},effectivebrlenIgrBrlens{1}_mean=0.158522,effectivebrlenIgrBrlens{1}_median=0.141046,effectivebrlenIgrBrlens{1}_95%HPD={0.0,0.343445},rateIgrBrlens{1}_mean=2.220983,rateIgrBrlens{1}_median=1.757664,rateIgrBrlens{1}_95%HPD={1.0E-6,5.225035},effectivebrlenIgrBrlens{2}_mean=0.053897,effectivebrlenIgrBrlens{2}_median=0.040455,effectivebrlenIgrBrlens{2}_95%HPD={0.0,0.154092},rateIgrBrlens{2}_mean=0.699839,rateIgrBrlens{2}_median=0.507435,rateIgrBrlens{2}_95%HPD={1.0E-6,1.994635},effectivebrlenIgrBrlens{3}_mean=0.098973,effectivebrlenIgrBrlens{3}_median=0.08536,effectivebrlenIgrBrlens{3}_95%HPD={0.0,0.234443},rateIgrBrlens{3}_mean=1.258052,rateIgrBrlens{3}_median=1.049591,rateIgrBrlens{3}_95%HPD={1.0E-6,2.89405}]:31.16864)[&prob=0.328174131,prob_stddev=0.00327831255,prob_range={0.324885279,0.332196309},prob(percent)="33",prob+-sd="33+-0",height_mean=0.810337163,height_median=0.794119506,height_95%HPD={0.50768818,1.14469756},age_mean=290.647537,age_median=289.016606,age_95%HPD={265.662449,317.650593},length_mean=0.0456648594,length_median=0.03882184,length_95%HPD={0.001812986,0.107167},effectivebrlenIgrBrlens{1}_mean=0.063751,effectivebrlenIgrBrlens{1}_median=0.042581,effectivebrlenIgrBrlens{1}_95%HPD={0.0,0.201797},rateIgrBrlens{1}_mean=1.503402,rateIgrBrlens{1}_median=0.997582,rateIgrBrlens{1}_95%HPD={1.0E-6,4.608818},effectivebrlenIgrBrlens{2}_mean=0.055048,effectivebrlenIgrBrlens{2}_median=0.037053,effectivebrlenIgrBrlens{2}_95%HPD={0.0,0.173843},rateIgrBrlens{2}_mean=1.478617,rateIgrBrlens{2}_median=0.836048,rateIgrBrlens{2}_95%HPD={1.0E-6,4.965298},effectivebrlenIgrBrlens{3}_mean=0.04554,effectivebrlenIgrBrlens{3}_median=0.029881,effectivebrlenIgrBrlens{3}_95%HPD={0.0,0.144761},rateIgrBrlens{3}_mean=1.023342,rateIgrBrlens{3}_median=0.757295,rateIgrBrlens{3}_95%HPD={1.0E-6,2.990945}]:8.711436,Gephyrosaurus_bridensis[&prob=1.0,prob_stddev=0.0,prob_range={1.0,1.0},prob(percent)="100",prob+-sd="100+-0",height_mean=0.557782328,height_median=0.54446418,height_95%HPD={0.339208198,0.805492607},age_mean=197.091129,age_median=197.421331,age_95%HPD={192.160291,201.399946},length_mean=0.233518965,length_median=0.2343686,length_95%HPD={0.08682364,0.3658759},effectivebrlenIgrBrlens{1}_mean=0.149388,effectivebrlenIgrBrlens{1}_median=0.138569,effectivebrlenIgrBrlens{1}_95%HPD={0.0,0.298274},rateIgrBrlens{1}_mean=0.641987,rateIgrBrlens{1}_median=0.607685,rateIgrBrlens{1}_95%HPD={0.072709,1.221359},effectivebrlenIgrBrlens{2}_mean=0.112412,effectivebrlenIgrBrlens{2}_median=0.099519,effectivebrlenIgrBrlens{2}_95%HPD={0.0,0.248676},rateIgrBrlens{2}_mean=0.498221,rateIgrBrlens{2}_median=0.43424,rateIgrBrlens{2}_95%HPD={1.0E-6,1.081371},effectivebrlenIgrBrlens{3}_mean=0.236071,effectivebrlenIgrBrlens{3}_median=0.225272,effectivebrlenIgrBrlens{3}_95%HPD={0.03691,0.448962},rateIgrBrlens{3}_mean=1.021297,rateIgrBrlens{3}_median=0.977653,rateIgrBrlens{3}_95%HPD={0.279471,1.830888}]:100.3067)[&prob=0.402109421,prob_stddev=0.00464293396,prob_range={0.396628926,0.407528805},prob(percent)="40",prob+-sd="40+-0",height_mean=0.814606314,height_median=0.79998225,height_95%HPD={0.530003994,1.13629441},age_mean=299.352196,age_median=297.728042,age_95%HPD={272.239946,329.468114},length_mean=0.0519517488,length_median=0.04598279,length_95%HPD={0.002413641,0.1150762},effectivebrlenIgrBrlens{1}_mean=0.058337,effectivebrlenIgrBrlens{1}_median=0.042056,effectivebrlenIgrBrlens{1}_95%HPD={0.0,0.172907},rateIgrBrlens{1}_mean=1.23378,rateIgrBrlens{1}_median=0.85476,rateIgrBrlens{1}_95%HPD={1.0E-6,3.611127},effectivebrlenIgrBrlens{2}_mean=0.036579,effectivebrlenIgrBrlens{2}_median=0.018476,effectivebrlenIgrBrlens{2}_95%HPD={0.0,0.133384},rateIgrBrlens{2}_mean=0.740502,rateIgrBrlens{2}_median=0.385919,rateIgrBrlens{2}_95%HPD={1.0E-6,2.569058},effectivebrlenIgrBrlens{3}_mean=0.053693,effectivebrlenIgrBrlens{3}_median=0.039854,effectivebrlenIgrBrlens{3}_95%HPD={0.0,0.155532},rateIgrBrlens{3}_mean=1.097094,rateIgrBrlens{3}_median=0.846737,rateIgrBrlens{3}_95%HPD={1.0E-6,3.030043}]:15.69011,(Diphydontosaurus_avonis[&prob=1.0,prob_stddev=0.0,prob_range={1.0,1.0},prob(percent)="100",prob+-sd="100+-0",height_mean=0.579872888,height_median=0.566110892,height_95%HPD={0.35580983,0.8385607},age_mean=204.915106,age_median=204.921502,age_95%HPD={201.60252,208.440486},length_mean=0.174769375,length_median=0.1800583,length_95%HPD={0.02952771,0.2972366},effectivebrlenIgrBrlens{1}_mean=0.224433,effectivebrlenIgrBrlens{1}_median=0.209126,effectivebrlenIgrBrlens{1}_95%HPD={0.044185,0.431901},rateIgrBrlens{1}_mean=1.470023,rateIgrBrlens{1}_median=1.238578,rateIgrBrlens{1}_95%HPD={0.347462,3.088317},effectivebrlenIgrBrlens{2}_mean=0.207838,effectivebrlenIgrBrlens{2}_median=0.184363,effectivebrlenIgrBrlens{2}_95%HPD={0.002285,0.457899},rateIgrBrlens{2}_mean=1.71052,rateIgrBrlens{2}_median=1.04118,rateIgrBrlens{2}_95%HPD={1.0E-6,5.452859},effectivebrlenIgrBrlens{3}_mean=0.166613,effectivebrlenIgrBrlens{3}_median=0.152751,effectivebrlenIgrBrlens{3}_95%HPD={0.0,0.359012},rateIgrBrlens{3}_mean=0.95203,rateIgrBrlens{3}_median=0.901279,rateIgrBrlens{3}_95%HPD={1.0E-6,1.820912}]:74.48944,(Planocephalosaurus_robinsonae[&prob=1.0,prob_stddev=0.0,prob_range={1.0,1.0},prob(percent)="100",prob+-sd="100+-0",height_mean=0.580152994,height_median=0.56631353,height_95%HPD={0.35333496,0.83624623},age_mean=205.012592,age_median=205.073331,age_95%HPD={201.692707,208.499034},length_mean=0.120282549,length_median=0.1197579,length_95%HPD={0.02528344,0.2147161},effectivebrlenIgrBrlens{1}_mean=0.130866,effectivebrlenIgrBrlens{1}_median=0.122269,effectivebrlenIgrBrlens{1}_95%HPD={0.0,0.273086},rateIgrBrlens{1}_mean=1.237581,rateIgrBrlens{1}_median=0.996276,rateIgrBrlens{1}_95%HPD={1.0E-6,2.97484},effectivebrlenIgrBrlens{2}_mean=0.098675,effectivebrlenIgrBrlens{2}_median=0.083968,effectivebrlenIgrBrlens{2}_95%HPD={0.0,0.241013},rateIgrBrlens{2}_mean=0.907468,rateIgrBrlens{2}_median=0.713244,rateIgrBrlens{2}_95%HPD={1.0E-6,2.348017},effectivebrlenIgrBrlens{3}_mean=0.114532,effectivebrlenIgrBrlens{3}_median=0.100244,effectivebrlenIgrBrlens{3}_95%HPD={0.0,0.266786},rateIgrBrlens{3}_mean=0.95216,rateIgrBrlens{3}_median=0.873664,rateIgrBrlens{3}_95%HPD={1.0E-6,2.014949}]:58.62399,(((Clevosaurus_hudsoni[&prob=1.0,prob_stddev=0.0,prob_range={1.0,1.0},prob(percent)="100",prob+-sd="100+-0",height_mean=0.567385402,height_median=0.55361234,height_95%HPD={0.34426818,0.821162839},age_mean=200.474337,age_median=200.735559,age_95%HPD={192.462607,208.499901},length_mean=0.0644325176,length_median=0.06012151,length_95%HPD={0.01414081,0.1240809},effectivebrlenIgrBrlens{1}_mean=0.048484,effectivebrlenIgrBrlens{1}_median=0.040508,effectivebrlenIgrBrlens{1}_95%HPD={0.0,0.120854},rateIgrBrlens{1}_mean=0.842387,rateIgrBrlens{1}_median=0.659661,rateIgrBrlens{1}_95%HPD={1.0E-6,2.194156},effectivebrlenIgrBrlens{2}_mean=0.033031,effectivebrlenIgrBrlens{2}_median=0.025595,effectivebrlenIgrBrlens{2}_95%HPD={0.0,0.088738},rateIgrBrlens{2}_mean=0.581119,rateIgrBrlens{2}_median=0.424039,rateIgrBrlens{2}_95%HPD={1.0E-6,1.61119},effectivebrlenIgrBrlens{3}_mean=0.072209,effectivebrlenIgrBrlens{3}_median=0.060985,effectivebrlenIgrBrlens{3}_95%HPD={0.0,0.176346},rateIgrBrlens{3}_mean=1.181905,rateIgrBrlens{3}_median=0.988418,rateIgrBrlens{3}_95%HPD={1.0E-6,2.83857}]:18.35229,Clevosaurus_cambrica[&prob=1.0,prob_stddev=0.0,prob_range={1.0,1.0},prob(percent)="100",prob+-sd="100+-0",height_mean=0.579618036,height_median=0.56581677,height_95%HPD={0.353304635,0.83584734},age_mean=204.828308,age_median=204.78954,age_95%HPD={201.300308,208.116999},length_mean=0.0436926959,length_median=0.03888046,length_95%HPD={0.002682829,0.09545846},effectivebrlenIgrBrlens{1}_mean=0.041914,effectivebrlenIgrBrlens{1}_median=0.034109,effectivebrlenIgrBrlens{1}_95%HPD={0.0,0.110486},rateIgrBrlens{1}_mean=1.142132,rateIgrBrlens{1}_median=0.828355,rateIgrBrlens{1}_95%HPD={1.0E-6,3.243738},effectivebrlenIgrBrlens{2}_mean=0.01146,effectivebrlenIgrBrlens{2}_median=0.004291,effectivebrlenIgrBrlens{2}_95%HPD={0.0,0.04663},rateIgrBrlens{2}_mean=0.279523,rateIgrBrlens{2}_median=0.108439,rateIgrBrlens{2}_95%HPD={1.0E-6,1.086517},effectivebrlenIgrBrlens{3}_mean=0.056452,effectivebrlenIgrBrlens{3}_median=0.04232,effectivebrlenIgrBrlens{3}_95%HPD={0.0,0.161656},rateIgrBrlens{3}_mean=1.406472,rateIgrBrlens{3}_median=1.022913,rateIgrBrlens{3}_95%HPD={1.0E-6,4.007883}]:14.29831)[&prob=0.42951745,prob_stddev=0.00571802559,prob_range={0.42277308,0.436317374},prob(percent)="43",prob+-sd="43+-1",height_mean=0.62182132,height_median=0.608143749,height_95%HPD={0.380255543,0.88516447},age_mean=220.21081,age_median=219.087847,age_95%HPD={206.907127,235.799204},length_mean=0.0438218812,length_median=0.03848315,length_95%HPD={0.002055343,0.09678225},effectivebrlenIgrBrlens{1}_mean=0.033791,effectivebrlenIgrBrlens{1}_median=0.025311,effectivebrlenIgrBrlens{1}_95%HPD={0.0,0.097724},rateIgrBrlens{1}_mean=0.907655,rateIgrBrlens{1}_median=0.614186,rateIgrBrlens{1}_95%HPD={1.0E-6,2.738917},effectivebrlenIgrBrlens{2}_mean=0.019326,effectivebrlenIgrBrlens{2}_median=0.008594,effectivebrlenIgrBrlens{2}_95%HPD={0.0,0.073949},rateIgrBrlens{2}_mean=0.485888,rateIgrBrlens{2}_median=0.213617,rateIgrBrlens{2}_95%HPD={1.0E-6,1.795539},effectivebrlenIgrBrlens{3}_mean=0.052306,effectivebrlenIgrBrlens{3}_median=0.039204,effectivebrlenIgrBrlens{3}_95%HPD={0.0,0.150178},rateIgrBrlens{3}_mean=1.287429,rateIgrBrlens{3}_median=0.960635,rateIgrBrlens{3}_95%HPD={1.0E-6,3.624082}]:19.17982,(Clevosaurus_brasiliensis[&prob=1.0,prob_stddev=0.0,prob_range={1.0,1.0},prob(percent)="100",prob+-sd="100+-0",height_mean=0.595618974,height_median=0.58134838,height_95%HPD={0.363339992,0.86134903},age_mean=210.491178,age_median=210.413021,age_95%HPD={201.302844,218.983508},length_mean=0.0468166629,length_median=0.04189066,length_95%HPD={0.003238659,0.1001786},effectivebrlenIgrBrlens{1}_mean=0.03987,effectivebrlenIgrBrlens{1}_median=0.031316,effectivebrlenIgrBrlens{1}_95%HPD={0.0,0.10874},rateIgrBrlens{1}_mean=1.028747,rateIgrBrlens{1}_median=0.717826,rateIgrBrlens{1}_95%HPD={1.0E-6,3.018979},effectivebrlenIgrBrlens{2}_mean=0.028042,effectivebrlenIgrBrlens{2}_median=0.019019,effectivebrlenIgrBrlens{2}_95%HPD={0.0,0.087994},rateIgrBrlens{2}_mean=0.704209,rateIgrBrlens{2}_median=0.423336,rateIgrBrlens{2}_95%HPD={1.0E-6,2.287754},effectivebrlenIgrBrlens{3}_mean=0.044296,effectivebrlenIgrBrlens{3}_median=0.029934,effectivebrlenIgrBrlens{3}_95%HPD={0.0,0.13716},rateIgrBrlens{3}_mean=0.949583,rateIgrBrlens{3}_median=0.722165,rateIgrBrlens{3}_95%HPD={1.0E-6,2.70153}]:15.76598,(Clevosaurus_bairdi[&prob=1.0,prob_stddev=0.0,prob_range={1.0,1.0},prob(percent)="100",prob+-sd="100+-0",height_mean=0.566774095,height_median=0.5533506,height_95%HPD={0.347517539,0.81878902},age_mean=200.286353,age_median=200.278801,age_95%HPD={199.299977,201.195386},length_mean=0.0390364624,length_median=0.03166601,length_95%HPD={0.00159556,0.09650243},effectivebrlenIgrBrlens{1}_mean=0.038527,effectivebrlenIgrBrlens{1}_median=0.028355,effectivebrlenIgrBrlens{1}_95%HPD={0.0,0.112884},rateIgrBrlens{1}_mean=1.167303,rateIgrBrlens{1}_median=0.803789,rateIgrBrlens{1}_95%HPD={1.0E-6,3.503044},effectivebrlenIgrBrlens{2}_mean=0.023836,effectivebrlenIgrBrlens{2}_median=0.010843,effectivebrlenIgrBrlens{2}_95%HPD={0.0,0.089892},rateIgrBrlens{2}_mean=0.654423,rateIgrBrlens{2}_median=0.303586,rateIgrBrlens{2}_95%HPD={1.0E-6,2.387943},effectivebrlenIgrBrlens{3}_mean=0.031929,effectivebrlenIgrBrlens{3}_median=0.019001,effectivebrlenIgrBrlens{3}_95%HPD={0.0,0.107522},rateIgrBrlens{3}_mean=0.84266,rateIgrBrlens{3}_median=0.584374,rateIgrBrlens{3}_95%HPD={1.0E-6,2.545347}]:13.44964,(Clevosaurus_petilus[&prob=1.0,prob_stddev=0.0,prob_range={1.0,1.0},prob(percent)="100",prob+-sd="100+-0",height_mean=0.566813656,height_median=0.553429779,height_95%HPD={0.34540903,0.81684288},age_mean=200.299744,age_median=200.29819,age_95%HPD={199.394273,201.293521},length_mean=0.0323076666,length_median=0.02656699,length_95%HPD={0.001559277,0.07808565},effectivebrlenIgrBrlens{1}_mean=0.016591,effectivebrlenIgrBrlens{1}_median=0.00749,effectivebrlenIgrBrlens{1}_95%HPD={0.0,0.063338},rateIgrBrlens{1}_mean=0.527003,rateIgrBrlens{1}_median=0.273638,rateIgrBrlens{1}_95%HPD={1.0E-6,1.831132},effectivebrlenIgrBrlens{2}_mean=0.023723,effectivebrlenIgrBrlens{2}_median=0.009994,effectivebrlenIgrBrlens{2}_95%HPD={0.0,0.092003},rateIgrBrlens{2}_mean=0.804537,rateIgrBrlens{2}_median=0.336406,rateIgrBrlens{2}_95%HPD={1.0E-6,3.031483},effectivebrlenIgrBrlens{3}_mean=0.03081,effectivebrlenIgrBrlens{3}_median=0.01642,effectivebrlenIgrBrlens{3}_95%HPD={0.0,0.10961},rateIgrBrlens{3}_mean=0.968147,rateIgrBrlens{3}_median=0.613892,rateIgrBrlens{3}_95%HPD={1.0E-6,3.092296}]:5.67321,Clevosaurus_sp_SAM[&prob=1.0,prob_stddev=0.0,prob_range={1.0,1.0},prob(percent)="100",prob+-sd="100+-0",height_mean=0.549901401,height_median=0.53649612,height_95%HPD={0.332791473,0.795952},age_mean=194.277186,age_median=195.226622,age_95%HPD={184.814888,201.299945},length_mean=0.0430692638,length_median=0.0385064,length_95%HPD={0.004543144,0.09125636},effectivebrlenIgrBrlens{1}_mean=0.02651,effectivebrlenIgrBrlens{1}_median=0.015005,effectivebrlenIgrBrlens{1}_95%HPD={0.0,0.091439},rateIgrBrlens{1}_mean=0.614746,rateIgrBrlens{1}_median=0.389988,rateIgrBrlens{1}_95%HPD={1.0E-6,1.954748},effectivebrlenIgrBrlens{2}_mean=0.022613,effectivebrlenIgrBrlens{2}_median=0.008418,effectivebrlenIgrBrlens{2}_95%HPD={0.0,0.092047},rateIgrBrlens{2}_mean=0.538597,rateIgrBrlens{2}_median=0.213766,rateIgrBrlens{2}_95%HPD={1.0E-6,2.094482},effectivebrlenIgrBrlens{3}_mean=0.04092,effectivebrlenIgrBrlens{3}_median=0.026976,effectivebrlenIgrBrlens{3}_95%HPD={0.0,0.130086},rateIgrBrlens{3}_mean=0.952084,rateIgrBrlens{3}_median=0.710193,rateIgrBrlens{3}_95%HPD={1.0E-6,2.758032}]:10.74478)[&prob=0.375706937,prob_stddev=0.00342611408,prob_range={0.370984767,0.378951345},prob(percent)="38",prob+-sd="38+-0",height_mean=0.585916178,height_median=0.572141473,height_95%HPD={0.35811816,0.84267549},age_mean=207.068579,age_median=205.9714,age_95%HPD={200.446475,216.387247},length_mean=0.0311774535,length_median=0.02589848,length_95%HPD={0.0015267,0.07443563},effectivebrlenIgrBrlens{1}_mean=0.020595,effectivebrlenIgrBrlens{1}_median=0.011297,effectivebrlenIgrBrlens{1}_95%HPD={0.0,0.07281},rateIgrBrlens{1}_mean=0.70574,rateIgrBrlens{1}_median=0.404489,rateIgrBrlens{1}_95%HPD={1.0E-6,2.349242},effectivebrlenIgrBrlens{2}_mean=0.021779,effectivebrlenIgrBrlens{2}_median=0.008707,effectivebrlenIgrBrlens{2}_95%HPD={0.0,0.085963},rateIgrBrlens{2}_mean=0.768576,rateIgrBrlens{2}_median=0.306251,rateIgrBrlens{2}_95%HPD={1.0E-6,2.938992},effectivebrlenIgrBrlens{3}_mean=0.029956,effectivebrlenIgrBrlens{3}_median=0.016018,effectivebrlenIgrBrlens{3}_95%HPD={0.0,0.106486},rateIgrBrlens{3}_mean=0.977236,rateIgrBrlens{3}_median=0.612344,rateIgrBrlens{3}_95%HPD={1.0E-6,3.176681}]:7.757046)[&prob=0.495063944,prob_stddev=0.00461967177,prob_range={0.488605682,0.498472239},prob(percent)="50",prob+-sd="50+-0",height_mean=0.608722967,height_median=0.59469925,height_95%HPD={0.374439976,0.87140776},age_mean=214.954595,age_median=213.728446,age_95%HPD={203.786631,228.578879},length_mean=0.0420536823,length_median=0.03641545,length_95%HPD={0.002365917,0.09537203},effectivebrlenIgrBrlens{1}_mean=0.036301,effectivebrlenIgrBrlens{1}_median=0.025792,effectivebrlenIgrBrlens{1}_95%HPD={0.0,0.109869},rateIgrBrlens{1}_mean=0.949979,rateIgrBrlens{1}_median=0.664371,rateIgrBrlens{1}_95%HPD={1.0E-6,2.821307},effectivebrlenIgrBrlens{2}_mean=0.037775,effectivebrlenIgrBrlens{2}_median=0.026207,effectivebrlenIgrBrlens{2}_95%HPD={0.0,0.116509},rateIgrBrlens{2}_mean=1.147122,rateIgrBrlens{2}_median=0.64987,rateIgrBrlens{2}_95%HPD={1.0E-6,3.850494},effectivebrlenIgrBrlens{3}_mean=0.033495,effectivebrlenIgrBrlens{3}_median=0.021686,effectivebrlenIgrBrlens{3}_95%HPD={0.0,0.106963},rateIgrBrlens{3}_mean=0.829055,rateIgrBrlens{3}_median=0.59152,rateIgrBrlens{3}_95%HPD={1.0E-6,2.426578}]:12.45056)[&prob=0.26512761,prob_stddev=0.00431045583,prob_range={0.261197098,0.270774769},prob(percent)="27",prob+-sd="27+-0",height_mean=0.637530709,height_median=0.62406872,height_95%HPD={0.39355533,0.902952737},age_mean=227.140661,age_median=226.179002,age_95%HPD={212.050355,243.887056},length_mean=0.0387505978,length_median=0.03357208,length_95%HPD={0.002206661,0.08788402},effectivebrlenIgrBrlens{1}_mean=0.044693,effectivebrlenIgrBrlens{1}_median=0.035217,effectivebrlenIgrBrlens{1}_95%HPD={0.0,0.123812},rateIgrBrlens{1}_mean=1.377509,rateIgrBrlens{1}_median=0.943101,rateIgrBrlens{1}_95%HPD={1.0E-6,4.083193},effectivebrlenIgrBrlens{2}_mean=0.018851,effectivebrlenIgrBrlens{2}_median=0.008711,effectivebrlenIgrBrlens{2}_95%HPD={0.0,0.070823},rateIgrBrlens{2}_mean=0.562362,rateIgrBrlens{2}_median=0.240169,rateIgrBrlens{2}_95%HPD={1.0E-6,2.079659},effectivebrlenIgrBrlens{3}_mean=0.029799,effectivebrlenIgrBrlens{3}_median=0.018256,effectivebrlenIgrBrlens{3}_95%HPD={0.0,0.098432},rateIgrBrlens{3}_mean=0.785079,rateIgrBrlens{3}_median=0.551399,rateIgrBrlens{3}_95%HPD={1.0E-6,2.354892}]:12.08866)[&prob=0.684350729,prob_stddev=0.00612791116,prob_range={0.679536894,0.693258964},prob(percent)="68",prob+-sd="68+-1",height_mean=0.670394675,height_median=0.65712325,height_95%HPD={0.42152866,0.94054501},age_mean=239.405557,age_median=238.267666,age_95%HPD={221.276184,259.765877},length_mean=0.048743564,length_median=0.04335375,length_95%HPD={0.002755215,0.1070941},effectivebrlenIgrBrlens{1}_mean=0.054497,effectivebrlenIgrBrlens{1}_median=0.041122,effectivebrlenIgrBrlens{1}_95%HPD={0.0,0.156435},rateIgrBrlens{1}_mean=1.258844,rateIgrBrlens{1}_median=0.875392,rateIgrBrlens{1}_95%HPD={1.0E-6,3.752973},effectivebrlenIgrBrlens{2}_mean=0.029322,effectivebrlenIgrBrlens{2}_median=0.014443,effectivebrlenIgrBrlens{2}_95%HPD={0.0,0.107894},rateIgrBrlens{2}_mean=0.647402,rateIgrBrlens{2}_median=0.317487,rateIgrBrlens{2}_95%HPD={1.0E-6,2.310248},effectivebrlenIgrBrlens{3}_mean=0.0433,effectivebrlenIgrBrlens{3}_median=0.030764,effectivebrlenIgrBrlens{3}_95%HPD={0.0,0.129867},rateIgrBrlens{3}_mean=0.907669,rateIgrBrlens{3}_median=0.713841,rateIgrBrlens{3}_95%HPD={1.0E-6,2.463981}]:16.22558,((((Homeosaurus_maximiliani[&prob=1.0,prob_stddev=0.0,prob_range={1.0,1.0},prob(percent)="100",prob+-sd="100+-0",height_mean=0.431749035,height_median=0.42151065,height_95%HPD={0.264785941,0.62445939},age_mean=152.569966,age_median=152.606681,age_95%HPD={150.275466,154.999725},length_mean=0.0423710505,length_median=0.03442234,length_95%HPD={0.003140137,0.1000741},effectivebrlenIgrBrlens{1}_mean=0.031416,effectivebrlenIgrBrlens{1}_median=0.019429,effectivebrlenIgrBrlens{1}_95%HPD={0.0,0.103057},rateIgrBrlens{1}_mean=0.836932,rateIgrBrlens{1}_median=0.527759,rateIgrBrlens{1}_95%HPD={1.0E-6,2.698463},effectivebrlenIgrBrlens{2}_mean=0.02967,effectivebrlenIgrBrlens{2}_median=0.009836,effectivebrlenIgrBrlens{2}_95%HPD={0.0,0.125638},rateIgrBrlens{2}_mean=0.716857,rateIgrBrlens{2}_median=0.271593,rateIgrBrlens{2}_95%HPD={1.0E-6,2.820942},effectivebrlenIgrBrlens{3}_mean=0.035988,effectivebrlenIgrBrlens{3}_median=0.022305,effectivebrlenIgrBrlens{3}_95%HPD={0.0,0.118857},rateIgrBrlens{3}_mean=0.853733,rateIgrBrlens{3}_median=0.633424,rateIgrBrlens{3}_95%HPD={1.0E-6,2.474389}]:12.22839,Homeosaurus_parvipes[&prob=1.0,prob_stddev=0.0,prob_range={1.0,1.0},prob(percent)="100",prob+-sd="100+-0",height_mean=0.431611345,height_median=0.42131909,height_95%HPD={0.26176283,0.62122517},age_mean=152.520947,age_median=152.532365,age_95%HPD={150.254739,154.993443},length_mean=0.0416248652,length_median=0.03457439,length_95%HPD={0.003425757,0.0972883},effectivebrlenIgrBrlens{1}_mean=0.045004,effectivebrlenIgrBrlens{1}_median=0.032616,effectivebrlenIgrBrlens{1}_95%HPD={0.0,0.131642},rateIgrBrlens{1}_mean=1.291816,rateIgrBrlens{1}_median=0.877193,rateIgrBrlens{1}_95%HPD={1.0E-6,3.906542},effectivebrlenIgrBrlens{2}_mean=0.033074,effectivebrlenIgrBrlens{2}_median=0.010933,effectivebrlenIgrBrlens{2}_95%HPD={0.0,0.138373},rateIgrBrlens{2}_mean=0.79526,rateIgrBrlens{2}_median=0.304136,rateIgrBrlens{2}_95%HPD={1.0E-6,3.125147},effectivebrlenIgrBrlens{3}_mean=0.029009,effectivebrlenIgrBrlens{3}_median=0.017905,effectivebrlenIgrBrlens{3}_95%HPD={0.0,0.095586},rateIgrBrlens{3}_mean=0.702836,rateIgrBrlens{3}_median=0.509279,rateIgrBrlens{3}_95%HPD={1.0E-6,2.027796}]:12.30271)[&prob=0.980011333,prob_stddev=0.00121528676,prob_range={0.978922456,0.981155765},prob(percent)="98",prob+-sd="98+-0",height_mean=0.471677172,height_median=0.46090657,height_95%HPD={0.287935067,0.676718546},age_mean=167.159418,age_median=164.835073,age_95%HPD={153.728209,186.561273},length_mean=0.148180125,length_median=0.1451802,length_95%HPD={0.03864573,0.2624643},effectivebrlenIgrBrlens{1}_mean=0.126459,effectivebrlenIgrBrlens{1}_median=0.112935,effectivebrlenIgrBrlens{1}_95%HPD={0.0,0.273321},rateIgrBrlens{1}_mean=0.895009,rateIgrBrlens{1}_median=0.800156,rateIgrBrlens{1}_95%HPD={1.0E-6,1.857496},effectivebrlenIgrBrlens{2}_mean=0.140699,effectivebrlenIgrBrlens{2}_median=0.123368,effectivebrlenIgrBrlens{2}_95%HPD={0.0,0.31563},rateIgrBrlens{2}_mean=1.07734,rateIgrBrlens{2}_median=0.859619,rateIgrBrlens{2}_95%HPD={1.0E-6,2.637802},effectivebrlenIgrBrlens{3}_mean=0.127385,effectivebrlenIgrBrlens{3}_median=0.116737,effectivebrlenIgrBrlens{3}_95%HPD={0.0,0.26371},rateIgrBrlens{3}_mean=0.877705,rateIgrBrlens{3}_median=0.827354,rateIgrBrlens{3}_95%HPD={0.041681,1.70674}]:52.7724,((Derasmosaurus_pietraroiae[&prob=1.0,prob_stddev=0.0,prob_range={1.0,1.0},prob(percent)="100",prob+-sd="100+-0",height_mean=0.305433026,height_median=0.29797435,height_95%HPD={0.183954226,0.44183725},age_mean=107.911331,age_median=108.448465,age_95%HPD={101.599499,112.99976},length_mean=0.19668462,length_median=0.1919042,length_95%HPD={0.1085264,0.2965913},effectivebrlenIgrBrlens{1}_mean=0.156961,effectivebrlenIgrBrlens{1}_median=0.145391,effectivebrlenIgrBrlens{1}_95%HPD={0.027977,0.309312},rateIgrBrlens{1}_mean=0.817886,rateIgrBrlens{1}_median=0.761448,rateIgrBrlens{1}_95%HPD={0.139492,1.581906},effectivebrlenIgrBrlens{2}_mean=0.129655,effectivebrlenIgrBrlens{2}_median=0.107688,effectivebrlenIgrBrlens{2}_95%HPD={0.0,0.315413},rateIgrBrlens{2}_mean=0.658522,rateIgrBrlens{2}_median=0.561684,rateIgrBrlens{2}_95%HPD={1.0E-6,1.536704},effectivebrlenIgrBrlens{3}_mean=0.13445,effectivebrlenIgrBrlens{3}_median=0.124219,effectivebrlenIgrBrlens{3}_95%HPD={0.010656,0.277822},rateIgrBrlens{3}_mean=0.680877,rateIgrBrlens{3}_median=0.658159,rateIgrBrlens{3}_95%HPD={0.076275,1.274585}]:65.85467,(Pleurosaurus_ginsburgi[&prob=1.0,prob_stddev=0.0,prob_range={1.0,1.0},prob(percent)="100",prob+-sd="100+-0",height_mean=0.427451451,height_median=0.41731989,height_95%HPD={0.260419834,0.616044017},age_mean=151.051418,age_median=151.052103,age_95%HPD={150.055323,152.049684},length_mean=0.0360906337,length_median=0.03303537,length_95%HPD={0.006739941,0.07183285},effectivebrlenIgrBrlens{1}_mean=0.015911,effectivebrlenIgrBrlens{1}_median=0.008659,effectivebrlenIgrBrlens{1}_95%HPD={0.0,0.056018},rateIgrBrlens{1}_mean=0.445157,rateIgrBrlens{1}_median=0.258523,rateIgrBrlens{1}_95%HPD={1.0E-6,1.488936},effectivebrlenIgrBrlens{2}_mean=0.018141,effectivebrlenIgrBrlens{2}_median=0.006197,effectivebrlenIgrBrlens{2}_95%HPD={0.0,0.075991},rateIgrBrlens{2}_mean=0.511375,rateIgrBrlens{2}_median=0.183289,rateIgrBrlens{2}_95%HPD={1.0E-6,2.060357},effectivebrlenIgrBrlens{3}_mean=0.061169,effectivebrlenIgrBrlens{3}_median=0.052492,effectivebrlenIgrBrlens{3}_95%HPD={0.0,0.143097},rateIgrBrlens{3}_mean=2.002197,rateIgrBrlens{3}_median=1.482779,rateIgrBrlens{3}_95%HPD={1.0E-6,5.354397}]:11.9959,Pleurosaurus_goldfussi[&prob=1.0,prob_stddev=0.0,prob_range={1.0,1.0},prob(percent)="100",prob+-sd="100+-0",height_mean=0.431124951,height_median=0.42084987,height_95%HPD={0.26422514,0.62304588},age_mean=152.351527,age_median=152.281555,age_95%HPD={150.00028,154.698248},length_mean=0.0330633378,length_median=0.02989413,length_95%HPD={0.00473646,0.06782309},effectivebrlenIgrBrlens{1}_mean=0.018159,effectivebrlenIgrBrlens{1}_median=0.009806,effectivebrlenIgrBrlens{1}_95%HPD={0.0,0.064371},rateIgrBrlens{1}_mean=0.559289,rateIgrBrlens{1}_median=0.323941,rateIgrBrlens{1}_95%HPD={1.0E-6,1.878045},effectivebrlenIgrBrlens{2}_mean=0.011828,effectivebrlenIgrBrlens{2}_median=0.003433,effectivebrlenIgrBrlens{2}_95%HPD={0.0,0.051755},rateIgrBrlens{2}_mean=0.368486,rateIgrBrlens{2}_median=0.112868,rateIgrBrlens{2}_95%HPD={1.0E-6,1.551249},effectivebrlenIgrBrlens{3}_mean=0.084975,effectivebrlenIgrBrlens{3}_median=0.072143,effectivebrlenIgrBrlens{3}_95%HPD={0.006899,0.193859},rateIgrBrlens{3}_mean=3.435469,rateIgrBrlens{3}_median=2.327361,rateIgrBrlens{3}_95%HPD={0.176106,9.765717}]:10.76644)[&prob=0.911359318,prob_stddev=0.00279239516,prob_range={0.907545472,0.913889846},prob(percent)="91",prob+-sd="91+-0",height_mean=0.461059771,height_median=0.45079563,height_95%HPD={0.283491703,0.6589325},age_mean=164.09371,age_median=163.047999,age_95%HPD={153.900254,176.41297},length_mean=0.048162119,length_median=0.04299885,length_95%HPD={0.003618602,0.1043173},effectivebrlenIgrBrlens{1}_mean=0.074628,effectivebrlenIgrBrlens{1}_median=0.065858,effectivebrlenIgrBrlens{1}_95%HPD={0.0,0.165154},rateIgrBrlens{1}_mean=2.118768,rateIgrBrlens{1}_median=1.465036,rateIgrBrlens{1}_95%HPD={1.0E-6,5.864577},effectivebrlenIgrBrlens{2}_mean=0.074717,effectivebrlenIgrBrlens{2}_median=0.057448,effectivebrlenIgrBrlens{2}_95%HPD={0.0,0.216928},rateIgrBrlens{2}_mean=1.670759,rateIgrBrlens{2}_median=1.155251,rateIgrBrlens{2}_95%HPD={1.0E-6,5.099039},effectivebrlenIgrBrlens{3}_mean=0.032752,effectivebrlenIgrBrlens{3}_median=0.021818,effectivebrlenIgrBrlens{3}_95%HPD={0.0,0.101969},rateIgrBrlens{3}_mean=0.677638,rateIgrBrlens{3}_median=0.519754,rateIgrBrlens{3}_95%HPD={1.0E-6,1.861244}]:11.25513)[&prob=0.696389485,prob_stddev=0.00362519563,prob_range={0.691247875,0.699703337},prob(percent)="70",prob+-sd="70+-0",height_mean=0.499962961,height_median=0.48935238,height_95%HPD={0.309694989,0.71302408},age_mean=174.898069,age_median=174.303134,age_95%HPD={159.710244,191.101558},length_mean=0.0468229138,length_median=0.04295248,length_95%HPD={0.002927788,0.09757903},effectivebrlenIgrBrlens{1}_mean=0.031464,effectivebrlenIgrBrlens{1}_median=0.018945,effectivebrlenIgrBrlens{1}_95%HPD={0.0,0.105101},rateIgrBrlens{1}_mean=0.657518,rateIgrBrlens{1}_median=0.454285,rateIgrBrlens{1}_95%HPD={1.0E-6,1.986898},effectivebrlenIgrBrlens{2}_mean=0.082119,effectivebrlenIgrBrlens{2}_median=0.064759,effectivebrlenIgrBrlens{2}_95%HPD={0.0,0.232626},rateIgrBrlens{2}_mean=2.00154,rateIgrBrlens{2}_median=1.346551,rateIgrBrlens{2}_95%HPD={1.0E-6,6.06812},effectivebrlenIgrBrlens{3}_mean=0.039231,effectivebrlenIgrBrlens{3}_median=0.029035,effectivebrlenIgrBrlens{3}_95%HPD={0.0,0.113918},rateIgrBrlens{3}_mean=0.880125,rateIgrBrlens{3}_median=0.684494,rateIgrBrlens{3}_95%HPD={1.0E-6,2.411527}]:17.19277,Palaeopleurosaurus_posidoniae[&prob=1.0,prob_stddev=0.0,prob_range={1.0,1.0},prob(percent)="100",prob+-sd="100+-0",height_mean=0.504721613,height_median=0.49284369,height_95%HPD={0.307880464,0.72758661},age_mean=178.378482,age_median=178.105719,age_95%HPD={174.200351,183.000496},length_mean=0.0320631709,length_median=0.02828168,length_95%HPD={0.00243877,0.07023674},effectivebrlenIgrBrlens{1}_mean=0.016441,effectivebrlenIgrBrlens{1}_median=0.008072,effectivebrlenIgrBrlens{1}_95%HPD={0.0,0.060572},rateIgrBrlens{1}_mean=0.530563,rateIgrBrlens{1}_median=0.279927,rateIgrBrlens{1}_95%HPD={1.0E-6,1.837436},effectivebrlenIgrBrlens{2}_mean=0.032972,effectivebrlenIgrBrlens{2}_median=0.019032,effectivebrlenIgrBrlens{2}_95%HPD={0.0,0.113942},rateIgrBrlens{2}_mean=1.197031,rateIgrBrlens{2}_median=0.616742,rateIgrBrlens{2}_95%HPD={1.0E-6,4.241491},effectivebrlenIgrBrlens{3}_mean=0.041887,effectivebrlenIgrBrlens{3}_median=0.032922,effectivebrlenIgrBrlens{3}_95%HPD={0.0,0.112821},rateIgrBrlens{3}_mean=1.579555,rateIgrBrlens{3}_median=1.08148,rateIgrBrlens{3}_95%HPD={1.0E-6,4.598344}]:13.39019)[&prob=0.964878168,prob_stddev=0.00172655834,prob_range={0.962700414,0.966744814},prob(percent)="96",prob+-sd="96+-0",height_mean=0.542158424,height_median=0.530653417,height_95%HPD={0.34119579,0.77270262},age_mean=192.770211,age_median=191.495905,age_95%HPD={178.545116,209.53894},length_mean=0.0929316812,length_median=0.08942253,length_95%HPD={0.02105497,0.1699382},effectivebrlenIgrBrlens{1}_mean=0.123915,effectivebrlenIgrBrlens{1}_median=0.113189,effectivebrlenIgrBrlens{1}_95%HPD={0.0,0.254787},rateIgrBrlens{1}_mean=1.465866,rateIgrBrlens{1}_median=1.255459,rateIgrBrlens{1}_95%HPD={1.0E-6,3.155254},effectivebrlenIgrBrlens{2}_mean=0.08236,effectivebrlenIgrBrlens{2}_median=0.066324,effectivebrlenIgrBrlens{2}_95%HPD={0.0,0.217442},rateIgrBrlens{2}_mean=0.951634,rateIgrBrlens{2}_median=0.730004,rateIgrBrlens{2}_95%HPD={1.0E-6,2.56934},effectivebrlenIgrBrlens{3}_mean=0.149666,effectivebrlenIgrBrlens{3}_median=0.135508,effectivebrlenIgrBrlens{3}_95%HPD={0.015698,0.31347},rateIgrBrlens{3}_mean=1.814468,rateIgrBrlens{3}_median=1.472475,rateIgrBrlens{3}_95%HPD={0.25091,4.158465}]:26.11156)[&prob=0.29980778,prob_stddev=0.00399617809,prob_range={0.294996722,0.30408551},prob(percent)="30",prob+-sd="30+-0",height_mean=0.607167834,height_median=0.596334856,height_95%HPD={0.3885468,0.852046},age_mean=218.92062,age_median=217.607468,age_95%HPD={192.513317,246.840071},length_mean=0.0480427187,length_median=0.04210152,length_95%HPD={0.002696662,0.1083392},effectivebrlenIgrBrlens{1}_mean=0.056354,effectivebrlenIgrBrlens{1}_median=0.042735,effectivebrlenIgrBrlens{1}_95%HPD={0.0,0.161231},rateIgrBrlens{1}_mean=1.316722,rateIgrBrlens{1}_median=0.934021,rateIgrBrlens{1}_95%HPD={1.0E-6,3.872022},effectivebrlenIgrBrlens{2}_mean=0.028303,effectivebrlenIgrBrlens{2}_median=0.012666,effectivebrlenIgrBrlens{2}_95%HPD={0.0,0.107732},rateIgrBrlens{2}_mean=0.639098,rateIgrBrlens{2}_median=0.291368,rateIgrBrlens{2}_95%HPD={1.0E-6,2.29531},effectivebrlenIgrBrlens{3}_mean=0.05031,effectivebrlenIgrBrlens{3}_median=0.035718,effectivebrlenIgrBrlens{3}_95%HPD={0.0,0.151821},rateIgrBrlens{3}_mean=1.086876,rateIgrBrlens{3}_median=0.837486,rateIgrBrlens{3}_95%HPD={1.0E-6,3.04186}]:8.909012,(((Sapheosaurus_thiollerei[&prob=1.0,prob_stddev=0.0,prob_range={1.0,1.0},prob(percent)="100",prob+-sd="100+-0",height_mean=0.434520614,height_median=0.42418204,height_95%HPD={0.26602604,0.62766969},age_mean=153.551494,age_median=153.552083,age_95%HPD={152.214624,154.967475},length_mean=0.0280224343,length_median=0.02322824,length_95%HPD={0.001925785,0.0664427},effectivebrlenIgrBrlens{1}_mean=0.014705,effectivebrlenIgrBrlens{1}_median=0.00629,effectivebrlenIgrBrlens{1}_95%HPD={0.0,0.057331},rateIgrBrlens{1}_mean=0.542973,rateIgrBrlens{1}_median=0.259236,rateIgrBrlens{1}_95%HPD={1.0E-6,1.959323},effectivebrlenIgrBrlens{2}_mean=0.021147,effectivebrlenIgrBrlens{2}_median=0.005559,effectivebrlenIgrBrlens{2}_95%HPD={0.0,0.093005},rateIgrBrlens{2}_mean=0.877881,rateIgrBrlens{2}_median=0.222253,rateIgrBrlens{2}_95%HPD={1.0E-6,3.720637},effectivebrlenIgrBrlens{3}_mean=0.021712,effectivebrlenIgrBrlens{3}_median=0.011608,effectivebrlenIgrBrlens{3}_95%HPD={0.0,0.077525},rateIgrBrlens{3}_mean=0.797066,rateIgrBrlens{3}_median=0.491589,rateIgrBrlens{3}_95%HPD={1.0E-6,2.586281}]:6.148746,Piocormus_laticeps[&prob=1.0,prob_stddev=0.0,prob_range={1.0,1.0},prob(percent)="100",prob+-sd="100+-0",height_mean=0.431764079,height_median=0.42139235,height_95%HPD={0.262481972,0.62206372},age_mean=152.575285,age_median=152.608143,age_95%HPD={150.279887,154.999125},length_mean=0.0316294851,length_median=0.02440726,length_95%HPD={0.001755992,0.08163499},effectivebrlenIgrBrlens{1}_mean=0.016972,effectivebrlenIgrBrlens{1}_median=0.006946,effectivebrlenIgrBrlens{1}_95%HPD={0.0,0.067125},rateIgrBrlens{1}_mean=0.544994,rateIgrBrlens{1}_median=0.268687,rateIgrBrlens{1}_95%HPD={1.0E-6,1.951578},effectivebrlenIgrBrlens{2}_mean=0.028,effectivebrlenIgrBrlens{2}_median=0.006425,effectivebrlenIgrBrlens{2}_95%HPD={0.0,0.128055},rateIgrBrlens{2}_mean=0.936288,rateIgrBrlens{2}_median=0.244604,rateIgrBrlens{2}_95%HPD={1.0E-6,3.980131},effectivebrlenIgrBrlens{3}_mean=0.021616,effectivebrlenIgrBrlens{3}_median=0.011032,effectivebrlenIgrBrlens{3}_95%HPD={0.0,0.079292},rateIgrBrlens{3}_mean=0.694581,rateIgrBrlens{3}_median=0.432252,rateIgrBrlens{3}_95%HPD={1.0E-6,2.22427}]:7.092686)[&prob=0.374629171,prob_stddev=0.00152599886,prob_range={0.372573638,0.376262486},prob(percent)="37",prob+-sd="37+-0",height_mean=0.452803382,height_median=0.44279418,height_95%HPD={0.27524216,0.64437211},age_mean=160.801929,age_median=159.700829,age_95%HPD={153.871444,170.418939},length_mean=0.0296447708,length_median=0.02404169,length_95%HPD={0.001420317,0.07303137},effectivebrlenIgrBrlens{1}_mean=0.016836,effectivebrlenIgrBrlens{1}_median=0.007362,effectivebrlenIgrBrlens{1}_95%HPD={0.0,0.0653},rateIgrBrlens{1}_mean=0.586924,rateIgrBrlens{1}_median=0.292881,rateIgrBrlens{1}_95%HPD={1.0E-6,2.056903},effectivebrlenIgrBrlens{2}_mean=0.020984,effectivebrlenIgrBrlens{2}_median=0.005435,effectivebrlenIgrBrlens{2}_95%HPD={0.0,0.092117},rateIgrBrlens{2}_mean=0.810229,rateIgrBrlens{2}_median=0.210818,rateIgrBrlens{2}_95%HPD={1.0E-6,3.379017},effectivebrlenIgrBrlens{3}_mean=0.022867,effectivebrlenIgrBrlens{3}_median=0.012395,effectivebrlenIgrBrlens{3}_95%HPD={0.0,0.080784},rateIgrBrlens{3}_mean=0.801441,rateIgrBrlens{3}_median=0.500675,rateIgrBrlens{3}_95%HPD={1.0E-6,2.569356}]:8.859798,Oenosaurus_muehlheimensis[&prob=1.0,prob_stddev=0.0,prob_range={1.0,1.0},prob(percent)="100",prob+-sd="100+-0",height_mean=0.427445061,height_median=0.417329591,height_95%HPD={0.26059888,0.61618789},age_mean=151.049597,age_median=151.048037,age_95%HPD={150.014438,152.009777},length_mean=0.0388581616,length_median=0.03325424,length_95%HPD={0.004601018,0.08677985},effectivebrlenIgrBrlens{1}_mean=0.023118,effectivebrlenIgrBrlens{1}_median=0.012265,effectivebrlenIgrBrlens{1}_95%HPD={0.0,0.082898},rateIgrBrlens{1}_mean=0.598219,rateIgrBrlens{1}_median=0.356507,rateIgrBrlens{1}_95%HPD={1.0E-6,1.96708},effectivebrlenIgrBrlens{2}_mean=0.05804,effectivebrlenIgrBrlens{2}_median=0.045525,effectivebrlenIgrBrlens{2}_95%HPD={0.0,0.160875},rateIgrBrlens{2}_mean=1.833501,rateIgrBrlens{2}_median=1.224799,rateIgrBrlens{2}_95%HPD={1.0E-6,5.680732},effectivebrlenIgrBrlens{3}_mean=0.037128,effectivebrlenIgrBrlens{3}_median=0.022883,effectivebrlenIgrBrlens{3}_95%HPD={0.0,0.12225},rateIgrBrlens{3}_mean=0.955657,rateIgrBrlens{3}_median=0.682147,rateIgrBrlens{3}_95%HPD={1.0E-6,2.884286}]:17.51259)[&prob=0.903706625,prob_stddev=0.00430900566,prob_range={0.898401129,0.908934345},prob(percent)="90",prob+-sd="90+-0",height_mean=0.479371128,height_median=0.46893807,height_95%HPD={0.29339264,0.6828812},age_mean=170.105393,age_median=168.560626,age_95%HPD={156.855095,187.072422},length_mean=0.0853098718,length_median=0.08053459,length_95%HPD={0.01158461,0.1655092},effectivebrlenIgrBrlens{1}_mean=0.075866,effectivebrlenIgrBrlens{1}_median=0.065444,effectivebrlenIgrBrlens{1}_95%HPD={0.0,0.182152},rateIgrBrlens{1}_mean=0.950027,rateIgrBrlens{1}_median=0.799924,rateIgrBrlens{1}_95%HPD={1.0E-6,2.254848},effectivebrlenIgrBrlens{2}_mean=0.085538,effectivebrlenIgrBrlens{2}_median=0.069122,effectivebrlenIgrBrlens{2}_95%HPD={0.0,0.219711},rateIgrBrlens{2}_mean=1.127701,rateIgrBrlens{2}_median=0.863244,rateIgrBrlens{2}_95%HPD={1.0E-6,2.939003},effectivebrlenIgrBrlens{3}_mean=0.064718,effectivebrlenIgrBrlens{3}_median=0.05522,effectivebrlenIgrBrlens{3}_95%HPD={0.0,0.158772},rateIgrBrlens{3}_mean=0.776989,rateIgrBrlens{3}_median=0.693846,rateIgrBrlens{3}_95%HPD={1.0E-6,1.754376}]:28.33276,(Kallimodon_pulchellus[&prob=1.0,prob_stddev=0.0,prob_range={1.0,1.0},prob(percent)="100",prob+-sd="100+-0",height_mean=0.431091316,height_median=0.42090292,height_95%HPD={0.261374716,0.62026293},age_mean=152.34218,age_median=152.265759,age_95%HPD={149.99999,154.69072},length_mean=0.0315170247,length_median=0.02667164,length_95%HPD={0.002858051,0.07178971},effectivebrlenIgrBrlens{1}_mean=0.056317,effectivebrlenIgrBrlens{1}_median=0.042966,effectivebrlenIgrBrlens{1}_95%HPD={0.0,0.153515},rateIgrBrlens{1}_mean=2.312522,rateIgrBrlens{1}_median=1.515357,rateIgrBrlens{1}_95%HPD={1.0E-6,6.930888},effectivebrlenIgrBrlens{2}_mean=0.014524,effectivebrlenIgrBrlens{2}_median=0.003855,effectivebrlenIgrBrlens{2}_95%HPD={0.0,0.064529},rateIgrBrlens{2}_mean=0.484259,rateIgrBrlens{2}_median=0.139311,rateIgrBrlens{2}_95%HPD={1.0E-6,2.042425},effectivebrlenIgrBrlens{3}_mean=0.025491,effectivebrlenIgrBrlens{3}_median=0.014378,effectivebrlenIgrBrlens{3}_95%HPD={0.0,0.088745},rateIgrBrlens{3}_mean=0.805797,rateIgrBrlens{3}_median=0.543578,rateIgrBrlens{3}_95%HPD={1.0E-6,2.509027}]:9.590035,Leptosaurus_neptunius[&prob=1.0,prob_stddev=0.0,prob_range={1.0,1.0},prob(percent)="100",prob+-sd="100+-0",height_mean=0.427535085,height_median=0.41740832,height_95%HPD={0.26214994,0.61788291},age_mean=151.081093,age_median=151.096369,age_95%HPD={150.115573,152.099995},length_mean=0.0343346244,length_median=0.02989178,length_95%HPD={0.004827224,0.0743832},effectivebrlenIgrBrlens{1}_mean=0.02386,effectivebrlenIgrBrlens{1}_median=0.012554,effectivebrlenIgrBrlens{1}_95%HPD={0.0,0.085311},rateIgrBrlens{1}_mean=0.72203,rateIgrBrlens{1}_median=0.402368,rateIgrBrlens{1}_95%HPD={1.0E-6,2.466165},effectivebrlenIgrBrlens{2}_mean=0.018958,effectivebrlenIgrBrlens{2}_median=0.005567,effectivebrlenIgrBrlens{2}_95%HPD={0.0,0.082312},rateIgrBrlens{2}_mean=0.568023,rateIgrBrlens{2}_median=0.179259,rateIgrBrlens{2}_95%HPD={1.0E-6,2.366244},effectivebrlenIgrBrlens{3}_mean=0.020565,effectivebrlenIgrBrlens{3}_median=0.012383,effectivebrlenIgrBrlens{3}_95%HPD={0.0,0.068793},rateIgrBrlens{3}_mean=0.602809,rateIgrBrlens{3}_median=0.412976,rateIgrBrlens{3}_95%HPD={1.0E-6,1.809221}]:10.75943)[&prob=0.973078077,prob_stddev=6.38213171E-4,prob_range={0.972455862,0.973655848},prob(percent)="97",prob+-sd="97+-0",height_mean=0.461403199,height_median=0.451210317,height_95%HPD={0.283550317,0.6615399},age_mean=163.411384,age_median=161.855794,age_95%HPD={152.980329,177.712213},length_mean=0.0975701871,length_median=0.09370851,length_95%HPD={0.01692472,0.1807982},effectivebrlenIgrBrlens{1}_mean=0.071845,effectivebrlenIgrBrlens{1}_median=0.06065,effectivebrlenIgrBrlens{1}_95%HPD={0.0,0.177107},rateIgrBrlens{1}_mean=0.763651,rateIgrBrlens{1}_median=0.648974,rateIgrBrlens{1}_95%HPD={1.0E-6,1.794537},effectivebrlenIgrBrlens{2}_mean=0.053888,effectivebrlenIgrBrlens{2}_median=0.038192,effectivebrlenIgrBrlens{2}_95%HPD={0.0,0.160874},rateIgrBrlens{2}_mean=0.561444,rateIgrBrlens{2}_median=0.40845,rateIgrBrlens{2}_95%HPD={1.0E-6,1.600355},effectivebrlenIgrBrlens{3}_mean=0.156962,effectivebrlenIgrBrlens{3}_median=0.143642,effectivebrlenIgrBrlens{3}_95%HPD={0.015318,0.326029},rateIgrBrlens{3}_mean=1.833462,rateIgrBrlens{3}_median=1.485599,rateIgrBrlens{3}_95%HPD={0.233926,4.235211}]:35.0376)[&prob=0.759869335,prob_stddev=0.00266223531,prob_range={0.75745825,0.763358185},prob(percent)="76",prob+-sd="76+-0",height_mean=0.554300385,height_median=0.54406611,height_95%HPD={0.35166177,0.77939484},age_mean=198.213327,age_median=196.893391,age_95%HPD={173.112171,225.564217},length_mean=0.0715495011,length_median=0.06660754,length_95%HPD={0.004155514,0.1456967},effectivebrlenIgrBrlens{1}_mean=0.047665,effectivebrlenIgrBrlens{1}_median=0.035803,effectivebrlenIgrBrlens{1}_95%HPD={0.0,0.135864},rateIgrBrlens{1}_mean=0.692039,rateIgrBrlens{1}_median=0.5359,rateIgrBrlens{1}_95%HPD={1.0E-6,1.854442},effectivebrlenIgrBrlens{2}_mean=0.081673,effectivebrlenIgrBrlens{2}_median=0.065685,effectivebrlenIgrBrlens{2}_95%HPD={0.0,0.217393},rateIgrBrlens{2}_mean=1.366838,rateIgrBrlens{2}_median=0.947424,rateIgrBrlens{2}_95%HPD={1.0E-6,3.901299},effectivebrlenIgrBrlens{3}_mean=0.050785,effectivebrlenIgrBrlens{3}_median=0.039171,effectivebrlenIgrBrlens{3}_95%HPD={0.0,0.140249},rateIgrBrlens{3}_mean=0.718952,rateIgrBrlens{3}_median=0.610271,rateIgrBrlens{3}_95%HPD={1.0E-6,1.764744}]:29.62309)[&prob=0.413864846,prob_stddev=0.00784941999,prob_range={0.402984411,0.421695314},prob(percent)="41",prob+-sd="41+-1",height_mean=0.665411083,height_median=0.65304861,height_95%HPD={0.4267985,0.92926201},age_mean=227.231724,age_median=226.51648,age_95%HPD={203.362628,251.937155},length_mean=0.0424273125,length_median=0.03619114,length_95%HPD={0.002038195,0.09873672},effectivebrlenIgrBrlens{1}_mean=0.039192,effectivebrlenIgrBrlens{1}_median=0.023015,effectivebrlenIgrBrlens{1}_95%HPD={0.0,0.132293},rateIgrBrlens{1}_mean=0.961735,rateIgrBrlens{1}_median=0.609085,rateIgrBrlens{1}_95%HPD={1.0E-6,3.082943},effectivebrlenIgrBrlens{2}_mean=0.036453,effectivebrlenIgrBrlens{2}_median=0.016566,effectivebrlenIgrBrlens{2}_95%HPD={0.0,0.138061},rateIgrBrlens{2}_mean=0.943029,rateIgrBrlens{2}_median=0.426837,rateIgrBrlens{2}_95%HPD={1.0E-6,3.441921},effectivebrlenIgrBrlens{3}_mean=0.03003,effectivebrlenIgrBrlens{3}_median=0.018561,effectivebrlenIgrBrlens{3}_95%HPD={0.0,0.098897},rateIgrBrlens{3}_mean=0.717703,rateIgrBrlens{3}_median=0.520751,rateIgrBrlens{3}_95%HPD={1.0E-6,2.072629}]:16.51261,((((Sphenodon_punctatus[&prob=1.0,prob_stddev=0.0,prob_range={1.0,1.0},prob(percent)="100",prob+-sd="100+-0",height_mean=0.0,height_median=0.0,height_95%HPD={0.0,0.0},age_mean=0.0,age_median=0.0,age_95%HPD={0.0,0.0},length_mean=0.31128759,length_median=0.2972884,length_95%HPD={0.1608809,0.4902255},effectivebrlenIgrBrlens{1}_mean=0.22984,effectivebrlenIgrBrlens{1}_median=0.212685,effectivebrlenIgrBrlens{1}_95%HPD={0.033006,0.454377},rateIgrBrlens{1}_mean=0.738445,rateIgrBrlens{1}_median=0.714001,rateIgrBrlens{1}_95%HPD={0.184413,1.345887},effectivebrlenIgrBrlens{2}_mean=0.165978,effectivebrlenIgrBrlens{2}_median=0.142423,effectivebrlenIgrBrlens{2}_95%HPD={0.002924,0.379968},rateIgrBrlens{2}_mean=0.53536,rateIgrBrlens{2}_median=0.477314,rateIgrBrlens{2}_95%HPD={0.024005,1.164927},effectivebrlenIgrBrlens{3}_mean=0.261837,effectivebrlenIgrBrlens{3}_median=0.245773,effectivebrlenIgrBrlens{3}_95%HPD={0.051226,0.499114},rateIgrBrlens{3}_mean=0.841266,rateIgrBrlens{3}_median=0.83233,rateIgrBrlens{3}_95%HPD={0.248482,1.433783}]:104.8136,Kawasphenodon[&prob=1.0,prob_stddev=0.0,prob_range={1.0,1.0},prob(percent)="100",prob+-sd="100+-0",height_mean=0.217133924,height_median=0.2118254,height_95%HPD={0.13056955,0.31560809},age_mean=76.7430978,age_median=76.7228245,age_95%HPD={70.0015325,82.9100529},length_mean=0.0968369683,length_median=0.07822257,length_95%HPD={0.002463955,0.2415318},effectivebrlenIgrBrlens{1}_mean=0.090392,effectivebrlenIgrBrlens{1}_median=0.060748,effectivebrlenIgrBrlens{1}_95%HPD={0.0,0.282189},rateIgrBrlens{1}_mean=0.933302,rateIgrBrlens{1}_median=0.751435,rateIgrBrlens{1}_95%HPD={1.0E-6,2.416288},effectivebrlenIgrBrlens{2}_mean=0.130904,effectivebrlenIgrBrlens{2}_median=0.105546,effectivebrlenIgrBrlens{2}_95%HPD={0.0,0.336894},rateIgrBrlens{2}_mean=1.907524,rateIgrBrlens{2}_median=1.246946,rateIgrBrlens{2}_95%HPD={1.0E-6,5.520591},effectivebrlenIgrBrlens{3}_mean=0.092358,effectivebrlenIgrBrlens{3}_median=0.065638,effectivebrlenIgrBrlens{3}_95%HPD={0.0,0.273886},rateIgrBrlens{3}_mean=0.952047,rateIgrBrlens{3}_median=0.829325,rateIgrBrlens{3}_95%HPD={1.0E-6,2.269245}]:28.09082)[&prob=0.973378074,prob_stddev=0.00600634273,prob_range={0.96546705,0.979233564},prob(percent)="97",prob+-sd="97+-1",height_mean=0.307717532,height_median=0.2948985,height_95%HPD={0.1617616,0.4808822},age_mean=109.899292,age_median=104.81364,age_95%HPD={74.5205418,158.513351},length_mean=0.219989234,length_median=0.2206674,length_95%HPD={0.04415011,0.3815462},effectivebrlenIgrBrlens{1}_mean=0.162159,effectivebrlenIgrBrlens{1}_median=0.146432,effectivebrlenIgrBrlens{1}_95%HPD={0.0,0.350671},rateIgrBrlens{1}_mean=0.739796,rateIgrBrlens{1}_median=0.692376,rateIgrBrlens{1}_95%HPD={1.0E-6,1.416781},effectivebrlenIgrBrlens{2}_mean=0.129351,effectivebrlenIgrBrlens{2}_median=0.104748,effectivebrlenIgrBrlens{2}_95%HPD={0.0,0.330453},rateIgrBrlens{2}_mean=0.661176,rateIgrBrlens{2}_median=0.47797,rateIgrBrlens{2}_95%HPD={1.0E-6,1.753156},effectivebrlenIgrBrlens{3}_mean=0.183915,effectivebrlenIgrBrlens{3}_median=0.171882,effectivebrlenIgrBrlens{3}_95%HPD={0.0,0.373797},rateIgrBrlens{3}_mean=0.838474,rateIgrBrlens{3}_median=0.813176,rateIgrBrlens{3}_95%HPD={0.094971,1.549928}]:87.60343,Cynosphenodon_huizachalensis[&prob=1.0,prob_stddev=0.0,prob_range={1.0,1.0},prob(percent)="100",prob+-sd="100+-0",height_mean=0.526775545,height_median=0.514150716,height_95%HPD={0.320015099,0.75923935},age_mean=186.147765,age_median=185.867791,age_95%HPD={182.699963,190.157552},length_mean=0.0256067501,length_median=0.01758674,length_95%HPD={6.838307E-4,0.07636689},effectivebrlenIgrBrlens{1}_mean=0.021948,effectivebrlenIgrBrlens{1}_median=0.006413,effectivebrlenIgrBrlens{1}_95%HPD={0.0,0.096036},rateIgrBrlens{1}_mean=0.891955,rateIgrBrlens{1}_median=0.346166,rateIgrBrlens{1}_95%HPD={1.0E-6,3.424789},effectivebrlenIgrBrlens{2}_mean=0.027773,effectivebrlenIgrBrlens{2}_median=0.002034,effectivebrlenIgrBrlens{2}_95%HPD={0.0,0.172789},rateIgrBrlens{2}_mean=0.848714,rateIgrBrlens{2}_median=0.118434,rateIgrBrlens{2}_95%HPD={1.0E-6,3.851182},effectivebrlenIgrBrlens{3}_mean=0.024654,effectivebrlenIgrBrlens{3}_median=0.009276,effectivebrlenIgrBrlens{3}_95%HPD={0.0,0.101294},rateIgrBrlens{3}_mean=0.991378,rateIgrBrlens{3}_median=0.510546,rateIgrBrlens{3}_95%HPD={1.0E-6,3.49717}]:6.549282)[&prob=0.887256808,prob_stddev=0.0167842738,prob_range={0.864190398,0.900267775},prob(percent)="89",prob+-sd="89+-2",height_mean=0.534231733,height_median=0.5243262,height_95%HPD={0.3342934,0.7548914},age_mean=193.449652,age_median=192.417074,age_95%HPD={184.273342,204.801347},length_mean=0.0558553787,length_median=0.05138181,length_95%HPD={0.004783466,0.1146423},effectivebrlenIgrBrlens{1}_mean=0.040228,effectivebrlenIgrBrlens{1}_median=0.026551,effectivebrlenIgrBrlens{1}_95%HPD={0.0,0.126902},rateIgrBrlens{1}_mean=0.722425,rateIgrBrlens{1}_median=0.518294,rateIgrBrlens{1}_95%HPD={1.0E-6,2.093029},effectivebrlenIgrBrlens{2}_mean=0.196461,effectivebrlenIgrBrlens{2}_median=0.175954,effectivebrlenIgrBrlens{2}_95%HPD={0.023953,0.413215},rateIgrBrlens{2}_mean=5.176006,rateIgrBrlens{2}_median=3.49266,rateIgrBrlens{2}_95%HPD={1.0E-6,14.755948},effectivebrlenIgrBrlens{3}_mean=0.046796,effectivebrlenIgrBrlens{3}_median=0.034219,effectivebrlenIgrBrlens{3}_95%HPD={0.0,0.136498},rateIgrBrlens{3}_mean=0.842908,rateIgrBrlens{3}_median=0.682454,rateIgrBrlens{3}_95%HPD={1.0E-6,2.211675}]:14.94112,((Priosphenodon_avelasi[&prob=1.0,prob_stddev=0.0,prob_range={1.0,1.0},prob(percent)="100",prob+-sd="100+-0",height_mean=0.27109552,height_median=0.26445679,height_95%HPD={0.16372849,0.392266612},age_mean=95.7868468,age_median=96.0956774,age_95%HPD={90.5589068,100.49999},length_mean=0.112935269,length_median=0.1038822,length_95%HPD={0.03431429,0.2167458},effectivebrlenIgrBrlens{1}_mean=0.089267,effectivebrlenIgrBrlens{1}_median=0.074805,effectivebrlenIgrBrlens{1}_95%HPD={0.0,0.218026},rateIgrBrlens{1}_mean=0.801803,rateIgrBrlens{1}_median=0.706842,rateIgrBrlens{1}_95%HPD={1.0E-6,1.791769},effectivebrlenIgrBrlens{2}_mean=0.058214,effectivebrlenIgrBrlens{2}_median=0.046904,effectivebrlenIgrBrlens{2}_95%HPD={0.0,0.150843},rateIgrBrlens{2}_mean=0.543646,rateIgrBrlens{2}_median=0.436405,rateIgrBrlens{2}_95%HPD={1.0E-6,1.39618},effectivebrlenIgrBrlens{3}_mean=0.109949,effectivebrlenIgrBrlens{3}_median=0.093533,effectivebrlenIgrBrlens{3}_95%HPD={0.0,0.260078},rateIgrBrlens{3}_mean=0.979822,rateIgrBrlens{3}_median=0.890109,rateIgrBrlens{3}_95%HPD={2.0E-6,2.089876}]:36.30413,Toxolophosaurus_cloudi[&prob=1.0,prob_stddev=0.0,prob_range={1.0,1.0},prob(percent)="100",prob+-sd="100+-0",height_mean=0.332895426,height_median=0.32480965,height_95%HPD={0.2002517,0.48111138},age_mean=117.637426,age_median=117.700173,age_95%HPD={110.790922,124.991985},length_mean=0.0539070749,length_median=0.04296447,length_95%HPD={0.001791194,0.13651},effectivebrlenIgrBrlens{1}_mean=0.050272,effectivebrlenIgrBrlens{1}_median=0.028138,effectivebrlenIgrBrlens{1}_95%HPD={0.0,0.175574},rateIgrBrlens{1}_mean=0.94167,rateIgrBrlens{1}_median=0.625481,rateIgrBrlens{1}_95%HPD={1.0E-6,2.884583},effectivebrlenIgrBrlens{2}_mean=0.029359,effectivebrlenIgrBrlens{2}_median=0.016019,effectivebrlenIgrBrlens{2}_95%HPD={0.0,0.103674},rateIgrBrlens{2}_mean=0.668307,rateIgrBrlens{2}_median=0.331109,rateIgrBrlens{2}_95%HPD={1.0E-6,2.34989},effectivebrlenIgrBrlens{3}_mean=0.051465,effectivebrlenIgrBrlens{3}_median=0.031895,effectivebrlenIgrBrlens{3}_95%HPD={0.0,0.168691},rateIgrBrlens{3}_mean=0.961657,rateIgrBrlens{3}_median=0.729373,rateIgrBrlens{3}_95%HPD={1.0E-6,2.700283}]:14.69963)[&prob=0.867518139,prob_stddev=0.0117208421,prob_range={0.850957212,0.878468017},prob(percent)="87",prob+-sd="87+-1",height_mean=0.375316814,height_median=0.36720151,height_95%HPD={0.2243366,0.53813757},age_mean=134.484141,age_median=132.399803,age_95%HPD={114.382309,158.259196},length_mean=0.0988061077,length_median=0.09394968,length_95%HPD={0.006843821,0.1914453},effectivebrlenIgrBrlens{1}_mean=0.0773,effectivebrlenIgrBrlens{1}_median=0.062632,effectivebrlenIgrBrlens{1}_95%HPD={0.0,0.202179},rateIgrBrlens{1}_mean=0.787432,rateIgrBrlens{1}_median=0.671251,rateIgrBrlens{1}_95%HPD={1.0E-6,1.868786},effectivebrlenIgrBrlens{2}_mean=0.047508,effectivebrlenIgrBrlens{2}_median=0.033558,effectivebrlenIgrBrlens{2}_95%HPD={0.0,0.142434},rateIgrBrlens{2}_mean=0.491872,rateIgrBrlens{2}_median=0.355999,rateIgrBrlens{2}_95%HPD={1.0E-6,1.400907},effectivebrlenIgrBrlens{3}_mean=0.095395,effectivebrlenIgrBrlens{3}_median=0.079882,effectivebrlenIgrBrlens{3}_95%HPD={0.0,0.238686},rateIgrBrlens{3}_mean=0.97096,rateIgrBrlens{3}_median=0.864581,rateIgrBrlens{3}_95%HPD={1.0E-6,2.172182}]:35.2945,Eilenodon_robustus[&prob=1.0,prob_stddev=0.0,prob_range={1.0,1.0},prob(percent)="100",prob+-sd="100+-0",height_mean=0.438301636,height_median=0.427888227,height_95%HPD={0.2667252,0.631598326},age_mean=154.886181,age_median=154.880274,age_95%HPD={153.000034,156.605542},length_mean=0.0418870858,length_median=0.03232651,length_95%HPD={0.001349747,0.1104444},effectivebrlenIgrBrlens{1}_mean=0.039175,effectivebrlenIgrBrlens{1}_median=0.018931,effectivebrlenIgrBrlens{1}_95%HPD={0.0,0.146094},rateIgrBrlens{1}_mean=0.957009,rateIgrBrlens{1}_median=0.551929,rateIgrBrlens{1}_95%HPD={1.0E-6,3.193241},effectivebrlenIgrBrlens{2}_mean=0.024457,effectivebrlenIgrBrlens{2}_median=0.00825,effectivebrlenIgrBrlens{2}_95%HPD={0.0,0.101478},rateIgrBrlens{2}_mean=0.641156,rateIgrBrlens{2}_median=0.234734,rateIgrBrlens{2}_95%HPD={1.0E-6,2.465479},effectivebrlenIgrBrlens{3}_mean=0.040242,effectivebrlenIgrBrlens{3}_median=0.02244,effectivebrlenIgrBrlens{3}_95%HPD={0.0,0.141033},rateIgrBrlens{3}_mean=0.979363,rateIgrBrlens{3}_median=0.676851,rateIgrBrlens{3}_95%HPD={1.0E-6,2.972014}]:12.81403)[&prob=0.893890068,prob_stddev=0.014705878,prob_range={0.873090299,0.905445495},prob(percent)="89",prob+-sd="89+-1",height_mean=0.471651708,height_median=0.4623729,height_95%HPD={0.29384036,0.67339029},age_mean=170.453168,age_median=167.694306,age_95%HPD={154.742404,193.436122},length_mean=0.116276626,length_median=0.115379,length_95%HPD={0.02596214,0.2017796},effectivebrlenIgrBrlens{1}_mean=0.090897,effectivebrlenIgrBrlens{1}_median=0.078172,effectivebrlenIgrBrlens{1}_95%HPD={0.0,0.21692},rateIgrBrlens{1}_mean=0.782936,rateIgrBrlens{1}_median=0.695747,rateIgrBrlens{1}_95%HPD={1.0E-6,1.736414},effectivebrlenIgrBrlens{2}_mean=0.073347,effectivebrlenIgrBrlens{2}_median=0.060506,effectivebrlenIgrBrlens{2}_95%HPD={0.0,0.185274},rateIgrBrlens{2}_mean=0.658411,rateIgrBrlens{2}_median=0.530947,rateIgrBrlens{2}_95%HPD={1.0E-6,1.629328},effectivebrlenIgrBrlens{3}_mean=0.112359,effectivebrlenIgrBrlens{3}_median=0.100027,effectivebrlenIgrBrlens{3}_95%HPD={0.0,0.253436},rateIgrBrlens{3}_mean=0.970919,rateIgrBrlens{3}_median=0.895407,rateIgrBrlens{3}_95%HPD={1.0E-6,2.040013}]:39.66389)[&prob=0.520683104,prob_stddev=0.00538543356,prob_range={0.515216498,0.527405251},prob(percent)="52",prob+-sd="52+-1",height_mean=0.585609324,height_median=0.57322662,height_95%HPD={0.36207727,0.83301258},age_mean=207.51307,age_median=207.358194,age_95%HPD={192.017722,222.550054},length_mean=0.0368571498,length_median=0.03286072,length_95%HPD={0.002264714,0.08000715},effectivebrlenIgrBrlens{1}_mean=0.031436,effectivebrlenIgrBrlens{1}_median=0.017207,effectivebrlenIgrBrlens{1}_95%HPD={0.0,0.1107},rateIgrBrlens{1}_mean=0.879906,rateIgrBrlens{1}_median=0.511232,rateIgrBrlens{1}_95%HPD={1.0E-6,2.944236},effectivebrlenIgrBrlens{2}_mean=0.026078,effectivebrlenIgrBrlens{2}_median=0.009841,effectivebrlenIgrBrlens{2}_95%HPD={0.0,0.104871},rateIgrBrlens{2}_mean=0.767821,rateIgrBrlens{2}_median=0.292013,rateIgrBrlens{2}_95%HPD={1.0E-6,2.949392},effectivebrlenIgrBrlens{3}_mean=0.031563,effectivebrlenIgrBrlens{3}_median=0.019615,effectivebrlenIgrBrlens{3}_95%HPD={0.0,0.103293},rateIgrBrlens{3}_mean=0.869599,rateIgrBrlens{3}_median=0.605693,rateIgrBrlens{3}_95%HPD={1.0E-6,2.61165}]:14.13741,Sphenotitan_leyesi[&prob=1.0,prob_stddev=0.0,prob_range={1.0,1.0},prob(percent)="100",prob+-sd="100+-0",height_mean=0.602247322,height_median=0.58839138,height_95%HPD={0.366217484,0.864740465},age_mean=212.907609,age_median=211.738741,age_95%HPD={208.49996,221.297212},length_mean=0.0182233041,length_median=0.01503955,length_95%HPD={0.001054964,0.04356191},effectivebrlenIgrBrlens{1}_mean=0.014392,effectivebrlenIgrBrlens{1}_median=0.003991,effectivebrlenIgrBrlens{1}_95%HPD={0.0,0.06295},rateIgrBrlens{1}_mean=0.831931,rateIgrBrlens{1}_median=0.257007,rateIgrBrlens{1}_95%HPD={1.0E-6,3.354224},effectivebrlenIgrBrlens{2}_mean=0.033915,effectivebrlenIgrBrlens{2}_median=0.013443,effectivebrlenIgrBrlens{2}_95%HPD={0.0,0.131143},rateIgrBrlens{2}_mean=2.409116,rateIgrBrlens{2}_median=0.781911,rateIgrBrlens{2}_95%HPD={1.0E-6,9.829305},effectivebrlenIgrBrlens{3}_mean=0.017592,effectivebrlenIgrBrlens{3}_median=0.006619,effectivebrlenIgrBrlens{3}_95%HPD={0.0,0.07095},rateIgrBrlens{3}_mean=0.999201,rateIgrBrlens{3}_median=0.43646,rateIgrBrlens{3}_95%HPD={1.0E-6,3.724345}]:9.756863)[&prob=0.820865879,prob_stddev=0.00690655736,prob_range={0.81145765,0.828090799},prob(percent)="82",prob+-sd="82+-1",height_mean=0.618338415,height_median=0.60581711,height_95%HPD={0.38836208,0.8796671},age_mean=222.724442,age_median=221.495604,age_95%HPD={210.489518,237.379276},length_mean=0.0456100313,length_median=0.04115701,length_95%HPD={0.004450732,0.09487405},effectivebrlenIgrBrlens{1}_mean=0.147276,effectivebrlenIgrBrlens{1}_median=0.130927,effectivebrlenIgrBrlens{1}_95%HPD={0.0,0.313355},rateIgrBrlens{1}_mean=4.315277,rateIgrBrlens{1}_median=3.087082,rateIgrBrlens{1}_95%HPD={1.0E-6,11.613853},effectivebrlenIgrBrlens{2}_mean=0.164016,effectivebrlenIgrBrlens{2}_median=0.147654,effectivebrlenIgrBrlens{2}_95%HPD={0.0,0.369032},rateIgrBrlens{2}_mean=4.578012,rateIgrBrlens{2}_median=3.382935,rateIgrBrlens{2}_95%HPD={1.0E-6,12.414034},effectivebrlenIgrBrlens{3}_mean=0.039046,effectivebrlenIgrBrlens{3}_median=0.026774,effectivebrlenIgrBrlens{3}_95%HPD={0.0,0.119622},rateIgrBrlens{3}_mean=0.861446,rateIgrBrlens{3}_median=0.662485,rateIgrBrlens{3}_95%HPD={1.0E-6,2.420625}]:21.53348)[&prob=0.921334207,prob_stddev=0.00615910285,prob_range={0.914256508,0.928045244},prob(percent)="92",prob+-sd="92+-1",height_mean=0.685158669,height_median=0.67261822,height_95%HPD={0.43792575,0.95565336},age_mean=244.396221,age_median=243.029088,age_95%HPD={221.367606,269.394452},length_mean=0.0464575631,length_median=0.04147068,length_95%HPD={0.004265951,0.09945805},effectivebrlenIgrBrlens{1}_mean=0.155011,effectivebrlenIgrBrlens{1}_median=0.139087,effectivebrlenIgrBrlens{1}_95%HPD={0.020758,0.3268},rateIgrBrlens{1}_mean=4.733926,rateIgrBrlens{1}_median=3.273377,rateIgrBrlens{1}_95%HPD={0.238749,13.242496},effectivebrlenIgrBrlens{2}_mean=0.057706,effectivebrlenIgrBrlens{2}_median=0.034616,effectivebrlenIgrBrlens{2}_95%HPD={0.0,0.192019},rateIgrBrlens{2}_mean=1.387316,rateIgrBrlens{2}_median=0.771737,rateIgrBrlens{2}_95%HPD={1.0E-6,4.792142},effectivebrlenIgrBrlens{3}_mean=0.04116,effectivebrlenIgrBrlens{3}_median=0.029732,effectivebrlenIgrBrlens{3}_95%HPD={0.0,0.12201},rateIgrBrlens{3}_mean=0.909401,rateIgrBrlens{3}_median=0.711087,rateIgrBrlens{3}_95%HPD={1.0E-6,2.509559}]:11.46416)[&prob=0.449453339,prob_stddev=0.00869923577,prob_range={0.438306241,0.458561572},prob(percent)="45",prob+-sd="45+-1",height_mean=0.727744248,height_median=0.7141408,height_95%HPD={0.47032478,1.01683603},age_mean=255.918912,age_median=254.493249,age_95%HPD={230.817107,283.361043},length_mean=0.0345422076,length_median=0.02917836,length_95%HPD={0.002138648,0.08109031},effectivebrlenIgrBrlens{1}_mean=0.065262,effectivebrlenIgrBrlens{1}_median=0.047906,effectivebrlenIgrBrlens{1}_95%HPD={0.0,0.192655},rateIgrBrlens{1}_mean=2.457472,rateIgrBrlens{1}_median=1.391135,rateIgrBrlens{1}_95%HPD={1.0E-6,8.299028},effectivebrlenIgrBrlens{2}_mean=0.079399,effectivebrlenIgrBrlens{2}_median=0.053385,effectivebrlenIgrBrlens{2}_95%HPD={0.0,0.252021},rateIgrBrlens{2}_mean=2.869194,rateIgrBrlens{2}_median=1.620917,rateIgrBrlens{2}_95%HPD={1.0E-6,9.725272},effectivebrlenIgrBrlens{3}_mean=0.031048,effectivebrlenIgrBrlens{3}_median=0.018343,effectivebrlenIgrBrlens{3}_95%HPD={0.0,0.104875},rateIgrBrlens{3}_mean=0.919981,rateIgrBrlens{3}_median=0.625099,rateIgrBrlens{3}_95%HPD={1.0E-6,2.852133}]:9.204068)[&prob=0.780891323,prob_stddev=0.0159127421,prob_range={0.760735992,0.794435617},prob(percent)="78",prob+-sd="78+-2",height_mean=0.744488195,height_median=0.73093529,height_95%HPD={0.478698473,1.04286478},age_mean=265.229171,age_median=263.697317,age_95%HPD={237.754268,295.635071},length_mean=0.0683782836,length_median=0.05798099,length_95%HPD={0.004801901,0.1580582},effectivebrlenIgrBrlens{1}_mean=0.081625,effectivebrlenIgrBrlens{1}_median=0.065526,effectivebrlenIgrBrlens{1}_95%HPD={0.0,0.217968},rateIgrBrlens{1}_mean=1.318257,rateIgrBrlens{1}_median=1.016013,rateIgrBrlens{1}_95%HPD={1.0E-6,3.514074},effectivebrlenIgrBrlens{2}_mean=0.417455,effectivebrlenIgrBrlens{2}_median=0.370015,effectivebrlenIgrBrlens{2}_95%HPD={0.058146,0.884156},rateIgrBrlens{2}_mean=8.695986,rateIgrBrlens{2}_median=6.233681,rateIgrBrlens{2}_95%HPD={0.690619,23.897939},effectivebrlenIgrBrlens{3}_mean=0.060756,effectivebrlenIgrBrlens{3}_median=0.044961,effectivebrlenIgrBrlens{3}_95%HPD={0.0,0.174831},rateIgrBrlens{3}_mean=0.905284,rateIgrBrlens{3}_median=0.75489,rateIgrBrlens{3}_95%HPD={1.0E-6,2.296229}]:15.71363)[&prob=0.795835602,prob_stddev=0.00962953261,prob_range={0.783635737,0.806702148},prob(percent)="80",prob+-sd="80+-1",height_mean=0.790796466,height_median=0.77651529,height_95%HPD={0.50947885,1.09925931},age_mean=281.06141,age_median=279.410945,age_95%HPD={247.513066,317.310177},length_mean=0.0690017241,length_median=0.06174037,length_95%HPD={0.005469123,0.1477546},effectivebrlenIgrBrlens{1}_mean=0.07791,effectivebrlenIgrBrlens{1}_median=0.064138,effectivebrlenIgrBrlens{1}_95%HPD={0.0,0.19995},rateIgrBrlens{1}_mean=1.266148,rateIgrBrlens{1}_median=0.980536,rateIgrBrlens{1}_95%HPD={1.0E-6,3.317329},effectivebrlenIgrBrlens{2}_mean=0.329948,effectivebrlenIgrBrlens{2}_median=0.269526,effectivebrlenIgrBrlens{2}_95%HPD={0.0,0.78256},rateIgrBrlens{2}_mean=6.197281,rateIgrBrlens{2}_median=4.533203,rateIgrBrlens{2}_95%HPD={1.0E-6,16.117857},effectivebrlenIgrBrlens{3}_mean=0.061383,effectivebrlenIgrBrlens{3}_median=0.047249,effectivebrlenIgrBrlens{3}_95%HPD={0.0,0.170145},rateIgrBrlens{3}_mean=0.90635,rateIgrBrlens{3}_median=0.767407,rateIgrBrlens{3}_95%HPD={1.0E-6,2.251802}]:34.0072)[&prob=1.0,prob_stddev=0.0,prob_range={1.0,1.0},prob(percent)="100",prob+-sd="100+-0",height_mean=0.886185997,height_median=0.87045009,height_95%HPD={0.57382405,1.22924463},age_mean=315.284025,age_median=313.418148,age_95%HPD={281.793459,352.716933},length_mean=0.0353881738,length_median=0.02863689,length_95%HPD={0.001417461,0.08768232},effectivebrlenIgrBrlens{1}_mean=0.029947,effectivebrlenIgrBrlens{1}_median=0.014842,effectivebrlenIgrBrlens{1}_95%HPD={0.0,0.1102},rateIgrBrlens{1}_mean=0.890931,rateIgrBrlens{1}_median=0.490153,rateIgrBrlens{1}_95%HPD={1.0E-6,3.051996},effectivebrlenIgrBrlens{2}_mean=0.023972,effectivebrlenIgrBrlens{2}_median=0.007384,effectivebrlenIgrBrlens{2}_95%HPD={0.0,0.10198},rateIgrBrlens{2}_mean=0.754151,rateIgrBrlens{2}_median=0.240472,rateIgrBrlens{2}_95%HPD={1.0E-6,3.007543},effectivebrlenIgrBrlens{3}_mean=0.047056,effectivebrlenIgrBrlens{3}_median=0.026999,effectivebrlenIgrBrlens{3}_95%HPD={0.0,0.162429},rateIgrBrlens{3}_mean=1.42728,rateIgrBrlens{3}_median=0.881781,rateIgrBrlens{3}_95%HPD={1.0E-6,4.659153}]:12.50419)[&prob=1.0,prob_stddev=0.0,prob_range={1.0,1.0},prob(percent)="100",prob+-sd="100+-0",height_mean=0.921574171,height_median=0.905415683,height_95%HPD={0.598674578,1.27861227},age_mean=327.979024,age_median=325.922335,age_95%HPD={290.177883,368.388469},length_mean=0.0,length_median=0.0,length_95%HPD={0.0,0.0},effectivebrlenIgrBrlens{1}_mean=1.0,effectivebrlenIgrBrlens{1}_median=1.0,effectivebrlenIgrBrlens{1}_95%HPD={1.0,1.0},rateIgrBrlens{1}_mean=1.0,rateIgrBrlens{1}_median=1.0,rateIgrBrlens{1}_95%HPD={1.0,1.0},effectivebrlenIgrBrlens{2}_mean=1.0,effectivebrlenIgrBrlens{2}_median=1.0,effectivebrlenIgrBrlens{2}_95%HPD={1.0,1.0},rateIgrBrlens{2}_mean=1.0,rateIgrBrlens{2}_median=1.0,rateIgrBrlens{2}_95%HPD={1.0,1.0},effectivebrlenIgrBrlens{3}_mean=1.0,effectivebrlenIgrBrlens{3}_median=1.0,effectivebrlenIgrBrlens{3}_95%HPD={1.0,1.0},rateIgrBrlens{3}_mean=1.0,rateIgrBrlens{3}_median=1.0,rateIgrBrlens{3}_95%HPD={1.0,1.0}];
end;

begin figtree;
	set appearance.backgroundColorAttribute="Default";
	set appearance.backgroundColour=#ffffff;
	set appearance.branchColorAttribute="User selection";
	set appearance.branchColorGradient=false;
	set appearance.branchLineWidth=1.0;
	set appearance.branchMinLineWidth=0.0;
	set appearance.branchWidthAttribute="Fixed";
	set appearance.foregroundColour=#000000;
	set appearance.hilightingGradient=false;
	set appearance.selectionColour=#2d3680;
	set branchLabels.colorAttribute="User selection";
	set branchLabels.displayAttribute="Branch times";
	set branchLabels.fontName="Arial";
	set branchLabels.fontSize=9;
	set branchLabels.fontStyle=0;
	set branchLabels.isShown=false;
	set branchLabels.significantDigits=4;
	set layout.expansion=0;
	set layout.layoutType="RECTILINEAR";
	set layout.zoom=0;
	set legend.attribute=null;
	set legend.fontSize=10.0;
	set legend.isShown=false;
	set legend.significantDigits=4;
	set nodeBars.barWidth=4.0;
	set nodeBars.displayAttribute=null;
	set nodeBars.isShown=false;
	set nodeLabels.colorAttribute="User selection";
	set nodeLabels.displayAttribute="Node ages";
	set nodeLabels.fontName="Arial";
	set nodeLabels.fontSize=9;
	set nodeLabels.fontStyle=0;
	set nodeLabels.isShown=true;
	set nodeLabels.significantDigits=2;
	set nodeShape.colourAttribute=null;
	set nodeShape.isShown=false;
	set nodeShape.minSize=10.0;
	set nodeShape.scaleType=Width;
	set nodeShape.shapeType=Circle;
	set nodeShape.size=4.0;
	set nodeShape.sizeAttribute=null;
	set polarLayout.alignTipLabels=false;
	set polarLayout.angularRange=0;
	set polarLayout.rootAngle=0;
	set polarLayout.rootLength=100;
	set polarLayout.showRoot=true;
	set radialLayout.spread=0.0;
	set rectilinearLayout.alignTipLabels=false;
	set rectilinearLayout.curvature=0;
	set rectilinearLayout.rootLength=100;
	set scale.offsetAge=0.0;
	set scale.rootAge=1.0;
	set scale.scaleFactor=1.0;
	set scale.scaleRoot=false;
	set scaleAxis.automaticScale=true;
	set scaleAxis.fontSize=8.0;
	set scaleAxis.isShown=false;
	set scaleAxis.lineWidth=1.0;
	set scaleAxis.majorTicks=1.0;
	set scaleAxis.origin=0.0;
	set scaleAxis.reverseAxis=false;
	set scaleAxis.showGrid=true;
	set scaleBar.automaticScale=true;
	set scaleBar.fontSize=10.0;
	set scaleBar.isShown=true;
	set scaleBar.lineWidth=1.0;
	set scaleBar.scaleRange=0.0;
	set tipLabels.colorAttribute="User selection";
	set tipLabels.displayAttribute="Names";
	set tipLabels.fontName="Arial";
	set tipLabels.fontSize=14;
	set tipLabels.fontStyle=2;
	set tipLabels.isShown=true;
	set tipLabels.significantDigits=4;
	set trees.order=false;
	set trees.orderType="increasing";
	set trees.rooting=false;
	set trees.rootingType="User Selection";
	set trees.transform=false;
	set trees.transformType="cladogram";
end;
