# Supplementary material for: Sphenodontian phylogeny and the impact of model choice in Bayesian morphological clock estimates of divergence times and evolutionary rates
Source: BMC Biol. 2020 Dec 7;18:191. doi: 10.1186/s12915-020-00901-5 (PMC7720557; doi:10.1186/s12915-020-00901-5)
Supplement: Supplementary file 6 — Additional file 6. Input files including the dataset and all necessary coding (see Mr. Bayes blocks) to reproduce the analyses. [file 12915_2020_901_MOESM6_ESM.zip › InputFiles&OutputTrees/BayesCalibrated/FossilTips/BayesCal_IGR_ln_p3_60G_FT/BayesCal_IGR_FT_ln_p3_60g_MRC.t.con.tre]

#NEXUS
[ID: 4128268094]
begin taxa;
	dimensions ntax=35;
	taxlabels
		Prolacerta_broomi
		Palaeagama_vielhaueri
		Sophineta_cracoviensis
		Megachirella_wachtleri
		Marmoretta_oxoniensis
		Huehuecuetzpalli_mixtecus
		Eichstaettisaurus_schroederi
		Ardeosaurus_brevipes
		Gephyrosaurus_bridensis
		Diphydontosaurus_avonis
		Planocephalosaurus_robinsonae
		Clevosaurus_hudsoni
		Clevosaurus_cambrica
		Clevosaurus_brasiliensis
		Clevosaurus_bairdi
		Clevosaurus_petilus
		Clevosaurus_sp_SAM
		Homeosaurus_maximiliani
		Homeosaurus_parvipes
		Sapheosaurus_thiollerei
		Oenosaurus_muehlheimensis
		Piocormus_laticeps
		Derasmosaurus_pietraroiae
		Palaeopleurosaurus_posidoniae
		Pleurosaurus_ginsburgi
		Pleurosaurus_goldfussi
		Kallimodon_pulchellus
		Leptosaurus_neptunius
		Sphenodon_punctatus
		Kawasphenodon
		Cynosphenodon_huizachalensis
		Sphenotitan_leyesi
		Priosphenodon_avelasi
		Eilenodon_robustus
		Toxolophosaurus_cloudi
		;
end;
begin trees;
	translate
		1	Prolacerta_broomi,
		2	Palaeagama_vielhaueri,
		3	Sophineta_cracoviensis,
		4	Megachirella_wachtleri,
		5	Marmoretta_oxoniensis,
		6	Huehuecuetzpalli_mixtecus,
		7	Eichstaettisaurus_schroederi,
		8	Ardeosaurus_brevipes,
		9	Gephyrosaurus_bridensis,
		10	Diphydontosaurus_avonis,
		11	Planocephalosaurus_robinsonae,
		12	Clevosaurus_hudsoni,
		13	Clevosaurus_cambrica,
		14	Clevosaurus_brasiliensis,
		15	Clevosaurus_bairdi,
		16	Clevosaurus_petilus,
		17	Clevosaurus_sp_SAM,
		18	Homeosaurus_maximiliani,
		19	Homeosaurus_parvipes,
		20	Sapheosaurus_thiollerei,
		21	Oenosaurus_muehlheimensis,
		22	Piocormus_laticeps,
		23	Derasmosaurus_pietraroiae,
		24	Palaeopleurosaurus_posidoniae,
		25	Pleurosaurus_ginsburgi,
		26	Pleurosaurus_goldfussi,
		27	Kallimodon_pulchellus,
		28	Leptosaurus_neptunius,
		29	Sphenodon_punctatus,
		30	Kawasphenodon,
		31	Cynosphenodon_huizachalensis,
		32	Sphenotitan_leyesi,
		33	Priosphenodon_avelasi,
		34	Eilenodon_robustus,
		35	Toxolophosaurus_cloudi
		;
   tree con_50_majrule = [&R] (1[&prob=1.00000000e+00,prob_stddev=0.00000000e+00,prob_range={1.00000000e+00,1.00000000e+00},prob(percent)="100",prob+-sd="100+-0",height_mean=7.06325998e-01,height_median=6.89716990e-01,height_95%HPD={4.30233377e-01,1.01809278e+00},age_mean=2.49599461e+02,age_median=2.49625714e+02,age_95%HPD={2.47449906e+02,2.51898349e+02}]:7.629662e+01[&length_mean=2.15248173e-01,length_median=2.10532900e-01,length_95%HPD={1.22607700e-01,3.15944400e-01},effectivebrlenIgrBrlens{1}_mean=0.181606,effectivebrlenIgrBrlens{1}_median=0.170586,effectivebrlenIgrBrlens{1}_95%HPD={0.034446,0.346618},rateIgrBrlens{1}_mean=0.857601,rateIgrBrlens{1}_median=0.815362,rateIgrBrlens{1}_95%HPD={0.194971,1.604965},effectivebrlenIgrBrlens{2}_mean=0.144778,effectivebrlenIgrBrlens{2}_median=0.130360,effectivebrlenIgrBrlens{2}_95%HPD={0.011953,0.304819},rateIgrBrlens{2}_mean=0.686095,rateIgrBrlens{2}_median=0.622982,rateIgrBrlens{2}_95%HPD={0.067377,1.435417},effectivebrlenIgrBrlens{3}_mean=0.295447,effectivebrlenIgrBrlens{3}_median=0.273900,effectivebrlenIgrBrlens{3}_95%HPD={0.093809,0.546763},rateIgrBrlens{3}_mean=1.399385,rateIgrBrlens{3}_median=1.282045,rateIgrBrlens{3}_95%HPD={0.458457,2.544891}],((2[&prob=1.00000000e+00,prob_stddev=0.00000000e+00,prob_range={1.00000000e+00,1.00000000e+00},prob(percent)="100",prob+-sd="100+-0",height_mean=7.13780362e-01,height_median=6.96829130e-01,height_95%HPD={4.34750241e-01,1.02855483e+00},age_mean=2.52245129e+02,age_median=2.51993222e+02,age_95%HPD={2.47500370e+02,2.57304118e+02}]:1.289603e+01[&length_mean=5.22379474e-02,length_median=4.11580000e-02,length_95%HPD={2.59490300e-03,1.35569300e-01},effectivebrlenIgrBrlens{1}_mean=0.067233,effectivebrlenIgrBrlens{1}_median=0.048871,effectivebrlenIgrBrlens{1}_95%HPD={0.000000,0.194499},rateIgrBrlens{1}_mean=1.593389,rateIgrBrlens{1}_median=1.110007,rateIgrBrlens{1}_95%HPD={0.000001,4.531163},effectivebrlenIgrBrlens{2}_mean=0.042209,effectivebrlenIgrBrlens{2}_median=0.016091,effectivebrlenIgrBrlens{2}_95%HPD={0.000000,0.170142},rateIgrBrlens{2}_mean=0.823081,rateIgrBrlens{2}_median=0.366030,rateIgrBrlens{2}_95%HPD={0.000001,3.063348},effectivebrlenIgrBrlens{3}_mean=0.061294,effectivebrlenIgrBrlens{3}_median=0.041010,effectivebrlenIgrBrlens{3}_95%HPD={0.000000,0.191483},rateIgrBrlens{3}_mean=1.226305,rateIgrBrlens{3}_median=0.920505,rateIgrBrlens{3}_95%HPD={0.000001,3.508604}],3[&prob=1.00000000e+00,prob_stddev=0.00000000e+00,prob_range={1.00000000e+00,1.00000000e+00},prob(percent)="100",prob+-sd="100+-0",height_mean=7.01804494e-01,height_median=6.85207560e-01,height_95%HPD={4.27287632e-01,1.01111099e+00},age_mean=2.48002613e+02,age_median=2.48003866e+02,age_95%HPD={2.47549673e+02,2.48498532e+02}]:1.688539e+01[&length_mean=5.49094824e-02,length_median=4.78259100e-02,length_95%HPD={4.44487800e-03,1.21070500e-01},effectivebrlenIgrBrlens{1}_mean=0.057608,effectivebrlenIgrBrlens{1}_median=0.038963,effectivebrlenIgrBrlens{1}_95%HPD={0.000000,0.178909},rateIgrBrlens{1}_mean=1.063522,rateIgrBrlens{1}_median=0.781140,rateIgrBrlens{1}_95%HPD={0.000001,3.033055},effectivebrlenIgrBrlens{2}_mean=0.036611,effectivebrlenIgrBrlens{2}_median=0.021021,effectivebrlenIgrBrlens{2}_95%HPD={0.000000,0.124978},rateIgrBrlens{2}_mean=0.692431,rateIgrBrlens{2}_median=0.411644,rateIgrBrlens{2}_95%HPD={0.000001,2.307863},effectivebrlenIgrBrlens{3}_mean=0.052258,effectivebrlenIgrBrlens{3}_median=0.036235,effectivebrlenIgrBrlens{3}_95%HPD={0.000000,0.158748},rateIgrBrlens{3}_mean=0.951057,rateIgrBrlens{3}_median=0.756243,rateIgrBrlens{3}_95%HPD={0.000001,2.588145}])[&prob=7.35733492e-01,prob_stddev=4.64754055e-03,prob_range={7.29858557e-01,7.40991767e-01},prob(percent)="74",prob+-sd="74+-0",height_mean=7.49720007e-01,height_median=7.32629352e-01,height_95%HPD={4.61823002e-01,1.07845967e+00},age_mean=2.66909819e+02,age_median=2.64889256e+02,age_95%HPD={2.51174001e+02,2.86907640e+02}]:4.852889e+01[&length_mean=7.39852205e-02,length_median=6.81553500e-02,length_95%HPD={4.43609700e-03,1.52353100e-01},effectivebrlenIgrBrlens{1}_mean=0.115605,effectivebrlenIgrBrlens{1}_median=0.101245,effectivebrlenIgrBrlens{1}_95%HPD={0.000000,0.269746},rateIgrBrlens{1}_mean=1.846013,rateIgrBrlens{1}_median=1.386075,rateIgrBrlens{1}_95%HPD={0.000001,4.756903},effectivebrlenIgrBrlens{2}_mean=0.048090,effectivebrlenIgrBrlens{2}_median=0.033230,effectivebrlenIgrBrlens{2}_95%HPD={0.000000,0.148020},rateIgrBrlens{2}_mean=0.684871,rateIgrBrlens{2}_median=0.465444,rateIgrBrlens{2}_95%HPD={0.000001,2.068406},effectivebrlenIgrBrlens{3}_mean=0.084754,effectivebrlenIgrBrlens{3}_median=0.069436,effectivebrlenIgrBrlens{3}_95%HPD={0.000000,0.219821},rateIgrBrlens{3}_mean=1.209365,rateIgrBrlens{3}_median=0.980689,rateIgrBrlens{3}_95%HPD={0.000001,3.053903}],(4[&prob=1.00000000e+00,prob_stddev=0.00000000e+00,prob_range={1.00000000e+00,1.00000000e+00},prob(percent)="100",prob+-sd="100+-0",height_mean=6.90465753e-01,height_median=6.74151509e-01,height_95%HPD={4.22676310e-01,9.97058830e-01},age_mean=2.43995877e+02,age_median=2.43994291e+02,age_95%HPD={2.43500462e+02,2.44449279e+02}]:1.385368e+01[&length_mean=5.25736742e-02,length_median=4.13719600e-02,length_95%HPD={1.57922700e-03,1.36826200e-01},effectivebrlenIgrBrlens{1}_mean=0.089634,effectivebrlenIgrBrlens{1}_median=0.063339,effectivebrlenIgrBrlens{1}_95%HPD={0.000000,0.271372},rateIgrBrlens{1}_mean=1.933537,rateIgrBrlens{1}_median=1.379691,rateIgrBrlens{1}_95%HPD={0.000001,5.528954},effectivebrlenIgrBrlens{2}_mean=0.021405,effectivebrlenIgrBrlens{2}_median=0.008111,effectivebrlenIgrBrlens{2}_95%HPD={0.000000,0.086668},rateIgrBrlens{2}_mean=0.420085,rateIgrBrlens{2}_median=0.182476,rateIgrBrlens{2}_95%HPD={0.000001,1.552500},effectivebrlenIgrBrlens{3}_mean=0.059524,effectivebrlenIgrBrlens{3}_median=0.039425,effectivebrlenIgrBrlens{3}_95%HPD={0.000000,0.186226},rateIgrBrlens{3}_mean=1.169075,rateIgrBrlens{3}_median=0.888331,rateIgrBrlens{3}_95%HPD={0.000001,3.339667}],((5[&prob=1.00000000e+00,prob_stddev=0.00000000e+00,prob_range={1.00000000e+00,1.00000000e+00},prob(percent)="100",prob+-sd="100+-0",height_mean=4.52893996e-01,height_median=4.41988340e-01,height_95%HPD={2.75057550e-01,6.55085030e-01},age_mean=1.60041453e+02,age_median=1.60284078e+02,age_95%HPD={1.53001768e+02,1.66999953e+02}]:1.790212e+01[&length_mean=9.96306714e-02,length_median=7.73096400e-02,length_95%HPD={2.44091400e-03,2.56501600e-01},effectivebrlenIgrBrlens{1}_mean=0.077087,effectivebrlenIgrBrlens{1}_median=0.053630,effectivebrlenIgrBrlens{1}_95%HPD={0.000000,0.234411},rateIgrBrlens{1}_mean=0.821004,rateIgrBrlens{1}_median=0.640265,rateIgrBrlens{1}_95%HPD={0.000001,2.164425},effectivebrlenIgrBrlens{2}_mean=0.091019,effectivebrlenIgrBrlens{2}_median=0.070173,effectivebrlenIgrBrlens{2}_95%HPD={0.000000,0.253592},rateIgrBrlens{2}_mean=1.122308,rateIgrBrlens{2}_median=0.786788,rateIgrBrlens{2}_95%HPD={0.000001,3.169326},effectivebrlenIgrBrlens{3}_mean=0.090039,effectivebrlenIgrBrlens{3}_median=0.060881,effectivebrlenIgrBrlens{3}_95%HPD={0.000000,0.276898},rateIgrBrlens{3}_mean=0.887303,rateIgrBrlens{3}_median=0.780848,rateIgrBrlens{3}_95%HPD={0.000001,2.110014}],6[&prob=1.00000000e+00,prob_stddev=0.00000000e+00,prob_range={1.00000000e+00,1.00000000e+00},prob(percent)="100",prob+-sd="100+-0",height_mean=2.90281895e-01,height_median=2.83365780e-01,height_95%HPD={1.77352300e-01,4.19449970e-01},age_mean=1.02576249e+02,age_median=1.02613933e+02,age_95%HPD={1.00269256e+02,1.04996569e+02}]:7.557226e+01[&length_mean=2.36151323e-01,length_median=2.26786500e-01,length_95%HPD={1.21856900e-01,3.69678800e-01},effectivebrlenIgrBrlens{1}_mean=0.342123,effectivebrlenIgrBrlens{1}_median=0.316819,effectivebrlenIgrBrlens{1}_95%HPD={0.105285,0.631934},rateIgrBrlens{1}_mean=1.487236,rateIgrBrlens{1}_median=1.369149,rateIgrBrlens{1}_95%HPD={0.508982,2.682799},effectivebrlenIgrBrlens{2}_mean=0.149477,effectivebrlenIgrBrlens{2}_median=0.130876,effectivebrlenIgrBrlens{2}_95%HPD={0.010239,0.330496},rateIgrBrlens{2}_mean=0.641959,rateIgrBrlens{2}_median=0.576065,rateIgrBrlens{2}_95%HPD={0.060280,1.369674},effectivebrlenIgrBrlens{3}_mean=0.205679,effectivebrlenIgrBrlens{3}_median=0.191634,effectivebrlenIgrBrlens{3}_95%HPD={0.030619,0.407615},rateIgrBrlens{3}_mean=0.869826,rateIgrBrlens{3}_median=0.854200,rateIgrBrlens{3}_95%HPD={0.181401,1.549599}])[&prob=6.28048577e-01,prob_stddev=3.70625421e-03,prob_range={6.26048599e-01,6.33604071e-01},prob(percent)="63",prob+-sd="63+-0",height_mean=5.11958064e-01,height_median=4.99266927e-01,height_95%HPD={3.10045448e-01,7.42837312e-01},age_mean=1.80648443e+02,age_median=1.78186196e+02,age_95%HPD={1.57133614e+02,2.09235570e+02}]:3.464196e+01[&length_mean=9.66542021e-02,length_median=8.82393100e-02,length_95%HPD={5.14601900e-03,2.04116300e-01},effectivebrlenIgrBrlens{1}_mean=0.081458,effectivebrlenIgrBrlens{1}_median=0.062330,effectivebrlenIgrBrlens{1}_95%HPD={0.000000,0.226540},rateIgrBrlens{1}_mean=0.854102,rateIgrBrlens{1}_median=0.706229,rateIgrBrlens{1}_95%HPD={0.000001,2.103494},effectivebrlenIgrBrlens{2}_mean=0.074318,effectivebrlenIgrBrlens{2}_median=0.059699,effectivebrlenIgrBrlens{2}_95%HPD={0.000000,0.197396},rateIgrBrlens{2}_mean=0.878558,rateIgrBrlens{2}_median=0.646989,rateIgrBrlens{2}_95%HPD={0.000001,2.365298},effectivebrlenIgrBrlens{3}_mean=0.085829,effectivebrlenIgrBrlens{3}_median=0.067427,effectivebrlenIgrBrlens{3}_95%HPD={0.000000,0.232252},rateIgrBrlens{3}_mean=0.884864,rateIgrBrlens{3}_median=0.784889,rateIgrBrlens{3}_95%HPD={0.000001,2.034664}],(7[&prob=1.00000000e+00,prob_stddev=0.00000000e+00,prob_range={1.00000000e+00,1.00000000e+00},prob(percent)="100",prob+-sd="100+-0",height_mean=4.31596315e-01,height_median=4.21468638e-01,height_95%HPD={2.62871760e-01,6.22322990e-01},age_mean=1.52515684e+02,age_median=1.52523446e+02,age_95%HPD={1.50248548e+02,1.54992945e+02}]:1.622245e+01[&length_mean=5.26171675e-02,length_median=4.60086300e-02,length_95%HPD={5.25050600e-03,1.15021000e-01},effectivebrlenIgrBrlens{1}_mean=0.047345,effectivebrlenIgrBrlens{1}_median=0.033931,effectivebrlenIgrBrlens{1}_95%HPD={0.000000,0.141425},rateIgrBrlens{1}_mean=0.983995,rateIgrBrlens{1}_median=0.686844,rateIgrBrlens{1}_95%HPD={0.000001,2.933122},effectivebrlenIgrBrlens{2}_mean=0.047796,effectivebrlenIgrBrlens{2}_median=0.024013,effectivebrlenIgrBrlens{2}_95%HPD={0.000000,0.174838},rateIgrBrlens{2}_mean=0.933060,rateIgrBrlens{2}_median=0.495256,rateIgrBrlens{2}_95%HPD={0.000001,3.294052},effectivebrlenIgrBrlens{3}_mean=0.060318,effectivebrlenIgrBrlens{3}_median=0.042446,effectivebrlenIgrBrlens{3}_95%HPD={0.000000,0.181781},rateIgrBrlens{3}_mean=1.151226,rateIgrBrlens{3}_median=0.905098,rateIgrBrlens{3}_95%HPD={0.000001,3.169992}],8[&prob=1.00000000e+00,prob_stddev=0.00000000e+00,prob_range={1.00000000e+00,1.00000000e+00},prob(percent)="100",prob+-sd="100+-0",height_mean=4.31239711e-01,height_median=4.21054260e-01,height_95%HPD={2.63417100e-01,6.22366230e-01},age_mean=1.52391784e+02,age_median=1.52341546e+02,age_95%HPD={1.50000018e+02,1.54713931e+02}]:1.640435e+01[&length_mean=5.32468631e-02,length_median=4.65803000e-02,length_95%HPD={6.12994400e-03,1.15995800e-01},effectivebrlenIgrBrlens{1}_mean=0.112151,effectivebrlenIgrBrlens{1}_median=0.097748,effectivebrlenIgrBrlens{1}_95%HPD={0.000000,0.246857},rateIgrBrlens{1}_mean=2.843093,rateIgrBrlens{1}_median=2.010827,rateIgrBrlens{1}_95%HPD={0.000001,7.818785},effectivebrlenIgrBrlens{2}_mean=0.045966,effectivebrlenIgrBrlens{2}_median=0.020466,effectivebrlenIgrBrlens{2}_95%HPD={0.000000,0.176154},rateIgrBrlens{2}_mean=0.869956,rateIgrBrlens{2}_median=0.422366,rateIgrBrlens{2}_95%HPD={0.000001,3.181664},effectivebrlenIgrBrlens{3}_mean=0.050318,effectivebrlenIgrBrlens{3}_median=0.035413,effectivebrlenIgrBrlens{3}_95%HPD={0.000000,0.150982},rateIgrBrlens{3}_mean=0.939665,rateIgrBrlens{3}_median=0.757662,rateIgrBrlens{3}_95%HPD={0.000001,2.537691}])[&prob=9.40117332e-01,prob_stddev=1.81796267e-03,prob_range={9.37945134e-01,9.41845091e-01},prob(percent)="94",prob+-sd="94+-0",height_mean=4.81491573e-01,height_median=4.70434952e-01,height_95%HPD={2.93381960e-01,6.92891870e-01},age_mean=1.70720092e+02,age_median=1.68745899e+02,age_95%HPD={1.54855203e+02,1.91391877e+02}]:4.408226e+01[&length_mean=1.08349746e-01,length_median=9.88536700e-02,length_95%HPD={7.57849100e-03,2.25389300e-01},effectivebrlenIgrBrlens{1}_mean=0.184537,effectivebrlenIgrBrlens{1}_median=0.160167,effectivebrlenIgrBrlens{1}_95%HPD={0.000000,0.425844},rateIgrBrlens{1}_mean=1.925426,rateIgrBrlens{1}_median=1.547028,rateIgrBrlens{1}_95%HPD={0.000001,4.488920},effectivebrlenIgrBrlens{2}_mean=0.094119,effectivebrlenIgrBrlens{2}_median=0.069416,effectivebrlenIgrBrlens{2}_95%HPD={0.000000,0.272091},rateIgrBrlens{2}_mean=0.913455,rateIgrBrlens{2}_median=0.676462,rateIgrBrlens{2}_95%HPD={0.000001,2.554805},effectivebrlenIgrBrlens{3}_mean=0.161267,effectivebrlenIgrBrlens{3}_median=0.136823,effectivebrlenIgrBrlens{3}_95%HPD={0.000000,0.384706},rateIgrBrlens{3}_mean=1.610153,rateIgrBrlens{3}_median=1.316263,rateIgrBrlens{3}_95%HPD={0.000001,3.654506}])[&prob=8.74384729e-01,prob_stddev=1.22246114e-03,prob_range={8.72645859e-01,8.75512494e-01},prob(percent)="87",prob+-sd="87+-0",height_mean=6.07722846e-01,height_median=5.94198228e-01,height_95%HPD={3.71792275e-01,8.73898230e-01},age_mean=2.14103309e+02,age_median=2.12828156e+02,age_95%HPD={1.82946070e+02,2.48161944e+02}]:4.501981e+01[&length_mean=1.32059786e-01,length_median=1.26880800e-01,length_95%HPD={1.84562000e-02,2.48469200e-01},effectivebrlenIgrBrlens{1}_mean=0.165826,effectivebrlenIgrBrlens{1}_median=0.145057,effectivebrlenIgrBrlens{1}_95%HPD={0.000000,0.382619},rateIgrBrlens{1}_mean=1.294255,rateIgrBrlens{1}_median=1.131452,rateIgrBrlens{1}_95%HPD={0.000001,2.811622},effectivebrlenIgrBrlens{2}_mean=0.054286,effectivebrlenIgrBrlens{2}_median=0.038922,effectivebrlenIgrBrlens{2}_95%HPD={0.000000,0.160377},rateIgrBrlens{2}_mean=0.412091,rateIgrBrlens{2}_median=0.310263,rateIgrBrlens{2}_95%HPD={0.000001,1.135680},effectivebrlenIgrBrlens{3}_mean=0.199269,effectivebrlenIgrBrlens{3}_median=0.179864,effectivebrlenIgrBrlens{3}_95%HPD={0.000000,0.419807},rateIgrBrlens{3}_mean=1.631024,rateIgrBrlens{3}_median=1.370190,rateIgrBrlens{3}_95%HPD={0.000001,3.451084}])[&prob=7.84049622e-01,prob_stddev=4.54824879e-03,prob_range={7.78469128e-01,7.89591227e-01},prob(percent)="78",prob+-sd="78+-0",height_mean=7.33593217e-01,height_median=7.17252747e-01,height_95%HPD={4.51939889e-01,1.04672981e+00},age_mean=2.60266907e+02,age_median=2.57847966e+02,age_95%HPD={2.44832098e+02,2.81915766e+02}]:5.557018e+01[&length_mean=8.31619308e-02,length_median=7.81556800e-02,length_95%HPD={1.04156700e-02,1.63090700e-01},effectivebrlenIgrBrlens{1}_mean=0.158522,effectivebrlenIgrBrlens{1}_median=0.141046,effectivebrlenIgrBrlens{1}_95%HPD={0.000000,0.343445},rateIgrBrlens{1}_mean=2.220983,rateIgrBrlens{1}_median=1.757664,rateIgrBrlens{1}_95%HPD={0.000001,5.225035},effectivebrlenIgrBrlens{2}_mean=0.053897,effectivebrlenIgrBrlens{2}_median=0.040455,effectivebrlenIgrBrlens{2}_95%HPD={0.000000,0.154092},rateIgrBrlens{2}_mean=0.699839,rateIgrBrlens{2}_median=0.507435,rateIgrBrlens{2}_95%HPD={0.000001,1.994635},effectivebrlenIgrBrlens{3}_mean=0.098973,effectivebrlenIgrBrlens{3}_median=0.085360,effectivebrlenIgrBrlens{3}_95%HPD={0.000000,0.234443},rateIgrBrlens{3}_mean=1.258052,rateIgrBrlens{3}_median=1.049591,rateIgrBrlens{3}_95%HPD={0.000001,2.894050}],9[&prob=1.00000000e+00,prob_stddev=0.00000000e+00,prob_range={1.00000000e+00,1.00000000e+00},prob(percent)="100",prob+-sd="100+-0",height_mean=5.57782328e-01,height_median=5.44464180e-01,height_95%HPD={3.39208198e-01,8.05492607e-01},age_mean=1.97091129e+02,age_median=1.97421331e+02,age_95%HPD={1.92160291e+02,2.01399946e+02}]:1.159968e+02[&length_mean=2.33518965e-01,length_median=2.34368600e-01,length_95%HPD={8.68236400e-02,3.65875900e-01},effectivebrlenIgrBrlens{1}_mean=0.149388,effectivebrlenIgrBrlens{1}_median=0.138569,effectivebrlenIgrBrlens{1}_95%HPD={0.000000,0.298274},rateIgrBrlens{1}_mean=0.641987,rateIgrBrlens{1}_median=0.607685,rateIgrBrlens{1}_95%HPD={0.072709,1.221359},effectivebrlenIgrBrlens{2}_mean=0.112412,effectivebrlenIgrBrlens{2}_median=0.099519,effectivebrlenIgrBrlens{2}_95%HPD={0.000000,0.248676},rateIgrBrlens{2}_mean=0.498221,rateIgrBrlens{2}_median=0.434240,rateIgrBrlens{2}_95%HPD={0.000001,1.081371},effectivebrlenIgrBrlens{3}_mean=0.236071,effectivebrlenIgrBrlens{3}_median=0.225272,effectivebrlenIgrBrlens{3}_95%HPD={0.036910,0.448962},rateIgrBrlens{3}_mean=1.021297,rateIgrBrlens{3}_median=0.977653,rateIgrBrlens{3}_95%HPD={0.279471,1.830888}],(10[&prob=1.00000000e+00,prob_stddev=0.00000000e+00,prob_range={1.00000000e+00,1.00000000e+00},prob(percent)="100",prob+-sd="100+-0",height_mean=5.79872888e-01,height_median=5.66110892e-01,height_95%HPD={3.55809830e-01,8.38560700e-01},age_mean=2.04915106e+02,age_median=2.04921502e+02,age_95%HPD={2.01602520e+02,2.08440486e+02}]:7.448944e+01[&length_mean=1.74769375e-01,length_median=1.80058300e-01,length_95%HPD={2.95277100e-02,2.97236600e-01},effectivebrlenIgrBrlens{1}_mean=0.224433,effectivebrlenIgrBrlens{1}_median=0.209126,effectivebrlenIgrBrlens{1}_95%HPD={0.044185,0.431901},rateIgrBrlens{1}_mean=1.470023,rateIgrBrlens{1}_median=1.238578,rateIgrBrlens{1}_95%HPD={0.347462,3.088317},effectivebrlenIgrBrlens{2}_mean=0.207838,effectivebrlenIgrBrlens{2}_median=0.184363,effectivebrlenIgrBrlens{2}_95%HPD={0.002285,0.457899},rateIgrBrlens{2}_mean=1.710520,rateIgrBrlens{2}_median=1.041180,rateIgrBrlens{2}_95%HPD={0.000001,5.452859},effectivebrlenIgrBrlens{3}_mean=0.166613,effectivebrlenIgrBrlens{3}_median=0.152751,effectivebrlenIgrBrlens{3}_95%HPD={0.000000,0.359012},rateIgrBrlens{3}_mean=0.952030,rateIgrBrlens{3}_median=0.901279,rateIgrBrlens{3}_95%HPD={0.000001,1.820912}],(11[&prob=1.00000000e+00,prob_stddev=0.00000000e+00,prob_range={1.00000000e+00,1.00000000e+00},prob(percent)="100",prob+-sd="100+-0",height_mean=5.80152994e-01,height_median=5.66313530e-01,height_95%HPD={3.53334960e-01,8.36246230e-01},age_mean=2.05012592e+02,age_median=2.05073331e+02,age_95%HPD={2.01692707e+02,2.08499034e+02}]:5.862399e+01[&length_mean=1.20282549e-01,length_median=1.19757900e-01,length_95%HPD={2.52834400e-02,2.14716100e-01},effectivebrlenIgrBrlens{1}_mean=0.130866,effectivebrlenIgrBrlens{1}_median=0.122269,effectivebrlenIgrBrlens{1}_95%HPD={0.000000,0.273086},rateIgrBrlens{1}_mean=1.237581,rateIgrBrlens{1}_median=0.996276,rateIgrBrlens{1}_95%HPD={0.000001,2.974840},effectivebrlenIgrBrlens{2}_mean=0.098675,effectivebrlenIgrBrlens{2}_median=0.083968,effectivebrlenIgrBrlens{2}_95%HPD={0.000000,0.241013},rateIgrBrlens{2}_mean=0.907468,rateIgrBrlens{2}_median=0.713244,rateIgrBrlens{2}_95%HPD={0.000001,2.348017},effectivebrlenIgrBrlens{3}_mean=0.114532,effectivebrlenIgrBrlens{3}_median=0.100244,effectivebrlenIgrBrlens{3}_95%HPD={0.000000,0.266786},rateIgrBrlens{3}_mean=0.952160,rateIgrBrlens{3}_median=0.873664,rateIgrBrlens{3}_95%HPD={0.000001,2.014949}],(12[&prob=1.00000000e+00,prob_stddev=0.00000000e+00,prob_range={1.00000000e+00,1.00000000e+00},prob(percent)="100",prob+-sd="100+-0",height_mean=5.67385402e-01,height_median=5.53612340e-01,height_95%HPD={3.44268180e-01,8.21162839e-01},age_mean=2.00474337e+02,age_median=2.00735559e+02,age_95%HPD={1.92462607e+02,2.08499901e+02}]:3.753211e+01[&length_mean=6.44325176e-02,length_median=6.01215100e-02,length_95%HPD={1.41408100e-02,1.24080900e-01},effectivebrlenIgrBrlens{1}_mean=0.048484,effectivebrlenIgrBrlens{1}_median=0.040508,effectivebrlenIgrBrlens{1}_95%HPD={0.000000,0.120854},rateIgrBrlens{1}_mean=0.842387,rateIgrBrlens{1}_median=0.659661,rateIgrBrlens{1}_95%HPD={0.000001,2.194156},effectivebrlenIgrBrlens{2}_mean=0.033031,effectivebrlenIgrBrlens{2}_median=0.025595,effectivebrlenIgrBrlens{2}_95%HPD={0.000000,0.088738},rateIgrBrlens{2}_mean=0.581119,rateIgrBrlens{2}_median=0.424039,rateIgrBrlens{2}_95%HPD={0.000001,1.611190},effectivebrlenIgrBrlens{3}_mean=0.072209,effectivebrlenIgrBrlens{3}_median=0.060985,effectivebrlenIgrBrlens{3}_95%HPD={0.000000,0.176346},rateIgrBrlens{3}_mean=1.181905,rateIgrBrlens{3}_median=0.988418,rateIgrBrlens{3}_95%HPD={0.000001,2.838570}],13[&prob=1.00000000e+00,prob_stddev=0.00000000e+00,prob_range={1.00000000e+00,1.00000000e+00},prob(percent)="100",prob+-sd="100+-0",height_mean=5.79618036e-01,height_median=5.65816770e-01,height_95%HPD={3.53304635e-01,8.35847340e-01},age_mean=2.04828308e+02,age_median=2.04789540e+02,age_95%HPD={2.01300308e+02,2.08116999e+02}]:3.347813e+01[&length_mean=4.36926959e-02,length_median=3.88804600e-02,length_95%HPD={2.68282900e-03,9.54584600e-02},effectivebrlenIgrBrlens{1}_mean=0.041914,effectivebrlenIgrBrlens{1}_median=0.034109,effectivebrlenIgrBrlens{1}_95%HPD={0.000000,0.110486},rateIgrBrlens{1}_mean=1.142132,rateIgrBrlens{1}_median=0.828355,rateIgrBrlens{1}_95%HPD={0.000001,3.243738},effectivebrlenIgrBrlens{2}_mean=0.011460,effectivebrlenIgrBrlens{2}_median=0.004291,effectivebrlenIgrBrlens{2}_95%HPD={0.000000,0.046630},rateIgrBrlens{2}_mean=0.279523,rateIgrBrlens{2}_median=0.108439,rateIgrBrlens{2}_95%HPD={0.000001,1.086517},effectivebrlenIgrBrlens{3}_mean=0.056452,effectivebrlenIgrBrlens{3}_median=0.042320,effectivebrlenIgrBrlens{3}_95%HPD={0.000000,0.161656},rateIgrBrlens{3}_mean=1.406472,rateIgrBrlens{3}_median=1.022913,rateIgrBrlens{3}_95%HPD={0.000001,4.007883}],14[&prob=1.00000000e+00,prob_stddev=0.00000000e+00,prob_range={1.00000000e+00,1.00000000e+00},prob(percent)="100",prob+-sd="100+-0",height_mean=5.95618974e-01,height_median=5.81348380e-01,height_95%HPD={3.63339992e-01,8.61349030e-01},age_mean=2.10491178e+02,age_median=2.10413021e+02,age_95%HPD={2.01302844e+02,2.18983508e+02}]:2.785465e+01[&length_mean=4.68166629e-02,length_median=4.18906600e-02,length_95%HPD={3.23865900e-03,1.00178600e-01},effectivebrlenIgrBrlens{1}_mean=0.039870,effectivebrlenIgrBrlens{1}_median=0.031316,effectivebrlenIgrBrlens{1}_95%HPD={0.000000,0.108740},rateIgrBrlens{1}_mean=1.028747,rateIgrBrlens{1}_median=0.717826,rateIgrBrlens{1}_95%HPD={0.000001,3.018979},effectivebrlenIgrBrlens{2}_mean=0.028042,effectivebrlenIgrBrlens{2}_median=0.019019,effectivebrlenIgrBrlens{2}_95%HPD={0.000000,0.087994},rateIgrBrlens{2}_mean=0.704209,rateIgrBrlens{2}_median=0.423336,rateIgrBrlens{2}_95%HPD={0.000001,2.287754},effectivebrlenIgrBrlens{3}_mean=0.044296,effectivebrlenIgrBrlens{3}_median=0.029934,effectivebrlenIgrBrlens{3}_95%HPD={0.000000,0.137160},rateIgrBrlens{3}_mean=0.949583,rateIgrBrlens{3}_median=0.722165,rateIgrBrlens{3}_95%HPD={0.000001,2.701530}],15[&prob=1.00000000e+00,prob_stddev=0.00000000e+00,prob_range={1.00000000e+00,1.00000000e+00},prob(percent)="100",prob+-sd="100+-0",height_mean=5.66774095e-01,height_median=5.53350600e-01,height_95%HPD={3.47517539e-01,8.18789020e-01},age_mean=2.00286353e+02,age_median=2.00278801e+02,age_95%HPD={1.99299977e+02,2.01195386e+02}]:3.798886e+01[&length_mean=3.90364624e-02,length_median=3.16660100e-02,length_95%HPD={1.59556000e-03,9.65024300e-02},effectivebrlenIgrBrlens{1}_mean=0.038527,effectivebrlenIgrBrlens{1}_median=0.028355,effectivebrlenIgrBrlens{1}_95%HPD={0.000000,0.112884},rateIgrBrlens{1}_mean=1.167303,rateIgrBrlens{1}_median=0.803789,rateIgrBrlens{1}_95%HPD={0.000001,3.503044},effectivebrlenIgrBrlens{2}_mean=0.023836,effectivebrlenIgrBrlens{2}_median=0.010843,effectivebrlenIgrBrlens{2}_95%HPD={0.000000,0.089892},rateIgrBrlens{2}_mean=0.654423,rateIgrBrlens{2}_median=0.303586,rateIgrBrlens{2}_95%HPD={0.000001,2.387943},effectivebrlenIgrBrlens{3}_mean=0.031929,effectivebrlenIgrBrlens{3}_median=0.019001,effectivebrlenIgrBrlens{3}_95%HPD={0.000000,0.107522},rateIgrBrlens{3}_mean=0.842660,rateIgrBrlens{3}_median=0.584374,rateIgrBrlens{3}_95%HPD={0.000001,2.545347}],16[&prob=1.00000000e+00,prob_stddev=0.00000000e+00,prob_range={1.00000000e+00,1.00000000e+00},prob(percent)="100",prob+-sd="100+-0",height_mean=5.66813656e-01,height_median=5.53429779e-01,height_95%HPD={3.45409030e-01,8.16842880e-01},age_mean=2.00299744e+02,age_median=2.00298190e+02,age_95%HPD={1.99394273e+02,2.01293521e+02}]:3.796948e+01[&length_mean=3.23076666e-02,length_median=2.65669900e-02,length_95%HPD={1.55927700e-03,7.80856500e-02},effectivebrlenIgrBrlens{1}_mean=0.016591,effectivebrlenIgrBrlens{1}_median=0.007490,effectivebrlenIgrBrlens{1}_95%HPD={0.000000,0.063338},rateIgrBrlens{1}_mean=0.527003,rateIgrBrlens{1}_median=0.273638,rateIgrBrlens{1}_95%HPD={0.000001,1.831132},effectivebrlenIgrBrlens{2}_mean=0.023723,effectivebrlenIgrBrlens{2}_median=0.009994,effectivebrlenIgrBrlens{2}_95%HPD={0.000000,0.092003},rateIgrBrlens{2}_mean=0.804537,rateIgrBrlens{2}_median=0.336406,rateIgrBrlens{2}_95%HPD={0.000001,3.031483},effectivebrlenIgrBrlens{3}_mean=0.030810,effectivebrlenIgrBrlens{3}_median=0.016420,effectivebrlenIgrBrlens{3}_95%HPD={0.000000,0.109610},rateIgrBrlens{3}_mean=0.968147,rateIgrBrlens{3}_median=0.613892,rateIgrBrlens{3}_95%HPD={0.000001,3.092296}],17[&prob=1.00000000e+00,prob_stddev=0.00000000e+00,prob_range={1.00000000e+00,1.00000000e+00},prob(percent)="100",prob+-sd="100+-0",height_mean=5.49901401e-01,height_median=5.36496120e-01,height_95%HPD={3.32791473e-01,7.95952000e-01},age_mean=1.94277186e+02,age_median=1.95226622e+02,age_95%HPD={1.84814888e+02,2.01299945e+02}]:4.304104e+01[&length_mean=4.30692638e-02,length_median=3.85064000e-02,length_95%HPD={4.54314400e-03,9.12563600e-02},effectivebrlenIgrBrlens{1}_mean=0.026510,effectivebrlenIgrBrlens{1}_median=0.015005,effectivebrlenIgrBrlens{1}_95%HPD={0.000000,0.091439},rateIgrBrlens{1}_mean=0.614746,rateIgrBrlens{1}_median=0.389988,rateIgrBrlens{1}_95%HPD={0.000001,1.954748},effectivebrlenIgrBrlens{2}_mean=0.022613,effectivebrlenIgrBrlens{2}_median=0.008418,effectivebrlenIgrBrlens{2}_95%HPD={0.000000,0.092047},rateIgrBrlens{2}_mean=0.538597,rateIgrBrlens{2}_median=0.213766,rateIgrBrlens{2}_95%HPD={0.000001,2.094482},effectivebrlenIgrBrlens{3}_mean=0.040920,effectivebrlenIgrBrlens{3}_median=0.026976,effectivebrlenIgrBrlens{3}_95%HPD={0.000000,0.130086},rateIgrBrlens{3}_mean=0.952084,rateIgrBrlens{3}_median=0.710193,rateIgrBrlens{3}_95%HPD={0.000001,2.758032}])[&prob=6.84350729e-01,prob_stddev=6.12791116e-03,prob_range={6.79536894e-01,6.93258964e-01},prob(percent)="68",prob+-sd="68+-1",height_mean=6.70394675e-01,height_median=6.57123250e-01,height_95%HPD={4.21528660e-01,9.40545010e-01},age_mean=2.39405557e+02,age_median=2.38267666e+02,age_95%HPD={2.21276184e+02,2.59765877e+02}]:2.542965e+01[&length_mean=4.87435640e-02,length_median=4.33537500e-02,length_95%HPD={2.75521500e-03,1.07094100e-01},effectivebrlenIgrBrlens{1}_mean=0.054497,effectivebrlenIgrBrlens{1}_median=0.041122,effectivebrlenIgrBrlens{1}_95%HPD={0.000000,0.156435},rateIgrBrlens{1}_mean=1.258844,rateIgrBrlens{1}_median=0.875392,rateIgrBrlens{1}_95%HPD={0.000001,3.752973},effectivebrlenIgrBrlens{2}_mean=0.029322,effectivebrlenIgrBrlens{2}_median=0.014443,effectivebrlenIgrBrlens{2}_95%HPD={0.000000,0.107894},rateIgrBrlens{2}_mean=0.647402,rateIgrBrlens{2}_median=0.317487,rateIgrBrlens{2}_95%HPD={0.000001,2.310248},effectivebrlenIgrBrlens{3}_mean=0.043300,effectivebrlenIgrBrlens{3}_median=0.030764,effectivebrlenIgrBrlens{3}_95%HPD={0.000000,0.129867},rateIgrBrlens{3}_mean=0.907669,rateIgrBrlens{3}_median=0.713841,rateIgrBrlens{3}_95%HPD={0.000001,2.463981}],((18[&prob=1.00000000e+00,prob_stddev=0.00000000e+00,prob_range={1.00000000e+00,1.00000000e+00},prob(percent)="100",prob+-sd="100+-0",height_mean=4.31749035e-01,height_median=4.21510650e-01,height_95%HPD={2.64785941e-01,6.24459390e-01},age_mean=1.52569966e+02,age_median=1.52606681e+02,age_95%HPD={1.50275466e+02,1.54999725e+02}]:1.222839e+01[&length_mean=4.23710505e-02,length_median=3.44223400e-02,length_95%HPD={3.14013700e-03,1.00074100e-01},effectivebrlenIgrBrlens{1}_mean=0.031416,effectivebrlenIgrBrlens{1}_median=0.019429,effectivebrlenIgrBrlens{1}_95%HPD={0.000000,0.103057},rateIgrBrlens{1}_mean=0.836932,rateIgrBrlens{1}_median=0.527759,rateIgrBrlens{1}_95%HPD={0.000001,2.698463},effectivebrlenIgrBrlens{2}_mean=0.029670,effectivebrlenIgrBrlens{2}_median=0.009836,effectivebrlenIgrBrlens{2}_95%HPD={0.000000,0.125638},rateIgrBrlens{2}_mean=0.716857,rateIgrBrlens{2}_median=0.271593,rateIgrBrlens{2}_95%HPD={0.000001,2.820942},effectivebrlenIgrBrlens{3}_mean=0.035988,effectivebrlenIgrBrlens{3}_median=0.022305,effectivebrlenIgrBrlens{3}_95%HPD={0.000000,0.118857},rateIgrBrlens{3}_mean=0.853733,rateIgrBrlens{3}_median=0.633424,rateIgrBrlens{3}_95%HPD={0.000001,2.474389}],19[&prob=1.00000000e+00,prob_stddev=0.00000000e+00,prob_range={1.00000000e+00,1.00000000e+00},prob(percent)="100",prob+-sd="100+-0",height_mean=4.31611345e-01,height_median=4.21319090e-01,height_95%HPD={2.61762830e-01,6.21225170e-01},age_mean=1.52520947e+02,age_median=1.52532365e+02,age_95%HPD={1.50254739e+02,1.54993443e+02}]:1.230271e+01[&length_mean=4.16248652e-02,length_median=3.45743900e-02,length_95%HPD={3.42575700e-03,9.72883000e-02},effectivebrlenIgrBrlens{1}_mean=0.045004,effectivebrlenIgrBrlens{1}_median=0.032616,effectivebrlenIgrBrlens{1}_95%HPD={0.000000,0.131642},rateIgrBrlens{1}_mean=1.291816,rateIgrBrlens{1}_median=0.877193,rateIgrBrlens{1}_95%HPD={0.000001,3.906542},effectivebrlenIgrBrlens{2}_mean=0.033074,effectivebrlenIgrBrlens{2}_median=0.010933,effectivebrlenIgrBrlens{2}_95%HPD={0.000000,0.138373},rateIgrBrlens{2}_mean=0.795260,rateIgrBrlens{2}_median=0.304136,rateIgrBrlens{2}_95%HPD={0.000001,3.125147},effectivebrlenIgrBrlens{3}_mean=0.029009,effectivebrlenIgrBrlens{3}_median=0.017905,effectivebrlenIgrBrlens{3}_95%HPD={0.000000,0.095586},rateIgrBrlens{3}_mean=0.702836,rateIgrBrlens{3}_median=0.509279,rateIgrBrlens{3}_95%HPD={0.000001,2.027796}])[&prob=9.80011333e-01,prob_stddev=1.21528676e-03,prob_range={9.78922456e-01,9.81155765e-01},prob(percent)="98",prob+-sd="98+-0",height_mean=4.71677172e-01,height_median=4.60906570e-01,height_95%HPD={2.87935067e-01,6.76718546e-01},age_mean=1.67159418e+02,age_median=1.64835073e+02,age_95%HPD={1.53728209e+02,1.86561273e+02}]:7.819402e+01[&length_mean=1.48180125e-01,length_median=1.45180200e-01,length_95%HPD={3.86457300e-02,2.62464300e-01},effectivebrlenIgrBrlens{1}_mean=0.126459,effectivebrlenIgrBrlens{1}_median=0.112935,effectivebrlenIgrBrlens{1}_95%HPD={0.000000,0.273321},rateIgrBrlens{1}_mean=0.895009,rateIgrBrlens{1}_median=0.800156,rateIgrBrlens{1}_95%HPD={0.000001,1.857496},effectivebrlenIgrBrlens{2}_mean=0.140699,effectivebrlenIgrBrlens{2}_median=0.123368,effectivebrlenIgrBrlens{2}_95%HPD={0.000000,0.315630},rateIgrBrlens{2}_mean=1.077340,rateIgrBrlens{2}_median=0.859619,rateIgrBrlens{2}_95%HPD={0.000001,2.637802},effectivebrlenIgrBrlens{3}_mean=0.127385,effectivebrlenIgrBrlens{3}_median=0.116737,effectivebrlenIgrBrlens{3}_95%HPD={0.000000,0.263710},rateIgrBrlens{3}_mean=0.877705,rateIgrBrlens{3}_median=0.827354,rateIgrBrlens{3}_95%HPD={0.041681,1.706740}],((20[&prob=1.00000000e+00,prob_stddev=0.00000000e+00,prob_range={1.00000000e+00,1.00000000e+00},prob(percent)="100",prob+-sd="100+-0",height_mean=4.34520614e-01,height_median=4.24182040e-01,height_95%HPD={2.66026040e-01,6.27669690e-01},age_mean=1.53551494e+02,age_median=1.53552083e+02,age_95%HPD={1.52214624e+02,1.54967475e+02}]:1.500854e+01[&length_mean=2.80224343e-02,length_median=2.32282400e-02,length_95%HPD={1.92578500e-03,6.64427000e-02},effectivebrlenIgrBrlens{1}_mean=0.014705,effectivebrlenIgrBrlens{1}_median=0.006290,effectivebrlenIgrBrlens{1}_95%HPD={0.000000,0.057331},rateIgrBrlens{1}_mean=0.542973,rateIgrBrlens{1}_median=0.259236,rateIgrBrlens{1}_95%HPD={0.000001,1.959323},effectivebrlenIgrBrlens{2}_mean=0.021147,effectivebrlenIgrBrlens{2}_median=0.005559,effectivebrlenIgrBrlens{2}_95%HPD={0.000000,0.093005},rateIgrBrlens{2}_mean=0.877881,rateIgrBrlens{2}_median=0.222253,rateIgrBrlens{2}_95%HPD={0.000001,3.720637},effectivebrlenIgrBrlens{3}_mean=0.021712,effectivebrlenIgrBrlens{3}_median=0.011608,effectivebrlenIgrBrlens{3}_95%HPD={0.000000,0.077525},rateIgrBrlens{3}_mean=0.797066,rateIgrBrlens{3}_median=0.491589,rateIgrBrlens{3}_95%HPD={0.000001,2.586281}],21[&prob=1.00000000e+00,prob_stddev=0.00000000e+00,prob_range={1.00000000e+00,1.00000000e+00},prob(percent)="100",prob+-sd="100+-0",height_mean=4.27445061e-01,height_median=4.17329591e-01,height_95%HPD={2.60598880e-01,6.16187890e-01},age_mean=1.51049597e+02,age_median=1.51048037e+02,age_95%HPD={1.50014438e+02,1.52009777e+02}]:1.751259e+01[&length_mean=3.88581616e-02,length_median=3.32542400e-02,length_95%HPD={4.60101800e-03,8.67798500e-02},effectivebrlenIgrBrlens{1}_mean=0.023118,effectivebrlenIgrBrlens{1}_median=0.012265,effectivebrlenIgrBrlens{1}_95%HPD={0.000000,0.082898},rateIgrBrlens{1}_mean=0.598219,rateIgrBrlens{1}_median=0.356507,rateIgrBrlens{1}_95%HPD={0.000001,1.967080},effectivebrlenIgrBrlens{2}_mean=0.058040,effectivebrlenIgrBrlens{2}_median=0.045525,effectivebrlenIgrBrlens{2}_95%HPD={0.000000,0.160875},rateIgrBrlens{2}_mean=1.833501,rateIgrBrlens{2}_median=1.224799,rateIgrBrlens{2}_95%HPD={0.000001,5.680732},effectivebrlenIgrBrlens{3}_mean=0.037128,effectivebrlenIgrBrlens{3}_median=0.022883,effectivebrlenIgrBrlens{3}_95%HPD={0.000000,0.122250},rateIgrBrlens{3}_mean=0.955657,rateIgrBrlens{3}_median=0.682147,rateIgrBrlens{3}_95%HPD={0.000001,2.884286}],22[&prob=1.00000000e+00,prob_stddev=0.00000000e+00,prob_range={1.00000000e+00,1.00000000e+00},prob(percent)="100",prob+-sd="100+-0",height_mean=4.31764079e-01,height_median=4.21392350e-01,height_95%HPD={2.62481972e-01,6.22063720e-01},age_mean=1.52575285e+02,age_median=1.52608143e+02,age_95%HPD={1.50279887e+02,1.54999125e+02}]:1.595248e+01[&length_mean=3.16294851e-02,length_median=2.44072600e-02,length_95%HPD={1.75599200e-03,8.16349900e-02},effectivebrlenIgrBrlens{1}_mean=0.016972,effectivebrlenIgrBrlens{1}_median=0.006946,effectivebrlenIgrBrlens{1}_95%HPD={0.000000,0.067125},rateIgrBrlens{1}_mean=0.544994,rateIgrBrlens{1}_median=0.268687,rateIgrBrlens{1}_95%HPD={0.000001,1.951578},effectivebrlenIgrBrlens{2}_mean=0.028000,effectivebrlenIgrBrlens{2}_median=0.006425,effectivebrlenIgrBrlens{2}_95%HPD={0.000000,0.128055},rateIgrBrlens{2}_mean=0.936288,rateIgrBrlens{2}_median=0.244604,rateIgrBrlens{2}_95%HPD={0.000001,3.980131},effectivebrlenIgrBrlens{3}_mean=0.021616,effectivebrlenIgrBrlens{3}_median=0.011032,effectivebrlenIgrBrlens{3}_95%HPD={0.000000,0.079292},rateIgrBrlens{3}_mean=0.694581,rateIgrBrlens{3}_median=0.432252,rateIgrBrlens{3}_95%HPD={0.000001,2.224270}])[&prob=9.03706625e-01,prob_stddev=4.30900566e-03,prob_range={8.98401129e-01,9.08934345e-01},prob(percent)="90",prob+-sd="90+-0",height_mean=4.79371128e-01,height_median=4.68938070e-01,height_95%HPD={2.93392640e-01,6.82881200e-01},age_mean=1.70105393e+02,age_median=1.68560626e+02,age_95%HPD={1.56855095e+02,1.87072422e+02}]:2.833276e+01[&length_mean=8.53098718e-02,length_median=8.05345900e-02,length_95%HPD={1.15846100e-02,1.65509200e-01},effectivebrlenIgrBrlens{1}_mean=0.075866,effectivebrlenIgrBrlens{1}_median=0.065444,effectivebrlenIgrBrlens{1}_95%HPD={0.000000,0.182152},rateIgrBrlens{1}_mean=0.950027,rateIgrBrlens{1}_median=0.799924,rateIgrBrlens{1}_95%HPD={0.000001,2.254848},effectivebrlenIgrBrlens{2}_mean=0.085538,effectivebrlenIgrBrlens{2}_median=0.069122,effectivebrlenIgrBrlens{2}_95%HPD={0.000000,0.219711},rateIgrBrlens{2}_mean=1.127701,rateIgrBrlens{2}_median=0.863244,rateIgrBrlens{2}_95%HPD={0.000001,2.939003},effectivebrlenIgrBrlens{3}_mean=0.064718,effectivebrlenIgrBrlens{3}_median=0.055220,effectivebrlenIgrBrlens{3}_95%HPD={0.000000,0.158772},rateIgrBrlens{3}_mean=0.776989,rateIgrBrlens{3}_median=0.693846,rateIgrBrlens{3}_95%HPD={0.000001,1.754376}],(27[&prob=1.00000000e+00,prob_stddev=0.00000000e+00,prob_range={1.00000000e+00,1.00000000e+00},prob(percent)="100",prob+-sd="100+-0",height_mean=4.31091316e-01,height_median=4.20902920e-01,height_95%HPD={2.61374716e-01,6.20262930e-01},age_mean=1.52342180e+02,age_median=1.52265759e+02,age_95%HPD={1.49999990e+02,1.54690720e+02}]:9.590035e+00[&length_mean=3.15170247e-02,length_median=2.66716400e-02,length_95%HPD={2.85805100e-03,7.17897100e-02},effectivebrlenIgrBrlens{1}_mean=0.056317,effectivebrlenIgrBrlens{1}_median=0.042966,effectivebrlenIgrBrlens{1}_95%HPD={0.000000,0.153515},rateIgrBrlens{1}_mean=2.312522,rateIgrBrlens{1}_median=1.515357,rateIgrBrlens{1}_95%HPD={0.000001,6.930888},effectivebrlenIgrBrlens{2}_mean=0.014524,effectivebrlenIgrBrlens{2}_median=0.003855,effectivebrlenIgrBrlens{2}_95%HPD={0.000000,0.064529},rateIgrBrlens{2}_mean=0.484259,rateIgrBrlens{2}_median=0.139311,rateIgrBrlens{2}_95%HPD={0.000001,2.042425},effectivebrlenIgrBrlens{3}_mean=0.025491,effectivebrlenIgrBrlens{3}_median=0.014378,effectivebrlenIgrBrlens{3}_95%HPD={0.000000,0.088745},rateIgrBrlens{3}_mean=0.805797,rateIgrBrlens{3}_median=0.543578,rateIgrBrlens{3}_95%HPD={0.000001,2.509027}],28[&prob=1.00000000e+00,prob_stddev=0.00000000e+00,prob_range={1.00000000e+00,1.00000000e+00},prob(percent)="100",prob+-sd="100+-0",height_mean=4.27535085e-01,height_median=4.17408320e-01,height_95%HPD={2.62149940e-01,6.17882910e-01},age_mean=1.51081093e+02,age_median=1.51096369e+02,age_95%HPD={1.50115573e+02,1.52099995e+02}]:1.075943e+01[&length_mean=3.43346244e-02,length_median=2.98917800e-02,length_95%HPD={4.82722400e-03,7.43832000e-02},effectivebrlenIgrBrlens{1}_mean=0.023860,effectivebrlenIgrBrlens{1}_median=0.012554,effectivebrlenIgrBrlens{1}_95%HPD={0.000000,0.085311},rateIgrBrlens{1}_mean=0.722030,rateIgrBrlens{1}_median=0.402368,rateIgrBrlens{1}_95%HPD={0.000001,2.466165},effectivebrlenIgrBrlens{2}_mean=0.018958,effectivebrlenIgrBrlens{2}_median=0.005567,effectivebrlenIgrBrlens{2}_95%HPD={0.000000,0.082312},rateIgrBrlens{2}_mean=0.568023,rateIgrBrlens{2}_median=0.179259,rateIgrBrlens{2}_95%HPD={0.000001,2.366244},effectivebrlenIgrBrlens{3}_mean=0.020565,effectivebrlenIgrBrlens{3}_median=0.012383,effectivebrlenIgrBrlens{3}_95%HPD={0.000000,0.068793},rateIgrBrlens{3}_mean=0.602809,rateIgrBrlens{3}_median=0.412976,rateIgrBrlens{3}_95%HPD={0.000001,1.809221}])[&prob=9.73078077e-01,prob_stddev=6.38213171e-04,prob_range={9.72455862e-01,9.73655848e-01},prob(percent)="97",prob+-sd="97+-0",height_mean=4.61403199e-01,height_median=4.51210317e-01,height_95%HPD={2.83550317e-01,6.61539900e-01},age_mean=1.63411384e+02,age_median=1.61855794e+02,age_95%HPD={1.52980329e+02,1.77712213e+02}]:3.503760e+01[&length_mean=9.75701871e-02,length_median=9.37085100e-02,length_95%HPD={1.69247200e-02,1.80798200e-01},effectivebrlenIgrBrlens{1}_mean=0.071845,effectivebrlenIgrBrlens{1}_median=0.060650,effectivebrlenIgrBrlens{1}_95%HPD={0.000000,0.177107},rateIgrBrlens{1}_mean=0.763651,rateIgrBrlens{1}_median=0.648974,rateIgrBrlens{1}_95%HPD={0.000001,1.794537},effectivebrlenIgrBrlens{2}_mean=0.053888,effectivebrlenIgrBrlens{2}_median=0.038192,effectivebrlenIgrBrlens{2}_95%HPD={0.000000,0.160874},rateIgrBrlens{2}_mean=0.561444,rateIgrBrlens{2}_median=0.408450,rateIgrBrlens{2}_95%HPD={0.000001,1.600355},effectivebrlenIgrBrlens{3}_mean=0.156962,effectivebrlenIgrBrlens{3}_median=0.143642,effectivebrlenIgrBrlens{3}_95%HPD={0.015318,0.326029},rateIgrBrlens{3}_mean=1.833462,rateIgrBrlens{3}_median=1.485599,rateIgrBrlens{3}_95%HPD={0.233926,4.235211}])[&prob=7.59869335e-01,prob_stddev=2.66223531e-03,prob_range={7.57458250e-01,7.63358185e-01},prob(percent)="76",prob+-sd="76+-0",height_mean=5.54300385e-01,height_median=5.44066110e-01,height_95%HPD={3.51661770e-01,7.79394840e-01},age_mean=1.98213327e+02,age_median=1.96893391e+02,age_95%HPD={1.73112171e+02,2.25564217e+02}]:4.613570e+01[&length_mean=7.15495011e-02,length_median=6.66075400e-02,length_95%HPD={4.15551400e-03,1.45696700e-01},effectivebrlenIgrBrlens{1}_mean=0.047665,effectivebrlenIgrBrlens{1}_median=0.035803,effectivebrlenIgrBrlens{1}_95%HPD={0.000000,0.135864},rateIgrBrlens{1}_mean=0.692039,rateIgrBrlens{1}_median=0.535900,rateIgrBrlens{1}_95%HPD={0.000001,1.854442},effectivebrlenIgrBrlens{2}_mean=0.081673,effectivebrlenIgrBrlens{2}_median=0.065685,effectivebrlenIgrBrlens{2}_95%HPD={0.000000,0.217393},rateIgrBrlens{2}_mean=1.366838,rateIgrBrlens{2}_median=0.947424,rateIgrBrlens{2}_95%HPD={0.000001,3.901299},effectivebrlenIgrBrlens{3}_mean=0.050785,effectivebrlenIgrBrlens{3}_median=0.039171,effectivebrlenIgrBrlens{3}_95%HPD={0.000000,0.140249},rateIgrBrlens{3}_mean=0.718952,rateIgrBrlens{3}_median=0.610271,rateIgrBrlens{3}_95%HPD={0.000001,1.764744}],((23[&prob=1.00000000e+00,prob_stddev=0.00000000e+00,prob_range={1.00000000e+00,1.00000000e+00},prob(percent)="100",prob+-sd="100+-0",height_mean=3.05433026e-01,height_median=2.97974350e-01,height_95%HPD={1.83954226e-01,4.41837250e-01},age_mean=1.07911331e+02,age_median=1.08448465e+02,age_95%HPD={1.01599499e+02,1.12999760e+02}]:6.585467e+01[&length_mean=1.96684620e-01,length_median=1.91904200e-01,length_95%HPD={1.08526400e-01,2.96591300e-01},effectivebrlenIgrBrlens{1}_mean=0.156961,effectivebrlenIgrBrlens{1}_median=0.145391,effectivebrlenIgrBrlens{1}_95%HPD={0.027977,0.309312},rateIgrBrlens{1}_mean=0.817886,rateIgrBrlens{1}_median=0.761448,rateIgrBrlens{1}_95%HPD={0.139492,1.581906},effectivebrlenIgrBrlens{2}_mean=0.129655,effectivebrlenIgrBrlens{2}_median=0.107688,effectivebrlenIgrBrlens{2}_95%HPD={0.000000,0.315413},rateIgrBrlens{2}_mean=0.658522,rateIgrBrlens{2}_median=0.561684,rateIgrBrlens{2}_95%HPD={0.000001,1.536704},effectivebrlenIgrBrlens{3}_mean=0.134450,effectivebrlenIgrBrlens{3}_median=0.124219,effectivebrlenIgrBrlens{3}_95%HPD={0.010656,0.277822},rateIgrBrlens{3}_mean=0.680877,rateIgrBrlens{3}_median=0.658159,rateIgrBrlens{3}_95%HPD={0.076275,1.274585}],(25[&prob=1.00000000e+00,prob_stddev=0.00000000e+00,prob_range={1.00000000e+00,1.00000000e+00},prob(percent)="100",prob+-sd="100+-0",height_mean=4.27451451e-01,height_median=4.17319890e-01,height_95%HPD={2.60419834e-01,6.16044017e-01},age_mean=1.51051418e+02,age_median=1.51052103e+02,age_95%HPD={1.50055323e+02,1.52049684e+02}]:1.199590e+01[&length_mean=3.60906337e-02,length_median=3.30353700e-02,length_95%HPD={6.73994100e-03,7.18328500e-02},effectivebrlenIgrBrlens{1}_mean=0.015911,effectivebrlenIgrBrlens{1}_median=0.008659,effectivebrlenIgrBrlens{1}_95%HPD={0.000000,0.056018},rateIgrBrlens{1}_mean=0.445157,rateIgrBrlens{1}_median=0.258523,rateIgrBrlens{1}_95%HPD={0.000001,1.488936},effectivebrlenIgrBrlens{2}_mean=0.018141,effectivebrlenIgrBrlens{2}_median=0.006197,effectivebrlenIgrBrlens{2}_95%HPD={0.000000,0.075991},rateIgrBrlens{2}_mean=0.511375,rateIgrBrlens{2}_median=0.183289,rateIgrBrlens{2}_95%HPD={0.000001,2.060357},effectivebrlenIgrBrlens{3}_mean=0.061169,effectivebrlenIgrBrlens{3}_median=0.052492,effectivebrlenIgrBrlens{3}_95%HPD={0.000000,0.143097},rateIgrBrlens{3}_mean=2.002197,rateIgrBrlens{3}_median=1.482779,rateIgrBrlens{3}_95%HPD={0.000001,5.354397}],26[&prob=1.00000000e+00,prob_stddev=0.00000000e+00,prob_range={1.00000000e+00,1.00000000e+00},prob(percent)="100",prob+-sd="100+-0",height_mean=4.31124951e-01,height_median=4.20849870e-01,height_95%HPD={2.64225140e-01,6.23045880e-01},age_mean=1.52351527e+02,age_median=1.52281555e+02,age_95%HPD={1.50000280e+02,1.54698248e+02}]:1.076644e+01[&length_mean=3.30633378e-02,length_median=2.98941300e-02,length_95%HPD={4.73646000e-03,6.78230900e-02},effectivebrlenIgrBrlens{1}_mean=0.018159,effectivebrlenIgrBrlens{1}_median=0.009806,effectivebrlenIgrBrlens{1}_95%HPD={0.000000,0.064371},rateIgrBrlens{1}_mean=0.559289,rateIgrBrlens{1}_median=0.323941,rateIgrBrlens{1}_95%HPD={0.000001,1.878045},effectivebrlenIgrBrlens{2}_mean=0.011828,effectivebrlenIgrBrlens{2}_median=0.003433,effectivebrlenIgrBrlens{2}_95%HPD={0.000000,0.051755},rateIgrBrlens{2}_mean=0.368486,rateIgrBrlens{2}_median=0.112868,rateIgrBrlens{2}_95%HPD={0.000001,1.551249},effectivebrlenIgrBrlens{3}_mean=0.084975,effectivebrlenIgrBrlens{3}_median=0.072143,effectivebrlenIgrBrlens{3}_95%HPD={0.006899,0.193859},rateIgrBrlens{3}_mean=3.435469,rateIgrBrlens{3}_median=2.327361,rateIgrBrlens{3}_95%HPD={0.176106,9.765717}])[&prob=9.11359318e-01,prob_stddev=2.79239516e-03,prob_range={9.07545472e-01,9.13889846e-01},prob(percent)="91",prob+-sd="91+-0",height_mean=4.61059771e-01,height_median=4.50795630e-01,height_95%HPD={2.83491703e-01,6.58932500e-01},age_mean=1.64093710e+02,age_median=1.63047999e+02,age_95%HPD={1.53900254e+02,1.76412970e+02}]:1.125513e+01[&length_mean=4.81621190e-02,length_median=4.29988500e-02,length_95%HPD={3.61860200e-03,1.04317300e-01},effectivebrlenIgrBrlens{1}_mean=0.074628,effectivebrlenIgrBrlens{1}_median=0.065858,effectivebrlenIgrBrlens{1}_95%HPD={0.000000,0.165154},rateIgrBrlens{1}_mean=2.118768,rateIgrBrlens{1}_median=1.465036,rateIgrBrlens{1}_95%HPD={0.000001,5.864577},effectivebrlenIgrBrlens{2}_mean=0.074717,effectivebrlenIgrBrlens{2}_median=0.057448,effectivebrlenIgrBrlens{2}_95%HPD={0.000000,0.216928},rateIgrBrlens{2}_mean=1.670759,rateIgrBrlens{2}_median=1.155251,rateIgrBrlens{2}_95%HPD={0.000001,5.099039},effectivebrlenIgrBrlens{3}_mean=0.032752,effectivebrlenIgrBrlens{3}_median=0.021818,effectivebrlenIgrBrlens{3}_95%HPD={0.000000,0.101969},rateIgrBrlens{3}_mean=0.677638,rateIgrBrlens{3}_median=0.519754,rateIgrBrlens{3}_95%HPD={0.000001,1.861244}])[&prob=6.96389485e-01,prob_stddev=3.62519563e-03,prob_range={6.91247875e-01,6.99703337e-01},prob(percent)="70",prob+-sd="70+-0",height_mean=4.99962961e-01,height_median=4.89352380e-01,height_95%HPD={3.09694989e-01,7.13024080e-01},age_mean=1.74898069e+02,age_median=1.74303134e+02,age_95%HPD={1.59710244e+02,1.91101558e+02}]:1.719277e+01[&length_mean=4.68229138e-02,length_median=4.29524800e-02,length_95%HPD={2.92778800e-03,9.75790300e-02},effectivebrlenIgrBrlens{1}_mean=0.031464,effectivebrlenIgrBrlens{1}_median=0.018945,effectivebrlenIgrBrlens{1}_95%HPD={0.000000,0.105101},rateIgrBrlens{1}_mean=0.657518,rateIgrBrlens{1}_median=0.454285,rateIgrBrlens{1}_95%HPD={0.000001,1.986898},effectivebrlenIgrBrlens{2}_mean=0.082119,effectivebrlenIgrBrlens{2}_median=0.064759,effectivebrlenIgrBrlens{2}_95%HPD={0.000000,0.232626},rateIgrBrlens{2}_mean=2.001540,rateIgrBrlens{2}_median=1.346551,rateIgrBrlens{2}_95%HPD={0.000001,6.068120},effectivebrlenIgrBrlens{3}_mean=0.039231,effectivebrlenIgrBrlens{3}_median=0.029035,effectivebrlenIgrBrlens{3}_95%HPD={0.000000,0.113918},rateIgrBrlens{3}_mean=0.880125,rateIgrBrlens{3}_median=0.684494,rateIgrBrlens{3}_95%HPD={0.000001,2.411527}],24[&prob=1.00000000e+00,prob_stddev=0.00000000e+00,prob_range={1.00000000e+00,1.00000000e+00},prob(percent)="100",prob+-sd="100+-0",height_mean=5.04721613e-01,height_median=4.92843690e-01,height_95%HPD={3.07880464e-01,7.27586610e-01},age_mean=1.78378482e+02,age_median=1.78105719e+02,age_95%HPD={1.74200351e+02,1.83000496e+02}]:1.339019e+01[&length_mean=3.20631709e-02,length_median=2.82816800e-02,length_95%HPD={2.43877000e-03,7.02367400e-02},effectivebrlenIgrBrlens{1}_mean=0.016441,effectivebrlenIgrBrlens{1}_median=0.008072,effectivebrlenIgrBrlens{1}_95%HPD={0.000000,0.060572},rateIgrBrlens{1}_mean=0.530563,rateIgrBrlens{1}_median=0.279927,rateIgrBrlens{1}_95%HPD={0.000001,1.837436},effectivebrlenIgrBrlens{2}_mean=0.032972,effectivebrlenIgrBrlens{2}_median=0.019032,effectivebrlenIgrBrlens{2}_95%HPD={0.000000,0.113942},rateIgrBrlens{2}_mean=1.197031,rateIgrBrlens{2}_median=0.616742,rateIgrBrlens{2}_95%HPD={0.000001,4.241491},effectivebrlenIgrBrlens{3}_mean=0.041887,effectivebrlenIgrBrlens{3}_median=0.032922,effectivebrlenIgrBrlens{3}_95%HPD={0.000000,0.112821},rateIgrBrlens{3}_mean=1.579555,rateIgrBrlens{3}_median=1.081480,rateIgrBrlens{3}_95%HPD={0.000001,4.598344}])[&prob=9.64878168e-01,prob_stddev=1.72655834e-03,prob_range={9.62700414e-01,9.66744814e-01},prob(percent)="96",prob+-sd="96+-0",height_mean=5.42158424e-01,height_median=5.30653417e-01,height_95%HPD={3.41195790e-01,7.72702620e-01},age_mean=1.92770211e+02,age_median=1.91495905e+02,age_95%HPD={1.78545116e+02,2.09538940e+02}]:5.153318e+01[&length_mean=9.29316812e-02,length_median=8.94225300e-02,length_95%HPD={2.10549700e-02,1.69938200e-01},effectivebrlenIgrBrlens{1}_mean=0.123915,effectivebrlenIgrBrlens{1}_median=0.113189,effectivebrlenIgrBrlens{1}_95%HPD={0.000000,0.254787},rateIgrBrlens{1}_mean=1.465866,rateIgrBrlens{1}_median=1.255459,rateIgrBrlens{1}_95%HPD={0.000001,3.155254},effectivebrlenIgrBrlens{2}_mean=0.082360,effectivebrlenIgrBrlens{2}_median=0.066324,effectivebrlenIgrBrlens{2}_95%HPD={0.000000,0.217442},rateIgrBrlens{2}_mean=0.951634,rateIgrBrlens{2}_median=0.730004,rateIgrBrlens{2}_95%HPD={0.000001,2.569340},effectivebrlenIgrBrlens{3}_mean=0.149666,effectivebrlenIgrBrlens{3}_median=0.135508,effectivebrlenIgrBrlens{3}_95%HPD={0.015698,0.313470},rateIgrBrlens{3}_mean=1.814468,rateIgrBrlens{3}_median=1.472475,rateIgrBrlens{3}_95%HPD={0.250910,4.158465}],((((29[&prob=1.00000000e+00,prob_stddev=0.00000000e+00,prob_range={1.00000000e+00,1.00000000e+00},prob(percent)="100",prob+-sd="100+-0",height_mean=0.00000000e+00,height_median=0.00000000e+00,height_95%HPD={0.00000000e+00,0.00000000e+00},age_mean=0.00000000e+00,age_median=0.00000000e+00,age_95%HPD={0.00000000e+00,0.00000000e+00}]:1.048136e+02[&length_mean=3.11287590e-01,length_median=2.97288400e-01,length_95%HPD={1.60880900e-01,4.90225500e-01},effectivebrlenIgrBrlens{1}_mean=0.229840,effectivebrlenIgrBrlens{1}_median=0.212685,effectivebrlenIgrBrlens{1}_95%HPD={0.033006,0.454377},rateIgrBrlens{1}_mean=0.738445,rateIgrBrlens{1}_median=0.714001,rateIgrBrlens{1}_95%HPD={0.184413,1.345887},effectivebrlenIgrBrlens{2}_mean=0.165978,effectivebrlenIgrBrlens{2}_median=0.142423,effectivebrlenIgrBrlens{2}_95%HPD={0.002924,0.379968},rateIgrBrlens{2}_mean=0.535360,rateIgrBrlens{2}_median=0.477314,rateIgrBrlens{2}_95%HPD={0.024005,1.164927},effectivebrlenIgrBrlens{3}_mean=0.261837,effectivebrlenIgrBrlens{3}_median=0.245773,effectivebrlenIgrBrlens{3}_95%HPD={0.051226,0.499114},rateIgrBrlens{3}_mean=0.841266,rateIgrBrlens{3}_median=0.832330,rateIgrBrlens{3}_95%HPD={0.248482,1.433783}],30[&prob=1.00000000e+00,prob_stddev=0.00000000e+00,prob_range={1.00000000e+00,1.00000000e+00},prob(percent)="100",prob+-sd="100+-0",height_mean=2.17133924e-01,height_median=2.11825400e-01,height_95%HPD={1.30569550e-01,3.15608090e-01},age_mean=7.67430978e+01,age_median=7.67228245e+01,age_95%HPD={7.00015325e+01,8.29100529e+01}]:2.809082e+01[&length_mean=9.68369683e-02,length_median=7.82225700e-02,length_95%HPD={2.46395500e-03,2.41531800e-01},effectivebrlenIgrBrlens{1}_mean=0.090392,effectivebrlenIgrBrlens{1}_median=0.060748,effectivebrlenIgrBrlens{1}_95%HPD={0.000000,0.282189},rateIgrBrlens{1}_mean=0.933302,rateIgrBrlens{1}_median=0.751435,rateIgrBrlens{1}_95%HPD={0.000001,2.416288},effectivebrlenIgrBrlens{2}_mean=0.130904,effectivebrlenIgrBrlens{2}_median=0.105546,effectivebrlenIgrBrlens{2}_95%HPD={0.000000,0.336894},rateIgrBrlens{2}_mean=1.907524,rateIgrBrlens{2}_median=1.246946,rateIgrBrlens{2}_95%HPD={0.000001,5.520591},effectivebrlenIgrBrlens{3}_mean=0.092358,effectivebrlenIgrBrlens{3}_median=0.065638,effectivebrlenIgrBrlens{3}_95%HPD={0.000000,0.273886},rateIgrBrlens{3}_mean=0.952047,rateIgrBrlens{3}_median=0.829325,rateIgrBrlens{3}_95%HPD={0.000001,2.269245}])[&prob=9.73378074e-01,prob_stddev=6.00634273e-03,prob_range={9.65467050e-01,9.79233564e-01},prob(percent)="97",prob+-sd="97+-1",height_mean=3.07717532e-01,height_median=2.94898500e-01,height_95%HPD={1.61761600e-01,4.80882200e-01},age_mean=1.09899292e+02,age_median=1.04813640e+02,age_95%HPD={7.45205418e+01,1.58513351e+02}]:8.760343e+01[&length_mean=2.19989234e-01,length_median=2.20667400e-01,length_95%HPD={4.41501100e-02,3.81546200e-01},effectivebrlenIgrBrlens{1}_mean=0.162159,effectivebrlenIgrBrlens{1}_median=0.146432,effectivebrlenIgrBrlens{1}_95%HPD={0.000000,0.350671},rateIgrBrlens{1}_mean=0.739796,rateIgrBrlens{1}_median=0.692376,rateIgrBrlens{1}_95%HPD={0.000001,1.416781},effectivebrlenIgrBrlens{2}_mean=0.129351,effectivebrlenIgrBrlens{2}_median=0.104748,effectivebrlenIgrBrlens{2}_95%HPD={0.000000,0.330453},rateIgrBrlens{2}_mean=0.661176,rateIgrBrlens{2}_median=0.477970,rateIgrBrlens{2}_95%HPD={0.000001,1.753156},effectivebrlenIgrBrlens{3}_mean=0.183915,effectivebrlenIgrBrlens{3}_median=0.171882,effectivebrlenIgrBrlens{3}_95%HPD={0.000000,0.373797},rateIgrBrlens{3}_mean=0.838474,rateIgrBrlens{3}_median=0.813176,rateIgrBrlens{3}_95%HPD={0.094971,1.549928}],31[&prob=1.00000000e+00,prob_stddev=0.00000000e+00,prob_range={1.00000000e+00,1.00000000e+00},prob(percent)="100",prob+-sd="100+-0",height_mean=5.26775545e-01,height_median=5.14150716e-01,height_95%HPD={3.20015099e-01,7.59239350e-01},age_mean=1.86147765e+02,age_median=1.85867791e+02,age_95%HPD={1.82699963e+02,1.90157552e+02}]:6.549282e+00[&length_mean=2.56067501e-02,length_median=1.75867400e-02,length_95%HPD={6.83830700e-04,7.63668900e-02},effectivebrlenIgrBrlens{1}_mean=0.021948,effectivebrlenIgrBrlens{1}_median=0.006413,effectivebrlenIgrBrlens{1}_95%HPD={0.000000,0.096036},rateIgrBrlens{1}_mean=0.891955,rateIgrBrlens{1}_median=0.346166,rateIgrBrlens{1}_95%HPD={0.000001,3.424789},effectivebrlenIgrBrlens{2}_mean=0.027773,effectivebrlenIgrBrlens{2}_median=0.002034,effectivebrlenIgrBrlens{2}_95%HPD={0.000000,0.172789},rateIgrBrlens{2}_mean=0.848714,rateIgrBrlens{2}_median=0.118434,rateIgrBrlens{2}_95%HPD={0.000001,3.851182},effectivebrlenIgrBrlens{3}_mean=0.024654,effectivebrlenIgrBrlens{3}_median=0.009276,effectivebrlenIgrBrlens{3}_95%HPD={0.000000,0.101294},rateIgrBrlens{3}_mean=0.991378,rateIgrBrlens{3}_median=0.510546,rateIgrBrlens{3}_95%HPD={0.000001,3.497170}])[&prob=8.87256808e-01,prob_stddev=1.67842738e-02,prob_range={8.64190398e-01,9.00267775e-01},prob(percent)="89",prob+-sd="89+-2",height_mean=5.34231733e-01,height_median=5.24326200e-01,height_95%HPD={3.34293400e-01,7.54891400e-01},age_mean=1.93449652e+02,age_median=1.92417074e+02,age_95%HPD={1.84273342e+02,2.04801347e+02}]:1.494112e+01[&length_mean=5.58553787e-02,length_median=5.13818100e-02,length_95%HPD={4.78346600e-03,1.14642300e-01},effectivebrlenIgrBrlens{1}_mean=0.040228,effectivebrlenIgrBrlens{1}_median=0.026551,effectivebrlenIgrBrlens{1}_95%HPD={0.000000,0.126902},rateIgrBrlens{1}_mean=0.722425,rateIgrBrlens{1}_median=0.518294,rateIgrBrlens{1}_95%HPD={0.000001,2.093029},effectivebrlenIgrBrlens{2}_mean=0.196461,effectivebrlenIgrBrlens{2}_median=0.175954,effectivebrlenIgrBrlens{2}_95%HPD={0.023953,0.413215},rateIgrBrlens{2}_mean=5.176006,rateIgrBrlens{2}_median=3.492660,rateIgrBrlens{2}_95%HPD={0.000001,14.755948},effectivebrlenIgrBrlens{3}_mean=0.046796,effectivebrlenIgrBrlens{3}_median=0.034219,effectivebrlenIgrBrlens{3}_95%HPD={0.000000,0.136498},rateIgrBrlens{3}_mean=0.842908,rateIgrBrlens{3}_median=0.682454,rateIgrBrlens{3}_95%HPD={0.000001,2.211675}],((33[&prob=1.00000000e+00,prob_stddev=0.00000000e+00,prob_range={1.00000000e+00,1.00000000e+00},prob(percent)="100",prob+-sd="100+-0",height_mean=2.71095520e-01,height_median=2.64456790e-01,height_95%HPD={1.63728490e-01,3.92266612e-01},age_mean=9.57868468e+01,age_median=9.60956774e+01,age_95%HPD={9.05589068e+01,1.00499990e+02}]:3.630413e+01[&length_mean=1.12935269e-01,length_median=1.03882200e-01,length_95%HPD={3.43142900e-02,2.16745800e-01},effectivebrlenIgrBrlens{1}_mean=0.089267,effectivebrlenIgrBrlens{1}_median=0.074805,effectivebrlenIgrBrlens{1}_95%HPD={0.000000,0.218026},rateIgrBrlens{1}_mean=0.801803,rateIgrBrlens{1}_median=0.706842,rateIgrBrlens{1}_95%HPD={0.000001,1.791769},effectivebrlenIgrBrlens{2}_mean=0.058214,effectivebrlenIgrBrlens{2}_median=0.046904,effectivebrlenIgrBrlens{2}_95%HPD={0.000000,0.150843},rateIgrBrlens{2}_mean=0.543646,rateIgrBrlens{2}_median=0.436405,rateIgrBrlens{2}_95%HPD={0.000001,1.396180},effectivebrlenIgrBrlens{3}_mean=0.109949,effectivebrlenIgrBrlens{3}_median=0.093533,effectivebrlenIgrBrlens{3}_95%HPD={0.000000,0.260078},rateIgrBrlens{3}_mean=0.979822,rateIgrBrlens{3}_median=0.890109,rateIgrBrlens{3}_95%HPD={0.000002,2.089876}],35[&prob=1.00000000e+00,prob_stddev=0.00000000e+00,prob_range={1.00000000e+00,1.00000000e+00},prob(percent)="100",prob+-sd="100+-0",height_mean=3.32895426e-01,height_median=3.24809650e-01,height_95%HPD={2.00251700e-01,4.81111380e-01},age_mean=1.17637426e+02,age_median=1.17700173e+02,age_95%HPD={1.10790922e+02,1.24991985e+02}]:1.469963e+01[&length_mean=5.39070749e-02,length_median=4.29644700e-02,length_95%HPD={1.79119400e-03,1.36510000e-01},effectivebrlenIgrBrlens{1}_mean=0.050272,effectivebrlenIgrBrlens{1}_median=0.028138,effectivebrlenIgrBrlens{1}_95%HPD={0.000000,0.175574},rateIgrBrlens{1}_mean=0.941670,rateIgrBrlens{1}_median=0.625481,rateIgrBrlens{1}_95%HPD={0.000001,2.884583},effectivebrlenIgrBrlens{2}_mean=0.029359,effectivebrlenIgrBrlens{2}_median=0.016019,effectivebrlenIgrBrlens{2}_95%HPD={0.000000,0.103674},rateIgrBrlens{2}_mean=0.668307,rateIgrBrlens{2}_median=0.331109,rateIgrBrlens{2}_95%HPD={0.000001,2.349890},effectivebrlenIgrBrlens{3}_mean=0.051465,effectivebrlenIgrBrlens{3}_median=0.031895,effectivebrlenIgrBrlens{3}_95%HPD={0.000000,0.168691},rateIgrBrlens{3}_mean=0.961657,rateIgrBrlens{3}_median=0.729373,rateIgrBrlens{3}_95%HPD={0.000001,2.700283}])[&prob=8.67518139e-01,prob_stddev=1.17208421e-02,prob_range={8.50957212e-01,8.78468017e-01},prob(percent)="87",prob+-sd="87+-1",height_mean=3.75316814e-01,height_median=3.67201510e-01,height_95%HPD={2.24336600e-01,5.38137570e-01},age_mean=1.34484141e+02,age_median=1.32399803e+02,age_95%HPD={1.14382309e+02,1.58259196e+02}]:3.529450e+01[&length_mean=9.88061077e-02,length_median=9.39496800e-02,length_95%HPD={6.84382100e-03,1.91445300e-01},effectivebrlenIgrBrlens{1}_mean=0.077300,effectivebrlenIgrBrlens{1}_median=0.062632,effectivebrlenIgrBrlens{1}_95%HPD={0.000000,0.202179},rateIgrBrlens{1}_mean=0.787432,rateIgrBrlens{1}_median=0.671251,rateIgrBrlens{1}_95%HPD={0.000001,1.868786},effectivebrlenIgrBrlens{2}_mean=0.047508,effectivebrlenIgrBrlens{2}_median=0.033558,effectivebrlenIgrBrlens{2}_95%HPD={0.000000,0.142434},rateIgrBrlens{2}_mean=0.491872,rateIgrBrlens{2}_median=0.355999,rateIgrBrlens{2}_95%HPD={0.000001,1.400907},effectivebrlenIgrBrlens{3}_mean=0.095395,effectivebrlenIgrBrlens{3}_median=0.079882,effectivebrlenIgrBrlens{3}_95%HPD={0.000000,0.238686},rateIgrBrlens{3}_mean=0.970960,rateIgrBrlens{3}_median=0.864581,rateIgrBrlens{3}_95%HPD={0.000001,2.172182}],34[&prob=1.00000000e+00,prob_stddev=0.00000000e+00,prob_range={1.00000000e+00,1.00000000e+00},prob(percent)="100",prob+-sd="100+-0",height_mean=4.38301636e-01,height_median=4.27888227e-01,height_95%HPD={2.66725200e-01,6.31598326e-01},age_mean=1.54886181e+02,age_median=1.54880274e+02,age_95%HPD={1.53000034e+02,1.56605542e+02}]:1.281403e+01[&length_mean=4.18870858e-02,length_median=3.23265100e-02,length_95%HPD={1.34974700e-03,1.10444400e-01},effectivebrlenIgrBrlens{1}_mean=0.039175,effectivebrlenIgrBrlens{1}_median=0.018931,effectivebrlenIgrBrlens{1}_95%HPD={0.000000,0.146094},rateIgrBrlens{1}_mean=0.957009,rateIgrBrlens{1}_median=0.551929,rateIgrBrlens{1}_95%HPD={0.000001,3.193241},effectivebrlenIgrBrlens{2}_mean=0.024457,effectivebrlenIgrBrlens{2}_median=0.008250,effectivebrlenIgrBrlens{2}_95%HPD={0.000000,0.101478},rateIgrBrlens{2}_mean=0.641156,rateIgrBrlens{2}_median=0.234734,rateIgrBrlens{2}_95%HPD={0.000001,2.465479},effectivebrlenIgrBrlens{3}_mean=0.040242,effectivebrlenIgrBrlens{3}_median=0.022440,effectivebrlenIgrBrlens{3}_95%HPD={0.000000,0.141033},rateIgrBrlens{3}_mean=0.979363,rateIgrBrlens{3}_median=0.676851,rateIgrBrlens{3}_95%HPD={0.000001,2.972014}])[&prob=8.93890068e-01,prob_stddev=1.47058780e-02,prob_range={8.73090299e-01,9.05445495e-01},prob(percent)="89",prob+-sd="89+-1",height_mean=4.71651708e-01,height_median=4.62372900e-01,height_95%HPD={2.93840360e-01,6.73390290e-01},age_mean=1.70453168e+02,age_median=1.67694306e+02,age_95%HPD={1.54742404e+02,1.93436122e+02}]:3.966389e+01[&length_mean=1.16276626e-01,length_median=1.15379000e-01,length_95%HPD={2.59621400e-02,2.01779600e-01},effectivebrlenIgrBrlens{1}_mean=0.090897,effectivebrlenIgrBrlens{1}_median=0.078172,effectivebrlenIgrBrlens{1}_95%HPD={0.000000,0.216920},rateIgrBrlens{1}_mean=0.782936,rateIgrBrlens{1}_median=0.695747,rateIgrBrlens{1}_95%HPD={0.000001,1.736414},effectivebrlenIgrBrlens{2}_mean=0.073347,effectivebrlenIgrBrlens{2}_median=0.060506,effectivebrlenIgrBrlens{2}_95%HPD={0.000000,0.185274},rateIgrBrlens{2}_mean=0.658411,rateIgrBrlens{2}_median=0.530947,rateIgrBrlens{2}_95%HPD={0.000001,1.629328},effectivebrlenIgrBrlens{3}_mean=0.112359,effectivebrlenIgrBrlens{3}_median=0.100027,effectivebrlenIgrBrlens{3}_95%HPD={0.000000,0.253436},rateIgrBrlens{3}_mean=0.970919,rateIgrBrlens{3}_median=0.895407,rateIgrBrlens{3}_95%HPD={0.000001,2.040013}])[&prob=5.20683104e-01,prob_stddev=5.38543356e-03,prob_range={5.15216498e-01,5.27405251e-01},prob(percent)="52",prob+-sd="52+-1",height_mean=5.85609324e-01,height_median=5.73226620e-01,height_95%HPD={3.62077270e-01,8.33012580e-01},age_mean=2.07513070e+02,age_median=2.07358194e+02,age_95%HPD={1.92017722e+02,2.22550054e+02}]:1.413741e+01[&length_mean=3.68571498e-02,length_median=3.28607200e-02,length_95%HPD={2.26471400e-03,8.00071500e-02},effectivebrlenIgrBrlens{1}_mean=0.031436,effectivebrlenIgrBrlens{1}_median=0.017207,effectivebrlenIgrBrlens{1}_95%HPD={0.000000,0.110700},rateIgrBrlens{1}_mean=0.879906,rateIgrBrlens{1}_median=0.511232,rateIgrBrlens{1}_95%HPD={0.000001,2.944236},effectivebrlenIgrBrlens{2}_mean=0.026078,effectivebrlenIgrBrlens{2}_median=0.009841,effectivebrlenIgrBrlens{2}_95%HPD={0.000000,0.104871},rateIgrBrlens{2}_mean=0.767821,rateIgrBrlens{2}_median=0.292013,rateIgrBrlens{2}_95%HPD={0.000001,2.949392},effectivebrlenIgrBrlens{3}_mean=0.031563,effectivebrlenIgrBrlens{3}_median=0.019615,effectivebrlenIgrBrlens{3}_95%HPD={0.000000,0.103293},rateIgrBrlens{3}_mean=0.869599,rateIgrBrlens{3}_median=0.605693,rateIgrBrlens{3}_95%HPD={0.000001,2.611650}],32[&prob=1.00000000e+00,prob_stddev=0.00000000e+00,prob_range={1.00000000e+00,1.00000000e+00},prob(percent)="100",prob+-sd="100+-0",height_mean=6.02247322e-01,height_median=5.88391380e-01,height_95%HPD={3.66217484e-01,8.64740465e-01},age_mean=2.12907609e+02,age_median=2.11738741e+02,age_95%HPD={2.08499960e+02,2.21297212e+02}]:9.756863e+00[&length_mean=1.82233041e-02,length_median=1.50395500e-02,length_95%HPD={1.05496400e-03,4.35619100e-02},effectivebrlenIgrBrlens{1}_mean=0.014392,effectivebrlenIgrBrlens{1}_median=0.003991,effectivebrlenIgrBrlens{1}_95%HPD={0.000000,0.062950},rateIgrBrlens{1}_mean=0.831931,rateIgrBrlens{1}_median=0.257007,rateIgrBrlens{1}_95%HPD={0.000001,3.354224},effectivebrlenIgrBrlens{2}_mean=0.033915,effectivebrlenIgrBrlens{2}_median=0.013443,effectivebrlenIgrBrlens{2}_95%HPD={0.000000,0.131143},rateIgrBrlens{2}_mean=2.409116,rateIgrBrlens{2}_median=0.781911,rateIgrBrlens{2}_95%HPD={0.000001,9.829305},effectivebrlenIgrBrlens{3}_mean=0.017592,effectivebrlenIgrBrlens{3}_median=0.006619,effectivebrlenIgrBrlens{3}_95%HPD={0.000000,0.070950},rateIgrBrlens{3}_mean=0.999201,rateIgrBrlens{3}_median=0.436460,rateIgrBrlens{3}_95%HPD={0.000001,3.724345}])[&prob=8.20865879e-01,prob_stddev=6.90655736e-03,prob_range={8.11457650e-01,8.28090799e-01},prob(percent)="82",prob+-sd="82+-1",height_mean=6.18338415e-01,height_median=6.05817110e-01,height_95%HPD={3.88362080e-01,8.79667100e-01},age_mean=2.22724442e+02,age_median=2.21495604e+02,age_95%HPD={2.10489518e+02,2.37379276e+02}]:2.153348e+01[&length_mean=4.56100313e-02,length_median=4.11570100e-02,length_95%HPD={4.45073200e-03,9.48740500e-02},effectivebrlenIgrBrlens{1}_mean=0.147276,effectivebrlenIgrBrlens{1}_median=0.130927,effectivebrlenIgrBrlens{1}_95%HPD={0.000000,0.313355},rateIgrBrlens{1}_mean=4.315277,rateIgrBrlens{1}_median=3.087082,rateIgrBrlens{1}_95%HPD={0.000001,11.613853},effectivebrlenIgrBrlens{2}_mean=0.164016,effectivebrlenIgrBrlens{2}_median=0.147654,effectivebrlenIgrBrlens{2}_95%HPD={0.000000,0.369032},rateIgrBrlens{2}_mean=4.578012,rateIgrBrlens{2}_median=3.382935,rateIgrBrlens{2}_95%HPD={0.000001,12.414034},effectivebrlenIgrBrlens{3}_mean=0.039046,effectivebrlenIgrBrlens{3}_median=0.026774,effectivebrlenIgrBrlens{3}_95%HPD={0.000000,0.119622},rateIgrBrlens{3}_mean=0.861446,rateIgrBrlens{3}_median=0.662485,rateIgrBrlens{3}_95%HPD={0.000001,2.420625}])[&prob=9.21334207e-01,prob_stddev=6.15910285e-03,prob_range={9.14256508e-01,9.28045244e-01},prob(percent)="92",prob+-sd="92+-1",height_mean=6.85158669e-01,height_median=6.72618220e-01,height_95%HPD={4.37925750e-01,9.55653360e-01},age_mean=2.44396221e+02,age_median=2.43029088e+02,age_95%HPD={2.21367606e+02,2.69394452e+02}]:2.066823e+01[&length_mean=4.64575631e-02,length_median=4.14706800e-02,length_95%HPD={4.26595100e-03,9.94580500e-02},effectivebrlenIgrBrlens{1}_mean=0.155011,effectivebrlenIgrBrlens{1}_median=0.139087,effectivebrlenIgrBrlens{1}_95%HPD={0.020758,0.326800},rateIgrBrlens{1}_mean=4.733926,rateIgrBrlens{1}_median=3.273377,rateIgrBrlens{1}_95%HPD={0.238749,13.242496},effectivebrlenIgrBrlens{2}_mean=0.057706,effectivebrlenIgrBrlens{2}_median=0.034616,effectivebrlenIgrBrlens{2}_95%HPD={0.000000,0.192019},rateIgrBrlens{2}_mean=1.387316,rateIgrBrlens{2}_median=0.771737,rateIgrBrlens{2}_95%HPD={0.000001,4.792142},effectivebrlenIgrBrlens{3}_mean=0.041160,effectivebrlenIgrBrlens{3}_median=0.029732,effectivebrlenIgrBrlens{3}_95%HPD={0.000000,0.122010},rateIgrBrlens{3}_mean=0.909401,rateIgrBrlens{3}_median=0.711087,rateIgrBrlens{3}_95%HPD={0.000001,2.509559}])[&prob=7.80891323e-01,prob_stddev=1.59127421e-02,prob_range={7.60735992e-01,7.94435617e-01},prob(percent)="78",prob+-sd="78+-2",height_mean=7.44488195e-01,height_median=7.30935290e-01,height_95%HPD={4.78698473e-01,1.04286478e+00},age_mean=2.65229171e+02,age_median=2.63697317e+02,age_95%HPD={2.37754268e+02,2.95635071e+02}]:1.571363e+01[&length_mean=6.83782836e-02,length_median=5.79809900e-02,length_95%HPD={4.80190100e-03,1.58058200e-01},effectivebrlenIgrBrlens{1}_mean=0.081625,effectivebrlenIgrBrlens{1}_median=0.065526,effectivebrlenIgrBrlens{1}_95%HPD={0.000000,0.217968},rateIgrBrlens{1}_mean=1.318257,rateIgrBrlens{1}_median=1.016013,rateIgrBrlens{1}_95%HPD={0.000001,3.514074},effectivebrlenIgrBrlens{2}_mean=0.417455,effectivebrlenIgrBrlens{2}_median=0.370015,effectivebrlenIgrBrlens{2}_95%HPD={0.058146,0.884156},rateIgrBrlens{2}_mean=8.695986,rateIgrBrlens{2}_median=6.233681,rateIgrBrlens{2}_95%HPD={0.690619,23.897939},effectivebrlenIgrBrlens{3}_mean=0.060756,effectivebrlenIgrBrlens{3}_median=0.044961,effectivebrlenIgrBrlens{3}_95%HPD={0.000000,0.174831},rateIgrBrlens{3}_mean=0.905284,rateIgrBrlens{3}_median=0.754890,rateIgrBrlens{3}_95%HPD={0.000001,2.296229}])[&prob=7.95835602e-01,prob_stddev=9.62953261e-03,prob_range={7.83635737e-01,8.06702148e-01},prob(percent)="80",prob+-sd="80+-1",height_mean=7.90796466e-01,height_median=7.76515290e-01,height_95%HPD={5.09478850e-01,1.09925931e+00},age_mean=2.81061410e+02,age_median=2.79410945e+02,age_95%HPD={2.47513066e+02,3.17310177e+02}]:3.400720e+01[&length_mean=6.90017241e-02,length_median=6.17403700e-02,length_95%HPD={5.46912300e-03,1.47754600e-01},effectivebrlenIgrBrlens{1}_mean=0.077910,effectivebrlenIgrBrlens{1}_median=0.064138,effectivebrlenIgrBrlens{1}_95%HPD={0.000000,0.199950},rateIgrBrlens{1}_mean=1.266148,rateIgrBrlens{1}_median=0.980536,rateIgrBrlens{1}_95%HPD={0.000001,3.317329},effectivebrlenIgrBrlens{2}_mean=0.329948,effectivebrlenIgrBrlens{2}_median=0.269526,effectivebrlenIgrBrlens{2}_95%HPD={0.000000,0.782560},rateIgrBrlens{2}_mean=6.197281,rateIgrBrlens{2}_median=4.533203,rateIgrBrlens{2}_95%HPD={0.000001,16.117857},effectivebrlenIgrBrlens{3}_mean=0.061383,effectivebrlenIgrBrlens{3}_median=0.047249,effectivebrlenIgrBrlens{3}_95%HPD={0.000000,0.170145},rateIgrBrlens{3}_mean=0.906350,rateIgrBrlens{3}_median=0.767407,rateIgrBrlens{3}_95%HPD={0.000001,2.251802}])[&prob=1.00000000e+00,prob_stddev=0.00000000e+00,prob_range={1.00000000e+00,1.00000000e+00},prob(percent)="100",prob+-sd="100+-0",height_mean=8.86185997e-01,height_median=8.70450090e-01,height_95%HPD={5.73824050e-01,1.22924463e+00},age_mean=3.15284025e+02,age_median=3.13418148e+02,age_95%HPD={2.81793459e+02,3.52716933e+02}]:1.250419e+01[&length_mean=3.53881738e-02,length_median=2.86368900e-02,length_95%HPD={1.41746100e-03,8.76823200e-02},effectivebrlenIgrBrlens{1}_mean=0.029947,effectivebrlenIgrBrlens{1}_median=0.014842,effectivebrlenIgrBrlens{1}_95%HPD={0.000000,0.110200},rateIgrBrlens{1}_mean=0.890931,rateIgrBrlens{1}_median=0.490153,rateIgrBrlens{1}_95%HPD={0.000001,3.051996},effectivebrlenIgrBrlens{2}_mean=0.023972,effectivebrlenIgrBrlens{2}_median=0.007384,effectivebrlenIgrBrlens{2}_95%HPD={0.000000,0.101980},rateIgrBrlens{2}_mean=0.754151,rateIgrBrlens{2}_median=0.240472,rateIgrBrlens{2}_95%HPD={0.000001,3.007543},effectivebrlenIgrBrlens{3}_mean=0.047056,effectivebrlenIgrBrlens{3}_median=0.026999,effectivebrlenIgrBrlens{3}_95%HPD={0.000000,0.162429},rateIgrBrlens{3}_mean=1.427280,rateIgrBrlens{3}_median=0.881781,rateIgrBrlens{3}_95%HPD={0.000001,4.659153}])[&prob=1.00000000e+00,prob_stddev=0.00000000e+00,prob_range={1.00000000e+00,1.00000000e+00},prob(percent)="100",prob+-sd="100+-0",height_mean=9.21574171e-01,height_median=9.05415683e-01,height_95%HPD={5.98674578e-01,1.27861227e+00},age_mean=3.27979024e+02,age_median=3.25922335e+02,age_95%HPD={2.90177883e+02,3.68388469e+02}][&length_mean=0.00000000e+00,length_median=0.00000000e+00,length_95%HPD={0.00000000e+00,0.00000000e+00},effectivebrlenIgrBrlens{1}_mean=1.000000,effectivebrlenIgrBrlens{1}_median=1.000000,effectivebrlenIgrBrlens{1}_95%HPD={1.000000,1.000000},rateIgrBrlens{1}_mean=1.000000,rateIgrBrlens{1}_median=1.000000,rateIgrBrlens{1}_95%HPD={1.000000,1.000000},effectivebrlenIgrBrlens{2}_mean=1.000000,effectivebrlenIgrBrlens{2}_median=1.000000,effectivebrlenIgrBrlens{2}_95%HPD={1.000000,1.000000},rateIgrBrlens{2}_mean=1.000000,rateIgrBrlens{2}_median=1.000000,rateIgrBrlens{2}_95%HPD={1.000000,1.000000},effectivebrlenIgrBrlens{3}_mean=1.000000,effectivebrlenIgrBrlens{3}_median=1.000000,effectivebrlenIgrBrlens{3}_95%HPD={1.000000,1.000000},rateIgrBrlens{3}_mean=1.000000,rateIgrBrlens{3}_median=1.000000,rateIgrBrlens{3}_95%HPD={1.000000,1.000000}];
end;
