# Supplementary material for: Sphenodontian phylogeny and the impact of model choice in Bayesian morphological clock estimates of divergence times and evolutionary rates
Source: BMC Biol. 2020 Dec 7;18:191. doi: 10.1186/s12915-020-00901-5 (PMC7720557; doi:10.1186/s12915-020-00901-5)
Supplement: Supplementary file 6 — Additional file 6. Input files including the dataset and all necessary coding (see Mr. Bayes blocks) to reproduce the analyses. [file 12915_2020_901_MOESM6_ESM.zip › InputFiles&OutputTrees/BayesCalibrated/FossilTips/BayesCal_IGR_ln_p3_60G_FT_SFBD(s)3l/BayesCal_IGR_ln_p3_60G_FT_SFBD2_AllCom.t.con.tre]

#NEXUS
begin taxa;
	dimensions ntax=35;
	taxlabels
	Ardeosaurus_brevipes
	Clevosaurus_bairdi
	Clevosaurus_brasiliensis
	Clevosaurus_cambrica
	Clevosaurus_hudsoni
	Clevosaurus_petilus
	Clevosaurus_sp_SAM
	Cynosphenodon_huizachalensis
	Derasmosaurus_pietraroiae
	Diphydontosaurus_avonis
	Eichstaettisaurus_schroederi
	Eilenodon_robustus
	Gephyrosaurus_bridensis
	Homeosaurus_maximiliani
	Homeosaurus_parvipes
	Huehuecuetzpalli_mixtecus
	Kallimodon_pulchellus
	Kawasphenodon
	Leptosaurus_neptunius
	Marmoretta_oxoniensis
	Megachirella_wachtleri
	Oenosaurus_muehlheimensis
	Palaeagama_vielhaueri
	Palaeopleurosaurus_posidoniae
	Piocormus_laticeps
	Planocephalosaurus_robinsonae
	Pleurosaurus_ginsburgi
	Pleurosaurus_goldfussi
	Priosphenodon_avelasi
	Prolacerta_broomi
	Sapheosaurus_thiollerei
	Sophineta_cracoviensis
	Sphenodon_punctatus
	Sphenotitan_leyesi
	Toxolophosaurus_cloudi
;
end;

begin trees;
	tree con_all_compat = [&R] (Prolacerta_broomi[&prob=1.0,prob_stddev=0.0,prob_range={1.0,1.0},prob(percent)="100",prob+-sd="100+-0",height_mean=0.755133992,height_median=0.73641996,height_95%HPD={0.45543719,1.08866928},age_mean=249.594767,age_median=249.616093,age_95%HPD={247.45139,251.899895},length_mean=0.205388857,length_median=0.2008676,length_95%HPD={0.1157477,0.3048424},effectivebrlenIgrBrlens{1}_mean=0.177426,effectivebrlenIgrBrlens{1}_median=0.166628,effectivebrlenIgrBrlens{1}_95%HPD={0.032162,0.33897},rateIgrBrlens{1}_mean=0.880325,rateIgrBrlens{1}_median=0.832838,rateIgrBrlens{1}_95%HPD={0.179088,1.655438},effectivebrlenIgrBrlens{2}_mean=0.140654,effectivebrlenIgrBrlens{2}_median=0.126122,effectivebrlenIgrBrlens{2}_95%HPD={0.010607,0.298494},rateIgrBrlens{2}_mean=0.699379,rateIgrBrlens{2}_median=0.631331,rateIgrBrlens{2}_95%HPD={0.067907,1.478767},effectivebrlenIgrBrlens{3}_mean=0.286302,effectivebrlenIgrBrlens{3}_median=0.26432,effectivebrlenIgrBrlens{3}_95%HPD={0.086232,0.541596},rateIgrBrlens{3}_mean=1.423329,rateIgrBrlens{3}_median=1.29588,rateIgrBrlens{3}_95%HPD={0.457944,2.655131}]:68.13009,((((Palaeagama_vielhaueri[&prob=1.0,prob_stddev=0.0,prob_range={1.0,1.0},prob(percent)="100",prob+-sd="100+-0",height_mean=0.762982796,height_median=0.743958829,height_95%HPD={0.459025526,1.0993726},age_mean=252.195148,age_median=251.922564,age_95%HPD={247.499996,257.267986},length_mean=0.0507828784,length_median=0.04004572,length_95%HPD={0.002055029,0.1307295},effectivebrlenIgrBrlens{1}_mean=0.066258,effectivebrlenIgrBrlens{1}_median=0.048259,effectivebrlenIgrBrlens{1}_95%HPD={0.0,0.191024},rateIgrBrlens{1}_mean=1.61703,rateIgrBrlens{1}_median=1.119504,rateIgrBrlens{1}_95%HPD={1.0E-6,4.610205},effectivebrlenIgrBrlens{2}_mean=0.040962,effectivebrlenIgrBrlens{2}_median=0.015328,effectivebrlenIgrBrlens{2}_95%HPD={0.0,0.166347},rateIgrBrlens{2}_mean=0.829197,rateIgrBrlens{2}_median=0.352858,rateIgrBrlens{2}_95%HPD={1.0E-6,3.120856},effectivebrlenIgrBrlens{3}_mean=0.059536,effectivebrlenIgrBrlens{3}_median=0.039368,effectivebrlenIgrBrlens{3}_95%HPD={0.0,0.187974},rateIgrBrlens{3}_mean=1.229301,rateIgrBrlens{3}_median=0.900579,rateIgrBrlens{3}_95%HPD={1.0E-6,3.545254}]:11.84387,Sophineta_cracoviensis[&prob=1.0,prob_stddev=0.0,prob_range={1.0,1.0},prob(percent)="100",prob+-sd="100+-0",height_mean=0.75031182,height_median=0.73163991,height_95%HPD={0.452797798,1.08174001},age_mean=248.001778,age_median=248.002529,age_95%HPD={247.550688,248.499733},length_mean=0.0542193178,length_median=0.04762863,length_95%HPD={0.003928,0.1175166},effectivebrlenIgrBrlens{1}_mean=0.058092,effectivebrlenIgrBrlens{1}_median=0.039659,effectivebrlenIgrBrlens{1}_95%HPD={0.0,0.178982},rateIgrBrlens{1}_mean=1.088702,rateIgrBrlens{1}_median=0.809052,rateIgrBrlens{1}_95%HPD={1.0E-6,3.125819},effectivebrlenIgrBrlens{2}_mean=0.037045,effectivebrlenIgrBrlens{2}_median=0.021826,effectivebrlenIgrBrlens{2}_95%HPD={0.0,0.12564},rateIgrBrlens{2}_mean=0.70984,rateIgrBrlens{2}_median=0.424916,rateIgrBrlens{2}_95%HPD={1.0E-6,2.334434},effectivebrlenIgrBrlens{3}_mean=0.051639,effectivebrlenIgrBrlens{3}_median=0.035893,effectivebrlenIgrBrlens{3}_95%HPD={0.0,0.157113},rateIgrBrlens{3}_mean=0.953744,rateIgrBrlens{3}_median=0.746191,rateIgrBrlens{3}_95%HPD={1.0E-6,2.597038}]:15.76391)[&prob=0.739244564,prob_stddev=0.00510719925,prob_range={0.734191842,0.746269486},prob(percent)="74",prob+-sd="74+-1",height_mean=0.797584503,height_median=0.778139642,height_95%HPD={0.48751877,1.14854151},age_mean=265.543814,age_median=263.766436,age_95%HPD={250.846111,283.785357},length_mean=0.0719583652,length_median=0.06649231,length_95%HPD={0.004657604,0.1482765},effectivebrlenIgrBrlens{1}_mean=0.114048,effectivebrlenIgrBrlens{1}_median=0.099542,effectivebrlenIgrBrlens{1}_95%HPD={0.0,0.266781},rateIgrBrlens{1}_mean=1.881813,rateIgrBrlens{1}_median=1.401704,rateIgrBrlens{1}_95%HPD={1.0E-6,4.90858},effectivebrlenIgrBrlens{2}_mean=0.047594,effectivebrlenIgrBrlens{2}_median=0.03259,effectivebrlenIgrBrlens{2}_95%HPD={0.0,0.147645},rateIgrBrlens{2}_mean=0.700969,rateIgrBrlens{2}_median=0.470248,rateIgrBrlens{2}_95%HPD={1.0E-6,2.124679},effectivebrlenIgrBrlens{3}_mean=0.082303,effectivebrlenIgrBrlens{3}_median=0.067246,effectivebrlenIgrBrlens{3}_95%HPD={0.0,0.215051},rateIgrBrlens{3}_mean=1.206719,rateIgrBrlens{3}_median=0.970129,rateIgrBrlens{3}_95%HPD={1.0E-6,3.065103}]:21.27682,(Megachirella_wachtleri[&prob=1.0,prob_stddev=0.0,prob_range={1.0,1.0},prob(percent)="100",prob+-sd="100+-0",height_mean=0.738188958,height_median=0.71984599,height_95%HPD={0.44681627,1.06556452},age_mean=243.995084,age_median=243.993326,age_95%HPD={243.500309,244.449251},length_mean=0.0501995934,length_median=0.0389194,length_95%HPD={0.001661273,0.1331732},effectivebrlenIgrBrlens{1}_mean=0.088812,effectivebrlenIgrBrlens{1}_median=0.062497,effectivebrlenIgrBrlens{1}_95%HPD={0.0,0.26922},rateIgrBrlens{1}_mean=2.02837,rateIgrBrlens{1}_median=1.434514,rateIgrBrlens{1}_95%HPD={1.0E-6,5.844218},effectivebrlenIgrBrlens{2}_mean=0.020732,effectivebrlenIgrBrlens{2}_median=0.007295,effectivebrlenIgrBrlens{2}_95%HPD={0.0,0.085791},rateIgrBrlens{2}_mean=0.424687,rateIgrBrlens{2}_median=0.175543,rateIgrBrlens{2}_95%HPD={1.0E-6,1.581116},effectivebrlenIgrBrlens{3}_mean=0.05711,effectivebrlenIgrBrlens{3}_median=0.036654,effectivebrlenIgrBrlens{3}_95%HPD={0.0,0.182991},rateIgrBrlens{3}_mean=1.18257,rateIgrBrlens{3}_median=0.873391,rateIgrBrlens{3}_95%HPD={1.0E-6,3.425145}]:11.88096,((Marmoretta_oxoniensis[&prob=1.0,prob_stddev=0.0,prob_range={1.0,1.0},prob(percent)="100",prob+-sd="100+-0",height_mean=0.483853491,height_median=0.47179741,height_95%HPD={0.293573762,0.7020562},age_mean=159.926051,age_median=160.113855,age_95%HPD={152.958022,166.999812},length_mean=0.0939566345,length_median=0.07258223,length_95%HPD={0.001894032,0.2474917},effectivebrlenIgrBrlens{1}_mean=0.073993,effectivebrlenIgrBrlens{1}_median=0.050671,effectivebrlenIgrBrlens{1}_95%HPD={0.0,0.22805},rateIgrBrlens{1}_mean=0.834188,rateIgrBrlens{1}_median=0.648953,rateIgrBrlens{1}_95%HPD={1.0E-6,2.246514},effectivebrlenIgrBrlens{2}_mean=0.087656,effectivebrlenIgrBrlens{2}_median=0.066316,effectivebrlenIgrBrlens{2}_95%HPD={0.0,0.250188},rateIgrBrlens{2}_mean=1.140058,rateIgrBrlens{2}_median=0.792161,rateIgrBrlens{2}_95%HPD={1.0E-6,3.255595},effectivebrlenIgrBrlens{3}_mean=0.083993,effectivebrlenIgrBrlens{3}_median=0.055716,effectivebrlenIgrBrlens{3}_95%HPD={0.0,0.26336},rateIgrBrlens{3}_mean=0.87827,rateIgrBrlens{3}_median=0.760935,rateIgrBrlens{3}_95%HPD={1.0E-6,2.116528}]:16.5064,Huehuecuetzpalli_mixtecus[&prob=1.0,prob_stddev=0.0,prob_range={1.0,1.0},prob(percent)="100",prob+-sd="100+-0",height_mean=0.310322403,height_median=0.30259249,height_95%HPD={0.18822728,0.448966116},age_mean=102.568404,age_median=102.602258,age_95%HPD={100.267447,104.999549},length_mean=0.24424904,length_median=0.234869,length_95%HPD={0.127927,0.3785726},effectivebrlenIgrBrlens{1}_mean=0.346255,effectivebrlenIgrBrlens{1}_median=0.320854,effectivebrlenIgrBrlens{1}_95%HPD={0.109179,0.63758},rateIgrBrlens{1}_mean=1.451979,rateIgrBrlens{1}_median=1.339171,rateIgrBrlens{1}_95%HPD={0.519564,2.607684},effectivebrlenIgrBrlens{2}_mean=0.153537,effectivebrlenIgrBrlens{2}_median=0.134364,effectivebrlenIgrBrlens{2}_95%HPD={0.011408,0.338531},rateIgrBrlens{2}_mean=0.636704,rateIgrBrlens{2}_median=0.571431,rateIgrBrlens{2}_95%HPD={0.063671,1.349607},effectivebrlenIgrBrlens{3}_mean=0.211451,effectivebrlenIgrBrlens{3}_median=0.19717,effectivebrlenIgrBrlens{3}_95%HPD={0.030368,0.41591},rateIgrBrlens{3}_mean=0.864241,rateIgrBrlens{3}_median=0.845769,rateIgrBrlens{3}_95%HPD={0.174172,1.53534}]:74.018)[&prob=0.652351085,prob_stddev=0.0018678663,prob_range={0.650603882,0.65451495},prob(percent)="65",prob+-sd="65+-0",height_mean=0.54050516,height_median=0.52728399,height_95%HPD={0.32762747,0.781983833},age_mean=178.851631,age_median=176.620256,age_95%HPD={156.573845,204.745129},length_mean=0.0974748493,length_median=0.08913975,length_95%HPD={0.004289475,0.2048216},effectivebrlenIgrBrlens{1}_mean=0.081642,effectivebrlenIgrBrlens{1}_median=0.062848,effectivebrlenIgrBrlens{1}_95%HPD={0.0,0.226563},rateIgrBrlens{1}_mean=0.852057,rateIgrBrlens{1}_median=0.711667,rateIgrBrlens{1}_95%HPD={1.0E-6,2.103854},effectivebrlenIgrBrlens{2}_mean=0.075071,effectivebrlenIgrBrlens{2}_median=0.059942,effectivebrlenIgrBrlens{2}_95%HPD={0.0,0.200553},rateIgrBrlens{2}_mean=0.876965,rateIgrBrlens{2}_median=0.646336,rateIgrBrlens{2}_95%HPD={1.0E-6,2.3739},effectivebrlenIgrBrlens{3}_mean=0.085919,effectivebrlenIgrBrlens{3}_median=0.06753,effectivebrlenIgrBrlens{3}_95%HPD={0.0,0.233077},rateIgrBrlens{3}_mean=0.879616,rateIgrBrlens{3}_median=0.781013,rateIgrBrlens{3}_95%HPD={1.0E-6,1.994223}]:32.72523,(Eichstaettisaurus_schroederi[&prob=1.0,prob_stddev=0.0,prob_range={1.0,1.0},prob(percent)="100",prob+-sd="100+-0",height_mean=0.461373097,height_median=0.449901605,height_95%HPD={0.280421619,0.667563318},age_mean=152.496886,age_median=152.495652,age_95%HPD={150.218665,154.961206},length_mean=0.0529189714,length_median=0.04659773,length_95%HPD={0.005409433,0.1144783},effectivebrlenIgrBrlens{1}_mean=0.047462,effectivebrlenIgrBrlens{1}_median=0.034278,effectivebrlenIgrBrlens{1}_95%HPD={0.0,0.140328},rateIgrBrlens{1}_mean=0.978185,rateIgrBrlens{1}_median=0.692047,rateIgrBrlens{1}_95%HPD={1.0E-6,2.857883},effectivebrlenIgrBrlens{2}_mean=0.048719,effectivebrlenIgrBrlens{2}_median=0.024413,effectivebrlenIgrBrlens{2}_95%HPD={0.0,0.178809},rateIgrBrlens{2}_mean=0.94785,rateIgrBrlens{2}_median=0.49753,rateIgrBrlens{2}_95%HPD={1.0E-6,3.353811},effectivebrlenIgrBrlens{3}_mean=0.060757,effectivebrlenIgrBrlens{3}_median=0.042736,effectivebrlenIgrBrlens{3}_95%HPD={0.0,0.183296},rateIgrBrlens{3}_mean=1.149656,rateIgrBrlens{3}_median=0.899587,rateIgrBrlens{3}_95%HPD={1.0E-6,3.179213}]:15.39906,Ardeosaurus_brevipes[&prob=1.0,prob_stddev=0.0,prob_range={1.0,1.0},prob(percent)="100",prob+-sd="100+-0",height_mean=0.460947248,height_median=0.4495332,height_95%HPD={0.27689537,0.663544274},age_mean=152.359694,age_median=152.289467,age_95%HPD={150.000008,154.705811},length_mean=0.0536118397,length_median=0.0471525,length_95%HPD={0.006357502,0.1153508},effectivebrlenIgrBrlens{1}_mean=0.11172,effectivebrlenIgrBrlens{1}_median=0.097195,effectivebrlenIgrBrlens{1}_95%HPD={0.0,0.246278},rateIgrBrlens{1}_mean=2.773771,rateIgrBrlens{1}_median=1.96722,rateIgrBrlens{1}_95%HPD={1.0E-6,7.514488},effectivebrlenIgrBrlens{2}_mean=0.046525,effectivebrlenIgrBrlens{2}_median=0.021122,effectivebrlenIgrBrlens{2}_95%HPD={0.0,0.177727},rateIgrBrlens{2}_mean=0.875478,rateIgrBrlens{2}_median=0.429427,rateIgrBrlens{2}_95%HPD={1.0E-6,3.179249},effectivebrlenIgrBrlens{3}_mean=0.050583,effectivebrlenIgrBrlens{3}_median=0.035574,effectivebrlenIgrBrlens{3}_95%HPD={0.0,0.151789},rateIgrBrlens{3}_mean=0.932985,rateIgrBrlens{3}_median=0.750061,rateIgrBrlens{3}_95%HPD={1.0E-6,2.515047}]:15.60524)[&prob=0.93917012,prob_stddev=0.00167648015,prob_range={0.937256253,0.941222875},prob(percent)="94",prob+-sd="94+-0",height_mean=0.511389219,height_median=0.499118361,height_95%HPD={0.30679677,0.73150402},age_mean=169.656832,age_median=167.89471,age_95%HPD={154.539132,188.594292},length_mean=0.10900452,length_median=0.09979812,length_95%HPD={0.006078927,0.2239827},effectivebrlenIgrBrlens{1}_mean=0.183334,effectivebrlenIgrBrlens{1}_median=0.159068,effectivebrlenIgrBrlens{1}_95%HPD={0.0,0.422391},rateIgrBrlens{1}_mean=1.900281,rateIgrBrlens{1}_median=1.524254,rateIgrBrlens{1}_95%HPD={1.0E-6,4.44552},effectivebrlenIgrBrlens{2}_mean=0.095719,effectivebrlenIgrBrlens{2}_median=0.0708,effectivebrlenIgrBrlens{2}_95%HPD={0.0,0.275528},rateIgrBrlens{2}_mean=0.925664,rateIgrBrlens{2}_median=0.684276,rateIgrBrlens{2}_95%HPD={1.0E-6,2.581298},effectivebrlenIgrBrlens{3}_mean=0.161114,effectivebrlenIgrBrlens{3}_median=0.137041,effectivebrlenIgrBrlens{3}_95%HPD={0.0,0.381648},rateIgrBrlens{3}_mean=1.600961,rateIgrBrlens{3}_median=1.301447,rateIgrBrlens{3}_95%HPD={1.0E-6,3.645236}]:41.45077)[&prob=0.910028777,prob_stddev=0.00442695827,prob_range={0.905301052,0.914767614},prob(percent)="91",prob+-sd="91+-0",height_mean=0.638080339,height_median=0.62344392,height_95%HPD={0.39060624,0.91781392},age_mean=210.666624,age_median=209.345483,age_95%HPD={180.246555,243.222366},length_mean=0.144884358,length_median=0.139668,length_95%HPD={0.02294615,0.2681653},effectivebrlenIgrBrlens{1}_mean=0.177237,effectivebrlenIgrBrlens{1}_median=0.157782,effectivebrlenIgrBrlens{1}_95%HPD={0.0,0.394796},rateIgrBrlens{1}_mean=1.257894,rateIgrBrlens{1}_median=1.115673,rateIgrBrlens{1}_95%HPD={1.0E-6,2.641084},effectivebrlenIgrBrlens{2}_mean=0.060041,effectivebrlenIgrBrlens{2}_median=0.044399,effectivebrlenIgrBrlens{2}_95%HPD={0.0,0.170958},rateIgrBrlens{2}_mean=0.414781,rateIgrBrlens{2}_median=0.322947,rateIgrBrlens{2}_95%HPD={1.0E-6,1.102945},effectivebrlenIgrBrlens{3}_mean=0.213922,effectivebrlenIgrBrlens{3}_median=0.1942,effectivebrlenIgrBrlens{3}_95%HPD={0.0,0.441025},rateIgrBrlens{3}_mean=1.587365,rateIgrBrlens{3}_median=1.347635,rateIgrBrlens{3}_95%HPD={0.221339,3.477416}]:46.52881)[&prob=0.802974411,prob_stddev=0.0063864149,prob_range={0.796013378,0.809402118},prob(percent)="80",prob+-sd="80+-1",height_mean=0.777111521,height_median=0.7589231,height_95%HPD={0.47886569,1.11448832},age_mean=258.034388,age_median=255.874289,age_95%HPD={244.665968,276.999814},length_mean=0.0823157525,length_median=0.07748611,length_95%HPD={0.01047824,0.1603427},effectivebrlenIgrBrlens{1}_mean=0.159535,effectivebrlenIgrBrlens{1}_median=0.141695,effectivebrlenIgrBrlens{1}_95%HPD={0.0,0.345618},rateIgrBrlens{1}_mean=2.255415,rateIgrBrlens{1}_median=1.771553,rateIgrBrlens{1}_95%HPD={1.0E-6,5.360238},effectivebrlenIgrBrlens{2}_mean=0.054029,effectivebrlenIgrBrlens{2}_median=0.040815,effectivebrlenIgrBrlens{2}_95%HPD={0.0,0.153339},rateIgrBrlens{2}_mean=0.709616,rateIgrBrlens{2}_median=0.512378,rateIgrBrlens{2}_95%HPD={1.0E-6,2.014602},effectivebrlenIgrBrlens{3}_mean=0.099198,effectivebrlenIgrBrlens{3}_median=0.085897,effectivebrlenIgrBrlens{3}_95%HPD={0.0,0.234452},rateIgrBrlens{3}_mean=1.273947,rateIgrBrlens{3}_median=1.067076,rateIgrBrlens{3}_95%HPD={1.0E-6,2.954507}]:29.16897)[&prob=0.314768725,prob_stddev=0.00411141076,prob_range={0.310440995,0.31994089},prob(percent)="31",prob+-sd="31+-0",height_mean=0.853145533,height_median=0.835208142,height_95%HPD={0.531426195,1.20783585},age_mean=286.486941,age_median=285.043259,age_95%HPD={264.488751,311.601681},length_mean=0.0440030839,length_median=0.03749985,length_95%HPD={0.001912712,0.1030197},effectivebrlenIgrBrlens{1}_mean=0.062199,effectivebrlenIgrBrlens{1}_median=0.04113,effectivebrlenIgrBrlens{1}_95%HPD={0.0,0.198548},rateIgrBrlens{1}_mean=1.52521,rateIgrBrlens{1}_median=0.997564,rateIgrBrlens{1}_95%HPD={1.0E-6,4.734361},effectivebrlenIgrBrlens{2}_mean=0.053966,effectivebrlenIgrBrlens{2}_median=0.035768,effectivebrlenIgrBrlens{2}_95%HPD={0.0,0.171375},rateIgrBrlens{2}_mean=1.507752,rateIgrBrlens{2}_median=0.83241,rateIgrBrlens{2}_95%HPD={1.0E-6,5.124698},effectivebrlenIgrBrlens{3}_mean=0.043884,effectivebrlenIgrBrlens{3}_median=0.028113,effectivebrlenIgrBrlens{3}_95%HPD={0.0,0.14144},rateIgrBrlens{3}_mean=1.020108,rateIgrBrlens{3}_median=0.739027,rateIgrBrlens{3}_95%HPD={1.0E-6,2.969208}]:7.943236,Gephyrosaurus_bridensis[&prob=1.0,prob_stddev=0.0,prob_range={1.0,1.0},prob(percent)="100",prob+-sd="100+-0",height_mean=0.596566508,height_median=0.58163777,height_95%HPD={0.359637167,0.86164934},age_mean=197.163887,age_median=197.531575,age_95%HPD={192.18672,201.399993},length_mean=0.234781381,length_median=0.2359712,length_95%HPD={0.08910864,0.3660846},effectivebrlenIgrBrlens{1}_mean=0.152328,effectivebrlenIgrBrlens{1}_median=0.142069,effectivebrlenIgrBrlens{1}_95%HPD={0.0,0.301305},rateIgrBrlens{1}_mean=0.650899,rateIgrBrlens{1}_median=0.619033,rateIgrBrlens{1}_95%HPD={0.087266,1.236203},effectivebrlenIgrBrlens{2}_mean=0.111678,effectivebrlenIgrBrlens{2}_median=0.09819,effectivebrlenIgrBrlens{2}_95%HPD={0.0,0.248708},rateIgrBrlens{2}_mean=0.492765,rateIgrBrlens{2}_median=0.426639,rateIgrBrlens{2}_95%HPD={2.0E-6,1.071833},effectivebrlenIgrBrlens{3}_mean=0.237756,effectivebrlenIgrBrlens{3}_median=0.226943,effectivebrlenIgrBrlens{3}_95%HPD={0.034931,0.451026},rateIgrBrlens{3}_mean=1.022513,rateIgrBrlens{3}_median=0.976899,rateIgrBrlens{3}_95%HPD={0.28941,1.843784}]:95.45492)[&prob=0.350329441,prob_stddev=0.0105893911,prob_range={0.339707337,0.364407062},prob(percent)="35",prob+-sd="35+-1",height_mean=0.849297459,height_median=0.83393415,height_95%HPD={0.548121168,1.18145476},age_mean=294.457562,age_median=292.986495,age_95%HPD={269.879744,321.636209},length_mean=0.049841558,length_median=0.04388642,length_95%HPD={0.00247177,0.1113221},effectivebrlenIgrBrlens{1}_mean=0.056279,effectivebrlenIgrBrlens{1}_median=0.04016,effectivebrlenIgrBrlens{1}_95%HPD={0.0,0.169825},rateIgrBrlens{1}_mean=1.230546,rateIgrBrlens{1}_median=0.857971,rateIgrBrlens{1}_95%HPD={1.0E-6,3.643244},effectivebrlenIgrBrlens{2}_mean=0.035831,effectivebrlenIgrBrlens{2}_median=0.017792,effectivebrlenIgrBrlens{2}_95%HPD={0.0,0.130866},rateIgrBrlens{2}_mean=0.764207,rateIgrBrlens{2}_median=0.388597,rateIgrBrlens{2}_95%HPD={1.0E-6,2.697728},effectivebrlenIgrBrlens{3}_mean=0.05183,effectivebrlenIgrBrlens{3}_median=0.037996,effectivebrlenIgrBrlens{3}_95%HPD={0.0,0.151756},rateIgrBrlens{3}_mean=1.103833,rateIgrBrlens{3}_median=0.834404,rateIgrBrlens{3}_95%HPD={1.0E-6,3.057726}]:12.91846,(Diphydontosaurus_avonis[&prob=1.0,prob_stddev=0.0,prob_range={1.0,1.0},prob(percent)="100",prob+-sd="100+-0",height_mean=0.619980275,height_median=0.60457799,height_95%HPD={0.37829179,0.898273217},age_mean=204.921732,age_median=204.933559,age_95%HPD={201.660952,208.497892},length_mean=0.170869326,length_median=0.1750685,length_95%HPD={0.03130804,0.2916995},effectivebrlenIgrBrlens{1}_mean=0.221829,effectivebrlenIgrBrlens{1}_median=0.206694,effectivebrlenIgrBrlens{1}_95%HPD={0.044955,0.427054},rateIgrBrlens{1}_mean=1.475981,rateIgrBrlens{1}_median=1.247772,rateIgrBrlens{1}_95%HPD={0.339713,3.079555},effectivebrlenIgrBrlens{2}_mean=0.200299,effectivebrlenIgrBrlens{2}_median=0.177428,effectivebrlenIgrBrlens{2}_95%HPD={0.001578,0.444956},rateIgrBrlens{2}_mean=1.675776,rateIgrBrlens{2}_median=1.010698,rateIgrBrlens{2}_95%HPD={7.85E-4,5.313673},effectivebrlenIgrBrlens{3}_mean=0.162508,effectivebrlenIgrBrlens{3}_median=0.149338,effectivebrlenIgrBrlens{3}_95%HPD={0.0,0.350197},rateIgrBrlens{3}_mean=0.950927,rateIgrBrlens{3}_median=0.895321,rateIgrBrlens{3}_95%HPD={3.0E-6,1.855924}]:67.27545,(Planocephalosaurus_robinsonae[&prob=1.0,prob_stddev=0.0,prob_range={1.0,1.0},prob(percent)="100",prob+-sd="100+-0",height_mean=0.620328625,height_median=0.60496588,height_95%HPD={0.375075127,0.895811525},age_mean=205.032801,age_median=205.098363,age_95%HPD={201.696831,208.49996},length_mean=0.117627532,length_median=0.1171447,length_95%HPD={0.02468242,0.2090125},effectivebrlenIgrBrlens{1}_mean=0.128057,effectivebrlenIgrBrlens{1}_median=0.11948,effectivebrlenIgrBrlens{1}_95%HPD={0.0,0.268685},rateIgrBrlens{1}_mean=1.236797,rateIgrBrlens{1}_median=0.992717,rateIgrBrlens{1}_95%HPD={1.0E-6,3.013796},effectivebrlenIgrBrlens{2}_mean=0.097207,effectivebrlenIgrBrlens{2}_median=0.082963,effectivebrlenIgrBrlens{2}_95%HPD={0.0,0.238732},rateIgrBrlens{2}_mean=0.916407,rateIgrBrlens{2}_median=0.716057,rateIgrBrlens{2}_95%HPD={1.0E-6,2.380778},effectivebrlenIgrBrlens{3}_mean=0.111571,effectivebrlenIgrBrlens{3}_median=0.097467,effectivebrlenIgrBrlens{3}_95%HPD={0.0,0.260292},rateIgrBrlens{3}_mean=0.947512,rateIgrBrlens{3}_median=0.862712,rateIgrBrlens{3}_95%HPD={1.0E-6,2.017924}]:52.68008,(((Clevosaurus_hudsoni[&prob=1.0,prob_stddev=0.0,prob_range={1.0,1.0},prob(percent)="100",prob+-sd="100+-0",height_mean=0.606646018,height_median=0.591340702,height_95%HPD={0.36490054,0.878489404},age_mean=200.486842,age_median=200.740357,age_95%HPD={192.497845,208.499536},length_mean=0.0634627862,length_median=0.05935034,length_95%HPD={0.01248617,0.1214501},effectivebrlenIgrBrlens{1}_mean=0.047487,effectivebrlenIgrBrlens{1}_median=0.0396,effectivebrlenIgrBrlens{1}_95%HPD={0.0,0.119002},rateIgrBrlens{1}_mean=0.840831,rateIgrBrlens{1}_median=0.655618,rateIgrBrlens{1}_95%HPD={1.0E-6,2.19462},effectivebrlenIgrBrlens{2}_mean=0.033002,effectivebrlenIgrBrlens{2}_median=0.025609,effectivebrlenIgrBrlens{2}_95%HPD={0.0,0.088392},rateIgrBrlens{2}_mean=0.591076,rateIgrBrlens{2}_median=0.429267,rateIgrBrlens{2}_95%HPD={1.0E-6,1.644943},effectivebrlenIgrBrlens{3}_mean=0.071887,effectivebrlenIgrBrlens{3}_median=0.060861,effectivebrlenIgrBrlens{3}_95%HPD={0.0,0.175663},rateIgrBrlens{3}_mean=1.194531,rateIgrBrlens{3}_median=1.000346,rateIgrBrlens{3}_95%HPD={1.0E-6,2.886345}]:16.95152,Clevosaurus_cambrica[&prob=1.0,prob_stddev=0.0,prob_range={1.0,1.0},prob(percent)="100",prob+-sd="100+-0",height_mean=0.61958532,height_median=0.60422169,height_95%HPD={0.37549117,0.89472739},age_mean=204.796054,age_median=204.741688,age_95%HPD={201.299999,208.112097},length_mean=0.0423457517,length_median=0.03756579,length_95%HPD={0.002441962,0.092699},effectivebrlenIgrBrlens{1}_mean=0.041815,effectivebrlenIgrBrlens{1}_median=0.034064,effectivebrlenIgrBrlens{1}_95%HPD={0.0,0.110521},rateIgrBrlens{1}_mean=1.175114,rateIgrBrlens{1}_median=0.847778,rateIgrBrlens{1}_95%HPD={1.0E-6,3.333295},effectivebrlenIgrBrlens{2}_mean=0.011049,effectivebrlenIgrBrlens{2}_median=0.004015,effectivebrlenIgrBrlens{2}_95%HPD={0.0,0.04556},rateIgrBrlens{2}_mean=0.276092,rateIgrBrlens{2}_median=0.103708,rateIgrBrlens{2}_95%HPD={1.0E-6,1.081306},effectivebrlenIgrBrlens{3}_mean=0.055786,effectivebrlenIgrBrlens{3}_median=0.041579,effectivebrlenIgrBrlens{3}_95%HPD={0.0,0.160997},rateIgrBrlens{3}_mean=1.429158,rateIgrBrlens{3}_median=1.03253,rateIgrBrlens{3}_95%HPD={1.0E-6,4.105781}]:12.95019)[&prob=0.436814591,prob_stddev=0.00465160296,prob_range={0.432661859,0.441372874},prob(percent)="44",prob+-sd="44+-0",height_mean=0.659891354,height_median=0.64511558,height_95%HPD={0.408524788,0.94535329},age_mean=218.769283,age_median=217.691881,age_95%HPD={206.46249,233.272045},length_mean=0.0427191398,length_median=0.03765639,length_95%HPD={0.002732279,0.09502841},effectivebrlenIgrBrlens{1}_mean=0.033314,effectivebrlenIgrBrlens{1}_median=0.025054,effectivebrlenIgrBrlens{1}_95%HPD={0.0,0.096077},rateIgrBrlens{1}_mean=0.909289,rateIgrBrlens{1}_median=0.621762,rateIgrBrlens{1}_95%HPD={1.0E-6,2.738174},effectivebrlenIgrBrlens{2}_mean=0.018818,effectivebrlenIgrBrlens{2}_median=0.008348,effectivebrlenIgrBrlens{2}_95%HPD={0.0,0.07198},rateIgrBrlens{2}_mean=0.486686,rateIgrBrlens{2}_median=0.208622,rateIgrBrlens{2}_95%HPD={1.0E-6,1.79645},effectivebrlenIgrBrlens{3}_mean=0.052015,effectivebrlenIgrBrlens{3}_median=0.038388,effectivebrlenIgrBrlens{3}_95%HPD={0.0,0.151731},rateIgrBrlens{3}_mean=1.311495,rateIgrBrlens{3}_median=0.96301,rateIgrBrlens{3}_95%HPD={1.0E-6,3.730296}]:17.6349,(Clevosaurus_brasiliensis[&prob=1.0,prob_stddev=0.0,prob_range={1.0,1.0},prob(percent)="100",prob+-sd="100+-0",height_mean=0.636489349,height_median=0.620625394,height_95%HPD={0.38416192,0.92032557},age_mean=210.398487,age_median=210.274664,age_95%HPD={201.303363,218.95075},length_mean=0.044980816,length_median=0.04009231,length_95%HPD={0.003317181,0.09725174},effectivebrlenIgrBrlens{1}_mean=0.039047,effectivebrlenIgrBrlens{1}_median=0.030615,effectivebrlenIgrBrlens{1}_95%HPD={0.0,0.106667},rateIgrBrlens{1}_mean=1.056627,rateIgrBrlens{1}_median=0.732325,rateIgrBrlens{1}_95%HPD={1.0E-6,3.075672},effectivebrlenIgrBrlens{2}_mean=0.027501,effectivebrlenIgrBrlens{2}_median=0.018435,effectivebrlenIgrBrlens{2}_95%HPD={0.0,0.086707},rateIgrBrlens{2}_mean=0.718466,rateIgrBrlens{2}_median=0.427464,rateIgrBrlens{2}_95%HPD={1.0E-6,2.349646},effectivebrlenIgrBrlens{3}_mean=0.042722,effectivebrlenIgrBrlens{3}_median=0.028215,effectivebrlenIgrBrlens{3}_95%HPD={0.0,0.134515},rateIgrBrlens{3}_mean=0.955296,rateIgrBrlens{3}_median=0.705986,rateIgrBrlens{3}_95%HPD={1.0E-6,2.759315}]:14.08907,(Clevosaurus_bairdi[&prob=1.0,prob_stddev=0.0,prob_range={1.0,1.0},prob(percent)="100",prob+-sd="100+-0",height_mean=0.605939589,height_median=0.590887275,height_95%HPD={0.366074393,0.87399444},age_mean=200.282652,age_median=200.274197,age_95%HPD={199.301954,201.196927},length_mean=0.0383046445,length_median=0.03091935,length_95%HPD={0.001663726,0.09499023},effectivebrlenIgrBrlens{1}_mean=0.03805,effectivebrlenIgrBrlens{1}_median=0.027806,effectivebrlenIgrBrlens{1}_95%HPD={0.0,0.112018},rateIgrBrlens{1}_mean=1.174057,rateIgrBrlens{1}_median=0.803368,rateIgrBrlens{1}_95%HPD={1.0E-6,3.502937},effectivebrlenIgrBrlens{2}_mean=0.02362,effectivebrlenIgrBrlens{2}_median=0.01061,effectivebrlenIgrBrlens{2}_95%HPD={0.0,0.089435},rateIgrBrlens{2}_mean=0.661768,rateIgrBrlens{2}_median=0.302515,rateIgrBrlens{2}_95%HPD={1.0E-6,2.413751},effectivebrlenIgrBrlens{3}_mean=0.031158,effectivebrlenIgrBrlens{3}_median=0.018118,effectivebrlenIgrBrlens{3}_95%HPD={0.0,0.10615},rateIgrBrlens{3}_mean=0.84238,rateIgrBrlens{3}_median=0.57033,rateIgrBrlens{3}_95%HPD={1.0E-6,2.574161}]:12.44568,(Clevosaurus_petilus[&prob=1.0,prob_stddev=0.0,prob_range={1.0,1.0},prob(percent)="100",prob+-sd="100+-0",height_mean=0.605984244,height_median=0.59090969,height_95%HPD={0.365729988,0.873741903},age_mean=200.297126,age_median=200.296429,age_95%HPD={199.360648,201.259193},length_mean=0.0315813187,length_median=0.02593808,length_95%HPD={0.001520714,0.07626959},effectivebrlenIgrBrlens{1}_mean=0.016376,effectivebrlenIgrBrlens{1}_median=0.007417,effectivebrlenIgrBrlens{1}_95%HPD={0.0,0.062653},rateIgrBrlens{1}_mean=0.534296,rateIgrBrlens{1}_median=0.274651,rateIgrBrlens{1}_95%HPD={1.0E-6,1.867832},effectivebrlenIgrBrlens{2}_mean=0.023401,effectivebrlenIgrBrlens{2}_median=0.009568,effectivebrlenIgrBrlens{2}_95%HPD={0.0,0.09108},rateIgrBrlens{2}_mean=0.810099,rateIgrBrlens{2}_median=0.335813,rateIgrBrlens{2}_95%HPD={1.0E-6,3.064801},effectivebrlenIgrBrlens{3}_mean=0.030325,effectivebrlenIgrBrlens{3}_median=0.016095,effectivebrlenIgrBrlens{3}_95%HPD={0.0,0.108259},rateIgrBrlens{3}_mean=0.973463,rateIgrBrlens{3}_median=0.613304,rateIgrBrlens{3}_95%HPD={1.0E-6,3.126103}]:5.240277,Clevosaurus_sp_SAM[&prob=1.0,prob_stddev=0.0,prob_range={1.0,1.0},prob(percent)="100",prob+-sd="100+-0",height_mean=0.588498652,height_median=0.57359448,height_95%HPD={0.35081929,0.8500371},age_mean=194.473031,age_median=195.487319,age_95%HPD={184.959696,201.299978},length_mean=0.0430769938,length_median=0.03844643,length_95%HPD={0.004264842,0.09136286},effectivebrlenIgrBrlens{1}_mean=0.02635,effectivebrlenIgrBrlens{1}_median=0.015161,effectivebrlenIgrBrlens{1}_95%HPD={0.0,0.09064},rateIgrBrlens{1}_mean=0.608618,rateIgrBrlens{1}_median=0.39242,rateIgrBrlens{1}_95%HPD={1.0E-6,1.927174},effectivebrlenIgrBrlens{2}_mean=0.022709,effectivebrlenIgrBrlens{2}_median=0.008433,effectivebrlenIgrBrlens{2}_95%HPD={0.0,0.092841},rateIgrBrlens{2}_mean=0.540892,rateIgrBrlens{2}_median=0.214182,rateIgrBrlens{2}_95%HPD={1.0E-6,2.112164},effectivebrlenIgrBrlens{3}_mean=0.040974,effectivebrlenIgrBrlens{3}_median=0.026772,effectivebrlenIgrBrlens{3}_95%HPD={0.0,0.130183},rateIgrBrlens{3}_mean=0.956443,rateIgrBrlens{3}_median=0.702857,rateIgrBrlens{3}_95%HPD={1.0E-6,2.804037}]:10.04939)[&prob=0.378212464,prob_stddev=0.00437653045,prob_range={0.371773647,0.381495761},prob(percent)="38",prob+-sd="38+-0",height_mean=0.624763387,height_median=0.609552131,height_95%HPD={0.377445264,0.89503282},age_mean=206.524251,age_median=205.536706,age_95%HPD={200.35956,215.089166},length_mean=0.0307149153,length_median=0.02550246,length_95%HPD={0.001693091,0.07312106},effectivebrlenIgrBrlens{1}_mean=0.020322,effectivebrlenIgrBrlens{1}_median=0.011002,effectivebrlenIgrBrlens{1}_95%HPD={0.0,0.071461},rateIgrBrlens{1}_mean=0.711219,rateIgrBrlens{1}_median=0.403734,rateIgrBrlens{1}_95%HPD={1.0E-6,2.369888},effectivebrlenIgrBrlens{2}_mean=0.021565,effectivebrlenIgrBrlens{2}_median=0.008462,effectivebrlenIgrBrlens{2}_95%HPD={0.0,0.084846},rateIgrBrlens{2}_mean=0.777024,rateIgrBrlens{2}_median=0.29994,rateIgrBrlens{2}_95%HPD={1.0E-6,3.025025},effectivebrlenIgrBrlens{3}_mean=0.02941,effectivebrlenIgrBrlens{3}_median=0.015548,effectivebrlenIgrBrlens{3}_95%HPD={0.0,0.105063},rateIgrBrlens{3}_mean=0.967755,rateIgrBrlens{3}_median=0.601255,rateIgrBrlens{3}_95%HPD={1.0E-6,3.119884}]:7.183172)[&prob=0.505347163,prob_stddev=0.0058053989,prob_range={0.497661137,0.511749869},prob(percent)="51",prob+-sd="51+-1",height_mean=0.647839574,height_median=0.632697541,height_95%HPD={0.39762049,0.92749789},age_mean=213.826269,age_median=212.719878,age_95%HPD={203.587649,226.435398},length_mean=0.0418438342,length_median=0.03629822,length_95%HPD={0.002245563,0.09464605},effectivebrlenIgrBrlens{1}_mean=0.036985,effectivebrlenIgrBrlens{1}_median=0.026632,effectivebrlenIgrBrlens{1}_95%HPD={0.0,0.110512},rateIgrBrlens{1}_mean=0.976257,rateIgrBrlens{1}_median=0.689025,rateIgrBrlens{1}_95%HPD={1.0E-6,2.874058},effectivebrlenIgrBrlens{2}_mean=0.037696,effectivebrlenIgrBrlens{2}_median=0.025909,effectivebrlenIgrBrlens{2}_95%HPD={0.0,0.116939},rateIgrBrlens{2}_mean=1.167478,rateIgrBrlens{2}_median=0.644209,rateIgrBrlens{2}_95%HPD={1.0E-6,3.911149},effectivebrlenIgrBrlens{3}_mean=0.033316,effectivebrlenIgrBrlens{3}_median=0.021576,effectivebrlenIgrBrlens{3}_95%HPD={0.0,0.106622},rateIgrBrlens{3}_mean=0.825301,rateIgrBrlens{3}_median=0.592831,rateIgrBrlens{3}_95%HPD={1.0E-6,2.4071}]:11.64385)[&prob=0.264852613,prob_stddev=0.00510874304,prob_range={0.259052677,0.270196998},prob(percent)="26",prob+-sd="26+-1",height_mean=0.674440771,height_median=0.66041217,height_95%HPD={0.414780481,0.95192497},age_mean=225.225617,age_median=224.363733,age_95%HPD={211.218143,240.955139},length_mean=0.037712273,length_median=0.03274661,length_95%HPD={0.001901492,0.0850212},effectivebrlenIgrBrlens{1}_mean=0.044274,effectivebrlenIgrBrlens{1}_median=0.034619,effectivebrlenIgrBrlens{1}_95%HPD={0.0,0.122559},rateIgrBrlens{1}_mean=1.385493,rateIgrBrlens{1}_median=0.962929,rateIgrBrlens{1}_95%HPD={1.0E-6,4.115639},effectivebrlenIgrBrlens{2}_mean=0.018726,effectivebrlenIgrBrlens{2}_median=0.008814,effectivebrlenIgrBrlens{2}_95%HPD={0.0,0.070421},rateIgrBrlens{2}_mean=0.568153,rateIgrBrlens{2}_median=0.249857,rateIgrBrlens{2}_95%HPD={1.0E-6,2.085382},effectivebrlenIgrBrlens{3}_mean=0.028975,effectivebrlenIgrBrlens{3}_median=0.017715,effectivebrlenIgrBrlens{3}_95%HPD={0.0,0.095798},rateIgrBrlens{3}_mean=0.792296,rateIgrBrlens{3}_median=0.539268,rateIgrBrlens{3}_95%HPD={1.0E-6,2.405489}]:10.96305)[&prob=0.67723692,prob_stddev=0.0113189102,prob_range={0.661925979,0.688770125},prob(percent)="68",prob+-sd="68+-1",height_mean=0.706514758,height_median=0.691988159,height_95%HPD={0.443647191,0.994205898},age_mean=236.342452,age_median=235.326786,age_95%HPD={219.601125,254.804649},length_mean=0.046042549,length_median=0.0405133,length_95%HPD={0.00248843,0.1023426},effectivebrlenIgrBrlens{1}_mean=0.051975,effectivebrlenIgrBrlens{1}_median=0.038631,effectivebrlenIgrBrlens{1}_95%HPD={0.0,0.152072},rateIgrBrlens{1}_mean=1.286007,rateIgrBrlens{1}_median=0.871386,rateIgrBrlens{1}_95%HPD={1.0E-6,3.852362},effectivebrlenIgrBrlens{2}_mean=0.028606,effectivebrlenIgrBrlens{2}_median=0.01349,effectivebrlenIgrBrlens{2}_95%HPD={0.0,0.107319},rateIgrBrlens{2}_mean=0.668774,rateIgrBrlens{2}_median=0.317879,rateIgrBrlens{2}_95%HPD={1.0E-6,2.402041},effectivebrlenIgrBrlens{3}_mean=0.041288,effectivebrlenIgrBrlens{3}_median=0.028331,effectivebrlenIgrBrlens{3}_95%HPD={0.0,0.126796},rateIgrBrlens{3}_mean=0.919533,rateIgrBrlens{3}_median=0.698419,rateIgrBrlens{3}_95%HPD={1.0E-6,2.599422}]:13.80064,((((Homeosaurus_maximiliani[&prob=1.0,prob_stddev=0.0,prob_range={1.0,1.0},prob(percent)="100",prob+-sd="100+-0",height_mean=0.461558113,height_median=0.450238987,height_95%HPD={0.28167453,0.66905202},age_mean=152.557027,age_median=152.58566,age_95%HPD={150.267805,154.997386},length_mean=0.0422606521,length_median=0.03447657,length_95%HPD={0.003009579,0.09981424},effectivebrlenIgrBrlens{1}_mean=0.03123,effectivebrlenIgrBrlens{1}_median=0.01938,effectivebrlenIgrBrlens{1}_95%HPD={0.0,0.102569},rateIgrBrlens{1}_mean=0.834414,rateIgrBrlens{1}_median=0.527694,rateIgrBrlens{1}_95%HPD={1.0E-6,2.66555},effectivebrlenIgrBrlens{2}_mean=0.030334,effectivebrlenIgrBrlens{2}_median=0.010308,effectivebrlenIgrBrlens{2}_95%HPD={0.0,0.127674},rateIgrBrlens{2}_mean=0.733402,rateIgrBrlens{2}_median=0.283749,rateIgrBrlens{2}_95%HPD={1.0E-6,2.863233},effectivebrlenIgrBrlens{3}_mean=0.036007,effectivebrlenIgrBrlens{3}_median=0.022173,effectivebrlenIgrBrlens{3}_95%HPD={0.0,0.11956},rateIgrBrlens{3}_mean=0.858531,rateIgrBrlens{3}_median=0.628658,rateIgrBrlens{3}_95%HPD={1.0E-6,2.511042}]:11.48249,Homeosaurus_parvipes[&prob=1.0,prob_stddev=0.0,prob_range={1.0,1.0},prob(percent)="100",prob+-sd="100+-0",height_mean=0.461434896,height_median=0.45001197,height_95%HPD={0.27909759,0.66612171},age_mean=152.518648,age_median=152.529464,age_95%HPD={150.258426,154.998276},length_mean=0.0415035575,length_median=0.0345479,length_95%HPD={0.003197255,0.09669661},effectivebrlenIgrBrlens{1}_mean=0.044951,effectivebrlenIgrBrlens{1}_median=0.032841,effectivebrlenIgrBrlens{1}_95%HPD={0.0,0.130693},rateIgrBrlens{1}_mean=1.291127,rateIgrBrlens{1}_median=0.8804,rateIgrBrlens{1}_95%HPD={1.0E-6,3.865009},effectivebrlenIgrBrlens{2}_mean=0.03296,effectivebrlenIgrBrlens{2}_median=0.010894,effectivebrlenIgrBrlens{2}_95%HPD={0.0,0.139138},rateIgrBrlens{2}_mean=0.794173,rateIgrBrlens{2}_median=0.30008,rateIgrBrlens{2}_95%HPD={1.0E-6,3.144717},effectivebrlenIgrBrlens{3}_mean=0.028479,effectivebrlenIgrBrlens{3}_median=0.017377,effectivebrlenIgrBrlens{3}_95%HPD={0.0,0.094834},rateIgrBrlens{3}_mean=0.687244,rateIgrBrlens{3}_median=0.497171,rateIgrBrlens{3}_95%HPD={1.0E-6,2.0003}]:11.53869)[&prob=0.979555783,prob_stddev=9.32926058E-4,prob_range={0.978311352,0.980544661},prob(percent)="98",prob+-sd="98+-0",height_mean=0.501514347,height_median=0.48959819,height_95%HPD={0.30623668,0.72046398},age_mean=166.188012,age_median=164.068154,age_95%HPD={153.691034,184.336355},length_mean=0.145695623,length_median=0.1424772,length_95%HPD={0.0346838,0.2583178},effectivebrlenIgrBrlens{1}_mean=0.125195,effectivebrlenIgrBrlens{1}_median=0.111831,effectivebrlenIgrBrlens{1}_95%HPD={0.0,0.270759},rateIgrBrlens{1}_mean=0.902215,rateIgrBrlens{1}_median=0.803775,rateIgrBrlens{1}_95%HPD={1.0E-6,1.868249},effectivebrlenIgrBrlens{2}_mean=0.141827,effectivebrlenIgrBrlens{2}_median=0.123997,effectivebrlenIgrBrlens{2}_95%HPD={0.0,0.319006},rateIgrBrlens{2}_mean=1.108685,rateIgrBrlens{2}_median=0.880896,rateIgrBrlens{2}_95%HPD={1.0E-6,2.728389},effectivebrlenIgrBrlens{3}_mean=0.126381,effectivebrlenIgrBrlens{3}_median=0.115743,effectivebrlenIgrBrlens{3}_95%HPD={0.0,0.263683},rateIgrBrlens{3}_mean=0.885542,rateIgrBrlens{3}_median=0.833298,rateIgrBrlens{3}_95%HPD={1.0E-6,1.688821}]:42.61226,(((Sapheosaurus_thiollerei[&prob=1.0,prob_stddev=0.0,prob_range={1.0,1.0},prob(percent)="100",prob+-sd="100+-0",height_mean=0.464551397,height_median=0.45301736,height_95%HPD={0.280275407,0.66989097},age_mean=153.548553,age_median=153.547914,age_95%HPD={152.185362,154.937423},length_mean=0.028006914,length_median=0.02315969,length_95%HPD={0.00186443,0.06668864},effectivebrlenIgrBrlens{1}_mean=0.014742,effectivebrlenIgrBrlens{1}_median=0.006305,effectivebrlenIgrBrlens{1}_95%HPD={0.0,0.057474},rateIgrBrlens{1}_mean=0.544335,rateIgrBrlens{1}_median=0.261642,rateIgrBrlens{1}_95%HPD={1.0E-6,1.961074},effectivebrlenIgrBrlens{2}_mean=0.021282,effectivebrlenIgrBrlens{2}_median=0.005491,effectivebrlenIgrBrlens{2}_95%HPD={0.0,0.093458},rateIgrBrlens{2}_mean=0.882839,rateIgrBrlens{2}_median=0.220481,rateIgrBrlens{2}_95%HPD={1.0E-6,3.723116},effectivebrlenIgrBrlens{3}_mean=0.02171,effectivebrlenIgrBrlens{3}_median=0.011466,effectivebrlenIgrBrlens{3}_95%HPD={0.0,0.077875},rateIgrBrlens{3}_mean=0.797194,rateIgrBrlens{3}_median=0.490071,rateIgrBrlens{3}_95%HPD={1.0E-6,2.576383}]:5.693334,Piocormus_laticeps[&prob=1.0,prob_stddev=0.0,prob_range={1.0,1.0},prob(percent)="100",prob+-sd="100+-0",height_mean=0.46158588,height_median=0.450114097,height_95%HPD={0.280556828,0.66808697},age_mean=152.567622,age_median=152.601338,age_95%HPD={150.279955,154.998939},length_mean=0.0316812743,length_median=0.02446005,length_95%HPD={0.001706954,0.08152429},effectivebrlenIgrBrlens{1}_mean=0.017089,effectivebrlenIgrBrlens{1}_median=0.007127,effectivebrlenIgrBrlens{1}_95%HPD={0.0,0.067159},rateIgrBrlens{1}_mean=0.548903,rateIgrBrlens{1}_median=0.273331,rateIgrBrlens{1}_95%HPD={1.0E-6,1.96222},effectivebrlenIgrBrlens{2}_mean=0.027882,effectivebrlenIgrBrlens{2}_median=0.006326,effectivebrlenIgrBrlens{2}_95%HPD={0.0,0.126426},rateIgrBrlens{2}_mean=0.928095,rateIgrBrlens{2}_median=0.239115,rateIgrBrlens{2}_95%HPD={1.0E-6,3.942225},effectivebrlenIgrBrlens{3}_mean=0.02162,effectivebrlenIgrBrlens{3}_median=0.010847,effectivebrlenIgrBrlens{3}_95%HPD={0.0,0.079299},rateIgrBrlens{3}_mean=0.692781,rateIgrBrlens{3}_median=0.425591,rateIgrBrlens{3}_95%HPD={1.0E-6,2.223902}]:6.63991)[&prob=0.374687503,prob_stddev=0.00230820573,prob_range={0.371818091,0.377462473},prob(percent)="37",prob+-sd="37+-0",height_mean=0.483450906,height_median=0.471996106,height_95%HPD={0.292468457,0.69346648},age_mean=160.272525,age_median=159.241248,age_95%HPD={153.765995,169.308527},length_mean=0.0299260543,length_median=0.02434669,length_95%HPD={0.001291529,0.07339609},effectivebrlenIgrBrlens{1}_mean=0.017246,effectivebrlenIgrBrlens{1}_median=0.007717,effectivebrlenIgrBrlens{1}_95%HPD={0.0,0.065921},rateIgrBrlens{1}_mean=0.59033,rateIgrBrlens{1}_median=0.305128,rateIgrBrlens{1}_95%HPD={1.0E-6,2.049209},effectivebrlenIgrBrlens{2}_mean=0.021217,effectivebrlenIgrBrlens{2}_median=0.005699,effectivebrlenIgrBrlens{2}_95%HPD={0.0,0.093057},rateIgrBrlens{2}_mean=0.816954,rateIgrBrlens{2}_median=0.218491,rateIgrBrlens{2}_95%HPD={1.0E-6,3.351756},effectivebrlenIgrBrlens{3}_mean=0.023068,effectivebrlenIgrBrlens{3}_median=0.012358,effectivebrlenIgrBrlens{3}_95%HPD={0.0,0.081827},rateIgrBrlens{3}_mean=0.792853,rateIgrBrlens{3}_median=0.500663,rateIgrBrlens{3}_95%HPD={1.0E-6,2.545841}]:8.364106,Oenosaurus_muehlheimensis[&prob=1.0,prob_stddev=0.0,prob_range={1.0,1.0},prob(percent)="100",prob+-sd="100+-0",height_mean=0.456988609,height_median=0.445622177,height_95%HPD={0.2762881,0.65938998},age_mean=151.048994,age_median=151.047454,age_95%HPD={150.09701,152.08989},length_mean=0.0393950637,length_median=0.03366986,length_95%HPD={0.005043606,0.08803479},effectivebrlenIgrBrlens{1}_mean=0.023402,effectivebrlenIgrBrlens{1}_median=0.012679,effectivebrlenIgrBrlens{1}_95%HPD={0.0,0.082731},rateIgrBrlens{1}_mean=0.600246,rateIgrBrlens{1}_median=0.363637,rateIgrBrlens{1}_95%HPD={1.0E-6,1.967391},effectivebrlenIgrBrlens{2}_mean=0.058459,effectivebrlenIgrBrlens{2}_median=0.045793,effectivebrlenIgrBrlens{2}_95%HPD={0.0,0.162462},rateIgrBrlens{2}_mean=1.815663,rateIgrBrlens{2}_median=1.22027,rateIgrBrlens{2}_95%HPD={1.0E-6,5.611611},effectivebrlenIgrBrlens{3}_mean=0.037533,effectivebrlenIgrBrlens{3}_median=0.023144,effectivebrlenIgrBrlens{3}_95%HPD={0.0,0.123902},rateIgrBrlens{3}_mean=0.956553,rateIgrBrlens{3}_median=0.678635,rateIgrBrlens{3}_95%HPD={1.0E-6,2.889859}]:16.5579)[&prob=0.899603893,prob_stddev=0.00149610662,prob_range={0.898312241,0.901745536},prob(percent)="90",prob+-sd="90+-0",height_mean=0.509289685,height_median=0.49782743,height_95%HPD={0.31318748,0.72948479},age_mean=169.040397,age_median=167.605354,age_95%HPD={156.655498,184.962923},length_mean=0.0843825734,length_median=0.07949056,length_95%HPD={0.010734,0.1642767},effectivebrlenIgrBrlens{1}_mean=0.075532,effectivebrlenIgrBrlens{1}_median=0.064842,effectivebrlenIgrBrlens{1}_95%HPD={0.0,0.182867},rateIgrBrlens{1}_mean=0.955421,rateIgrBrlens{1}_median=0.801187,rateIgrBrlens{1}_95%HPD={1.0E-6,2.282994},effectivebrlenIgrBrlens{2}_mean=0.086393,effectivebrlenIgrBrlens{2}_median=0.069676,effectivebrlenIgrBrlens{2}_95%HPD={0.0,0.222768},rateIgrBrlens{2}_mean=1.160915,rateIgrBrlens{2}_median=0.878725,rateIgrBrlens{2}_95%HPD={1.0E-6,3.042384},effectivebrlenIgrBrlens{3}_mean=0.064346,effectivebrlenIgrBrlens{3}_median=0.054787,effectivebrlenIgrBrlens{3}_95%HPD={0.0,0.158157},rateIgrBrlens{3}_mean=0.782176,rateIgrBrlens{3}_median=0.697705,rateIgrBrlens{3}_95%HPD={1.0E-6,1.769769}]:26.02805,(Kallimodon_pulchellus[&prob=1.0,prob_stddev=0.0,prob_range={1.0,1.0},prob(percent)="100",prob+-sd="100+-0",height_mean=0.460811735,height_median=0.44945766,height_95%HPD={0.279071874,0.66534178},age_mean=152.31719,age_median=152.230231,age_95%HPD={150.000204,154.683486},length_mean=0.0316795877,length_median=0.02685519,length_95%HPD={0.002973617,0.07209465},effectivebrlenIgrBrlens{1}_mean=0.056266,effectivebrlenIgrBrlens{1}_median=0.043022,effectivebrlenIgrBrlens{1}_95%HPD={0.0,0.152932},rateIgrBrlens{1}_mean=2.289698,rateIgrBrlens{1}_median=1.504403,rateIgrBrlens{1}_95%HPD={1.0E-6,6.863901},effectivebrlenIgrBrlens{2}_mean=0.014665,effectivebrlenIgrBrlens{2}_median=0.003961,effectivebrlenIgrBrlens{2}_95%HPD={0.0,0.06492},rateIgrBrlens{2}_mean=0.487194,rateIgrBrlens{2}_median=0.141352,rateIgrBrlens{2}_95%HPD={1.0E-6,2.042538},effectivebrlenIgrBrlens{3}_mean=0.025693,effectivebrlenIgrBrlens{3}_median=0.014432,effectivebrlenIgrBrlens{3}_95%HPD={0.0,0.089554},rateIgrBrlens{3}_mean=0.804987,rateIgrBrlens{3}_median=0.540235,rateIgrBrlens{3}_95%HPD={1.0E-6,2.506855}]:9.064683,Leptosaurus_neptunius[&prob=1.0,prob_stddev=0.0,prob_range={1.0,1.0},prob(percent)="100",prob+-sd="100+-0",height_mean=0.45708444,height_median=0.4457025,height_95%HPD={0.277134422,0.660427083},age_mean=151.079575,age_median=151.094323,age_95%HPD={150.113747,152.099478},length_mean=0.0346687733,length_median=0.03021739,length_95%HPD={0.004698734,0.07476249},effectivebrlenIgrBrlens{1}_mean=0.024026,effectivebrlenIgrBrlens{1}_median=0.013071,effectivebrlenIgrBrlens{1}_95%HPD={0.0,0.084924},rateIgrBrlens{1}_mean=0.719325,rateIgrBrlens{1}_median=0.415043,rateIgrBrlens{1}_95%HPD={1.0E-6,2.4272},effectivebrlenIgrBrlens{2}_mean=0.01933,effectivebrlenIgrBrlens{2}_median=0.005836,effectivebrlenIgrBrlens{2}_95%HPD={0.0,0.083248},rateIgrBrlens{2}_mean=0.573842,rateIgrBrlens{2}_median=0.185524,rateIgrBrlens{2}_95%HPD={1.0E-6,2.386171},effectivebrlenIgrBrlens{3}_mean=0.020819,effectivebrlenIgrBrlens{3}_median=0.012401,effectivebrlenIgrBrlens{3}_95%HPD={0.0,0.069762},rateIgrBrlens{3}_mean=0.6005,rateIgrBrlens{3}_median=0.410437,rateIgrBrlens{3}_95%HPD={1.0E-6,1.804377}]:10.20059)[&prob=0.97137254,prob_stddev=4.80435132E-4,prob_range={0.970933656,0.972055866},prob(percent)="97",prob+-sd="97+-0",height_mean=0.491049142,height_median=0.47960182,height_95%HPD={0.29874304,0.70379244},age_mean=162.734206,age_median=161.294914,age_95%HPD={152.875797,176.122087},length_mean=0.0962231243,length_median=0.09220442,length_95%HPD={0.0166202,0.1801825},effectivebrlenIgrBrlens{1}_mean=0.071682,effectivebrlenIgrBrlens{1}_median=0.060537,effectivebrlenIgrBrlens{1}_95%HPD={0.0,0.177167},rateIgrBrlens{1}_mean=0.767197,rateIgrBrlens{1}_median=0.660778,rateIgrBrlens{1}_95%HPD={1.0E-6,1.797965},effectivebrlenIgrBrlens{2}_mean=0.053845,effectivebrlenIgrBrlens{2}_median=0.037658,effectivebrlenIgrBrlens{2}_95%HPD={0.0,0.162163},rateIgrBrlens{2}_mean=0.569253,rateIgrBrlens{2}_median=0.40997,rateIgrBrlens{2}_95%HPD={1.0E-6,1.63985},effectivebrlenIgrBrlens{3}_mean=0.156079,effectivebrlenIgrBrlens{3}_median=0.142657,effectivebrlenIgrBrlens{3}_95%HPD={0.0,0.311136},rateIgrBrlens{3}_mean=1.856559,rateIgrBrlens{3}_median=1.494291,rateIgrBrlens{3}_95%HPD={0.244439,4.30658}]:32.33849)[&prob=0.747975022,prob_stddev=0.00404776091,prob_range={0.744336174,0.753769403},prob(percent)="75",prob+-sd="75+-0",height_mean=0.582318086,height_median=0.57081187,height_95%HPD={0.36953152,0.82247954},age_mean=194.964747,age_median=193.6334,age_95%HPD={171.674427,220.558656},length_mean=0.0721090446,length_median=0.0671571,length_95%HPD={0.004180466,0.1465183},effectivebrlenIgrBrlens{1}_mean=0.048733,effectivebrlenIgrBrlens{1}_median=0.037058,effectivebrlenIgrBrlens{1}_95%HPD={0.0,0.137156},rateIgrBrlens{1}_mean=0.702939,rateIgrBrlens{1}_median=0.549225,rateIgrBrlens{1}_95%HPD={1.0E-6,1.847101},effectivebrlenIgrBrlens{2}_mean=0.084032,effectivebrlenIgrBrlens{2}_median=0.068217,effectivebrlenIgrBrlens{2}_95%HPD={0.0,0.221068},rateIgrBrlens{2}_mean=1.399598,rateIgrBrlens{2}_median=0.974079,rateIgrBrlens{2}_95%HPD={1.0E-6,3.946007},effectivebrlenIgrBrlens{3}_mean=0.051577,effectivebrlenIgrBrlens{3}_median=0.039524,effectivebrlenIgrBrlens{3}_95%HPD={0.0,0.143511},rateIgrBrlens{3}_mean=0.723274,rateIgrBrlens{3}_median=0.611731,rateIgrBrlens{3}_95%HPD={1.0E-6,1.779946}]:13.04701)[&prob=0.300432773,prob_stddev=0.00199532994,prob_range={0.297796691,0.302118865},prob(percent)="30",prob+-sd="30+-0",height_mean=0.645648942,height_median=0.633235489,height_95%HPD={0.41116441,0.90368529},age_mean=207.430783,age_median=206.680415,age_95%HPD={183.677967,233.545857},length_mean=0.0562325206,length_median=0.04938755,length_95%HPD={0.002804621,0.1268542},effectivebrlenIgrBrlens{1}_mean=0.035677,effectivebrlenIgrBrlens{1}_median=0.022826,effectivebrlenIgrBrlens{1}_95%HPD={0.0,0.114934},rateIgrBrlens{1}_mean=0.643874,rateIgrBrlens{1}_median=0.456886,rateIgrBrlens{1}_95%HPD={1.0E-6,1.877973},effectivebrlenIgrBrlens{2}_mean=0.046374,effectivebrlenIgrBrlens{2}_median=0.027283,effectivebrlenIgrBrlens{2}_95%HPD={0.0,0.157124},rateIgrBrlens{2}_mean=0.896327,rateIgrBrlens{2}_median=0.518095,rateIgrBrlens{2}_95%HPD={1.0E-6,2.935227},effectivebrlenIgrBrlens{3}_mean=0.04114,effectivebrlenIgrBrlens{3}_median=0.028427,effectivebrlenIgrBrlens{3}_95%HPD={0.0,0.125051},rateIgrBrlens{3}_mean=0.737242,rateIgrBrlens{3}_median=0.585216,rateIgrBrlens{3}_95%HPD={1.0E-6,1.962102}]:16.17233,((Derasmosaurus_pietraroiae[&prob=1.0,prob_stddev=0.0,prob_range={1.0,1.0},prob(percent)="100",prob+-sd="100+-0",height_mean=0.3264572,height_median=0.3181903,height_95%HPD={0.19733474,0.47476074},age_mean=107.884639,age_median=108.402336,age_95%HPD={101.59829,112.999973},length_mean=0.204733099,length_median=0.2000335,length_95%HPD={0.1121243,0.3088263},effectivebrlenIgrBrlens{1}_mean=0.16362,effectivebrlenIgrBrlens{1}_median=0.152326,effectivebrlenIgrBrlens{1}_95%HPD={0.030423,0.321757},rateIgrBrlens{1}_mean=0.81696,rateIgrBrlens{1}_median=0.764124,rateIgrBrlens{1}_95%HPD={0.157897,1.566968},effectivebrlenIgrBrlens{2}_mean=0.134882,effectivebrlenIgrBrlens{2}_median=0.111973,effectivebrlenIgrBrlens{2}_95%HPD={0.0,0.326948},rateIgrBrlens{2}_mean=0.658239,rateIgrBrlens{2}_median=0.563266,rateIgrBrlens{2}_95%HPD={1.0E-6,1.521337},effectivebrlenIgrBrlens{3}_mean=0.140514,effectivebrlenIgrBrlens{3}_median=0.129862,effectivebrlenIgrBrlens{3}_95%HPD={0.009783,0.288667},rateIgrBrlens{3}_mean=0.683871,rateIgrBrlens{3}_median=0.662962,rateIgrBrlens{3}_95%HPD={0.068006,1.265803}]:64.84351,(Pleurosaurus_ginsburgi[&prob=1.0,prob_stddev=0.0,prob_range={1.0,1.0},prob(percent)="100",prob+-sd="100+-0",height_mean=0.456986463,height_median=0.44563379,height_95%HPD={0.27641447,0.659449768},age_mean=151.048177,age_median=151.045743,age_95%HPD={150.002918,151.996839},length_mean=0.0364612793,length_median=0.03344886,length_95%HPD={0.00665268,0.07248571},effectivebrlenIgrBrlens{1}_mean=0.016233,effectivebrlenIgrBrlens{1}_median=0.008994,effectivebrlenIgrBrlens{1}_95%HPD={0.0,0.056752},rateIgrBrlens{1}_mean=0.448683,rateIgrBrlens{1}_median=0.266456,rateIgrBrlens{1}_95%HPD={1.0E-6,1.486862},effectivebrlenIgrBrlens{2}_mean=0.018121,effectivebrlenIgrBrlens{2}_median=0.006196,effectivebrlenIgrBrlens{2}_95%HPD={0.0,0.075881},rateIgrBrlens{2}_mean=0.506339,rateIgrBrlens{2}_median=0.182007,rateIgrBrlens{2}_95%HPD={1.0E-6,2.042645},effectivebrlenIgrBrlens{3}_mean=0.061543,effectivebrlenIgrBrlens{3}_median=0.052918,effectivebrlenIgrBrlens{3}_95%HPD={0.0,0.144829},rateIgrBrlens{3}_mean=1.976196,rateIgrBrlens{3}_median=1.477978,rateIgrBrlens{3}_95%HPD={1.0E-6,5.239893}]:11.41165,Pleurosaurus_goldfussi[&prob=1.0,prob_stddev=0.0,prob_range={1.0,1.0},prob(percent)="100",prob+-sd="100+-0",height_mean=0.460864314,height_median=0.44940203,height_95%HPD={0.278766085,0.66510037},age_mean=152.332129,age_median=152.250884,age_95%HPD={149.999982,154.689052},length_mean=0.0334377559,length_median=0.03029136,length_95%HPD={0.005029904,0.06889456},effectivebrlenIgrBrlens{1}_mean=0.01851,effectivebrlenIgrBrlens{1}_median=0.010163,effectivebrlenIgrBrlens{1}_95%HPD={0.0,0.064645},rateIgrBrlens{1}_mean=0.562293,rateIgrBrlens{1}_median=0.333227,rateIgrBrlens{1}_95%HPD={1.0E-6,1.857158},effectivebrlenIgrBrlens{2}_mean=0.011938,effectivebrlenIgrBrlens{2}_median=0.003627,effectivebrlenIgrBrlens{2}_95%HPD={0.0,0.051286},rateIgrBrlens{2}_mean=0.367824,rateIgrBrlens{2}_median=0.117047,rateIgrBrlens{2}_95%HPD={1.0E-6,1.539619},effectivebrlenIgrBrlens{3}_mean=0.085428,effectivebrlenIgrBrlens{3}_median=0.07246,effectivebrlenIgrBrlens{3}_95%HPD={0.006736,0.195307},rateIgrBrlens{3}_mean=3.406256,rateIgrBrlens{3}_median=2.303897,rateIgrBrlens{3}_95%HPD={0.2237,9.617888}]:10.20651)[&prob=0.898551127,prob_stddev=0.00332383235,prob_range={0.894123399,0.901178876},prob(percent)="90",prob+-sd="90+-0",height_mean=0.490207782,height_median=0.47909126,height_95%HPD={0.301151404,0.70228581},age_mean=163.414372,age_median=162.457394,age_95%HPD={153.918763,175.081628},length_mean=0.0484596828,length_median=0.04317286,length_95%HPD={0.003693622,0.1052578},effectivebrlenIgrBrlens{1}_mean=0.073559,effectivebrlenIgrBrlens{1}_median=0.065043,effectivebrlenIgrBrlens{1}_95%HPD={0.0,0.163634},rateIgrBrlens{1}_mean=2.056192,rateIgrBrlens{1}_median=1.431403,rateIgrBrlens{1}_95%HPD={1.0E-6,5.662854},effectivebrlenIgrBrlens{2}_mean=0.074484,effectivebrlenIgrBrlens{2}_median=0.056266,effectivebrlenIgrBrlens{2}_95%HPD={0.0,0.219047},rateIgrBrlens{2}_mean=1.640832,rateIgrBrlens{2}_median=1.131575,rateIgrBrlens{2}_95%HPD={1.0E-6,4.971013},effectivebrlenIgrBrlens{3}_mean=0.032946,effectivebrlenIgrBrlens{3}_median=0.021888,effectivebrlenIgrBrlens{3}_95%HPD={0.0,0.103435},rateIgrBrlens{3}_mean=0.67793,rateIgrBrlens{3}_median=0.518445,rateIgrBrlens{3}_95%HPD={1.0E-6,1.866679}]:10.78845)[&prob=0.721597538,prob_stddev=0.00210099542,prob_range={0.719447562,0.723736403},prob(percent)="72",prob+-sd="72+-0",height_mean=0.530218502,height_median=0.51854075,height_95%HPD={0.331180792,0.75998167},age_mean=173.787548,age_median=173.245846,age_95%HPD={159.102786,189.198999},length_mean=0.0493874902,length_median=0.04553054,length_95%HPD={0.00365872,0.1022845},effectivebrlenIgrBrlens{1}_mean=0.033598,effectivebrlenIgrBrlens{1}_median=0.021048,effectivebrlenIgrBrlens{1}_95%HPD={0.0,0.109029},rateIgrBrlens{1}_mean=0.664797,rateIgrBrlens{1}_median=0.473454,rateIgrBrlens{1}_95%HPD={1.0E-6,1.949423},effectivebrlenIgrBrlens{2}_mean=0.084126,effectivebrlenIgrBrlens{2}_median=0.066616,effectivebrlenIgrBrlens{2}_95%HPD={0.0,0.235522},rateIgrBrlens{2}_mean=1.925004,rateIgrBrlens{2}_median=1.32659,rateIgrBrlens{2}_95%HPD={1.0E-6,5.731041},effectivebrlenIgrBrlens{3}_mean=0.041081,effectivebrlenIgrBrlens{3}_median=0.030979,effectivebrlenIgrBrlens{3}_95%HPD={0.0,0.116925},rateIgrBrlens{3}_mean=0.872812,rateIgrBrlens{3}_median=0.689084,rateIgrBrlens{3}_95%HPD={1.0E-6,2.359284}]:16.74741,Palaeopleurosaurus_posidoniae[&prob=1.0,prob_stddev=0.0,prob_range={1.0,1.0},prob(percent)="100",prob+-sd="100+-0",height_mean=0.539316206,height_median=0.52598576,height_95%HPD={0.32774267,0.77946939},age_mean=178.28321,age_median=177.976848,age_95%HPD={174.200044,182.950456},length_mean=0.0312343835,length_median=0.02749864,length_95%HPD={0.002285904,0.06842179},effectivebrlenIgrBrlens{1}_mean=0.016301,effectivebrlenIgrBrlens{1}_median=0.008083,effectivebrlenIgrBrlens{1}_95%HPD={0.0,0.059923},rateIgrBrlens{1}_mean=0.541905,rateIgrBrlens{1}_median=0.28723,rateIgrBrlens{1}_95%HPD={1.0E-6,1.851389},effectivebrlenIgrBrlens{2}_mean=0.033052,effectivebrlenIgrBrlens{2}_median=0.018864,effectivebrlenIgrBrlens{2}_95%HPD={0.0,0.1146},rateIgrBrlens{2}_mean=1.243545,rateIgrBrlens{2}_median=0.62727,rateIgrBrlens{2}_95%HPD={1.0E-6,4.436219},effectivebrlenIgrBrlens{3}_mean=0.041282,effectivebrlenIgrBrlens{3}_median=0.032273,effectivebrlenIgrBrlens{3}_95%HPD={0.0,0.111889},rateIgrBrlens{3}_mean=1.595321,rateIgrBrlens{3}_median=1.090606,rateIgrBrlens{3}_95%HPD={1.0E-6,4.6604}]:12.01641)[&prob=0.957467139,prob_stddev=0.00377917342,prob_range={0.953444962,0.962178198},prob(percent)="96",prob+-sd="96+-0",height_mean=0.574095821,height_median=0.5613447,height_95%HPD={0.35605914,0.81712973},age_mean=191.13832,age_median=189.993256,age_95%HPD={177.904472,206.179343},length_mean=0.0914713041,length_median=0.08777668,length_95%HPD={0.0195976,0.1675406},effectivebrlenIgrBrlens{1}_mean=0.122866,effectivebrlenIgrBrlens{1}_median=0.111731,effectivebrlenIgrBrlens{1}_95%HPD={0.0,0.25283},rateIgrBrlens{1}_mean=1.482417,rateIgrBrlens{1}_median=1.260497,rateIgrBrlens{1}_95%HPD={1.0E-6,3.21958},effectivebrlenIgrBrlens{2}_mean=0.082979,effectivebrlenIgrBrlens{2}_median=0.06708,effectivebrlenIgrBrlens{2}_95%HPD={0.0,0.217932},rateIgrBrlens{2}_mean=0.973576,rateIgrBrlens{2}_median=0.750786,rateIgrBrlens{2}_95%HPD={1.0E-6,2.61541},effectivebrlenIgrBrlens{3}_mean=0.149187,effectivebrlenIgrBrlens{3}_median=0.13467,effectivebrlenIgrBrlens{3}_95%HPD={0.013922,0.313411},rateIgrBrlens{3}_mean=1.840834,rateIgrBrlens{3}_median=1.491858,rateIgrBrlens{3}_95%HPD={0.216494,4.232215}]:32.85949)[&prob=0.465558716,prob_stddev=0.00673323025,prob_range={0.456539372,0.472283641},prob(percent)="47",prob+-sd="47+-1",height_mean=0.693010894,height_median=0.67925345,height_95%HPD={0.44189629,0.96933318},age_mean=223.522923,age_median=222.852748,age_95%HPD={201.3258,246.727788},length_mean=0.0443917261,length_median=0.03834166,length_95%HPD={0.001953066,0.1015761},effectivebrlenIgrBrlens{1}_mean=0.041701,effectivebrlenIgrBrlens{1}_median=0.025658,effectivebrlenIgrBrlens{1}_95%HPD={0.0,0.138874},rateIgrBrlens{1}_mean=0.991151,rateIgrBrlens{1}_median=0.641781,rateIgrBrlens{1}_95%HPD={1.0E-6,3.100065},effectivebrlenIgrBrlens{2}_mean=0.037997,effectivebrlenIgrBrlens{2}_median=0.01823,effectivebrlenIgrBrlens{2}_95%HPD={0.0,0.140971},rateIgrBrlens{2}_mean=0.936614,rateIgrBrlens{2}_median=0.44586,rateIgrBrlens{2}_95%HPD={1.0E-6,3.343316},effectivebrlenIgrBrlens{3}_mean=0.031432,effectivebrlenIgrBrlens{3}_median=0.019905,effectivebrlenIgrBrlens{3}_95%HPD={0.0,0.101759},rateIgrBrlens{3}_mean=0.716228,rateIgrBrlens{3}_median=0.526631,rateIgrBrlens{3}_95%HPD={1.0E-6,2.059065}]:15.83278,((((Sphenodon_punctatus[&prob=1.0,prob_stddev=0.0,prob_range={1.0,1.0},prob(percent)="100",prob+-sd="100+-0",height_mean=0.0,height_median=0.0,height_95%HPD={0.0,0.0},age_mean=0.0,age_median=0.0,age_95%HPD={0.0,0.0},length_mean=0.339543066,length_median=0.3241787,length_95%HPD={0.1744188,0.5401281},effectivebrlenIgrBrlens{1}_mean=0.252556,effectivebrlenIgrBrlens{1}_median=0.234117,effectivebrlenIgrBrlens{1}_95%HPD={0.040788,0.496502},rateIgrBrlens{1}_mean=0.743247,rateIgrBrlens{1}_median=0.722381,rateIgrBrlens{1}_95%HPD={0.187297,1.31778},effectivebrlenIgrBrlens{2}_mean=0.186569,effectivebrlenIgrBrlens{2}_median=0.160704,effectivebrlenIgrBrlens{2}_95%HPD={0.007828,0.425464},rateIgrBrlens{2}_mean=0.550732,rateIgrBrlens{2}_median=0.495103,rateIgrBrlens{2}_95%HPD={0.038815,1.174135},effectivebrlenIgrBrlens{3}_mean=0.28635,effectivebrlenIgrBrlens{3}_median=0.269687,effectivebrlenIgrBrlens{3}_95%HPD={0.056335,0.540184},rateIgrBrlens{3}_mean=0.84302,rateIgrBrlens{3}_median=0.836661,rateIgrBrlens{3}_95%HPD={0.263115,1.418137}]:106.8948,Kawasphenodon[&prob=1.0,prob_stddev=0.0,prob_range={1.0,1.0},prob(percent)="100",prob+-sd="100+-0",height_mean=0.232203034,height_median=0.226288,height_95%HPD={0.13935908,0.33780744},age_mean=76.7699624,age_median=76.7478323,age_95%HPD={70.026251,82.9404138},length_mean=0.112491204,length_median=0.09112943,length_95%HPD={0.002345,0.2812935},effectivebrlenIgrBrlens{1}_mean=0.104836,effectivebrlenIgrBrlens{1}_median=0.072836,effectivebrlenIgrBrlens{1}_95%HPD={0.0,0.318979},rateIgrBrlens{1}_mean=0.933416,rateIgrBrlens{1}_median=0.777951,rateIgrBrlens{1}_95%HPD={1.0E-6,2.304082},effectivebrlenIgrBrlens{2}_mean=0.142977,effectivebrlenIgrBrlens{2}_median=0.114146,effectivebrlenIgrBrlens{2}_95%HPD={0.0,0.372469},rateIgrBrlens{2}_mean=1.740207,rateIgrBrlens{2}_median=1.168308,rateIgrBrlens{2}_95%HPD={1.0E-6,4.950557},effectivebrlenIgrBrlens{3}_mean=0.10698,effectivebrlenIgrBrlens{3}_median=0.07684,effectivebrlenIgrBrlens{3}_95%HPD={0.0,0.316976},rateIgrBrlens{3}_mean=0.947343,rateIgrBrlens{3}_median=0.834948,rateIgrBrlens{3}_95%HPD={1.0E-6,2.183536}]:30.14695)[&prob=0.955589382,prob_stddev=0.00853356162,prob_range={0.950444995,0.968300352},prob(percent)="96",prob+-sd="96+-1",height_mean=0.333919764,height_median=0.3197578,height_95%HPD={0.1744188,0.5253353},age_mean=111.940192,age_median=106.894783,age_95%HPD={74.5671439,161.503701},length_mean=0.222753837,length_median=0.2227975,length_95%HPD={0.03868916,0.3935314},effectivebrlenIgrBrlens{1}_mean=0.164976,effectivebrlenIgrBrlens{1}_median=0.148253,effectivebrlenIgrBrlens{1}_95%HPD={0.0,0.361199},rateIgrBrlens{1}_mean=0.741013,rateIgrBrlens{1}_median=0.695822,rateIgrBrlens{1}_95%HPD={1.0E-6,1.415193},effectivebrlenIgrBrlens{2}_mean=0.135972,effectivebrlenIgrBrlens{2}_median=0.109321,effectivebrlenIgrBrlens{2}_95%HPD={0.0,0.349684},rateIgrBrlens{2}_mean=0.68781,rateIgrBrlens{2}_median=0.49548,rateIgrBrlens{2}_95%HPD={1.0E-6,1.881081},effectivebrlenIgrBrlens{3}_mean=0.185856,effectivebrlenIgrBrlens{3}_median=0.172069,effectivebrlenIgrBrlens{3}_95%HPD={0.0,0.385934},rateIgrBrlens{3}_mean=0.836937,rateIgrBrlens{3}_median=0.812182,rateIgrBrlens{3}_95%HPD={0.080092,1.549303}]:85.09271,Cynosphenodon_huizachalensis[&prob=1.0,prob_stddev=0.0,prob_range={1.0,1.0},prob(percent)="100",prob+-sd="100+-0",height_mean=0.563137398,height_median=0.54905,height_95%HPD={0.341083477,0.81417738},age_mean=186.128434,age_median=185.833792,age_95%HPD={182.700024,190.151849},length_mean=0.0278849882,length_median=0.018046,length_95%HPD={5.119968E-4,0.09203395},effectivebrlenIgrBrlens{1}_mean=0.024293,effectivebrlenIgrBrlens{1}_median=0.007139,effectivebrlenIgrBrlens{1}_95%HPD={0.0,0.107239},rateIgrBrlens{1}_mean=0.902083,rateIgrBrlens{1}_median=0.370711,rateIgrBrlens{1}_95%HPD={1.0E-6,3.415614},effectivebrlenIgrBrlens{2}_mean=0.034869,effectivebrlenIgrBrlens{2}_median=0.00251,effectivebrlenIgrBrlens{2}_95%HPD={0.0,0.211643},rateIgrBrlens{2}_mean=0.956457,rateIgrBrlens{2}_median=0.144199,rateIgrBrlens{2}_95%HPD={1.0E-6,4.221223},effectivebrlenIgrBrlens{3}_mean=0.026756,effectivebrlenIgrBrlens{3}_median=0.009697,effectivebrlenIgrBrlens{3}_95%HPD={0.0,0.112747},rateIgrBrlens{3}_mean=0.992008,rateIgrBrlens{3}_median=0.512668,rateIgrBrlens{3}_95%HPD={1.0E-6,3.462215}]:6.153705)[&prob=0.847326696,prob_stddev=0.0125004204,prob_range={0.831035211,0.858779347},prob(percent)="85",prob+-sd="85+-1",height_mean=0.565268711,height_median=0.5548646,height_95%HPD={0.3536372,0.7965486},age_mean=192.934737,age_median=191.987497,age_95%HPD={184.167198,203.675613},length_mean=0.05546632,length_median=0.05088606,length_95%HPD={0.004953308,0.1142021},effectivebrlenIgrBrlens{1}_mean=0.039723,effectivebrlenIgrBrlens{1}_median=0.026195,effectivebrlenIgrBrlens{1}_95%HPD={0.0,0.125124},rateIgrBrlens{1}_mean=0.720132,rateIgrBrlens{1}_median=0.511635,rateIgrBrlens{1}_95%HPD={1.0E-6,2.10897},effectivebrlenIgrBrlens{2}_mean=0.195936,effectivebrlenIgrBrlens{2}_median=0.175451,effectivebrlenIgrBrlens{2}_95%HPD={0.020883,0.411583},rateIgrBrlens{2}_mean=5.14873,rateIgrBrlens{2}_median=3.500975,rateIgrBrlens{2}_95%HPD={1.0E-6,14.43383},effectivebrlenIgrBrlens{3}_mean=0.046219,effectivebrlenIgrBrlens{3}_median=0.033299,effectivebrlenIgrBrlens{3}_95%HPD={0.0,0.13569},rateIgrBrlens{3}_mean=0.834792,rateIgrBrlens{3}_median=0.667056,rateIgrBrlens{3}_95%HPD={1.0E-6,2.232181}]:14.50499,((Priosphenodon_avelasi[&prob=1.0,prob_stddev=0.0,prob_range={1.0,1.0},prob(percent)="100",prob+-sd="100+-0",height_mean=0.289755036,height_median=0.28240886,height_95%HPD={0.174751211,0.420469931},age_mean=95.762102,age_median=96.059981,age_95%HPD={90.5592742,100.499981},length_mean=0.119550978,length_median=0.1103891,length_95%HPD={0.03525944,0.2311601},effectivebrlenIgrBrlens{1}_mean=0.094424,effectivebrlenIgrBrlens{1}_median=0.079551,effectivebrlenIgrBrlens{1}_95%HPD={0.0,0.228313},rateIgrBrlens{1}_mean=0.800382,rateIgrBrlens{1}_median=0.710823,rateIgrBrlens{1}_95%HPD={4.0E-6,1.75399},effectivebrlenIgrBrlens{2}_mean=0.060626,effectivebrlenIgrBrlens{2}_median=0.049089,effectivebrlenIgrBrlens{2}_95%HPD={0.0,0.156374},rateIgrBrlens{2}_mean=0.532615,rateIgrBrlens{2}_median=0.428642,rateIgrBrlens{2}_95%HPD={1.0E-6,1.358956},effectivebrlenIgrBrlens{3}_mean=0.115511,effectivebrlenIgrBrlens{3}_median=0.098829,effectivebrlenIgrBrlens{3}_95%HPD={0.0,0.271243},rateIgrBrlens{3}_mean=0.97263,rateIgrBrlens{3}_median=0.888057,rateIgrBrlens{3}_95%HPD={1.0E-6,2.041761}]:36.52383,Toxolophosaurus_cloudi[&prob=1.0,prob_stddev=0.0,prob_range={1.0,1.0},prob(percent)="100",prob+-sd="100+-0",height_mean=0.355797428,height_median=0.346737946,height_95%HPD={0.21423273,0.51673346},age_mean=117.597061,age_median=117.651664,age_95%HPD={110.770126,124.999106},length_mean=0.0581050538,length_median=0.04665121,length_95%HPD={0.001734063,0.1456482},effectivebrlenIgrBrlens{1}_mean=0.054288,effectivebrlenIgrBrlens{1}_median=0.031962,effectivebrlenIgrBrlens{1}_95%HPD={0.0,0.183716},rateIgrBrlens{1}_mean=0.946508,rateIgrBrlens{1}_median=0.652615,rateIgrBrlens{1}_95%HPD={1.0E-6,2.832818},effectivebrlenIgrBrlens{2}_mean=0.030913,effectivebrlenIgrBrlens{2}_median=0.017359,effectivebrlenIgrBrlens{2}_95%HPD={0.0,0.107938},rateIgrBrlens{2}_mean=0.646577,rateIgrBrlens{2}_median=0.332349,rateIgrBrlens{2}_95%HPD={1.0E-6,2.248852},effectivebrlenIgrBrlens{3}_mean=0.055311,effectivebrlenIgrBrlens{3}_median=0.034991,effectivebrlenIgrBrlens{3}_95%HPD={0.0,0.179111},rateIgrBrlens{3}_mean=0.960739,rateIgrBrlens{3}_median=0.738872,rateIgrBrlens{3}_95%HPD={1.0E-6,2.661483}]:14.93214)[&prob=0.846271153,prob_stddev=0.00843912184,prob_range={0.834479617,0.854168287},prob(percent)="85",prob+-sd="85+-1",height_mean=0.399421836,height_median=0.39031162,height_95%HPD={0.24242033,0.57748442},age_mean=134.574654,age_median=132.583809,age_95%HPD={114.40113,158.071298},length_mean=0.101864984,length_median=0.09728127,length_95%HPD={0.006216051,0.1966883},effectivebrlenIgrBrlens{1}_mean=0.079684,effectivebrlenIgrBrlens{1}_median=0.064919,effectivebrlenIgrBrlens{1}_95%HPD={0.0,0.207485},rateIgrBrlens{1}_mean=0.787733,rateIgrBrlens{1}_median=0.6762,rateIgrBrlens{1}_95%HPD={1.0E-6,1.84498},effectivebrlenIgrBrlens{2}_mean=0.048936,effectivebrlenIgrBrlens{2}_median=0.034734,effectivebrlenIgrBrlens{2}_95%HPD={0.0,0.145838},rateIgrBrlens{2}_mean=0.492142,rateIgrBrlens{2}_median=0.357854,rateIgrBrlens{2}_95%HPD={1.0E-6,1.396802},effectivebrlenIgrBrlens{3}_mean=0.097795,effectivebrlenIgrBrlens{3}_median=0.081955,effectivebrlenIgrBrlens{3}_95%HPD={0.0,0.244332},rateIgrBrlens{3}_mean=0.964464,rateIgrBrlens{3}_median=0.857253,rateIgrBrlens{3}_95%HPD={1.0E-6,2.16715}]:34.6063,Eilenodon_robustus[&prob=1.0,prob_stddev=0.0,prob_range={1.0,1.0},prob(percent)="100",prob+-sd="100+-0",height_mean=0.468560973,height_median=0.45685303,height_95%HPD={0.28515469,0.677954458},age_mean=154.874533,age_median=154.859805,age_95%HPD={153.000803,156.603617},length_mean=0.0425995408,length_median=0.03288393,length_95%HPD={0.001204264,0.1118958},effectivebrlenIgrBrlens{1}_mean=0.039817,effectivebrlenIgrBrlens{1}_median=0.01962,effectivebrlenIgrBrlens{1}_95%HPD={0.0,0.147102},rateIgrBrlens{1}_mean=0.953327,rateIgrBrlens{1}_median=0.561113,rateIgrBrlens{1}_95%HPD={1.0E-6,3.132032},effectivebrlenIgrBrlens{2}_mean=0.024496,effectivebrlenIgrBrlens{2}_median=0.008256,effectivebrlenIgrBrlens{2}_95%HPD={0.0,0.102413},rateIgrBrlens{2}_mean=0.626444,rateIgrBrlens{2}_median=0.229713,rateIgrBrlens{2}_95%HPD={1.0E-6,2.408269},effectivebrlenIgrBrlens{3}_mean=0.040877,effectivebrlenIgrBrlens{3}_median=0.022967,effectivebrlenIgrBrlens{3}_95%HPD={0.0,0.142629},rateIgrBrlens{3}_mean=0.976776,rateIgrBrlens{3}_median=0.676589,rateIgrBrlens{3}_95%HPD={1.0E-6,2.960916}]:12.33031)[&prob=0.863470961,prob_stddev=0.00985991647,prob_range={0.850090555,0.871212542},prob(percent)="86",prob+-sd="86+-1",height_mean=0.499087088,height_median=0.48897381,height_95%HPD={0.30957976,0.709817506},age_mean=169.836309,age_median=167.190111,age_95%HPD={154.839111,192.029106},length_mean=0.121412723,length_median=0.1204122,length_95%HPD={0.02800118,0.2114159},effectivebrlenIgrBrlens{1}_mean=0.095307,effectivebrlenIgrBrlens{1}_median=0.082426,effectivebrlenIgrBrlens{1}_95%HPD={0.0,0.225391},rateIgrBrlens{1}_mean=0.785026,rateIgrBrlens{1}_median=0.70498,rateIgrBrlens{1}_95%HPD={1.0E-6,1.710158},effectivebrlenIgrBrlens{2}_mean=0.076055,effectivebrlenIgrBrlens{2}_median=0.063075,effectivebrlenIgrBrlens{2}_95%HPD={0.0,0.190432},rateIgrBrlens{2}_mean=0.652508,rateIgrBrlens{2}_median=0.533161,rateIgrBrlens{2}_95%HPD={1.0E-6,1.5923},effectivebrlenIgrBrlens{3}_mean=0.116289,effectivebrlenIgrBrlens{3}_median=0.103763,effectivebrlenIgrBrlens{3}_95%HPD={0.0,0.260958},rateIgrBrlens{3}_mean=0.962931,rateIgrBrlens{3}_median=0.88111,rateIgrBrlens{3}_95%HPD={1.0E-6,2.006042}]:39.30238)[&prob=0.530038555,prob_stddev=0.00677814568,prob_range={0.520771991,0.536049599},prob(percent)="53",prob+-sd="53+-1",height_mean=0.617938659,height_median=0.60486324,height_95%HPD={0.38136808,0.87647605},age_mean=206.585401,age_median=206.492491,age_95%HPD={192.181342,221.23963},length_mean=0.0382226044,length_median=0.03429988,length_95%HPD={0.002449611,0.08278353},effectivebrlenIgrBrlens{1}_mean=0.032628,effectivebrlenIgrBrlens{1}_median=0.018495,effectivebrlenIgrBrlens{1}_95%HPD={0.0,0.112821},rateIgrBrlens{1}_mean=0.880555,rateIgrBrlens{1}_median=0.531857,rateIgrBrlens{1}_95%HPD={1.0E-6,2.867206},effectivebrlenIgrBrlens{2}_mean=0.026961,effectivebrlenIgrBrlens{2}_median=0.010603,effectivebrlenIgrBrlens{2}_95%HPD={0.0,0.106611},rateIgrBrlens{2}_mean=0.75944,rateIgrBrlens{2}_median=0.301176,rateIgrBrlens{2}_95%HPD={1.0E-6,2.898611},effectivebrlenIgrBrlens{3}_mean=0.032353,effectivebrlenIgrBrlens{3}_median=0.019883,effectivebrlenIgrBrlens{3}_95%HPD={0.0,0.106849},rateIgrBrlens{3}_mean=0.858793,rateIgrBrlens{3}_median=0.592131,rateIgrBrlens{3}_95%HPD={1.0E-6,2.58022}]:13.43273,Sphenotitan_leyesi[&prob=1.0,prob_stddev=0.0,prob_range={1.0,1.0},prob(percent)="100",prob+-sd="100+-0",height_mean=0.642802268,height_median=0.627161363,height_95%HPD={0.387914657,0.9240974},age_mean=212.546831,age_median=211.414959,age_95%HPD={208.499975,220.434281},length_mean=0.0175245882,length_median=0.01438456,length_95%HPD={0.001106509,0.04198578},effectivebrlenIgrBrlens{1}_mean=0.014253,effectivebrlenIgrBrlens{1}_median=0.003835,effectivebrlenIgrBrlens{1}_95%HPD={0.0,0.062209},rateIgrBrlens{1}_mean=0.850418,rateIgrBrlens{1}_median=0.258921,rateIgrBrlens{1}_95%HPD={1.0E-6,3.444752},effectivebrlenIgrBrlens{2}_mean=0.032111,effectivebrlenIgrBrlens{2}_median=0.011042,effectivebrlenIgrBrlens{2}_95%HPD={0.0,0.12843},rateIgrBrlens{2}_mean=2.32605,rateIgrBrlens{2}_median=0.680615,rateIgrBrlens{2}_95%HPD={1.0E-6,9.752753},effectivebrlenIgrBrlens{3}_mean=0.017005,effectivebrlenIgrBrlens{3}_median=0.006067,effectivebrlenIgrBrlens{3}_95%HPD={0.0,0.069592},rateIgrBrlens{3}_mean=1.016713,rateIgrBrlens{3}_median=0.419938,rateIgrBrlens{3}_95%HPD={1.0E-6,3.852577}]:8.510257)[&prob=0.787880135,prob_stddev=0.011795896,prob_range={0.773858068,0.797702248},prob(percent)="79",prob+-sd="79+-1",height_mean=0.652337764,height_median=0.63908086,height_95%HPD={0.40876573,0.92643228},age_mean=221.129222,age_median=219.925216,age_95%HPD={210.200824,234.506402},length_mean=0.0443104814,length_median=0.03991354,length_95%HPD={0.004886911,0.09307724},effectivebrlenIgrBrlens{1}_mean=0.143804,effectivebrlenIgrBrlens{1}_median=0.126765,effectivebrlenIgrBrlens{1}_95%HPD={0.0,0.31149},rateIgrBrlens{1}_mean=4.352941,rateIgrBrlens{1}_median=3.073494,rateIgrBrlens{1}_95%HPD={1.0E-6,11.875221},effectivebrlenIgrBrlens{2}_mean=0.170399,effectivebrlenIgrBrlens{2}_median=0.154526,effectivebrlenIgrBrlens{2}_95%HPD={0.0,0.376304},rateIgrBrlens{2}_mean=4.958338,rateIgrBrlens{2}_median=3.648908,rateIgrBrlens{2}_95%HPD={1.0E-6,13.378619},effectivebrlenIgrBrlens{3}_mean=0.037763,effectivebrlenIgrBrlens{3}_median=0.025526,effectivebrlenIgrBrlens{3}_95%HPD={0.0,0.117204},rateIgrBrlens{3}_mean=0.85618,rateIgrBrlens{3}_median=0.645158,rateIgrBrlens{3}_95%HPD={1.0E-6,2.461365}]:18.76031)[&prob=0.920114777,prob_stddev=0.00575329169,prob_range={0.914767614,0.926689703},prob(percent)="92",prob+-sd="92+-1",height_mean=0.717090005,height_median=0.70333954,height_95%HPD={0.454240702,1.00158168},age_mean=240.008273,age_median=238.685524,age_95%HPD={219.277171,262.758608},length_mean=0.04526781,length_median=0.04015621,length_95%HPD={0.003919839,0.09724605},effectivebrlenIgrBrlens{1}_mean=0.154052,effectivebrlenIgrBrlens{1}_median=0.138284,effectivebrlenIgrBrlens{1}_95%HPD={0.021071,0.324764},rateIgrBrlens{1}_mean=4.850502,rateIgrBrlens{1}_median=3.35716,rateIgrBrlens{1}_95%HPD={0.347762,13.618972},effectivebrlenIgrBrlens{2}_mean=0.058087,effectivebrlenIgrBrlens{2}_median=0.034856,effectivebrlenIgrBrlens{2}_95%HPD={0.0,0.193045},rateIgrBrlens{2}_mean=1.445179,rateIgrBrlens{2}_median=0.798401,rateIgrBrlens{2}_95%HPD={1.0E-6,4.996751},effectivebrlenIgrBrlens{3}_mean=0.040209,effectivebrlenIgrBrlens{3}_median=0.028541,effectivebrlenIgrBrlens{3}_95%HPD={0.0,0.120593},rateIgrBrlens{3}_mean=0.916236,rateIgrBrlens{3}_median=0.69815,rateIgrBrlens{3}_95%HPD={1.0E-6,2.583754}]:10.44191)[&prob=0.480347441,prob_stddev=0.00890824258,prob_range={0.470750325,0.491016766},prob(percent)="48",prob+-sd="48+-1",height_mean=0.762468744,height_median=0.747348799,height_95%HPD={0.48719277,1.06797696},age_mean=250.59911,age_median=249.12743,age_95%HPD={227.894028,275.592258},length_mean=0.0339776445,length_median=0.02871306,length_95%HPD={0.00175069,0.07938122},effectivebrlenIgrBrlens{1}_mean=0.067289,effectivebrlenIgrBrlens{1}_median=0.050328,effectivebrlenIgrBrlens{1}_95%HPD={0.0,0.195001},rateIgrBrlens{1}_mean=2.598018,rateIgrBrlens{1}_median=1.491348,rateIgrBrlens{1}_95%HPD={1.0E-6,8.738681},effectivebrlenIgrBrlens{2}_mean=0.080398,effectivebrlenIgrBrlens{2}_median=0.055292,effectivebrlenIgrBrlens{2}_95%HPD={0.0,0.252193},rateIgrBrlens{2}_mean=2.985727,rateIgrBrlens{2}_median=1.713063,rateIgrBrlens{2}_95%HPD={1.0E-6,10.065219},effectivebrlenIgrBrlens{3}_mean=0.030526,effectivebrlenIgrBrlens{3}_median=0.017718,effectivebrlenIgrBrlens{3}_95%HPD={0.0,0.104622},rateIgrBrlens{3}_mean=0.919421,rateIgrBrlens{3}_median=0.610342,rateIgrBrlens{3}_95%HPD={1.0E-6,2.870874}]:8.651017)[&prob=0.784230175,prob_stddev=0.0134354631,prob_range={0.770002556,0.802402196},prob(percent)="78",prob+-sd="78+-1",height_mean=0.778504973,height_median=0.76262757,height_95%HPD={0.49532216,1.09360885},age_mean=259.28989,age_median=257.778447,age_95%HPD={233.771423,286.746684},length_mean=0.065704016,length_median=0.05506183,length_95%HPD={0.004161248,0.1548288},effectivebrlenIgrBrlens{1}_mean=0.07956,effectivebrlenIgrBrlens{1}_median=0.063602,effectivebrlenIgrBrlens{1}_95%HPD={0.0,0.214495},rateIgrBrlens{1}_mean=1.356393,rateIgrBrlens{1}_median=1.024172,rateIgrBrlens{1}_95%HPD={1.0E-6,3.721164},effectivebrlenIgrBrlens{2}_mean=0.409529,effectivebrlenIgrBrlens{2}_median=0.362476,effectivebrlenIgrBrlens{2}_95%HPD={0.062758,0.873218},rateIgrBrlens{2}_mean=9.068088,rateIgrBrlens{2}_median=6.430159,rateIgrBrlens{2}_95%HPD={0.696824,25.313259},effectivebrlenIgrBrlens{3}_mean=0.059161,effectivebrlenIgrBrlens{3}_median=0.042908,effectivebrlenIgrBrlens{3}_95%HPD={0.0,0.173255},rateIgrBrlens{3}_mean=0.920052,rateIgrBrlens{3}_median=0.759536,rateIgrBrlens{3}_95%HPD={1.0E-6,2.374381}]:14.43056)[&prob=0.813549294,prob_stddev=0.0060511162,prob_range={0.806435484,0.82123532},prob(percent)="81",prob+-sd="81+-1",height_mean=0.824847265,height_median=0.80880074,height_95%HPD={0.528628472,1.15185706},age_mean=273.850155,age_median=272.20901,age_95%HPD={242.717988,307.534674},length_mean=0.0682332141,length_median=0.06100317,length_95%HPD={0.004752865,0.145944},effectivebrlenIgrBrlens{1}_mean=0.078308,effectivebrlenIgrBrlens{1}_median=0.064314,effectivebrlenIgrBrlens{1}_95%HPD={0.0,0.201053},rateIgrBrlens{1}_mean=1.293774,rateIgrBrlens{1}_median=0.998091,rateIgrBrlens{1}_95%HPD={1.0E-6,3.366438},effectivebrlenIgrBrlens{2}_mean=0.324843,effectivebrlenIgrBrlens{2}_median=0.265765,effectivebrlenIgrBrlens{2}_95%HPD={0.0,0.768385},rateIgrBrlens{2}_mean=6.200518,rateIgrBrlens{2}_median=4.507081,rateIgrBrlens{2}_95%HPD={1.0E-6,16.526401},effectivebrlenIgrBrlens{3}_mean=0.0615,effectivebrlenIgrBrlens{3}_median=0.047203,effectivebrlenIgrBrlens{3}_95%HPD={0.0,0.170556},rateIgrBrlens{3}_mean=0.917997,rateIgrBrlens{3}_median=0.773958,rateIgrBrlens{3}_95%HPD={1.0E-6,2.295028}]:33.69595)[&prob=1.0,prob_stddev=0.0,prob_range={1.0,1.0},prob(percent)="100",prob+-sd="100+-0",height_mean=0.924720335,height_median=0.906843378,height_95%HPD={0.598662554,1.29281735},age_mean=307.58645,age_median=305.90496,age_95%HPD={276.39121,340.842755},length_mean=0.0358025144,length_median=0.02915185,length_95%HPD={0.001460269,0.0881858},effectivebrlenIgrBrlens{1}_mean=0.030873,effectivebrlenIgrBrlens{1}_median=0.015707,effectivebrlenIgrBrlens{1}_95%HPD={0.0,0.112319},rateIgrBrlens{1}_mean=0.907655,rateIgrBrlens{1}_median=0.50685,rateIgrBrlens{1}_95%HPD={1.0E-6,3.053094},effectivebrlenIgrBrlens{2}_mean=0.024507,effectivebrlenIgrBrlens{2}_median=0.007758,effectivebrlenIgrBrlens{2}_95%HPD={0.0,0.103961},rateIgrBrlens{2}_mean=0.762668,rateIgrBrlens{2}_median=0.249629,rateIgrBrlens{2}_95%HPD={1.0E-6,3.04059},effectivebrlenIgrBrlens{3}_mean=0.048333,effectivebrlenIgrBrlens{3}_median=0.027792,effectivebrlenIgrBrlens{3}_95%HPD={0.0,0.166727},rateIgrBrlens{3}_mean=1.444896,rateIgrBrlens{3}_median=0.881871,rateIgrBrlens{3}_95%HPD={1.0E-6,4.780505}]:11.84122)[&prob=1.0,prob_stddev=0.0,prob_range={1.0,1.0},prob(percent)="100",prob+-sd="100+-0",height_mean=0.960522849,height_median=0.94242563,height_95%HPD={0.624457141,1.34194861},age_mean=319.614539,age_median=317.746183,age_95%HPD={285.508517,356.95411},length_mean=0.0,length_median=0.0,length_95%HPD={0.0,0.0},effectivebrlenIgrBrlens{1}_mean=1.0,effectivebrlenIgrBrlens{1}_median=1.0,effectivebrlenIgrBrlens{1}_95%HPD={1.0,1.0},rateIgrBrlens{1}_mean=1.0,rateIgrBrlens{1}_median=1.0,rateIgrBrlens{1}_95%HPD={1.0,1.0},effectivebrlenIgrBrlens{2}_mean=1.0,effectivebrlenIgrBrlens{2}_median=1.0,effectivebrlenIgrBrlens{2}_95%HPD={1.0,1.0},rateIgrBrlens{2}_mean=1.0,rateIgrBrlens{2}_median=1.0,rateIgrBrlens{2}_95%HPD={1.0,1.0},effectivebrlenIgrBrlens{3}_mean=1.0,effectivebrlenIgrBrlens{3}_median=1.0,effectivebrlenIgrBrlens{3}_95%HPD={1.0,1.0},rateIgrBrlens{3}_mean=1.0,rateIgrBrlens{3}_median=1.0,rateIgrBrlens{3}_95%HPD={1.0,1.0}];
end;

begin figtree;
	set appearance.backgroundColorAttribute="Default";
	set appearance.backgroundColour=#ffffff;
	set appearance.branchColorAttribute="User selection";
	set appearance.branchColorGradient=false;
	set appearance.branchLineWidth=1.0;
	set appearance.branchMinLineWidth=0.0;
	set appearance.branchWidthAttribute="Fixed";
	set appearance.foregroundColour=#000000;
	set appearance.hilightingGradient=false;
	set appearance.selectionColour=#2d3680;
	set branchLabels.colorAttribute="User selection";
	set branchLabels.displayAttribute="Branch times";
	set branchLabels.fontName="Arial";
	set branchLabels.fontSize=9;
	set branchLabels.fontStyle=0;
	set branchLabels.isShown=false;
	set branchLabels.significantDigits=4;
	set layout.expansion=0;
	set layout.layoutType="RECTILINEAR";
	set layout.zoom=0;
	set legend.attribute=null;
	set legend.fontSize=10.0;
	set legend.isShown=false;
	set legend.significantDigits=4;
	set nodeBars.barWidth=4.0;
	set nodeBars.displayAttribute=null;
	set nodeBars.isShown=false;
	set nodeLabels.colorAttribute="User selection";
	set nodeLabels.displayAttribute="prob";
	set nodeLabels.fontName="Arial";
	set nodeLabels.fontSize=9;
	set nodeLabels.fontStyle=0;
	set nodeLabels.isShown=true;
	set nodeLabels.significantDigits=2;
	set nodeShape.colourAttribute=null;
	set nodeShape.isShown=false;
	set nodeShape.minSize=10.0;
	set nodeShape.scaleType=Width;
	set nodeShape.shapeType=Circle;
	set nodeShape.size=4.0;
	set nodeShape.sizeAttribute=null;
	set polarLayout.alignTipLabels=false;
	set polarLayout.angularRange=0;
	set polarLayout.rootAngle=0;
	set polarLayout.rootLength=100;
	set polarLayout.showRoot=true;
	set radialLayout.spread=0.0;
	set rectilinearLayout.alignTipLabels=false;
	set rectilinearLayout.curvature=0;
	set rectilinearLayout.rootLength=100;
	set scale.offsetAge=0.0;
	set scale.rootAge=1.0;
	set scale.scaleFactor=1.0;
	set scale.scaleRoot=false;
	set scaleAxis.automaticScale=true;
	set scaleAxis.fontSize=8.0;
	set scaleAxis.isShown=false;
	set scaleAxis.lineWidth=1.0;
	set scaleAxis.majorTicks=1.0;
	set scaleAxis.origin=0.0;
	set scaleAxis.reverseAxis=false;
	set scaleAxis.showGrid=true;
	set scaleBar.automaticScale=true;
	set scaleBar.fontSize=10.0;
	set scaleBar.isShown=true;
	set scaleBar.lineWidth=1.0;
	set scaleBar.scaleRange=0.0;
	set tipLabels.colorAttribute="User selection";
	set tipLabels.displayAttribute="Names";
	set tipLabels.fontName="Arial";
	set tipLabels.fontSize=14;
	set tipLabels.fontStyle=2;
	set tipLabels.isShown=true;
	set tipLabels.significantDigits=4;
	set trees.order=false;
	set trees.orderType="increasing";
	set trees.rooting=false;
	set trees.rootingType="User Selection";
	set trees.transform=false;
	set trees.transformType="cladogram";
end;
