# Supplementary material for: Sphenodontian phylogeny and the impact of model choice in Bayesian morphological clock estimates of divergence times and evolutionary rates
Source: BMC Biol. 2020 Dec 7;18:191. doi: 10.1186/s12915-020-00901-5 (PMC7720557; doi:10.1186/s12915-020-00901-5)
Supplement: Supplementary file 6 — Additional file 6. Input files including the dataset and all necessary coding (see Mr. Bayes blocks) to reproduce the analyses. [file 12915_2020_901_MOESM6_ESM.zip › InputFiles&OutputTrees/BayesCalibrated/FossilTips/BayesCal_IGR_ln_p3_60G_FT_SFBD(s)3l/BayesCal_IGR_ln_p3_60G_FT_SFBD2_MRC.t.con.tre]

#NEXUS
[ID: 3122475864]
begin taxa;
	dimensions ntax=35;
	taxlabels
		Prolacerta_broomi
		Palaeagama_vielhaueri
		Sophineta_cracoviensis
		Megachirella_wachtleri
		Marmoretta_oxoniensis
		Huehuecuetzpalli_mixtecus
		Eichstaettisaurus_schroederi
		Ardeosaurus_brevipes
		Gephyrosaurus_bridensis
		Diphydontosaurus_avonis
		Planocephalosaurus_robinsonae
		Clevosaurus_hudsoni
		Clevosaurus_cambrica
		Clevosaurus_brasiliensis
		Clevosaurus_bairdi
		Clevosaurus_petilus
		Clevosaurus_sp_SAM
		Homeosaurus_maximiliani
		Homeosaurus_parvipes
		Sapheosaurus_thiollerei
		Oenosaurus_muehlheimensis
		Piocormus_laticeps
		Derasmosaurus_pietraroiae
		Palaeopleurosaurus_posidoniae
		Pleurosaurus_ginsburgi
		Pleurosaurus_goldfussi
		Kallimodon_pulchellus
		Leptosaurus_neptunius
		Sphenodon_punctatus
		Kawasphenodon
		Cynosphenodon_huizachalensis
		Sphenotitan_leyesi
		Priosphenodon_avelasi
		Eilenodon_robustus
		Toxolophosaurus_cloudi
		;
end;
begin trees;
	translate
		1	Prolacerta_broomi,
		2	Palaeagama_vielhaueri,
		3	Sophineta_cracoviensis,
		4	Megachirella_wachtleri,
		5	Marmoretta_oxoniensis,
		6	Huehuecuetzpalli_mixtecus,
		7	Eichstaettisaurus_schroederi,
		8	Ardeosaurus_brevipes,
		9	Gephyrosaurus_bridensis,
		10	Diphydontosaurus_avonis,
		11	Planocephalosaurus_robinsonae,
		12	Clevosaurus_hudsoni,
		13	Clevosaurus_cambrica,
		14	Clevosaurus_brasiliensis,
		15	Clevosaurus_bairdi,
		16	Clevosaurus_petilus,
		17	Clevosaurus_sp_SAM,
		18	Homeosaurus_maximiliani,
		19	Homeosaurus_parvipes,
		20	Sapheosaurus_thiollerei,
		21	Oenosaurus_muehlheimensis,
		22	Piocormus_laticeps,
		23	Derasmosaurus_pietraroiae,
		24	Palaeopleurosaurus_posidoniae,
		25	Pleurosaurus_ginsburgi,
		26	Pleurosaurus_goldfussi,
		27	Kallimodon_pulchellus,
		28	Leptosaurus_neptunius,
		29	Sphenodon_punctatus,
		30	Kawasphenodon,
		31	Cynosphenodon_huizachalensis,
		32	Sphenotitan_leyesi,
		33	Priosphenodon_avelasi,
		34	Eilenodon_robustus,
		35	Toxolophosaurus_cloudi
		;
   tree con_50_majrule = [&R] (1[&prob=1.00000000e+00,prob_stddev=0.00000000e+00,prob_range={1.00000000e+00,1.00000000e+00},prob(percent)="100",prob+-sd="100+-0",height_mean=7.55133992e-01,height_median=7.36419960e-01,height_95%HPD={4.55437190e-01,1.08866928e+00},age_mean=2.49594767e+02,age_median=2.49616093e+02,age_95%HPD={2.47451390e+02,2.51899895e+02}]:6.813009e+01[&length_mean=2.05388857e-01,length_median=2.00867600e-01,length_95%HPD={1.15747700e-01,3.04842400e-01},effectivebrlenIgrBrlens{1}_mean=0.177426,effectivebrlenIgrBrlens{1}_median=0.166628,effectivebrlenIgrBrlens{1}_95%HPD={0.032162,0.338970},rateIgrBrlens{1}_mean=0.880325,rateIgrBrlens{1}_median=0.832838,rateIgrBrlens{1}_95%HPD={0.179088,1.655438},effectivebrlenIgrBrlens{2}_mean=0.140654,effectivebrlenIgrBrlens{2}_median=0.126122,effectivebrlenIgrBrlens{2}_95%HPD={0.010607,0.298494},rateIgrBrlens{2}_mean=0.699379,rateIgrBrlens{2}_median=0.631331,rateIgrBrlens{2}_95%HPD={0.067907,1.478767},effectivebrlenIgrBrlens{3}_mean=0.286302,effectivebrlenIgrBrlens{3}_median=0.264320,effectivebrlenIgrBrlens{3}_95%HPD={0.086232,0.541596},rateIgrBrlens{3}_mean=1.423329,rateIgrBrlens{3}_median=1.295880,rateIgrBrlens{3}_95%HPD={0.457944,2.655131}],((2[&prob=1.00000000e+00,prob_stddev=0.00000000e+00,prob_range={1.00000000e+00,1.00000000e+00},prob(percent)="100",prob+-sd="100+-0",height_mean=7.62982796e-01,height_median=7.43958829e-01,height_95%HPD={4.59025526e-01,1.09937260e+00},age_mean=2.52195148e+02,age_median=2.51922564e+02,age_95%HPD={2.47499996e+02,2.57267986e+02}]:1.184387e+01[&length_mean=5.07828784e-02,length_median=4.00457200e-02,length_95%HPD={2.05502900e-03,1.30729500e-01},effectivebrlenIgrBrlens{1}_mean=0.066258,effectivebrlenIgrBrlens{1}_median=0.048259,effectivebrlenIgrBrlens{1}_95%HPD={0.000000,0.191024},rateIgrBrlens{1}_mean=1.617030,rateIgrBrlens{1}_median=1.119504,rateIgrBrlens{1}_95%HPD={0.000001,4.610205},effectivebrlenIgrBrlens{2}_mean=0.040962,effectivebrlenIgrBrlens{2}_median=0.015328,effectivebrlenIgrBrlens{2}_95%HPD={0.000000,0.166347},rateIgrBrlens{2}_mean=0.829197,rateIgrBrlens{2}_median=0.352858,rateIgrBrlens{2}_95%HPD={0.000001,3.120856},effectivebrlenIgrBrlens{3}_mean=0.059536,effectivebrlenIgrBrlens{3}_median=0.039368,effectivebrlenIgrBrlens{3}_95%HPD={0.000000,0.187974},rateIgrBrlens{3}_mean=1.229301,rateIgrBrlens{3}_median=0.900579,rateIgrBrlens{3}_95%HPD={0.000001,3.545254}],3[&prob=1.00000000e+00,prob_stddev=0.00000000e+00,prob_range={1.00000000e+00,1.00000000e+00},prob(percent)="100",prob+-sd="100+-0",height_mean=7.50311820e-01,height_median=7.31639910e-01,height_95%HPD={4.52797798e-01,1.08174001e+00},age_mean=2.48001778e+02,age_median=2.48002529e+02,age_95%HPD={2.47550688e+02,2.48499733e+02}]:1.576391e+01[&length_mean=5.42193178e-02,length_median=4.76286300e-02,length_95%HPD={3.92800000e-03,1.17516600e-01},effectivebrlenIgrBrlens{1}_mean=0.058092,effectivebrlenIgrBrlens{1}_median=0.039659,effectivebrlenIgrBrlens{1}_95%HPD={0.000000,0.178982},rateIgrBrlens{1}_mean=1.088702,rateIgrBrlens{1}_median=0.809052,rateIgrBrlens{1}_95%HPD={0.000001,3.125819},effectivebrlenIgrBrlens{2}_mean=0.037045,effectivebrlenIgrBrlens{2}_median=0.021826,effectivebrlenIgrBrlens{2}_95%HPD={0.000000,0.125640},rateIgrBrlens{2}_mean=0.709840,rateIgrBrlens{2}_median=0.424916,rateIgrBrlens{2}_95%HPD={0.000001,2.334434},effectivebrlenIgrBrlens{3}_mean=0.051639,effectivebrlenIgrBrlens{3}_median=0.035893,effectivebrlenIgrBrlens{3}_95%HPD={0.000000,0.157113},rateIgrBrlens{3}_mean=0.953744,rateIgrBrlens{3}_median=0.746191,rateIgrBrlens{3}_95%HPD={0.000001,2.597038}])[&prob=7.39244564e-01,prob_stddev=5.10719925e-03,prob_range={7.34191842e-01,7.46269486e-01},prob(percent)="74",prob+-sd="74+-1",height_mean=7.97584503e-01,height_median=7.78139642e-01,height_95%HPD={4.87518770e-01,1.14854151e+00},age_mean=2.65543814e+02,age_median=2.63766436e+02,age_95%HPD={2.50846111e+02,2.83785357e+02}]:4.213852e+01[&length_mean=7.19583652e-02,length_median=6.64923100e-02,length_95%HPD={4.65760400e-03,1.48276500e-01},effectivebrlenIgrBrlens{1}_mean=0.114048,effectivebrlenIgrBrlens{1}_median=0.099542,effectivebrlenIgrBrlens{1}_95%HPD={0.000000,0.266781},rateIgrBrlens{1}_mean=1.881813,rateIgrBrlens{1}_median=1.401704,rateIgrBrlens{1}_95%HPD={0.000001,4.908580},effectivebrlenIgrBrlens{2}_mean=0.047594,effectivebrlenIgrBrlens{2}_median=0.032590,effectivebrlenIgrBrlens{2}_95%HPD={0.000000,0.147645},rateIgrBrlens{2}_mean=0.700969,rateIgrBrlens{2}_median=0.470248,rateIgrBrlens{2}_95%HPD={0.000001,2.124679},effectivebrlenIgrBrlens{3}_mean=0.082303,effectivebrlenIgrBrlens{3}_median=0.067246,effectivebrlenIgrBrlens{3}_95%HPD={0.000000,0.215051},rateIgrBrlens{3}_mean=1.206719,rateIgrBrlens{3}_median=0.970129,rateIgrBrlens{3}_95%HPD={0.000001,3.065103}],(4[&prob=1.00000000e+00,prob_stddev=0.00000000e+00,prob_range={1.00000000e+00,1.00000000e+00},prob(percent)="100",prob+-sd="100+-0",height_mean=7.38188958e-01,height_median=7.19845990e-01,height_95%HPD={4.46816270e-01,1.06556452e+00},age_mean=2.43995084e+02,age_median=2.43993326e+02,age_95%HPD={2.43500309e+02,2.44449251e+02}]:1.188096e+01[&length_mean=5.01995934e-02,length_median=3.89194000e-02,length_95%HPD={1.66127300e-03,1.33173200e-01},effectivebrlenIgrBrlens{1}_mean=0.088812,effectivebrlenIgrBrlens{1}_median=0.062497,effectivebrlenIgrBrlens{1}_95%HPD={0.000000,0.269220},rateIgrBrlens{1}_mean=2.028370,rateIgrBrlens{1}_median=1.434514,rateIgrBrlens{1}_95%HPD={0.000001,5.844218},effectivebrlenIgrBrlens{2}_mean=0.020732,effectivebrlenIgrBrlens{2}_median=0.007295,effectivebrlenIgrBrlens{2}_95%HPD={0.000000,0.085791},rateIgrBrlens{2}_mean=0.424687,rateIgrBrlens{2}_median=0.175543,rateIgrBrlens{2}_95%HPD={0.000001,1.581116},effectivebrlenIgrBrlens{3}_mean=0.057110,effectivebrlenIgrBrlens{3}_median=0.036654,effectivebrlenIgrBrlens{3}_95%HPD={0.000000,0.182991},rateIgrBrlens{3}_mean=1.182570,rateIgrBrlens{3}_median=0.873391,rateIgrBrlens{3}_95%HPD={0.000001,3.425145}],((5[&prob=1.00000000e+00,prob_stddev=0.00000000e+00,prob_range={1.00000000e+00,1.00000000e+00},prob(percent)="100",prob+-sd="100+-0",height_mean=4.83853491e-01,height_median=4.71797410e-01,height_95%HPD={2.93573762e-01,7.02056200e-01},age_mean=1.59926051e+02,age_median=1.60113855e+02,age_95%HPD={1.52958022e+02,1.66999812e+02}]:1.650640e+01[&length_mean=9.39566345e-02,length_median=7.25822300e-02,length_95%HPD={1.89403200e-03,2.47491700e-01},effectivebrlenIgrBrlens{1}_mean=0.073993,effectivebrlenIgrBrlens{1}_median=0.050671,effectivebrlenIgrBrlens{1}_95%HPD={0.000000,0.228050},rateIgrBrlens{1}_mean=0.834188,rateIgrBrlens{1}_median=0.648953,rateIgrBrlens{1}_95%HPD={0.000001,2.246514},effectivebrlenIgrBrlens{2}_mean=0.087656,effectivebrlenIgrBrlens{2}_median=0.066316,effectivebrlenIgrBrlens{2}_95%HPD={0.000000,0.250188},rateIgrBrlens{2}_mean=1.140058,rateIgrBrlens{2}_median=0.792161,rateIgrBrlens{2}_95%HPD={0.000001,3.255595},effectivebrlenIgrBrlens{3}_mean=0.083993,effectivebrlenIgrBrlens{3}_median=0.055716,effectivebrlenIgrBrlens{3}_95%HPD={0.000000,0.263360},rateIgrBrlens{3}_mean=0.878270,rateIgrBrlens{3}_median=0.760935,rateIgrBrlens{3}_95%HPD={0.000001,2.116528}],6[&prob=1.00000000e+00,prob_stddev=0.00000000e+00,prob_range={1.00000000e+00,1.00000000e+00},prob(percent)="100",prob+-sd="100+-0",height_mean=3.10322403e-01,height_median=3.02592490e-01,height_95%HPD={1.88227280e-01,4.48966116e-01},age_mean=1.02568404e+02,age_median=1.02602258e+02,age_95%HPD={1.00267447e+02,1.04999549e+02}]:7.401800e+01[&length_mean=2.44249040e-01,length_median=2.34869000e-01,length_95%HPD={1.27927000e-01,3.78572600e-01},effectivebrlenIgrBrlens{1}_mean=0.346255,effectivebrlenIgrBrlens{1}_median=0.320854,effectivebrlenIgrBrlens{1}_95%HPD={0.109179,0.637580},rateIgrBrlens{1}_mean=1.451979,rateIgrBrlens{1}_median=1.339171,rateIgrBrlens{1}_95%HPD={0.519564,2.607684},effectivebrlenIgrBrlens{2}_mean=0.153537,effectivebrlenIgrBrlens{2}_median=0.134364,effectivebrlenIgrBrlens{2}_95%HPD={0.011408,0.338531},rateIgrBrlens{2}_mean=0.636704,rateIgrBrlens{2}_median=0.571431,rateIgrBrlens{2}_95%HPD={0.063671,1.349607},effectivebrlenIgrBrlens{3}_mean=0.211451,effectivebrlenIgrBrlens{3}_median=0.197170,effectivebrlenIgrBrlens{3}_95%HPD={0.030368,0.415910},rateIgrBrlens{3}_mean=0.864241,rateIgrBrlens{3}_median=0.845769,rateIgrBrlens{3}_95%HPD={0.174172,1.535340}])[&prob=6.52351085e-01,prob_stddev=1.86786630e-03,prob_range={6.50603882e-01,6.54514950e-01},prob(percent)="65",prob+-sd="65+-0",height_mean=5.40505160e-01,height_median=5.27283990e-01,height_95%HPD={3.27627470e-01,7.81983833e-01},age_mean=1.78851631e+02,age_median=1.76620256e+02,age_95%HPD={1.56573845e+02,2.04745129e+02}]:3.272523e+01[&length_mean=9.74748493e-02,length_median=8.91397500e-02,length_95%HPD={4.28947500e-03,2.04821600e-01},effectivebrlenIgrBrlens{1}_mean=0.081642,effectivebrlenIgrBrlens{1}_median=0.062848,effectivebrlenIgrBrlens{1}_95%HPD={0.000000,0.226563},rateIgrBrlens{1}_mean=0.852057,rateIgrBrlens{1}_median=0.711667,rateIgrBrlens{1}_95%HPD={0.000001,2.103854},effectivebrlenIgrBrlens{2}_mean=0.075071,effectivebrlenIgrBrlens{2}_median=0.059942,effectivebrlenIgrBrlens{2}_95%HPD={0.000000,0.200553},rateIgrBrlens{2}_mean=0.876965,rateIgrBrlens{2}_median=0.646336,rateIgrBrlens{2}_95%HPD={0.000001,2.373900},effectivebrlenIgrBrlens{3}_mean=0.085919,effectivebrlenIgrBrlens{3}_median=0.067530,effectivebrlenIgrBrlens{3}_95%HPD={0.000000,0.233077},rateIgrBrlens{3}_mean=0.879616,rateIgrBrlens{3}_median=0.781013,rateIgrBrlens{3}_95%HPD={0.000001,1.994223}],(7[&prob=1.00000000e+00,prob_stddev=0.00000000e+00,prob_range={1.00000000e+00,1.00000000e+00},prob(percent)="100",prob+-sd="100+-0",height_mean=4.61373097e-01,height_median=4.49901605e-01,height_95%HPD={2.80421619e-01,6.67563318e-01},age_mean=1.52496886e+02,age_median=1.52495652e+02,age_95%HPD={1.50218665e+02,1.54961206e+02}]:1.539906e+01[&length_mean=5.29189714e-02,length_median=4.65977300e-02,length_95%HPD={5.40943300e-03,1.14478300e-01},effectivebrlenIgrBrlens{1}_mean=0.047462,effectivebrlenIgrBrlens{1}_median=0.034278,effectivebrlenIgrBrlens{1}_95%HPD={0.000000,0.140328},rateIgrBrlens{1}_mean=0.978185,rateIgrBrlens{1}_median=0.692047,rateIgrBrlens{1}_95%HPD={0.000001,2.857883},effectivebrlenIgrBrlens{2}_mean=0.048719,effectivebrlenIgrBrlens{2}_median=0.024413,effectivebrlenIgrBrlens{2}_95%HPD={0.000000,0.178809},rateIgrBrlens{2}_mean=0.947850,rateIgrBrlens{2}_median=0.497530,rateIgrBrlens{2}_95%HPD={0.000001,3.353811},effectivebrlenIgrBrlens{3}_mean=0.060757,effectivebrlenIgrBrlens{3}_median=0.042736,effectivebrlenIgrBrlens{3}_95%HPD={0.000000,0.183296},rateIgrBrlens{3}_mean=1.149656,rateIgrBrlens{3}_median=0.899587,rateIgrBrlens{3}_95%HPD={0.000001,3.179213}],8[&prob=1.00000000e+00,prob_stddev=0.00000000e+00,prob_range={1.00000000e+00,1.00000000e+00},prob(percent)="100",prob+-sd="100+-0",height_mean=4.60947248e-01,height_median=4.49533200e-01,height_95%HPD={2.76895370e-01,6.63544274e-01},age_mean=1.52359694e+02,age_median=1.52289467e+02,age_95%HPD={1.50000008e+02,1.54705811e+02}]:1.560524e+01[&length_mean=5.36118397e-02,length_median=4.71525000e-02,length_95%HPD={6.35750200e-03,1.15350800e-01},effectivebrlenIgrBrlens{1}_mean=0.111720,effectivebrlenIgrBrlens{1}_median=0.097195,effectivebrlenIgrBrlens{1}_95%HPD={0.000000,0.246278},rateIgrBrlens{1}_mean=2.773771,rateIgrBrlens{1}_median=1.967220,rateIgrBrlens{1}_95%HPD={0.000001,7.514488},effectivebrlenIgrBrlens{2}_mean=0.046525,effectivebrlenIgrBrlens{2}_median=0.021122,effectivebrlenIgrBrlens{2}_95%HPD={0.000000,0.177727},rateIgrBrlens{2}_mean=0.875478,rateIgrBrlens{2}_median=0.429427,rateIgrBrlens{2}_95%HPD={0.000001,3.179249},effectivebrlenIgrBrlens{3}_mean=0.050583,effectivebrlenIgrBrlens{3}_median=0.035574,effectivebrlenIgrBrlens{3}_95%HPD={0.000000,0.151789},rateIgrBrlens{3}_mean=0.932985,rateIgrBrlens{3}_median=0.750061,rateIgrBrlens{3}_95%HPD={0.000001,2.515047}])[&prob=9.39170120e-01,prob_stddev=1.67648015e-03,prob_range={9.37256253e-01,9.41222875e-01},prob(percent)="94",prob+-sd="94+-0",height_mean=5.11389219e-01,height_median=4.99118361e-01,height_95%HPD={3.06796770e-01,7.31504020e-01},age_mean=1.69656832e+02,age_median=1.67894710e+02,age_95%HPD={1.54539132e+02,1.88594292e+02}]:4.145077e+01[&length_mean=1.09004520e-01,length_median=9.97981200e-02,length_95%HPD={6.07892700e-03,2.23982700e-01},effectivebrlenIgrBrlens{1}_mean=0.183334,effectivebrlenIgrBrlens{1}_median=0.159068,effectivebrlenIgrBrlens{1}_95%HPD={0.000000,0.422391},rateIgrBrlens{1}_mean=1.900281,rateIgrBrlens{1}_median=1.524254,rateIgrBrlens{1}_95%HPD={0.000001,4.445520},effectivebrlenIgrBrlens{2}_mean=0.095719,effectivebrlenIgrBrlens{2}_median=0.070800,effectivebrlenIgrBrlens{2}_95%HPD={0.000000,0.275528},rateIgrBrlens{2}_mean=0.925664,rateIgrBrlens{2}_median=0.684276,rateIgrBrlens{2}_95%HPD={0.000001,2.581298},effectivebrlenIgrBrlens{3}_mean=0.161114,effectivebrlenIgrBrlens{3}_median=0.137041,effectivebrlenIgrBrlens{3}_95%HPD={0.000000,0.381648},rateIgrBrlens{3}_mean=1.600961,rateIgrBrlens{3}_median=1.301447,rateIgrBrlens{3}_95%HPD={0.000001,3.645236}])[&prob=9.10028777e-01,prob_stddev=4.42695827e-03,prob_range={9.05301052e-01,9.14767614e-01},prob(percent)="91",prob+-sd="91+-0",height_mean=6.38080339e-01,height_median=6.23443920e-01,height_95%HPD={3.90606240e-01,9.17813920e-01},age_mean=2.10666624e+02,age_median=2.09345483e+02,age_95%HPD={1.80246555e+02,2.43222366e+02}]:4.652881e+01[&length_mean=1.44884358e-01,length_median=1.39668000e-01,length_95%HPD={2.29461500e-02,2.68165300e-01},effectivebrlenIgrBrlens{1}_mean=0.177237,effectivebrlenIgrBrlens{1}_median=0.157782,effectivebrlenIgrBrlens{1}_95%HPD={0.000000,0.394796},rateIgrBrlens{1}_mean=1.257894,rateIgrBrlens{1}_median=1.115673,rateIgrBrlens{1}_95%HPD={0.000001,2.641084},effectivebrlenIgrBrlens{2}_mean=0.060041,effectivebrlenIgrBrlens{2}_median=0.044399,effectivebrlenIgrBrlens{2}_95%HPD={0.000000,0.170958},rateIgrBrlens{2}_mean=0.414781,rateIgrBrlens{2}_median=0.322947,rateIgrBrlens{2}_95%HPD={0.000001,1.102945},effectivebrlenIgrBrlens{3}_mean=0.213922,effectivebrlenIgrBrlens{3}_median=0.194200,effectivebrlenIgrBrlens{3}_95%HPD={0.000000,0.441025},rateIgrBrlens{3}_mean=1.587365,rateIgrBrlens{3}_median=1.347635,rateIgrBrlens{3}_95%HPD={0.221339,3.477416}])[&prob=8.02974411e-01,prob_stddev=6.38641490e-03,prob_range={7.96013378e-01,8.09402118e-01},prob(percent)="80",prob+-sd="80+-1",height_mean=7.77111521e-01,height_median=7.58923100e-01,height_95%HPD={4.78865690e-01,1.11448832e+00},age_mean=2.58034388e+02,age_median=2.55874289e+02,age_95%HPD={2.44665968e+02,2.76999814e+02}]:5.003067e+01[&length_mean=8.23157525e-02,length_median=7.74861100e-02,length_95%HPD={1.04782400e-02,1.60342700e-01},effectivebrlenIgrBrlens{1}_mean=0.159535,effectivebrlenIgrBrlens{1}_median=0.141695,effectivebrlenIgrBrlens{1}_95%HPD={0.000000,0.345618},rateIgrBrlens{1}_mean=2.255415,rateIgrBrlens{1}_median=1.771553,rateIgrBrlens{1}_95%HPD={0.000001,5.360238},effectivebrlenIgrBrlens{2}_mean=0.054029,effectivebrlenIgrBrlens{2}_median=0.040815,effectivebrlenIgrBrlens{2}_95%HPD={0.000000,0.153339},rateIgrBrlens{2}_mean=0.709616,rateIgrBrlens{2}_median=0.512378,rateIgrBrlens{2}_95%HPD={0.000001,2.014602},effectivebrlenIgrBrlens{3}_mean=0.099198,effectivebrlenIgrBrlens{3}_median=0.085897,effectivebrlenIgrBrlens{3}_95%HPD={0.000000,0.234452},rateIgrBrlens{3}_mean=1.273947,rateIgrBrlens{3}_median=1.067076,rateIgrBrlens{3}_95%HPD={0.000001,2.954507}],9[&prob=1.00000000e+00,prob_stddev=0.00000000e+00,prob_range={1.00000000e+00,1.00000000e+00},prob(percent)="100",prob+-sd="100+-0",height_mean=5.96566508e-01,height_median=5.81637770e-01,height_95%HPD={3.59637167e-01,8.61649340e-01},age_mean=1.97163887e+02,age_median=1.97531575e+02,age_95%HPD={1.92186720e+02,2.01399993e+02}]:1.083734e+02[&length_mean=2.34781381e-01,length_median=2.35971200e-01,length_95%HPD={8.91086400e-02,3.66084600e-01},effectivebrlenIgrBrlens{1}_mean=0.152328,effectivebrlenIgrBrlens{1}_median=0.142069,effectivebrlenIgrBrlens{1}_95%HPD={0.000000,0.301305},rateIgrBrlens{1}_mean=0.650899,rateIgrBrlens{1}_median=0.619033,rateIgrBrlens{1}_95%HPD={0.087266,1.236203},effectivebrlenIgrBrlens{2}_mean=0.111678,effectivebrlenIgrBrlens{2}_median=0.098190,effectivebrlenIgrBrlens{2}_95%HPD={0.000000,0.248708},rateIgrBrlens{2}_mean=0.492765,rateIgrBrlens{2}_median=0.426639,rateIgrBrlens{2}_95%HPD={0.000002,1.071833},effectivebrlenIgrBrlens{3}_mean=0.237756,effectivebrlenIgrBrlens{3}_median=0.226943,effectivebrlenIgrBrlens{3}_95%HPD={0.034931,0.451026},rateIgrBrlens{3}_mean=1.022513,rateIgrBrlens{3}_median=0.976899,rateIgrBrlens{3}_95%HPD={0.289410,1.843784}],(10[&prob=1.00000000e+00,prob_stddev=0.00000000e+00,prob_range={1.00000000e+00,1.00000000e+00},prob(percent)="100",prob+-sd="100+-0",height_mean=6.19980275e-01,height_median=6.04577990e-01,height_95%HPD={3.78291790e-01,8.98273217e-01},age_mean=2.04921732e+02,age_median=2.04933559e+02,age_95%HPD={2.01660952e+02,2.08497892e+02}]:6.727545e+01[&length_mean=1.70869326e-01,length_median=1.75068500e-01,length_95%HPD={3.13080400e-02,2.91699500e-01},effectivebrlenIgrBrlens{1}_mean=0.221829,effectivebrlenIgrBrlens{1}_median=0.206694,effectivebrlenIgrBrlens{1}_95%HPD={0.044955,0.427054},rateIgrBrlens{1}_mean=1.475981,rateIgrBrlens{1}_median=1.247772,rateIgrBrlens{1}_95%HPD={0.339713,3.079555},effectivebrlenIgrBrlens{2}_mean=0.200299,effectivebrlenIgrBrlens{2}_median=0.177428,effectivebrlenIgrBrlens{2}_95%HPD={0.001578,0.444956},rateIgrBrlens{2}_mean=1.675776,rateIgrBrlens{2}_median=1.010698,rateIgrBrlens{2}_95%HPD={0.000785,5.313673},effectivebrlenIgrBrlens{3}_mean=0.162508,effectivebrlenIgrBrlens{3}_median=0.149338,effectivebrlenIgrBrlens{3}_95%HPD={0.000000,0.350197},rateIgrBrlens{3}_mean=0.950927,rateIgrBrlens{3}_median=0.895321,rateIgrBrlens{3}_95%HPD={0.000003,1.855924}],(11[&prob=1.00000000e+00,prob_stddev=0.00000000e+00,prob_range={1.00000000e+00,1.00000000e+00},prob(percent)="100",prob+-sd="100+-0",height_mean=6.20328625e-01,height_median=6.04965880e-01,height_95%HPD={3.75075127e-01,8.95811525e-01},age_mean=2.05032801e+02,age_median=2.05098363e+02,age_95%HPD={2.01696831e+02,2.08499960e+02}]:5.268008e+01[&length_mean=1.17627532e-01,length_median=1.17144700e-01,length_95%HPD={2.46824200e-02,2.09012500e-01},effectivebrlenIgrBrlens{1}_mean=0.128057,effectivebrlenIgrBrlens{1}_median=0.119480,effectivebrlenIgrBrlens{1}_95%HPD={0.000000,0.268685},rateIgrBrlens{1}_mean=1.236797,rateIgrBrlens{1}_median=0.992717,rateIgrBrlens{1}_95%HPD={0.000001,3.013796},effectivebrlenIgrBrlens{2}_mean=0.097207,effectivebrlenIgrBrlens{2}_median=0.082963,effectivebrlenIgrBrlens{2}_95%HPD={0.000000,0.238732},rateIgrBrlens{2}_mean=0.916407,rateIgrBrlens{2}_median=0.716057,rateIgrBrlens{2}_95%HPD={0.000001,2.380778},effectivebrlenIgrBrlens{3}_mean=0.111571,effectivebrlenIgrBrlens{3}_median=0.097467,effectivebrlenIgrBrlens{3}_95%HPD={0.000000,0.260292},rateIgrBrlens{3}_mean=0.947512,rateIgrBrlens{3}_median=0.862712,rateIgrBrlens{3}_95%HPD={0.000001,2.017924}],(12[&prob=1.00000000e+00,prob_stddev=0.00000000e+00,prob_range={1.00000000e+00,1.00000000e+00},prob(percent)="100",prob+-sd="100+-0",height_mean=6.06646018e-01,height_median=5.91340702e-01,height_95%HPD={3.64900540e-01,8.78489404e-01},age_mean=2.00486842e+02,age_median=2.00740357e+02,age_95%HPD={1.92497845e+02,2.08499536e+02}]:3.458643e+01[&length_mean=6.34627862e-02,length_median=5.93503400e-02,length_95%HPD={1.24861700e-02,1.21450100e-01},effectivebrlenIgrBrlens{1}_mean=0.047487,effectivebrlenIgrBrlens{1}_median=0.039600,effectivebrlenIgrBrlens{1}_95%HPD={0.000000,0.119002},rateIgrBrlens{1}_mean=0.840831,rateIgrBrlens{1}_median=0.655618,rateIgrBrlens{1}_95%HPD={0.000001,2.194620},effectivebrlenIgrBrlens{2}_mean=0.033002,effectivebrlenIgrBrlens{2}_median=0.025609,effectivebrlenIgrBrlens{2}_95%HPD={0.000000,0.088392},rateIgrBrlens{2}_mean=0.591076,rateIgrBrlens{2}_median=0.429267,rateIgrBrlens{2}_95%HPD={0.000001,1.644943},effectivebrlenIgrBrlens{3}_mean=0.071887,effectivebrlenIgrBrlens{3}_median=0.060861,effectivebrlenIgrBrlens{3}_95%HPD={0.000000,0.175663},rateIgrBrlens{3}_mean=1.194531,rateIgrBrlens{3}_median=1.000346,rateIgrBrlens{3}_95%HPD={0.000001,2.886345}],13[&prob=1.00000000e+00,prob_stddev=0.00000000e+00,prob_range={1.00000000e+00,1.00000000e+00},prob(percent)="100",prob+-sd="100+-0",height_mean=6.19585320e-01,height_median=6.04221690e-01,height_95%HPD={3.75491170e-01,8.94727390e-01},age_mean=2.04796054e+02,age_median=2.04741688e+02,age_95%HPD={2.01299999e+02,2.08112097e+02}]:3.058510e+01[&length_mean=4.23457517e-02,length_median=3.75657900e-02,length_95%HPD={2.44196200e-03,9.26990000e-02},effectivebrlenIgrBrlens{1}_mean=0.041815,effectivebrlenIgrBrlens{1}_median=0.034064,effectivebrlenIgrBrlens{1}_95%HPD={0.000000,0.110521},rateIgrBrlens{1}_mean=1.175114,rateIgrBrlens{1}_median=0.847778,rateIgrBrlens{1}_95%HPD={0.000001,3.333295},effectivebrlenIgrBrlens{2}_mean=0.011049,effectivebrlenIgrBrlens{2}_median=0.004015,effectivebrlenIgrBrlens{2}_95%HPD={0.000000,0.045560},rateIgrBrlens{2}_mean=0.276092,rateIgrBrlens{2}_median=0.103708,rateIgrBrlens{2}_95%HPD={0.000001,1.081306},effectivebrlenIgrBrlens{3}_mean=0.055786,effectivebrlenIgrBrlens{3}_median=0.041579,effectivebrlenIgrBrlens{3}_95%HPD={0.000000,0.160997},rateIgrBrlens{3}_mean=1.429158,rateIgrBrlens{3}_median=1.032530,rateIgrBrlens{3}_95%HPD={0.000001,4.105781}],14[&prob=1.00000000e+00,prob_stddev=0.00000000e+00,prob_range={1.00000000e+00,1.00000000e+00},prob(percent)="100",prob+-sd="100+-0",height_mean=6.36489349e-01,height_median=6.20625394e-01,height_95%HPD={3.84161920e-01,9.20325570e-01},age_mean=2.10398487e+02,age_median=2.10274664e+02,age_95%HPD={2.01303363e+02,2.18950750e+02}]:2.505212e+01[&length_mean=4.49808160e-02,length_median=4.00923100e-02,length_95%HPD={3.31718100e-03,9.72517400e-02},effectivebrlenIgrBrlens{1}_mean=0.039047,effectivebrlenIgrBrlens{1}_median=0.030615,effectivebrlenIgrBrlens{1}_95%HPD={0.000000,0.106667},rateIgrBrlens{1}_mean=1.056627,rateIgrBrlens{1}_median=0.732325,rateIgrBrlens{1}_95%HPD={0.000001,3.075672},effectivebrlenIgrBrlens{2}_mean=0.027501,effectivebrlenIgrBrlens{2}_median=0.018435,effectivebrlenIgrBrlens{2}_95%HPD={0.000000,0.086707},rateIgrBrlens{2}_mean=0.718466,rateIgrBrlens{2}_median=0.427464,rateIgrBrlens{2}_95%HPD={0.000001,2.349646},effectivebrlenIgrBrlens{3}_mean=0.042722,effectivebrlenIgrBrlens{3}_median=0.028215,effectivebrlenIgrBrlens{3}_95%HPD={0.000000,0.134515},rateIgrBrlens{3}_mean=0.955296,rateIgrBrlens{3}_median=0.705986,rateIgrBrlens{3}_95%HPD={0.000001,2.759315}],(15[&prob=1.00000000e+00,prob_stddev=0.00000000e+00,prob_range={1.00000000e+00,1.00000000e+00},prob(percent)="100",prob+-sd="100+-0",height_mean=6.05939589e-01,height_median=5.90887275e-01,height_95%HPD={3.66074393e-01,8.73994440e-01},age_mean=2.00282652e+02,age_median=2.00274197e+02,age_95%HPD={1.99301954e+02,2.01196927e+02}]:1.244568e+01[&length_mean=3.83046445e-02,length_median=3.09193500e-02,length_95%HPD={1.66372600e-03,9.49902300e-02},effectivebrlenIgrBrlens{1}_mean=0.038050,effectivebrlenIgrBrlens{1}_median=0.027806,effectivebrlenIgrBrlens{1}_95%HPD={0.000000,0.112018},rateIgrBrlens{1}_mean=1.174057,rateIgrBrlens{1}_median=0.803368,rateIgrBrlens{1}_95%HPD={0.000001,3.502937},effectivebrlenIgrBrlens{2}_mean=0.023620,effectivebrlenIgrBrlens{2}_median=0.010610,effectivebrlenIgrBrlens{2}_95%HPD={0.000000,0.089435},rateIgrBrlens{2}_mean=0.661768,rateIgrBrlens{2}_median=0.302515,rateIgrBrlens{2}_95%HPD={0.000001,2.413751},effectivebrlenIgrBrlens{3}_mean=0.031158,effectivebrlenIgrBrlens{3}_median=0.018118,effectivebrlenIgrBrlens{3}_95%HPD={0.000000,0.106150},rateIgrBrlens{3}_mean=0.842380,rateIgrBrlens{3}_median=0.570330,rateIgrBrlens{3}_95%HPD={0.000001,2.574161}],16[&prob=1.00000000e+00,prob_stddev=0.00000000e+00,prob_range={1.00000000e+00,1.00000000e+00},prob(percent)="100",prob+-sd="100+-0",height_mean=6.05984244e-01,height_median=5.90909690e-01,height_95%HPD={3.65729988e-01,8.73741903e-01},age_mean=2.00297126e+02,age_median=2.00296429e+02,age_95%HPD={1.99360648e+02,2.01259193e+02}]:1.242345e+01[&length_mean=3.15813187e-02,length_median=2.59380800e-02,length_95%HPD={1.52071400e-03,7.62695900e-02},effectivebrlenIgrBrlens{1}_mean=0.016376,effectivebrlenIgrBrlens{1}_median=0.007417,effectivebrlenIgrBrlens{1}_95%HPD={0.000000,0.062653},rateIgrBrlens{1}_mean=0.534296,rateIgrBrlens{1}_median=0.274651,rateIgrBrlens{1}_95%HPD={0.000001,1.867832},effectivebrlenIgrBrlens{2}_mean=0.023401,effectivebrlenIgrBrlens{2}_median=0.009568,effectivebrlenIgrBrlens{2}_95%HPD={0.000000,0.091080},rateIgrBrlens{2}_mean=0.810099,rateIgrBrlens{2}_median=0.335813,rateIgrBrlens{2}_95%HPD={0.000001,3.064801},effectivebrlenIgrBrlens{3}_mean=0.030325,effectivebrlenIgrBrlens{3}_median=0.016095,effectivebrlenIgrBrlens{3}_95%HPD={0.000000,0.108259},rateIgrBrlens{3}_mean=0.973463,rateIgrBrlens{3}_median=0.613304,rateIgrBrlens{3}_95%HPD={0.000001,3.126103}],17[&prob=1.00000000e+00,prob_stddev=0.00000000e+00,prob_range={1.00000000e+00,1.00000000e+00},prob(percent)="100",prob+-sd="100+-0",height_mean=5.88498652e-01,height_median=5.73594480e-01,height_95%HPD={3.50819290e-01,8.50037100e-01},age_mean=1.94473031e+02,age_median=1.95487319e+02,age_95%HPD={1.84959696e+02,2.01299978e+02}]:1.723256e+01[&length_mean=4.30769938e-02,length_median=3.84464300e-02,length_95%HPD={4.26484200e-03,9.13628600e-02},effectivebrlenIgrBrlens{1}_mean=0.026350,effectivebrlenIgrBrlens{1}_median=0.015161,effectivebrlenIgrBrlens{1}_95%HPD={0.000000,0.090640},rateIgrBrlens{1}_mean=0.608618,rateIgrBrlens{1}_median=0.392420,rateIgrBrlens{1}_95%HPD={0.000001,1.927174},effectivebrlenIgrBrlens{2}_mean=0.022709,effectivebrlenIgrBrlens{2}_median=0.008433,effectivebrlenIgrBrlens{2}_95%HPD={0.000000,0.092841},rateIgrBrlens{2}_mean=0.540892,rateIgrBrlens{2}_median=0.214182,rateIgrBrlens{2}_95%HPD={0.000001,2.112164},effectivebrlenIgrBrlens{3}_mean=0.040974,effectivebrlenIgrBrlens{3}_median=0.026772,effectivebrlenIgrBrlens{3}_95%HPD={0.000000,0.130183},rateIgrBrlens{3}_mean=0.956443,rateIgrBrlens{3}_median=0.702857,rateIgrBrlens{3}_95%HPD={0.000001,2.804037}])[&prob=5.05347163e-01,prob_stddev=5.80539890e-03,prob_range={4.97661137e-01,5.11749869e-01},prob(percent)="51",prob+-sd="51+-1",height_mean=6.47839574e-01,height_median=6.32697541e-01,height_95%HPD={3.97620490e-01,9.27497890e-01},age_mean=2.13826269e+02,age_median=2.12719878e+02,age_95%HPD={2.03587649e+02,2.26435398e+02}]:2.260691e+01[&length_mean=4.18438342e-02,length_median=3.62982200e-02,length_95%HPD={2.24556300e-03,9.46460500e-02},effectivebrlenIgrBrlens{1}_mean=0.036985,effectivebrlenIgrBrlens{1}_median=0.026632,effectivebrlenIgrBrlens{1}_95%HPD={0.000000,0.110512},rateIgrBrlens{1}_mean=0.976257,rateIgrBrlens{1}_median=0.689025,rateIgrBrlens{1}_95%HPD={0.000001,2.874058},effectivebrlenIgrBrlens{2}_mean=0.037696,effectivebrlenIgrBrlens{2}_median=0.025909,effectivebrlenIgrBrlens{2}_95%HPD={0.000000,0.116939},rateIgrBrlens{2}_mean=1.167478,rateIgrBrlens{2}_median=0.644209,rateIgrBrlens{2}_95%HPD={0.000001,3.911149},effectivebrlenIgrBrlens{3}_mean=0.033316,effectivebrlenIgrBrlens{3}_median=0.021576,effectivebrlenIgrBrlens{3}_95%HPD={0.000000,0.106622},rateIgrBrlens{3}_mean=0.825301,rateIgrBrlens{3}_median=0.592831,rateIgrBrlens{3}_95%HPD={0.000001,2.407100}])[&prob=6.77236920e-01,prob_stddev=1.13189102e-02,prob_range={6.61925979e-01,6.88770125e-01},prob(percent)="68",prob+-sd="68+-1",height_mean=7.06514758e-01,height_median=6.91988159e-01,height_95%HPD={4.43647191e-01,9.94205898e-01},age_mean=2.36342452e+02,age_median=2.35326786e+02,age_95%HPD={2.19601125e+02,2.54804649e+02}]:2.245166e+01[&length_mean=4.60425490e-02,length_median=4.05133000e-02,length_95%HPD={2.48843000e-03,1.02342600e-01},effectivebrlenIgrBrlens{1}_mean=0.051975,effectivebrlenIgrBrlens{1}_median=0.038631,effectivebrlenIgrBrlens{1}_95%HPD={0.000000,0.152072},rateIgrBrlens{1}_mean=1.286007,rateIgrBrlens{1}_median=0.871386,rateIgrBrlens{1}_95%HPD={0.000001,3.852362},effectivebrlenIgrBrlens{2}_mean=0.028606,effectivebrlenIgrBrlens{2}_median=0.013490,effectivebrlenIgrBrlens{2}_95%HPD={0.000000,0.107319},rateIgrBrlens{2}_mean=0.668774,rateIgrBrlens{2}_median=0.317879,rateIgrBrlens{2}_95%HPD={0.000001,2.402041},effectivebrlenIgrBrlens{3}_mean=0.041288,effectivebrlenIgrBrlens{3}_median=0.028331,effectivebrlenIgrBrlens{3}_95%HPD={0.000000,0.126796},rateIgrBrlens{3}_mean=0.919533,rateIgrBrlens{3}_median=0.698419,rateIgrBrlens{3}_95%HPD={0.000001,2.599422}],((18[&prob=1.00000000e+00,prob_stddev=0.00000000e+00,prob_range={1.00000000e+00,1.00000000e+00},prob(percent)="100",prob+-sd="100+-0",height_mean=4.61558113e-01,height_median=4.50238987e-01,height_95%HPD={2.81674530e-01,6.69052020e-01},age_mean=1.52557027e+02,age_median=1.52585660e+02,age_95%HPD={1.50267805e+02,1.54997386e+02}]:1.148249e+01[&length_mean=4.22606521e-02,length_median=3.44765700e-02,length_95%HPD={3.00957900e-03,9.98142400e-02},effectivebrlenIgrBrlens{1}_mean=0.031230,effectivebrlenIgrBrlens{1}_median=0.019380,effectivebrlenIgrBrlens{1}_95%HPD={0.000000,0.102569},rateIgrBrlens{1}_mean=0.834414,rateIgrBrlens{1}_median=0.527694,rateIgrBrlens{1}_95%HPD={0.000001,2.665550},effectivebrlenIgrBrlens{2}_mean=0.030334,effectivebrlenIgrBrlens{2}_median=0.010308,effectivebrlenIgrBrlens{2}_95%HPD={0.000000,0.127674},rateIgrBrlens{2}_mean=0.733402,rateIgrBrlens{2}_median=0.283749,rateIgrBrlens{2}_95%HPD={0.000001,2.863233},effectivebrlenIgrBrlens{3}_mean=0.036007,effectivebrlenIgrBrlens{3}_median=0.022173,effectivebrlenIgrBrlens{3}_95%HPD={0.000000,0.119560},rateIgrBrlens{3}_mean=0.858531,rateIgrBrlens{3}_median=0.628658,rateIgrBrlens{3}_95%HPD={0.000001,2.511042}],19[&prob=1.00000000e+00,prob_stddev=0.00000000e+00,prob_range={1.00000000e+00,1.00000000e+00},prob(percent)="100",prob+-sd="100+-0",height_mean=4.61434896e-01,height_median=4.50011970e-01,height_95%HPD={2.79097590e-01,6.66121710e-01},age_mean=1.52518648e+02,age_median=1.52529464e+02,age_95%HPD={1.50258426e+02,1.54998276e+02}]:1.153869e+01[&length_mean=4.15035575e-02,length_median=3.45479000e-02,length_95%HPD={3.19725500e-03,9.66966100e-02},effectivebrlenIgrBrlens{1}_mean=0.044951,effectivebrlenIgrBrlens{1}_median=0.032841,effectivebrlenIgrBrlens{1}_95%HPD={0.000000,0.130693},rateIgrBrlens{1}_mean=1.291127,rateIgrBrlens{1}_median=0.880400,rateIgrBrlens{1}_95%HPD={0.000001,3.865009},effectivebrlenIgrBrlens{2}_mean=0.032960,effectivebrlenIgrBrlens{2}_median=0.010894,effectivebrlenIgrBrlens{2}_95%HPD={0.000000,0.139138},rateIgrBrlens{2}_mean=0.794173,rateIgrBrlens{2}_median=0.300080,rateIgrBrlens{2}_95%HPD={0.000001,3.144717},effectivebrlenIgrBrlens{3}_mean=0.028479,effectivebrlenIgrBrlens{3}_median=0.017377,effectivebrlenIgrBrlens{3}_95%HPD={0.000000,0.094834},rateIgrBrlens{3}_mean=0.687244,rateIgrBrlens{3}_median=0.497171,rateIgrBrlens{3}_95%HPD={0.000001,2.000300}])[&prob=9.79555783e-01,prob_stddev=9.32926058e-04,prob_range={9.78311352e-01,9.80544661e-01},prob(percent)="98",prob+-sd="98+-0",height_mean=5.01514347e-01,height_median=4.89598190e-01,height_95%HPD={3.06236680e-01,7.20463980e-01},age_mean=1.66188012e+02,age_median=1.64068154e+02,age_95%HPD={1.53691034e+02,1.84336355e+02}]:7.461737e+01[&length_mean=1.45695623e-01,length_median=1.42477200e-01,length_95%HPD={3.46838000e-02,2.58317800e-01},effectivebrlenIgrBrlens{1}_mean=0.125195,effectivebrlenIgrBrlens{1}_median=0.111831,effectivebrlenIgrBrlens{1}_95%HPD={0.000000,0.270759},rateIgrBrlens{1}_mean=0.902215,rateIgrBrlens{1}_median=0.803775,rateIgrBrlens{1}_95%HPD={0.000001,1.868249},effectivebrlenIgrBrlens{2}_mean=0.141827,effectivebrlenIgrBrlens{2}_median=0.123997,effectivebrlenIgrBrlens{2}_95%HPD={0.000000,0.319006},rateIgrBrlens{2}_mean=1.108685,rateIgrBrlens{2}_median=0.880896,rateIgrBrlens{2}_95%HPD={0.000001,2.728389},effectivebrlenIgrBrlens{3}_mean=0.126381,effectivebrlenIgrBrlens{3}_median=0.115743,effectivebrlenIgrBrlens{3}_95%HPD={0.000000,0.263683},rateIgrBrlens{3}_mean=0.885542,rateIgrBrlens{3}_median=0.833298,rateIgrBrlens{3}_95%HPD={0.000001,1.688821}],((20[&prob=1.00000000e+00,prob_stddev=0.00000000e+00,prob_range={1.00000000e+00,1.00000000e+00},prob(percent)="100",prob+-sd="100+-0",height_mean=4.64551397e-01,height_median=4.53017360e-01,height_95%HPD={2.80275407e-01,6.69890970e-01},age_mean=1.53548553e+02,age_median=1.53547914e+02,age_95%HPD={1.52185362e+02,1.54937423e+02}]:1.405744e+01[&length_mean=2.80069140e-02,length_median=2.31596900e-02,length_95%HPD={1.86443000e-03,6.66886400e-02},effectivebrlenIgrBrlens{1}_mean=0.014742,effectivebrlenIgrBrlens{1}_median=0.006305,effectivebrlenIgrBrlens{1}_95%HPD={0.000000,0.057474},rateIgrBrlens{1}_mean=0.544335,rateIgrBrlens{1}_median=0.261642,rateIgrBrlens{1}_95%HPD={0.000001,1.961074},effectivebrlenIgrBrlens{2}_mean=0.021282,effectivebrlenIgrBrlens{2}_median=0.005491,effectivebrlenIgrBrlens{2}_95%HPD={0.000000,0.093458},rateIgrBrlens{2}_mean=0.882839,rateIgrBrlens{2}_median=0.220481,rateIgrBrlens{2}_95%HPD={0.000001,3.723116},effectivebrlenIgrBrlens{3}_mean=0.021710,effectivebrlenIgrBrlens{3}_median=0.011466,effectivebrlenIgrBrlens{3}_95%HPD={0.000000,0.077875},rateIgrBrlens{3}_mean=0.797194,rateIgrBrlens{3}_median=0.490071,rateIgrBrlens{3}_95%HPD={0.000001,2.576383}],21[&prob=1.00000000e+00,prob_stddev=0.00000000e+00,prob_range={1.00000000e+00,1.00000000e+00},prob(percent)="100",prob+-sd="100+-0",height_mean=4.56988609e-01,height_median=4.45622177e-01,height_95%HPD={2.76288100e-01,6.59389980e-01},age_mean=1.51048994e+02,age_median=1.51047454e+02,age_95%HPD={1.50097010e+02,1.52089890e+02}]:1.655790e+01[&length_mean=3.93950637e-02,length_median=3.36698600e-02,length_95%HPD={5.04360600e-03,8.80347900e-02},effectivebrlenIgrBrlens{1}_mean=0.023402,effectivebrlenIgrBrlens{1}_median=0.012679,effectivebrlenIgrBrlens{1}_95%HPD={0.000000,0.082731},rateIgrBrlens{1}_mean=0.600246,rateIgrBrlens{1}_median=0.363637,rateIgrBrlens{1}_95%HPD={0.000001,1.967391},effectivebrlenIgrBrlens{2}_mean=0.058459,effectivebrlenIgrBrlens{2}_median=0.045793,effectivebrlenIgrBrlens{2}_95%HPD={0.000000,0.162462},rateIgrBrlens{2}_mean=1.815663,rateIgrBrlens{2}_median=1.220270,rateIgrBrlens{2}_95%HPD={0.000001,5.611611},effectivebrlenIgrBrlens{3}_mean=0.037533,effectivebrlenIgrBrlens{3}_median=0.023144,effectivebrlenIgrBrlens{3}_95%HPD={0.000000,0.123902},rateIgrBrlens{3}_mean=0.956553,rateIgrBrlens{3}_median=0.678635,rateIgrBrlens{3}_95%HPD={0.000001,2.889859}],22[&prob=1.00000000e+00,prob_stddev=0.00000000e+00,prob_range={1.00000000e+00,1.00000000e+00},prob(percent)="100",prob+-sd="100+-0",height_mean=4.61585880e-01,height_median=4.50114097e-01,height_95%HPD={2.80556828e-01,6.68086970e-01},age_mean=1.52567622e+02,age_median=1.52601338e+02,age_95%HPD={1.50279955e+02,1.54998939e+02}]:1.500402e+01[&length_mean=3.16812743e-02,length_median=2.44600500e-02,length_95%HPD={1.70695400e-03,8.15242900e-02},effectivebrlenIgrBrlens{1}_mean=0.017089,effectivebrlenIgrBrlens{1}_median=0.007127,effectivebrlenIgrBrlens{1}_95%HPD={0.000000,0.067159},rateIgrBrlens{1}_mean=0.548903,rateIgrBrlens{1}_median=0.273331,rateIgrBrlens{1}_95%HPD={0.000001,1.962220},effectivebrlenIgrBrlens{2}_mean=0.027882,effectivebrlenIgrBrlens{2}_median=0.006326,effectivebrlenIgrBrlens{2}_95%HPD={0.000000,0.126426},rateIgrBrlens{2}_mean=0.928095,rateIgrBrlens{2}_median=0.239115,rateIgrBrlens{2}_95%HPD={0.000001,3.942225},effectivebrlenIgrBrlens{3}_mean=0.021620,effectivebrlenIgrBrlens{3}_median=0.010847,effectivebrlenIgrBrlens{3}_95%HPD={0.000000,0.079299},rateIgrBrlens{3}_mean=0.692781,rateIgrBrlens{3}_median=0.425591,rateIgrBrlens{3}_95%HPD={0.000001,2.223902}])[&prob=8.99603893e-01,prob_stddev=1.49610662e-03,prob_range={8.98312241e-01,9.01745536e-01},prob(percent)="90",prob+-sd="90+-0",height_mean=5.09289685e-01,height_median=4.97827430e-01,height_95%HPD={3.13187480e-01,7.29484790e-01},age_mean=1.69040397e+02,age_median=1.67605354e+02,age_95%HPD={1.56655498e+02,1.84962923e+02}]:2.602805e+01[&length_mean=8.43825734e-02,length_median=7.94905600e-02,length_95%HPD={1.07340000e-02,1.64276700e-01},effectivebrlenIgrBrlens{1}_mean=0.075532,effectivebrlenIgrBrlens{1}_median=0.064842,effectivebrlenIgrBrlens{1}_95%HPD={0.000000,0.182867},rateIgrBrlens{1}_mean=0.955421,rateIgrBrlens{1}_median=0.801187,rateIgrBrlens{1}_95%HPD={0.000001,2.282994},effectivebrlenIgrBrlens{2}_mean=0.086393,effectivebrlenIgrBrlens{2}_median=0.069676,effectivebrlenIgrBrlens{2}_95%HPD={0.000000,0.222768},rateIgrBrlens{2}_mean=1.160915,rateIgrBrlens{2}_median=0.878725,rateIgrBrlens{2}_95%HPD={0.000001,3.042384},effectivebrlenIgrBrlens{3}_mean=0.064346,effectivebrlenIgrBrlens{3}_median=0.054787,effectivebrlenIgrBrlens{3}_95%HPD={0.000000,0.158157},rateIgrBrlens{3}_mean=0.782176,rateIgrBrlens{3}_median=0.697705,rateIgrBrlens{3}_95%HPD={0.000001,1.769769}],(27[&prob=1.00000000e+00,prob_stddev=0.00000000e+00,prob_range={1.00000000e+00,1.00000000e+00},prob(percent)="100",prob+-sd="100+-0",height_mean=4.60811735e-01,height_median=4.49457660e-01,height_95%HPD={2.79071874e-01,6.65341780e-01},age_mean=1.52317190e+02,age_median=1.52230231e+02,age_95%HPD={1.50000204e+02,1.54683486e+02}]:9.064683e+00[&length_mean=3.16795877e-02,length_median=2.68551900e-02,length_95%HPD={2.97361700e-03,7.20946500e-02},effectivebrlenIgrBrlens{1}_mean=0.056266,effectivebrlenIgrBrlens{1}_median=0.043022,effectivebrlenIgrBrlens{1}_95%HPD={0.000000,0.152932},rateIgrBrlens{1}_mean=2.289698,rateIgrBrlens{1}_median=1.504403,rateIgrBrlens{1}_95%HPD={0.000001,6.863901},effectivebrlenIgrBrlens{2}_mean=0.014665,effectivebrlenIgrBrlens{2}_median=0.003961,effectivebrlenIgrBrlens{2}_95%HPD={0.000000,0.064920},rateIgrBrlens{2}_mean=0.487194,rateIgrBrlens{2}_median=0.141352,rateIgrBrlens{2}_95%HPD={0.000001,2.042538},effectivebrlenIgrBrlens{3}_mean=0.025693,effectivebrlenIgrBrlens{3}_median=0.014432,effectivebrlenIgrBrlens{3}_95%HPD={0.000000,0.089554},rateIgrBrlens{3}_mean=0.804987,rateIgrBrlens{3}_median=0.540235,rateIgrBrlens{3}_95%HPD={0.000001,2.506855}],28[&prob=1.00000000e+00,prob_stddev=0.00000000e+00,prob_range={1.00000000e+00,1.00000000e+00},prob(percent)="100",prob+-sd="100+-0",height_mean=4.57084440e-01,height_median=4.45702500e-01,height_95%HPD={2.77134422e-01,6.60427083e-01},age_mean=1.51079575e+02,age_median=1.51094323e+02,age_95%HPD={1.50113747e+02,1.52099478e+02}]:1.020059e+01[&length_mean=3.46687733e-02,length_median=3.02173900e-02,length_95%HPD={4.69873400e-03,7.47624900e-02},effectivebrlenIgrBrlens{1}_mean=0.024026,effectivebrlenIgrBrlens{1}_median=0.013071,effectivebrlenIgrBrlens{1}_95%HPD={0.000000,0.084924},rateIgrBrlens{1}_mean=0.719325,rateIgrBrlens{1}_median=0.415043,rateIgrBrlens{1}_95%HPD={0.000001,2.427200},effectivebrlenIgrBrlens{2}_mean=0.019330,effectivebrlenIgrBrlens{2}_median=0.005836,effectivebrlenIgrBrlens{2}_95%HPD={0.000000,0.083248},rateIgrBrlens{2}_mean=0.573842,rateIgrBrlens{2}_median=0.185524,rateIgrBrlens{2}_95%HPD={0.000001,2.386171},effectivebrlenIgrBrlens{3}_mean=0.020819,effectivebrlenIgrBrlens{3}_median=0.012401,effectivebrlenIgrBrlens{3}_95%HPD={0.000000,0.069762},rateIgrBrlens{3}_mean=0.600500,rateIgrBrlens{3}_median=0.410437,rateIgrBrlens{3}_95%HPD={0.000001,1.804377}])[&prob=9.71372540e-01,prob_stddev=4.80435132e-04,prob_range={9.70933656e-01,9.72055866e-01},prob(percent)="97",prob+-sd="97+-0",height_mean=4.91049142e-01,height_median=4.79601820e-01,height_95%HPD={2.98743040e-01,7.03792440e-01},age_mean=1.62734206e+02,age_median=1.61294914e+02,age_95%HPD={1.52875797e+02,1.76122087e+02}]:3.233849e+01[&length_mean=9.62231243e-02,length_median=9.22044200e-02,length_95%HPD={1.66202000e-02,1.80182500e-01},effectivebrlenIgrBrlens{1}_mean=0.071682,effectivebrlenIgrBrlens{1}_median=0.060537,effectivebrlenIgrBrlens{1}_95%HPD={0.000000,0.177167},rateIgrBrlens{1}_mean=0.767197,rateIgrBrlens{1}_median=0.660778,rateIgrBrlens{1}_95%HPD={0.000001,1.797965},effectivebrlenIgrBrlens{2}_mean=0.053845,effectivebrlenIgrBrlens{2}_median=0.037658,effectivebrlenIgrBrlens{2}_95%HPD={0.000000,0.162163},rateIgrBrlens{2}_mean=0.569253,rateIgrBrlens{2}_median=0.409970,rateIgrBrlens{2}_95%HPD={0.000001,1.639850},effectivebrlenIgrBrlens{3}_mean=0.156079,effectivebrlenIgrBrlens{3}_median=0.142657,effectivebrlenIgrBrlens{3}_95%HPD={0.000000,0.311136},rateIgrBrlens{3}_mean=1.856559,rateIgrBrlens{3}_median=1.494291,rateIgrBrlens{3}_95%HPD={0.244439,4.306580}])[&prob=7.47975022e-01,prob_stddev=4.04776091e-03,prob_range={7.44336174e-01,7.53769403e-01},prob(percent)="75",prob+-sd="75+-0",height_mean=5.82318086e-01,height_median=5.70811870e-01,height_95%HPD={3.69531520e-01,8.22479540e-01},age_mean=1.94964747e+02,age_median=1.93633400e+02,age_95%HPD={1.71674427e+02,2.20558656e+02}]:4.505212e+01[&length_mean=7.21090446e-02,length_median=6.71571000e-02,length_95%HPD={4.18046600e-03,1.46518300e-01},effectivebrlenIgrBrlens{1}_mean=0.048733,effectivebrlenIgrBrlens{1}_median=0.037058,effectivebrlenIgrBrlens{1}_95%HPD={0.000000,0.137156},rateIgrBrlens{1}_mean=0.702939,rateIgrBrlens{1}_median=0.549225,rateIgrBrlens{1}_95%HPD={0.000001,1.847101},effectivebrlenIgrBrlens{2}_mean=0.084032,effectivebrlenIgrBrlens{2}_median=0.068217,effectivebrlenIgrBrlens{2}_95%HPD={0.000000,0.221068},rateIgrBrlens{2}_mean=1.399598,rateIgrBrlens{2}_median=0.974079,rateIgrBrlens{2}_95%HPD={0.000001,3.946007},effectivebrlenIgrBrlens{3}_mean=0.051577,effectivebrlenIgrBrlens{3}_median=0.039524,effectivebrlenIgrBrlens{3}_95%HPD={0.000000,0.143511},rateIgrBrlens{3}_mean=0.723274,rateIgrBrlens{3}_median=0.611731,rateIgrBrlens{3}_95%HPD={0.000001,1.779946}],((23[&prob=1.00000000e+00,prob_stddev=0.00000000e+00,prob_range={1.00000000e+00,1.00000000e+00},prob(percent)="100",prob+-sd="100+-0",height_mean=3.26457200e-01,height_median=3.18190300e-01,height_95%HPD={1.97334740e-01,4.74760740e-01},age_mean=1.07884639e+02,age_median=1.08402336e+02,age_95%HPD={1.01598290e+02,1.12999973e+02}]:6.484351e+01[&length_mean=2.04733099e-01,length_median=2.00033500e-01,length_95%HPD={1.12124300e-01,3.08826300e-01},effectivebrlenIgrBrlens{1}_mean=0.163620,effectivebrlenIgrBrlens{1}_median=0.152326,effectivebrlenIgrBrlens{1}_95%HPD={0.030423,0.321757},rateIgrBrlens{1}_mean=0.816960,rateIgrBrlens{1}_median=0.764124,rateIgrBrlens{1}_95%HPD={0.157897,1.566968},effectivebrlenIgrBrlens{2}_mean=0.134882,effectivebrlenIgrBrlens{2}_median=0.111973,effectivebrlenIgrBrlens{2}_95%HPD={0.000000,0.326948},rateIgrBrlens{2}_mean=0.658239,rateIgrBrlens{2}_median=0.563266,rateIgrBrlens{2}_95%HPD={0.000001,1.521337},effectivebrlenIgrBrlens{3}_mean=0.140514,effectivebrlenIgrBrlens{3}_median=0.129862,effectivebrlenIgrBrlens{3}_95%HPD={0.009783,0.288667},rateIgrBrlens{3}_mean=0.683871,rateIgrBrlens{3}_median=0.662962,rateIgrBrlens{3}_95%HPD={0.068006,1.265803}],(25[&prob=1.00000000e+00,prob_stddev=0.00000000e+00,prob_range={1.00000000e+00,1.00000000e+00},prob(percent)="100",prob+-sd="100+-0",height_mean=4.56986463e-01,height_median=4.45633790e-01,height_95%HPD={2.76414470e-01,6.59449768e-01},age_mean=1.51048177e+02,age_median=1.51045743e+02,age_95%HPD={1.50002918e+02,1.51996839e+02}]:1.141165e+01[&length_mean=3.64612793e-02,length_median=3.34488600e-02,length_95%HPD={6.65268000e-03,7.24857100e-02},effectivebrlenIgrBrlens{1}_mean=0.016233,effectivebrlenIgrBrlens{1}_median=0.008994,effectivebrlenIgrBrlens{1}_95%HPD={0.000000,0.056752},rateIgrBrlens{1}_mean=0.448683,rateIgrBrlens{1}_median=0.266456,rateIgrBrlens{1}_95%HPD={0.000001,1.486862},effectivebrlenIgrBrlens{2}_mean=0.018121,effectivebrlenIgrBrlens{2}_median=0.006196,effectivebrlenIgrBrlens{2}_95%HPD={0.000000,0.075881},rateIgrBrlens{2}_mean=0.506339,rateIgrBrlens{2}_median=0.182007,rateIgrBrlens{2}_95%HPD={0.000001,2.042645},effectivebrlenIgrBrlens{3}_mean=0.061543,effectivebrlenIgrBrlens{3}_median=0.052918,effectivebrlenIgrBrlens{3}_95%HPD={0.000000,0.144829},rateIgrBrlens{3}_mean=1.976196,rateIgrBrlens{3}_median=1.477978,rateIgrBrlens{3}_95%HPD={0.000001,5.239893}],26[&prob=1.00000000e+00,prob_stddev=0.00000000e+00,prob_range={1.00000000e+00,1.00000000e+00},prob(percent)="100",prob+-sd="100+-0",height_mean=4.60864314e-01,height_median=4.49402030e-01,height_95%HPD={2.78766085e-01,6.65100370e-01},age_mean=1.52332129e+02,age_median=1.52250884e+02,age_95%HPD={1.49999982e+02,1.54689052e+02}]:1.020651e+01[&length_mean=3.34377559e-02,length_median=3.02913600e-02,length_95%HPD={5.02990400e-03,6.88945600e-02},effectivebrlenIgrBrlens{1}_mean=0.018510,effectivebrlenIgrBrlens{1}_median=0.010163,effectivebrlenIgrBrlens{1}_95%HPD={0.000000,0.064645},rateIgrBrlens{1}_mean=0.562293,rateIgrBrlens{1}_median=0.333227,rateIgrBrlens{1}_95%HPD={0.000001,1.857158},effectivebrlenIgrBrlens{2}_mean=0.011938,effectivebrlenIgrBrlens{2}_median=0.003627,effectivebrlenIgrBrlens{2}_95%HPD={0.000000,0.051286},rateIgrBrlens{2}_mean=0.367824,rateIgrBrlens{2}_median=0.117047,rateIgrBrlens{2}_95%HPD={0.000001,1.539619},effectivebrlenIgrBrlens{3}_mean=0.085428,effectivebrlenIgrBrlens{3}_median=0.072460,effectivebrlenIgrBrlens{3}_95%HPD={0.006736,0.195307},rateIgrBrlens{3}_mean=3.406256,rateIgrBrlens{3}_median=2.303897,rateIgrBrlens{3}_95%HPD={0.223700,9.617888}])[&prob=8.98551127e-01,prob_stddev=3.32383235e-03,prob_range={8.94123399e-01,9.01178876e-01},prob(percent)="90",prob+-sd="90+-0",height_mean=4.90207782e-01,height_median=4.79091260e-01,height_95%HPD={3.01151404e-01,7.02285810e-01},age_mean=1.63414372e+02,age_median=1.62457394e+02,age_95%HPD={1.53918763e+02,1.75081628e+02}]:1.078845e+01[&length_mean=4.84596828e-02,length_median=4.31728600e-02,length_95%HPD={3.69362200e-03,1.05257800e-01},effectivebrlenIgrBrlens{1}_mean=0.073559,effectivebrlenIgrBrlens{1}_median=0.065043,effectivebrlenIgrBrlens{1}_95%HPD={0.000000,0.163634},rateIgrBrlens{1}_mean=2.056192,rateIgrBrlens{1}_median=1.431403,rateIgrBrlens{1}_95%HPD={0.000001,5.662854},effectivebrlenIgrBrlens{2}_mean=0.074484,effectivebrlenIgrBrlens{2}_median=0.056266,effectivebrlenIgrBrlens{2}_95%HPD={0.000000,0.219047},rateIgrBrlens{2}_mean=1.640832,rateIgrBrlens{2}_median=1.131575,rateIgrBrlens{2}_95%HPD={0.000001,4.971013},effectivebrlenIgrBrlens{3}_mean=0.032946,effectivebrlenIgrBrlens{3}_median=0.021888,effectivebrlenIgrBrlens{3}_95%HPD={0.000000,0.103435},rateIgrBrlens{3}_mean=0.677930,rateIgrBrlens{3}_median=0.518445,rateIgrBrlens{3}_95%HPD={0.000001,1.866679}])[&prob=7.21597538e-01,prob_stddev=2.10099542e-03,prob_range={7.19447562e-01,7.23736403e-01},prob(percent)="72",prob+-sd="72+-0",height_mean=5.30218502e-01,height_median=5.18540750e-01,height_95%HPD={3.31180792e-01,7.59981670e-01},age_mean=1.73787548e+02,age_median=1.73245846e+02,age_95%HPD={1.59102786e+02,1.89198999e+02}]:1.674741e+01[&length_mean=4.93874902e-02,length_median=4.55305400e-02,length_95%HPD={3.65872000e-03,1.02284500e-01},effectivebrlenIgrBrlens{1}_mean=0.033598,effectivebrlenIgrBrlens{1}_median=0.021048,effectivebrlenIgrBrlens{1}_95%HPD={0.000000,0.109029},rateIgrBrlens{1}_mean=0.664797,rateIgrBrlens{1}_median=0.473454,rateIgrBrlens{1}_95%HPD={0.000001,1.949423},effectivebrlenIgrBrlens{2}_mean=0.084126,effectivebrlenIgrBrlens{2}_median=0.066616,effectivebrlenIgrBrlens{2}_95%HPD={0.000000,0.235522},rateIgrBrlens{2}_mean=1.925004,rateIgrBrlens{2}_median=1.326590,rateIgrBrlens{2}_95%HPD={0.000001,5.731041},effectivebrlenIgrBrlens{3}_mean=0.041081,effectivebrlenIgrBrlens{3}_median=0.030979,effectivebrlenIgrBrlens{3}_95%HPD={0.000000,0.116925},rateIgrBrlens{3}_mean=0.872812,rateIgrBrlens{3}_median=0.689084,rateIgrBrlens{3}_95%HPD={0.000001,2.359284}],24[&prob=1.00000000e+00,prob_stddev=0.00000000e+00,prob_range={1.00000000e+00,1.00000000e+00},prob(percent)="100",prob+-sd="100+-0",height_mean=5.39316206e-01,height_median=5.25985760e-01,height_95%HPD={3.27742670e-01,7.79469390e-01},age_mean=1.78283210e+02,age_median=1.77976848e+02,age_95%HPD={1.74200044e+02,1.82950456e+02}]:1.201641e+01[&length_mean=3.12343835e-02,length_median=2.74986400e-02,length_95%HPD={2.28590400e-03,6.84217900e-02},effectivebrlenIgrBrlens{1}_mean=0.016301,effectivebrlenIgrBrlens{1}_median=0.008083,effectivebrlenIgrBrlens{1}_95%HPD={0.000000,0.059923},rateIgrBrlens{1}_mean=0.541905,rateIgrBrlens{1}_median=0.287230,rateIgrBrlens{1}_95%HPD={0.000001,1.851389},effectivebrlenIgrBrlens{2}_mean=0.033052,effectivebrlenIgrBrlens{2}_median=0.018864,effectivebrlenIgrBrlens{2}_95%HPD={0.000000,0.114600},rateIgrBrlens{2}_mean=1.243545,rateIgrBrlens{2}_median=0.627270,rateIgrBrlens{2}_95%HPD={0.000001,4.436219},effectivebrlenIgrBrlens{3}_mean=0.041282,effectivebrlenIgrBrlens{3}_median=0.032273,effectivebrlenIgrBrlens{3}_95%HPD={0.000000,0.111889},rateIgrBrlens{3}_mean=1.595321,rateIgrBrlens{3}_median=1.090606,rateIgrBrlens{3}_95%HPD={0.000001,4.660400}])[&prob=9.57467139e-01,prob_stddev=3.77917342e-03,prob_range={9.53444962e-01,9.62178198e-01},prob(percent)="96",prob+-sd="96+-0",height_mean=5.74095821e-01,height_median=5.61344700e-01,height_95%HPD={3.56059140e-01,8.17129730e-01},age_mean=1.91138320e+02,age_median=1.89993256e+02,age_95%HPD={1.77904472e+02,2.06179343e+02}]:4.869227e+01[&length_mean=9.14713041e-02,length_median=8.77766800e-02,length_95%HPD={1.95976000e-02,1.67540600e-01},effectivebrlenIgrBrlens{1}_mean=0.122866,effectivebrlenIgrBrlens{1}_median=0.111731,effectivebrlenIgrBrlens{1}_95%HPD={0.000000,0.252830},rateIgrBrlens{1}_mean=1.482417,rateIgrBrlens{1}_median=1.260497,rateIgrBrlens{1}_95%HPD={0.000001,3.219580},effectivebrlenIgrBrlens{2}_mean=0.082979,effectivebrlenIgrBrlens{2}_median=0.067080,effectivebrlenIgrBrlens{2}_95%HPD={0.000000,0.217932},rateIgrBrlens{2}_mean=0.973576,rateIgrBrlens{2}_median=0.750786,rateIgrBrlens{2}_95%HPD={0.000001,2.615410},effectivebrlenIgrBrlens{3}_mean=0.149187,effectivebrlenIgrBrlens{3}_median=0.134670,effectivebrlenIgrBrlens{3}_95%HPD={0.013922,0.313411},rateIgrBrlens{3}_mean=1.840834,rateIgrBrlens{3}_median=1.491858,rateIgrBrlens{3}_95%HPD={0.216494,4.232215}],((((29[&prob=1.00000000e+00,prob_stddev=0.00000000e+00,prob_range={1.00000000e+00,1.00000000e+00},prob(percent)="100",prob+-sd="100+-0",height_mean=0.00000000e+00,height_median=0.00000000e+00,height_95%HPD={0.00000000e+00,0.00000000e+00},age_mean=0.00000000e+00,age_median=0.00000000e+00,age_95%HPD={0.00000000e+00,0.00000000e+00}]:1.068948e+02[&length_mean=3.39543066e-01,length_median=3.24178700e-01,length_95%HPD={1.74418800e-01,5.40128100e-01},effectivebrlenIgrBrlens{1}_mean=0.252556,effectivebrlenIgrBrlens{1}_median=0.234117,effectivebrlenIgrBrlens{1}_95%HPD={0.040788,0.496502},rateIgrBrlens{1}_mean=0.743247,rateIgrBrlens{1}_median=0.722381,rateIgrBrlens{1}_95%HPD={0.187297,1.317780},effectivebrlenIgrBrlens{2}_mean=0.186569,effectivebrlenIgrBrlens{2}_median=0.160704,effectivebrlenIgrBrlens{2}_95%HPD={0.007828,0.425464},rateIgrBrlens{2}_mean=0.550732,rateIgrBrlens{2}_median=0.495103,rateIgrBrlens{2}_95%HPD={0.038815,1.174135},effectivebrlenIgrBrlens{3}_mean=0.286350,effectivebrlenIgrBrlens{3}_median=0.269687,effectivebrlenIgrBrlens{3}_95%HPD={0.056335,0.540184},rateIgrBrlens{3}_mean=0.843020,rateIgrBrlens{3}_median=0.836661,rateIgrBrlens{3}_95%HPD={0.263115,1.418137}],30[&prob=1.00000000e+00,prob_stddev=0.00000000e+00,prob_range={1.00000000e+00,1.00000000e+00},prob(percent)="100",prob+-sd="100+-0",height_mean=2.32203034e-01,height_median=2.26288000e-01,height_95%HPD={1.39359080e-01,3.37807440e-01},age_mean=7.67699624e+01,age_median=7.67478323e+01,age_95%HPD={7.00262510e+01,8.29404138e+01}]:3.014695e+01[&length_mean=1.12491204e-01,length_median=9.11294300e-02,length_95%HPD={2.34500000e-03,2.81293500e-01},effectivebrlenIgrBrlens{1}_mean=0.104836,effectivebrlenIgrBrlens{1}_median=0.072836,effectivebrlenIgrBrlens{1}_95%HPD={0.000000,0.318979},rateIgrBrlens{1}_mean=0.933416,rateIgrBrlens{1}_median=0.777951,rateIgrBrlens{1}_95%HPD={0.000001,2.304082},effectivebrlenIgrBrlens{2}_mean=0.142977,effectivebrlenIgrBrlens{2}_median=0.114146,effectivebrlenIgrBrlens{2}_95%HPD={0.000000,0.372469},rateIgrBrlens{2}_mean=1.740207,rateIgrBrlens{2}_median=1.168308,rateIgrBrlens{2}_95%HPD={0.000001,4.950557},effectivebrlenIgrBrlens{3}_mean=0.106980,effectivebrlenIgrBrlens{3}_median=0.076840,effectivebrlenIgrBrlens{3}_95%HPD={0.000000,0.316976},rateIgrBrlens{3}_mean=0.947343,rateIgrBrlens{3}_median=0.834948,rateIgrBrlens{3}_95%HPD={0.000001,2.183536}])[&prob=9.55589382e-01,prob_stddev=8.53356162e-03,prob_range={9.50444995e-01,9.68300352e-01},prob(percent)="96",prob+-sd="96+-1",height_mean=3.33919764e-01,height_median=3.19757800e-01,height_95%HPD={1.74418800e-01,5.25335300e-01},age_mean=1.11940192e+02,age_median=1.06894783e+02,age_95%HPD={7.45671439e+01,1.61503701e+02}]:8.509271e+01[&length_mean=2.22753837e-01,length_median=2.22797500e-01,length_95%HPD={3.86891600e-02,3.93531400e-01},effectivebrlenIgrBrlens{1}_mean=0.164976,effectivebrlenIgrBrlens{1}_median=0.148253,effectivebrlenIgrBrlens{1}_95%HPD={0.000000,0.361199},rateIgrBrlens{1}_mean=0.741013,rateIgrBrlens{1}_median=0.695822,rateIgrBrlens{1}_95%HPD={0.000001,1.415193},effectivebrlenIgrBrlens{2}_mean=0.135972,effectivebrlenIgrBrlens{2}_median=0.109321,effectivebrlenIgrBrlens{2}_95%HPD={0.000000,0.349684},rateIgrBrlens{2}_mean=0.687810,rateIgrBrlens{2}_median=0.495480,rateIgrBrlens{2}_95%HPD={0.000001,1.881081},effectivebrlenIgrBrlens{3}_mean=0.185856,effectivebrlenIgrBrlens{3}_median=0.172069,effectivebrlenIgrBrlens{3}_95%HPD={0.000000,0.385934},rateIgrBrlens{3}_mean=0.836937,rateIgrBrlens{3}_median=0.812182,rateIgrBrlens{3}_95%HPD={0.080092,1.549303}],31[&prob=1.00000000e+00,prob_stddev=0.00000000e+00,prob_range={1.00000000e+00,1.00000000e+00},prob(percent)="100",prob+-sd="100+-0",height_mean=5.63137398e-01,height_median=5.49050000e-01,height_95%HPD={3.41083477e-01,8.14177380e-01},age_mean=1.86128434e+02,age_median=1.85833792e+02,age_95%HPD={1.82700024e+02,1.90151849e+02}]:6.153705e+00[&length_mean=2.78849882e-02,length_median=1.80460000e-02,length_95%HPD={5.11996800e-04,9.20339500e-02},effectivebrlenIgrBrlens{1}_mean=0.024293,effectivebrlenIgrBrlens{1}_median=0.007139,effectivebrlenIgrBrlens{1}_95%HPD={0.000000,0.107239},rateIgrBrlens{1}_mean=0.902083,rateIgrBrlens{1}_median=0.370711,rateIgrBrlens{1}_95%HPD={0.000001,3.415614},effectivebrlenIgrBrlens{2}_mean=0.034869,effectivebrlenIgrBrlens{2}_median=0.002510,effectivebrlenIgrBrlens{2}_95%HPD={0.000000,0.211643},rateIgrBrlens{2}_mean=0.956457,rateIgrBrlens{2}_median=0.144199,rateIgrBrlens{2}_95%HPD={0.000001,4.221223},effectivebrlenIgrBrlens{3}_mean=0.026756,effectivebrlenIgrBrlens{3}_median=0.009697,effectivebrlenIgrBrlens{3}_95%HPD={0.000000,0.112747},rateIgrBrlens{3}_mean=0.992008,rateIgrBrlens{3}_median=0.512668,rateIgrBrlens{3}_95%HPD={0.000001,3.462215}])[&prob=8.47326696e-01,prob_stddev=1.25004204e-02,prob_range={8.31035211e-01,8.58779347e-01},prob(percent)="85",prob+-sd="85+-1",height_mean=5.65268711e-01,height_median=5.54864600e-01,height_95%HPD={3.53637200e-01,7.96548600e-01},age_mean=1.92934737e+02,age_median=1.91987497e+02,age_95%HPD={1.84167198e+02,2.03675613e+02}]:1.450499e+01[&length_mean=5.54663200e-02,length_median=5.08860600e-02,length_95%HPD={4.95330800e-03,1.14202100e-01},effectivebrlenIgrBrlens{1}_mean=0.039723,effectivebrlenIgrBrlens{1}_median=0.026195,effectivebrlenIgrBrlens{1}_95%HPD={0.000000,0.125124},rateIgrBrlens{1}_mean=0.720132,rateIgrBrlens{1}_median=0.511635,rateIgrBrlens{1}_95%HPD={0.000001,2.108970},effectivebrlenIgrBrlens{2}_mean=0.195936,effectivebrlenIgrBrlens{2}_median=0.175451,effectivebrlenIgrBrlens{2}_95%HPD={0.020883,0.411583},rateIgrBrlens{2}_mean=5.148730,rateIgrBrlens{2}_median=3.500975,rateIgrBrlens{2}_95%HPD={0.000001,14.433830},effectivebrlenIgrBrlens{3}_mean=0.046219,effectivebrlenIgrBrlens{3}_median=0.033299,effectivebrlenIgrBrlens{3}_95%HPD={0.000000,0.135690},rateIgrBrlens{3}_mean=0.834792,rateIgrBrlens{3}_median=0.667056,rateIgrBrlens{3}_95%HPD={0.000001,2.232181}],((33[&prob=1.00000000e+00,prob_stddev=0.00000000e+00,prob_range={1.00000000e+00,1.00000000e+00},prob(percent)="100",prob+-sd="100+-0",height_mean=2.89755036e-01,height_median=2.82408860e-01,height_95%HPD={1.74751211e-01,4.20469931e-01},age_mean=9.57621020e+01,age_median=9.60599810e+01,age_95%HPD={9.05592742e+01,1.00499981e+02}]:3.652383e+01[&length_mean=1.19550978e-01,length_median=1.10389100e-01,length_95%HPD={3.52594400e-02,2.31160100e-01},effectivebrlenIgrBrlens{1}_mean=0.094424,effectivebrlenIgrBrlens{1}_median=0.079551,effectivebrlenIgrBrlens{1}_95%HPD={0.000000,0.228313},rateIgrBrlens{1}_mean=0.800382,rateIgrBrlens{1}_median=0.710823,rateIgrBrlens{1}_95%HPD={0.000004,1.753990},effectivebrlenIgrBrlens{2}_mean=0.060626,effectivebrlenIgrBrlens{2}_median=0.049089,effectivebrlenIgrBrlens{2}_95%HPD={0.000000,0.156374},rateIgrBrlens{2}_mean=0.532615,rateIgrBrlens{2}_median=0.428642,rateIgrBrlens{2}_95%HPD={0.000001,1.358956},effectivebrlenIgrBrlens{3}_mean=0.115511,effectivebrlenIgrBrlens{3}_median=0.098829,effectivebrlenIgrBrlens{3}_95%HPD={0.000000,0.271243},rateIgrBrlens{3}_mean=0.972630,rateIgrBrlens{3}_median=0.888057,rateIgrBrlens{3}_95%HPD={0.000001,2.041761}],35[&prob=1.00000000e+00,prob_stddev=0.00000000e+00,prob_range={1.00000000e+00,1.00000000e+00},prob(percent)="100",prob+-sd="100+-0",height_mean=3.55797428e-01,height_median=3.46737946e-01,height_95%HPD={2.14232730e-01,5.16733460e-01},age_mean=1.17597061e+02,age_median=1.17651664e+02,age_95%HPD={1.10770126e+02,1.24999106e+02}]:1.493214e+01[&length_mean=5.81050538e-02,length_median=4.66512100e-02,length_95%HPD={1.73406300e-03,1.45648200e-01},effectivebrlenIgrBrlens{1}_mean=0.054288,effectivebrlenIgrBrlens{1}_median=0.031962,effectivebrlenIgrBrlens{1}_95%HPD={0.000000,0.183716},rateIgrBrlens{1}_mean=0.946508,rateIgrBrlens{1}_median=0.652615,rateIgrBrlens{1}_95%HPD={0.000001,2.832818},effectivebrlenIgrBrlens{2}_mean=0.030913,effectivebrlenIgrBrlens{2}_median=0.017359,effectivebrlenIgrBrlens{2}_95%HPD={0.000000,0.107938},rateIgrBrlens{2}_mean=0.646577,rateIgrBrlens{2}_median=0.332349,rateIgrBrlens{2}_95%HPD={0.000001,2.248852},effectivebrlenIgrBrlens{3}_mean=0.055311,effectivebrlenIgrBrlens{3}_median=0.034991,effectivebrlenIgrBrlens{3}_95%HPD={0.000000,0.179111},rateIgrBrlens{3}_mean=0.960739,rateIgrBrlens{3}_median=0.738872,rateIgrBrlens{3}_95%HPD={0.000001,2.661483}])[&prob=8.46271153e-01,prob_stddev=8.43912184e-03,prob_range={8.34479617e-01,8.54168287e-01},prob(percent)="85",prob+-sd="85+-1",height_mean=3.99421836e-01,height_median=3.90311620e-01,height_95%HPD={2.42420330e-01,5.77484420e-01},age_mean=1.34574654e+02,age_median=1.32583809e+02,age_95%HPD={1.14401130e+02,1.58071298e+02}]:3.460630e+01[&length_mean=1.01864984e-01,length_median=9.72812700e-02,length_95%HPD={6.21605100e-03,1.96688300e-01},effectivebrlenIgrBrlens{1}_mean=0.079684,effectivebrlenIgrBrlens{1}_median=0.064919,effectivebrlenIgrBrlens{1}_95%HPD={0.000000,0.207485},rateIgrBrlens{1}_mean=0.787733,rateIgrBrlens{1}_median=0.676200,rateIgrBrlens{1}_95%HPD={0.000001,1.844980},effectivebrlenIgrBrlens{2}_mean=0.048936,effectivebrlenIgrBrlens{2}_median=0.034734,effectivebrlenIgrBrlens{2}_95%HPD={0.000000,0.145838},rateIgrBrlens{2}_mean=0.492142,rateIgrBrlens{2}_median=0.357854,rateIgrBrlens{2}_95%HPD={0.000001,1.396802},effectivebrlenIgrBrlens{3}_mean=0.097795,effectivebrlenIgrBrlens{3}_median=0.081955,effectivebrlenIgrBrlens{3}_95%HPD={0.000000,0.244332},rateIgrBrlens{3}_mean=0.964464,rateIgrBrlens{3}_median=0.857253,rateIgrBrlens{3}_95%HPD={0.000001,2.167150}],34[&prob=1.00000000e+00,prob_stddev=0.00000000e+00,prob_range={1.00000000e+00,1.00000000e+00},prob(percent)="100",prob+-sd="100+-0",height_mean=4.68560973e-01,height_median=4.56853030e-01,height_95%HPD={2.85154690e-01,6.77954458e-01},age_mean=1.54874533e+02,age_median=1.54859805e+02,age_95%HPD={1.53000803e+02,1.56603617e+02}]:1.233031e+01[&length_mean=4.25995408e-02,length_median=3.28839300e-02,length_95%HPD={1.20426400e-03,1.11895800e-01},effectivebrlenIgrBrlens{1}_mean=0.039817,effectivebrlenIgrBrlens{1}_median=0.019620,effectivebrlenIgrBrlens{1}_95%HPD={0.000000,0.147102},rateIgrBrlens{1}_mean=0.953327,rateIgrBrlens{1}_median=0.561113,rateIgrBrlens{1}_95%HPD={0.000001,3.132032},effectivebrlenIgrBrlens{2}_mean=0.024496,effectivebrlenIgrBrlens{2}_median=0.008256,effectivebrlenIgrBrlens{2}_95%HPD={0.000000,0.102413},rateIgrBrlens{2}_mean=0.626444,rateIgrBrlens{2}_median=0.229713,rateIgrBrlens{2}_95%HPD={0.000001,2.408269},effectivebrlenIgrBrlens{3}_mean=0.040877,effectivebrlenIgrBrlens{3}_median=0.022967,effectivebrlenIgrBrlens{3}_95%HPD={0.000000,0.142629},rateIgrBrlens{3}_mean=0.976776,rateIgrBrlens{3}_median=0.676589,rateIgrBrlens{3}_95%HPD={0.000001,2.960916}])[&prob=8.63470961e-01,prob_stddev=9.85991647e-03,prob_range={8.50090555e-01,8.71212542e-01},prob(percent)="86",prob+-sd="86+-1",height_mean=4.99087088e-01,height_median=4.88973810e-01,height_95%HPD={3.09579760e-01,7.09817506e-01},age_mean=1.69836309e+02,age_median=1.67190111e+02,age_95%HPD={1.54839111e+02,1.92029106e+02}]:3.930238e+01[&length_mean=1.21412723e-01,length_median=1.20412200e-01,length_95%HPD={2.80011800e-02,2.11415900e-01},effectivebrlenIgrBrlens{1}_mean=0.095307,effectivebrlenIgrBrlens{1}_median=0.082426,effectivebrlenIgrBrlens{1}_95%HPD={0.000000,0.225391},rateIgrBrlens{1}_mean=0.785026,rateIgrBrlens{1}_median=0.704980,rateIgrBrlens{1}_95%HPD={0.000001,1.710158},effectivebrlenIgrBrlens{2}_mean=0.076055,effectivebrlenIgrBrlens{2}_median=0.063075,effectivebrlenIgrBrlens{2}_95%HPD={0.000000,0.190432},rateIgrBrlens{2}_mean=0.652508,rateIgrBrlens{2}_median=0.533161,rateIgrBrlens{2}_95%HPD={0.000001,1.592300},effectivebrlenIgrBrlens{3}_mean=0.116289,effectivebrlenIgrBrlens{3}_median=0.103763,effectivebrlenIgrBrlens{3}_95%HPD={0.000000,0.260958},rateIgrBrlens{3}_mean=0.962931,rateIgrBrlens{3}_median=0.881110,rateIgrBrlens{3}_95%HPD={0.000001,2.006042}])[&prob=5.30038555e-01,prob_stddev=6.77814568e-03,prob_range={5.20771991e-01,5.36049599e-01},prob(percent)="53",prob+-sd="53+-1",height_mean=6.17938659e-01,height_median=6.04863240e-01,height_95%HPD={3.81368080e-01,8.76476050e-01},age_mean=2.06585401e+02,age_median=2.06492491e+02,age_95%HPD={1.92181342e+02,2.21239630e+02}]:1.343273e+01[&length_mean=3.82226044e-02,length_median=3.42998800e-02,length_95%HPD={2.44961100e-03,8.27835300e-02},effectivebrlenIgrBrlens{1}_mean=0.032628,effectivebrlenIgrBrlens{1}_median=0.018495,effectivebrlenIgrBrlens{1}_95%HPD={0.000000,0.112821},rateIgrBrlens{1}_mean=0.880555,rateIgrBrlens{1}_median=0.531857,rateIgrBrlens{1}_95%HPD={0.000001,2.867206},effectivebrlenIgrBrlens{2}_mean=0.026961,effectivebrlenIgrBrlens{2}_median=0.010603,effectivebrlenIgrBrlens{2}_95%HPD={0.000000,0.106611},rateIgrBrlens{2}_mean=0.759440,rateIgrBrlens{2}_median=0.301176,rateIgrBrlens{2}_95%HPD={0.000001,2.898611},effectivebrlenIgrBrlens{3}_mean=0.032353,effectivebrlenIgrBrlens{3}_median=0.019883,effectivebrlenIgrBrlens{3}_95%HPD={0.000000,0.106849},rateIgrBrlens{3}_mean=0.858793,rateIgrBrlens{3}_median=0.592131,rateIgrBrlens{3}_95%HPD={0.000001,2.580220}],32[&prob=1.00000000e+00,prob_stddev=0.00000000e+00,prob_range={1.00000000e+00,1.00000000e+00},prob(percent)="100",prob+-sd="100+-0",height_mean=6.42802268e-01,height_median=6.27161363e-01,height_95%HPD={3.87914657e-01,9.24097400e-01},age_mean=2.12546831e+02,age_median=2.11414959e+02,age_95%HPD={2.08499975e+02,2.20434281e+02}]:8.510257e+00[&length_mean=1.75245882e-02,length_median=1.43845600e-02,length_95%HPD={1.10650900e-03,4.19857800e-02},effectivebrlenIgrBrlens{1}_mean=0.014253,effectivebrlenIgrBrlens{1}_median=0.003835,effectivebrlenIgrBrlens{1}_95%HPD={0.000000,0.062209},rateIgrBrlens{1}_mean=0.850418,rateIgrBrlens{1}_median=0.258921,rateIgrBrlens{1}_95%HPD={0.000001,3.444752},effectivebrlenIgrBrlens{2}_mean=0.032111,effectivebrlenIgrBrlens{2}_median=0.011042,effectivebrlenIgrBrlens{2}_95%HPD={0.000000,0.128430},rateIgrBrlens{2}_mean=2.326050,rateIgrBrlens{2}_median=0.680615,rateIgrBrlens{2}_95%HPD={0.000001,9.752753},effectivebrlenIgrBrlens{3}_mean=0.017005,effectivebrlenIgrBrlens{3}_median=0.006067,effectivebrlenIgrBrlens{3}_95%HPD={0.000000,0.069592},rateIgrBrlens{3}_mean=1.016713,rateIgrBrlens{3}_median=0.419938,rateIgrBrlens{3}_95%HPD={0.000001,3.852577}])[&prob=7.87880135e-01,prob_stddev=1.17958960e-02,prob_range={7.73858068e-01,7.97702248e-01},prob(percent)="79",prob+-sd="79+-1",height_mean=6.52337764e-01,height_median=6.39080860e-01,height_95%HPD={4.08765730e-01,9.26432280e-01},age_mean=2.21129222e+02,age_median=2.19925216e+02,age_95%HPD={2.10200824e+02,2.34506402e+02}]:1.876031e+01[&length_mean=4.43104814e-02,length_median=3.99135400e-02,length_95%HPD={4.88691100e-03,9.30772400e-02},effectivebrlenIgrBrlens{1}_mean=0.143804,effectivebrlenIgrBrlens{1}_median=0.126765,effectivebrlenIgrBrlens{1}_95%HPD={0.000000,0.311490},rateIgrBrlens{1}_mean=4.352941,rateIgrBrlens{1}_median=3.073494,rateIgrBrlens{1}_95%HPD={0.000001,11.875221},effectivebrlenIgrBrlens{2}_mean=0.170399,effectivebrlenIgrBrlens{2}_median=0.154526,effectivebrlenIgrBrlens{2}_95%HPD={0.000000,0.376304},rateIgrBrlens{2}_mean=4.958338,rateIgrBrlens{2}_median=3.648908,rateIgrBrlens{2}_95%HPD={0.000001,13.378619},effectivebrlenIgrBrlens{3}_mean=0.037763,effectivebrlenIgrBrlens{3}_median=0.025526,effectivebrlenIgrBrlens{3}_95%HPD={0.000000,0.117204},rateIgrBrlens{3}_mean=0.856180,rateIgrBrlens{3}_median=0.645158,rateIgrBrlens{3}_95%HPD={0.000001,2.461365}])[&prob=9.20114777e-01,prob_stddev=5.75329169e-03,prob_range={9.14767614e-01,9.26689703e-01},prob(percent)="92",prob+-sd="92+-1",height_mean=7.17090005e-01,height_median=7.03339540e-01,height_95%HPD={4.54240702e-01,1.00158168e+00},age_mean=2.40008273e+02,age_median=2.38685524e+02,age_95%HPD={2.19277171e+02,2.62758608e+02}]:1.909292e+01[&length_mean=4.52678100e-02,length_median=4.01562100e-02,length_95%HPD={3.91983900e-03,9.72460500e-02},effectivebrlenIgrBrlens{1}_mean=0.154052,effectivebrlenIgrBrlens{1}_median=0.138284,effectivebrlenIgrBrlens{1}_95%HPD={0.021071,0.324764},rateIgrBrlens{1}_mean=4.850502,rateIgrBrlens{1}_median=3.357160,rateIgrBrlens{1}_95%HPD={0.347762,13.618972},effectivebrlenIgrBrlens{2}_mean=0.058087,effectivebrlenIgrBrlens{2}_median=0.034856,effectivebrlenIgrBrlens{2}_95%HPD={0.000000,0.193045},rateIgrBrlens{2}_mean=1.445179,rateIgrBrlens{2}_median=0.798401,rateIgrBrlens{2}_95%HPD={0.000001,4.996751},effectivebrlenIgrBrlens{3}_mean=0.040209,effectivebrlenIgrBrlens{3}_median=0.028541,effectivebrlenIgrBrlens{3}_95%HPD={0.000000,0.120593},rateIgrBrlens{3}_mean=0.916236,rateIgrBrlens{3}_median=0.698150,rateIgrBrlens{3}_95%HPD={0.000001,2.583754}])[&prob=7.84230175e-01,prob_stddev=1.34354631e-02,prob_range={7.70002556e-01,8.02402196e-01},prob(percent)="78",prob+-sd="78+-1",height_mean=7.78504973e-01,height_median=7.62627570e-01,height_95%HPD={4.95322160e-01,1.09360885e+00},age_mean=2.59289890e+02,age_median=2.57778447e+02,age_95%HPD={2.33771423e+02,2.86746684e+02}]:1.443056e+01[&length_mean=6.57040160e-02,length_median=5.50618300e-02,length_95%HPD={4.16124800e-03,1.54828800e-01},effectivebrlenIgrBrlens{1}_mean=0.079560,effectivebrlenIgrBrlens{1}_median=0.063602,effectivebrlenIgrBrlens{1}_95%HPD={0.000000,0.214495},rateIgrBrlens{1}_mean=1.356393,rateIgrBrlens{1}_median=1.024172,rateIgrBrlens{1}_95%HPD={0.000001,3.721164},effectivebrlenIgrBrlens{2}_mean=0.409529,effectivebrlenIgrBrlens{2}_median=0.362476,effectivebrlenIgrBrlens{2}_95%HPD={0.062758,0.873218},rateIgrBrlens{2}_mean=9.068088,rateIgrBrlens{2}_median=6.430159,rateIgrBrlens{2}_95%HPD={0.696824,25.313259},effectivebrlenIgrBrlens{3}_mean=0.059161,effectivebrlenIgrBrlens{3}_median=0.042908,effectivebrlenIgrBrlens{3}_95%HPD={0.000000,0.173255},rateIgrBrlens{3}_mean=0.920052,rateIgrBrlens{3}_median=0.759536,rateIgrBrlens{3}_95%HPD={0.000001,2.374381}])[&prob=8.13549294e-01,prob_stddev=6.05111620e-03,prob_range={8.06435484e-01,8.21235320e-01},prob(percent)="81",prob+-sd="81+-1",height_mean=8.24847265e-01,height_median=8.08800740e-01,height_95%HPD={5.28628472e-01,1.15185706e+00},age_mean=2.73850155e+02,age_median=2.72209010e+02,age_95%HPD={2.42717988e+02,3.07534674e+02}]:3.369595e+01[&length_mean=6.82332141e-02,length_median=6.10031700e-02,length_95%HPD={4.75286500e-03,1.45944000e-01},effectivebrlenIgrBrlens{1}_mean=0.078308,effectivebrlenIgrBrlens{1}_median=0.064314,effectivebrlenIgrBrlens{1}_95%HPD={0.000000,0.201053},rateIgrBrlens{1}_mean=1.293774,rateIgrBrlens{1}_median=0.998091,rateIgrBrlens{1}_95%HPD={0.000001,3.366438},effectivebrlenIgrBrlens{2}_mean=0.324843,effectivebrlenIgrBrlens{2}_median=0.265765,effectivebrlenIgrBrlens{2}_95%HPD={0.000000,0.768385},rateIgrBrlens{2}_mean=6.200518,rateIgrBrlens{2}_median=4.507081,rateIgrBrlens{2}_95%HPD={0.000001,16.526401},effectivebrlenIgrBrlens{3}_mean=0.061500,effectivebrlenIgrBrlens{3}_median=0.047203,effectivebrlenIgrBrlens{3}_95%HPD={0.000000,0.170556},rateIgrBrlens{3}_mean=0.917997,rateIgrBrlens{3}_median=0.773958,rateIgrBrlens{3}_95%HPD={0.000001,2.295028}])[&prob=1.00000000e+00,prob_stddev=0.00000000e+00,prob_range={1.00000000e+00,1.00000000e+00},prob(percent)="100",prob+-sd="100+-0",height_mean=9.24720335e-01,height_median=9.06843378e-01,height_95%HPD={5.98662554e-01,1.29281735e+00},age_mean=3.07586450e+02,age_median=3.05904960e+02,age_95%HPD={2.76391210e+02,3.40842755e+02}]:1.184122e+01[&length_mean=3.58025144e-02,length_median=2.91518500e-02,length_95%HPD={1.46026900e-03,8.81858000e-02},effectivebrlenIgrBrlens{1}_mean=0.030873,effectivebrlenIgrBrlens{1}_median=0.015707,effectivebrlenIgrBrlens{1}_95%HPD={0.000000,0.112319},rateIgrBrlens{1}_mean=0.907655,rateIgrBrlens{1}_median=0.506850,rateIgrBrlens{1}_95%HPD={0.000001,3.053094},effectivebrlenIgrBrlens{2}_mean=0.024507,effectivebrlenIgrBrlens{2}_median=0.007758,effectivebrlenIgrBrlens{2}_95%HPD={0.000000,0.103961},rateIgrBrlens{2}_mean=0.762668,rateIgrBrlens{2}_median=0.249629,rateIgrBrlens{2}_95%HPD={0.000001,3.040590},effectivebrlenIgrBrlens{3}_mean=0.048333,effectivebrlenIgrBrlens{3}_median=0.027792,effectivebrlenIgrBrlens{3}_95%HPD={0.000000,0.166727},rateIgrBrlens{3}_mean=1.444896,rateIgrBrlens{3}_median=0.881871,rateIgrBrlens{3}_95%HPD={0.000001,4.780505}])[&prob=1.00000000e+00,prob_stddev=0.00000000e+00,prob_range={1.00000000e+00,1.00000000e+00},prob(percent)="100",prob+-sd="100+-0",height_mean=9.60522849e-01,height_median=9.42425630e-01,height_95%HPD={6.24457141e-01,1.34194861e+00},age_mean=3.19614539e+02,age_median=3.17746183e+02,age_95%HPD={2.85508517e+02,3.56954110e+02}][&length_mean=0.00000000e+00,length_median=0.00000000e+00,length_95%HPD={0.00000000e+00,0.00000000e+00},effectivebrlenIgrBrlens{1}_mean=1.000000,effectivebrlenIgrBrlens{1}_median=1.000000,effectivebrlenIgrBrlens{1}_95%HPD={1.000000,1.000000},rateIgrBrlens{1}_mean=1.000000,rateIgrBrlens{1}_median=1.000000,rateIgrBrlens{1}_95%HPD={1.000000,1.000000},effectivebrlenIgrBrlens{2}_mean=1.000000,effectivebrlenIgrBrlens{2}_median=1.000000,effectivebrlenIgrBrlens{2}_95%HPD={1.000000,1.000000},rateIgrBrlens{2}_mean=1.000000,rateIgrBrlens{2}_median=1.000000,rateIgrBrlens{2}_95%HPD={1.000000,1.000000},effectivebrlenIgrBrlens{3}_mean=1.000000,effectivebrlenIgrBrlens{3}_median=1.000000,effectivebrlenIgrBrlens{3}_95%HPD={1.000000,1.000000},rateIgrBrlens{3}_mean=1.000000,rateIgrBrlens{3}_median=1.000000,rateIgrBrlens{3}_95%HPD={1.000000,1.000000}];
end;
