# Supplementary material for: Sphenodontian phylogeny and the impact of model choice in Bayesian morphological clock estimates of divergence times and evolutionary rates
Source: BMC Biol. 2020 Dec 7;18:191. doi: 10.1186/s12915-020-00901-5 (PMC7720557; doi:10.1186/s12915-020-00901-5)
Supplement: Supplementary file 6 — Additional file 6. Input files including the dataset and all necessary coding (see Mr. Bayes blocks) to reproduce the analyses. [file 12915_2020_901_MOESM6_ESM.zip › InputFiles&OutputTrees/BayesCalibrated/FossilTips/BayesCal_IGR_ln_p3_60G_StartTr_3per_FT/BayesCal_IGR_ln_FT_Start_p3_3per_60g_AllCom.t.con.tre]

#NEXUS
begin taxa;
	dimensions ntax=35;
	taxlabels
	Ardeosaurus_brevipes
	Clevosaurus_bairdi
	Clevosaurus_brasiliensis
	Clevosaurus_cambrica
	Clevosaurus_hudsoni
	Clevosaurus_petilus
	Clevosaurus_sp_SAM
	Cynosphenodon_huizachalensis
	Derasmosaurus_pietraroiae
	Diphydontosaurus_avonis
	Eichstaettisaurus_schroederi
	Eilenodon_robustus
	Gephyrosaurus_bridensis
	Homeosaurus_maximiliani
	Homeosaurus_parvipes
	Huehuecuetzpalli_mixtecus
	Kallimodon_pulchellus
	Kawasphenodon
	Leptosaurus_neptunius
	Marmoretta_oxoniensis
	Megachirella_wachtleri
	Oenosaurus_muehlheimensis
	Palaeagama_vielhaueri
	Palaeopleurosaurus_posidoniae
	Piocormus_laticeps
	Planocephalosaurus_robinsonae
	Pleurosaurus_ginsburgi
	Pleurosaurus_goldfussi
	Priosphenodon_avelasi
	Prolacerta_broomi
	Sapheosaurus_thiollerei
	Sophineta_cracoviensis
	Sphenodon_punctatus
	Sphenotitan_leyesi
	Toxolophosaurus_cloudi
;
end;

begin trees;
	tree con_all_compat = [&R] (Prolacerta_broomi[&prob=1.0,prob_stddev=0.0,prob_range={1.0,1.0},prob(percent)="100",prob+-sd="100+-0",height_mean=0.706682809,height_median=0.68958539,height_95%HPD={0.430328398,1.0192952},age_mean=249.596686,age_median=249.623474,age_95%HPD={247.442447,251.892945},length_mean=0.216326051,length_median=0.2116881,length_95%HPD={0.1228806,0.3176824},effectivebrlenIgrBrlens{1}_mean=0.183197,effectivebrlenIgrBrlens{1}_median=0.172173,effectivebrlenIgrBrlens{1}_95%HPD={0.034314,0.347212},rateIgrBrlens{1}_mean=0.86075,rateIgrBrlens{1}_median=0.819492,rateIgrBrlens{1}_95%HPD={0.184733,1.593307},effectivebrlenIgrBrlens{2}_mean=0.144795,effectivebrlenIgrBrlens{2}_median=0.129758,effectivebrlenIgrBrlens{2}_95%HPD={0.013107,0.307423},rateIgrBrlens{2}_mean=0.681816,rateIgrBrlens{2}_median=0.615148,rateIgrBrlens{2}_95%HPD={0.068984,1.423018},effectivebrlenIgrBrlens{3}_mean=0.29565,effectivebrlenIgrBrlens{3}_median=0.27384,effectivebrlenIgrBrlens{3}_95%HPD={0.092818,0.547775},rateIgrBrlens{3}_mean=1.393195,rateIgrBrlens{3}_median=1.272078,rateIgrBrlens{3}_95%HPD={0.48874,2.570739}]:76.66249,((((Palaeagama_vielhaueri[&prob=1.0,prob_stddev=0.0,prob_range={1.0,1.0},prob(percent)="100",prob+-sd="100+-0",height_mean=0.714148336,height_median=0.696780824,height_95%HPD={0.4345594,1.02992075},age_mean=252.240567,age_median=251.989845,age_95%HPD={247.500061,257.298887},length_mean=0.0523289921,length_median=0.04123199,length_95%HPD={0.002545716,0.1357583},effectivebrlenIgrBrlens{1}_mean=0.06697,effectivebrlenIgrBrlens{1}_median=0.048608,effectivebrlenIgrBrlens{1}_95%HPD={0.0,0.192833},rateIgrBrlens{1}_mean=1.590952,rateIgrBrlens{1}_median=1.101674,rateIgrBrlens{1}_95%HPD={1.0E-6,4.54115},effectivebrlenIgrBrlens{2}_mean=0.041993,effectivebrlenIgrBrlens{2}_median=0.016383,effectivebrlenIgrBrlens{2}_95%HPD={0.0,0.169642},rateIgrBrlens{2}_mean=0.824111,rateIgrBrlens{2}_median=0.368972,rateIgrBrlens{2}_95%HPD={1.0E-6,3.042832},effectivebrlenIgrBrlens{3}_mean=0.061456,effectivebrlenIgrBrlens{3}_median=0.040881,effectivebrlenIgrBrlens{3}_95%HPD={0.0,0.19244},rateIgrBrlens{3}_mean=1.22589,rateIgrBrlens{3}_median=0.91387,rateIgrBrlens{3}_95%HPD={1.0E-6,3.486618}]:12.85942,Sophineta_cracoviensis[&prob=1.0,prob_stddev=0.0,prob_range={1.0,1.0},prob(percent)="100",prob+-sd="100+-0",height_mean=0.702167535,height_median=0.68509746,height_95%HPD={0.427386539,1.01250024},age_mean=248.002387,age_median=248.003927,age_95%HPD={247.543076,248.492242},length_mean=0.054716604,length_median=0.04763438,length_95%HPD={0.00399798,0.1205039},effectivebrlenIgrBrlens{1}_mean=0.057148,effectivebrlenIgrBrlens{1}_median=0.038445,effectivebrlenIgrBrlens{1}_95%HPD={0.0,0.177952},rateIgrBrlens{1}_mean=1.057593,rateIgrBrlens{1}_median=0.782148,rateIgrBrlens{1}_95%HPD={1.0E-6,3.036846},effectivebrlenIgrBrlens{2}_mean=0.03641,effectivebrlenIgrBrlens{2}_median=0.021076,effectivebrlenIgrBrlens{2}_95%HPD={0.0,0.124403},rateIgrBrlens{2}_mean=0.691738,rateIgrBrlens{2}_median=0.412979,rateIgrBrlens{2}_95%HPD={1.0E-6,2.292809},effectivebrlenIgrBrlens{3}_mean=0.052068,effectivebrlenIgrBrlens{3}_median=0.036015,effectivebrlenIgrBrlens{3}_95%HPD={0.0,0.158864},rateIgrBrlens{3}_mean=0.951183,rateIgrBrlens{3}_median=0.753196,rateIgrBrlens{3}_95%HPD={1.0E-6,2.581157}]:16.84533)[&prob=0.731683537,prob_stddev=0.00554791374,prob_range={0.725891935,0.736514039},prob(percent)="73",prob+-sd="73+-1",height_mean=0.749116438,height_median=0.732204468,height_95%HPD={0.462488939,1.07566205},age_mean=266.861151,age_median=264.849261,age_95%HPD={251.232261,287.079255},length_mean=0.0743691329,length_median=0.06863753,length_95%HPD={0.005119855,0.1541726},effectivebrlenIgrBrlens{1}_mean=0.115249,effectivebrlenIgrBrlens{1}_median=0.101014,effectivebrlenIgrBrlens{1}_95%HPD={0.0,0.269258},rateIgrBrlens{1}_mean=1.82883,rateIgrBrlens{1}_median=1.375281,rateIgrBrlens{1}_95%HPD={1.0E-6,4.732845},effectivebrlenIgrBrlens{2}_mean=0.048508,effectivebrlenIgrBrlens{2}_median=0.033516,effectivebrlenIgrBrlens{2}_95%HPD={0.0,0.148853},rateIgrBrlens{2}_mean=0.689936,rateIgrBrlens{2}_median=0.469538,rateIgrBrlens{2}_95%HPD={1.0E-6,2.062098},effectivebrlenIgrBrlens{3}_mean=0.085022,effectivebrlenIgrBrlens{3}_median=0.069956,effectivebrlenIgrBrlens{3}_95%HPD={0.0,0.220411},rateIgrBrlens{3}_mean=1.206792,rateIgrBrlens{3}_median=0.979332,rateIgrBrlens{3}_95%HPD={1.0E-6,3.044578}]:24.18701,(Megachirella_wachtleri[&prob=1.0,prob_stddev=0.0,prob_range={1.0,1.0},prob(percent)="100",prob+-sd="100+-0",height_mean=0.690824452,height_median=0.674042584,height_95%HPD={0.419437591,0.99505185},age_mean=243.996008,age_median=243.993918,age_95%HPD={243.500706,244.44929},length_mean=0.05300547,length_median=0.04157003,length_95%HPD={0.001880054,0.1383311},effectivebrlenIgrBrlens{1}_mean=0.090244,effectivebrlenIgrBrlens{1}_median=0.063842,effectivebrlenIgrBrlens{1}_95%HPD={0.0,0.272361},rateIgrBrlens{1}_mean=1.934538,rateIgrBrlens{1}_median=1.373669,rateIgrBrlens{1}_95%HPD={1.0E-6,5.534972},effectivebrlenIgrBrlens{2}_mean=0.021439,effectivebrlenIgrBrlens{2}_median=0.008225,effectivebrlenIgrBrlens{2}_95%HPD={0.0,0.086443},rateIgrBrlens{2}_mean=0.418305,rateIgrBrlens{2}_median=0.184838,rateIgrBrlens{2}_95%HPD={1.0E-6,1.530435},effectivebrlenIgrBrlens{3}_mean=0.059944,effectivebrlenIgrBrlens{3}_median=0.039739,effectivebrlenIgrBrlens{3}_95%HPD={0.0,0.188473},rateIgrBrlens{3}_mean=1.168717,rateIgrBrlens{3}_median=0.889687,rateIgrBrlens{3}_95%HPD={1.0E-6,3.307101}]:14.00435,((Marmoretta_oxoniensis[&prob=1.0,prob_stddev=0.0,prob_range={1.0,1.0},prob(percent)="100",prob+-sd="100+-0",height_mean=0.4530862,height_median=0.442097996,height_95%HPD={0.275666266,0.65599656},age_mean=160.027844,age_median=160.26457,age_95%HPD={153.007579,166.998565},length_mean=0.100099584,length_median=0.07767107,length_95%HPD={0.002484048,0.2573013},effectivebrlenIgrBrlens{1}_mean=0.077715,effectivebrlenIgrBrlens{1}_median=0.054314,effectivebrlenIgrBrlens{1}_95%HPD={0.0,0.235711},rateIgrBrlens{1}_mean=0.828039,rateIgrBrlens{1}_median=0.643854,rateIgrBrlens{1}_95%HPD={1.0E-6,2.177374},effectivebrlenIgrBrlens{2}_mean=0.091405,effectivebrlenIgrBrlens{2}_median=0.070272,effectivebrlenIgrBrlens{2}_95%HPD={0.0,0.255864},rateIgrBrlens{2}_mean=1.119739,rateIgrBrlens{2}_median=0.784318,rateIgrBrlens{2}_95%HPD={1.0E-6,3.142122},effectivebrlenIgrBrlens{3}_mean=0.090747,effectivebrlenIgrBrlens{3}_median=0.061573,effectivebrlenIgrBrlens{3}_95%HPD={0.0,0.277038},rateIgrBrlens{3}_mean=0.888124,rateIgrBrlens{3}_median=0.782427,rateIgrBrlens{3}_95%HPD={1.0E-6,2.105635}]:17.98385,Huehuecuetzpalli_mixtecus[&prob=1.0,prob_stddev=0.0,prob_range={1.0,1.0},prob(percent)="100",prob+-sd="100+-0",height_mean=0.290427888,height_median=0.28340125,height_95%HPD={0.1761501,0.41876442},age_mean=102.575014,age_median=102.610932,age_95%HPD={100.273434,104.999857},length_mean=0.236387422,length_median=0.2271869,length_95%HPD={0.121264,0.3686626},effectivebrlenIgrBrlens{1}_mean=0.34134,effectivebrlenIgrBrlens{1}_median=0.315574,effectivebrlenIgrBrlens{1}_95%HPD={0.103478,0.631},rateIgrBrlens{1}_mean=1.482197,rateIgrBrlens{1}_median=1.358299,rateIgrBrlens{1}_95%HPD={0.50196,2.687975},effectivebrlenIgrBrlens{2}_mean=0.149224,effectivebrlenIgrBrlens{2}_median=0.130689,effectivebrlenIgrBrlens{2}_95%HPD={0.008985,0.329265},rateIgrBrlens{2}_mean=0.640375,rateIgrBrlens{2}_median=0.573283,rateIgrBrlens{2}_95%HPD={0.061931,1.368582},effectivebrlenIgrBrlens{3}_mean=0.206367,effectivebrlenIgrBrlens{3}_median=0.191953,effectivebrlenIgrBrlens{3}_95%HPD={0.028211,0.406814},rateIgrBrlens{3}_mean=0.871646,rateIgrBrlens{3}_median=0.852764,rateIgrBrlens{3}_95%HPD={0.173516,1.558154}]:75.63748)[&prob=0.627509694,prob_stddev=0.00377121063,prob_range={0.621926423,0.630170776},prob(percent)="63",prob+-sd="63+-0",height_mean=0.512840621,height_median=0.500604076,height_95%HPD={0.306618735,0.7398558},age_mean=180.760899,age_median=178.248416,age_95%HPD={156.619237,209.152889},length_mean=0.0966428701,length_median=0.08812141,length_95%HPD={0.004879526,0.2043826},effectivebrlenIgrBrlens{1}_mean=0.081531,effectivebrlenIgrBrlens{1}_median=0.062669,effectivebrlenIgrBrlens{1}_95%HPD={0.0,0.22548},rateIgrBrlens{1}_mean=0.857178,rateIgrBrlens{1}_median=0.711666,rateIgrBrlens{1}_95%HPD={1.0E-6,2.122878},effectivebrlenIgrBrlens{2}_mean=0.07439,effectivebrlenIgrBrlens{2}_median=0.059766,effectivebrlenIgrBrlens{2}_95%HPD={0.0,0.19768},rateIgrBrlens{2}_mean=0.8772,rateIgrBrlens{2}_median=0.649957,rateIgrBrlens{2}_95%HPD={1.0E-6,2.357962},effectivebrlenIgrBrlens{3}_mean=0.085685,effectivebrlenIgrBrlens{3}_median=0.067021,effectivebrlenIgrBrlens{3}_95%HPD={0.0,0.23336},rateIgrBrlens{3}_mean=0.881702,rateIgrBrlens{3}_median=0.782261,rateIgrBrlens{3}_95%HPD={1.0E-6,2.02115}]:34.45344,(Eichstaettisaurus_schroederi[&prob=1.0,prob_stddev=0.0,prob_range={1.0,1.0},prob(percent)="100",prob+-sd="100+-0",height_mean=0.431824984,height_median=0.42138538,height_95%HPD={0.259991019,0.62027375},age_mean=152.516763,age_median=152.525592,age_95%HPD={150.254926,154.997935},length_mean=0.0528474388,length_median=0.04642581,length_95%HPD={0.005318488,0.1147857},effectivebrlenIgrBrlens{1}_mean=0.047688,effectivebrlenIgrBrlens{1}_median=0.034726,effectivebrlenIgrBrlens{1}_95%HPD={0.0,0.139988},rateIgrBrlens{1}_mean=0.982787,rateIgrBrlens{1}_median=0.697614,rateIgrBrlens{1}_95%HPD={1.0E-6,2.869564},effectivebrlenIgrBrlens{2}_mean=0.047895,effectivebrlenIgrBrlens{2}_median=0.024259,effectivebrlenIgrBrlens{2}_95%HPD={0.0,0.174666},rateIgrBrlens{2}_mean=0.931932,rateIgrBrlens{2}_median=0.492539,rateIgrBrlens{2}_95%HPD={1.0E-6,3.288266},effectivebrlenIgrBrlens{3}_mean=0.06107,effectivebrlenIgrBrlens{3}_median=0.043025,effectivebrlenIgrBrlens{3}_95%HPD={0.0,0.184271},rateIgrBrlens{3}_mean=1.160404,rateIgrBrlens{3}_median=0.902814,rateIgrBrlens{3}_95%HPD={1.0E-6,3.20269}]:16.3464,Ardeosaurus_brevipes[&prob=1.0,prob_stddev=0.0,prob_range={1.0,1.0},prob(percent)="100",prob+-sd="100+-0",height_mean=0.431457335,height_median=0.421012174,height_95%HPD={0.262961578,0.62277053},age_mean=152.389597,age_median=152.33322,age_95%HPD={149.999976,154.711714},length_mean=0.0535118743,length_median=0.04688691,length_95%HPD={0.006400039,0.1162062},effectivebrlenIgrBrlens{1}_mean=0.112126,effectivebrlenIgrBrlens{1}_median=0.097571,effectivebrlenIgrBrlens{1}_95%HPD={0.0,0.24728},rateIgrBrlens{1}_mean=2.800145,rateIgrBrlens{1}_median=1.985006,rateIgrBrlens{1}_95%HPD={1.0E-6,7.614885},effectivebrlenIgrBrlens{2}_mean=0.04627,effectivebrlenIgrBrlens{2}_median=0.020715,effectivebrlenIgrBrlens{2}_95%HPD={0.0,0.177581},rateIgrBrlens{2}_mean=0.873049,rateIgrBrlens{2}_median=0.423953,rateIgrBrlens{2}_95%HPD={1.0E-6,3.203648},effectivebrlenIgrBrlens{3}_mean=0.050743,effectivebrlenIgrBrlens{3}_median=0.035665,effectivebrlenIgrBrlens{3}_95%HPD={0.0,0.152923},rateIgrBrlens{3}_mean=0.939357,rateIgrBrlens{3}_median=0.751466,rateIgrBrlens{3}_95%HPD={1.0E-6,2.521831}]:16.53877)[&prob=0.939861779,prob_stddev=0.00143317385,prob_range={0.937778469,0.94105621},prob(percent)="94",prob+-sd="94+-0",height_mean=0.481913181,height_median=0.470768126,height_95%HPD={0.291583503,0.69183556},age_mean=170.813881,age_median=168.87199,age_95%HPD={154.808133,191.326666},length_mean=0.108293421,length_median=0.09868189,length_95%HPD={0.007061324,0.2252045},effectivebrlenIgrBrlens{1}_mean=0.182451,effectivebrlenIgrBrlens{1}_median=0.157499,effectivebrlenIgrBrlens{1}_95%HPD={0.0,0.421953},rateIgrBrlens{1}_mean=1.904432,rateIgrBrlens{1}_median=1.527306,rateIgrBrlens{1}_95%HPD={1.0E-6,4.452969},effectivebrlenIgrBrlens{2}_mean=0.094377,effectivebrlenIgrBrlens{2}_median=0.069357,effectivebrlenIgrBrlens{2}_95%HPD={0.0,0.273818},rateIgrBrlens{2}_mean=0.920237,rateIgrBrlens{2}_median=0.675452,rateIgrBrlens{2}_95%HPD={1.0E-6,2.570641},effectivebrlenIgrBrlens{3}_mean=0.160453,effectivebrlenIgrBrlens{3}_median=0.136366,effectivebrlenIgrBrlens{3}_95%HPD={0.0,0.382751},rateIgrBrlens{3}_mean=1.602164,rateIgrBrlens{3}_median=1.304653,rateIgrBrlens{3}_95%HPD={1.0E-6,3.648039}]:43.82986)[&prob=0.868637571,prob_stddev=0.00437183479,prob_range={0.862179309,0.871556983},prob(percent)="87",prob+-sd="87+-0",height_mean=0.608189713,height_median=0.59440274,height_95%HPD={0.375064751,0.877521927},age_mean=213.993993,age_median=212.701853,age_95%HPD={182.565974,248.088108},length_mean=0.132711538,length_median=0.1275562,length_95%HPD={0.01877113,0.250077},effectivebrlenIgrBrlens{1}_mean=0.166459,effectivebrlenIgrBrlens{1}_median=0.145943,effectivebrlenIgrBrlens{1}_95%HPD={0.0,0.382494},rateIgrBrlens{1}_mean=1.294138,rateIgrBrlens{1}_median=1.126024,rateIgrBrlens{1}_95%HPD={1.0E-6,2.80664},effectivebrlenIgrBrlens{2}_mean=0.054893,effectivebrlenIgrBrlens{2}_median=0.03948,effectivebrlenIgrBrlens{2}_95%HPD={0.0,0.160827},rateIgrBrlens{2}_mean=0.415003,rateIgrBrlens{2}_median=0.313868,rateIgrBrlens{2}_95%HPD={1.0E-6,1.13253},effectivebrlenIgrBrlens{3}_mean=0.200256,effectivebrlenIgrBrlens{3}_median=0.180768,effectivebrlenIgrBrlens{3}_95%HPD={0.0,0.421398},rateIgrBrlens{3}_mean=1.631055,rateIgrBrlens{3}_median=1.370674,rateIgrBrlens{3}_95%HPD={1.0E-6,3.453798}]:45.29642)[&prob=0.77722192,prob_stddev=0.00827473167,prob_range={0.768013689,0.787013478},prob(percent)="78",prob+-sd="78+-1",height_mean=0.73383829,height_median=0.717761868,height_95%HPD={0.452848311,1.0458434},age_mean=260.39152,age_median=257.998272,age_95%HPD={244.75705,282.009675},length_mean=0.083282451,length_median=0.07826988,length_95%HPD={0.0097454,0.1631892},effectivebrlenIgrBrlens{1}_mean=0.157062,effectivebrlenIgrBrlens{1}_median=0.139444,effectivebrlenIgrBrlens{1}_95%HPD={0.0,0.34113},rateIgrBrlens{1}_mean=2.202783,rateIgrBrlens{1}_median=1.736818,rateIgrBrlens{1}_95%HPD={1.0E-6,5.213579},effectivebrlenIgrBrlens{2}_mean=0.054336,effectivebrlenIgrBrlens{2}_median=0.040734,effectivebrlenIgrBrlens{2}_95%HPD={0.0,0.154772},rateIgrBrlens{2}_mean=0.705112,rateIgrBrlens{2}_median=0.510948,rateIgrBrlens{2}_95%HPD={1.0E-6,2.005995},effectivebrlenIgrBrlens{3}_mean=0.099025,effectivebrlenIgrBrlens{3}_median=0.085321,effectivebrlenIgrBrlens{3}_95%HPD={0.0,0.234632},rateIgrBrlens{3}_mean=1.255256,rateIgrBrlens{3}_median=1.056303,rateIgrBrlens{3}_95%HPD={1.0E-6,2.906836}]:31.038)[&prob=0.327951912,prob_stddev=0.00481387521,prob_range={0.321363096,0.331751869},prob(percent)="33",prob+-sd="33+-0",height_mean=0.811856214,height_median=0.79578333,height_95%HPD={0.508170271,1.14374258},age_mean=290.712515,age_median=289.03627,age_95%HPD={266.105118,318.856946},length_mean=0.045860218,length_median=0.03891232,length_95%HPD={0.002106212,0.1072412},effectivebrlenIgrBrlens{1}_mean=0.063931,effectivebrlenIgrBrlens{1}_median=0.042774,effectivebrlenIgrBrlens{1}_95%HPD={0.0,0.201221},rateIgrBrlens{1}_mean=1.503039,rateIgrBrlens{1}_median=0.999714,rateIgrBrlens{1}_95%HPD={1.0E-6,4.689021},effectivebrlenIgrBrlens{2}_mean=0.055373,effectivebrlenIgrBrlens{2}_median=0.037275,effectivebrlenIgrBrlens{2}_95%HPD={0.0,0.174101},rateIgrBrlens{2}_mean=1.471969,rateIgrBrlens{2}_median=0.838421,rateIgrBrlens{2}_95%HPD={1.0E-6,4.990042},effectivebrlenIgrBrlens{3}_mean=0.045574,effectivebrlenIgrBrlens{3}_median=0.029869,effectivebrlenIgrBrlens{3}_95%HPD={0.0,0.144813},rateIgrBrlens{3}_mean=1.012891,rateIgrBrlens{3}_median=0.750866,rateIgrBrlens{3}_95%HPD={1.0E-6,2.897437}]:8.968,Gephyrosaurus_bridensis[&prob=1.0,prob_stddev=0.0,prob_range={1.0,1.0},prob(percent)="100",prob+-sd="100+-0",height_mean=0.558074694,height_median=0.54447293,height_95%HPD={0.33994114,0.8069388},age_mean=197.091532,age_median=197.426873,age_95%HPD={192.158701,201.399975},length_mean=0.234041179,length_median=0.2349731,length_95%HPD={0.08847719,0.3689747},effectivebrlenIgrBrlens{1}_mean=0.151135,effectivebrlenIgrBrlens{1}_median=0.140476,effectivebrlenIgrBrlens{1}_95%HPD={0.0,0.301023},rateIgrBrlens{1}_mean=0.647381,rateIgrBrlens{1}_median=0.616629,rateIgrBrlens{1}_95%HPD={0.078641,1.230859},effectivebrlenIgrBrlens{2}_mean=0.113005,effectivebrlenIgrBrlens{2}_median=0.100089,effectivebrlenIgrBrlens{2}_95%HPD={0.0,0.249746},rateIgrBrlens{2}_mean=0.499205,rateIgrBrlens{2}_median=0.436667,rateIgrBrlens{2}_95%HPD={2.0E-6,1.078911},effectivebrlenIgrBrlens{3}_mean=0.236324,effectivebrlenIgrBrlens{3}_median=0.225213,effectivebrlenIgrBrlens{3}_95%HPD={0.035477,0.448109},rateIgrBrlens{3}_mean=1.020875,rateIgrBrlens{3}_median=0.973662,rateIgrBrlens{3}_95%HPD={0.289007,1.824221}]:100.5774)[&prob=0.406320485,prob_stddev=0.0123644256,prob_range={0.389517894,0.416373151},prob(percent)="41",prob+-sd="41+-1",height_mean=0.816406438,height_median=0.8013206,height_95%HPD={0.52551991,1.13159719},age_mean=299.593528,age_median=298.00427,age_95%HPD={272.423703,329.74095},length_mean=0.0522250483,length_median=0.04616758,length_95%HPD={0.002369737,0.1158745},effectivebrlenIgrBrlens{1}_mean=0.057992,effectivebrlenIgrBrlens{1}_median=0.042305,effectivebrlenIgrBrlens{1}_95%HPD={0.0,0.171256},rateIgrBrlens{1}_mean=1.204216,rateIgrBrlens{1}_median=0.861353,rateIgrBrlens{1}_95%HPD={1.0E-6,3.519571},effectivebrlenIgrBrlens{2}_mean=0.037281,effectivebrlenIgrBrlens{2}_median=0.018974,effectivebrlenIgrBrlens{2}_95%HPD={0.0,0.135199},rateIgrBrlens{2}_mean=0.756569,rateIgrBrlens{2}_median=0.39392,rateIgrBrlens{2}_95%HPD={1.0E-6,2.634087},effectivebrlenIgrBrlens{3}_mean=0.054026,effectivebrlenIgrBrlens{3}_median=0.040007,effectivebrlenIgrBrlens{3}_95%HPD={0.0,0.157151},rateIgrBrlens{3}_mean=1.096292,rateIgrBrlens{3}_median=0.843701,rateIgrBrlens{3}_95%HPD={1.0E-6,2.990154}]:15.84876,(Diphydontosaurus_avonis[&prob=1.0,prob_stddev=0.0,prob_range={1.0,1.0},prob(percent)="100",prob+-sd="100+-0",height_mean=0.580156589,height_median=0.56614308,height_95%HPD={0.35134299,0.83485635},age_mean=204.90857,age_median=204.907449,age_95%HPD={201.655487,208.495665},length_mean=0.175148393,length_median=0.1802114,length_95%HPD={0.03290956,0.3001125},effectivebrlenIgrBrlens{1}_mean=0.225107,effectivebrlenIgrBrlens{1}_median=0.209769,effectivebrlenIgrBrlens{1}_95%HPD={0.044961,0.434177},rateIgrBrlens{1}_mean=1.460846,rateIgrBrlens{1}_median=1.231916,rateIgrBrlens{1}_95%HPD={0.338217,3.068466},effectivebrlenIgrBrlens{2}_mean=0.207449,effectivebrlenIgrBrlens{2}_median=0.184837,effectivebrlenIgrBrlens{2}_95%HPD={0.004253,0.454655},rateIgrBrlens{2}_mean=1.682675,rateIgrBrlens{2}_median=1.045017,rateIgrBrlens{2}_95%HPD={2.0E-6,5.306246},effectivebrlenIgrBrlens{3}_mean=0.166872,effectivebrlenIgrBrlens{3}_median=0.153314,effectivebrlenIgrBrlens{3}_95%HPD={0.0,0.358912},rateIgrBrlens{3}_mean=0.951931,rateIgrBrlens{3}_median=0.89816,rateIgrBrlens{3}_95%HPD={1.0E-6,1.820185}]:74.449,(Planocephalosaurus_robinsonae[&prob=1.0,prob_stddev=0.0,prob_range={1.0,1.0},prob(percent)="100",prob+-sd="100+-0",height_mean=0.580503023,height_median=0.566419177,height_95%HPD={0.35043734,0.834945404},age_mean=205.025603,age_median=205.084174,age_95%HPD={201.700956,208.499951},length_mean=0.120843136,length_median=0.1203203,length_95%HPD={0.02472708,0.2136754},effectivebrlenIgrBrlens{1}_mean=0.130949,effectivebrlenIgrBrlens{1}_median=0.12212,effectivebrlenIgrBrlens{1}_95%HPD={0.0,0.273252},rateIgrBrlens{1}_mean=1.233172,rateIgrBrlens{1}_median=0.993551,rateIgrBrlens{1}_95%HPD={1.0E-6,2.929218},effectivebrlenIgrBrlens{2}_mean=0.098701,effectivebrlenIgrBrlens{2}_median=0.084572,effectivebrlenIgrBrlens{2}_95%HPD={0.0,0.240153},rateIgrBrlens{2}_mean=0.903003,rateIgrBrlens{2}_median=0.71319,rateIgrBrlens{2}_95%HPD={1.0E-6,2.319665},effectivebrlenIgrBrlens{3}_mean=0.115422,effectivebrlenIgrBrlens{3}_median=0.101363,effectivebrlenIgrBrlens{3}_95%HPD={0.0,0.267685},rateIgrBrlens{3}_mean=0.953153,rateIgrBrlens{3}_median=0.875498,rateIgrBrlens{3}_95%HPD={1.0E-6,2.008499}]:58.82043,(((Clevosaurus_hudsoni[&prob=1.0,prob_stddev=0.0,prob_range={1.0,1.0},prob(percent)="100",prob+-sd="100+-0",height_mean=0.567611798,height_median=0.553762646,height_95%HPD={0.342638075,0.819371756},age_mean=200.452166,age_median=200.68508,age_95%HPD={192.455467,208.499545},length_mean=0.0644533803,length_median=0.06008654,length_95%HPD={0.01308969,0.1232722},effectivebrlenIgrBrlens{1}_mean=0.048597,effectivebrlenIgrBrlens{1}_median=0.040667,effectivebrlenIgrBrlens{1}_95%HPD={0.0,0.120867},rateIgrBrlens{1}_mean=0.845445,rateIgrBrlens{1}_median=0.668105,rateIgrBrlens{1}_95%HPD={1.0E-6,2.193417},effectivebrlenIgrBrlens{2}_mean=0.033037,effectivebrlenIgrBrlens{2}_median=0.025666,effectivebrlenIgrBrlens{2}_95%HPD={0.0,0.088289},rateIgrBrlens{2}_mean=0.581049,rateIgrBrlens{2}_median=0.427347,rateIgrBrlens{2}_95%HPD={1.0E-6,1.605897},effectivebrlenIgrBrlens{3}_mean=0.072584,effectivebrlenIgrBrlens{3}_median=0.061575,effectivebrlenIgrBrlens{3}_95%HPD={0.0,0.176438},rateIgrBrlens{3}_mean=1.187312,rateIgrBrlens{3}_median=0.996062,rateIgrBrlens{3}_95%HPD={1.0E-6,2.831257}]:18.27661,Clevosaurus_cambrica[&prob=1.0,prob_stddev=0.0,prob_range={1.0,1.0},prob(percent)="100",prob+-sd="100+-0",height_mean=0.579900801,height_median=0.56578757,height_95%HPD={0.353634361,0.83748898},age_mean=204.820174,age_median=204.785465,age_95%HPD={201.299998,208.114016},length_mean=0.043609394,length_median=0.03865409,length_95%HPD={0.002383632,0.09525886},effectivebrlenIgrBrlens{1}_mean=0.042373,effectivebrlenIgrBrlens{1}_median=0.034415,effectivebrlenIgrBrlens{1}_95%HPD={0.0,0.112084},rateIgrBrlens{1}_mean=1.158086,rateIgrBrlens{1}_median=0.84236,rateIgrBrlens{1}_95%HPD={1.0E-6,3.29384},effectivebrlenIgrBrlens{2}_mean=0.011397,effectivebrlenIgrBrlens{2}_median=0.004263,effectivebrlenIgrBrlens{2}_95%HPD={0.0,0.046421},rateIgrBrlens{2}_mean=0.277695,rateIgrBrlens{2}_median=0.10717,rateIgrBrlens{2}_95%HPD={1.0E-6,1.077237},effectivebrlenIgrBrlens{3}_mean=0.056516,effectivebrlenIgrBrlens{3}_median=0.042533,effectivebrlenIgrBrlens{3}_95%HPD={0.0,0.161987},rateIgrBrlens{3}_mean=1.408998,rateIgrBrlens{3}_median=1.027326,rateIgrBrlens{3}_95%HPD={1.0E-6,4.001529}]:14.17622)[&prob=0.434700726,prob_stddev=0.00355855291,prob_range={0.431450762,0.438895123},prob(percent)="43",prob+-sd="43+-0",height_mean=0.621583228,height_median=0.60850116,height_95%HPD={0.383135693,0.88260766},age_mean=220.12301,age_median=218.961688,age_95%HPD={206.820355,236.110254},length_mean=0.0438261659,length_median=0.03849834,length_95%HPD={0.002367957,0.09756849},effectivebrlenIgrBrlens{1}_mean=0.034177,effectivebrlenIgrBrlens{1}_median=0.025759,effectivebrlenIgrBrlens{1}_95%HPD={0.0,0.098183},rateIgrBrlens{1}_mean=0.92079,rateIgrBrlens{1}_median=0.630644,rateIgrBrlens{1}_95%HPD={1.0E-6,2.72591},effectivebrlenIgrBrlens{2}_mean=0.019342,effectivebrlenIgrBrlens{2}_median=0.008788,effectivebrlenIgrBrlens{2}_95%HPD={0.0,0.073716},rateIgrBrlens{2}_mean=0.487939,rateIgrBrlens{2}_median=0.215891,rateIgrBrlens{2}_95%HPD={1.0E-6,1.802568},effectivebrlenIgrBrlens{3}_mean=0.052232,effectivebrlenIgrBrlens{3}_median=0.039038,effectivebrlenIgrBrlens{3}_95%HPD={0.0,0.150841},rateIgrBrlens{3}_mean=1.288022,rateIgrBrlens{3}_median=0.950568,rateIgrBrlens{3}_95%HPD={1.0E-6,3.669895}]:19.22601,(Clevosaurus_brasiliensis[&prob=1.0,prob_stddev=0.0,prob_range={1.0,1.0},prob(percent)="100",prob+-sd="100+-0",height_mean=0.595904477,height_median=0.58131314,height_95%HPD={0.35928767,0.8581223},age_mean=210.484031,age_median=210.390865,age_95%HPD={201.312032,218.996273},length_mean=0.0466145568,length_median=0.04167418,length_95%HPD={0.003346483,0.1000251},effectivebrlenIgrBrlens{1}_mean=0.039715,effectivebrlenIgrBrlens{1}_median=0.031301,effectivebrlenIgrBrlens{1}_95%HPD={0.0,0.108207},rateIgrBrlens{1}_mean=1.030927,rateIgrBrlens{1}_median=0.718357,rateIgrBrlens{1}_95%HPD={1.0E-6,3.002546},effectivebrlenIgrBrlens{2}_mean=0.027918,effectivebrlenIgrBrlens{2}_median=0.01889,effectivebrlenIgrBrlens{2}_95%HPD={0.0,0.087332},rateIgrBrlens{2}_mean=0.702429,rateIgrBrlens{2}_median=0.423128,rateIgrBrlens{2}_95%HPD={1.0E-6,2.273721},effectivebrlenIgrBrlens{3}_mean=0.044341,effectivebrlenIgrBrlens{3}_median=0.0297,effectivebrlenIgrBrlens{3}_95%HPD={0.0,0.137928},rateIgrBrlens{3}_mean=0.954744,rateIgrBrlens{3}_median=0.722994,rateIgrBrlens{3}_95%HPD={1.0E-6,2.721033}]:15.74281,(Clevosaurus_bairdi[&prob=1.0,prob_stddev=0.0,prob_range={1.0,1.0},prob(percent)="100",prob+-sd="100+-0",height_mean=0.567064029,height_median=0.553313459,height_95%HPD={0.34591636,0.8184413},age_mean=200.284522,age_median=200.27689,age_95%HPD={199.301313,201.19643},length_mean=0.0390190814,length_median=0.03164052,length_95%HPD={0.001634503,0.09694304},effectivebrlenIgrBrlens{1}_mean=0.038163,effectivebrlenIgrBrlens{1}_median=0.027886,effectivebrlenIgrBrlens{1}_95%HPD={0.0,0.111814},rateIgrBrlens{1}_mean=1.158853,rateIgrBrlens{1}_median=0.797436,rateIgrBrlens{1}_95%HPD={1.0E-6,3.478199},effectivebrlenIgrBrlens{2}_mean=0.02387,effectivebrlenIgrBrlens{2}_median=0.010857,effectivebrlenIgrBrlens{2}_95%HPD={0.0,0.090295},rateIgrBrlens{2}_mean=0.654989,rateIgrBrlens{2}_median=0.30347,rateIgrBrlens{2}_95%HPD={1.0E-6,2.414954},effectivebrlenIgrBrlens{3}_mean=0.031966,effectivebrlenIgrBrlens{3}_median=0.018864,effectivebrlenIgrBrlens{3}_95%HPD={0.0,0.108299},rateIgrBrlens{3}_mean=0.844509,rateIgrBrlens{3}_median=0.583996,rateIgrBrlens{3}_95%HPD={1.0E-6,2.562245}]:13.47763,(Clevosaurus_petilus[&prob=1.0,prob_stddev=0.0,prob_range={1.0,1.0},prob(percent)="100",prob+-sd="100+-0",height_mean=0.567109219,height_median=0.55334132,height_95%HPD={0.344671411,0.81736378},age_mean=200.299788,age_median=200.299525,age_95%HPD={199.335403,201.233998},length_mean=0.0323674833,length_median=0.02665742,length_95%HPD={0.001539476,0.07832676},effectivebrlenIgrBrlens{1}_mean=0.016673,effectivebrlenIgrBrlens{1}_median=0.007699,effectivebrlenIgrBrlens{1}_95%HPD={0.0,0.063274},rateIgrBrlens{1}_mean=0.532156,rateIgrBrlens{1}_median=0.278039,rateIgrBrlens{1}_95%HPD={1.0E-6,1.82796},effectivebrlenIgrBrlens{2}_mean=0.023998,effectivebrlenIgrBrlens{2}_median=0.010115,effectivebrlenIgrBrlens{2}_95%HPD={0.0,0.092883},rateIgrBrlens{2}_mean=0.811878,rateIgrBrlens{2}_median=0.34381,rateIgrBrlens{2}_95%HPD={1.0E-6,3.056267},effectivebrlenIgrBrlens{3}_mean=0.030875,effectivebrlenIgrBrlens{3}_median=0.016496,effectivebrlenIgrBrlens{3}_95%HPD={0.0,0.109779},rateIgrBrlens{3}_mean=0.971971,rateIgrBrlens{3}_median=0.608657,rateIgrBrlens{3}_95%HPD={1.0E-6,3.134422}]:5.660529,Clevosaurus_sp_SAM[&prob=1.0,prob_stddev=0.0,prob_range={1.0,1.0},prob(percent)="100",prob+-sd="100+-0",height_mean=0.550273783,height_median=0.53667914,height_95%HPD={0.331047053,0.7957143},age_mean=194.301556,age_median=195.254932,age_95%HPD={184.815156,201.299965},length_mean=0.0428407805,length_median=0.03827541,length_95%HPD={0.004748898,0.09121517},effectivebrlenIgrBrlens{1}_mean=0.0265,effectivebrlenIgrBrlens{1}_median=0.015072,effectivebrlenIgrBrlens{1}_95%HPD={0.0,0.091288},rateIgrBrlens{1}_mean=0.617273,rateIgrBrlens{1}_median=0.395059,rateIgrBrlens{1}_95%HPD={1.0E-6,1.937452},effectivebrlenIgrBrlens{2}_mean=0.022487,effectivebrlenIgrBrlens{2}_median=0.008339,effectivebrlenIgrBrlens{2}_95%HPD={0.0,0.092433},rateIgrBrlens{2}_mean=0.539165,rateIgrBrlens{2}_median=0.213752,rateIgrBrlens{2}_95%HPD={1.0E-6,2.105855},effectivebrlenIgrBrlens{3}_mean=0.040949,effectivebrlenIgrBrlens{3}_median=0.02681,effectivebrlenIgrBrlens{3}_95%HPD={0.0,0.130132},rateIgrBrlens{3}_mean=0.960224,rateIgrBrlens{3}_median=0.706515,rateIgrBrlens{3}_95%HPD={1.0E-6,2.796233}]:10.70512)[&prob=0.376487483,prob_stddev=0.00366102547,prob_range={0.373584738,0.381217986},prob(percent)="38",prob+-sd="38+-0",height_mean=0.586072876,height_median=0.57199767,height_95%HPD={0.35716084,0.83984542},age_mean=207.079723,age_median=205.960054,age_95%HPD={200.39894,216.413909},length_mean=0.0312779305,length_median=0.02593213,length_95%HPD={0.001944234,0.07506212},effectivebrlenIgrBrlens{1}_mean=0.020781,effectivebrlenIgrBrlens{1}_median=0.011546,effectivebrlenIgrBrlens{1}_95%HPD={0.0,0.072544},rateIgrBrlens{1}_mean=0.708927,rateIgrBrlens{1}_median=0.414193,rateIgrBrlens{1}_95%HPD={1.0E-6,2.363412},effectivebrlenIgrBrlens{2}_mean=0.021971,effectivebrlenIgrBrlens{2}_median=0.008552,effectivebrlenIgrBrlens{2}_95%HPD={0.0,0.086943},rateIgrBrlens{2}_mean=0.778314,rateIgrBrlens{2}_median=0.30146,rateIgrBrlens{2}_95%HPD={1.0E-6,3.002191},effectivebrlenIgrBrlens{3}_mean=0.029747,effectivebrlenIgrBrlens{3}_median=0.015914,effectivebrlenIgrBrlens{3}_95%HPD={0.0,0.105868},rateIgrBrlens{3}_mean=0.965966,rateIgrBrlens{3}_median=0.60911,rateIgrBrlens{3}_95%HPD={1.0E-6,3.1306}]:7.794467)[&prob=0.495508383,prob_stddev=0.00584585357,prob_range={0.488994567,0.503138854},prob(percent)="50",prob+-sd="50+-1",height_mean=0.609164852,height_median=0.595816988,height_95%HPD={0.370286699,0.86604896},age_mean=214.962411,age_median=213.754521,age_95%HPD={203.649104,228.487582},length_mean=0.0421510526,length_median=0.03651913,length_95%HPD={0.002316455,0.09607773},effectivebrlenIgrBrlens{1}_mean=0.036839,effectivebrlenIgrBrlens{1}_median=0.026441,effectivebrlenIgrBrlens{1}_95%HPD={0.0,0.110827},rateIgrBrlens{1}_mean=0.954499,rateIgrBrlens{1}_median=0.678452,rateIgrBrlens{1}_95%HPD={1.0E-6,2.788698},effectivebrlenIgrBrlens{2}_mean=0.037824,effectivebrlenIgrBrlens{2}_median=0.026116,effectivebrlenIgrBrlens{2}_95%HPD={0.0,0.116994},rateIgrBrlens{2}_mean=1.151156,rateIgrBrlens{2}_median=0.643496,rateIgrBrlens{2}_95%HPD={1.0E-6,3.890851},effectivebrlenIgrBrlens{3}_mean=0.033363,effectivebrlenIgrBrlens{3}_median=0.021638,effectivebrlenIgrBrlens{3}_95%HPD={0.0,0.106771},rateIgrBrlens{3}_mean=0.824661,rateIgrBrlens{3}_median=0.588273,rateIgrBrlens{3}_95%HPD={1.0E-6,2.426789}]:12.37916)[&prob=0.265549827,prob_stddev=0.00254256974,prob_range={0.262052644,0.268008133},prob(percent)="27",prob+-sd="27+-0",height_mean=0.636722197,height_median=0.62377599,height_95%HPD={0.397714575,0.901235447},age_mean=227.116616,age_median=226.133677,age_95%HPD={211.874896,243.829763},length_mean=0.0390437485,length_median=0.0339528,length_95%HPD={0.002201814,0.08785676},effectivebrlenIgrBrlens{1}_mean=0.044923,effectivebrlenIgrBrlens{1}_median=0.035574,effectivebrlenIgrBrlens{1}_95%HPD={0.0,0.124019},rateIgrBrlens{1}_mean=1.361395,rateIgrBrlens{1}_median=0.944223,rateIgrBrlens{1}_95%HPD={1.0E-6,3.995242},effectivebrlenIgrBrlens{2}_mean=0.019131,effectivebrlenIgrBrlens{2}_median=0.008955,effectivebrlenIgrBrlens{2}_95%HPD={0.0,0.071689},rateIgrBrlens{2}_mean=0.559146,rateIgrBrlens{2}_median=0.246842,rateIgrBrlens{2}_95%HPD={1.0E-6,2.071992},effectivebrlenIgrBrlens{3}_mean=0.030091,effectivebrlenIgrBrlens{3}_median=0.018879,effectivebrlenIgrBrlens{3}_95%HPD={0.0,0.098276},rateIgrBrlens{3}_mean=0.793794,rateIgrBrlens{3}_median=0.553949,rateIgrBrlens{3}_95%HPD={1.0E-6,2.360159}]:12.05402)[&prob=0.691681204,prob_stddev=0.00367727253,prob_range={0.688570127,0.696903368},prob(percent)="69",prob+-sd="69+-0",height_mean=0.671891744,height_median=0.65845849,height_95%HPD={0.424073003,0.94589389},age_mean=239.36459,age_median=238.187702,age_95%HPD={221.212375,260.035882},length_mean=0.0490128215,length_median=0.04355066,length_95%HPD={0.002763765,0.1073609},effectivebrlenIgrBrlens{1}_mean=0.054557,effectivebrlenIgrBrlens{1}_median=0.04137,effectivebrlenIgrBrlens{1}_95%HPD={0.0,0.15604},rateIgrBrlens{1}_mean=1.254471,rateIgrBrlens{1}_median=0.877222,rateIgrBrlens{1}_95%HPD={1.0E-6,3.664793},effectivebrlenIgrBrlens{2}_mean=0.029636,effectivebrlenIgrBrlens{2}_median=0.014661,effectivebrlenIgrBrlens{2}_95%HPD={0.0,0.109501},rateIgrBrlens{2}_mean=0.647283,rateIgrBrlens{2}_median=0.321174,rateIgrBrlens{2}_95%HPD={1.0E-6,2.286571},effectivebrlenIgrBrlens{3}_mean=0.043668,effectivebrlenIgrBrlens{3}_median=0.031169,effectivebrlenIgrBrlens{3}_95%HPD={0.0,0.130144},rateIgrBrlens{3}_mean=0.90459,rateIgrBrlens{3}_median=0.714985,rateIgrBrlens{3}_95%HPD={1.0E-6,2.461941}]:16.22291,((((Homeosaurus_maximiliani[&prob=1.0,prob_stddev=0.0,prob_range={1.0,1.0},prob(percent)="100",prob+-sd="100+-0",height_mean=0.431962994,height_median=0.421461676,height_95%HPD={0.26279738,0.62323648},age_mean=152.565402,age_median=152.597742,age_95%HPD={150.272922,154.999986},length_mean=0.0421544095,length_median=0.0342893,length_95%HPD={0.002781857,0.09955441},effectivebrlenIgrBrlens{1}_mean=0.031383,effectivebrlenIgrBrlens{1}_median=0.019563,effectivebrlenIgrBrlens{1}_95%HPD={0.0,0.102721},rateIgrBrlens{1}_mean=0.842845,rateIgrBrlens{1}_median=0.537331,rateIgrBrlens{1}_95%HPD={1.0E-6,2.704585},effectivebrlenIgrBrlens{2}_mean=0.029771,effectivebrlenIgrBrlens{2}_median=0.009813,effectivebrlenIgrBrlens{2}_95%HPD={0.0,0.126401},rateIgrBrlens{2}_mean=0.715718,rateIgrBrlens{2}_median=0.271744,rateIgrBrlens{2}_95%HPD={1.0E-6,2.827949},effectivebrlenIgrBrlens{3}_mean=0.036142,effectivebrlenIgrBrlens{3}_median=0.022287,effectivebrlenIgrBrlens{3}_95%HPD={0.0,0.119596},rateIgrBrlens{3}_mean=0.857529,rateIgrBrlens{3}_median=0.639065,rateIgrBrlens{3}_95%HPD={1.0E-6,2.49214}]:12.18569,Homeosaurus_parvipes[&prob=1.0,prob_stddev=0.0,prob_range={1.0,1.0},prob(percent)="100",prob+-sd="100+-0",height_mean=0.431842986,height_median=0.42136092,height_95%HPD={0.261387358,0.62147015},age_mean=152.523938,age_median=152.536587,age_95%HPD={150.228384,154.966133},length_mean=0.041461686,length_median=0.03437936,length_95%HPD={0.00339994,0.09724696},effectivebrlenIgrBrlens{1}_mean=0.044562,effectivebrlenIgrBrlens{1}_median=0.032366,effectivebrlenIgrBrlens{1}_95%HPD={0.0,0.130275},rateIgrBrlens{1}_mean=1.282639,rateIgrBrlens{1}_median=0.87846,rateIgrBrlens{1}_95%HPD={1.0E-6,3.856057},effectivebrlenIgrBrlens{2}_mean=0.033007,effectivebrlenIgrBrlens{2}_median=0.010943,effectivebrlenIgrBrlens{2}_95%HPD={0.0,0.13924},rateIgrBrlens{2}_mean=0.793683,rateIgrBrlens{2}_median=0.304109,rateIgrBrlens{2}_95%HPD={1.0E-6,3.098354},effectivebrlenIgrBrlens{3}_mean=0.02892,effectivebrlenIgrBrlens{3}_median=0.017794,effectivebrlenIgrBrlens{3}_95%HPD={0.0,0.095662},rateIgrBrlens{3}_mean=0.698329,rateIgrBrlens{3}_median=0.507615,rateIgrBrlens{3}_95%HPD={1.0E-6,2.023613}]:12.24684)[&prob=0.981002989,prob_stddev=0.00130774563,prob_range={0.979855779,0.982311308},prob(percent)="98",prob+-sd="98+-0",height_mean=0.471839777,height_median=0.46105178,height_95%HPD={0.288178306,0.67663161},age_mean=167.11477,age_median=164.78343,age_95%HPD={153.740534,186.626457},length_mean=0.148163741,length_median=0.1451736,length_95%HPD={0.03806633,0.2618555},effectivebrlenIgrBrlens{1}_mean=0.125965,effectivebrlenIgrBrlens{1}_median=0.113065,effectivebrlenIgrBrlens{1}_95%HPD={0.0,0.270301},rateIgrBrlens{1}_mean=0.891614,rateIgrBrlens{1}_median=0.799231,rateIgrBrlens{1}_95%HPD={1.0E-6,1.830052},effectivebrlenIgrBrlens{2}_mean=0.140978,effectivebrlenIgrBrlens{2}_median=0.123324,effectivebrlenIgrBrlens{2}_95%HPD={0.0,0.316648},rateIgrBrlens{2}_mean=1.076852,rateIgrBrlens{2}_median=0.859477,rateIgrBrlens{2}_95%HPD={1.0E-6,2.638189},effectivebrlenIgrBrlens{3}_mean=0.128023,effectivebrlenIgrBrlens{3}_median=0.117727,effectivebrlenIgrBrlens{3}_95%HPD={0.0,0.264314},rateIgrBrlens{3}_mean=0.881286,rateIgrBrlens{3}_median=0.832475,rateIgrBrlens{3}_95%HPD={0.063762,1.727208}]:52.80984,((Derasmosaurus_pietraroiae[&prob=1.0,prob_stddev=0.0,prob_range={1.0,1.0},prob(percent)="100",prob+-sd="100+-0",height_mean=0.305642954,height_median=0.29806819,height_95%HPD={0.183848786,0.44266218},age_mean=107.927546,age_median=108.46524,age_95%HPD={101.607623,112.999853},length_mean=0.196761547,length_median=0.1919569,length_95%HPD={0.1086953,0.2967277},effectivebrlenIgrBrlens{1}_mean=0.157106,effectivebrlenIgrBrlens{1}_median=0.145982,effectivebrlenIgrBrlens{1}_95%HPD={0.027025,0.308022},rateIgrBrlens{1}_mean=0.818286,rateIgrBrlens{1}_median=0.763043,rateIgrBrlens{1}_95%HPD={0.144839,1.577652},effectivebrlenIgrBrlens{2}_mean=0.130028,effectivebrlenIgrBrlens{2}_median=0.107752,effectivebrlenIgrBrlens{2}_95%HPD={0.0,0.316857},rateIgrBrlens{2}_mean=0.661017,rateIgrBrlens{2}_median=0.563044,rateIgrBrlens{2}_95%HPD={5.0E-6,1.547773},effectivebrlenIgrBrlens{3}_mean=0.134878,effectivebrlenIgrBrlens{3}_median=0.124717,effectivebrlenIgrBrlens{3}_95%HPD={0.009578,0.278278},rateIgrBrlens{3}_mean=0.683253,rateIgrBrlens{3}_median=0.661002,rateIgrBrlens{3}_95%HPD={0.068932,1.28215}]:65.85393,(Pleurosaurus_ginsburgi[&prob=1.0,prob_stddev=0.0,prob_range={1.0,1.0},prob(percent)="100",prob+-sd="100+-0",height_mean=0.427669269,height_median=0.417284048,height_95%HPD={0.260652132,0.61709537},age_mean=151.050312,age_median=151.05114,age_95%HPD={150.064884,152.058931},length_mean=0.0362896766,length_median=0.03325389,length_95%HPD={0.006759016,0.07194124},effectivebrlenIgrBrlens{1}_mean=0.016204,effectivebrlenIgrBrlens{1}_median=0.008895,effectivebrlenIgrBrlens{1}_95%HPD={0.0,0.056583},rateIgrBrlens{1}_mean=0.450294,rateIgrBrlens{1}_median=0.266174,rateIgrBrlens{1}_95%HPD={1.0E-6,1.49267},effectivebrlenIgrBrlens{2}_mean=0.018226,effectivebrlenIgrBrlens{2}_median=0.006256,effectivebrlenIgrBrlens{2}_95%HPD={0.0,0.075977},rateIgrBrlens{2}_mean=0.510455,rateIgrBrlens{2}_median=0.185205,rateIgrBrlens{2}_95%HPD={1.0E-6,2.054862},effectivebrlenIgrBrlens{3}_mean=0.061395,effectivebrlenIgrBrlens{3}_median=0.052813,effectivebrlenIgrBrlens{3}_95%HPD={0.0,0.143538},rateIgrBrlens{3}_mean=1.994437,rateIgrBrlens{3}_median=1.478652,rateIgrBrlens{3}_95%HPD={1.0E-6,5.297403}]:12.07178,Pleurosaurus_goldfussi[&prob=1.0,prob_stddev=0.0,prob_range={1.0,1.0},prob(percent)="100",prob+-sd="100+-0",height_mean=0.431354507,height_median=0.420876086,height_95%HPD={0.26213138,0.62172717},age_mean=152.353032,age_median=152.280435,age_95%HPD={150.000163,154.696086},length_mean=0.0332576272,length_median=0.03003869,length_95%HPD={0.004748979,0.06819685},effectivebrlenIgrBrlens{1}_mean=0.018384,effectivebrlenIgrBrlens{1}_median=0.010152,effectivebrlenIgrBrlens{1}_95%HPD={0.0,0.064028},rateIgrBrlens{1}_mean=0.562525,rateIgrBrlens{1}_median=0.335384,rateIgrBrlens{1}_95%HPD={1.0E-6,1.850109},effectivebrlenIgrBrlens{2}_mean=0.012007,effectivebrlenIgrBrlens{2}_median=0.003543,effectivebrlenIgrBrlens{2}_95%HPD={0.0,0.051955},rateIgrBrlens{2}_mean=0.374757,rateIgrBrlens{2}_median=0.115618,rateIgrBrlens{2}_95%HPD={1.0E-6,1.570451},effectivebrlenIgrBrlens{3}_mean=0.08495,effectivebrlenIgrBrlens{3}_median=0.072363,effectivebrlenIgrBrlens{3}_95%HPD={0.007494,0.193903},rateIgrBrlens{3}_mean=3.392561,rateIgrBrlens{3}_median=2.31428,rateIgrBrlens{3}_95%HPD={0.149773,9.531454}]:10.84249)[&prob=0.910712103,prob_stddev=0.00282737706,prob_range={0.906723259,0.913367629},prob(percent)="91",prob+-sd="91+-0",height_mean=0.461507331,height_median=0.45115866,height_95%HPD={0.28199467,0.65855143},age_mean=164.167302,age_median=163.122924,age_95%HPD={154.011105,176.632753},length_mean=0.0481302138,length_median=0.04306697,length_95%HPD={0.00344295,0.1035234},effectivebrlenIgrBrlens{1}_mean=0.074326,effectivebrlenIgrBrlens{1}_median=0.065755,effectivebrlenIgrBrlens{1}_95%HPD={0.0,0.164024},rateIgrBrlens{1}_mean=2.091459,rateIgrBrlens{1}_median=1.462229,rateIgrBrlens{1}_95%HPD={1.0E-6,5.682194},effectivebrlenIgrBrlens{2}_mean=0.07574,effectivebrlenIgrBrlens{2}_median=0.058604,effectivebrlenIgrBrlens{2}_95%HPD={0.0,0.219017},rateIgrBrlens{2}_mean=1.69149,rateIgrBrlens{2}_median=1.176175,rateIgrBrlens{2}_95%HPD={1.0E-6,5.109285},effectivebrlenIgrBrlens{3}_mean=0.032548,effectivebrlenIgrBrlens{3}_median=0.021793,effectivebrlenIgrBrlens{3}_95%HPD={0.0,0.101041},rateIgrBrlens{3}_mean=0.674878,rateIgrBrlens{3}_median=0.517806,rateIgrBrlens{3}_95%HPD={1.0E-6,1.869285}]:11.19624)[&prob=0.692408973,prob_stddev=0.0031632509,prob_range={0.690370107,0.697125587},prob(percent)="69",prob+-sd="69+-0",height_mean=0.500403978,height_median=0.48920886,height_95%HPD={0.30819589,0.71309956},age_mean=174.915409,age_median=174.319168,age_95%HPD={159.641351,190.985246},length_mean=0.0466742527,length_median=0.04276225,length_95%HPD={0.003273797,0.09774765},effectivebrlenIgrBrlens{1}_mean=0.031547,effectivebrlenIgrBrlens{1}_median=0.019047,effectivebrlenIgrBrlens{1}_95%HPD={0.0,0.105031},rateIgrBrlens{1}_mean=0.660771,rateIgrBrlens{1}_median=0.455785,rateIgrBrlens{1}_95%HPD={1.0E-6,1.979436},effectivebrlenIgrBrlens{2}_mean=0.081417,effectivebrlenIgrBrlens{2}_median=0.063971,effectivebrlenIgrBrlens{2}_95%HPD={0.0,0.230805},rateIgrBrlens{2}_mean=1.981772,rateIgrBrlens{2}_median=1.338283,rateIgrBrlens{2}_95%HPD={1.0E-6,6.031934},effectivebrlenIgrBrlens{3}_mean=0.038796,effectivebrlenIgrBrlens{3}_median=0.028712,effectivebrlenIgrBrlens{3}_95%HPD={0.0,0.112437},rateIgrBrlens{3}_mean=0.876135,rateIgrBrlens{3}_median=0.674251,rateIgrBrlens{3}_95%HPD={1.0E-6,2.404293}]:17.11097,Palaeopleurosaurus_posidoniae[&prob=1.0,prob_stddev=0.0,prob_range={1.0,1.0},prob(percent)="100",prob+-sd="100+-0",height_mean=0.504938591,height_median=0.49284338,height_95%HPD={0.30660019,0.72736926},age_mean=178.361213,age_median=178.088348,age_95%HPD={174.199992,182.999074},length_mean=0.0319312401,length_median=0.02814465,length_95%HPD={0.002557628,0.07020486},effectivebrlenIgrBrlens{1}_mean=0.016595,effectivebrlenIgrBrlens{1}_median=0.008238,effectivebrlenIgrBrlens{1}_95%HPD={0.0,0.060951},rateIgrBrlens{1}_mean=0.53671,rateIgrBrlens{1}_median=0.288424,rateIgrBrlens{1}_95%HPD={1.0E-6,1.855034},effectivebrlenIgrBrlens{2}_mean=0.033032,effectivebrlenIgrBrlens{2}_median=0.019003,effectivebrlenIgrBrlens{2}_95%HPD={0.0,0.114376},rateIgrBrlens{2}_mean=1.203847,rateIgrBrlens{2}_median=0.616763,rateIgrBrlens{2}_95%HPD={1.0E-6,4.281622},effectivebrlenIgrBrlens{3}_mean=0.041916,effectivebrlenIgrBrlens{3}_median=0.033055,effectivebrlenIgrBrlens{3}_95%HPD={0.0,0.112979},rateIgrBrlens{3}_mean=1.592212,rateIgrBrlens{3}_median=1.095767,rateIgrBrlens{3}_95%HPD={1.0E-6,4.627434}]:13.34179)[&prob=0.963572627,prob_stddev=0.00313075614,prob_range={0.961255986,0.967967023},prob(percent)="96",prob+-sd="96+-0",height_mean=0.542168561,height_median=0.530501033,height_95%HPD={0.33735938,0.77017945},age_mean=192.699711,age_median=191.430134,age_95%HPD={178.64499,209.418499},length_mean=0.0931827981,length_median=0.08953984,length_95%HPD={0.02065278,0.1705355},effectivebrlenIgrBrlens{1}_mean=0.123229,effectivebrlenIgrBrlens{1}_median=0.112312,effectivebrlenIgrBrlens{1}_95%HPD={0.0,0.253004},rateIgrBrlens{1}_mean=1.450167,rateIgrBrlens{1}_median=1.242266,rateIgrBrlens{1}_95%HPD={4.0E-6,3.09884},effectivebrlenIgrBrlens{2}_mean=0.082779,effectivebrlenIgrBrlens{2}_median=0.067251,effectivebrlenIgrBrlens{2}_95%HPD={0.0,0.21707},rateIgrBrlens{2}_mean=0.950947,rateIgrBrlens{2}_median=0.737028,rateIgrBrlens{2}_95%HPD={1.0E-6,2.541359},effectivebrlenIgrBrlens{3}_mean=0.150033,effectivebrlenIgrBrlens{3}_median=0.135776,effectivebrlenIgrBrlens{3}_95%HPD={0.01365,0.311814},rateIgrBrlens{3}_mean=1.814725,rateIgrBrlens{3}_median=1.476401,rateIgrBrlens{3}_95%HPD={0.237722,4.132352}]:26.16314)[&prob=0.299855002,prob_stddev=0.00344266591,prob_range={0.29710781,0.304429951},prob(percent)="30",prob+-sd="30+-0",height_mean=0.607008707,height_median=0.59615997,height_95%HPD={0.38692373,0.84685032},age_mean=218.899432,age_median=217.593271,age_95%HPD={192.823788,246.93965},length_mean=0.0485502975,length_median=0.04267134,length_95%HPD={0.001957712,0.1084768},effectivebrlenIgrBrlens{1}_mean=0.056627,effectivebrlenIgrBrlens{1}_median=0.042817,effectivebrlenIgrBrlens{1}_95%HPD={0.0,0.162576},rateIgrBrlens{1}_mean=1.319213,rateIgrBrlens{1}_median=0.937313,rateIgrBrlens{1}_95%HPD={1.0E-6,3.791426},effectivebrlenIgrBrlens{2}_mean=0.028397,effectivebrlenIgrBrlens{2}_median=0.01315,effectivebrlenIgrBrlens{2}_95%HPD={0.0,0.107178},rateIgrBrlens{2}_mean=0.636282,rateIgrBrlens{2}_median=0.293616,rateIgrBrlens{2}_95%HPD={1.0E-6,2.288043},effectivebrlenIgrBrlens{3}_mean=0.050395,effectivebrlenIgrBrlens{3}_median=0.036139,effectivebrlenIgrBrlens{3}_95%HPD={0.0,0.150276},rateIgrBrlens{3}_mean=1.077962,rateIgrBrlens{3}_median=0.824305,rateIgrBrlens{3}_95%HPD={1.0E-6,2.971956}]:8.927941,(((Sapheosaurus_thiollerei[&prob=1.0,prob_stddev=0.0,prob_range={1.0,1.0},prob(percent)="100",prob+-sd="100+-0",height_mean=0.434756247,height_median=0.424200046,height_95%HPD={0.263823005,0.62603155},age_mean=153.554272,age_median=153.557386,age_95%HPD={152.23085,154.984414},length_mean=0.0278245642,length_median=0.02304991,length_95%HPD={0.001779859,0.06615689},effectivebrlenIgrBrlens{1}_mean=0.014639,effectivebrlenIgrBrlens{1}_median=0.006291,effectivebrlenIgrBrlens{1}_95%HPD={0.0,0.056792},rateIgrBrlens{1}_mean=0.542497,rateIgrBrlens{1}_median=0.262421,rateIgrBrlens{1}_95%HPD={1.0E-6,1.945917},effectivebrlenIgrBrlens{2}_mean=0.021052,effectivebrlenIgrBrlens{2}_median=0.00543,effectivebrlenIgrBrlens{2}_95%HPD={0.0,0.092954},rateIgrBrlens{2}_mean=0.873773,rateIgrBrlens{2}_median=0.218513,rateIgrBrlens{2}_95%HPD={1.0E-6,3.724933},effectivebrlenIgrBrlens{3}_mean=0.021422,effectivebrlenIgrBrlens{3}_median=0.011299,effectivebrlenIgrBrlens{3}_95%HPD={0.0,0.077058},rateIgrBrlens{3}_mean=0.789194,rateIgrBrlens{3}_median=0.484712,rateIgrBrlens{3}_95%HPD={1.0E-6,2.562827}]:6.08563,Piocormus_laticeps[&prob=1.0,prob_stddev=0.0,prob_range={1.0,1.0},prob(percent)="100",prob+-sd="100+-0",height_mean=0.431972679,height_median=0.421503632,height_95%HPD={0.26139209,0.62193943},age_mean=152.569733,age_median=152.60042,age_95%HPD={150.284073,154.999848},length_mean=0.0316350027,length_median=0.02439571,length_95%HPD={0.001619183,0.08096478},effectivebrlenIgrBrlens{1}_mean=0.016986,effectivebrlenIgrBrlens{1}_median=0.007149,effectivebrlenIgrBrlens{1}_95%HPD={0.0,0.06658},rateIgrBrlens{1}_mean=0.55165,rateIgrBrlens{1}_median=0.274784,rateIgrBrlens{1}_95%HPD={1.0E-6,1.950834},effectivebrlenIgrBrlens{2}_mean=0.028118,effectivebrlenIgrBrlens{2}_median=0.006373,effectivebrlenIgrBrlens{2}_95%HPD={0.0,0.128062},rateIgrBrlens{2}_mean=0.940959,rateIgrBrlens{2}_median=0.2425,rateIgrBrlens{2}_95%HPD={1.0E-6,4.003637},effectivebrlenIgrBrlens{3}_mean=0.021611,effectivebrlenIgrBrlens{3}_median=0.01103,effectivebrlenIgrBrlens{3}_95%HPD={0.0,0.079023},rateIgrBrlens{3}_mean=0.69424,rateIgrBrlens{3}_median=0.43615,rateIgrBrlens{3}_95%HPD={1.0E-6,2.22339}]:7.042596)[&prob=0.378012467,prob_stddev=0.00397115362,prob_range={0.374684726,0.382851302},prob(percent)="38",prob+-sd="38+-0",height_mean=0.453485261,height_median=0.44317069,height_95%HPD={0.27933845,0.65239718},age_mean=160.730468,age_median=159.643016,age_95%HPD={153.777981,170.212186},length_mean=0.029868848,length_median=0.02430831,length_95%HPD={0.001291002,0.07304714},effectivebrlenIgrBrlens{1}_mean=0.017296,effectivebrlenIgrBrlens{1}_median=0.007744,effectivebrlenIgrBrlens{1}_95%HPD={0.0,0.066461},rateIgrBrlens{1}_mean=0.595878,rateIgrBrlens{1}_median=0.307828,rateIgrBrlens{1}_95%HPD={1.0E-6,2.058105},effectivebrlenIgrBrlens{2}_mean=0.021135,effectivebrlenIgrBrlens{2}_median=0.005673,effectivebrlenIgrBrlens{2}_95%HPD={0.0,0.092546},rateIgrBrlens{2}_mean=0.809401,rateIgrBrlens{2}_median=0.216987,rateIgrBrlens{2}_95%HPD={1.0E-6,3.359084},effectivebrlenIgrBrlens{3}_mean=0.022897,effectivebrlenIgrBrlens{3}_median=0.01238,effectivebrlenIgrBrlens{3}_95%HPD={0.0,0.081296},rateIgrBrlens{3}_mean=0.791423,rateIgrBrlens{3}_median=0.499683,rateIgrBrlens{3}_95%HPD={1.0E-6,2.511492}]:8.926264,Oenosaurus_muehlheimensis[&prob=1.0,prob_stddev=0.0,prob_range={1.0,1.0},prob(percent)="100",prob+-sd="100+-0",height_mean=0.427667263,height_median=0.4173037,height_95%HPD={0.26238863,0.6190011},age_mean=151.049929,age_median=151.049987,age_95%HPD={150.000084,151.994477},length_mean=0.0389894496,length_median=0.03330428,length_95%HPD={0.004898792,0.08733169},effectivebrlenIgrBrlens{1}_mean=0.023298,effectivebrlenIgrBrlens{1}_median=0.012664,effectivebrlenIgrBrlens{1}_95%HPD={0.0,0.082397},rateIgrBrlens{1}_mean=0.602064,rateIgrBrlens{1}_median=0.367737,rateIgrBrlens{1}_95%HPD={1.0E-6,1.965565},effectivebrlenIgrBrlens{2}_mean=0.058058,effectivebrlenIgrBrlens{2}_median=0.045477,effectivebrlenIgrBrlens{2}_95%HPD={0.0,0.160942},rateIgrBrlens{2}_mean=1.828791,rateIgrBrlens{2}_median=1.218587,rateIgrBrlens{2}_95%HPD={1.0E-6,5.655169},effectivebrlenIgrBrlens{3}_mean=0.03714,effectivebrlenIgrBrlens{3}_median=0.02296,effectivebrlenIgrBrlens{3}_95%HPD={0.0,0.122397},rateIgrBrlens{3}_mean=0.957188,rateIgrBrlens{3}_median=0.682856,rateIgrBrlens{3}_95%HPD={1.0E-6,2.869782}]:17.51929)[&prob=0.901278875,prob_stddev=0.00389025282,prob_range={0.896578927,0.904634393},prob(percent)="90",prob+-sd="90+-0",height_mean=0.479787965,height_median=0.469114252,height_95%HPD={0.29745574,0.68667372},age_mean=170.107105,age_median=168.56928,age_95%HPD={156.746461,186.792081},length_mean=0.0856600325,length_median=0.08089321,length_95%HPD={0.01068052,0.1648623},effectivebrlenIgrBrlens{1}_mean=0.076138,effectivebrlenIgrBrlens{1}_median=0.065592,effectivebrlenIgrBrlens{1}_95%HPD={0.0,0.18296},rateIgrBrlens{1}_mean=0.94627,rateIgrBrlens{1}_median=0.799452,rateIgrBrlens{1}_95%HPD={1.0E-6,2.222535},effectivebrlenIgrBrlens{2}_mean=0.085962,effectivebrlenIgrBrlens{2}_median=0.069736,effectivebrlenIgrBrlens{2}_95%HPD={0.0,0.221179},rateIgrBrlens{2}_mean=1.128233,rateIgrBrlens{2}_median=0.864055,rateIgrBrlens{2}_95%HPD={1.0E-6,2.947491},effectivebrlenIgrBrlens{3}_mean=0.064889,effectivebrlenIgrBrlens{3}_median=0.055532,effectivebrlenIgrBrlens{3}_95%HPD={0.0,0.158691},rateIgrBrlens{3}_mean=0.777076,rateIgrBrlens{3}_median=0.696902,rateIgrBrlens{3}_95%HPD={1.0E-6,1.738932}]:28.2766,(Kallimodon_pulchellus[&prob=1.0,prob_stddev=0.0,prob_range={1.0,1.0},prob(percent)="100",prob+-sd="100+-0",height_mean=0.431322987,height_median=0.42091263,height_95%HPD={0.26377457,0.62347634},age_mean=152.344581,age_median=152.269713,age_95%HPD={150.001576,154.696027},length_mean=0.0314816883,length_median=0.0266149,length_95%HPD={0.002888985,0.07171036},effectivebrlenIgrBrlens{1}_mean=0.055897,effectivebrlenIgrBrlens{1}_median=0.042697,effectivebrlenIgrBrlens{1}_95%HPD={0.0,0.152071},rateIgrBrlens{1}_mean=2.28922,rateIgrBrlens{1}_median=1.502455,rateIgrBrlens{1}_95%HPD={1.0E-6,6.838958},effectivebrlenIgrBrlens{2}_mean=0.014436,effectivebrlenIgrBrlens{2}_median=0.003904,effectivebrlenIgrBrlens{2}_95%HPD={0.0,0.063484},rateIgrBrlens{2}_mean=0.484504,rateIgrBrlens{2}_median=0.13939,rateIgrBrlens{2}_95%HPD={1.0E-6,2.046475},effectivebrlenIgrBrlens{3}_mean=0.025524,effectivebrlenIgrBrlens{3}_median=0.014198,effectivebrlenIgrBrlens{3}_95%HPD={0.0,0.089432},rateIgrBrlens{3}_mean=0.803568,rateIgrBrlens{3}_median=0.534662,rateIgrBrlens{3}_95%HPD={1.0E-6,2.511005}]:9.579074,Leptosaurus_neptunius[&prob=1.0,prob_stddev=0.0,prob_range={1.0,1.0},prob(percent)="100",prob+-sd="100+-0",height_mean=0.427760482,height_median=0.41740305,height_95%HPD={0.26119731,0.61775951},age_mean=151.082162,age_median=151.098394,age_95%HPD={150.115443,152.099939},length_mean=0.0343021792,length_median=0.02987403,length_95%HPD={0.004805005,0.07441388},effectivebrlenIgrBrlens{1}_mean=0.023986,effectivebrlenIgrBrlens{1}_median=0.012858,effectivebrlenIgrBrlens{1}_95%HPD={0.0,0.085463},rateIgrBrlens{1}_mean=0.727662,rateIgrBrlens{1}_median=0.415935,rateIgrBrlens{1}_95%HPD={1.0E-6,2.455845},effectivebrlenIgrBrlens{2}_mean=0.018904,effectivebrlenIgrBrlens{2}_median=0.005594,effectivebrlenIgrBrlens{2}_95%HPD={0.0,0.081967},rateIgrBrlens{2}_mean=0.566653,rateIgrBrlens{2}_median=0.179478,rateIgrBrlens{2}_95%HPD={1.0E-6,2.356728},effectivebrlenIgrBrlens{3}_mean=0.02062,effectivebrlenIgrBrlens{3}_median=0.012305,effectivebrlenIgrBrlens{3}_95%HPD={0.0,0.069181},rateIgrBrlens{3}_mean=0.60086,rateIgrBrlens{3}_median=0.411412,rateIgrBrlens{3}_95%HPD={1.0E-6,1.791856}]:10.75039)[&prob=0.972816969,prob_stddev=0.00259747707,prob_range={0.97030033,0.975378051},prob(percent)="97",prob+-sd="97+-0",height_mean=0.46167667,height_median=0.45127754,height_95%HPD={0.281611181,0.66051184},age_mean=163.40073,age_median=161.848788,age_95%HPD={152.84914,177.621414},length_mean=0.0975957671,length_median=0.09377248,length_95%HPD={0.01717269,0.1813085},effectivebrlenIgrBrlens{1}_mean=0.072231,effectivebrlenIgrBrlens{1}_median=0.061056,effectivebrlenIgrBrlens{1}_95%HPD={0.0,0.177209},rateIgrBrlens{1}_mean=0.763222,rateIgrBrlens{1}_median=0.658137,rateIgrBrlens{1}_95%HPD={1.0E-6,1.774866},effectivebrlenIgrBrlens{2}_mean=0.054061,effectivebrlenIgrBrlens{2}_median=0.038179,effectivebrlenIgrBrlens{2}_95%HPD={0.0,0.161481},rateIgrBrlens{2}_mean=0.561753,rateIgrBrlens{2}_median=0.410898,rateIgrBrlens{2}_95%HPD={1.0E-6,1.597387},effectivebrlenIgrBrlens{3}_mean=0.156731,effectivebrlenIgrBrlens{3}_median=0.143522,effectivebrlenIgrBrlens{3}_95%HPD={0.013327,0.322689},rateIgrBrlens{3}_mean=1.829566,rateIgrBrlens{3}_median=1.481926,rateIgrBrlens{3}_95%HPD={0.262443,4.254645}]:34.99709)[&prob=0.756549927,prob_stddev=0.00944785243,prob_range={0.748547238,0.769669226},prob(percent)="76",prob+-sd="76+-1",height_mean=0.554744315,height_median=0.54425025,height_95%HPD={0.34973921,0.77866139},age_mean=198.199098,age_median=196.845879,age_95%HPD={173.877217,225.934022},length_mean=0.0716067035,length_median=0.06670791,length_95%HPD={0.00486059,0.1457355},effectivebrlenIgrBrlens{1}_mean=0.047829,effectivebrlenIgrBrlens{1}_median=0.036078,effectivebrlenIgrBrlens{1}_95%HPD={0.0,0.135481},rateIgrBrlens{1}_mean=0.693967,rateIgrBrlens{1}_median=0.54465,rateIgrBrlens{1}_95%HPD={1.0E-6,1.841504},effectivebrlenIgrBrlens{2}_mean=0.081869,effectivebrlenIgrBrlens{2}_median=0.065696,effectivebrlenIgrBrlens{2}_95%HPD={0.0,0.217765},rateIgrBrlens{2}_mean=1.360201,rateIgrBrlens{2}_median=0.950393,rateIgrBrlens{2}_95%HPD={1.0E-6,3.870875},effectivebrlenIgrBrlens{3}_mean=0.051027,effectivebrlenIgrBrlens{3}_median=0.039413,effectivebrlenIgrBrlens{3}_95%HPD={0.0,0.141026},rateIgrBrlens{3}_mean=0.7202,rateIgrBrlens{3}_median=0.614237,rateIgrBrlens{3}_95%HPD={1.0E-6,1.741715}]:29.67533)[&prob=0.416503706,prob_stddev=0.00267367051,prob_range={0.41410651,0.418906457},prob(percent)="42",prob+-sd="42+-0",height_mean=0.66488802,height_median=0.65257175,height_95%HPD={0.42455437,0.92524084},age_mean=227.312853,age_median=226.521212,age_95%HPD={203.597663,251.859944},length_mean=0.0424120112,length_median=0.03617082,length_95%HPD={0.001675333,0.09858015},effectivebrlenIgrBrlens{1}_mean=0.039535,effectivebrlenIgrBrlens{1}_median=0.023372,effectivebrlenIgrBrlens{1}_95%HPD={0.0,0.134027},rateIgrBrlens{1}_mean=0.9805,rateIgrBrlens{1}_median=0.615351,rateIgrBrlens{1}_95%HPD={1.0E-6,3.106277},effectivebrlenIgrBrlens{2}_mean=0.036105,effectivebrlenIgrBrlens{2}_median=0.016329,effectivebrlenIgrBrlens{2}_95%HPD={0.0,0.136624},rateIgrBrlens{2}_mean=0.938359,rateIgrBrlens{2}_median=0.422637,rateIgrBrlens{2}_95%HPD={1.0E-6,3.43419},effectivebrlenIgrBrlens{3}_mean=0.029771,effectivebrlenIgrBrlens{3}_median=0.018444,effectivebrlenIgrBrlens{3}_95%HPD={0.0,0.097573},rateIgrBrlens{3}_mean=0.716596,rateIgrBrlens{3}_median=0.517765,rateIgrBrlens{3}_95%HPD={1.0E-6,2.077007}]:16.53831,((((Sphenodon_punctatus[&prob=1.0,prob_stddev=0.0,prob_range={1.0,1.0},prob(percent)="100",prob+-sd="100+-0",height_mean=0.0,height_median=0.0,height_95%HPD={0.0,0.0},age_mean=0.0,age_median=0.0,age_95%HPD={0.0,0.0},length_mean=0.310917466,length_median=0.297023,length_95%HPD={0.1605866,0.4904886},effectivebrlenIgrBrlens{1}_mean=0.230031,effectivebrlenIgrBrlens{1}_median=0.212135,effectivebrlenIgrBrlens{1}_95%HPD={0.035557,0.461149},rateIgrBrlens{1}_mean=0.739037,rateIgrBrlens{1}_median=0.714444,rateIgrBrlens{1}_95%HPD={0.158611,1.326199},effectivebrlenIgrBrlens{2}_mean=0.167164,effectivebrlenIgrBrlens{2}_median=0.143341,effectivebrlenIgrBrlens{2}_95%HPD={0.006807,0.383569},rateIgrBrlens{2}_mean=0.540034,rateIgrBrlens{2}_median=0.4792,rateIgrBrlens{2}_95%HPD={0.031206,1.16602},effectivebrlenIgrBrlens{3}_mean=0.261324,effectivebrlenIgrBrlens{3}_median=0.245327,effectivebrlenIgrBrlens{3}_95%HPD={0.051488,0.499137},rateIgrBrlens{3}_mean=0.840276,rateIgrBrlens{3}_median=0.832219,rateIgrBrlens{3}_95%HPD={0.244452,1.430801}]:104.5132,Kawasphenodon[&prob=1.0,prob_stddev=0.0,prob_range={1.0,1.0},prob(percent)="100",prob+-sd="100+-0",height_mean=0.217207943,height_median=0.2118509,height_95%HPD={0.12974334,0.31469233},age_mean=76.7306917,age_median=76.6885213,age_95%HPD={70.021276,82.9231705},length_mean=0.0962893676,length_median=0.07780559,length_95%HPD={0.002311329,0.2410748},effectivebrlenIgrBrlens{1}_mean=0.089739,effectivebrlenIgrBrlens{1}_median=0.060527,effectivebrlenIgrBrlens{1}_95%HPD={0.0,0.279758},rateIgrBrlens{1}_mean=0.934492,rateIgrBrlens{1}_median=0.749701,rateIgrBrlens{1}_95%HPD={1.0E-6,2.422727},effectivebrlenIgrBrlens{2}_mean=0.131095,effectivebrlenIgrBrlens{2}_median=0.105613,effectivebrlenIgrBrlens{2}_95%HPD={0.0,0.337503},rateIgrBrlens{2}_mean=1.913358,rateIgrBrlens{2}_median=1.254418,rateIgrBrlens{2}_95%HPD={1.0E-6,5.550939},effectivebrlenIgrBrlens{3}_mean=0.091799,effectivebrlenIgrBrlens{3}_median=0.065111,effectivebrlenIgrBrlens{3}_95%HPD={0.0,0.274368},rateIgrBrlens{3}_mean=0.955655,rateIgrBrlens{3}_median=0.826009,rateIgrBrlens{3}_95%HPD={1.0E-6,2.291987}]:27.82468)[&prob=0.972436417,prob_stddev=0.0060407636,prob_range={0.965455939,0.98008911},prob(percent)="97",prob+-sd="97+-1",height_mean=0.307176426,height_median=0.2945159,height_95%HPD={0.162572,0.4808644},age_mean=109.650951,age_median=104.513204,age_95%HPD={74.1462255,158.094335},length_mean=0.220549688,length_median=0.2211674,length_95%HPD={0.04189735,0.3813414},effectivebrlenIgrBrlens{1}_mean=0.163175,effectivebrlenIgrBrlens{1}_median=0.147951,effectivebrlenIgrBrlens{1}_95%HPD={0.0,0.350132},rateIgrBrlens{1}_mean=0.74155,rateIgrBrlens{1}_median=0.699714,rateIgrBrlens{1}_95%HPD={0.042484,1.445702},effectivebrlenIgrBrlens{2}_mean=0.129591,effectivebrlenIgrBrlens{2}_median=0.104884,effectivebrlenIgrBrlens{2}_95%HPD={0.0,0.331254},rateIgrBrlens{2}_mean=0.65604,rateIgrBrlens{2}_median=0.4771,rateIgrBrlens{2}_95%HPD={1.0E-6,1.752228},effectivebrlenIgrBrlens{3}_mean=0.184347,effectivebrlenIgrBrlens{3}_median=0.172167,effectivebrlenIgrBrlens{3}_95%HPD={0.0,0.374866},rateIgrBrlens{3}_mean=0.837635,rateIgrBrlens{3}_median=0.816203,rateIgrBrlens{3}_95%HPD={0.125706,1.567016}]:87.87771,Cynosphenodon_huizachalensis[&prob=1.0,prob_stddev=0.0,prob_range={1.0,1.0},prob(percent)="100",prob+-sd="100+-0",height_mean=0.527033121,height_median=0.51412456,height_95%HPD={0.32073305,0.760587151},age_mean=186.14419,age_median=185.856918,age_95%HPD={182.700035,190.165161},length_mean=0.0259216889,length_median=0.01757253,length_95%HPD={6.562174E-4,0.0788849},effectivebrlenIgrBrlens{1}_mean=0.022236,effectivebrlenIgrBrlens{1}_median=0.006534,effectivebrlenIgrBrlens{1}_95%HPD={0.0,0.09734},rateIgrBrlens{1}_mean=0.894058,rateIgrBrlens{1}_median=0.352293,rateIgrBrlens{1}_95%HPD={1.0E-6,3.420145},effectivebrlenIgrBrlens{2}_mean=0.028438,effectivebrlenIgrBrlens{2}_median=0.002057,effectivebrlenIgrBrlens{2}_95%HPD={0.0,0.176299},rateIgrBrlens{2}_mean=0.857049,rateIgrBrlens{2}_median=0.119353,rateIgrBrlens{2}_95%HPD={1.0E-6,3.811702},effectivebrlenIgrBrlens{3}_mean=0.024987,effectivebrlenIgrBrlens{3}_median=0.009417,effectivebrlenIgrBrlens{3}_95%HPD={0.0,0.10287},rateIgrBrlens{3}_mean=0.996728,rateIgrBrlens{3}_median=0.517474,rateIgrBrlens{3}_95%HPD={1.0E-6,3.482203}]:6.533996)[&prob=0.884334619,prob_stddev=0.0107997162,prob_range={0.869079232,0.893556738},prob(percent)="88",prob+-sd="88+-1",height_mean=0.534602461,height_median=0.52425621,height_95%HPD={0.3341082,0.7553781},age_mean=193.433708,age_median=192.390915,age_95%HPD={184.196445,204.817694},length_mean=0.0559224944,length_median=0.05141762,length_95%HPD={0.004393579,0.114681},effectivebrlenIgrBrlens{1}_mean=0.040259,effectivebrlenIgrBrlens{1}_median=0.026567,effectivebrlenIgrBrlens{1}_95%HPD={0.0,0.126564},rateIgrBrlens{1}_mean=0.721992,rateIgrBrlens{1}_median=0.52349,rateIgrBrlens{1}_95%HPD={1.0E-6,2.086635},effectivebrlenIgrBrlens{2}_mean=0.196251,effectivebrlenIgrBrlens{2}_median=0.17582,effectivebrlenIgrBrlens{2}_95%HPD={0.023445,0.414208},rateIgrBrlens{2}_mean=5.162768,rateIgrBrlens{2}_median=3.469026,rateIgrBrlens{2}_95%HPD={1.0E-6,14.557258},effectivebrlenIgrBrlens{3}_mean=0.046776,effectivebrlenIgrBrlens{3}_median=0.034086,effectivebrlenIgrBrlens{3}_95%HPD={0.0,0.13658},rateIgrBrlens{3}_mean=0.839515,rateIgrBrlens{3}_median=0.675253,rateIgrBrlens{3}_95%HPD={1.0E-6,2.214243}]:15.02574,((Priosphenodon_avelasi[&prob=1.0,prob_stddev=0.0,prob_range={1.0,1.0},prob(percent)="100",prob+-sd="100+-0",height_mean=0.271221843,height_median=0.264601331,height_95%HPD={0.163331123,0.39231039},age_mean=95.7802451,age_median=96.0782709,age_95%HPD={90.5623954,100.499875},length_mean=0.112488207,length_median=0.1035237,length_95%HPD={0.03475155,0.215455},effectivebrlenIgrBrlens{1}_mean=0.088939,effectivebrlenIgrBrlens{1}_median=0.074646,effectivebrlenIgrBrlens{1}_95%HPD={0.0,0.216449},rateIgrBrlens{1}_mean=0.802191,rateIgrBrlens{1}_median=0.713791,rateIgrBrlens{1}_95%HPD={1.0E-6,1.78443},effectivebrlenIgrBrlens{2}_mean=0.058028,effectivebrlenIgrBrlens{2}_median=0.046962,effectivebrlenIgrBrlens{2}_95%HPD={0.0,0.149805},rateIgrBrlens{2}_mean=0.544183,rateIgrBrlens{2}_median=0.438821,rateIgrBrlens{2}_95%HPD={1.0E-6,1.395808},effectivebrlenIgrBrlens{3}_mean=0.109422,effectivebrlenIgrBrlens{3}_median=0.093057,effectivebrlenIgrBrlens{3}_95%HPD={0.0,0.259231},rateIgrBrlens{3}_mean=0.977766,rateIgrBrlens{3}_median=0.889141,rateIgrBrlens{3}_95%HPD={2.0E-6,2.087754}]:36.11883,Toxolophosaurus_cloudi[&prob=1.0,prob_stddev=0.0,prob_range={1.0,1.0},prob(percent)="100",prob+-sd="100+-0",height_mean=0.332985577,height_median=0.32475711,height_95%HPD={0.20189233,0.48339843},age_mean=117.610569,age_median=117.667748,age_95%HPD={110.776261,124.999414},length_mean=0.0535071794,length_median=0.04242919,length_95%HPD={0.001702247,0.1360839},effectivebrlenIgrBrlens{1}_mean=0.049948,effectivebrlenIgrBrlens{1}_median=0.028377,effectivebrlenIgrBrlens{1}_95%HPD={0.0,0.172779},rateIgrBrlens{1}_mean=0.949575,rateIgrBrlens{1}_median=0.63547,rateIgrBrlens{1}_95%HPD={1.0E-6,2.895829},effectivebrlenIgrBrlens{2}_mean=0.029255,effectivebrlenIgrBrlens{2}_median=0.015896,effectivebrlenIgrBrlens{2}_95%HPD={0.0,0.103322},rateIgrBrlens{2}_mean=0.673552,rateIgrBrlens{2}_median=0.33147,rateIgrBrlens{2}_95%HPD={1.0E-6,2.371817},effectivebrlenIgrBrlens{3}_mean=0.050929,effectivebrlenIgrBrlens{3}_median=0.031403,effectivebrlenIgrBrlens{3}_95%HPD={0.0,0.167354},rateIgrBrlens{3}_mean=0.958938,rateIgrBrlens{3}_median=0.723279,rateIgrBrlens{3}_95%HPD={1.0E-6,2.691635}]:14.52936)[&prob=0.86693759,prob_stddev=0.00629773404,prob_range={0.859612671,0.874845835},prob(percent)="87",prob+-sd="87+-1",height_mean=0.375015277,height_median=0.366596652,height_95%HPD={0.225746354,0.53833349},age_mean=134.287622,age_median=132.197104,age_95%HPD={114.392333,158.275904},length_mean=0.100011106,length_median=0.09512661,length_95%HPD={0.007174792,0.1938447},effectivebrlenIgrBrlens{1}_mean=0.078635,effectivebrlenIgrBrlens{1}_median=0.06397,effectivebrlenIgrBrlens{1}_95%HPD={0.0,0.204411},rateIgrBrlens{1}_mean=0.791177,rateIgrBrlens{1}_median=0.68066,rateIgrBrlens{1}_95%HPD={1.0E-6,1.866682},effectivebrlenIgrBrlens{2}_mean=0.048525,effectivebrlenIgrBrlens{2}_median=0.034598,effectivebrlenIgrBrlens{2}_95%HPD={0.0,0.145087},rateIgrBrlens{2}_mean=0.497597,rateIgrBrlens{2}_median=0.361644,rateIgrBrlens{2}_95%HPD={1.0E-6,1.4175},effectivebrlenIgrBrlens{3}_mean=0.096755,effectivebrlenIgrBrlens{3}_median=0.081356,effectivebrlenIgrBrlens{3}_95%HPD={0.0,0.241382},rateIgrBrlens{3}_mean=0.973548,rateIgrBrlens{3}_median=0.867599,rateIgrBrlens{3}_95%HPD={1.0E-6,2.180625}]:35.61991,Eilenodon_robustus[&prob=1.0,prob_stddev=0.0,prob_range={1.0,1.0},prob(percent)="100",prob+-sd="100+-0",height_mean=0.438531377,height_median=0.427918384,height_95%HPD={0.267272186,0.632816868},age_mean=154.88668,age_median=154.880761,age_95%HPD={153.013833,156.616489},length_mean=0.0424356798,length_median=0.03267713,length_95%HPD={0.001034656,0.1117532},effectivebrlenIgrBrlens{1}_mean=0.039914,effectivebrlenIgrBrlens{1}_median=0.019722,effectivebrlenIgrBrlens{1}_95%HPD={0.0,0.14735},rateIgrBrlens{1}_mean=0.967838,rateIgrBrlens{1}_median=0.569836,rateIgrBrlens{1}_95%HPD={1.0E-6,3.160421},effectivebrlenIgrBrlens{2}_mean=0.024838,effectivebrlenIgrBrlens{2}_median=0.008486,effectivebrlenIgrBrlens{2}_95%HPD={0.0,0.102953},rateIgrBrlens{2}_mean=0.637377,rateIgrBrlens{2}_median=0.240952,rateIgrBrlens{2}_95%HPD={1.0E-6,2.440215},effectivebrlenIgrBrlens{3}_mean=0.040689,effectivebrlenIgrBrlens{3}_median=0.022541,effectivebrlenIgrBrlens{3}_95%HPD={0.0,0.143384},rateIgrBrlens{3}_mean=0.972767,rateIgrBrlens{3}_median=0.673727,rateIgrBrlens{3}_95%HPD={1.0E-6,2.938299}]:12.93626)[&prob=0.889740114,prob_stddev=0.00771870911,prob_range={0.878268019,0.894778947},prob(percent)="89",prob+-sd="89+-1",height_mean=0.472432638,height_median=0.46272572,height_95%HPD={0.29195518,0.673445164},age_mean=170.589493,age_median=167.817017,age_95%HPD={154.785771,193.753307},length_mean=0.115979722,length_median=0.1150964,length_95%HPD={0.0246702,0.2018795},effectivebrlenIgrBrlens{1}_mean=0.091212,effectivebrlenIgrBrlens{1}_median=0.078896,effectivebrlenIgrBrlens{1}_95%HPD={0.0,0.215992},rateIgrBrlens{1}_mean=0.787913,rateIgrBrlens{1}_median=0.706602,rateIgrBrlens{1}_95%HPD={1.0E-6,1.721848},effectivebrlenIgrBrlens{2}_mean=0.072689,effectivebrlenIgrBrlens{2}_median=0.059766,effectivebrlenIgrBrlens{2}_95%HPD={0.0,0.184585},rateIgrBrlens{2}_mean=0.654501,rateIgrBrlens{2}_median=0.528182,rateIgrBrlens{2}_95%HPD={1.0E-6,1.633151},effectivebrlenIgrBrlens{3}_mean=0.112205,effectivebrlenIgrBrlens{3}_median=0.099812,effectivebrlenIgrBrlens{3}_95%HPD={0.0,0.253756},rateIgrBrlens{3}_mean=0.973288,rateIgrBrlens{3}_median=0.889494,rateIgrBrlens{3}_95%HPD={1.0E-6,2.052482}]:39.59963)[&prob=0.517702581,prob_stddev=0.0160683716,prob_range={0.497427806,0.535338496},prob(percent)="52",prob+-sd="52+-2",height_mean=0.585432007,height_median=0.5727908,height_95%HPD={0.36139019,0.83354261},age_mean=207.560136,age_median=207.416651,age_95%HPD={192.330475,222.767779},length_mean=0.0366748013,length_median=0.03268466,length_95%HPD={0.002113701,0.07972963},effectivebrlenIgrBrlens{1}_mean=0.031492,effectivebrlenIgrBrlens{1}_median=0.017268,effectivebrlenIgrBrlens{1}_95%HPD={0.0,0.110264},rateIgrBrlens{1}_mean=0.887406,rateIgrBrlens{1}_median=0.518286,rateIgrBrlens{1}_95%HPD={1.0E-6,2.930334},effectivebrlenIgrBrlens{2}_mean=0.025689,effectivebrlenIgrBrlens{2}_median=0.00976,effectivebrlenIgrBrlens{2}_95%HPD={0.0,0.102503},rateIgrBrlens{2}_mean=0.759404,rateIgrBrlens{2}_median=0.293047,rateIgrBrlens{2}_95%HPD={1.0E-6,2.954185},effectivebrlenIgrBrlens{3}_mean=0.031274,effectivebrlenIgrBrlens{3}_median=0.019093,effectivebrlenIgrBrlens{3}_95%HPD={0.0,0.103472},rateIgrBrlens{3}_mean=0.862492,rateIgrBrlens{3}_median=0.59524,rateIgrBrlens{3}_95%HPD={1.0E-6,2.625187}]:14.03758,Sphenotitan_leyesi[&prob=1.0,prob_stddev=0.0,prob_range={1.0,1.0},prob(percent)="100",prob+-sd="100+-0",height_mean=0.602513931,height_median=0.58810932,height_95%HPD={0.3699765,0.86936094},age_mean=212.887336,age_median=211.706627,age_95%HPD={208.499984,221.228225},length_mean=0.0182016823,length_median=0.01499745,length_95%HPD={0.001036617,0.0435424},effectivebrlenIgrBrlens{1}_mean=0.014579,effectivebrlenIgrBrlens{1}_median=0.00431,effectivebrlenIgrBrlens{1}_95%HPD={0.0,0.062562},rateIgrBrlens{1}_mean=0.849562,rateIgrBrlens{1}_median=0.279526,rateIgrBrlens{1}_95%HPD={1.0E-6,3.397279},effectivebrlenIgrBrlens{2}_mean=0.033861,effectivebrlenIgrBrlens{2}_median=0.013677,effectivebrlenIgrBrlens{2}_95%HPD={0.0,0.130436},rateIgrBrlens{2}_mean=2.408292,rateIgrBrlens{2}_median=0.786885,rateIgrBrlens{2}_95%HPD={1.0E-6,9.838316},effectivebrlenIgrBrlens{3}_mean=0.017524,effectivebrlenIgrBrlens{3}_median=0.006537,effectivebrlenIgrBrlens{3}_95%HPD={0.0,0.070915},rateIgrBrlens{3}_mean=0.994641,rateIgrBrlens{3}_median=0.433548,rateIgrBrlens{3}_95%HPD={1.0E-6,3.720128}]:9.747607)[&prob=0.815154832,prob_stddev=0.014075253,prob_range={0.801979978,0.833368518},prob(percent)="82",prob+-sd="82+-1",height_mean=0.618374148,height_median=0.60560167,height_95%HPD={0.38557543,0.87714776},age_mean=222.700483,age_median=221.454234,age_95%HPD={210.477145,237.366022},length_mean=0.0458858993,length_median=0.04129796,length_95%HPD={0.00507654,0.09628519},effectivebrlenIgrBrlens{1}_mean=0.146033,effectivebrlenIgrBrlens{1}_median=0.129251,effectivebrlenIgrBrlens{1}_95%HPD={0.0,0.313073},rateIgrBrlens{1}_mean=4.225062,rateIgrBrlens{1}_median=3.029256,rateIgrBrlens{1}_95%HPD={1.0E-6,11.335915},effectivebrlenIgrBrlens{2}_mean=0.164521,effectivebrlenIgrBrlens{2}_median=0.148368,effectivebrlenIgrBrlens{2}_95%HPD={0.0,0.368793},rateIgrBrlens{2}_mean=4.560008,rateIgrBrlens{2}_median=3.37173,rateIgrBrlens{2}_95%HPD={1.0E-6,12.404515},effectivebrlenIgrBrlens{3}_mean=0.039205,effectivebrlenIgrBrlens{3}_median=0.02696,effectivebrlenIgrBrlens{3}_95%HPD={0.0,0.12037},rateIgrBrlens{3}_mean=0.857925,rateIgrBrlens{3}_median=0.660022,rateIgrBrlens{3}_95%HPD={1.0E-6,2.417747}]:21.60529)[&prob=0.924223064,prob_stddev=0.00253489661,prob_range={0.920700881,0.926611927},prob(percent)="92",prob+-sd="92+-0",height_mean=0.686152721,height_median=0.672941957,height_95%HPD={0.43814975,0.9576186},age_mean=244.490487,age_median=243.059527,age_95%HPD={221.675729,270.129416},length_mean=0.0467425889,length_median=0.04172943,length_95%HPD={0.004017364,0.09977249},effectivebrlenIgrBrlens{1}_mean=0.153857,effectivebrlenIgrBrlens{1}_median=0.138124,effectivebrlenIgrBrlens{1}_95%HPD={0.01951,0.324151},rateIgrBrlens{1}_mean=4.717248,rateIgrBrlens{1}_median=3.223255,rateIgrBrlens{1}_95%HPD={0.276872,13.3981},effectivebrlenIgrBrlens{2}_mean=0.058209,effectivebrlenIgrBrlens{2}_median=0.035262,effectivebrlenIgrBrlens{2}_95%HPD={0.0,0.19259},rateIgrBrlens{2}_mean=1.380256,rateIgrBrlens{2}_median=0.782339,rateIgrBrlens{2}_95%HPD={1.0E-6,4.674218},effectivebrlenIgrBrlens{3}_mean=0.041216,effectivebrlenIgrBrlens{3}_median=0.029803,effectivebrlenIgrBrlens{3}_95%HPD={0.0,0.121672},rateIgrBrlens{3}_mean=0.907714,rateIgrBrlens{3}_median=0.710812,rateIgrBrlens{3}_95%HPD={1.0E-6,2.505358}]:11.35109)[&prob=0.45353385,prob_stddev=0.00173173455,prob_range={0.450983878,0.454850502},prob(percent)="45",prob+-sd="45+-0",height_mean=0.728886651,height_median=0.71530591,height_95%HPD={0.46283261,1.01410449},age_mean=255.924152,age_median=254.410616,age_95%HPD={231.181278,283.35815},length_mean=0.0346543626,length_median=0.02924408,length_95%HPD={0.002156219,0.08155142},effectivebrlenIgrBrlens{1}_mean=0.064941,effectivebrlenIgrBrlens{1}_median=0.047585,effectivebrlenIgrBrlens{1}_95%HPD={0.0,0.191396},rateIgrBrlens{1}_mean=2.45004,rateIgrBrlens{1}_median=1.380348,rateIgrBrlens{1}_95%HPD={1.0E-6,8.243214},effectivebrlenIgrBrlens{2}_mean=0.079737,effectivebrlenIgrBrlens{2}_median=0.054406,effectivebrlenIgrBrlens{2}_95%HPD={0.0,0.250037},rateIgrBrlens{2}_mean=2.875514,rateIgrBrlens{2}_median=1.655292,rateIgrBrlens{2}_95%HPD={1.0E-6,9.689591},effectivebrlenIgrBrlens{3}_mean=0.031206,effectivebrlenIgrBrlens{3}_median=0.018577,effectivebrlenIgrBrlens{3}_95%HPD={0.0,0.105771},rateIgrBrlens{3}_mean=0.923176,rateIgrBrlens{3}_median=0.623706,rateIgrBrlens{3}_95%HPD={1.0E-6,2.850788}]:9.493991)[&prob=0.777255253,prob_stddev=0.00949613752,prob_range={0.770113665,0.791213431},prob(percent)="78",prob+-sd="78+-1",height_mean=0.74487199,height_median=0.73090137,height_95%HPD={0.47655625,1.03953627},age_mean=265.459535,age_median=263.904607,age_95%HPD={238.309887,296.129155},length_mean=0.068224219,length_median=0.05806962,length_95%HPD={0.004373528,0.1569379},effectivebrlenIgrBrlens{1}_mean=0.081137,effectivebrlenIgrBrlens{1}_median=0.06509,effectivebrlenIgrBrlens{1}_95%HPD={0.0,0.216398},rateIgrBrlens{1}_mean=1.315916,rateIgrBrlens{1}_median=1.012885,rateIgrBrlens{1}_95%HPD={1.0E-6,3.53345},effectivebrlenIgrBrlens{2}_mean=0.415997,effectivebrlenIgrBrlens{2}_median=0.369264,effectivebrlenIgrBrlens{2}_95%HPD={0.061957,0.881874},rateIgrBrlens{2}_mean=8.7116,rateIgrBrlens{2}_median=6.237159,rateIgrBrlens{2}_95%HPD={0.665276,24.186593},effectivebrlenIgrBrlens{3}_mean=0.060818,effectivebrlenIgrBrlens{3}_median=0.04487,effectivebrlenIgrBrlens{3}_95%HPD={0.0,0.175429},rateIgrBrlens{3}_mean=0.909464,rateIgrBrlens{3}_median=0.764776,rateIgrBrlens{3}_95%HPD={1.0E-6,2.273083}]:15.45184)[&prob=0.798160576,prob_stddev=0.0102711987,prob_range={0.785724603,0.810835435},prob(percent)="80",prob+-sd="80+-1",height_mean=0.792023071,height_median=0.777650024,height_95%HPD={0.50884445,1.09964706},age_mean=281.196523,age_median=279.356451,age_95%HPD={247.914763,318.173023},length_mean=0.0697818247,length_median=0.06261605,length_95%HPD={0.00530548,0.1487962},effectivebrlenIgrBrlens{1}_mean=0.078417,effectivebrlenIgrBrlens{1}_median=0.064374,effectivebrlenIgrBrlens{1}_95%HPD={0.0,0.201724},rateIgrBrlens{1}_mean=1.251942,rateIgrBrlens{1}_median=0.97952,rateIgrBrlens{1}_95%HPD={1.0E-6,3.236933},effectivebrlenIgrBrlens{2}_mean=0.329831,effectivebrlenIgrBrlens{2}_median=0.270107,effectivebrlenIgrBrlens{2}_95%HPD={0.0,0.776621},rateIgrBrlens{2}_mean=6.064559,rateIgrBrlens{2}_median=4.472128,rateIgrBrlens{2}_95%HPD={1.0E-6,15.7265},effectivebrlenIgrBrlens{3}_mean=0.062357,effectivebrlenIgrBrlens{3}_median=0.048428,effectivebrlenIgrBrlens{3}_95%HPD={0.0,0.171487},rateIgrBrlens{3}_mean=0.911762,rateIgrBrlens{3}_median=0.775951,rateIgrBrlens{3}_95%HPD={1.0E-6,2.251634}]:34.49658)[&prob=1.0,prob_stddev=0.0,prob_range={1.0,1.0},prob(percent)="100",prob+-sd="100+-0",height_mean=0.887500484,height_median=0.8713582,height_95%HPD={0.5749457,1.23132949},age_mean=315.58431,age_median=313.853027,age_95%HPD={281.24217,352.566509},length_mean=0.0355083765,length_median=0.02867356,length_95%HPD={0.001320912,0.08813942},effectivebrlenIgrBrlens{1}_mean=0.02984,effectivebrlenIgrBrlens{1}_median=0.014972,effectivebrlenIgrBrlens{1}_95%HPD={0.0,0.109535},rateIgrBrlens{1}_mean=0.885704,rateIgrBrlens{1}_median=0.494505,rateIgrBrlens{1}_95%HPD={1.0E-6,3.01495},effectivebrlenIgrBrlens{2}_mean=0.023858,effectivebrlenIgrBrlens{2}_median=0.007369,effectivebrlenIgrBrlens{2}_95%HPD={0.0,0.101584},rateIgrBrlens{2}_mean=0.747622,rateIgrBrlens{2}_median=0.240907,rateIgrBrlens{2}_95%HPD={1.0E-6,2.972281},effectivebrlenIgrBrlens{3}_mean=0.047078,effectivebrlenIgrBrlens{3}_median=0.026941,effectivebrlenIgrBrlens{3}_95%HPD={0.0,0.162803},rateIgrBrlens{3}_mean=1.429645,rateIgrBrlens{3}_median=0.874032,rateIgrBrlens{3}_95%HPD={1.0E-6,4.710418}]:12.43294)[&prob=1.0,prob_stddev=0.0,prob_range={1.0,1.0},prob(percent)="100",prob+-sd="100+-0",height_mean=0.92300886,height_median=0.906487861,height_95%HPD={0.60181611,1.28276306},age_mean=328.315126,age_median=326.285965,age_95%HPD={290.911358,369.467803},length_mean=0.0,length_median=0.0,length_95%HPD={0.0,0.0},effectivebrlenIgrBrlens{1}_mean=1.0,effectivebrlenIgrBrlens{1}_median=1.0,effectivebrlenIgrBrlens{1}_95%HPD={1.0,1.0},rateIgrBrlens{1}_mean=1.0,rateIgrBrlens{1}_median=1.0,rateIgrBrlens{1}_95%HPD={1.0,1.0},effectivebrlenIgrBrlens{2}_mean=1.0,effectivebrlenIgrBrlens{2}_median=1.0,effectivebrlenIgrBrlens{2}_95%HPD={1.0,1.0},rateIgrBrlens{2}_mean=1.0,rateIgrBrlens{2}_median=1.0,rateIgrBrlens{2}_95%HPD={1.0,1.0},effectivebrlenIgrBrlens{3}_mean=1.0,effectivebrlenIgrBrlens{3}_median=1.0,effectivebrlenIgrBrlens{3}_95%HPD={1.0,1.0},rateIgrBrlens{3}_mean=1.0,rateIgrBrlens{3}_median=1.0,rateIgrBrlens{3}_95%HPD={1.0,1.0}];
end;

begin figtree;
	set appearance.backgroundColorAttribute="Default";
	set appearance.backgroundColour=#ffffff;
	set appearance.branchColorAttribute="User selection";
	set appearance.branchColorGradient=false;
	set appearance.branchLineWidth=1.0;
	set appearance.branchMinLineWidth=0.0;
	set appearance.branchWidthAttribute="Fixed";
	set appearance.foregroundColour=#000000;
	set appearance.hilightingGradient=false;
	set appearance.selectionColour=#2d3680;
	set branchLabels.colorAttribute="User selection";
	set branchLabels.displayAttribute="Branch times";
	set branchLabels.fontName="Arial";
	set branchLabels.fontSize=9;
	set branchLabels.fontStyle=0;
	set branchLabels.isShown=false;
	set branchLabels.significantDigits=4;
	set layout.expansion=0;
	set layout.layoutType="RECTILINEAR";
	set layout.zoom=0;
	set legend.attribute=null;
	set legend.fontSize=10.0;
	set legend.isShown=false;
	set legend.significantDigits=4;
	set nodeBars.barWidth=4.0;
	set nodeBars.displayAttribute=null;
	set nodeBars.isShown=false;
	set nodeLabels.colorAttribute="User selection";
	set nodeLabels.displayAttribute="Node ages";
	set nodeLabels.fontName="Arial";
	set nodeLabels.fontSize=9;
	set nodeLabels.fontStyle=0;
	set nodeLabels.isShown=true;
	set nodeLabels.significantDigits=2;
	set nodeShape.colourAttribute=null;
	set nodeShape.isShown=false;
	set nodeShape.minSize=10.0;
	set nodeShape.scaleType=Width;
	set nodeShape.shapeType=Circle;
	set nodeShape.size=4.0;
	set nodeShape.sizeAttribute=null;
	set polarLayout.alignTipLabels=false;
	set polarLayout.angularRange=0;
	set polarLayout.rootAngle=0;
	set polarLayout.rootLength=100;
	set polarLayout.showRoot=true;
	set radialLayout.spread=0.0;
	set rectilinearLayout.alignTipLabels=false;
	set rectilinearLayout.curvature=0;
	set rectilinearLayout.rootLength=100;
	set scale.offsetAge=0.0;
	set scale.rootAge=1.0;
	set scale.scaleFactor=1.0;
	set scale.scaleRoot=false;
	set scaleAxis.automaticScale=true;
	set scaleAxis.fontSize=8.0;
	set scaleAxis.isShown=false;
	set scaleAxis.lineWidth=1.0;
	set scaleAxis.majorTicks=1.0;
	set scaleAxis.origin=0.0;
	set scaleAxis.reverseAxis=false;
	set scaleAxis.showGrid=true;
	set scaleBar.automaticScale=true;
	set scaleBar.fontSize=10.0;
	set scaleBar.isShown=true;
	set scaleBar.lineWidth=1.0;
	set scaleBar.scaleRange=0.0;
	set tipLabels.colorAttribute="User selection";
	set tipLabels.displayAttribute="Names";
	set tipLabels.fontName="Arial";
	set tipLabels.fontSize=14;
	set tipLabels.fontStyle=2;
	set tipLabels.isShown=true;
	set tipLabels.significantDigits=4;
	set trees.order=false;
	set trees.orderType="increasing";
	set trees.rooting=false;
	set trees.rootingType="User Selection";
	set trees.transform=false;
	set trees.transformType="cladogram";
end;
