# Supplementary material for: Sphenodontian phylogeny and the impact of model choice in Bayesian morphological clock estimates of divergence times and evolutionary rates
Source: BMC Biol. 2020 Dec 7;18:191. doi: 10.1186/s12915-020-00901-5 (PMC7720557; doi:10.1186/s12915-020-00901-5)
Supplement: Supplementary file 7 — Additional file 7. R scripts used for the construction of the main text figures and statistical analyses. [file 12915_2020_901_MOESM7_ESM.txt]

required_packages <- c("ape", "phylotate", "rlist", "ggtree", "phytools", "strap",
        "devtools", "ggplot2", "deeptime", "treeio", "viridisLite", "cowplot", "plotly",
        "ggrepel", "plyr", "lattice", "Rmisc", "dplyr", "tidyr", "nlme")
    install.packages(required_packages)

library(ape)
library(phylotate)
library(rlist)
library(ggtree)
library(phytools)
library(strap)
library(devtools)
library(ggplot2)
library(deeptime)
library(treeio)
library(viridisLite)
library(cowplot)
library(plotly)
library(ggrepel)
library(plyr)
library(lattice)
library(Rmisc)
library(dplyr)
library(tidyr)
library(nlme)

citation()
citation('ape')
citation('phylotate')
citation('rlist')
citation('ggtree')
citation('phytools')
citation('strap')
citation('devtools')
citation('ggplot2')
citation('deeptime')
citation('treeio')
citation('viridisLite')
citation('cowplot')
citation('plotly')
citation('ggrepel')
citation('plyr')
citation('lattice')
citation('Rmisc')
citation('dplyr')
citation('tidyr')
citation('nlme')


MCT_TRE<-read.beast("BayesCal_IGR_ln_p1_DvNoSA_AllCom.t.con.tre")
MCT_TRE@data$rateIgrBrlens_median <- as.numeric(MCT_TRE@data$rateIgrBrlens_median)
MCT_TRE@data$rateIgrBrlens_mean <- as.numeric(MCT_TRE@data$rateIgrBrlens_mean)
MCT_TRE@data$age_median <- as.numeric(MCT_TRE@data$age_median)
MCT_TRE@data$age_mean <- as.numeric(MCT_TRE@data$age_mean)
MCT_TRE@data$prob <- as.numeric(MCT_TRE@data$prob) 
MCT_TRE@data$effectivebrlenIgrBrlens_median <- as.numeric(MCT_TRE@data$effectivebrlenIgrBrlens_median) 

MCT_TRE
get.fields(MCT_TRE)

#Get Age 95HPDs
AgeRange <- data.frame(MCT_TRE@data$age_0.95HPD) %>% t
AgeRange <- as.data.frame (AgeRange)
AgeRange$Age_95HPDrange = AgeRange$V2 - AgeRange$V1 
names(AgeRange)<-c("Age_L95HPD", "Age_U95HPD", "Age_95HPDrange")

#Get Rate 95HPDs
RateRange <- data.frame(MCT_TRE@data$rateIgrBrlens_0.95HPD) %>% t
RateRange <- as.data.frame (RateRange)
RateRange$Age_95HPDrange = RateRange$V2 - RateRange$V1 
names(RateRange)<-c("Rate_L95HPD", "Rate_U95HPD", "Rate_95HPDrange")


Table1<-data.frame(MCT_TRE@data$age_median,
                   MCT_TRE@data$age_mean,
                   AgeRange,
                   MCT_TRE@data$rateIgrBrlens_median,
                   MCT_TRE@data$rateIgrBrlens_mean,
                   RateRange,
                   MCT_TRE@data$prob,
                   MCT_TRE@data$effectivebrlenIgrBrlens_median
)

names(Table1)<-c("Age_median", "Age_mean", "Age_L95HPD", "Age_U95HPD", "Age_95HPDrange",
                 "Rate_median", "Rate_mean", "Rate_L95HPD", "Rate_U95HPD", "Rate_95HPDrange",
                 "PostProb", "BL")

write.csv(Table1, file = "Table1c.csv")

#Import new tables

Table1FBD<-read.csv("Table1FBD.csv")
Table1Strat<-read.csv("Table1Strat.csv")
Table1Clock<-read.csv("Table1Clock.csv")


######## Sampling Strategy
#PLot Morpho Rate-Median node ages
Lm1a<- lmList(data=Table1Strat, Rate_median ~ Age_median | Strategy)
summary(Lm1a$Div)
summary(Lm1a$NoSaDiv)

Pl1a<-ggplot(Table1Strat, aes(y = Rate_median, x=Age_median, shape=Strategy, colour=Strategy, fill=Strategy))+
  geom_point()+
  geom_smooth(method ="lm")+
  scale_colour_manual(values = c("red", "blue"))+
  scale_fill_manual(values = c("red", "blue"))+
  labs ( y="Relative morphological rate", x= "Median node age (Mya)")+
  theme_classic()+
  theme(legend.position="top")
Pl1a

#PLot Median node age- node age 95% HPD
Lm1b<- lmList(data=Table1Strat, Age_95HPDrange ~ Age_median| Strategy)
summary(Lm1b$Div)
summary(Lm1b$NoSaDiv)


Pl1b<-ggplot(Table1Strat, aes(y = Age_95HPDrange, x=Age_median, shape=Strategy, colour=Strategy, fill=Strategy))+
  geom_point()+
  geom_smooth(method ="lm")+
  scale_y_continuous()+
  scale_colour_manual(values = c("darkorange2", "cyan3"))+
  labs ( y="Age 95%HPD range (Myr)", x="Median node age (Mya)")+
  theme_classic()+
  theme(legend.position="top")
Pl1b

#PLot Median node age-Rate 95% HPD
Lm1c<- lmList(data=Table1Strat, Rate_95HPDrange ~ Age_median| Strategy)
summary(Lm1c$Div)
summary(Lm1c$NoSaDiv)

Pl1c<-ggplot(Table1Strat, aes(y = Rate_95HPDrange, x=Age_median, shape=Strategy, colour=Strategy, fill=Strategy))+
  geom_point()+
  geom_smooth(method ="lm")+
  scale_y_continuous()+
  scale_colour_manual(values = c("green4", "magenta3"))+
  scale_fill_manual(values = c("green4", "magenta3"))+
  labs ( y="Relative rate 95%HPD range", x="Median node age (Mya)")+
  theme_classic()+
  theme(legend.position="top")
Pl1c


###### CLock model
#PLot Morpho Rate-Median node ages
Lm2a<- lmList(data=Table1Clock, Rate_median ~ Age_median| Clock_model)
summary(Lm2a$IGR)
summary(Lm2a$TK02)

Pl2a<-ggplot(Table1Clock, aes(y = Rate_median, x=Age_median, shape=Clock_model, colour=Clock_model, fill=Clock_model))+
  geom_point()+
  geom_smooth(method ="lm")+
  scale_colour_manual(values = c("red", "blue"))+
  scale_fill_manual(values = c("red", "blue"))+  
  labs ( y="Relative morphological rate", x= "Median node age (Mya)")+
  theme_classic()+
  theme(legend.position="top")
Pl2a

#PLot Median node age- node age 95% HPD
Lm2b<- lmList(data=Table1Clock, Age_95HPDrange ~ Age_median| Clock_model)
summary(Lm2b$IGR)
summary(Lm2b$TK02)

 
Pl2b<-ggplot(Table1Clock, aes(y = Age_95HPDrange, x=Age_median, shape=Clock_model, colour=Clock_model, fill=Clock_model))+
  geom_point()+
  geom_smooth(method ="lm")+
  scale_y_continuous()+
  scale_colour_manual(values = c("darkorange2", "cyan3"))+
  labs ( y="Age 95%HPD range (Myr)", x="Median node age (Mya)")+
  theme_classic()+
  theme(legend.position="top")
Pl2b

#PLot Median node age-Rate 95% HPD
Lm2c<- lmList(data=Table1Clock, Rate_95HPDrange ~ Age_median| Clock_model)
summary(Lm2c$IGR)
summary(Lm2c$TK02)


Pl2c<-ggplot(Table1Clock, aes(y = Rate_95HPDrange, x=Age_median, shape=Clock_model, colour=Clock_model, fill=Clock_model))+
  geom_point()+
  geom_smooth(method ="lm")+
  scale_y_continuous()+
  scale_colour_manual(values = c("green4", "magenta3"))+
  scale_fill_manual(values = c("green4", "magenta3"))+
  labs ( y="Relative rate 95%HPD range", x="Median node age (Mya)")+
  theme_classic()+
  theme(legend.position="top")
Pl2c

#### FBD tree model
#PLot Morpho Rate-Median node ages
Lm3a<- lmList(data=Table1FBD, Rate_median ~ Age_median | Tree_model)
summary(Lm3a$FBD)
summary(Lm3a$`SFBD(s)2l`)


Pl3a<-ggplot(Table1FBD, aes(y = Rate_median, x=Age_median, shape=Tree_model, colour=Tree_model, fill=Tree_model))+
  geom_point()+
  geom_smooth(method ="lm")+
  scale_colour_manual(values = c("red", "blue"))+
  scale_fill_manual(values = c("red", "blue"))+
  labs ( y="Relative morphological rate", x= "Median node age (Mya)")+
  theme_classic()+
  theme(legend.position="top")
Pl3a

#PLot Median node age- node age 95% HPD
Lm3b<- lmList(data=Table1FBD, Age_95HPDrange ~ Age_median | Tree_model)
summary(Lm3b$FBD)
summary(Lm3b$`SFBD(s)2l`)


Pl3b<-ggplot(Table1FBD, aes(y = Age_95HPDrange, x=Age_median, shape=Tree_model, colour=Tree_model, fill=Tree_model))+
  geom_point()+
  geom_smooth(method ="lm")+
  scale_y_continuous()+
  scale_colour_manual(values = c("darkorange2", "cyan3"))+
  labs ( y="Age 95%HPD range (Myr)", x="Median node age (Mya)")+
  theme_classic()+
  theme(legend.position="top")
Pl3b

#PLot Median node age- Rate 95% HPD
Lm3c<- lmList(data=Table1FBD, Rate_95HPDrange ~ Age_median | Tree_model)
summary(Lm3c$FBD)
summary(Lm3c$`SFBD(s)2l`)


Pl3c<-ggplot(Table1FBD, aes(y = Rate_95HPDrange, x=Age_median, shape=Tree_model, colour=Tree_model, fill=Tree_model))+
  geom_point()+
  geom_smooth(method ="lm")+
  scale_y_continuous()+
  scale_colour_manual(values = c("green4", "magenta3"))+
  scale_fill_manual(values = c("green4", "magenta3"))+
  labs ( y="Relative rate 95%HPD range", x="Median node age (Mya)")+
  theme_classic()+
  theme(legend.position="top")
Pl3c


#Combine plots
par(mar = c(7, 7, 7, 7))
A1<-plot_grid(Pl1a, Pl2a, Pl3a, ncol = 3)  
A2<-plot_grid(Pl1b, Pl2b, Pl3b, ncol = 3)  
A3<-plot_grid(Pl1c, Pl2c, Pl3c, ncol = 3)  
plot_grid(A2, A1, A3, nrow =  3)


############### 3 clocks

MCT_TRE2<-read.beast("TK02_ln_p3_DvNoSA_NoR_Rate&TopCons_AllCom_NewL.tre")
MCT_TRE2@data$rate1Skull_median <- as.numeric(MCT_TRE2@data$rate1Skull_median)
MCT_TRE2@data$rate2MandDent_median <- as.numeric(MCT_TRE2@data$rate2MandDent_median)
MCT_TRE2@data$rate3Postcran_median <- as.numeric(MCT_TRE2@data$rate3Postcran_median)
MCT_TRE2@data$rate1Skull_mean <- as.numeric(MCT_TRE2@data$rate1Skull_mean)
MCT_TRE2@data$rate2MandDent_mean <- as.numeric(MCT_TRE2@data$rate2MandDent_mean)
MCT_TRE2@data$rate2rate3Postcran_mean <- as.numeric(MCT_TRE2@data$rate3Postcran_mean)
MCT_TRE2@data$age_median <- as.numeric(MCT_TRE2@data$age_median)
MCT_TRE2@data$age_mean <- as.numeric(MCT_TRE2@data$age_mean)
MCT_TRE2@data$prob <- as.numeric(MCT_TRE2@data$prob) 

MCT_TRE2
get.fields(MCT_TRE2)

#Get Age 95HPDs
AgeRange2 <- data.frame(MCT_TRE2@data$age_0.95HPD) %>% t
AgeRange2 <- as.data.frame (AgeRange2)
AgeRange2$Age_95HPDrange = AgeRange2$V2 - AgeRange2$V1 
names(AgeRange2)<-c("Age_L95HPD", "Age_U95HPD", "Age_95HPDrange")

#Get Rate 95HPDs R1 SKULL
RateRange_Skull <- data.frame(MCT_TRE2@data$rate1Skull_0.95HPD) %>% t
RateRange_Skull <- as.data.frame (RateRange_Skull)
RateRange_Skull$Age_95HPDrange = RateRange_Skull$V2 - RateRange_Skull$V1 
names(RateRange_Skull)<-c("rate1Skull_L95HPD", "rate1Skull_U95HPD", "rate1Skull_95HPDrange")

#Get Rate 95HPDs R2 MAND
RateRange_Mand <- data.frame(MCT_TRE2@data$rate2MandDent_0.95HPD) %>% t
RateRange_Mand <- as.data.frame (RateRange_Mand)
RateRange_Mand$Age_95HPDrange = RateRange_Mand$V2 - RateRange_Mand$V1 
names(RateRange_Mand)<-c("rate2MandDent_L95HPD", "rate2MandDent_U95HPD", "rate2MandDent_95HPDrange")

#Get Rate 95HPDs R3 POSTCRANIUM
RateRange_PC <- data.frame(MCT_TRE2@data$rate3Postcran_0.95HPD) %>% t
RateRange_PC <- as.data.frame (RateRange_PC)
RateRange_PC$Age_95HPDrange = RateRange_PC$V2 - RateRange_PC$V1 
names(RateRange_PC)<-c("rate3Postcran_L95HPD", "rate3Postcran_U95HPD", "rate3Postcran_95HPDrange")


Table2<-data.frame(MCT_TRE2@data$age_median,
                   MCT_TRE2@data$age_mean,
                   AgeRange2,
                   MCT_TRE2@data$rate1Skull_median,
                   MCT_TRE2@data$rate1Skull_mean,
                   RateRange_Skull,
                   MCT_TRE2@data$rate2MandDent_median,
                   MCT_TRE2@data$rate2MandDent_mean,
                   RateRange_Mand,
                   MCT_TRE2@data$rate3Postcran_median,
                   MCT_TRE2@data$rate3Postcran_mean,
                   RateRange_PC)

names(Table2)<-c("Age_median", "Age_mean", "Age_L95HPD", "Age_U95HPD", "Age_95HPDrange",
                 "RateSkull_median", "RateSkull_mean", "RateSkull_L95HPD", "RateSkull_U95HPD", "RateSkull_95HPDrange",
                 "RateMand_median", "RateMand_mean", "RateMand_L95HPD", "RateMand_U95HPD", "RateMand_95HPDrange",
                 "RatePostcran_median", "RatePostcran_mean", "RatePostcran_L95HPD", "RatePostcran_U95HPD", "RatePostcran_95HPDrange")

write.csv(Table2, file = "TK02_ln_p3_DvNoSA_NoR_Rate&TopCons.csv")

#PLot Morpho Rate-Median node ages
Pl2<-ggplot(Table2, aes(y = Age_Median, x=RateSkull_median))+
  geom_point()+
  geom_smooth(method ="lm")+
  scale_y_continuous()+
  labs (x="Median node ages", y="Molecular rates")
Pl2


#######Plot Rates Corr LEPIDO

Lm2a<- lm(data=Table2, RateSkull_median ~ RateMand_median)
summary(Lm2a)


R2a<-ggplot(Table2, aes(y = RateSkull_median, x=RateMand_median))+
  geom_point()+
  geom_smooth(method ="lm", se=TRUE)+
  scale_x_continuous()+
  scale_y_continuous()+
  labs (x="Mandible+Dentition rates", y="Skull rates")+
  theme_classic()
R2a
  
Lm2b<- lm(data=Table2, RateSkull_median ~ RatePostcran_median)
summary(Lm2b)

R2b<-ggplot(Table2, aes(y = RateSkull_median, x=RatePostcran_median))+
  geom_point()+
  geom_smooth(method ="lm", se=TRUE)+
  scale_x_continuous()+
  scale_y_continuous()+
  labs (x="Postcranium rates", y="Skull rates")+
  theme_classic()
R2b

Lm2c<- lm(data=Table2, RateMand_median~RatePostcran_median)
summary(Lm2c)


R2c<-ggplot(Table2, aes(y = RateMand_median, x=RatePostcran_median))+
  geom_point()+
  geom_smooth(method ="lm", se=TRUE)+
  scale_x_continuous()+
  scale_y_continuous()+
  labs (x="Postcranium rates", y="Mandible+Dentition rates")+
  theme_classic()
R2c

#Combine plots
par(mar = c(7, 7, 7, 7))
A1<-plot_grid(R2a, R2b, R2c, ncol = 3)  
A1

######################### TREE FIGURES ############################

library(ape)
library(phylotate)
library(rlist)
library(ggtree)
library(phytools)
library(strap)
library(devtools)
library(ggplot2)
library(deeptime)
library(treeio)
library(viridisLite)
library(cowplot)
library(plotly)
library(ggrepel)
library(plyr)
library(lattice)
library(Rmisc)
library(dplyr)
library(tidyr)


MCT_TRE<-read.beast("BayesCal_TK02_ln_p1_DvNoSA_SFBD2_AllCom.t.con.nex")
MCT_TRE@data$rateTK02Brlens_median
MCT_TRE@data$rateTK02Brlens_mean
MCT_TRE@data$rateTK02Brlens_0.95HPD
MCT_TRE@data$age_median
MCT_TRE@data$age_mean
MCT_TRE@data$age_0.95HPD
MCT_TRE@data$prob
MCT_TRE@
MCT_TRE@data$prob_percent
MCT_TRE@data$length_median
MCT_TRE@data$height_median
MCT_TRE@data$effectivebrlenTK02Brlens_median
MCT_TRE@data$rateTK02Brlens_median <- as.numeric(MCT_TRE@data$rateTK02Brlens_median)
MCT_TRE@data$rateTK02Brlens_mean <- as.numeric(MCT_TRE@data$rateTK02Brlens_mean)
MCT_TRE@data$age_median <- as.numeric(MCT_TRE@data$age_median)
MCT_TRE@data$age_mean <- as.numeric(MCT_TRE@data$age_mean)
MCT_TRE@data$age_0.95HPD <- as.numeric(MCT_TRE@data$age_0.95HPD)
MCT_TRE@data$prob <- as.numeric(MCT_TRE@data$prob) 
MCT_TRE@data$prob_percent <- as.numeric(MCT_TRE@data$prob_percent) 
MCT_TRE@data$effectivebrlenTK02Brlens_median <- as.numeric(MCT_TRE@data$effectivebrlenTK02Brlens_median) 

MCT_TRE
get.fields(MCT_TRE)


#Density tree
ALLMCT_TRE<-read.beast("FinalTrees_1p.nex")
ALLMCT_TRE

ggdensitree(ALLMCT_TRE, alpha=.5, layout = "rectangular", 
            aes(colour=tree)) + 
  geom_tiplab(size=2.1, linesize = 0.01, color="black")

  
#Ladder Names (Vert)
Pl1<-ggtree(MCT_TRE, layout = "rectangular", ladderize=TRUE, right=TRUE,
       aes(size=I(prob)))+
  geom_tiplab(size=2.1, linesize = 0.01, color="black")+
  geom_tiplab(aes(x=branch, label=round(prob, 0.5)), vjust=-.4, size=1.5)+
  #geom_range(range='length_0.95_HPD', color='red', alpha=.6, size=2) +
  geom_nodelab(aes(x=branch, label=round(prob, 0.5)), vjust=-.4, size=2)+
  coord_geo(xlim=c(-300,30), ylim=c(0,Ntip(MCT_TRE)+1), expand=FALSE,
            dat = list("epochs", "periods"), abbrv = list(TRUE, FALSE), 
            skip = c("Pliocene", "Pleistocene", "Holocene","Quaternary"),
            pos = list("bottom", "bottom"),alpha = 1, height = unit(1, "line"),
            rot = 0, size = list(3,5), neg = TRUE) +
  scale_x_continuous(breaks=seq(-300,0,20), labels=abs(seq(-300,0,20)))+
  theme_tree2()
Pl1
Pl1 <- revts(Pl1)
Pl1


#Age

Pl1a<-ggtree(MCT_TRE, layout = "rectangular", ladderize=TRUE, right=TRUE,
            size=I(MCT_TRE@data$prob)) %>% flip(54, 60)+
  geom_tiplab(size=4, linesize = 0.01, color="black", fontface = "italic", offset=1)+
  #geom_tiplab(aes(label=round(age_median, 0.5)), size=2)+
  geom_range(range='age_0.95HPD', color='red', alpha=.6, size=1.5) +
  geom_nodelab(aes(label=round(age_median, 0.5)), vjust=-.5, size=2)+
  #geom_text(aes(label=age_median), size=2, color="black", vjust=-.5)+
  coord_geo(xlim=c(-298,30), ylim=c(0,Ntip(MCT_TRE)+1), expand=FALSE,
            dat = list("epochs", "periods"), abbrv = list(TRUE, FALSE), 
            skip = c("Pliocene", "Pleistocene", "Holocene","Quaternary"),
            pos = list("bottom", "bottom"),alpha = 1, height = unit(1, "line"),
            rot = 0, size = list(3,4), neg = TRUE) +
  scale_x_continuous(breaks=seq(-300,0,20), labels=abs(seq(-300,0,20)))+
  theme_tree2()
Pl1a
Pl1a <- revts(Pl1a)
Pl1a

ggsave("MCT_Probs_F1_Black.pdf", width=8.5, height=12)


#TK02_1P_SFBD2l_Rates(Morpho)
Pl1b<-ggtree(MCT_TRE, layout = "rectangular", ladderize=TRUE, right=TRUE,
            aes(color=rateTK02Brlens_median), size=I(MCT_TRE@data$prob)) %>% flip(54, 60)+
  geom_tiplab(size=3, linesize = 0.01, color="black", fontface = "italic")+
  geom_tiplab(aes(x=branch, label=round(rateTK02Brlens_median, 0.5)), vjust=-.5, size=2, color="black")+
  scale_colour_gradient2(low ="blue", mid = "orange",high ="red",
    midpoint = 1, space = "Lab", na.value = "grey50", 
    guide = "colourbar",aesthetics = "colour")+
  geom_range(range='rateTK02Brlens_0.95HPD', color='red', alpha=.6, size=2) +
  geom_nodelab(aes(x=branch, label=round(rateTK02Brlens_median, 0.5)), vjust=-.5, size=2, color="black")+
  coord_geo(xlim=c(-300,30), ylim=c(0,Ntip(MCT_TRE)+1), expand=FALSE,
            dat = list("epochs", "periods"), abbrv = list(TRUE, FALSE), 
            skip = c("Pliocene", "Pleistocene", "Holocene","Quaternary"),
            pos = list("bottom", "bottom"),alpha = 1, height = unit(1, "line"),
            rot = 0, size = list(3,5), neg = TRUE) +
  scale_x_continuous(breaks=seq(-300,0,20), labels=abs(seq(-300,0,20)))+
  theme_tree2()+
  theme(legend.position=c(.9, .2))
Pl1b
Pl1b <- revts(Pl1b)
Pl1b


########## Partitioned morpho clocks

MCT_TRE2<-read.beast("TK02_ln_p3_StartTr_3per_DvNoSA_SFBD2_AllCom_NewL.tre")
MCT_TRE2@data$rate1Skull_median
MCT_TRE2@data$rate2MandDent_median
MCT_TRE2@data$rate3Postcran_median
MCT_TRE2@data$age_median
MCT_TRE2@data$age_0.95HPD
MCT_TRE2@data$prob
MCT_TRE2@data$prob_percent
MCT_TRE2@data$length_median
MCT_TRE2@data$height_median
MCT_TRE2@data$effectivebrlenTK02Brlens_median
MCT_TRE2@data$rate1Skull_median <- as.numeric(MCT_TRE2@data$rate1Skull_median)
MCT_TRE2@data$rate2MandDent_median <- as.numeric(MCT_TRE2@data$rate2MandDent_median)
MCT_TRE2@data$rate3Postcran_median <- as.numeric(MCT_TRE2@data$rate3Postcran_median)
MCT_TRE2@data$age_median <- as.numeric(MCT_TRE2@data$age_median)
MCT_TRE2@data$prob <- as.numeric(MCT_TRE2@data$prob) 
MCT_TRE2@data$prob_percent <- as.numeric(MCT_TRE2@data$prob_percent) 
MCT_TRE2@data$effectivebrlenTK02Brlens_median <- as.numeric(MCT_TRE2@data$effectivebrlenTK02Brlens_median) 
prob<-MCT_TRE2@data$prob
MCT_TRE2
get.fields(MCT_TRE2)


#TK02_ln_p3_StartTr_3per_DvNoSA_SFBD2 (RATES)
#Rate1
Pl2a<-ggtree(MCT_TRE2, layout = "rectangular", ladderize=TRUE, right=TRUE,
            aes(color=rate1Skull_median), size=1)%>% flip(54, 64)+
  geom_tiplab(size=3, linesize = 0.01, color="black",  fontface = "italic")+
  geom_tiplab(aes(x=branch, label=round(rate1Skull_median, 0.5)), vjust=-.5, size=2)+
  scale_colour_gradient2(low ="blue", mid = "orange",high ="red",
                         midpoint = 1, space = "Lab", na.value = "grey50", 
                         guide = "colourbar",aesthetics = "colour")+
  #geom_range(range='length_0.95_HPD', color='red', alpha=.6, size=2) +
  geom_nodelab(aes(x=branch, label=round(rate1Skull_median, 0.5)), vjust=-.5, size=2)+
  coord_geo(xlim=c(-300,30), ylim=c(0,Ntip(MCT_TRE2)+1), expand=FALSE,
            dat = list("periods"), abbrv = list(FALSE), 
            skip = c("Quaternary"),
            pos = list("bottom"),alpha = 1, height = unit(1, "line"),
            rot = 0, size = list(3,5), neg = TRUE) +
  scale_x_continuous(breaks=seq(-300,0,50), labels=abs(seq(-300,0,50)))+
  theme_tree2()+
  theme(legend.position=c(1, .2))
Pl2a
Pl2a <- revts(Pl2a)
Pl2a

#Rate2
Pl2b<-ggtree(MCT_TRE2, layout = "rectangular", ladderize=TRUE, right=TRUE,
             aes(color=rate2MandDent_median), size=1)%>% flip(54, 64)+
  geom_tiplab(size=3, linesize = 0.01, color="black",  fontface = "italic")+
  geom_tiplab(aes(x=branch, label=round(rate2MandDent_median, 0.5)), vjust=-.5, size=2)+
  scale_colour_gradient2(low ="blue", mid = "orange",high ="red",
                         midpoint = 1, space = "Lab", na.value = "grey50", 
                         guide = "colourbar",aesthetics = "colour")+
  #geom_range(range='length_0.95_HPD', color='red', alpha=.6, size=2) +
  geom_nodelab(aes(x=branch, label=round(rate2MandDent_median, 0.5)), vjust=-.5, size=2)+
  coord_geo(xlim=c(-300,30), ylim=c(0,Ntip(MCT_TRE2)+1), expand=FALSE,
            dat = list("periods"), abbrv = list(FALSE), 
            skip = c("Quaternary"),
            pos = list("bottom"),alpha = 1, height = unit(1, "line"),
            rot = 0, size = list(3,5), neg = TRUE) +
  scale_x_continuous(breaks=seq(-300,0,50), labels=abs(seq(-300,0,50)))+
  theme_tree2()+
  theme(legend.position="none")
Pl2b
Pl2b <- revts(Pl2b)
Pl2b

#Rate3
Pl2c<-ggtree(MCT_TRE2, layout = "rectangular", ladderize=TRUE, right=TRUE,
             aes(color=rate3Postcran_median), size=1)%>% flip(54, 64)+
  geom_tiplab(size=3, linesize = 0.01, color="black",  fontface = "italic")+
  geom_tiplab(aes(x=branch, label=round(rate3Postcran_median, 0.5)), vjust=-.5, size=2)+
  scale_colour_gradient2(low ="blue", mid = "orange",high ="red",
                         midpoint = 1, space = "Lab", na.value = "grey50", 
                         guide = "colourbar",aesthetics = "colour")+
  #geom_range(range='length_0.95_HPD', color='red', alpha=.6, size=2) +
  geom_nodelab(aes(x=branch, label=round(rate3Postcran_median, 0.5)), vjust=-.5, size=2)+
  coord_geo(xlim=c(-300,30), ylim=c(0,Ntip(MCT_TRE2)+1), expand=FALSE,
            dat = list("periods"), abbrv = list(FALSE), 
            skip = c("Quaternary"),
            pos = list("bottom"),alpha = 1, height = unit(1, "line"),
            rot = 0, size = list(3,5), neg = TRUE) +
  scale_x_continuous(breaks=seq(-300,0,50), labels=abs(seq(-300,0,50)))+
  theme_tree2()+
  theme(legend.position="none")
Pl2c
Pl2c <- revts(Pl2c)
Pl2c


#Combine plots New
par(mar = c(10, 10, 10, 10))
A1<-plot_grid(Pl2a,Pl2b,Pl2c, ncol=3)  
A1
